# Supplementary material for: Playing the mirror game in virtual reality with an autonomous character
Source: Sci Rep. 2022 Dec 9;12:21329. doi: 10.1038/s41598-022-25197-z (PMC9734752; doi:10.1038/s41598-022-25197-z)
Supplement: Supplementary file 2 — Supplementary Information 1. [file 41598_2022_25197_MOESM2_ESM.zip › Data/Couple18/baseline_player1.json]

{
    "isFemale": true,
    "eyesLevel": 1.6812753677368165,
    "timestamps": [
        0.0,
        0.019989013671875,
        0.0399932861328125,
        0.05999755859375,
        0.079986572265625,
        0.0999908447265625,
        0.1199951171875,
        0.1399993896484375,
        0.1599884033203125,
        0.17999267578125,
        0.1999969482421875,
        0.2199859619140625,
        0.239990234375,
        0.2599945068359375,
        0.279998779296875,
        0.29998779296875,
        0.3199920654296875,
        0.339996337890625,
        0.3599853515625,
        0.3799896240234375,
        0.399993896484375,
        0.4199981689453125,
        0.4399871826171875,
        0.459991455078125,
        0.4799957275390625,
        0.5,
        0.519989013671875,
        0.5399932861328125,
        0.55999755859375,
        0.579986572265625,
        0.5999908447265625,
        0.6199951171875,
        0.6399993896484375,
        0.6599884033203125,
        0.67999267578125,
        0.6999969482421875,
        0.7199859619140625,
        0.739990234375,
        0.7599945068359375,
        0.779998779296875,
        0.79998779296875,
        0.8199920654296875,
        0.839996337890625,
        0.8599853515625,
        0.8799896240234375,
        0.899993896484375,
        0.9199981689453125,
        0.9399871826171875,
        0.959991455078125,
        0.9799957275390625,
        1.0,
        1.019989013671875,
        1.0399932861328126,
        1.05999755859375,
        1.079986572265625,
        1.0999908447265626,
        1.1199951171875,
        1.1399993896484376,
        1.1599884033203126,
        1.17999267578125,
        1.1999969482421876,
        1.2199859619140626,
        1.239990234375,
        1.2599945068359376,
        1.279998779296875,
        1.29998779296875,
        1.3199920654296876,
        1.339996337890625,
        1.3599853515625,
        1.3799896240234376,
        1.399993896484375,
        1.4199981689453126,
        1.4399871826171876,
        1.459991455078125,
        1.4799957275390626,
        1.5,
        1.519989013671875,
        1.5399932861328126,
        1.55999755859375,
        1.579986572265625,
        1.5999908447265626,
        1.6199951171875,
        1.6399993896484376,
        1.6599884033203126,
        1.67999267578125,
        1.6999969482421876,
        1.7199859619140626,
        1.739990234375,
        1.7599945068359376,
        1.779998779296875,
        1.79998779296875,
        1.8199920654296876,
        1.839996337890625,
        1.8599853515625,
        1.8799896240234376,
        1.899993896484375,
        1.9199981689453126,
        1.9399871826171876,
        1.959991455078125,
        1.9799957275390626,
        2.0,
        2.019989013671875,
        2.0399932861328127,
        2.05999755859375,
        2.079986572265625,
        2.0999908447265627,
        2.1199951171875,
        2.1399993896484377,
        2.1599884033203127,
        2.17999267578125,
        2.1999969482421877,
        2.2199859619140627,
        2.239990234375,
        2.2599945068359377,
        2.279998779296875,
        2.29998779296875,
        2.3199920654296877,
        2.339996337890625,
        2.3599853515625,
        2.3799896240234377,
        2.399993896484375,
        2.4199981689453127,
        2.4399871826171877,
        2.459991455078125,
        2.4799957275390627,
        2.5,
        2.519989013671875,
        2.5399932861328127,
        2.55999755859375,
        2.579986572265625,
        2.5999908447265627,
        2.6199951171875,
        2.6399993896484377,
        2.6599884033203127,
        2.67999267578125,
        2.6999969482421877,
        2.7199859619140627,
        2.739990234375,
        2.7599945068359377,
        2.779998779296875,
        2.79998779296875,
        2.8199920654296877,
        2.839996337890625,
        2.8599853515625,
        2.8799896240234377,
        2.899993896484375,
        2.9199981689453127,
        2.9399871826171877,
        2.959991455078125,
        2.9799957275390627,
        3.0,
        3.019989013671875,
        3.0399932861328127,
        3.05999755859375,
        3.079986572265625,
        3.0999908447265627,
        3.1199951171875,
        3.1399993896484377,
        3.1599884033203127,
        3.17999267578125,
        3.1999969482421877,
        3.2199859619140627,
        3.239990234375,
        3.2599945068359377,
        3.279998779296875,
        3.29998779296875,
        3.3199920654296877,
        3.339996337890625,
        3.3599853515625,
        3.3799896240234377,
        3.399993896484375,
        3.4199981689453127,
        3.4399871826171877,
        3.459991455078125,
        3.4799957275390627,
        3.5,
        3.519989013671875,
        3.5399932861328127,
        3.55999755859375,
        3.579986572265625,
        3.5999908447265627,
        3.6199951171875,
        3.6399993896484377,
        3.6599884033203127,
        3.67999267578125,
        3.6999969482421877,
        3.7199859619140627,
        3.739990234375,
        3.7599945068359377,
        3.779998779296875,
        3.79998779296875,
        3.8199920654296877,
        3.839996337890625,
        3.8599853515625,
        3.8799896240234377,
        3.899993896484375,
        3.9199981689453127,
        3.9399871826171877,
        3.959991455078125,
        3.9799957275390627,
        4.0,
        4.019989013671875,
        4.0399932861328129,
        4.05999755859375,
        4.079986572265625,
        4.0999908447265629,
        4.1199951171875,
        4.1399993896484379,
        4.1599884033203129,
        4.17999267578125,
        4.1999969482421879,
        4.2199859619140629,
        4.239990234375,
        4.2599945068359379,
        4.279998779296875,
        4.29998779296875,
        4.3199920654296879,
        4.339996337890625,
        4.3599853515625,
        4.3799896240234379,
        4.399993896484375,
        4.4199981689453129,
        4.4399871826171879,
        4.459991455078125,
        4.4799957275390629,
        4.5,
        4.519989013671875,
        4.5399932861328129,
        4.55999755859375,
        4.579986572265625,
        4.5999908447265629,
        4.6199951171875,
        4.6399993896484379,
        4.6599884033203129,
        4.67999267578125,
        4.6999969482421879,
        4.7199859619140629,
        4.739990234375,
        4.7599945068359379,
        4.779998779296875,
        4.79998779296875,
        4.8199920654296879,
        4.839996337890625,
        4.8599853515625,
        4.8799896240234379,
        4.899993896484375,
        4.9199981689453129,
        4.9399871826171879,
        4.959991455078125,
        4.9799957275390629,
        5.0,
        5.019989013671875,
        5.0399932861328129,
        5.05999755859375,
        5.079986572265625,
        5.0999908447265629,
        5.1199951171875,
        5.1399993896484379,
        5.1599884033203129,
        5.17999267578125,
        5.1999969482421879,
        5.2199859619140629,
        5.239990234375,
        5.2599945068359379,
        5.279998779296875,
        5.29998779296875,
        5.3199920654296879,
        5.339996337890625,
        5.3599853515625,
        5.3799896240234379,
        5.399993896484375,
        5.4199981689453129,
        5.4399871826171879,
        5.459991455078125,
        5.4799957275390629,
        5.5,
        5.519989013671875,
        5.5399932861328129,
        5.55999755859375,
        5.579986572265625,
        5.5999908447265629,
        5.6199951171875,
        5.6399993896484379,
        5.6599884033203129,
        5.67999267578125,
        5.6999969482421879,
        5.7199859619140629,
        5.739990234375,
        5.7599945068359379,
        5.779998779296875,
        5.79998779296875,
        5.8199920654296879,
        5.839996337890625,
        5.8599853515625,
        5.8799896240234379,
        5.899993896484375,
        5.9199981689453129,
        5.9399871826171879,
        5.959991455078125,
        5.9799957275390629,
        6.0,
        6.019989013671875,
        6.0399932861328129,
        6.05999755859375,
        6.079986572265625,
        6.0999908447265629,
        6.1199951171875,
        6.1399993896484379,
        6.1599884033203129,
        6.17999267578125,
        6.1999969482421879,
        6.2199859619140629,
        6.239990234375,
        6.2599945068359379,
        6.279998779296875,
        6.29998779296875,
        6.3199920654296879,
        6.339996337890625,
        6.3599853515625,
        6.3799896240234379,
        6.399993896484375,
        6.4199981689453129,
        6.4399871826171879,
        6.459991455078125,
        6.4799957275390629,
        6.5,
        6.519989013671875,
        6.5399932861328129,
        6.55999755859375,
        6.579986572265625,
        6.5999908447265629,
        6.6199951171875,
        6.6399993896484379,
        6.6599884033203129,
        6.67999267578125,
        6.6999969482421879,
        6.7199859619140629,
        6.739990234375,
        6.7599945068359379,
        6.779998779296875,
        6.79998779296875,
        6.8199920654296879,
        6.839996337890625,
        6.8599853515625,
        6.8799896240234379,
        6.899993896484375,
        6.9199981689453129,
        6.9399871826171879,
        6.959991455078125,
        6.9799957275390629,
        7.0,
        7.019989013671875,
        7.0399932861328129,
        7.05999755859375,
        7.079986572265625,
        7.0999908447265629,
        7.1199951171875,
        7.1399993896484379,
        7.1599884033203129,
        7.17999267578125,
        7.1999969482421879,
        7.2199859619140629,
        7.239990234375,
        7.2599945068359379,
        7.279998779296875,
        7.29998779296875,
        7.3199920654296879,
        7.339996337890625,
        7.3599853515625,
        7.3799896240234379,
        7.399993896484375,
        7.4199981689453129,
        7.4399871826171879,
        7.459991455078125,
        7.4799957275390629,
        7.5,
        7.519989013671875,
        7.5399932861328129,
        7.55999755859375,
        7.579986572265625,
        7.5999908447265629,
        7.6199951171875,
        7.6399993896484379,
        7.6599884033203129,
        7.67999267578125,
        7.6999969482421879,
        7.7199859619140629,
        7.739990234375,
        7.7599945068359379,
        7.779998779296875,
        7.79998779296875,
        7.8199920654296879,
        7.839996337890625,
        7.8599853515625,
        7.8799896240234379,
        7.899993896484375,
        7.9199981689453129,
        7.9399871826171879,
        7.959991455078125,
        7.9799957275390629,
        7.9999847412109379,
        8.019989013671875,
        8.039993286132813,
        8.05999755859375,
        8.079986572265625,
        8.099990844726563,
        8.1199951171875,
        8.139999389648438,
        8.159988403320313,
        8.17999267578125,
        8.199996948242188,
        8.219985961914063,
        8.239990234375,
        8.259994506835938,
        8.279998779296875,
        8.29998779296875,
        8.319992065429688,
        8.339996337890625,
        8.3599853515625,
        8.379989624023438,
        8.399993896484375,
        8.419998168945313,
        8.439987182617188,
        8.459991455078125,
        8.479995727539063,
        8.499984741210938,
        8.519989013671875,
        8.539993286132813,
        8.55999755859375,
        8.579986572265625,
        8.599990844726563,
        8.6199951171875,
        8.639999389648438,
        8.659988403320313,
        8.67999267578125,
        8.699996948242188,
        8.719985961914063,
        8.739990234375,
        8.759994506835938,
        8.779998779296875,
        8.79998779296875,
        8.819992065429688,
        8.839996337890625,
        8.8599853515625,
        8.879989624023438,
        8.899993896484375,
        8.919998168945313,
        8.939987182617188,
        8.959991455078125,
        8.979995727539063,
        8.999984741210938,
        9.019989013671875,
        9.039993286132813,
        9.05999755859375,
        9.079986572265625,
        9.099990844726563,
        9.1199951171875,
        9.139999389648438,
        9.159988403320313,
        9.17999267578125,
        9.199996948242188,
        9.219985961914063,
        9.239990234375,
        9.259994506835938,
        9.279998779296875,
        9.29998779296875,
        9.319992065429688,
        9.339996337890625,
        9.3599853515625,
        9.379989624023438,
        9.399993896484375,
        9.419998168945313,
        9.439987182617188,
        9.459991455078125,
        9.479995727539063,
        9.499984741210938,
        9.519989013671875,
        9.539993286132813,
        9.55999755859375,
        9.579986572265625,
        9.599990844726563,
        9.6199951171875,
        9.639999389648438,
        9.659988403320313,
        9.67999267578125,
        9.699996948242188,
        9.719985961914063,
        9.739990234375,
        9.759994506835938,
        9.779998779296875,
        9.79998779296875,
        9.819992065429688,
        9.839996337890625,
        9.8599853515625,
        9.879989624023438,
        9.899993896484375,
        9.919998168945313,
        9.939987182617188,
        9.959991455078125,
        9.979995727539063,
        9.999984741210938,
        10.019989013671875,
        10.039993286132813,
        10.05999755859375,
        10.079986572265625,
        10.099990844726563,
        10.1199951171875,
        10.139999389648438,
        10.159988403320313,
        10.17999267578125,
        10.199996948242188,
        10.219985961914063,
        10.239990234375,
        10.259994506835938,
        10.279998779296875,
        10.29998779296875,
        10.319992065429688,
        10.339996337890625,
        10.3599853515625,
        10.379989624023438,
        10.399993896484375,
        10.419998168945313,
        10.439987182617188,
        10.459991455078125,
        10.479995727539063,
        10.499984741210938,
        10.519989013671875,
        10.539993286132813,
        10.55999755859375,
        10.579986572265625,
        10.599990844726563,
        10.6199951171875,
        10.639999389648438,
        10.659988403320313,
        10.67999267578125,
        10.699996948242188,
        10.719985961914063,
        10.739990234375,
        10.759994506835938,
        10.779998779296875,
        10.79998779296875,
        10.819992065429688,
        10.839996337890625,
        10.8599853515625,
        10.879989624023438,
        10.899993896484375,
        10.919998168945313,
        10.939987182617188,
        10.959991455078125,
        10.979995727539063,
        10.999984741210938,
        11.019989013671875,
        11.039993286132813,
        11.05999755859375,
        11.079986572265625,
        11.099990844726563,
        11.1199951171875,
        11.139999389648438,
        11.159988403320313,
        11.17999267578125,
        11.199996948242188,
        11.219985961914063,
        11.239990234375,
        11.259994506835938,
        11.279998779296875,
        11.29998779296875,
        11.319992065429688,
        11.339996337890625,
        11.3599853515625,
        11.379989624023438,
        11.399993896484375,
        11.419998168945313,
        11.439987182617188,
        11.459991455078125,
        11.479995727539063,
        11.499984741210938,
        11.519989013671875,
        11.539993286132813,
        11.55999755859375,
        11.579986572265625,
        11.599990844726563,
        11.6199951171875,
        11.639999389648438,
        11.659988403320313,
        11.67999267578125,
        11.699996948242188,
        11.719985961914063,
        11.739990234375,
        11.759994506835938,
        11.779998779296875,
        11.79998779296875,
        11.819992065429688,
        11.839996337890625,
        11.8599853515625,
        11.879989624023438,
        11.899993896484375,
        11.919998168945313,
        11.939987182617188,
        11.959991455078125,
        11.979995727539063,
        11.999984741210938,
        12.019989013671875,
        12.039993286132813,
        12.05999755859375,
        12.079986572265625,
        12.099990844726563,
        12.1199951171875,
        12.139999389648438,
        12.159988403320313,
        12.17999267578125,
        12.199996948242188,
        12.219985961914063,
        12.239990234375,
        12.259994506835938,
        12.279998779296875,
        12.29998779296875,
        12.319992065429688,
        12.339996337890625,
        12.3599853515625,
        12.379989624023438,
        12.399993896484375,
        12.419998168945313,
        12.439987182617188,
        12.459991455078125,
        12.479995727539063,
        12.499984741210938,
        12.519989013671875,
        12.539993286132813,
        12.55999755859375,
        12.579986572265625,
        12.599990844726563,
        12.6199951171875,
        12.639999389648438,
        12.659988403320313,
        12.67999267578125,
        12.699996948242188,
        12.719985961914063,
        12.739990234375,
        12.759994506835938,
        12.779998779296875,
        12.79998779296875,
        12.819992065429688,
        12.839996337890625,
        12.8599853515625,
        12.879989624023438,
        12.899993896484375,
        12.919998168945313,
        12.939987182617188,
        12.959991455078125,
        12.979995727539063,
        12.999984741210938,
        13.019989013671875,
        13.039993286132813,
        13.05999755859375,
        13.079986572265625,
        13.099990844726563,
        13.1199951171875,
        13.139999389648438,
        13.159988403320313,
        13.17999267578125,
        13.199996948242188,
        13.219985961914063,
        13.239990234375,
        13.259994506835938,
        13.279998779296875,
        13.29998779296875,
        13.319992065429688,
        13.339996337890625,
        13.3599853515625,
        13.379989624023438,
        13.399993896484375,
        13.419998168945313,
        13.439987182617188,
        13.459991455078125,
        13.479995727539063,
        13.499984741210938,
        13.519989013671875,
        13.539993286132813,
        13.55999755859375,
        13.579986572265625,
        13.599990844726563,
        13.6199951171875,
        13.639999389648438,
        13.659988403320313,
        13.67999267578125,
        13.699996948242188,
        13.719985961914063,
        13.739990234375,
        13.759994506835938,
        13.779998779296875,
        13.79998779296875,
        13.819992065429688,
        13.839996337890625,
        13.8599853515625,
        13.879989624023438,
        13.899993896484375,
        13.919998168945313,
        13.939987182617188,
        13.959991455078125,
        13.979995727539063,
        13.999984741210938,
        14.019989013671875,
        14.039993286132813,
        14.05999755859375,
        14.079986572265625,
        14.099990844726563,
        14.1199951171875,
        14.139999389648438,
        14.159988403320313,
        14.17999267578125,
        14.199996948242188,
        14.219985961914063,
        14.239990234375,
        14.259994506835938,
        14.279998779296875,
        14.29998779296875,
        14.319992065429688,
        14.339996337890625,
        14.3599853515625,
        14.379989624023438,
        14.399993896484375,
        14.419998168945313,
        14.439987182617188,
        14.459991455078125,
        14.479995727539063,
        14.499984741210938,
        14.519989013671875,
        14.539993286132813,
        14.55999755859375,
        14.579986572265625,
        14.599990844726563,
        14.6199951171875,
        14.639999389648438,
        14.659988403320313,
        14.67999267578125,
        14.699996948242188,
        14.719985961914063,
        14.739990234375,
        14.759994506835938,
        14.779998779296875,
        14.79998779296875,
        14.819992065429688,
        14.839996337890625,
        14.8599853515625,
        14.879989624023438,
        14.899993896484375,
        14.919998168945313,
        14.939987182617188,
        14.959991455078125,
        14.979995727539063,
        14.999984741210938,
        15.019989013671875,
        15.039993286132813,
        15.05999755859375,
        15.079986572265625,
        15.099990844726563,
        15.1199951171875,
        15.139999389648438,
        15.159988403320313,
        15.17999267578125,
        15.199996948242188,
        15.219985961914063,
        15.239990234375,
        15.259994506835938,
        15.279998779296875,
        15.29998779296875,
        15.319992065429688,
        15.339996337890625,
        15.3599853515625,
        15.379989624023438,
        15.399993896484375,
        15.419998168945313,
        15.439987182617188,
        15.459991455078125,
        15.479995727539063,
        15.499984741210938,
        15.519989013671875,
        15.539993286132813,
        15.55999755859375,
        15.579986572265625,
        15.599990844726563,
        15.6199951171875,
        15.639999389648438,
        15.659988403320313,
        15.67999267578125,
        15.699996948242188,
        15.719985961914063,
        15.739990234375,
        15.759994506835938,
        15.779998779296875,
        15.79998779296875,
        15.819992065429688,
        15.839996337890625,
        15.8599853515625,
        15.879989624023438,
        15.899993896484375,
        15.919998168945313,
        15.939987182617188,
        15.959991455078125,
        15.979995727539063,
        15.999984741210938,
        16.019989013671876,
        16.039993286132814,
        16.05999755859375,
        16.079986572265626,
        16.099990844726564,
        16.1199951171875,
        16.139999389648439,
        16.159988403320314,
        16.17999267578125,
        16.199996948242189,
        16.219985961914064,
        16.239990234375,
        16.259994506835939,
        16.279998779296876,
        16.29998779296875,
        16.319992065429689,
        16.339996337890626,
        16.3599853515625,
        16.379989624023439,
        16.399993896484376,
        16.419998168945314,
        16.439987182617189,
        16.459991455078126,
        16.479995727539064,
        16.499984741210939,
        16.519989013671876,
        16.539993286132814,
        16.55999755859375,
        16.579986572265626,
        16.599990844726564,
        16.6199951171875,
        16.639999389648439,
        16.659988403320314,
        16.67999267578125,
        16.699996948242189,
        16.719985961914064,
        16.739990234375,
        16.759994506835939,
        16.779998779296876,
        16.79998779296875,
        16.819992065429689,
        16.839996337890626,
        16.8599853515625,
        16.879989624023439,
        16.899993896484376,
        16.919998168945314,
        16.939987182617189,
        16.959991455078126,
        16.979995727539064,
        16.999984741210939,
        17.019989013671876,
        17.039993286132814,
        17.05999755859375,
        17.079986572265626,
        17.099990844726564,
        17.1199951171875,
        17.139999389648439,
        17.159988403320314,
        17.17999267578125,
        17.199996948242189,
        17.219985961914064,
        17.239990234375,
        17.259994506835939,
        17.279998779296876,
        17.29998779296875,
        17.319992065429689,
        17.339996337890626,
        17.3599853515625,
        17.379989624023439,
        17.399993896484376,
        17.419998168945314,
        17.439987182617189,
        17.459991455078126,
        17.479995727539064,
        17.499984741210939,
        17.519989013671876,
        17.539993286132814,
        17.55999755859375,
        17.579986572265626,
        17.599990844726564,
        17.6199951171875,
        17.639999389648439,
        17.659988403320314,
        17.67999267578125,
        17.699996948242189,
        17.719985961914064,
        17.739990234375,
        17.759994506835939,
        17.779998779296876,
        17.79998779296875,
        17.819992065429689,
        17.839996337890626,
        17.8599853515625,
        17.879989624023439,
        17.899993896484376,
        17.919998168945314,
        17.939987182617189,
        17.959991455078126,
        17.979995727539064,
        17.999984741210939,
        18.019989013671876,
        18.039993286132814,
        18.05999755859375,
        18.079986572265626,
        18.099990844726564,
        18.1199951171875,
        18.139999389648439,
        18.159988403320314,
        18.17999267578125,
        18.199996948242189,
        18.219985961914064,
        18.239990234375,
        18.259994506835939,
        18.279998779296876,
        18.29998779296875,
        18.319992065429689,
        18.339996337890626,
        18.3599853515625,
        18.379989624023439,
        18.399993896484376,
        18.419998168945314,
        18.439987182617189,
        18.459991455078126,
        18.479995727539064,
        18.499984741210939,
        18.519989013671876,
        18.539993286132814,
        18.55999755859375,
        18.579986572265626,
        18.599990844726564,
        18.6199951171875,
        18.639999389648439,
        18.659988403320314,
        18.67999267578125,
        18.699996948242189,
        18.719985961914064,
        18.739990234375,
        18.759994506835939,
        18.779998779296876,
        18.79998779296875,
        18.819992065429689,
        18.839996337890626,
        18.8599853515625,
        18.879989624023439,
        18.899993896484376,
        18.919998168945314,
        18.939987182617189,
        18.959991455078126,
        18.979995727539064,
        18.999984741210939,
        19.019989013671876,
        19.039993286132814,
        19.05999755859375,
        19.079986572265626,
        19.099990844726564,
        19.1199951171875,
        19.139999389648439,
        19.159988403320314,
        19.17999267578125,
        19.199996948242189,
        19.219985961914064,
        19.239990234375,
        19.259994506835939,
        19.279998779296876,
        19.29998779296875,
        19.319992065429689,
        19.339996337890626,
        19.3599853515625,
        19.379989624023439,
        19.399993896484376,
        19.419998168945314,
        19.439987182617189,
        19.459991455078126,
        19.479995727539064,
        19.499984741210939,
        19.519989013671876,
        19.539993286132814,
        19.55999755859375,
        19.579986572265626,
        19.599990844726564,
        19.6199951171875,
        19.639999389648439,
        19.659988403320314,
        19.67999267578125,
        19.699996948242189,
        19.719985961914064,
        19.739990234375,
        19.759994506835939,
        19.779998779296876,
        19.79998779296875,
        19.819992065429689,
        19.839996337890626,
        19.8599853515625,
        19.879989624023439,
        19.899993896484376,
        19.919998168945314,
        19.939987182617189,
        19.959991455078126,
        19.979995727539064,
        19.999984741210939,
        20.019989013671876,
        20.039993286132814,
        20.05999755859375,
        20.079986572265626,
        20.099990844726564,
        20.1199951171875,
        20.139999389648439,
        20.159988403320314,
        20.17999267578125,
        20.199996948242189,
        20.219985961914064,
        20.239990234375,
        20.259994506835939,
        20.279998779296876,
        20.29998779296875,
        20.319992065429689,
        20.339996337890626,
        20.3599853515625,
        20.379989624023439,
        20.399993896484376,
        20.419998168945314,
        20.439987182617189,
        20.459991455078126,
        20.479995727539064,
        20.499984741210939,
        20.519989013671876,
        20.539993286132814,
        20.55999755859375,
        20.579986572265626,
        20.599990844726564,
        20.6199951171875,
        20.639999389648439,
        20.659988403320314,
        20.67999267578125,
        20.699996948242189,
        20.719985961914064,
        20.739990234375,
        20.759994506835939,
        20.779998779296876,
        20.79998779296875,
        20.819992065429689,
        20.839996337890626,
        20.8599853515625,
        20.879989624023439,
        20.899993896484376,
        20.919998168945314,
        20.939987182617189,
        20.959991455078126,
        20.979995727539064,
        20.999984741210939,
        21.019989013671876,
        21.039993286132814,
        21.05999755859375,
        21.079986572265626,
        21.099990844726564,
        21.1199951171875,
        21.139999389648439,
        21.159988403320314,
        21.17999267578125,
        21.199996948242189,
        21.219985961914064,
        21.239990234375,
        21.259994506835939,
        21.279998779296876,
        21.29998779296875,
        21.319992065429689,
        21.339996337890626,
        21.3599853515625,
        21.379989624023439,
        21.399993896484376,
        21.419998168945314,
        21.439987182617189,
        21.459991455078126,
        21.479995727539064,
        21.499984741210939,
        21.519989013671876,
        21.539993286132814,
        21.55999755859375,
        21.579986572265626,
        21.599990844726564,
        21.6199951171875,
        21.639999389648439,
        21.659988403320314,
        21.67999267578125,
        21.699996948242189,
        21.719985961914064,
        21.739990234375,
        21.759994506835939,
        21.779998779296876,
        21.79998779296875,
        21.819992065429689,
        21.839996337890626,
        21.8599853515625,
        21.879989624023439,
        21.899993896484376,
        21.919998168945314,
        21.939987182617189,
        21.959991455078126,
        21.979995727539064,
        21.999984741210939,
        22.019989013671876,
        22.039993286132814,
        22.05999755859375,
        22.079986572265626,
        22.099990844726564,
        22.1199951171875,
        22.139999389648439,
        22.159988403320314,
        22.17999267578125,
        22.199996948242189,
        22.219985961914064,
        22.239990234375,
        22.259994506835939,
        22.279998779296876,
        22.29998779296875,
        22.319992065429689,
        22.339996337890626,
        22.3599853515625,
        22.379989624023439,
        22.399993896484376,
        22.419998168945314,
        22.439987182617189,
        22.459991455078126,
        22.479995727539064,
        22.499984741210939,
        22.519989013671876,
        22.539993286132814,
        22.55999755859375,
        22.579986572265626,
        22.599990844726564,
        22.6199951171875,
        22.639999389648439,
        22.659988403320314,
        22.67999267578125,
        22.699996948242189,
        22.719985961914064,
        22.739990234375,
        22.759994506835939,
        22.779998779296876,
        22.79998779296875,
        22.819992065429689,
        22.839996337890626,
        22.8599853515625,
        22.879989624023439,
        22.899993896484376,
        22.919998168945314,
        22.939987182617189,
        22.959991455078126,
        22.979995727539064,
        22.999984741210939,
        23.019989013671876,
        23.039993286132814,
        23.05999755859375,
        23.079986572265626,
        23.099990844726564,
        23.1199951171875,
        23.139999389648439,
        23.159988403320314,
        23.17999267578125,
        23.199996948242189,
        23.219985961914064,
        23.239990234375,
        23.259994506835939,
        23.279998779296876,
        23.29998779296875,
        23.319992065429689,
        23.339996337890626,
        23.3599853515625,
        23.379989624023439,
        23.399993896484376,
        23.419998168945314,
        23.439987182617189,
        23.459991455078126,
        23.479995727539064,
        23.499984741210939,
        23.519989013671876,
        23.539993286132814,
        23.55999755859375,
        23.579986572265626,
        23.599990844726564,
        23.6199951171875,
        23.639999389648439,
        23.659988403320314,
        23.67999267578125,
        23.699996948242189,
        23.719985961914064,
        23.739990234375,
        23.759994506835939,
        23.779998779296876,
        23.79998779296875,
        23.819992065429689,
        23.839996337890626,
        23.8599853515625,
        23.879989624023439,
        23.899993896484376,
        23.919998168945314,
        23.939987182617189,
        23.959991455078126,
        23.979995727539064,
        23.999984741210939,
        24.019989013671876,
        24.039993286132814,
        24.05999755859375,
        24.079986572265626,
        24.099990844726564,
        24.1199951171875,
        24.139999389648439,
        24.159988403320314,
        24.17999267578125,
        24.199996948242189,
        24.219985961914064,
        24.239990234375,
        24.259994506835939,
        24.279998779296876,
        24.29998779296875,
        24.319992065429689,
        24.339996337890626,
        24.3599853515625,
        24.379989624023439,
        24.399993896484376,
        24.419998168945314,
        24.439987182617189,
        24.459991455078126,
        24.479995727539064,
        24.499984741210939,
        24.519989013671876,
        24.539993286132814,
        24.55999755859375,
        24.579986572265626,
        24.599990844726564,
        24.6199951171875,
        24.639999389648439,
        24.659988403320314,
        24.67999267578125,
        24.699996948242189,
        24.719985961914064,
        24.739990234375,
        24.759994506835939,
        24.779998779296876,
        24.79998779296875,
        24.819992065429689,
        24.839996337890626,
        24.8599853515625,
        24.879989624023439,
        24.899993896484376,
        24.919998168945314,
        24.939987182617189,
        24.959991455078126,
        24.979995727539064,
        24.999984741210939,
        25.019989013671876,
        25.039993286132814,
        25.05999755859375,
        25.079986572265626,
        25.099990844726564,
        25.1199951171875,
        25.139999389648439,
        25.159988403320314,
        25.17999267578125,
        25.199996948242189,
        25.219985961914064,
        25.239990234375,
        25.259994506835939,
        25.279998779296876,
        25.29998779296875,
        25.319992065429689,
        25.339996337890626,
        25.3599853515625,
        25.379989624023439,
        25.399993896484376,
        25.419998168945314,
        25.439987182617189,
        25.459991455078126,
        25.479995727539064,
        25.499984741210939,
        25.519989013671876,
        25.539993286132814,
        25.55999755859375,
        25.579986572265626,
        25.599990844726564,
        25.6199951171875,
        25.639999389648439,
        25.659988403320314,
        25.67999267578125,
        25.699996948242189,
        25.719985961914064,
        25.739990234375,
        25.759994506835939,
        25.779998779296876,
        25.79998779296875,
        25.819992065429689,
        25.839996337890626,
        25.8599853515625,
        25.879989624023439,
        25.899993896484376,
        25.919998168945314,
        25.939987182617189,
        25.959991455078126,
        25.979995727539064,
        25.999984741210939,
        26.019989013671876,
        26.039993286132814,
        26.05999755859375,
        26.079986572265626,
        26.099990844726564,
        26.1199951171875,
        26.139999389648439,
        26.159988403320314,
        26.17999267578125,
        26.199996948242189,
        26.219985961914064,
        26.239990234375,
        26.259994506835939,
        26.279998779296876,
        26.29998779296875,
        26.319992065429689,
        26.339996337890626,
        26.3599853515625,
        26.379989624023439,
        26.399993896484376,
        26.419998168945314,
        26.439987182617189,
        26.459991455078126,
        26.479995727539064,
        26.499984741210939,
        26.519989013671876,
        26.539993286132814,
        26.55999755859375,
        26.579986572265626,
        26.599990844726564,
        26.6199951171875,
        26.639999389648439,
        26.659988403320314,
        26.67999267578125,
        26.699996948242189,
        26.719985961914064,
        26.739990234375,
        26.759994506835939,
        26.779998779296876,
        26.79998779296875,
        26.819992065429689,
        26.839996337890626,
        26.8599853515625,
        26.879989624023439,
        26.899993896484376,
        26.919998168945314,
        26.939987182617189,
        26.959991455078126,
        26.979995727539064,
        26.999984741210939,
        27.019989013671876,
        27.039993286132814,
        27.05999755859375,
        27.079986572265626,
        27.099990844726564,
        27.1199951171875,
        27.139999389648439,
        27.159988403320314,
        27.17999267578125,
        27.199996948242189,
        27.219985961914064,
        27.239990234375,
        27.259994506835939,
        27.279998779296876,
        27.29998779296875,
        27.319992065429689,
        27.339996337890626,
        27.3599853515625,
        27.379989624023439,
        27.399993896484376,
        27.419998168945314,
        27.439987182617189,
        27.459991455078126,
        27.479995727539064,
        27.499984741210939,
        27.519989013671876,
        27.539993286132814,
        27.55999755859375,
        27.579986572265626,
        27.599990844726564,
        27.6199951171875,
        27.639999389648439,
        27.659988403320314,
        27.67999267578125,
        27.699996948242189,
        27.719985961914064,
        27.739990234375,
        27.759994506835939,
        27.779998779296876,
        27.79998779296875,
        27.819992065429689,
        27.839996337890626,
        27.8599853515625,
        27.879989624023439,
        27.899993896484376,
        27.919998168945314,
        27.939987182617189,
        27.959991455078126,
        27.979995727539064,
        27.999984741210939,
        28.019989013671876,
        28.039993286132814,
        28.05999755859375,
        28.079986572265626,
        28.099990844726564,
        28.1199951171875,
        28.139999389648439,
        28.159988403320314,
        28.17999267578125,
        28.199996948242189,
        28.219985961914064,
        28.239990234375,
        28.259994506835939,
        28.279998779296876,
        28.29998779296875,
        28.319992065429689,
        28.339996337890626,
        28.3599853515625,
        28.379989624023439,
        28.399993896484376,
        28.419998168945314,
        28.439987182617189,
        28.459991455078126,
        28.479995727539064,
        28.499984741210939,
        28.519989013671876,
        28.539993286132814,
        28.55999755859375,
        28.579986572265626,
        28.599990844726564,
        28.6199951171875,
        28.639999389648439,
        28.659988403320314,
        28.67999267578125,
        28.699996948242189,
        28.719985961914064,
        28.739990234375,
        28.759994506835939,
        28.779998779296876,
        28.79998779296875,
        28.819992065429689,
        28.839996337890626,
        28.8599853515625,
        28.879989624023439,
        28.899993896484376,
        28.919998168945314,
        28.939987182617189,
        28.959991455078126,
        28.979995727539064,
        28.999984741210939,
        29.019989013671876,
        29.039993286132814,
        29.05999755859375,
        29.079986572265626,
        29.099990844726564,
        29.1199951171875,
        29.139999389648439,
        29.159988403320314,
        29.17999267578125,
        29.199996948242189,
        29.219985961914064,
        29.239990234375,
        29.259994506835939,
        29.279998779296876,
        29.29998779296875,
        29.319992065429689,
        29.339996337890626,
        29.3599853515625,
        29.379989624023439,
        29.399993896484376,
        29.419998168945314,
        29.439987182617189,
        29.459991455078126,
        29.479995727539064,
        29.499984741210939,
        29.519989013671876,
        29.539993286132814,
        29.55999755859375,
        29.579986572265626,
        29.599990844726564,
        29.6199951171875,
        29.639999389648439,
        29.659988403320314,
        29.67999267578125,
        29.699996948242189,
        29.719985961914064,
        29.739990234375,
        29.759994506835939,
        29.779998779296876,
        29.79998779296875,
        29.819992065429689,
        29.839996337890626,
        29.8599853515625,
        29.879989624023439,
        29.899993896484376,
        29.919998168945314,
        29.939987182617189,
        29.959991455078126,
        29.979995727539064,
        29.999984741210939,
        30.019989013671876,
        30.039993286132814,
        30.05999755859375,
        30.079986572265626,
        30.099990844726564,
        30.1199951171875,
        30.139999389648439,
        30.159988403320314,
        30.17999267578125,
        30.199996948242189,
        30.219985961914064,
        30.239990234375,
        30.259994506835939,
        30.279998779296876,
        30.29998779296875,
        30.319992065429689,
        30.339996337890626,
        30.3599853515625,
        30.379989624023439,
        30.399993896484376,
        30.419998168945314,
        30.439987182617189,
        30.459991455078126,
        30.479995727539064,
        30.499984741210939,
        30.519989013671876,
        30.539993286132814,
        30.55999755859375,
        30.579986572265626,
        30.599990844726564,
        30.6199951171875,
        30.639999389648439,
        30.659988403320314,
        30.67999267578125,
        30.699996948242189,
        30.719985961914064,
        30.739990234375,
        30.759994506835939,
        30.779998779296876,
        30.79998779296875,
        30.819992065429689,
        30.839996337890626,
        30.8599853515625,
        30.879989624023439,
        30.899993896484376,
        30.919998168945314,
        30.939987182617189,
        30.959991455078126,
        30.979995727539064,
        30.999984741210939,
        31.019989013671876,
        31.039993286132814,
        31.05999755859375,
        31.079986572265626,
        31.099990844726564,
        31.1199951171875,
        31.139999389648439,
        31.159988403320314,
        31.17999267578125,
        31.199996948242189,
        31.219985961914064,
        31.239990234375,
        31.259994506835939,
        31.279998779296876,
        31.29998779296875,
        31.319992065429689,
        31.339996337890626,
        31.3599853515625,
        31.379989624023439,
        31.399993896484376,
        31.419998168945314,
        31.439987182617189,
        31.459991455078126,
        31.479995727539064,
        31.499984741210939,
        31.519989013671876,
        31.539993286132814,
        31.55999755859375,
        31.579986572265626,
        31.600006103515626,
        31.6199951171875,
        31.639984130859376,
        31.660003662109376,
        31.67999267578125,
        31.699981689453126,
        31.720001220703126,
        31.739990234375,
        31.759979248046876,
        31.779998779296876,
        31.79998779296875,
        31.819976806640626,
        31.839996337890626,
        31.8599853515625,
        31.8800048828125,
        31.899993896484376,
        31.91998291015625,
        31.94000244140625,
        31.959991455078126,
        31.97998046875,
        32.0,
        32.019989013671878,
        32.03997802734375,
        32.05999755859375,
        32.079986572265628,
        32.100006103515628,
        32.1199951171875,
        32.139984130859378,
        32.160003662109378,
        32.17999267578125,
        32.199981689453128,
        32.220001220703128,
        32.239990234375,
        32.259979248046878,
        32.279998779296878,
        32.29998779296875,
        32.319976806640628,
        32.339996337890628,
        32.3599853515625,
        32.3800048828125,
        32.399993896484378,
        32.41998291015625,
        32.44000244140625,
        32.459991455078128,
        32.47998046875,
        32.5,
        32.519989013671878,
        32.53997802734375,
        32.55999755859375,
        32.579986572265628,
        32.600006103515628,
        32.6199951171875,
        32.639984130859378,
        32.660003662109378,
        32.67999267578125,
        32.699981689453128,
        32.720001220703128,
        32.739990234375,
        32.759979248046878,
        32.779998779296878,
        32.79998779296875,
        32.819976806640628,
        32.839996337890628,
        32.8599853515625,
        32.8800048828125,
        32.899993896484378,
        32.91998291015625,
        32.94000244140625,
        32.959991455078128,
        32.97998046875,
        33.0,
        33.019989013671878,
        33.03997802734375,
        33.05999755859375,
        33.079986572265628,
        33.100006103515628,
        33.1199951171875,
        33.139984130859378,
        33.160003662109378,
        33.17999267578125,
        33.199981689453128,
        33.220001220703128,
        33.239990234375,
        33.259979248046878,
        33.279998779296878,
        33.29998779296875,
        33.319976806640628,
        33.339996337890628,
        33.3599853515625,
        33.3800048828125,
        33.399993896484378,
        33.41998291015625,
        33.44000244140625,
        33.459991455078128,
        33.47998046875,
        33.5,
        33.519989013671878,
        33.53997802734375,
        33.55999755859375,
        33.579986572265628,
        33.600006103515628,
        33.6199951171875,
        33.639984130859378,
        33.660003662109378,
        33.67999267578125,
        33.699981689453128,
        33.720001220703128,
        33.739990234375,
        33.759979248046878,
        33.779998779296878,
        33.79998779296875,
        33.819976806640628,
        33.839996337890628,
        33.8599853515625,
        33.8800048828125,
        33.899993896484378,
        33.91998291015625,
        33.94000244140625,
        33.959991455078128,
        33.97998046875,
        34.0,
        34.019989013671878,
        34.03997802734375,
        34.05999755859375,
        34.079986572265628,
        34.100006103515628,
        34.1199951171875,
        34.139984130859378,
        34.160003662109378,
        34.17999267578125,
        34.199981689453128,
        34.220001220703128,
        34.239990234375,
        34.259979248046878,
        34.279998779296878,
        34.29998779296875,
        34.319976806640628,
        34.339996337890628,
        34.3599853515625,
        34.3800048828125,
        34.399993896484378,
        34.41998291015625,
        34.44000244140625,
        34.459991455078128,
        34.47998046875,
        34.5,
        34.519989013671878,
        34.53997802734375,
        34.55999755859375,
        34.579986572265628,
        34.600006103515628,
        34.6199951171875,
        34.639984130859378,
        34.660003662109378,
        34.67999267578125,
        34.699981689453128,
        34.720001220703128,
        34.739990234375,
        34.759979248046878,
        34.779998779296878,
        34.79998779296875,
        34.819976806640628,
        34.839996337890628,
        34.8599853515625,
        34.8800048828125,
        34.899993896484378,
        34.91998291015625,
        34.94000244140625,
        34.959991455078128,
        34.97998046875,
        35.0,
        35.019989013671878,
        35.03997802734375,
        35.05999755859375,
        35.079986572265628,
        35.100006103515628,
        35.1199951171875,
        35.139984130859378,
        35.160003662109378,
        35.17999267578125,
        35.199981689453128,
        35.220001220703128,
        35.239990234375,
        35.259979248046878,
        35.279998779296878,
        35.29998779296875,
        35.319976806640628,
        35.339996337890628,
        35.3599853515625,
        35.3800048828125,
        35.399993896484378,
        35.41998291015625,
        35.44000244140625,
        35.459991455078128,
        35.47998046875,
        35.5,
        35.519989013671878,
        35.53997802734375,
        35.55999755859375,
        35.579986572265628,
        35.600006103515628,
        35.6199951171875,
        35.639984130859378,
        35.660003662109378,
        35.67999267578125,
        35.699981689453128,
        35.720001220703128,
        35.739990234375,
        35.759979248046878,
        35.779998779296878,
        35.79998779296875,
        35.819976806640628,
        35.839996337890628,
        35.8599853515625,
        35.8800048828125,
        35.899993896484378,
        35.91998291015625,
        35.94000244140625,
        35.959991455078128,
        35.97998046875,
        36.0,
        36.019989013671878,
        36.03997802734375,
        36.05999755859375,
        36.079986572265628,
        36.100006103515628,
        36.1199951171875,
        36.139984130859378,
        36.160003662109378,
        36.17999267578125,
        36.199981689453128,
        36.220001220703128,
        36.239990234375,
        36.259979248046878,
        36.279998779296878,
        36.29998779296875,
        36.319976806640628,
        36.339996337890628,
        36.3599853515625,
        36.3800048828125,
        36.399993896484378,
        36.41998291015625,
        36.44000244140625,
        36.459991455078128,
        36.47998046875,
        36.5,
        36.519989013671878,
        36.53997802734375,
        36.55999755859375,
        36.579986572265628,
        36.600006103515628,
        36.6199951171875,
        36.639984130859378,
        36.660003662109378,
        36.67999267578125,
        36.699981689453128,
        36.720001220703128,
        36.739990234375,
        36.759979248046878,
        36.779998779296878,
        36.79998779296875,
        36.819976806640628,
        36.839996337890628,
        36.8599853515625,
        36.8800048828125,
        36.899993896484378,
        36.91998291015625,
        36.94000244140625,
        36.959991455078128,
        36.97998046875,
        37.0,
        37.019989013671878,
        37.03997802734375,
        37.05999755859375,
        37.079986572265628,
        37.100006103515628,
        37.1199951171875,
        37.139984130859378,
        37.160003662109378,
        37.17999267578125,
        37.199981689453128,
        37.220001220703128,
        37.239990234375,
        37.259979248046878,
        37.279998779296878,
        37.29998779296875,
        37.319976806640628,
        37.339996337890628,
        37.3599853515625,
        37.3800048828125,
        37.399993896484378,
        37.41998291015625,
        37.44000244140625,
        37.459991455078128,
        37.47998046875,
        37.5,
        37.519989013671878,
        37.53997802734375,
        37.55999755859375,
        37.579986572265628,
        37.600006103515628,
        37.6199951171875,
        37.639984130859378,
        37.660003662109378,
        37.67999267578125,
        37.699981689453128,
        37.720001220703128,
        37.739990234375,
        37.759979248046878,
        37.779998779296878,
        37.79998779296875,
        37.819976806640628,
        37.839996337890628,
        37.8599853515625,
        37.8800048828125,
        37.899993896484378,
        37.91998291015625,
        37.94000244140625,
        37.959991455078128,
        37.97998046875,
        38.0,
        38.019989013671878,
        38.03997802734375,
        38.05999755859375,
        38.079986572265628,
        38.100006103515628,
        38.1199951171875,
        38.139984130859378,
        38.160003662109378,
        38.17999267578125,
        38.199981689453128,
        38.220001220703128,
        38.239990234375,
        38.259979248046878,
        38.279998779296878,
        38.29998779296875,
        38.319976806640628,
        38.339996337890628,
        38.3599853515625,
        38.3800048828125,
        38.399993896484378,
        38.41998291015625,
        38.44000244140625,
        38.459991455078128,
        38.47998046875,
        38.5,
        38.519989013671878,
        38.53997802734375,
        38.55999755859375,
        38.579986572265628,
        38.600006103515628,
        38.6199951171875,
        38.639984130859378,
        38.660003662109378,
        38.67999267578125,
        38.699981689453128,
        38.720001220703128,
        38.739990234375,
        38.759979248046878,
        38.779998779296878,
        38.79998779296875,
        38.819976806640628,
        38.839996337890628,
        38.8599853515625,
        38.8800048828125,
        38.899993896484378,
        38.91998291015625,
        38.94000244140625,
        38.959991455078128,
        38.97998046875,
        39.0,
        39.019989013671878,
        39.03997802734375,
        39.05999755859375,
        39.079986572265628,
        39.100006103515628,
        39.1199951171875,
        39.139984130859378,
        39.160003662109378,
        39.17999267578125,
        39.199981689453128,
        39.220001220703128,
        39.239990234375,
        39.259979248046878,
        39.279998779296878,
        39.29998779296875,
        39.319976806640628,
        39.339996337890628,
        39.3599853515625,
        39.3800048828125,
        39.399993896484378,
        39.41998291015625,
        39.44000244140625,
        39.459991455078128,
        39.47998046875,
        39.5,
        39.519989013671878,
        39.53997802734375,
        39.55999755859375,
        39.579986572265628,
        39.600006103515628,
        39.6199951171875,
        39.639984130859378,
        39.660003662109378,
        39.67999267578125,
        39.699981689453128,
        39.720001220703128,
        39.739990234375,
        39.759979248046878,
        39.779998779296878,
        39.79998779296875,
        39.819976806640628,
        39.839996337890628,
        39.8599853515625,
        39.8800048828125,
        39.899993896484378,
        39.91998291015625,
        39.94000244140625,
        39.959991455078128,
        39.97998046875,
        40.0,
        40.019989013671878,
        40.03997802734375,
        40.05999755859375,
        40.079986572265628,
        40.100006103515628,
        40.1199951171875,
        40.139984130859378,
        40.160003662109378,
        40.17999267578125,
        40.199981689453128,
        40.220001220703128,
        40.239990234375,
        40.259979248046878,
        40.279998779296878,
        40.29998779296875,
        40.319976806640628,
        40.339996337890628,
        40.3599853515625,
        40.3800048828125,
        40.399993896484378,
        40.41998291015625,
        40.44000244140625,
        40.459991455078128,
        40.47998046875,
        40.5,
        40.519989013671878,
        40.53997802734375,
        40.55999755859375,
        40.579986572265628,
        40.600006103515628,
        40.6199951171875,
        40.639984130859378,
        40.660003662109378,
        40.67999267578125,
        40.699981689453128,
        40.720001220703128,
        40.739990234375,
        40.759979248046878,
        40.779998779296878,
        40.79998779296875,
        40.819976806640628,
        40.839996337890628,
        40.8599853515625,
        40.8800048828125,
        40.899993896484378,
        40.91998291015625,
        40.94000244140625,
        40.959991455078128,
        40.97998046875,
        41.0,
        41.019989013671878,
        41.03997802734375,
        41.05999755859375,
        41.079986572265628,
        41.100006103515628,
        41.1199951171875,
        41.139984130859378,
        41.160003662109378,
        41.17999267578125,
        41.199981689453128,
        41.220001220703128,
        41.239990234375,
        41.259979248046878,
        41.279998779296878,
        41.29998779296875,
        41.319976806640628,
        41.339996337890628,
        41.3599853515625,
        41.3800048828125,
        41.399993896484378,
        41.41998291015625,
        41.44000244140625,
        41.459991455078128,
        41.47998046875,
        41.5,
        41.519989013671878,
        41.53997802734375,
        41.55999755859375,
        41.579986572265628,
        41.600006103515628,
        41.6199951171875,
        41.639984130859378,
        41.660003662109378,
        41.67999267578125,
        41.699981689453128,
        41.720001220703128,
        41.739990234375,
        41.759979248046878,
        41.779998779296878,
        41.79998779296875,
        41.819976806640628,
        41.839996337890628,
        41.8599853515625,
        41.8800048828125,
        41.899993896484378,
        41.91998291015625,
        41.94000244140625,
        41.959991455078128,
        41.97998046875,
        42.0,
        42.019989013671878,
        42.03997802734375,
        42.05999755859375,
        42.079986572265628,
        42.100006103515628,
        42.1199951171875,
        42.139984130859378,
        42.160003662109378,
        42.17999267578125,
        42.199981689453128,
        42.220001220703128,
        42.239990234375,
        42.259979248046878,
        42.279998779296878,
        42.29998779296875,
        42.319976806640628,
        42.339996337890628,
        42.3599853515625,
        42.3800048828125,
        42.399993896484378,
        42.41998291015625,
        42.44000244140625,
        42.459991455078128,
        42.47998046875,
        42.5,
        42.519989013671878,
        42.53997802734375,
        42.55999755859375,
        42.579986572265628,
        42.600006103515628,
        42.6199951171875,
        42.639984130859378,
        42.660003662109378,
        42.67999267578125,
        42.699981689453128,
        42.720001220703128,
        42.739990234375,
        42.759979248046878,
        42.779998779296878,
        42.79998779296875,
        42.819976806640628,
        42.839996337890628,
        42.8599853515625,
        42.8800048828125,
        42.899993896484378,
        42.91998291015625,
        42.94000244140625,
        42.959991455078128,
        42.97998046875,
        43.0,
        43.019989013671878,
        43.03997802734375,
        43.05999755859375,
        43.079986572265628,
        43.100006103515628,
        43.1199951171875,
        43.139984130859378,
        43.160003662109378,
        43.17999267578125,
        43.199981689453128,
        43.220001220703128,
        43.239990234375,
        43.259979248046878,
        43.279998779296878,
        43.29998779296875,
        43.319976806640628,
        43.339996337890628,
        43.3599853515625,
        43.3800048828125,
        43.399993896484378,
        43.41998291015625,
        43.44000244140625,
        43.459991455078128,
        43.47998046875,
        43.5,
        43.519989013671878,
        43.53997802734375,
        43.55999755859375,
        43.579986572265628,
        43.600006103515628,
        43.6199951171875,
        43.639984130859378,
        43.660003662109378,
        43.67999267578125,
        43.699981689453128,
        43.720001220703128,
        43.739990234375,
        43.759979248046878,
        43.779998779296878,
        43.79998779296875,
        43.819976806640628,
        43.839996337890628,
        43.8599853515625,
        43.8800048828125,
        43.899993896484378,
        43.91998291015625,
        43.94000244140625,
        43.959991455078128,
        43.97998046875,
        44.0,
        44.019989013671878,
        44.03997802734375,
        44.05999755859375,
        44.079986572265628,
        44.100006103515628,
        44.1199951171875,
        44.139984130859378,
        44.160003662109378,
        44.17999267578125,
        44.199981689453128,
        44.220001220703128,
        44.239990234375,
        44.259979248046878,
        44.279998779296878,
        44.29998779296875,
        44.319976806640628,
        44.339996337890628,
        44.3599853515625,
        44.3800048828125,
        44.399993896484378,
        44.41998291015625,
        44.44000244140625,
        44.459991455078128,
        44.47998046875,
        44.5,
        44.519989013671878,
        44.53997802734375,
        44.55999755859375,
        44.579986572265628,
        44.600006103515628,
        44.6199951171875,
        44.639984130859378,
        44.660003662109378,
        44.67999267578125,
        44.699981689453128,
        44.720001220703128,
        44.739990234375,
        44.759979248046878,
        44.779998779296878,
        44.79998779296875,
        44.819976806640628,
        44.839996337890628,
        44.8599853515625,
        44.8800048828125,
        44.899993896484378,
        44.91998291015625,
        44.94000244140625,
        44.959991455078128,
        44.97998046875,
        45.0,
        45.019989013671878,
        45.03997802734375,
        45.05999755859375,
        45.079986572265628,
        45.100006103515628,
        45.1199951171875,
        45.139984130859378,
        45.160003662109378,
        45.17999267578125,
        45.199981689453128,
        45.220001220703128,
        45.239990234375,
        45.259979248046878,
        45.279998779296878,
        45.29998779296875,
        45.319976806640628,
        45.339996337890628,
        45.3599853515625,
        45.3800048828125,
        45.399993896484378,
        45.41998291015625,
        45.44000244140625,
        45.459991455078128,
        45.47998046875,
        45.5,
        45.519989013671878,
        45.53997802734375,
        45.55999755859375,
        45.579986572265628,
        45.600006103515628,
        45.6199951171875,
        45.639984130859378,
        45.660003662109378,
        45.67999267578125,
        45.699981689453128,
        45.720001220703128,
        45.739990234375,
        45.759979248046878,
        45.779998779296878,
        45.79998779296875,
        45.819976806640628,
        45.839996337890628,
        45.8599853515625,
        45.8800048828125,
        45.899993896484378,
        45.91998291015625,
        45.94000244140625,
        45.959991455078128,
        45.97998046875,
        46.0,
        46.019989013671878,
        46.03997802734375,
        46.05999755859375,
        46.079986572265628,
        46.100006103515628,
        46.1199951171875,
        46.139984130859378,
        46.160003662109378,
        46.17999267578125,
        46.199981689453128,
        46.220001220703128,
        46.239990234375,
        46.259979248046878,
        46.279998779296878,
        46.29998779296875,
        46.319976806640628,
        46.339996337890628,
        46.3599853515625,
        46.3800048828125,
        46.399993896484378,
        46.41998291015625,
        46.44000244140625,
        46.459991455078128,
        46.47998046875,
        46.5,
        46.519989013671878,
        46.53997802734375,
        46.55999755859375,
        46.579986572265628,
        46.600006103515628,
        46.6199951171875,
        46.639984130859378,
        46.660003662109378,
        46.67999267578125,
        46.699981689453128,
        46.720001220703128,
        46.739990234375,
        46.759979248046878,
        46.779998779296878,
        46.79998779296875,
        46.819976806640628,
        46.839996337890628,
        46.8599853515625,
        46.8800048828125,
        46.899993896484378,
        46.91998291015625,
        46.94000244140625,
        46.959991455078128,
        46.97998046875,
        47.0,
        47.019989013671878,
        47.03997802734375,
        47.05999755859375,
        47.079986572265628,
        47.100006103515628,
        47.1199951171875,
        47.139984130859378,
        47.160003662109378,
        47.17999267578125,
        47.199981689453128,
        47.220001220703128,
        47.239990234375,
        47.259979248046878,
        47.279998779296878,
        47.29998779296875,
        47.319976806640628,
        47.339996337890628,
        47.3599853515625,
        47.3800048828125,
        47.399993896484378,
        47.41998291015625,
        47.44000244140625,
        47.459991455078128,
        47.47998046875,
        47.5,
        47.519989013671878,
        47.53997802734375,
        47.55999755859375,
        47.579986572265628,
        47.600006103515628,
        47.6199951171875,
        47.639984130859378,
        47.660003662109378,
        47.67999267578125,
        47.699981689453128,
        47.720001220703128,
        47.739990234375,
        47.759979248046878,
        47.779998779296878,
        47.79998779296875,
        47.819976806640628,
        47.839996337890628,
        47.8599853515625,
        47.8800048828125,
        47.899993896484378,
        47.91998291015625,
        47.94000244140625,
        47.959991455078128,
        47.97998046875,
        48.0,
        48.019989013671878,
        48.03997802734375,
        48.05999755859375,
        48.079986572265628,
        48.100006103515628,
        48.1199951171875,
        48.139984130859378,
        48.160003662109378,
        48.17999267578125,
        48.199981689453128,
        48.220001220703128,
        48.239990234375,
        48.259979248046878,
        48.279998779296878,
        48.29998779296875,
        48.319976806640628,
        48.339996337890628,
        48.3599853515625,
        48.3800048828125,
        48.399993896484378,
        48.41998291015625,
        48.44000244140625,
        48.459991455078128,
        48.47998046875,
        48.5,
        48.519989013671878,
        48.53997802734375,
        48.55999755859375,
        48.579986572265628,
        48.600006103515628,
        48.6199951171875,
        48.639984130859378,
        48.660003662109378,
        48.67999267578125,
        48.699981689453128,
        48.720001220703128,
        48.739990234375,
        48.759979248046878,
        48.779998779296878,
        48.79998779296875,
        48.819976806640628,
        48.839996337890628,
        48.8599853515625,
        48.8800048828125,
        48.899993896484378,
        48.91998291015625,
        48.94000244140625,
        48.959991455078128,
        48.97998046875,
        49.0,
        49.019989013671878,
        49.03997802734375,
        49.05999755859375,
        49.079986572265628,
        49.100006103515628,
        49.1199951171875,
        49.139984130859378,
        49.160003662109378,
        49.17999267578125,
        49.199981689453128,
        49.220001220703128,
        49.239990234375,
        49.259979248046878,
        49.279998779296878,
        49.29998779296875,
        49.319976806640628,
        49.339996337890628,
        49.3599853515625,
        49.3800048828125,
        49.399993896484378,
        49.41998291015625,
        49.44000244140625,
        49.459991455078128,
        49.47998046875,
        49.5,
        49.519989013671878,
        49.53997802734375,
        49.55999755859375,
        49.579986572265628,
        49.600006103515628,
        49.6199951171875,
        49.639984130859378,
        49.660003662109378,
        49.67999267578125,
        49.699981689453128,
        49.720001220703128,
        49.739990234375,
        49.759979248046878,
        49.779998779296878,
        49.79998779296875,
        49.819976806640628,
        49.839996337890628,
        49.8599853515625,
        49.8800048828125,
        49.899993896484378,
        49.91998291015625,
        49.94000244140625,
        49.959991455078128,
        49.97998046875,
        50.0,
        50.019989013671878,
        50.03997802734375,
        50.05999755859375,
        50.079986572265628,
        50.100006103515628,
        50.1199951171875,
        50.139984130859378,
        50.160003662109378,
        50.17999267578125,
        50.199981689453128,
        50.220001220703128,
        50.239990234375,
        50.259979248046878,
        50.279998779296878,
        50.29998779296875,
        50.319976806640628,
        50.339996337890628,
        50.3599853515625,
        50.3800048828125,
        50.399993896484378,
        50.41998291015625,
        50.44000244140625,
        50.459991455078128,
        50.47998046875,
        50.5,
        50.519989013671878,
        50.53997802734375,
        50.55999755859375,
        50.579986572265628,
        50.600006103515628,
        50.6199951171875,
        50.639984130859378,
        50.660003662109378,
        50.67999267578125,
        50.699981689453128,
        50.720001220703128,
        50.739990234375,
        50.759979248046878,
        50.779998779296878,
        50.79998779296875,
        50.819976806640628,
        50.839996337890628,
        50.8599853515625,
        50.8800048828125,
        50.899993896484378,
        50.91998291015625,
        50.94000244140625,
        50.959991455078128,
        50.97998046875,
        51.0,
        51.019989013671878,
        51.03997802734375,
        51.05999755859375,
        51.079986572265628,
        51.100006103515628,
        51.1199951171875,
        51.139984130859378,
        51.160003662109378,
        51.17999267578125,
        51.199981689453128,
        51.220001220703128,
        51.239990234375,
        51.259979248046878,
        51.279998779296878,
        51.29998779296875,
        51.319976806640628,
        51.339996337890628,
        51.3599853515625,
        51.3800048828125,
        51.399993896484378,
        51.41998291015625,
        51.44000244140625,
        51.459991455078128,
        51.47998046875,
        51.5,
        51.519989013671878,
        51.53997802734375,
        51.55999755859375,
        51.579986572265628,
        51.600006103515628,
        51.6199951171875,
        51.639984130859378,
        51.660003662109378,
        51.67999267578125,
        51.699981689453128,
        51.720001220703128,
        51.739990234375,
        51.759979248046878,
        51.779998779296878,
        51.79998779296875,
        51.819976806640628,
        51.839996337890628,
        51.8599853515625,
        51.8800048828125,
        51.899993896484378,
        51.91998291015625,
        51.94000244140625,
        51.959991455078128,
        51.97998046875,
        52.0,
        52.019989013671878,
        52.03997802734375,
        52.05999755859375,
        52.079986572265628,
        52.100006103515628,
        52.1199951171875,
        52.139984130859378,
        52.160003662109378,
        52.17999267578125,
        52.199981689453128,
        52.220001220703128,
        52.239990234375,
        52.259979248046878,
        52.279998779296878,
        52.29998779296875,
        52.319976806640628,
        52.339996337890628,
        52.3599853515625,
        52.3800048828125,
        52.399993896484378,
        52.41998291015625,
        52.44000244140625,
        52.459991455078128,
        52.47998046875,
        52.5,
        52.519989013671878,
        52.53997802734375,
        52.55999755859375,
        52.579986572265628,
        52.600006103515628,
        52.6199951171875,
        52.639984130859378,
        52.660003662109378,
        52.67999267578125,
        52.699981689453128,
        52.720001220703128,
        52.739990234375,
        52.759979248046878,
        52.779998779296878,
        52.79998779296875,
        52.819976806640628,
        52.839996337890628,
        52.8599853515625,
        52.8800048828125,
        52.899993896484378,
        52.91998291015625,
        52.94000244140625,
        52.959991455078128,
        52.97998046875,
        53.0,
        53.019989013671878,
        53.03997802734375,
        53.05999755859375,
        53.079986572265628,
        53.100006103515628,
        53.1199951171875,
        53.139984130859378,
        53.160003662109378,
        53.17999267578125,
        53.199981689453128,
        53.220001220703128,
        53.239990234375,
        53.259979248046878,
        53.279998779296878,
        53.29998779296875,
        53.319976806640628,
        53.339996337890628,
        53.3599853515625,
        53.3800048828125,
        53.399993896484378,
        53.41998291015625,
        53.44000244140625,
        53.459991455078128,
        53.47998046875,
        53.5,
        53.519989013671878,
        53.53997802734375,
        53.55999755859375,
        53.579986572265628,
        53.600006103515628,
        53.6199951171875,
        53.639984130859378,
        53.660003662109378,
        53.67999267578125,
        53.699981689453128,
        53.720001220703128,
        53.739990234375,
        53.759979248046878,
        53.779998779296878,
        53.79998779296875,
        53.819976806640628,
        53.839996337890628,
        53.8599853515625,
        53.8800048828125,
        53.899993896484378,
        53.91998291015625,
        53.94000244140625,
        53.959991455078128,
        53.97998046875,
        54.0,
        54.019989013671878,
        54.03997802734375,
        54.05999755859375,
        54.079986572265628,
        54.100006103515628,
        54.1199951171875,
        54.139984130859378,
        54.160003662109378,
        54.17999267578125,
        54.199981689453128,
        54.220001220703128,
        54.239990234375,
        54.259979248046878,
        54.279998779296878,
        54.29998779296875,
        54.319976806640628,
        54.339996337890628,
        54.3599853515625,
        54.3800048828125,
        54.399993896484378,
        54.41998291015625,
        54.44000244140625,
        54.459991455078128,
        54.47998046875,
        54.5,
        54.519989013671878,
        54.53997802734375,
        54.55999755859375,
        54.579986572265628,
        54.600006103515628,
        54.6199951171875,
        54.639984130859378,
        54.660003662109378,
        54.67999267578125,
        54.699981689453128,
        54.720001220703128,
        54.739990234375,
        54.759979248046878,
        54.779998779296878,
        54.79998779296875,
        54.819976806640628,
        54.839996337890628,
        54.8599853515625,
        54.8800048828125,
        54.899993896484378,
        54.91998291015625,
        54.94000244140625,
        54.959991455078128,
        54.97998046875,
        55.0,
        55.019989013671878,
        55.03997802734375,
        55.05999755859375,
        55.079986572265628,
        55.100006103515628,
        55.1199951171875,
        55.139984130859378,
        55.160003662109378,
        55.17999267578125,
        55.199981689453128,
        55.220001220703128,
        55.239990234375,
        55.259979248046878,
        55.279998779296878,
        55.29998779296875,
        55.319976806640628,
        55.339996337890628,
        55.3599853515625,
        55.3800048828125,
        55.399993896484378,
        55.41998291015625,
        55.44000244140625,
        55.459991455078128,
        55.47998046875,
        55.5,
        55.519989013671878,
        55.53997802734375,
        55.55999755859375,
        55.579986572265628,
        55.600006103515628,
        55.6199951171875,
        55.639984130859378,
        55.660003662109378,
        55.67999267578125,
        55.699981689453128,
        55.720001220703128,
        55.739990234375,
        55.759979248046878,
        55.779998779296878,
        55.79998779296875,
        55.819976806640628,
        55.839996337890628,
        55.8599853515625,
        55.8800048828125,
        55.899993896484378,
        55.91998291015625,
        55.94000244140625,
        55.959991455078128,
        55.97998046875,
        56.0,
        56.019989013671878,
        56.03997802734375,
        56.05999755859375,
        56.079986572265628,
        56.100006103515628,
        56.1199951171875,
        56.139984130859378,
        56.160003662109378,
        56.17999267578125,
        56.199981689453128,
        56.220001220703128,
        56.239990234375,
        56.259979248046878,
        56.279998779296878,
        56.29998779296875,
        56.319976806640628,
        56.339996337890628,
        56.3599853515625,
        56.3800048828125,
        56.399993896484378,
        56.41998291015625,
        56.44000244140625,
        56.459991455078128,
        56.47998046875,
        56.5,
        56.519989013671878,
        56.53997802734375,
        56.55999755859375,
        56.579986572265628,
        56.600006103515628,
        56.6199951171875,
        56.639984130859378,
        56.660003662109378,
        56.67999267578125,
        56.699981689453128,
        56.720001220703128,
        56.739990234375,
        56.759979248046878,
        56.779998779296878,
        56.79998779296875,
        56.819976806640628,
        56.839996337890628,
        56.8599853515625,
        56.8800048828125,
        56.899993896484378,
        56.91998291015625,
        56.94000244140625,
        56.959991455078128,
        56.97998046875,
        57.0,
        57.019989013671878,
        57.03997802734375,
        57.05999755859375,
        57.079986572265628,
        57.100006103515628,
        57.1199951171875,
        57.139984130859378,
        57.160003662109378,
        57.17999267578125,
        57.199981689453128,
        57.220001220703128,
        57.239990234375,
        57.259979248046878,
        57.279998779296878,
        57.29998779296875,
        57.319976806640628,
        57.339996337890628,
        57.3599853515625,
        57.3800048828125,
        57.399993896484378,
        57.41998291015625,
        57.44000244140625,
        57.459991455078128,
        57.47998046875,
        57.5,
        57.519989013671878,
        57.53997802734375,
        57.55999755859375,
        57.579986572265628,
        57.600006103515628,
        57.6199951171875,
        57.639984130859378,
        57.660003662109378,
        57.67999267578125,
        57.699981689453128,
        57.720001220703128,
        57.739990234375,
        57.759979248046878,
        57.779998779296878,
        57.79998779296875,
        57.819976806640628,
        57.839996337890628,
        57.8599853515625,
        57.8800048828125,
        57.899993896484378,
        57.91998291015625,
        57.94000244140625,
        57.959991455078128,
        57.97998046875,
        58.0,
        58.019989013671878,
        58.03997802734375,
        58.05999755859375,
        58.079986572265628,
        58.100006103515628,
        58.1199951171875,
        58.139984130859378,
        58.160003662109378,
        58.17999267578125,
        58.199981689453128,
        58.220001220703128,
        58.239990234375,
        58.259979248046878,
        58.279998779296878,
        58.29998779296875,
        58.319976806640628,
        58.339996337890628,
        58.3599853515625,
        58.3800048828125,
        58.399993896484378,
        58.41998291015625,
        58.44000244140625,
        58.459991455078128,
        58.47998046875,
        58.5,
        58.519989013671878,
        58.53997802734375,
        58.55999755859375,
        58.579986572265628,
        58.600006103515628,
        58.6199951171875,
        58.639984130859378,
        58.660003662109378,
        58.67999267578125,
        58.699981689453128,
        58.720001220703128,
        58.739990234375,
        58.759979248046878,
        58.779998779296878,
        58.79998779296875,
        58.819976806640628,
        58.839996337890628,
        58.8599853515625,
        58.8800048828125,
        58.899993896484378,
        58.91998291015625,
        58.94000244140625,
        58.959991455078128,
        58.97998046875,
        59.0,
        59.019989013671878,
        59.03997802734375,
        59.05999755859375,
        59.079986572265628,
        59.100006103515628,
        59.1199951171875,
        59.139984130859378,
        59.160003662109378,
        59.17999267578125,
        59.199981689453128,
        59.220001220703128,
        59.239990234375,
        59.259979248046878,
        59.279998779296878,
        59.29998779296875,
        59.319976806640628,
        59.339996337890628,
        59.3599853515625,
        59.3800048828125,
        59.399993896484378,
        59.41998291015625,
        59.44000244140625,
        59.459991455078128,
        59.47998046875,
        59.5,
        59.519989013671878,
        59.53997802734375,
        59.55999755859375,
        59.579986572265628,
        59.600006103515628,
        59.6199951171875,
        59.639984130859378,
        59.660003662109378,
        59.67999267578125,
        59.699981689453128,
        59.720001220703128,
        59.739990234375,
        59.759979248046878,
        59.779998779296878,
        59.79998779296875,
        59.819976806640628,
        59.839996337890628,
        59.8599853515625,
        59.8800048828125,
        59.899993896484378,
        59.91998291015625,
        59.94000244140625,
        59.959991455078128,
        59.97998046875
    ],
    "rightHandPositions": [
        "(-0.511934, 1.329931, -0.134349)",
        "(-0.511895, 1.330076, -0.134259)",
        "(-0.511847, 1.330130, -0.134217)",
        "(-0.511816, 1.330184, -0.134144)",
        "(-0.511821, 1.330236, -0.134071)",
        "(-0.511940, 1.330432, -0.133953)",
        "(-0.512012, 1.330531, -0.133895)",
        "(-0.512124, 1.330697, -0.133777)",
        "(-0.512138, 1.330851, -0.133601)",
        "(-0.511994, 1.331034, -0.133292)",
        "(-0.511941, 1.331416, -0.133042)",
        "(-0.511911, 1.331714, -0.133033)",
        "(-0.511877, 1.332427, -0.133137)",
        "(-0.511517, 1.332982, -0.133261)",
        "(-0.510208, 1.333430, -0.132871)",
        "(-0.508380, 1.334064, -0.130945)",
        "(-0.507275, 1.335616, -0.127129)",
        "(-0.506838, 1.336612, -0.125238)",
        "(-0.506178, 1.339559, -0.120880)",
        "(-0.505169, 1.343583, -0.116375)",
        "(-0.503793, 1.348676, -0.111757)",
        "(-0.503070, 1.351225, -0.109586)",
        "(-0.501628, 1.356394, -0.105436)",
        "(-0.500224, 1.361603, -0.101495)",
        "(-0.499013, 1.366899, -0.098006)",
        "(-0.498066, 1.372040, -0.094911)",
        "(-0.497429, 1.376665, -0.092171)",
        "(-0.497292, 1.378711, -0.090993)",
        "(-0.497184, 1.382445, -0.088879)",
        "(-0.496855, 1.385489, -0.086965)",
        "(-0.496368, 1.388002, -0.085074)",
        "(-0.496129, 1.389301, -0.084135)",
        "(-0.495770, 1.391966, -0.082318)",
        "(-0.495436, 1.395094, -0.080651)",
        "(-0.495211, 1.398825, -0.078957)",
        "(-0.495133, 1.403164, -0.077375)",
        "(-0.495049, 1.408129, -0.075942)",
        "(-0.494959, 1.410860, -0.075288)",
        "(-0.494794, 1.416546, -0.074089)",
        "(-0.494610, 1.422490, -0.073097)",
        "(-0.494144, 1.428714, -0.072285)",
        "(-0.493426, 1.435216, -0.071682)",
        "(-0.493124, 1.438514, -0.071405)",
        "(-0.492636, 1.444947, -0.070985)",
        "(-0.492464, 1.451284, -0.070858)",
        "(-0.492154, 1.457377, -0.070919)",
        "(-0.491667, 1.463281, -0.070996)",
        "(-0.491323, 1.466189, -0.071086)",
        "(-0.490812, 1.471883, -0.071338)",
        "(-0.490463, 1.477667, -0.071965)",
        "(-0.490019, 1.483672, -0.072907)",
        "(-0.489502, 1.489978, -0.074237)",
        "(-0.489191, 1.493244, -0.075035)",
        "(-0.488675, 1.499869, -0.076714)",
        "(-0.488345, 1.506715, -0.078581)",
        "(-0.488310, 1.513698, -0.080650)",
        "(-0.488489, 1.520697, -0.082848)",
        "(-0.488635, 1.524200, -0.083974)",
        "(-0.488988, 1.531090, -0.086340)",
        "(-0.489378, 1.537743, -0.088818)",
        "(-0.489841, 1.544213, -0.091430)",
        "(-0.490200, 1.547363, -0.092826)",
        "(-0.491060, 1.553397, -0.095849)",
        "(-0.491632, 1.559088, -0.099043)",
        "(-0.491730, 1.564343, -0.102460)",
        "(-0.491936, 1.569381, -0.106015)",
        "(-0.492560, 1.574112, -0.109835)",
        "(-0.492946, 1.576394, -0.111813)",
        "(-0.493801, 1.580646, -0.115920)",
        "(-0.494388, 1.584526, -0.120176)",
        "(-0.494603, 1.588042, -0.124701)",
        "(-0.494794, 1.591239, -0.129562)",
        "(-0.494915, 1.592662, -0.132125)",
        "(-0.495023, 1.595443, -0.137344)",
        "(-0.494870, 1.597746, -0.142749)",
        "(-0.494564, 1.599584, -0.148283)",
        "(-0.494476, 1.601034, -0.154121)",
        "(-0.494619, 1.601569, -0.157133)",
        "(-0.495013, 1.602329, -0.163294)",
        "(-0.495481, 1.602576, -0.169718)",
        "(-0.495982, 1.602259, -0.176463)",
        "(-0.496400, 1.601387, -0.183567)",
        "(-0.496647, 1.600730, -0.187270)",
        "(-0.497008, 1.599032, -0.195013)",
        "(-0.497305, 1.596691, -0.203072)",
        "(-0.497582, 1.593625, -0.211394)",
        "(-0.497836, 1.589970, -0.220022)",
        "(-0.498005, 1.587892, -0.224379)",
        "(-0.498595, 1.583107, -0.233040)",
        "(-0.499300, 1.578064, -0.241712)",
        "(-0.500391, 1.572181, -0.250216)",
        "(-0.500946, 1.569175, -0.254172)",
        "(-0.501976, 1.562767, -0.261782)",
        "(-0.502942, 1.555618, -0.268760)",
        "(-0.503711, 1.547894, -0.275027)",
        "(-0.504418, 1.539652, -0.280408)",
        "(-0.504859, 1.530922, -0.285141)",
        "(-0.504999, 1.526369, -0.287248)",
        "(-0.505323, 1.516883, -0.291037)",
        "(-0.505917, 1.506912, -0.294090)",
        "(-0.506277, 1.496572, -0.296600)",
        "(-0.506315, 1.485823, -0.298561)",
        "(-0.506345, 1.480186, -0.299128)",
        "(-0.506445, 1.468982, -0.300398)",
        "(-0.506845, 1.457700, -0.300609)",
        "(-0.507205, 1.446474, -0.299765)",
        "(-0.507229, 1.440884, -0.298974)",
        "(-0.507104, 1.429932, -0.296996)",
        "(-0.507081, 1.419430, -0.294173)",
        "(-0.507278, 1.409363, -0.290070)",
        "(-0.507228, 1.399590, -0.284534)",
        "(-0.507002, 1.394741, -0.281569)",
        "(-0.506272, 1.385390, -0.274952)",
        "(-0.505538, 1.376659, -0.267500)",
        "(-0.504496, 1.368617, -0.259704)",
        "(-0.503242, 1.361397, -0.251526)",
        "(-0.502008, 1.355048, -0.242754)",
        "(-0.501386, 1.352242, -0.238085)",
        "(-0.500002, 1.347141, -0.228460)",
        "(-0.498268, 1.343008, -0.218688)",
        "(-0.496435, 1.339971, -0.208586)",
        "(-0.494586, 1.337924, -0.198162)",
        "(-0.493666, 1.337347, -0.192978)",
        "(-0.492160, 1.337041, -0.182831)",
        "(-0.490862, 1.337911, -0.172849)",
        "(-0.489559, 1.339554, -0.162836)",
        "(-0.488088, 1.341835, -0.152978)",
        "(-0.487431, 1.343319, -0.148265)",
        "(-0.486467, 1.346958, -0.139308)",
        "(-0.485388, 1.351394, -0.131269)",
        "(-0.484062, 1.356612, -0.123940)",
        "(-0.482571, 1.362459, -0.117341)",
        "(-0.481933, 1.365670, -0.114289)",
        "(-0.480829, 1.372372, -0.108724)",
        "(-0.479556, 1.379358, -0.103691)",
        "(-0.478072, 1.386685, -0.099019)",
        "(-0.476920, 1.394576, -0.094742)",
        "(-0.476474, 1.398661, -0.092713)",
        "(-0.475704, 1.406880, -0.088915)",
        "(-0.474944, 1.415234, -0.085632)",
        "(-0.474530, 1.419523, -0.084172)",
        "(-0.473517, 1.427982, -0.081258)",
        "(-0.472934, 1.436724, -0.078682)",
        "(-0.472588, 1.445532, -0.076617)",
        "(-0.472423, 1.454371, -0.075017)",
        "(-0.472399, 1.463223, -0.073802)",
        "(-0.472439, 1.472168, -0.072922)",
        "(-0.472482, 1.476677, -0.072642)",
        "(-0.472866, 1.485620, -0.072293)",
        "(-0.473456, 1.494392, -0.072265)",
        "(-0.474089, 1.502930, -0.072455)",
        "(-0.474756, 1.511232, -0.072869)",
        "(-0.475049, 1.515293, -0.073152)",
        "(-0.475594, 1.523095, -0.073953)",
        "(-0.476468, 1.530544, -0.075132)",
        "(-0.477186, 1.537626, -0.076650)",
        "(-0.477634, 1.544281, -0.078455)",
        "(-0.477854, 1.547610, -0.079402)",
        "(-0.478655, 1.553905, -0.081852)",
        "(-0.479784, 1.560044, -0.084822)",
        "(-0.480785, 1.566052, -0.088249)",
        "(-0.481429, 1.571235, -0.091675)",
        "(-0.481728, 1.573589, -0.093513)",
        "(-0.482462, 1.578166, -0.097599)",
        "(-0.483272, 1.582433, -0.102167)",
        "(-0.483943, 1.586231, -0.107098)",
        "(-0.484412, 1.589549, -0.112254)",
        "(-0.484535, 1.591019, -0.114967)",
        "(-0.484927, 1.593662, -0.120579)",
        "(-0.485503, 1.595830, -0.126467)",
        "(-0.486086, 1.597470, -0.132589)",
        "(-0.486585, 1.598535, -0.139014)",
        "(-0.486848, 1.598801, -0.142354)",
        "(-0.487409, 1.598941, -0.149097)",
        "(-0.488020, 1.598595, -0.156068)",
        "(-0.488621, 1.597624, -0.163254)",
        "(-0.489153, 1.596290, -0.170648)",
        "(-0.489438, 1.595390, -0.174398)",
        "(-0.490025, 1.593250, -0.182023)",
        "(-0.490779, 1.590479, -0.189658)",
        "(-0.491636, 1.587208, -0.197157)",
        "(-0.492100, 1.585316, -0.200840)",
        "(-0.493162, 1.581051, -0.208089)",
        "(-0.494433, 1.576017, -0.215021)",
        "(-0.495530, 1.570460, -0.221756)",
        "(-0.496535, 1.564404, -0.228142)",
        "(-0.497503, 1.557858, -0.234062)",
        "(-0.497970, 1.554219, -0.236663)",
        "(-0.498879, 1.546955, -0.241986)",
        "(-0.499935, 1.539071, -0.246592)",
        "(-0.500882, 1.530968, -0.250700)",
        "(-0.501241, 1.526754, -0.252454)",
        "(-0.501792, 1.517971, -0.255656)",
        "(-0.502375, 1.508438, -0.258164)",
        "(-0.503102, 1.498493, -0.260348)",
        "(-0.503602, 1.488558, -0.262215)",
        "(-0.503715, 1.478688, -0.263721)",
        "(-0.503788, 1.473763, -0.264227)",
        "(-0.504123, 1.463898, -0.264784)",
        "(-0.504681, 1.453846, -0.264185)",
        "(-0.504941, 1.443706, -0.262965)",
        "(-0.504841, 1.438606, -0.261998)",
        "(-0.504156, 1.428458, -0.259339)",
        "(-0.503379, 1.418562, -0.255927)",
        "(-0.502972, 1.409201, -0.251836)",
        "(-0.502466, 1.400528, -0.247165)",
        "(-0.501680, 1.392410, -0.241804)",
        "(-0.501209, 1.388577, -0.238738)",
        "(-0.499978, 1.381248, -0.232330)",
        "(-0.498646, 1.375056, -0.225154)",
        "(-0.497312, 1.369779, -0.217515)",
        "(-0.495812, 1.365910, -0.209284)",
        "(-0.495096, 1.364299, -0.205009)",
        "(-0.493767, 1.362036, -0.196033)",
        "(-0.492333, 1.360785, -0.186854)",
        "(-0.490941, 1.360589, -0.177576)",
        "(-0.489820, 1.361377, -0.168193)",
        "(-0.489299, 1.362117, -0.163528)",
        "(-0.488056, 1.364056, -0.154513)",
        "(-0.486615, 1.366874, -0.145897)",
        "(-0.484973, 1.370587, -0.137629)",
        "(-0.483574, 1.375125, -0.129509)",
        "(-0.482922, 1.377707, -0.125651)",
        "(-0.481522, 1.383291, -0.118445)",
        "(-0.479846, 1.389585, -0.112015)",
        "(-0.477790, 1.396698, -0.106312)",
        "(-0.476203, 1.404575, -0.101351)",
        "(-0.475615, 1.408845, -0.099271)",
        "(-0.474238, 1.417692, -0.095602)",
        "(-0.472294, 1.426806, -0.092444)",
        "(-0.470219, 1.435953, -0.089500)",
        "(-0.469447, 1.440919, -0.088273)",
        "(-0.468543, 1.450262, -0.086560)",
        "(-0.467759, 1.459869, -0.085068)",
        "(-0.466767, 1.469454, -0.083638)",
        "(-0.465810, 1.478927, -0.082522)",
        "(-0.465494, 1.483678, -0.082126)",
        "(-0.465038, 1.492990, -0.081727)",
        "(-0.464648, 1.501998, -0.081652)",
        "(-0.464242, 1.510713, -0.081924)",
        "(-0.464088, 1.519120, -0.082589)",
        "(-0.464129, 1.527262, -0.083736)",
        "(-0.464135, 1.531304, -0.084364)",
        "(-0.464506, 1.539119, -0.085920)",
        "(-0.465297, 1.546674, -0.088048)",
        "(-0.466102, 1.553987, -0.090535)",
        "(-0.466466, 1.557559, -0.091936)",
        "(-0.467099, 1.564446, -0.095030)",
        "(-0.467800, 1.571010, -0.098477)",
        "(-0.468649, 1.577070, -0.102414)",
        "(-0.469610, 1.582588, -0.106674)",
        "(-0.470529, 1.587501, -0.111110)",
        "(-0.470966, 1.589751, -0.113419)",
        "(-0.471682, 1.594005, -0.118305)",
        "(-0.472732, 1.597744, -0.123571)",
        "(-0.473966, 1.600916, -0.129147)",
        "(-0.475029, 1.603533, -0.134974)",
        "(-0.475538, 1.604617, -0.137981)",
        "(-0.476480, 1.606346, -0.144177)",
        "(-0.477579, 1.607279, -0.150569)",
        "(-0.478949, 1.607612, -0.157312)",
        "(-0.480207, 1.607591, -0.164395)",
        "(-0.480785, 1.607358, -0.168009)",
        "(-0.481919, 1.606535, -0.175337)",
        "(-0.483170, 1.605086, -0.182877)",
        "(-0.484647, 1.603158, -0.190682)",
        "(-0.486162, 1.600803, -0.198567)",
        "(-0.486840, 1.599349, -0.202476)",
        "(-0.488108, 1.596258, -0.210168)",
        "(-0.489416, 1.592534, -0.217519)",
        "(-0.490800, 1.588012, -0.224319)",
        "(-0.492044, 1.582816, -0.230646)",
        "(-0.492537, 1.580033, -0.233571)",
        "(-0.493138, 1.574171, -0.239179)",
        "(-0.493552, 1.567825, -0.244244)",
        "(-0.494185, 1.560907, -0.248725)",
        "(-0.494502, 1.557262, -0.250855)",
        "(-0.495197, 1.549573, -0.254662)",
        "(-0.495665, 1.541744, -0.258154)",
        "(-0.495909, 1.533944, -0.261483)",
        "(-0.496031, 1.526013, -0.264606)",
        "(-0.496225, 1.521945, -0.266001)",
        "(-0.496692, 1.513546, -0.268208)",
        "(-0.496947, 1.505195, -0.270021)",
        "(-0.496871, 1.496943, -0.271478)",
        "(-0.496751, 1.488793, -0.272563)",
        "(-0.496817, 1.480620, -0.273132)",
        "(-0.496839, 1.476470, -0.272975)",
        "(-0.496594, 1.467868, -0.271823)",
        "(-0.496154, 1.459162, -0.270009)",
        "(-0.495454, 1.450441, -0.267644)",
        "(-0.494983, 1.446100, -0.266270)",
        "(-0.493899, 1.437373, -0.262582)",
        "(-0.492486, 1.428532, -0.257536)",
        "(-0.490892, 1.419825, -0.251375)",
        "(-0.489176, 1.411669, -0.244636)",
        "(-0.488300, 1.407932, -0.241052)",
        "(-0.486755, 1.401154, -0.233316)",
        "(-0.485151, 1.395149, -0.224486)",
        "(-0.483098, 1.389863, -0.214740)",
        "(-0.480973, 1.385730, -0.204620)",
        "(-0.479944, 1.384261, -0.199121)",
        "(-0.478053, 1.382397, -0.188790)",
        "(-0.476368, 1.381719, -0.177971)",
        "(-0.474742, 1.381961, -0.166453)",
        "(-0.473205, 1.383214, -0.154962)",
        "(-0.471957, 1.385684, -0.144219)",
        "(-0.471425, 1.387432, -0.139165)",
        "(-0.470188, 1.391671, -0.129553)",
        "(-0.468936, 1.396829, -0.120498)",
        "(-0.467842, 1.402780, -0.112178)",
        "(-0.467535, 1.406177, -0.108460)",
        "(-0.466828, 1.413348, -0.101863)",
        "(-0.465894, 1.421086, -0.096100)",
        "(-0.464822, 1.429340, -0.091114)",
        "(-0.464431, 1.433773, -0.089079)",
        "(-0.463906, 1.442600, -0.085076)",
        "(-0.463416, 1.451844, -0.081707)",
        "(-0.462924, 1.461200, -0.078510)",
        "(-0.462844, 1.470689, -0.075574)",
        "(-0.462916, 1.480160, -0.072804)",
        "(-0.463158, 1.484975, -0.071562)",
        "(-0.463641, 1.494671, -0.069234)",
        "(-0.464259, 1.504458, -0.067065)",
        "(-0.465135, 1.514279, -0.065211)",
        "(-0.466172, 1.524184, -0.063749)",
        "(-0.466657, 1.529138, -0.063167)",
        "(-0.467566, 1.538938, -0.062316)",
        "(-0.468515, 1.548520, -0.062044)",
        "(-0.469483, 1.557784, -0.062289)",
        "(-0.470531, 1.566613, -0.063083)",
        "(-0.471578, 1.574968, -0.064427)",
        "(-0.472124, 1.578932, -0.065232)",
        "(-0.473437, 1.586444, -0.067176)",
        "(-0.475026, 1.593405, -0.069585)",
        "(-0.476642, 1.599831, -0.072424)",
        "(-0.478320, 1.605634, -0.075678)",
        "(-0.479059, 1.608339, -0.077430)",
        "(-0.480281, 1.613166, -0.081278)",
        "(-0.481445, 1.617460, -0.085549)",
        "(-0.482690, 1.620968, -0.090298)",
        "(-0.483681, 1.623955, -0.095291)",
        "(-0.483978, 1.625137, -0.098021)",
        "(-0.484542, 1.627361, -0.103707)",
        "(-0.485271, 1.628965, -0.109906)",
        "(-0.486111, 1.630128, -0.116430)",
        "(-0.486874, 1.630732, -0.123277)",
        "(-0.487194, 1.630778, -0.126822)",
        "(-0.487771, 1.630575, -0.134004)",
        "(-0.488293, 1.629787, -0.141406)",
        "(-0.488813, 1.628473, -0.149022)",
        "(-0.489275, 1.626502, -0.156838)",
        "(-0.489505, 1.625151, -0.160759)",
        "(-0.489966, 1.622297, -0.168586)",
        "(-0.490419, 1.618793, -0.176391)",
        "(-0.490914, 1.614732, -0.183960)",
        "(-0.491417, 1.610084, -0.191130)",
        "(-0.491623, 1.607424, -0.194484)",
        "(-0.492034, 1.601527, -0.200773)",
        "(-0.492232, 1.594891, -0.206588)",
        "(-0.492196, 1.587772, -0.211976)",
        "(-0.492166, 1.583980, -0.214470)",
        "(-0.491955, 1.575972, -0.219164)",
        "(-0.491801, 1.567363, -0.223445)",
        "(-0.491865, 1.558408, -0.227335)",
        "(-0.491721, 1.549346, -0.230706)",
        "(-0.491597, 1.544695, -0.232119)",
        "(-0.491390, 1.535194, -0.234823)",
        "(-0.491236, 1.525505, -0.237297)",
        "(-0.491072, 1.520654, -0.238334)",
        "(-0.490249, 1.506104, -0.241081)",
        "(-0.489932, 1.501169, -0.241579)",
        "(-0.489496, 1.490813, -0.241860)",
        "(-0.489367, 1.480935, -0.241585)",
        "(-0.488978, 1.470784, -0.240905)",
        "(-0.488014, 1.460407, -0.239234)",
        "(-0.487476, 1.455210, -0.238106)",
        "(-0.486615, 1.444944, -0.235177)",
        "(-0.486122, 1.434849, -0.231654)",
        "(-0.485093, 1.424986, -0.227562)",
        "(-0.483463, 1.415338, -0.222378)",
        "(-0.482554, 1.410697, -0.219309)",
        "(-0.480932, 1.401991, -0.212724)",
        "(-0.479719, 1.394362, -0.205602)",
        "(-0.478383, 1.387891, -0.197887)",
        "(-0.476830, 1.382517, -0.189400)",
        "(-0.476038, 1.380388, -0.184925)",
        "(-0.474574, 1.377103, -0.175713)",
        "(-0.473319, 1.375408, -0.165953)",
        "(-0.472091, 1.374774, -0.156056)",
        "(-0.470928, 1.375683, -0.146137)",
        "(-0.470350, 1.376751, -0.141331)",
        "(-0.469220, 1.379764, -0.131963)",
        "(-0.468143, 1.383942, -0.123035)",
        "(-0.467010, 1.389282, -0.114635)",
        "(-0.465760, 1.395598, -0.106760)",
        "(-0.465122, 1.399056, -0.103082)",
        "(-0.464060, 1.406947, -0.096382)",
        "(-0.463068, 1.415347, -0.090269)",
        "(-0.462302, 1.424286, -0.084873)",
        "(-0.461415, 1.433616, -0.080049)",
        "(-0.460980, 1.438391, -0.077782)",
        "(-0.460120, 1.447956, -0.073543)",
        "(-0.459945, 1.457618, -0.069827)",
        "(-0.459977, 1.467335, -0.066698)",
        "(-0.459617, 1.477111, -0.063928)",
        "(-0.459264, 1.481978, -0.062567)",
        "(-0.458445, 1.491776, -0.060292)",
        "(-0.458744, 1.501631, -0.058759)",
        "(-0.459305, 1.511540, -0.057621)",
        "(-0.459495, 1.516423, -0.057049)",
        "(-0.459493, 1.526120, -0.056000)",
        "(-0.459047, 1.535794, -0.055353)",
        "(-0.459261, 1.545336, -0.055344)",
        "(-0.460185, 1.554581, -0.055890)",
        "(-0.460912, 1.563359, -0.056542)",
        "(-0.461141, 1.567592, -0.056895)",
        "(-0.461443, 1.575730, -0.057888)",
        "(-0.462311, 1.583476, -0.059396)",
        "(-0.463517, 1.590750, -0.061363)",
        "(-0.464763, 1.597403, -0.063554)",
        "(-0.465316, 1.600590, -0.064752)",
        "(-0.466415, 1.606599, -0.067511)",
        "(-0.467640, 1.611986, -0.070911)",
        "(-0.469011, 1.616852, -0.074783)",
        "(-0.470198, 1.621008, -0.079117)",
        "(-0.471136, 1.624599, -0.083798)",
        "(-0.471566, 1.626235, -0.086345)",
        "(-0.472507, 1.629166, -0.091858)",
        "(-0.473537, 1.631466, -0.097790)",
        "(-0.474526, 1.633184, -0.103962)",
        "(-0.475553, 1.634321, -0.110432)",
        "(-0.476017, 1.634673, -0.113856)",
        "(-0.476957, 1.634957, -0.121038)",
        "(-0.477884, 1.634565, -0.128597)",
        "(-0.478729, 1.633545, -0.136403)",
        "(-0.479444, 1.632033, -0.144568)",
        "(-0.479820, 1.631023, -0.148789)",
        "(-0.480714, 1.628623, -0.157273)",
        "(-0.481726, 1.625669, -0.165676)",
        "(-0.482779, 1.622081, -0.173896)",
        "(-0.483920, 1.617824, -0.182217)",
        "(-0.484462, 1.615637, -0.186079)",
        "(-0.485516, 1.611145, -0.193314)",
        "(-0.486549, 1.605970, -0.200336)",
        "(-0.487595, 1.600039, -0.207082)",
        "(-0.488770, 1.593399, -0.213439)",
        "(-0.489349, 1.589845, -0.216445)",
        "(-0.490109, 1.582495, -0.222149)",
        "(-0.490631, 1.574598, -0.227389)",
        "(-0.491234, 1.566134, -0.232269)",
        "(-0.491621, 1.561768, -0.234550)",
        "(-0.492318, 1.553019, -0.238910)",
        "(-0.492743, 1.544256, -0.242869)",
        "(-0.493121, 1.535329, -0.246308)",
        "(-0.493651, 1.526233, -0.249127)",
        "(-0.493845, 1.521687, -0.250289)",
        "(-0.493991, 1.512602, -0.252207)",
        "(-0.494110, 1.503487, -0.253490)",
        "(-0.494117, 1.494259, -0.254048)",
        "(-0.493847, 1.485201, -0.254018)",
        "(-0.493664, 1.480778, -0.253894)",
        "(-0.492929, 1.472344, -0.252976)",
        "(-0.491711, 1.464300, -0.251458)",
        "(-0.490398, 1.456890, -0.249441)",
        "(-0.489173, 1.450274, -0.246819)",
        "(-0.488698, 1.447253, -0.245237)",
        "(-0.487936, 1.441881, -0.241182)",
        "(-0.487056, 1.437044, -0.236105)",
        "(-0.485660, 1.432631, -0.230452)",
        "(-0.484045, 1.428910, -0.224477)",
        "(-0.484045, 1.428910, -0.224477)",
        "(-0.481305, 1.425030, -0.215018)",
        "(-0.479253, 1.423409, -0.208299)",
        "(-0.476821, 1.422766, -0.201577)",
        "(-0.473996, 1.423359, -0.194962)",
        "(-0.472595, 1.424229, -0.191619)",
        "(-0.470011, 1.426759, -0.184938)",
        "(-0.467806, 1.430356, -0.178273)",
        "(-0.465679, 1.434787, -0.171915)",
        "(-0.463414, 1.440020, -0.166225)",
        "(-0.462233, 1.442966, -0.163653)",
        "(-0.460345, 1.449354, -0.158924)",
        "(-0.459265, 1.456451, -0.154840)",
        "(-0.458164, 1.464020, -0.151276)",
        "(-0.456676, 1.471931, -0.148320)",
        "(-0.454989, 1.480134, -0.145904)",
        "(-0.454576, 1.484411, -0.144966)",
        "(-0.454085, 1.493104, -0.143394)",
        "(-0.453335, 1.501872, -0.141960)",
        "(-0.452288, 1.510822, -0.140925)",
        "(-0.452155, 1.515443, -0.140679)",
        "(-0.452246, 1.524512, -0.140255)",
        "(-0.452913, 1.533602, -0.140215)",
        "(-0.453119, 1.542464, -0.140120)",
        "(-0.453082, 1.551199, -0.140340)",
        "(-0.453183, 1.555559, -0.140599)",
        "(-0.454004, 1.564192, -0.141431)",
        "(-0.454987, 1.572596, -0.142395)",
        "(-0.455713, 1.580763, -0.143469)",
        "(-0.456304, 1.588749, -0.144803)",
        "(-0.457375, 1.596361, -0.146368)",
        "(-0.458358, 1.599919, -0.147289)",
        "(-0.460180, 1.606700, -0.149330)",
        "(-0.461373, 1.612926, -0.151600)",
        "(-0.462178, 1.618651, -0.154235)",
        "(-0.462824, 1.623930, -0.157364)",
        "(-0.463260, 1.626333, -0.159149)",
        "(-0.464239, 1.630802, -0.162882)",
        "(-0.465343, 1.634801, -0.166801)",
        "(-0.466561, 1.638424, -0.170935)",
        "(-0.467182, 1.640013, -0.173150)",
        "(-0.468907, 1.642810, -0.178000)",
        "(-0.470767, 1.644867, -0.182843)",
        "(-0.472467, 1.646131, -0.187873)",
        "(-0.474084, 1.646674, -0.193183)",
        "(-0.474928, 1.646674, -0.195931)",
        "(-0.476629, 1.646032, -0.201756)",
        "(-0.478326, 1.644650, -0.208019)",
        "(-0.479840, 1.642606, -0.214616)",
        "(-0.481074, 1.639881, -0.221337)",
        "(-0.481699, 1.638195, -0.224673)",
        "(-0.482898, 1.634389, -0.231274)",
        "(-0.484071, 1.629873, -0.237644)",
        "(-0.485301, 1.624648, -0.243775)",
        "(-0.486316, 1.618884, -0.249844)",
        "(-0.486752, 1.615842, -0.252797)",
        "(-0.487567, 1.609559, -0.258513)",
        "(-0.488263, 1.602901, -0.263948)",
        "(-0.489097, 1.595658, -0.269041)",
        "(-0.490226, 1.587952, -0.273541)",
        "(-0.490721, 1.584027, -0.275513)",
        "(-0.491332, 1.576004, -0.278921)",
        "(-0.491784, 1.567625, -0.281877)",
        "(-0.492576, 1.558887, -0.284439)",
        "(-0.493778, 1.549847, -0.286514)",
        "(-0.494300, 1.545211, -0.287314)",
        "(-0.494895, 1.535781, -0.288439)",
        "(-0.495266, 1.526316, -0.289385)",
        "(-0.495805, 1.516855, -0.290121)",
        "(-0.496437, 1.507367, -0.290202)",
        "(-0.496676, 1.502572, -0.289895)",
        "(-0.496823, 1.492836, -0.288586)",
        "(-0.496934, 1.483207, -0.286788)",
        "(-0.497075, 1.473940, -0.284743)",
        "(-0.496951, 1.465137, -0.282305)",
        "(-0.496783, 1.460886, -0.280760)",
        "(-0.496199, 1.452585, -0.277135)",
        "(-0.495306, 1.444712, -0.272709)",
        "(-0.494033, 1.437478, -0.267663)",
        "(-0.492566, 1.431056, -0.262078)",
        "(-0.491752, 1.428241, -0.259078)",
        "(-0.489934, 1.423220, -0.252867)",
        "(-0.487902, 1.419239, -0.246516)",
        "(-0.485685, 1.416438, -0.240032)",
        "(-0.483036, 1.414882, -0.233344)",
        "(-0.481493, 1.414620, -0.229903)",
        "(-0.478542, 1.414825, -0.222859)",
        "(-0.475961, 1.416596, -0.215521)",
        "(-0.473405, 1.419184, -0.208192)",
        "(-0.470658, 1.423041, -0.201060)",
        "(-0.469210, 1.425246, -0.197583)",
        "(-0.466518, 1.430546, -0.190859)",
        "(-0.464235, 1.436900, -0.184468)",
        "(-0.461998, 1.444130, -0.178542)",
        "(-0.459608, 1.452003, -0.173197)",
        "(-0.458410, 1.456175, -0.170705)",
        "(-0.456843, 1.465143, -0.166105)",
        "(-0.455695, 1.474652, -0.161902)",
        "(-0.454385, 1.484293, -0.158020)",
        "(-0.452738, 1.494117, -0.154780)",
        "(-0.452212, 1.499054, -0.153287)",
        "(-0.451889, 1.508953, -0.150799)",
        "(-0.451570, 1.518768, -0.148788)",
        "(-0.451021, 1.528500, -0.147057)",
        "(-0.450135, 1.538245, -0.145807)",
        "(-0.450138, 1.543007, -0.145380)",
        "(-0.451071, 1.552290, -0.144916)",
        "(-0.451867, 1.561156, -0.144756)",
        "(-0.452397, 1.569556, -0.144841)",
        "(-0.452742, 1.577715, -0.145763)",
        "(-0.453186, 1.581568, -0.146496)",
        "(-0.454398, 1.589000, -0.148459)",
        "(-0.455494, 1.595373, -0.150742)",
        "(-0.456407, 1.601306, -0.153491)",
        "(-0.457508, 1.606885, -0.156892)",
        "(-0.458333, 1.609469, -0.158795)",
        "(-0.460122, 1.614233, -0.162798)",
        "(-0.461823, 1.618370, -0.167077)",
        "(-0.463495, 1.621933, -0.171618)",
        "(-0.465241, 1.624821, -0.176483)",
        "(-0.466176, 1.626083, -0.179011)",
        "(-0.468011, 1.628138, -0.184337)",
        "(-0.469788, 1.629611, -0.189833)",
        "(-0.471564, 1.630337, -0.195380)",
        "(-0.473538, 1.630265, -0.201033)",
        "(-0.474542, 1.629945, -0.203891)",
        "(-0.476245, 1.628992, -0.209764)",
        "(-0.477738, 1.627506, -0.215627)",
        "(-0.479247, 1.625484, -0.221396)",
        "(-0.480817, 1.622817, -0.227133)",
        "(-0.481579, 1.621366, -0.230049)",
        "(-0.483177, 1.618165, -0.235894)",
        "(-0.484737, 1.614582, -0.241478)",
        "(-0.486148, 1.610344, -0.246595)",
        "(-0.487356, 1.605360, -0.251406)",
        "(-0.487941, 1.602716, -0.253799)",
        "(-0.489009, 1.597221, -0.258521)",
        "(-0.489814, 1.591634, -0.262936)",
        "(-0.490299, 1.585720, -0.266862)",
        "(-0.490879, 1.579188, -0.270213)",
        "(-0.491241, 1.575825, -0.271869)",
        "(-0.492052, 1.568918, -0.274951)",
        "(-0.492641, 1.561849, -0.277760)",
        "(-0.493067, 1.554465, -0.280337)",
        "(-0.493593, 1.546590, -0.282619)",
        "(-0.493864, 1.542592, -0.283715)",
        "(-0.494298, 1.534414, -0.285554)",
        "(-0.494397, 1.526055, -0.287169)",
        "(-0.494468, 1.517352, -0.288377)",
        "(-0.494457, 1.508469, -0.289297)",
        "(-0.494423, 1.503907, -0.289421)",
        "(-0.494017, 1.494758, -0.289209)",
        "(-0.493228, 1.485653, -0.288373)",
        "(-0.492793, 1.481126, -0.287773)",
        "(-0.491565, 1.467857, -0.284924)",
        "(-0.491007, 1.463513, -0.283716)",
        "(-0.489519, 1.455075, -0.280686)",
        "(-0.487665, 1.447201, -0.277026)",
        "(-0.485831, 1.440055, -0.272765)",
        "(-0.484143, 1.433544, -0.267724)",
        "(-0.483231, 1.430478, -0.264882)",
        "(-0.481209, 1.424706, -0.258452)",
        "(-0.478664, 1.419804, -0.251257)",
        "(-0.475831, 1.415689, -0.243974)",
        "(-0.473068, 1.412814, -0.236195)",
        "(-0.471738, 1.411647, -0.232022)",
        "(-0.468832, 1.410087, -0.223206)",
        "(-0.465732, 1.409605, -0.214305)",
        "(-0.462598, 1.410415, -0.205486)",
        "(-0.459563, 1.412526, -0.196365)",
        "(-0.458145, 1.413821, -0.191648)",
        "(-0.455563, 1.417225, -0.182203)",
        "(-0.453068, 1.421569, -0.173309)",
        "(-0.450489, 1.427095, -0.165495)",
        "(-0.448210, 1.433593, -0.158573)",
        "(-0.447233, 1.437138, -0.155307)",
        "(-0.445673, 1.444954, -0.149318)",
        "(-0.444269, 1.453593, -0.144026)",
        "(-0.442919, 1.462967, -0.139394)",
        "(-0.441501, 1.472759, -0.135248)",
        "(-0.440965, 1.477689, -0.133322)",
        "(-0.440909, 1.487817, -0.129887)",
        "(-0.441289, 1.498009, -0.126963)",
        "(-0.441330, 1.507854, -0.124428)",
        "(-0.441064, 1.518001, -0.122556)",
        "(-0.440996, 1.523063, -0.121728)",
        "(-0.441422, 1.533104, -0.120653)",
        "(-0.442300, 1.542984, -0.120091)",
        "(-0.443264, 1.552542, -0.119961)",
        "(-0.444028, 1.561749, -0.120314)",
        "(-0.444333, 1.566201, -0.120636)",
        "(-0.445027, 1.574650, -0.121739)",
        "(-0.446606, 1.582495, -0.123337)",
        "(-0.448322, 1.589651, -0.125341)",
        "(-0.449738, 1.596143, -0.127653)",
        "(-0.450370, 1.599262, -0.128962)",
        "(-0.451537, 1.605049, -0.132074)",
        "(-0.452885, 1.610196, -0.135677)",
        "(-0.454428, 1.614681, -0.139616)",
        "(-0.455819, 1.618688, -0.144040)",
        "(-0.456485, 1.620585, -0.146349)",
        "(-0.457701, 1.624064, -0.151275)",
        "(-0.459046, 1.627065, -0.156435)",
        "(-0.460699, 1.629516, -0.161835)",
        "(-0.462798, 1.631366, -0.167395)",
        "(-0.463821, 1.632120, -0.170190)",
        "(-0.465895, 1.633021, -0.175823)",
        "(-0.467869, 1.633266, -0.181780)",
        "(-0.469766, 1.632972, -0.188033)",
        "(-0.471309, 1.632189, -0.194600)",
        "(-0.472008, 1.631636, -0.198006)",
        "(-0.473290, 1.629979, -0.205032)",
        "(-0.474559, 1.627627, -0.212190)",
        "(-0.476035, 1.624617, -0.219316)",
        "(-0.477618, 1.621117, -0.226237)",
        "(-0.478386, 1.619112, -0.229537)",
        "(-0.479933, 1.614574, -0.235776)",
        "(-0.481347, 1.609327, -0.241625)",
        "(-0.482328, 1.603442, -0.247205)",
        "(-0.482916, 1.597036, -0.252735)",
        "(-0.483106, 1.593675, -0.255497)",
        "(-0.483411, 1.586461, -0.260780)",
        "(-0.483695, 1.578632, -0.265615)",
        "(-0.483859, 1.570367, -0.270103)",
        "(-0.483675, 1.561682, -0.274247)",
        "(-0.483525, 1.557251, -0.276213)",
        "(-0.483403, 1.547890, -0.279489)",
        "(-0.483371, 1.537929, -0.282001)",
        "(-0.482973, 1.527589, -0.283573)",
        "(-0.482083, 1.517557, -0.285092)",
        "(-0.481736, 1.512714, -0.285729)",
        "(-0.481312, 1.503381, -0.286887)",
        "(-0.481071, 1.494213, -0.287635)",
        "(-0.480855, 1.485073, -0.287289)",
        "(-0.480493, 1.476067, -0.285955)",
        "(-0.480284, 1.471695, -0.285143)",
        "(-0.480017, 1.463399, -0.282874)",
        "(-0.479682, 1.455512, -0.279750)",
        "(-0.479145, 1.447778, -0.275189)",
        "(-0.477825, 1.440095, -0.269236)",
        "(-0.477068, 1.436416, -0.266097)",
        "(-0.475499, 1.429766, -0.259451)",
        "(-0.473887, 1.423906, -0.252435)",
        "(-0.471849, 1.418780, -0.245032)",
        "(-0.469419, 1.414583, -0.237470)",
        "(-0.468088, 1.412914, -0.233581)",
        "(-0.465321, 1.410271, -0.225309)",
        "(-0.462768, 1.408596, -0.216075)",
        "(-0.460367, 1.408113, -0.206493)",
        "(-0.457729, 1.408792, -0.197331)",
        "(-0.456376, 1.409577, -0.192947)",
        "(-0.453915, 1.412294, -0.184473)",
        "(-0.451557, 1.416061, -0.176036)",
        "(-0.449773, 1.420720, -0.168686)",
        "(-0.448016, 1.426461, -0.161824)",
        "(-0.447085, 1.429600, -0.158540)",
        "(-0.445329, 1.436582, -0.152317)",
        "(-0.444059, 1.444290, -0.146461)",
        "(-0.442727, 1.452538, -0.141270)",
        "(-0.441220, 1.461293, -0.136653)",
        "(-0.440438, 1.465833, -0.134573)",
        "(-0.439170, 1.475195, -0.130683)",
        "(-0.438480, 1.484784, -0.127276)",
        "(-0.437856, 1.494448, -0.124235)",
        "(-0.436847, 1.504171, -0.121602)",
        "(-0.436180, 1.509101, -0.120434)",
        "(-0.435276, 1.519084, -0.118534)",
        "(-0.435552, 1.529098, -0.117274)",
        "(-0.435867, 1.534024, -0.116908)",
        "(-0.435935, 1.548604, -0.115960)",
        "(-0.435754, 1.553431, -0.115948)",
        "(-0.435717, 1.562863, -0.116277)",
        "(-0.436841, 1.571760, -0.117157)",
        "(-0.437421, 1.575967, -0.117716)",
        "(-0.438769, 1.588026, -0.119723)",
        "(-0.439106, 1.591832, -0.120667)",
        "(-0.439902, 1.599166, -0.122839)",
        "(-0.441490, 1.605774, -0.125555)",
        "(-0.443106, 1.612005, -0.128716)",
        "(-0.444608, 1.617531, -0.132482)",
        "(-0.445315, 1.620212, -0.134503)",
        "(-0.446583, 1.625299, -0.138897)",
        "(-0.447890, 1.629876, -0.143635)",
        "(-0.449284, 1.633950, -0.148689)",
        "(-0.450580, 1.637522, -0.153970)",
        "(-0.451175, 1.639090, -0.156696)",
        "(-0.452515, 1.641861, -0.162291)",
        "(-0.454043, 1.644071, -0.168017)",
        "(-0.455557, 1.645754, -0.173625)",
        "(-0.457016, 1.646917, -0.179282)",
        "(-0.457754, 1.647358, -0.182164)",
        "(-0.459164, 1.647845, -0.188217)",
        "(-0.460580, 1.648073, -0.194469)",
        "(-0.461980, 1.647626, -0.200572)",
        "(-0.463459, 1.646643, -0.206465)",
        "(-0.464258, 1.645826, -0.209318)",
        "(-0.465699, 1.644108, -0.215079)",
        "(-0.467033, 1.642007, -0.220852)",
        "(-0.468355, 1.639304, -0.226387)",
        "(-0.469545, 1.635952, -0.231624)",
        "(-0.470057, 1.633963, -0.234143)",
        "(-0.470888, 1.629603, -0.239095)",
        "(-0.471656, 1.624557, -0.243664)",
        "(-0.472201, 1.619052, -0.248077)",
        "(-0.472642, 1.612795, -0.252177)",
        "(-0.472837, 1.609464, -0.254157)",
        "(-0.473238, 1.602432, -0.257795)",
        "(-0.473588, 1.595017, -0.261176)",
        "(-0.474202, 1.587184, -0.264313)",
        "(-0.474865, 1.579167, -0.267065)",
        "(-0.475121, 1.575109, -0.268321)",
        "(-0.475477, 1.566754, -0.270602)",
        "(-0.475870, 1.558120, -0.272652)",
        "(-0.476365, 1.549402, -0.274278)",
        "(-0.476460, 1.540731, -0.275315)",
        "(-0.476380, 1.536386, -0.275552)",
        "(-0.476237, 1.527699, -0.275712)",
        "(-0.476121, 1.519060, -0.275498)",
        "(-0.475949, 1.510527, -0.274854)",
        "(-0.475581, 1.502253, -0.273450)",
        "(-0.475312, 1.498233, -0.272226)",
        "(-0.474713, 1.490216, -0.269744)",
        "(-0.473904, 1.482339, -0.265987)",
        "(-0.473097, 1.475485, -0.262037)",
        "(-0.472263, 1.469041, -0.257480)",
        "(-0.471758, 1.465964, -0.254967)",
        "(-0.470518, 1.460191, -0.249230)",
        "(-0.468581, 1.454952, -0.242927)",
        "(-0.466134, 1.450573, -0.236426)",
        "(-0.463520, 1.447522, -0.229737)",
        "(-0.462217, 1.446386, -0.226332)",
        "(-0.459663, 1.445179, -0.219226)",
        "(-0.457165, 1.445282, -0.211977)",
        "(-0.454566, 1.446712, -0.204586)",
        "(-0.452084, 1.449432, -0.197191)",
        "(-0.451128, 1.451578, -0.193525)",
        "(-0.449186, 1.456073, -0.186255)",
        "(-0.447284, 1.461789, -0.179227)",
        "(-0.445321, 1.468545, -0.172643)",
        "(-0.443872, 1.476478, -0.166717)",
        "(-0.443143, 1.480467, -0.163823)",
        "(-0.442359, 1.489285, -0.158401)",
        "(-0.441972, 1.498567, -0.153278)",
        "(-0.441599, 1.508054, -0.148612)",
        "(-0.440967, 1.517719, -0.144737)",
        "(-0.440613, 1.522527, -0.143021)",
        "(-0.440539, 1.531922, -0.139995)",
        "(-0.441063, 1.541058, -0.137444)",
        "(-0.441544, 1.549978, -0.135236)",
        "(-0.441859, 1.558836, -0.133724)",
        "(-0.442323, 1.567562, -0.132922)",
        "(-0.443103, 1.571719, -0.132770)",
        "(-0.444660, 1.579738, -0.132718)",
        "(-0.445990, 1.587383, -0.132749)",
        "(-0.447312, 1.594642, -0.133227)",
        "(-0.447942, 1.598190, -0.133630)",
        "(-0.449752, 1.604766, -0.134704)",
        "(-0.452063, 1.610752, -0.136266)",
        "(-0.454098, 1.616295, -0.138090)",
        "(-0.455973, 1.621389, -0.140319)",
        "(-0.456822, 1.623771, -0.141667)",
        "(-0.458356, 1.628227, -0.144793)",
        "(-0.459832, 1.632309, -0.148586)",
        "(-0.461268, 1.635923, -0.152829)",
        "(-0.462757, 1.639000, -0.157410)",
        "(-0.464459, 1.641461, -0.162469)",
        "(-0.465356, 1.642494, -0.165128)",
        "(-0.467006, 1.644199, -0.170562)",
        "(-0.468529, 1.645208, -0.176065)",
        "(-0.470012, 1.645603, -0.181883)",
        "(-0.471897, 1.645263, -0.187871)",
        "(-0.472852, 1.644836, -0.190872)",
        "(-0.474533, 1.643735, -0.196739)",
        "(-0.476174, 1.642002, -0.202361)",
        "(-0.477691, 1.639514, -0.207808)",
        "(-0.479181, 1.636112, -0.213187)",
        "(-0.479885, 1.634165, -0.215935)",
        "(-0.481151, 1.629897, -0.221403)",
        "(-0.482000, 1.625141, -0.226666)",
        "(-0.482458, 1.619868, -0.231612)",
        "(-0.482589, 1.617091, -0.233991)",
        "(-0.482860, 1.611265, -0.238560)",
        "(-0.483025, 1.605161, -0.242985)",
        "(-0.483181, 1.598675, -0.247290)",
        "(-0.483435, 1.591795, -0.251426)",
        "(-0.483576, 1.588280, -0.253425)",
        "(-0.483694, 1.581130, -0.257357)",
        "(-0.483864, 1.573513, -0.261024)",
        "(-0.484424, 1.565155, -0.264299)",
        "(-0.484911, 1.556266, -0.267282)",
        "(-0.484983, 1.551783, -0.268737)",
        "(-0.484928, 1.542524, -0.271423)",
        "(-0.484692, 1.532522, -0.273925)",
        "(-0.484369, 1.522807, -0.275991)",
        "(-0.484026, 1.513027, -0.277442)",
        "(-0.483779, 1.508125, -0.278093)",
        "(-0.483302, 1.498346, -0.278677)",
        "(-0.482906, 1.488638, -0.278522)",
        "(-0.482764, 1.479391, -0.278023)",
        "(-0.482432, 1.470947, -0.277026)",
        "(-0.482123, 1.467004, -0.276248)",
        "(-0.481496, 1.459681, -0.273760)",
        "(-0.480907, 1.453001, -0.270384)",
        "(-0.480599, 1.447083, -0.266333)",
        "(-0.480071, 1.441912, -0.261545)",
        "(-0.479671, 1.439515, -0.258902)",
        "(-0.478584, 1.435286, -0.252951)",
        "(-0.477024, 1.431691, -0.246254)",
        "(-0.475085, 1.428836, -0.239005)",
        "(-0.472767, 1.426916, -0.231465)",
        "(-0.471432, 1.426401, -0.227656)",
        "(-0.468984, 1.426044, -0.219853)",
        "(-0.466585, 1.426830, -0.211908)",
        "(-0.464106, 1.428678, -0.203842)",
        "(-0.461425, 1.431731, -0.195707)",
        "(-0.460132, 1.433602, -0.191648)",
        "(-0.457900, 1.438388, -0.183611)",
        "(-0.455897, 1.444286, -0.175714)",
        "(-0.453957, 1.451161, -0.168140)",
        "(-0.452117, 1.458738, -0.161196)",
        "(-0.451333, 1.462986, -0.158067)",
        "(-0.449813, 1.471955, -0.152108)",
        "(-0.448270, 1.481663, -0.146675)",
        "(-0.447680, 1.486756, -0.144197)",
        "(-0.446452, 1.502030, -0.137181)",
        "(-0.446302, 1.507267, -0.135156)",
        "(-0.445978, 1.517966, -0.131518)",
        "(-0.445237, 1.528755, -0.128430)",
        "(-0.444600, 1.539462, -0.126018)",
        "(-0.444938, 1.549834, -0.124189)",
        "(-0.445376, 1.554902, -0.123470)",
        "(-0.446315, 1.564801, -0.122382)",
        "(-0.446992, 1.574340, -0.121621)",
        "(-0.447544, 1.583527, -0.121341)",
        "(-0.448961, 1.592026, -0.121814)",
        "(-0.449887, 1.596150, -0.122252)",
        "(-0.451824, 1.603909, -0.123591)",
        "(-0.453401, 1.611253, -0.125321)",
        "(-0.454991, 1.618171, -0.127830)",
        "(-0.456897, 1.624598, -0.131000)",
        "(-0.458079, 1.627359, -0.132907)",
        "(-0.460368, 1.632545, -0.136803)",
        "(-0.462660, 1.636878, -0.141068)",
        "(-0.464679, 1.640701, -0.145832)",
        "(-0.466308, 1.644114, -0.151314)",
        "(-0.467023, 1.645620, -0.154227)",
        "(-0.468369, 1.648043, -0.160336)",
        "(-0.469879, 1.649496, -0.166610)",
        "(-0.471705, 1.650031, -0.173050)",
        "(-0.473361, 1.649827, -0.179800)",
        "(-0.473967, 1.649655, -0.183220)",
        "(-0.475152, 1.648778, -0.190036)",
        "(-0.476991, 1.647158, -0.196855)",
        "(-0.479159, 1.644918, -0.203522)",
        "(-0.480824, 1.641905, -0.209453)",
        "(-0.481521, 1.640435, -0.212485)",
        "(-0.482561, 1.637417, -0.218795)",
        "(-0.483962, 1.634044, -0.225047)",
        "(-0.485623, 1.630204, -0.231086)",
        "(-0.486732, 1.625972, -0.236709)",
        "(-0.487039, 1.623736, -0.239416)",
        "(-0.487336, 1.619049, -0.244647)",
        "(-0.488117, 1.613728, -0.249680)",
        "(-0.488801, 1.608150, -0.253892)",
        "(-0.489176, 1.602200, -0.257572)",
        "(-0.489264, 1.599060, -0.259417)",
        "(-0.489203, 1.592549, -0.263009)",
        "(-0.489012, 1.585774, -0.266537)",
        "(-0.488849, 1.578620, -0.269660)",
        "(-0.488778, 1.571215, -0.272288)",
        "(-0.488760, 1.567445, -0.273396)",
        "(-0.488635, 1.559855, -0.275382)",
        "(-0.488316, 1.551928, -0.276516)",
        "(-0.487998, 1.543967, -0.277428)",
        "(-0.487453, 1.535689, -0.277881)",
        "(-0.487131, 1.531474, -0.277986)",
        "(-0.486455, 1.523072, -0.277801)",
        "(-0.485809, 1.514772, -0.277107)",
        "(-0.484817, 1.506511, -0.275867)",
        "(-0.483460, 1.498400, -0.274207)",
        "(-0.482776, 1.494480, -0.273293)",
        "(-0.481254, 1.487139, -0.271008)",
        "(-0.479419, 1.480304, -0.267884)",
        "(-0.477305, 1.474039, -0.263931)",
        "(-0.475408, 1.468731, -0.259223)",
        "(-0.474488, 1.466323, -0.256661)",
        "(-0.472469, 1.462152, -0.250899)",
        "(-0.470262, 1.458781, -0.244539)",
        "(-0.467871, 1.456338, -0.237728)",
        "(-0.465450, 1.455106, -0.230366)",
        "(-0.464210, 1.454898, -0.226383)",
        "(-0.461575, 1.455237, -0.218214)",
        "(-0.458847, 1.456718, -0.209731)",
        "(-0.456352, 1.459337, -0.200995)",
        "(-0.453885, 1.462867, -0.192429)",
        "(-0.452747, 1.464923, -0.188251)",
        "(-0.450558, 1.469802, -0.180338)",
        "(-0.448714, 1.475647, -0.172986)",
        "(-0.447467, 1.482317, -0.166411)",
        "(-0.446481, 1.489583, -0.160588)",
        "(-0.445998, 1.493444, -0.157978)",
        "(-0.445086, 1.501771, -0.153473)",
        "(-0.444153, 1.510766, -0.149705)",
        "(-0.443666, 1.520025, -0.146589)",
        "(-0.443690, 1.529312, -0.143808)",
        "(-0.443663, 1.533969, -0.142535)",
        "(-0.443382, 1.543352, -0.140450)",
        "(-0.442916, 1.552849, -0.139103)",
        "(-0.442658, 1.562192, -0.138462)",
        "(-0.443246, 1.571183, -0.138280)",
        "(-0.443676, 1.575574, -0.138388)",
        "(-0.444828, 1.587951, -0.139455)",
        "(-0.444828, 1.587951, -0.139455)",
        "(-0.445618, 1.599705, -0.141704)",
        "(-0.446744, 1.606964, -0.143773)",
        "(-0.447763, 1.610244, -0.145031)",
        "(-0.449854, 1.616686, -0.147697)",
        "(-0.451996, 1.622451, -0.150847)",
        "(-0.453724, 1.627892, -0.154542)",
        "(-0.455083, 1.633005, -0.158894)",
        "(-0.455854, 1.635398, -0.161240)",
        "(-0.457910, 1.639667, -0.166180)",
        "(-0.460094, 1.643359, -0.171337)",
        "(-0.461931, 1.646478, -0.176577)",
        "(-0.463623, 1.649225, -0.182028)",
        "(-0.464524, 1.650431, -0.184788)",
        "(-0.466517, 1.652260, -0.190401)",
        "(-0.468607, 1.653389, -0.196066)",
        "(-0.470718, 1.653845, -0.201891)",
        "(-0.472676, 1.653684, -0.207879)",
        "(-0.473579, 1.653509, -0.210942)",
        "(-0.475329, 1.652709, -0.217174)",
        "(-0.477150, 1.651093, -0.223532)",
        "(-0.478965, 1.648772, -0.229294)",
        "(-0.480559, 1.645915, -0.234952)",
        "(-0.481266, 1.644289, -0.237766)",
        "(-0.482503, 1.640465, -0.243246)",
        "(-0.483705, 1.636002, -0.248485)",
        "(-0.484870, 1.631027, -0.253517)",
        "(-0.486068, 1.625652, -0.258345)",
        "(-0.486641, 1.622801, -0.260708)",
        "(-0.487568, 1.616909, -0.265367)",
        "(-0.488267, 1.610506, -0.269620)",
        "(-0.488891, 1.603858, -0.273629)",
        "(-0.489491, 1.596773, -0.277145)",
        "(-0.489756, 1.593071, -0.278696)",
        "(-0.490158, 1.585439, -0.281522)",
        "(-0.490430, 1.577393, -0.283740)",
        "(-0.490545, 1.568975, -0.285430)",
        "(-0.490713, 1.560390, -0.286609)",
        "(-0.490834, 1.556086, -0.287020)",
        "(-0.490778, 1.547481, -0.287428)",
        "(-0.490340, 1.538784, -0.287122)",
        "(-0.489603, 1.529957, -0.286156)",
        "(-0.488982, 1.521250, -0.284571)",
        "(-0.488749, 1.516980, -0.283652)",
        "(-0.488143, 1.508682, -0.281292)",
        "(-0.487206, 1.500555, -0.278077)",
        "(-0.485999, 1.492576, -0.274285)",
        "(-0.485045, 1.484853, -0.270200)",
        "(-0.484690, 1.481201, -0.268050)",
        "(-0.483762, 1.474213, -0.263376)",
        "(-0.482465, 1.467587, -0.257898)",
        "(-0.480893, 1.461499, -0.251989)",
        "(-0.479270, 1.456070, -0.245525)",
        "(-0.478372, 1.453487, -0.242087)",
        "(-0.476313, 1.448751, -0.234725)",
        "(-0.473979, 1.444963, -0.227052)",
        "(-0.471726, 1.442169, -0.219472)",
        "(-0.469217, 1.440350, -0.211867)",
        "(-0.467858, 1.439782, -0.207990)",
        "(-0.465189, 1.439626, -0.200136)",
        "(-0.462931, 1.440846, -0.192408)",
        "(-0.460713, 1.442953, -0.184797)",
        "(-0.458587, 1.446291, -0.177270)",
        "(-0.457576, 1.448263, -0.173639)",
        "(-0.455819, 1.453075, -0.166809)",
        "(-0.454334, 1.458730, -0.160523)",
        "(-0.452691, 1.465184, -0.154886)",
        "(-0.451160, 1.472604, -0.149982)",
        "(-0.450512, 1.476529, -0.147712)",
        "(-0.449323, 1.485003, -0.143760)",
        "(-0.448157, 1.493971, -0.140389)",
        "(-0.447051, 1.503402, -0.137539)",
        "(-0.446279, 1.512995, -0.135063)",
        "(-0.446031, 1.517793, -0.133948)",
        "(-0.445881, 1.527459, -0.132173)",
        "(-0.445395, 1.537052, -0.130625)",
        "(-0.444554, 1.546605, -0.129489)",
        "(-0.444061, 1.556007, -0.129051)",
        "(-0.444083, 1.560637, -0.129053)",
        "(-0.444575, 1.569705, -0.129506)",
        "(-0.445148, 1.578413, -0.130331)",
        "(-0.445367, 1.586786, -0.131489)",
        "(-0.445416, 1.594689, -0.133246)",
        "(-0.445705, 1.598439, -0.134336)",
        "(-0.446688, 1.605562, -0.137065)",
        "(-0.447427, 1.612166, -0.140152)",
        "(-0.447939, 1.618287, -0.143503)",
        "(-0.448336, 1.623991, -0.147445)",
        "(-0.448603, 1.626688, -0.149614)",
        "(-0.449571, 1.631527, -0.154334)",
        "(-0.450742, 1.635736, -0.159481)",
        "(-0.451686, 1.639335, -0.164529)",
        "(-0.452625, 1.642263, -0.170050)",
        "(-0.453142, 1.643473, -0.173021)",
        "(-0.454516, 1.645310, -0.179191)",
        "(-0.456115, 1.646139, -0.185675)",
        "(-0.457603, 1.645939, -0.192474)",
        "(-0.459280, 1.644894, -0.199548)",
        "(-0.460176, 1.644102, -0.203208)",
        "(-0.461990, 1.641959, -0.210782)",
        "(-0.463784, 1.638998, -0.218444)",
        "(-0.465671, 1.634979, -0.225914)",
        "(-0.467648, 1.630034, -0.233090)",
        "(-0.468597, 1.627320, -0.236604)",
        "(-0.470308, 1.621315, -0.243349)",
        "(-0.471738, 1.614704, -0.249682)",
        "(-0.473013, 1.607515, -0.255576)",
        "(-0.473745, 1.603512, -0.258166)",
        "(-0.475113, 1.595610, -0.263392)",
        "(-0.476165, 1.587363, -0.268149)",
        "(-0.476847, 1.578877, -0.272602)",
        "(-0.477424, 1.570140, -0.276626)",
        "(-0.477987, 1.561385, -0.280205)",
        "(-0.478297, 1.557005, -0.281822)",
        "(-0.479070, 1.548188, -0.284470)",
        "(-0.479881, 1.539323, -0.286479)",
        "(-0.480650, 1.530443, -0.287828)",
        "(-0.481161, 1.521863, -0.288770)",
        "(-0.481238, 1.517670, -0.289198)",
        "(-0.481338, 1.509413, -0.289639)",
        "(-0.481363, 1.501194, -0.289474)",
        "(-0.481167, 1.493020, -0.288453)",
        "(-0.480700, 1.485019, -0.287174)",
        "(-0.480272, 1.481106, -0.286240)",
        "(-0.479098, 1.473489, -0.283961)",
        "(-0.477680, 1.466273, -0.281222)",
        "(-0.476158, 1.459674, -0.277694)",
        "(-0.474475, 1.453698, -0.273373)",
        "(-0.473588, 1.450902, -0.271063)",
        "(-0.471752, 1.445821, -0.266048)",
        "(-0.469865, 1.441661, -0.260503)",
        "(-0.467766, 1.438254, -0.254645)",
        "(-0.465438, 1.435839, -0.248309)",
        "(-0.464231, 1.434739, -0.244960)",
        "(-0.461762, 1.433492, -0.237505)",
        "(-0.459148, 1.433124, -0.229677)",
        "(-0.456309, 1.433753, -0.221490)",
        "(-0.453474, 1.435632, -0.213079)",
        "(-0.452206, 1.437004, -0.208742)",
        "(-0.449832, 1.440304, -0.200007)",
        "(-0.447428, 1.444679, -0.191550)",
        "(-0.445132, 1.450166, -0.183893)",
        "(-0.442921, 1.456728, -0.176972)",
        "(-0.441774, 1.460334, -0.173679)",
        "(-0.439407, 1.468308, -0.167646)",
        "(-0.437717, 1.477195, -0.162173)",
        "(-0.436684, 1.487106, -0.157388)",
        "(-0.435476, 1.497246, -0.152979)",
        "(-0.434921, 1.502581, -0.151070)",
        "(-0.433787, 1.513397, -0.147540)",
        "(-0.432978, 1.524446, -0.144441)",
        "(-0.432796, 1.535412, -0.141724)",
        "(-0.433104, 1.546440, -0.139734)",
        "(-0.433227, 1.551926, -0.138898)",
        "(-0.433334, 1.562755, -0.137594)",
        "(-0.433242, 1.573339, -0.137010)",
        "(-0.433751, 1.583496, -0.137210)",
        "(-0.435078, 1.592862, -0.137958)",
        "(-0.435627, 1.597355, -0.138423)",
        "(-0.436599, 1.605990, -0.139777)",
        "(-0.437666, 1.614271, -0.141747)",
        "(-0.439206, 1.621861, -0.144294)",
        "(-0.441156, 1.628053, -0.147142)",
        "(-0.442038, 1.631001, -0.148687)",
        "(-0.443602, 1.636285, -0.152133)",
        "(-0.444975, 1.640843, -0.156053)",
        "(-0.446302, 1.644697, -0.160547)",
        "(-0.447949, 1.647869, -0.165509)",
        "(-0.448825, 1.649159, -0.168128)",
        "(-0.450434, 1.651353, -0.173547)",
        "(-0.452026, 1.652905, -0.179184)",
        "(-0.453747, 1.653895, -0.185091)",
        "(-0.455604, 1.654338, -0.191060)",
        "(-0.456467, 1.654307, -0.194032)",
        "(-0.458118, 1.653871, -0.199953)",
        "(-0.459765, 1.652750, -0.205987)",
        "(-0.461459, 1.650866, -0.211997)",
        "(-0.462965, 1.648199, -0.217827)",
        "(-0.463623, 1.646706, -0.220705)",
        "(-0.464742, 1.643161, -0.226300)",
        "(-0.465711, 1.638971, -0.231798)",
        "(-0.466560, 1.634298, -0.237253)",
        "(-0.467178, 1.629375, -0.242658)",
        "(-0.467408, 1.626798, -0.245255)",
        "(-0.467884, 1.621260, -0.250129)",
        "(-0.468641, 1.615249, -0.254603)",
        "(-0.469776, 1.608988, -0.258658)",
        "(-0.470939, 1.602749, -0.262478)",
        "(-0.471436, 1.599635, -0.264209)",
        "(-0.472251, 1.593205, -0.267507)",
        "(-0.473389, 1.586374, -0.270600)",
        "(-0.474750, 1.579212, -0.273384)",
        "(-0.475636, 1.571847, -0.275835)",
        "(-0.475933, 1.568113, -0.276974)",
        "(-0.476652, 1.560333, -0.278951)",
        "(-0.477538, 1.552137, -0.280508)",
        "(-0.478112, 1.543675, -0.281550)",
        "(-0.478205, 1.535116, -0.282206)",
        "(-0.478145, 1.530766, -0.282320)",
        "(-0.478117, 1.521891, -0.282272)",
        "(-0.478098, 1.512884, -0.281999)",
        "(-0.477877, 1.503649, -0.281224)",
        "(-0.477364, 1.494461, -0.279951)",
        "(-0.477076, 1.489938, -0.279204)",
        "(-0.476520, 1.481194, -0.277456)",
        "(-0.476046, 1.472723, -0.275097)",
        "(-0.475577, 1.464468, -0.271863)",
        "(-0.474834, 1.456613, -0.268058)",
        "(-0.474411, 1.452933, -0.265930)",
        "(-0.473095, 1.446037, -0.261292)",
        "(-0.471277, 1.439760, -0.255980)",
        "(-0.469324, 1.434265, -0.250263)",
        "(-0.467485, 1.430190, -0.243773)",
        "(-0.466490, 1.428434, -0.240340)",
        "(-0.464159, 1.425665, -0.232897)",
        "(-0.461544, 1.424097, -0.224919)",
        "(-0.458812, 1.423906, -0.216821)",
        "(-0.456027, 1.425328, -0.208568)",
        "(-0.454603, 1.426402, -0.204394)",
        "(-0.451879, 1.429639, -0.195938)",
        "(-0.449404, 1.434101, -0.187762)",
        "(-0.446688, 1.439738, -0.180037)",
        "(-0.442668, 1.453502, -0.172546)",
        "(-0.441040, 1.459032, -0.169040)",
        "(-0.438669, 1.469293, -0.162496)",
        "(-0.437479, 1.477274, -0.156743)",
        "(-0.436402, 1.485256, -0.151866)",
        "(-0.435090, 1.492998, -0.147940)",
        "(-0.434224, 1.497158, -0.146400)",
        "(-0.433015, 1.506349, -0.143272)",
        "(-0.432901, 1.516361, -0.140725)",
        "(-0.432497, 1.526012, -0.138544)",
        "(-0.431917, 1.535607, -0.136760)",
        "(-0.431643, 1.540443, -0.136086)",
        "(-0.431189, 1.549984, -0.135054)",
        "(-0.431228, 1.559158, -0.134369)",
        "(-0.431590, 1.567928, -0.134018)",
        "(-0.431928, 1.576277, -0.133798)",
        "(-0.432172, 1.580284, -0.133768)",
        "(-0.432737, 1.588143, -0.133964)",
        "(-0.433655, 1.595618, -0.134537)",
        "(-0.435036, 1.602603, -0.135352)",
        "(-0.436336, 1.609152, -0.136544)",
        "(-0.436918, 1.612351, -0.137249)",
        "(-0.437943, 1.618459, -0.139067)",
        "(-0.438853, 1.624161, -0.141383)",
        "(-0.439922, 1.629223, -0.143993)",
        "(-0.441016, 1.633654, -0.147037)",
        "(-0.441553, 1.635610, -0.148751)",
        "(-0.442629, 1.639196, -0.152533)",
        "(-0.443308, 1.642138, -0.156709)",
        "(-0.443855, 1.644455, -0.161193)",
        "(-0.444855, 1.646211, -0.166171)",
        "(-0.445568, 1.646859, -0.168811)",
        "(-0.447037, 1.647666, -0.174160)",
        "(-0.448436, 1.647722, -0.179492)",
        "(-0.449835, 1.647054, -0.185018)",
        "(-0.451145, 1.645709, -0.190827)",
        "(-0.451715, 1.644874, -0.193777)",
        "(-0.452821, 1.642780, -0.199663)",
        "(-0.453955, 1.640133, -0.205425)",
        "(-0.455124, 1.636645, -0.210809)",
        "(-0.456217, 1.632545, -0.215955)",
        "(-0.456813, 1.630333, -0.218471)",
        "(-0.457870, 1.625638, -0.223222)",
        "(-0.458325, 1.620581, -0.227571)",
        "(-0.458519, 1.615131, -0.231571)",
        "(-0.458912, 1.609378, -0.235162)",
        "(-0.459056, 1.606514, -0.236875)",
        "(-0.459154, 1.600680, -0.239976)",
        "(-0.459062, 1.594601, -0.242694)",
        "(-0.458978, 1.588022, -0.244770)",
        "(-0.458943, 1.580959, -0.246503)",
        "(-0.459098, 1.577148, -0.247225)",
        "(-0.459433, 1.569321, -0.248621)",
        "(-0.459162, 1.561100, -0.249693)",
        "(-0.458441, 1.552612, -0.250172)",
        "(-0.457725, 1.543976, -0.250173)",
        "(-0.457369, 1.539693, -0.250082)",
        "(-0.456513, 1.531259, -0.249735)",
        "(-0.455562, 1.523005, -0.249106)",
        "(-0.454558, 1.515010, -0.247866)",
        "(-0.453946, 1.507216, -0.245814)",
        "(-0.453756, 1.503390, -0.244564)",
        "(-0.453295, 1.495900, -0.241559)",
        "(-0.452224, 1.488721, -0.237650)",
        "(-0.450730, 1.481853, -0.233101)",
        "(-0.449176, 1.475330, -0.228052)",
        "(-0.448457, 1.472196, -0.225406)",
        "(-0.447186, 1.466424, -0.220020)",
        "(-0.446034, 1.461423, -0.214515)",
        "(-0.444629, 1.457009, -0.208845)",
        "(-0.443729, 1.455177, -0.205988)",
        "(-0.441809, 1.451894, -0.200209)",
        "(-0.439882, 1.449637, -0.194147)",
        "(-0.437957, 1.448442, -0.187773)",
        "(-0.436072, 1.448473, -0.181394)",
        "(-0.434256, 1.449772, -0.175156)",
        "(-0.433273, 1.450926, -0.172079)",
        "(-0.431469, 1.453868, -0.165978)",
        "(-0.429991, 1.458372, -0.160108)",
        "(-0.428714, 1.463461, -0.155016)",
        "(-0.427409, 1.469277, -0.150448)",
        "(-0.426677, 1.472489, -0.148309)",
        "(-0.425524, 1.479230, -0.144136)",
        "(-0.424956, 1.486486, -0.140336)",
        "(-0.424141, 1.494111, -0.136931)",
        "(-0.422998, 1.501983, -0.133855)",
        "(-0.422501, 1.505985, -0.132462)",
        "(-0.422195, 1.514109, -0.130040)",
        "(-0.422155, 1.522378, -0.128048)",
        "(-0.421846, 1.530764, -0.126235)",
        "(-0.421371, 1.539314, -0.124822)",
        "(-0.421249, 1.543622, -0.124226)",
        "(-0.421626, 1.552114, -0.123268)",
        "(-0.422220, 1.560466, -0.122590)",
        "(-0.422538, 1.568781, -0.122079)",
        "(-0.422536, 1.577102, -0.121989)",
        "(-0.422682, 1.581235, -0.122172)",
        "(-0.423643, 1.589357, -0.122871)",
        "(-0.424929, 1.597265, -0.124006)",
        "(-0.425982, 1.604858, -0.125390)",
        "(-0.426667, 1.612092, -0.127171)",
        "(-0.427075, 1.615577, -0.128215)",
        "(-0.428803, 1.622004, -0.130659)",
        "(-0.430843, 1.627773, -0.133277)",
        "(-0.432338, 1.633048, -0.135914)",
        "(-0.433915, 1.637848, -0.138968)",
        "(-0.434812, 1.640080, -0.140644)",
        "(-0.436665, 1.644015, -0.144272)",
        "(-0.438362, 1.647282, -0.147996)",
        "(-0.440237, 1.649803, -0.151826)",
        "(-0.442236, 1.651530, -0.155939)",
        "(-0.443150, 1.652246, -0.158106)",
        "(-0.444875, 1.653227, -0.162736)",
        "(-0.446645, 1.653690, -0.167662)",
        "(-0.448431, 1.653395, -0.172704)",
        "(-0.450282, 1.652478, -0.177849)",
        "(-0.451091, 1.651846, -0.180483)",
        "(-0.452590, 1.650182, -0.185806)",
        "(-0.453989, 1.647896, -0.191030)",
        "(-0.455224, 1.644999, -0.196160)",
        "(-0.456394, 1.641603, -0.201330)",
        "(-0.456978, 1.639694, -0.203929)",
        "(-0.457984, 1.635597, -0.209052)",
        "(-0.458659, 1.630977, -0.213781)",
        "(-0.459108, 1.625846, -0.218442)",
        "(-0.459651, 1.620185, -0.223095)",
        "(-0.459800, 1.617362, -0.225417)",
        "(-0.459833, 1.611221, -0.229661)",
        "(-0.459761, 1.604705, -0.233683)",
        "(-0.459967, 1.597630, -0.237384)",
        "(-0.460138, 1.590251, -0.240833)",
        "(-0.460139, 1.586500, -0.242444)",
        "(-0.460130, 1.578884, -0.245468)",
        "(-0.460293, 1.570969, -0.248273)",
        "(-0.460552, 1.562812, -0.250829)",
        "(-0.460535, 1.554532, -0.252908)",
        "(-0.460436, 1.550349, -0.253670)",
        "(-0.460276, 1.541926, -0.255003)",
        "(-0.460248, 1.533485, -0.256364)",
        "(-0.460490, 1.525201, -0.257738)",
        "(-0.460558, 1.517012, -0.258627)",
        "(-0.460447, 1.512886, -0.258811)",
        "(-0.460151, 1.504547, -0.258420)",
        "(-0.459644, 1.496253, -0.257774)",
        "(-0.459105, 1.487926, -0.256361)",
        "(-0.458450, 1.479650, -0.254477)",
        "(-0.458113, 1.475549, -0.253427)",
        "(-0.457537, 1.467463, -0.250844)",
        "(-0.456482, 1.459338, -0.247488)",
        "(-0.455266, 1.452212, -0.243241)",
        "(-0.454087, 1.445486, -0.238458)",
        "(-0.453607, 1.442363, -0.235940)",
        "(-0.452685, 1.436814, -0.230603)",
        "(-0.451408, 1.432213, -0.224827)",
        "(-0.449857, 1.428419, -0.218493)",
        "(-0.448102, 1.425503, -0.211555)",
        "(-0.447240, 1.424357, -0.207902)",
        "(-0.445325, 1.422906, -0.200301)",
        "(-0.443156, 1.422505, -0.192440)",
        "(-0.441080, 1.423298, -0.184455)",
        "(-0.439159, 1.425043, -0.176687)",
        "(-0.438258, 1.426270, -0.172911)",
        "(-0.436593, 1.429656, -0.165717)",
        "(-0.435171, 1.434189, -0.158962)",
        "(-0.433775, 1.439381, -0.152515)",
        "(-0.432597, 1.445482, -0.146869)",
        "(-0.431949, 1.448730, -0.144338)",
        "(-0.430693, 1.455777, -0.139878)",
        "(-0.429760, 1.463323, -0.136224)",
        "(-0.429194, 1.471156, -0.133179)",
        "(-0.428587, 1.479233, -0.130578)",
        "(-0.428178, 1.483320, -0.129391)",
        "(-0.427050, 1.491515, -0.127344)",
        "(-0.425737, 1.499723, -0.125695)",
        "(-0.425159, 1.507981, -0.124449)",
        "(-0.425056, 1.516336, -0.123597)",
        "(-0.424995, 1.520554, -0.123239)",
        "(-0.424702, 1.529118, -0.122736)",
        "(-0.424653, 1.537820, -0.122622)",
        "(-0.425304, 1.546503, -0.123046)",
        "(-0.426449, 1.555261, -0.124341)",
        "(-0.426922, 1.559621, -0.125069)",
        "(-0.428025, 1.568241, -0.127198)",
        "(-0.429421, 1.580968, -0.130884)",
        "(-0.429886, 1.584852, -0.132550)",
        "(-0.431086, 1.592531, -0.135605)",
        "(-0.431737, 1.596164, -0.137200)",
        "(-0.432957, 1.603132, -0.140503)",
        "(-0.434223, 1.609604, -0.144037)",
        "(-0.435270, 1.615698, -0.147651)",
        "(-0.436269, 1.621099, -0.151240)",
        "(-0.436852, 1.623645, -0.153125)",
        "(-0.438353, 1.628234, -0.157038)",
        "(-0.439858, 1.632220, -0.160954)",
        "(-0.441091, 1.635583, -0.164943)",
        "(-0.442300, 1.638501, -0.169154)",
        "(-0.442979, 1.639648, -0.171373)",
        "(-0.444544, 1.641483, -0.175848)",
        "(-0.446369, 1.642467, -0.180371)",
        "(-0.447877, 1.642933, -0.185014)",
        "(-0.449220, 1.642812, -0.189819)",
        "(-0.449814, 1.642648, -0.192271)",
        "(-0.450978, 1.641713, -0.197173)",
        "(-0.451882, 1.640085, -0.202114)",
        "(-0.452452, 1.637869, -0.207021)",
        "(-0.453002, 1.635086, -0.211819)",
        "(-0.453343, 1.633522, -0.214177)",
        "(-0.454207, 1.629834, -0.218620)",
        "(-0.455024, 1.625475, -0.222720)",
        "(-0.455982, 1.620541, -0.226813)",
        "(-0.456948, 1.615195, -0.231201)",
        "(-0.457320, 1.612381, -0.233371)",
        "(-0.457854, 1.606090, -0.237387)",
        "(-0.458428, 1.599114, -0.240898)",
        "(-0.459055, 1.591533, -0.243909)",
        "(-0.459331, 1.583479, -0.246589)",
        "(-0.459332, 1.579282, -0.247832)",
        "(-0.459215, 1.570668, -0.250185)",
        "(-0.458828, 1.561200, -0.252331)",
        "(-0.458468, 1.551861, -0.254004)",
        "(-0.458048, 1.542267, -0.255369)",
        "(-0.457798, 1.537443, -0.255875)",
        "(-0.457222, 1.527663, -0.256332)",
        "(-0.456612, 1.517659, -0.256154)",
        "(-0.456263, 1.507625, -0.255441)",
        "(-0.456311, 1.502669, -0.254840)",
        "(-0.456318, 1.492848, -0.253695)",
        "(-0.455998, 1.483186, -0.252183)",
        "(-0.455289, 1.473843, -0.250390)",
        "(-0.454862, 1.464962, -0.248369)",
        "(-0.454504, 1.456450, -0.245949)",
        "(-0.454280, 1.452290, -0.244555)",
        "(-0.453376, 1.444253, -0.241403)",
        "(-0.452144, 1.436788, -0.237854)",
        "(-0.450988, 1.430156, -0.233958)",
        "(-0.449942, 1.424447, -0.229687)",
        "(-0.449378, 1.421995, -0.227340)",
        "(-0.447797, 1.417720, -0.222433)",
        "(-0.445851, 1.414584, -0.217404)",
        "(-0.443906, 1.412665, -0.212304)",
        "(-0.442175, 1.411994, -0.206729)",
        "(-0.441202, 1.412010, -0.203754)",
        "(-0.439133, 1.412684, -0.197617)",
        "(-0.437224, 1.414328, -0.191293)",
        "(-0.435372, 1.416891, -0.184973)",
        "(-0.433515, 1.420483, -0.178903)",
        "(-0.432593, 1.422623, -0.175980)",
        "(-0.430927, 1.427642, -0.170255)",
        "(-0.429241, 1.433425, -0.164760)",
        "(-0.427841, 1.440064, -0.159613)",
        "(-0.426619, 1.447564, -0.155010)",
        "(-0.425972, 1.451474, -0.152820)",
        "(-0.424506, 1.459801, -0.148817)",
        "(-0.422757, 1.468771, -0.145340)",
        "(-0.421589, 1.478297, -0.142275)",
        "(-0.421107, 1.488222, -0.139400)",
        "(-0.420790, 1.493201, -0.137999)",
        "(-0.420163, 1.503433, -0.135449)",
        "(-0.419221, 1.513763, -0.133205)",
        "(-0.418463, 1.524100, -0.131394)",
        "(-0.418657, 1.534369, -0.130240)",
        "(-0.418733, 1.539503, -0.129772)",
        "(-0.418985, 1.549635, -0.128997)",
        "(-0.419268, 1.559671, -0.128616)",
        "(-0.419698, 1.569607, -0.128783)",
        "(-0.420697, 1.579241, -0.129631)",
        "(-0.421207, 1.583899, -0.130116)",
        "(-0.422138, 1.592802, -0.131217)",
        "(-0.422845, 1.601299, -0.132789)",
        "(-0.423246, 1.605283, -0.133912)",
        "(-0.424752, 1.616734, -0.137522)",
        "(-0.425436, 1.620098, -0.139013)",
        "(-0.426896, 1.626606, -0.142129)",
        "(-0.428424, 1.632473, -0.145878)",
        "(-0.429956, 1.637885, -0.149994)",
        "(-0.431547, 1.642697, -0.154416)",
        "(-0.432397, 1.644872, -0.156681)",
        "(-0.434469, 1.648625, -0.161470)",
        "(-0.436826, 1.651777, -0.166689)",
        "(-0.439101, 1.654189, -0.172047)",
        "(-0.441300, 1.655687, -0.177708)",
        "(-0.442472, 1.656181, -0.180645)",
        "(-0.444731, 1.656540, -0.186790)",
        "(-0.446803, 1.656141, -0.193141)",
        "(-0.448848, 1.655018, -0.199562)",
        "(-0.450735, 1.653002, -0.205940)",
        "(-0.451553, 1.651765, -0.209139)",
        "(-0.453179, 1.648762, -0.215467)",
        "(-0.454741, 1.644949, -0.221752)",
        "(-0.455996, 1.640905, -0.227144)",
        "(-0.457136, 1.636047, -0.231916)",
        "(-0.457696, 1.633416, -0.234196)",
        "(-0.458599, 1.627701, -0.238513)",
        "(-0.458942, 1.621693, -0.242707)",
        "(-0.458952, 1.615425, -0.246722)",
        "(-0.459130, 1.608721, -0.250245)",
        "(-0.459318, 1.605225, -0.251799)",
        "(-0.459434, 1.597981, -0.254566)",
        "(-0.459280, 1.594218, -0.255758)",
        "(-0.458561, 1.583056, -0.259552)",
        "(-0.458431, 1.579269, -0.260634)",
        "(-0.458239, 1.571613, -0.262557)",
        "(-0.458036, 1.563874, -0.264126)",
        "(-0.457762, 1.556102, -0.265297)",
        "(-0.457639, 1.548076, -0.265765)",
        "(-0.457662, 1.539618, -0.265457)",
        "(-0.457664, 1.535220, -0.265135)",
        "(-0.457468, 1.526156, -0.264173)",
        "(-0.456771, 1.516906, -0.262965)",
        "(-0.455747, 1.507449, -0.261395)",
        "(-0.454828, 1.497855, -0.259137)",
        "(-0.454342, 1.493078, -0.257865)",
        "(-0.453243, 1.483774, -0.254966)",
        "(-0.452016, 1.475084, -0.251757)",
        "(-0.450704, 1.467058, -0.248200)",
        "(-0.449214, 1.459682, -0.244138)",
        "(-0.448317, 1.456178, -0.241999)",
        "(-0.446638, 1.449973, -0.237397)",
        "(-0.444865, 1.444805, -0.232249)",
        "(-0.443162, 1.440857, -0.226463)",
        "(-0.441406, 1.438092, -0.220032)",
        "(-0.440469, 1.437184, -0.216588)",
        "(-0.438755, 1.436075, -0.209442)",
        "(-0.437000, 1.436053, -0.202082)",
        "(-0.435130, 1.437120, -0.194657)",
        "(-0.433178, 1.439281, -0.187199)",
        "(-0.432269, 1.440636, -0.183483)",
        "(-0.430845, 1.444102, -0.176095)",
        "(-0.429448, 1.448308, -0.168980)",
        "(-0.428092, 1.453605, -0.162373)",
        "(-0.426923, 1.459716, -0.156315)",
        "(-0.426459, 1.462986, -0.153420)",
        "(-0.425693, 1.470021, -0.148024)",
        "(-0.425046, 1.477538, -0.143194)",
        "(-0.424553, 1.485567, -0.138910)",
        "(-0.423966, 1.493982, -0.135250)",
        "(-0.423706, 1.498323, -0.133655)",
        "(-0.423469, 1.507178, -0.130917)",
        "(-0.423394, 1.516181, -0.128733)",
        "(-0.423222, 1.525251, -0.126817)",
        "(-0.423305, 1.534509, -0.125437)",
        "(-0.423400, 1.539142, -0.124860)",
        "(-0.423808, 1.548417, -0.123859)",
        "(-0.424443, 1.557566, -0.123412)",
        "(-0.425061, 1.566543, -0.123504)",
        "(-0.425326, 1.575275, -0.124036)",
        "(-0.425368, 1.579567, -0.124385)",
        "(-0.425473, 1.587920, -0.125248)",
        "(-0.426109, 1.595856, -0.126147)",
        "(-0.427030, 1.603339, -0.127076)",
        "(-0.427756, 1.610332, -0.127974)",
        "(-0.428139, 1.613693, -0.128435)",
        "(-0.429018, 1.620205, -0.129555)",
        "(-0.430161, 1.626370, -0.130837)",
        "(-0.431414, 1.632082, -0.132420)",
        "(-0.432401, 1.637160, -0.134530)",
        "(-0.432777, 1.639609, -0.135803)",
        "(-0.433468, 1.644139, -0.138832)",
        "(-0.434295, 1.648111, -0.142377)",
        "(-0.435397, 1.651106, -0.146199)",
        "(-0.436633, 1.653516, -0.150410)",
        "(-0.437248, 1.654535, -0.152696)",
        "(-0.438520, 1.656171, -0.157681)",
        "(-0.439781, 1.657116, -0.162922)",
        "(-0.441140, 1.657267, -0.168291)",
        "(-0.442501, 1.656576, -0.173956)",
        "(-0.443054, 1.656090, -0.176891)",
        "(-0.443978, 1.654598, -0.183039)",
        "(-0.444714, 1.652375, -0.189358)",
        "(-0.445500, 1.649363, -0.195711)",
        "(-0.446286, 1.645695, -0.201899)",
        "(-0.446649, 1.643726, -0.204887)",
        "(-0.447322, 1.639325, -0.210545)",
        "(-0.447958, 1.634230, -0.215996)",
        "(-0.448636, 1.628588, -0.221304)",
        "(-0.448962, 1.625695, -0.223832)",
        "(-0.449400, 1.619802, -0.228515)",
        "(-0.449575, 1.613531, -0.232454)",
        "(-0.449863, 1.606731, -0.235946)",
        "(-0.450155, 1.599579, -0.239087)",
        "(-0.450366, 1.592423, -0.241862)",
        "(-0.450402, 1.588812, -0.243077)",
        "(-0.450253, 1.581314, -0.245067)",
        "(-0.450427, 1.573444, -0.246554)",
        "(-0.450881, 1.565642, -0.247577)",
        "(-0.450849, 1.558121, -0.248190)",
        "(-0.450634, 1.554476, -0.248245)",
        "(-0.450202, 1.547183, -0.248397)",
        "(-0.449926, 1.540097, -0.248356)",
        "(-0.449851, 1.533149, -0.248027)",
        "(-0.449534, 1.526367, -0.247107)",
        "(-0.449205, 1.523021, -0.246297)",
        "(-0.448269, 1.516371, -0.244377)",
        "(-0.447421, 1.510075, -0.242182)",
        "(-0.446699, 1.504393, -0.240063)",
        "(-0.445836, 1.499242, -0.237579)",
        "(-0.445374, 1.496838, -0.236127)",
        "(-0.444173, 1.492445, -0.232563)",
        "(-0.443027, 1.488517, -0.228056)",
        "(-0.442079, 1.485206, -0.223328)",
        "(-0.440965, 1.482822, -0.218067)",
        "(-0.440377, 1.481741, -0.215229)",
        "(-0.439201, 1.480239, -0.208526)",
        "(-0.437964, 1.479220, -0.201450)",
        "(-0.436549, 1.479227, -0.194136)",
        "(-0.435068, 1.480000, -0.186703)",
        "(-0.434298, 1.480682, -0.182943)",
        "(-0.432870, 1.482770, -0.175395)",
        "(-0.431702, 1.486122, -0.167909)",
        "(-0.430776, 1.490354, -0.160496)",
        "(-0.429953, 1.495284, -0.153349)",
        "(-0.429555, 1.497934, -0.149879)",
        "(-0.429028, 1.504138, -0.143509)",
        "(-0.428485, 1.510580, -0.137597)",
        "(-0.427818, 1.517628, -0.132368)",
        "(-0.427218, 1.525226, -0.127937)",
        "(-0.427033, 1.529292, -0.126130)",
        "(-0.426903, 1.537715, -0.122978)",
        "(-0.426858, 1.546363, -0.120082)",
        "(-0.426775, 1.555102, -0.117446)",
        "(-0.426983, 1.564013, -0.115345)",
        "(-0.427234, 1.568481, -0.114491)",
        "(-0.427890, 1.577435, -0.113215)",
        "(-0.428520, 1.586255, -0.112247)",
        "(-0.428917, 1.594823, -0.111712)",
        "(-0.429494, 1.603205, -0.111883)",
        "(-0.429936, 1.607307, -0.112205)",
        "(-0.429936, 1.607307, -0.112205)",
        "(-0.432389, 1.618937, -0.114216)",
        "(-0.434712, 1.629176, -0.116712)",
        "(-0.436102, 1.635328, -0.119140)",
        "(-0.436742, 1.638292, -0.120598)",
        "(-0.437882, 1.643850, -0.124092)",
        "(-0.438880, 1.648917, -0.128076)",
        "(-0.439805, 1.653390, -0.132457)",
        "(-0.440866, 1.657248, -0.137316)",
        "(-0.441454, 1.658998, -0.139827)",
        "(-0.442859, 1.661897, -0.144966)",
        "(-0.444439, 1.664083, -0.150367)",
        "(-0.446140, 1.665688, -0.156049)",
        "(-0.447956, 1.666650, -0.161868)",
        "(-0.448838, 1.666947, -0.164789)",
        "(-0.450629, 1.667007, -0.170727)",
        "(-0.452206, 1.666653, -0.176879)",
        "(-0.453748, 1.665850, -0.183112)",
        "(-0.455225, 1.664430, -0.189077)",
        "(-0.455841, 1.663400, -0.191904)",
        "(-0.457024, 1.660817, -0.197348)",
        "(-0.458247, 1.657538, -0.202632)",
        "(-0.459281, 1.653640, -0.207545)",
        "(-0.460040, 1.649128, -0.211941)",
        "(-0.460346, 1.646641, -0.214003)",
        "(-0.460890, 1.641092, -0.217903)",
        "(-0.461397, 1.634962, -0.221591)",
        "(-0.461800, 1.628259, -0.224832)",
        "(-0.461882, 1.620987, -0.227739)",
        "(-0.461855, 1.617251, -0.229194)",
        "(-0.461686, 1.609546, -0.232027)",
        "(-0.461411, 1.601672, -0.234619)",
        "(-0.460888, 1.593605, -0.236825)",
        "(-0.460281, 1.585212, -0.238600)",
        "(-0.459963, 1.580930, -0.239373)",
        "(-0.459273, 1.572238, -0.240466)",
        "(-0.458448, 1.563650, -0.241028)",
        "(-0.457631, 1.555161, -0.241130)",
        "(-0.456778, 1.546870, -0.240967)",
        "(-0.456394, 1.542844, -0.240868)",
        "(-0.455490, 1.535187, -0.240553)",
        "(-0.454478, 1.527897, -0.239835)",
        "(-0.453452, 1.520714, -0.238485)",
        "(-0.452932, 1.513647, -0.236572)",
        "(-0.452739, 1.510225, -0.235524)",
        "(-0.452272, 1.503670, -0.233094)",
        "(-0.451529, 1.497332, -0.230076)",
        "(-0.450689, 1.490978, -0.226509)",
        "(-0.450024, 1.484592, -0.222073)",
        "(-0.449704, 1.481403, -0.219733)",
        "(-0.448724, 1.475204, -0.214270)",
        "(-0.447200, 1.469298, -0.208427)",
        "(-0.445391, 1.464010, -0.202122)",
        "(-0.443952, 1.459601, -0.195613)",
        "(-0.443342, 1.457750, -0.192243)",
        "(-0.442226, 1.454827, -0.185041)",
        "(-0.440887, 1.452995, -0.177343)",
        "(-0.439222, 1.452478, -0.169288)",
        "(-0.437950, 1.453124, -0.161090)",
        "(-0.437424, 1.453933, -0.157010)",
        "(-0.436399, 1.456033, -0.148927)",
        "(-0.435429, 1.459306, -0.141258)",
        "(-0.434402, 1.463414, -0.134104)",
        "(-0.433467, 1.468315, -0.127404)",
        "(-0.433065, 1.470998, -0.124238)",
        "(-0.432277, 1.476923, -0.118454)",
        "(-0.431537, 1.483512, -0.113553)",
        "(-0.430921, 1.490601, -0.109451)",
        "(-0.430596, 1.498162, -0.106077)",
        "(-0.430507, 1.502089, -0.104590)",
        "(-0.430171, 1.510180, -0.102035)",
        "(-0.429665, 1.518666, -0.099797)",
        "(-0.429350, 1.526643, -0.098081)",
        "(-0.429336, 1.534788, -0.096820)",
        "(-0.429387, 1.538918, -0.096285)",
        "(-0.429403, 1.547175, -0.095362)",
        "(-0.429303, 1.555503, -0.094724)",
        "(-0.429354, 1.563839, -0.094351)",
        "(-0.429742, 1.571971, -0.094226)",
        "(-0.430013, 1.575967, -0.094303)",
        "(-0.430455, 1.583911, -0.094698)",
        "(-0.430858, 1.591758, -0.095823)",
        "(-0.431230, 1.599435, -0.097482)",
        "(-0.431567, 1.606778, -0.099539)",
        "(-0.431782, 1.610338, -0.100728)",
        "(-0.432469, 1.617177, -0.103500)",
        "(-0.433309, 1.623747, -0.106690)",
        "(-0.434168, 1.629899, -0.110251)",
        "(-0.435125, 1.635716, -0.114263)",
        "(-0.435664, 1.638467, -0.116415)",
        "(-0.436882, 1.643562, -0.121061)",
        "(-0.438219, 1.648135, -0.125972)",
        "(-0.439964, 1.651998, -0.131001)",
        "(-0.441866, 1.655120, -0.136157)",
        "(-0.442847, 1.656363, -0.138831)",
        "(-0.444735, 1.658487, -0.144327)",
        "(-0.446542, 1.659902, -0.150126)",
        "(-0.448344, 1.660727, -0.156011)",
        "(-0.450132, 1.660772, -0.161830)",
        "(-0.451013, 1.660490, -0.164730)",
        "(-0.452715, 1.659506, -0.170645)",
        "(-0.454092, 1.657918, -0.176628)",
        "(-0.455384, 1.655413, -0.182567)",
        "(-0.456650, 1.652246, -0.188307)",
        "(-0.457283, 1.650359, -0.191066)",
        "(-0.458434, 1.646254, -0.196476)",
        "(-0.459488, 1.641365, -0.201622)",
        "(-0.460217, 1.636191, -0.206659)",
        "(-0.460642, 1.630659, -0.211426)",
        "(-0.460979, 1.627711, -0.213704)",
        "(-0.461877, 1.621557, -0.218164)",
        "(-0.462782, 1.615094, -0.222320)",
        "(-0.463406, 1.608430, -0.226068)",
        "(-0.463435, 1.601536, -0.229391)",
        "(-0.463380, 1.597969, -0.230959)",
        "(-0.463299, 1.590589, -0.234049)",
        "(-0.463334, 1.582697, -0.236921)",
        "(-0.463223, 1.574529, -0.239565)",
        "(-0.462858, 1.566271, -0.241759)",
        "(-0.462653, 1.562118, -0.242713)",
        "(-0.462720, 1.553628, -0.244129)",
        "(-0.463370, 1.545162, -0.245081)",
        "(-0.463527, 1.536729, -0.245391)",
        "(-0.463107, 1.528280, -0.245122)",
        "(-0.462726, 1.524070, -0.244791)",
        "(-0.461942, 1.515704, -0.243843)",
        "(-0.461333, 1.507545, -0.242321)",
        "(-0.460588, 1.499717, -0.240197)",
        "(-0.459665, 1.492309, -0.237499)",
        "(-0.459123, 1.488809, -0.235924)",
        "(-0.457998, 1.482129, -0.232347)",
        "(-0.456896, 1.475942, -0.228195)",
        "(-0.455938, 1.470424, -0.223642)",
        "(-0.454842, 1.465537, -0.218461)",
        "(-0.454101, 1.463284, -0.215425)",
        "(-0.452450, 1.459034, -0.208687)",
        "(-0.450985, 1.455453, -0.201660)",
        "(-0.449532, 1.452817, -0.194743)",
        "(-0.447716, 1.451144, -0.187718)",
        "(-0.446601, 1.450647, -0.184046)",
        "(-0.444402, 1.450212, -0.176681)",
        "(-0.442272, 1.451077, -0.169549)",
        "(-0.440294, 1.453190, -0.163331)",
        "(-0.438656, 1.456425, -0.157264)",
        "(-0.438017, 1.458454, -0.154163)",
        "(-0.437146, 1.463079, -0.148037)",
        "(-0.436167, 1.468485, -0.142218)",
        "(-0.434959, 1.474607, -0.136716)",
        "(-0.433455, 1.481326, -0.131519)",
        "(-0.432825, 1.484908, -0.128984)",
        "(-0.431961, 1.492372, -0.124015)",
        "(-0.431252, 1.500243, -0.119181)",
        "(-0.430448, 1.508424, -0.114512)",
        "(-0.429677, 1.516887, -0.110075)",
        "(-0.429533, 1.521187, -0.107972)",
        "(-0.429776, 1.529820, -0.104145)",
        "(-0.429983, 1.538606, -0.100870)",
        "(-0.429959, 1.547484, -0.098123)",
        "(-0.429838, 1.556470, -0.095893)",
        "(-0.429822, 1.560988, -0.094926)",
        "(-0.430163, 1.570021, -0.093399)",
        "(-0.431061, 1.578991, -0.092463)",
        "(-0.432015, 1.587703, -0.092083)",
        "(-0.432668, 1.596082, -0.092308)",
        "(-0.432899, 1.600182, -0.092670)",
        "(-0.433134, 1.608173, -0.093819)",
        "(-0.433340, 1.615776, -0.095466)",
        "(-0.433950, 1.622962, -0.097527)",
        "(-0.435059, 1.629725, -0.099950)",
        "(-0.435739, 1.632997, -0.101368)",
        "(-0.437093, 1.639422, -0.104561)",
        "(-0.438438, 1.645469, -0.108272)",
        "(-0.439643, 1.650879, -0.112318)",
        "(-0.440766, 1.655870, -0.116662)",
        "(-0.441277, 1.658211, -0.119090)",
        "(-0.442373, 1.662819, -0.124344)",
        "(-0.443715, 1.667086, -0.129874)",
        "(-0.445230, 1.670743, -0.135452)",
        "(-0.446757, 1.673833, -0.141110)",
        "(-0.447570, 1.675144, -0.144050)",
        "(-0.449310, 1.677320, -0.150091)",
        "(-0.451234, 1.678582, -0.156155)",
        "(-0.453311, 1.678922, -0.162238)",
        "(-0.455212, 1.678505, -0.168538)",
        "(-0.456066, 1.677983, -0.171805)",
        "(-0.457686, 1.676424, -0.178433)",
        "(-0.459244, 1.674117, -0.185079)",
        "(-0.460726, 1.671140, -0.191596)",
        "(-0.462244, 1.667496, -0.197822)",
        "(-0.463046, 1.665425, -0.200826)",
        "(-0.464524, 1.660978, -0.206773)",
        "(-0.465575, 1.656126, -0.212668)",
        "(-0.466343, 1.651122, -0.218399)",
        "(-0.466901, 1.645555, -0.223446)",
        "(-0.467117, 1.642395, -0.225635)",
        "(-0.467533, 1.635353, -0.229408)",
        "(-0.467726, 1.627829, -0.232756)",
        "(-0.467479, 1.620098, -0.235898)",
        "(-0.466786, 1.612056, -0.238829)",
        "(-0.466514, 1.607779, -0.240077)",
        "(-0.466279, 1.598806, -0.242204)",
        "(-0.465795, 1.589618, -0.244060)",
        "(-0.465068, 1.580577, -0.245881)",
        "(-0.464399, 1.571808, -0.247770)",
        "(-0.464252, 1.567546, -0.248618)",
        "(-0.464134, 1.558987, -0.249870)",
        "(-0.464062, 1.550251, -0.250453)",
        "(-0.464202, 1.541416, -0.250375)",
        "(-0.464076, 1.532624, -0.249949)",
        "(-0.464055, 1.528295, -0.249476)",
        "(-0.463896, 1.519367, -0.248559)",
        "(-0.463609, 1.511111, -0.247407)",
        "(-0.463509, 1.503120, -0.245996)",
        "(-0.463316, 1.495212, -0.244104)",
        "(-0.463096, 1.491360, -0.242853)",
        "(-0.462418, 1.480061, -0.239272)",
        "(-0.462109, 1.473250, -0.236502)",
        "(-0.461442, 1.466906, -0.233445)",
        "(-0.460927, 1.464017, -0.231756)",
        "(-0.460155, 1.458723, -0.227877)",
        "(-0.459760, 1.454160, -0.223715)",
        "(-0.459487, 1.452181, -0.221679)",
        "(-0.458600, 1.448749, -0.217747)",
        "(-0.457404, 1.446113, -0.213668)",
        "(-0.456424, 1.444016, -0.209399)",
        "(-0.456020, 1.443246, -0.207202)",
        "(-0.455267, 1.442141, -0.202684)",
        "(-0.454103, 1.441691, -0.197978)",
        "(-0.452873, 1.441939, -0.192785)",
        "(-0.452379, 1.442222, -0.190021)",
        "(-0.451443, 1.443265, -0.184104)",
        "(-0.450311, 1.444890, -0.177930)",
        "(-0.448805, 1.447076, -0.171730)",
        "(-0.447168, 1.450008, -0.165353)",
        "(-0.446517, 1.451763, -0.161975)",
        "(-0.445409, 1.455690, -0.155024)",
        "(-0.444351, 1.460182, -0.147995)",
        "(-0.442900, 1.465338, -0.141310)",
        "(-0.441204, 1.471190, -0.134986)",
        "(-0.440533, 1.474366, -0.131935)",
        "(-0.439349, 1.481017, -0.125915)",
        "(-0.438343, 1.488232, -0.120264)",
        "(-0.437566, 1.496112, -0.115383)",
        "(-0.436968, 1.504558, -0.111360)",
        "(-0.436567, 1.508725, -0.109312)",
        "(-0.436006, 1.517336, -0.105717)",
        "(-0.435899, 1.525943, -0.102460)",
        "(-0.435893, 1.534682, -0.100034)",
        "(-0.435703, 1.543554, -0.098268)",
        "(-0.435536, 1.547998, -0.097775)",
        "(-0.435145, 1.556813, -0.097057)",
        "(-0.434899, 1.565450, -0.096879)",
        "(-0.435091, 1.573943, -0.097176)",
        "(-0.435397, 1.582205, -0.097714)",
        "(-0.435506, 1.586274, -0.098120)",
        "(-0.435758, 1.594310, -0.099346)",
        "(-0.436186, 1.601938, -0.101010)",
        "(-0.436859, 1.608956, -0.102936)",
        "(-0.437671, 1.615569, -0.105161)",
        "(-0.438054, 1.618757, -0.106386)",
        "(-0.438766, 1.624846, -0.109180)",
        "(-0.439270, 1.630419, -0.112341)",
        "(-0.439766, 1.635681, -0.115627)",
        "(-0.440616, 1.640366, -0.119279)",
        "(-0.441126, 1.642596, -0.121209)",
        "(-0.442233, 1.646671, -0.125269)",
        "(-0.443226, 1.650349, -0.129575)",
        "(-0.444230, 1.653656, -0.134147)",
        "(-0.445490, 1.656509, -0.138944)",
        "(-0.446180, 1.657715, -0.141358)",
        "(-0.447544, 1.659703, -0.146176)",
        "(-0.448945, 1.661101, -0.151114)",
        "(-0.450234, 1.662040, -0.156268)",
        "(-0.451232, 1.662460, -0.161434)",
        "(-0.451735, 1.662441, -0.163983)",
        "(-0.452774, 1.662046, -0.168964)",
        "(-0.453714, 1.660990, -0.173799)",
        "(-0.454434, 1.659532, -0.178722)",
        "(-0.455110, 1.657593, -0.183628)",
        "(-0.455486, 1.656395, -0.186009)",
        "(-0.456134, 1.653502, -0.190642)",
        "(-0.456691, 1.649971, -0.195260)",
        "(-0.457119, 1.646163, -0.199486)",
        "(-0.457254, 1.641789, -0.203325)",
        "(-0.457244, 1.639379, -0.205033)",
        "(-0.457148, 1.634283, -0.208385)",
        "(-0.457025, 1.628677, -0.211669)",
        "(-0.456805, 1.622754, -0.214885)",
        "(-0.456659, 1.616400, -0.217711)",
        "(-0.456613, 1.613090, -0.218855)",
        "(-0.456564, 1.606246, -0.220874)",
        "(-0.456580, 1.598970, -0.222533)",
        "(-0.456404, 1.591634, -0.224286)",
        "(-0.456000, 1.584425, -0.225947)",
        "(-0.455722, 1.580793, -0.226714)",
        "(-0.455141, 1.573345, -0.227652)",
        "(-0.454744, 1.565612, -0.228089)",
        "(-0.454431, 1.557779, -0.228217)",
        "(-0.453998, 1.550040, -0.227887)",
        "(-0.453706, 1.546193, -0.227465)",
        "(-0.453071, 1.538483, -0.226317)",
        "(-0.452617, 1.530741, -0.224918)",
        "(-0.452374, 1.522959, -0.223280)",
        "(-0.452056, 1.515234, -0.221159)",
        "(-0.451778, 1.511396, -0.219881)",
        "(-0.451037, 1.503710, -0.217059)",
        "(-0.450235, 1.496122, -0.213930)",
        "(-0.449348, 1.488802, -0.210533)",
        "(-0.448587, 1.481869, -0.206470)",
        "(-0.448214, 1.478591, -0.204124)",
        "(-0.447479, 1.472326, -0.199031)",
        "(-0.446696, 1.466830, -0.193484)",
        "(-0.446175, 1.464449, -0.190611)",
        "(-0.444823, 1.458103, -0.181714)",
        "(-0.444422, 1.456445, -0.178624)",
        "(-0.443508, 1.453611, -0.172242)",
        "(-0.442308, 1.451500, -0.165533)",
        "(-0.440959, 1.450162, -0.158410)",
        "(-0.439705, 1.449722, -0.151173)",
        "(-0.439210, 1.449817, -0.147582)",
        "(-0.438420, 1.450885, -0.140411)",
        "(-0.437563, 1.452557, -0.133309)",
        "(-0.436602, 1.455236, -0.126489)",
        "(-0.435698, 1.458745, -0.120093)",
        "(-0.435352, 1.460925, -0.117027)",
        "(-0.434650, 1.465645, -0.111062)",
        "(-0.433883, 1.471257, -0.105683)",
        "(-0.433062, 1.477608, -0.100855)",
        "(-0.432190, 1.484597, -0.096493)",
        "(-0.431727, 1.488169, -0.094413)",
        "(-0.430841, 1.495755, -0.090768)",
        "(-0.430255, 1.503821, -0.087848)",
        "(-0.429533, 1.512215, -0.085354)",
        "(-0.428585, 1.520827, -0.083171)",
        "(-0.428080, 1.525194, -0.082159)",
        "(-0.427228, 1.534020, -0.080401)",
        "(-0.427139, 1.542844, -0.079044)",
        "(-0.427274, 1.551594, -0.078055)",
        "(-0.427256, 1.560196, -0.077249)",
        "(-0.427301, 1.564417, -0.076997)",
        "(-0.427518, 1.572606, -0.076753)",
        "(-0.428087, 1.580281, -0.076943)",
        "(-0.428539, 1.587496, -0.077438)",
        "(-0.428903, 1.594291, -0.078140)",
        "(-0.429108, 1.597492, -0.078666)",
        "(-0.429695, 1.603632, -0.079945)",
        "(-0.430440, 1.609183, -0.081553)",
        "(-0.431277, 1.614385, -0.083311)",
        "(-0.432251, 1.619068, -0.085295)",
        "(-0.432740, 1.621272, -0.086363)",
        "(-0.433822, 1.625433, -0.088880)",
        "(-0.434922, 1.628948, -0.091500)",
        "(-0.435775, 1.632105, -0.094331)",
        "(-0.436493, 1.635035, -0.097350)",
        "(-0.436800, 1.636415, -0.098966)",
        "(-0.437450, 1.638932, -0.102333)",
        "(-0.438183, 1.641160, -0.105713)",
        "(-0.439011, 1.642992, -0.109090)",
        "(-0.439909, 1.644504, -0.112589)",
        "(-0.440322, 1.645143, -0.114394)",
        "(-0.441027, 1.646243, -0.118056)",
        "(-0.441809, 1.647035, -0.121708)",
        "(-0.442699, 1.647452, -0.125239)",
        "(-0.443495, 1.647475, -0.128775)",
        "(-0.443855, 1.647340, -0.130622)",
        "(-0.444469, 1.646911, -0.134468)",
        "(-0.444883, 1.646135, -0.138477)",
        "(-0.445374, 1.644936, -0.142504)",
        "(-0.445920, 1.643361, -0.146511)",
        "(-0.446163, 1.642447, -0.148502)",
        "(-0.446663, 1.640247, -0.152388)",
        "(-0.447125, 1.637513, -0.156110)",
        "(-0.447547, 1.634236, -0.159664)",
        "(-0.447924, 1.630488, -0.163242)",
        "(-0.448030, 1.628465, -0.165030)",
        "(-0.448062, 1.624207, -0.168531)",
        "(-0.448064, 1.619517, -0.171822)",
        "(-0.448215, 1.614380, -0.174902)",
        "(-0.448393, 1.608901, -0.177915)",
        "(-0.448433, 1.606081, -0.179408)",
        "(-0.448433, 1.600229, -0.182227)",
        "(-0.448304, 1.593979, -0.184844)",
        "(-0.448394, 1.587281, -0.187277)",
        "(-0.448509, 1.580195, -0.189468)",
        "(-0.448482, 1.576556, -0.190374)",
        "(-0.448112, 1.569104, -0.191756)",
        "(-0.447498, 1.561213, -0.192654)",
        "(-0.447085, 1.552886, -0.193358)",
        "(-0.446845, 1.544435, -0.193934)",
        "(-0.446680, 1.540231, -0.194053)",
        "(-0.445911, 1.531761, -0.193672)",
        "(-0.444863, 1.523165, -0.192714)",
        "(-0.443873, 1.514759, -0.191581)",
        "(-0.443195, 1.506802, -0.190535)",
        "(-0.442935, 1.503028, -0.189934)",
        "(-0.442127, 1.495749, -0.188175)",
        "(-0.441296, 1.488939, -0.185668)",
        "(-0.440719, 1.482759, -0.182832)",
        "(-0.440285, 1.477231, -0.179629)",
        "(-0.440020, 1.474656, -0.177833)",
        "(-0.439453, 1.469850, -0.173701)",
        "(-0.438586, 1.465561, -0.168861)",
        "(-0.437653, 1.461792, -0.163656)",
        "(-0.436641, 1.458520, -0.158067)",
        "(-0.436178, 1.457170, -0.155006)",
        "(-0.435220, 1.454857, -0.148581)",
        "(-0.434083, 1.453210, -0.141911)",
        "(-0.432822, 1.452457, -0.135323)",
        "(-0.431755, 1.452863, -0.129000)",
        "(-0.431210, 1.453507, -0.125887)",
        "(-0.430060, 1.455423, -0.119771)",
        "(-0.428957, 1.458342, -0.114091)",
        "(-0.428018, 1.462619, -0.108951)",
        "(-0.427311, 1.468143, -0.104250)",
        "(-0.426988, 1.471151, -0.102000)",
        "(-0.426491, 1.477854, -0.097876)",
        "(-0.426169, 1.485299, -0.094377)",
        "(-0.425982, 1.489343, -0.092986)",
        "(-0.425134, 1.501782, -0.089243)",
        "(-0.424831, 1.506219, -0.088312)",
        "(-0.424436, 1.515425, -0.086653)",
        "(-0.424311, 1.524221, -0.085411)",
        "(-0.424202, 1.533371, -0.084316)",
        "(-0.424477, 1.542685, -0.083421)",
        "(-0.424825, 1.547341, -0.083097)",
        "(-0.425773, 1.556557, -0.082770)",
        "(-0.426727, 1.565546, -0.082783)",
        "(-0.427575, 1.574180, -0.083157)",
        "(-0.428588, 1.582407, -0.083956)",
        "(-0.429209, 1.586338, -0.084506)",
        "(-0.430429, 1.593850, -0.085790)",
        "(-0.431681, 1.600873, -0.087314)",
        "(-0.433078, 1.607469, -0.089120)",
        "(-0.434486, 1.613667, -0.091189)",
        "(-0.435192, 1.616579, -0.092310)",
        "(-0.436941, 1.621993, -0.094725)",
        "(-0.438867, 1.626672, -0.097413)",
        "(-0.440565, 1.631120, -0.100254)",
        "(-0.442127, 1.635005, -0.103575)",
        "(-0.442877, 1.636737, -0.105385)",
        "(-0.444504, 1.639788, -0.109147)",
        "(-0.446112, 1.642206, -0.113120)",
        "(-0.447596, 1.643996, -0.117126)",
        "(-0.448931, 1.645150, -0.121217)",
        "(-0.449506, 1.645480, -0.123297)",
        "(-0.450484, 1.645759, -0.127597)",
        "(-0.451265, 1.645441, -0.132069)",
        "(-0.451971, 1.644580, -0.136563)",
        "(-0.452563, 1.643185, -0.140917)",
        "(-0.452778, 1.642284, -0.143035)",
        "(-0.453024, 1.640257, -0.147217)",
        "(-0.453058, 1.637707, -0.151331)",
        "(-0.453178, 1.634806, -0.155294)",
        "(-0.453170, 1.631435, -0.158745)",
        "(-0.453105, 1.629598, -0.160281)",
        "(-0.452953, 1.625657, -0.163112)",
        "(-0.452794, 1.621423, -0.165782)",
        "(-0.452508, 1.616895, -0.168378)",
        "(-0.452173, 1.612357, -0.171008)",
        "(-0.452008, 1.610043, -0.172286)",
        "(-0.451816, 1.605223, -0.174625)",
        "(-0.451895, 1.600207, -0.176765)",
        "(-0.452097, 1.595095, -0.178846)",
        "(-0.452029, 1.589967, -0.180897)",
        "(-0.451941, 1.587315, -0.181840)",
        "(-0.451978, 1.581650, -0.183543)",
        "(-0.452159, 1.575653, -0.185020)",
        "(-0.452414, 1.569046, -0.185937)",
        "(-0.452307, 1.562181, -0.186524)",
        "(-0.452140, 1.558531, -0.186595)",
        "(-0.451739, 1.551015, -0.186584)",
        "(-0.451275, 1.542697, -0.186044)",
        "(-0.451119, 1.538370, -0.185654)",
        "(-0.450468, 1.525741, -0.184225)",
        "(-0.450248, 1.521581, -0.183373)",
        "(-0.449621, 1.513496, -0.181289)",
        "(-0.448992, 1.505890, -0.178780)",
        "(-0.448367, 1.499010, -0.176027)",
        "(-0.447817, 1.492895, -0.173104)",
        "(-0.447534, 1.490014, -0.171542)",
        "(-0.446976, 1.484561, -0.168011)",
        "(-0.446086, 1.479316, -0.164091)",
        "(-0.444999, 1.474537, -0.159859)",
        "(-0.443909, 1.470461, -0.155281)",
        "(-0.443314, 1.468744, -0.152734)",
        "(-0.442110, 1.465872, -0.147312)",
        "(-0.440830, 1.464109, -0.141702)",
        "(-0.439764, 1.463648, -0.136196)",
        "(-0.438793, 1.464516, -0.130844)",
        "(-0.438325, 1.465492, -0.128188)",
        "(-0.437652, 1.468090, -0.122737)",
        "(-0.437353, 1.471571, -0.117150)",
        "(-0.437098, 1.475585, -0.111834)",
        "(-0.436631, 1.480334, -0.107164)",
        "(-0.436313, 1.482996, -0.105047)",
        "(-0.435596, 1.488815, -0.100915)",
        "(-0.435338, 1.494829, -0.097283)",
        "(-0.435473, 1.501240, -0.093755)",
        "(-0.435409, 1.507965, -0.090558)",
        "(-0.435229, 1.511440, -0.089114)",
        "(-0.434503, 1.518465, -0.086524)",
        "(-0.433952, 1.525723, -0.084507)",
        "(-0.433911, 1.533157, -0.082944)",
        "(-0.433823, 1.540686, -0.081731)",
        "(-0.433780, 1.544482, -0.081279)",
        "(-0.433570, 1.552196, -0.080688)",
        "(-0.433347, 1.560074, -0.080698)",
        "(-0.433580, 1.568050, -0.080952)",
        "(-0.433990, 1.575924, -0.081195)",
        "(-0.434368, 1.579807, -0.081418)",
        "(-0.435152, 1.587569, -0.082087)",
        "(-0.435960, 1.595162, -0.083195)",
        "(-0.436790, 1.602479, -0.084695)",
        "(-0.437398, 1.609263, -0.086387)",
        "(-0.437662, 1.612434, -0.087351)",
        "(-0.438165, 1.618523, -0.089572)",
        "(-0.438893, 1.624299, -0.092204)",
        "(-0.439798, 1.629639, -0.095124)",
        "(-0.440643, 1.634470, -0.098239)",
        "(-0.441064, 1.636696, -0.099866)",
        "(-0.441878, 1.640724, -0.103460)",
        "(-0.442828, 1.644205, -0.107371)",
        "(-0.443294, 1.645678, -0.109433)",
        "(-0.444755, 1.649317, -0.115589)",
        "(-0.445200, 1.650000, -0.117569)",
        "(-0.445748, 1.650882, -0.121680)",
        "(-0.446186, 1.651262, -0.126162)",
        "(-0.446665, 1.650941, -0.130843)",
        "(-0.447290, 1.649663, -0.135302)",
        "(-0.447543, 1.648859, -0.137494)",
        "(-0.447835, 1.646928, -0.141988)",
        "(-0.447918, 1.644719, -0.146585)",
        "(-0.448069, 1.642115, -0.151081)",
        "(-0.448541, 1.638780, -0.155245)",
        "(-0.448857, 1.636812, -0.157256)",
        "(-0.449521, 1.632484, -0.161164)",
        "(-0.450140, 1.627624, -0.164693)",
        "(-0.450627, 1.622190, -0.167599)",
        "(-0.451036, 1.616285, -0.170275)",
        "(-0.451223, 1.613076, -0.171605)",
        "(-0.451621, 1.606433, -0.174341)",
        "(-0.451748, 1.599575, -0.176827)",
        "(-0.451399, 1.592307, -0.178571)",
        "(-0.450795, 1.584560, -0.179729)",
        "(-0.450537, 1.580611, -0.180244)",
        "(-0.450183, 1.572775, -0.181257)",
        "(-0.449659, 1.565061, -0.181863)",
        "(-0.448850, 1.557223, -0.181663)",
        "(-0.448258, 1.549143, -0.180866)",
        "(-0.448315, 1.545132, -0.180574)",
        "(-0.448581, 1.537380, -0.180139)",
        "(-0.448394, 1.529900, -0.179434)",
        "(-0.447530, 1.522395, -0.178092)",
        "(-0.447007, 1.514831, -0.176465)",
        "(-0.446898, 1.511020, -0.175545)",
        "(-0.446415, 1.503574, -0.173388)",
        "(-0.445263, 1.496312, -0.170841)",
        "(-0.443395, 1.489483, -0.167357)",
        "(-0.441868, 1.483296, -0.163233)",
        "(-0.441277, 1.480479, -0.161019)",
        "(-0.440412, 1.475803, -0.156149)",
        "(-0.439794, 1.472192, -0.151188)",
        "(-0.439405, 1.469451, -0.145804)",
        "(-0.438964, 1.467266, -0.140063)",
        "(-0.438738, 1.466419, -0.137093)",
        "(-0.438177, 1.465209, -0.131268)",
        "(-0.437464, 1.464909, -0.125717)",
        "(-0.436848, 1.465527, -0.120438)",
        "(-0.436161, 1.466821, -0.115231)",
        "(-0.435824, 1.467742, -0.112648)",
        "(-0.435252, 1.469918, -0.107552)",
        "(-0.434681, 1.472779, -0.102640)",
        "(-0.433971, 1.476158, -0.098034)",
        "(-0.433376, 1.480095, -0.093821)",
        "(-0.433150, 1.482253, -0.091812)",
        "(-0.432614, 1.486842, -0.088032)",
        "(-0.431975, 1.491915, -0.084667)",
        "(-0.431286, 1.497398, -0.081638)",
        "(-0.430936, 1.503322, -0.078948)",
        "(-0.430790, 1.506490, -0.077752)",
        "(-0.430489, 1.513100, -0.075533)",
        "(-0.430207, 1.520222, -0.073669)",
        "(-0.429944, 1.527709, -0.072162)",
        "(-0.429938, 1.531574, -0.071643)",
        "(-0.430220, 1.539534, -0.070977)",
        "(-0.430433, 1.547606, -0.070497)",
        "(-0.430358, 1.555740, -0.070149)",
        "(-0.430335, 1.564079, -0.070308)",
        "(-0.430740, 1.572552, -0.070980)",
        "(-0.431182, 1.576742, -0.071516)",
        "(-0.432295, 1.584890, -0.072696)",
        "(-0.432852, 1.588803, -0.073417)",
        "(-0.434190, 1.600453, -0.076044)",
        "(-0.435101, 1.608009, -0.078583)",
        "(-0.435634, 1.611646, -0.080119)",
        "(-0.436791, 1.618600, -0.083445)",
        "(-0.438207, 1.624851, -0.087234)",
        "(-0.439606, 1.630678, -0.091332)",
        "(-0.440826, 1.635951, -0.095749)",
        "(-0.441400, 1.638432, -0.098042)",
        "(-0.442656, 1.642879, -0.102844)",
        "(-0.443896, 1.646810, -0.107738)",
        "(-0.445285, 1.650063, -0.112795)",
        "(-0.446707, 1.652766, -0.118017)",
        "(-0.447379, 1.653962, -0.120668)",
        "(-0.448807, 1.655817, -0.125960)",
        "(-0.450298, 1.656927, -0.131149)",
        "(-0.451693, 1.657281, -0.136309)",
        "(-0.452913, 1.657018, -0.141498)",
        "(-0.453492, 1.656637, -0.144096)",
        "(-0.454588, 1.655487, -0.149197)",
        "(-0.455591, 1.653674, -0.154008)",
        "(-0.456526, 1.651129, -0.158429)",
        "(-0.457352, 1.647870, -0.162415)",
        "(-0.457708, 1.646072, -0.164297)",
        "(-0.458253, 1.642158, -0.167857)",
        "(-0.458507, 1.637946, -0.171246)",
        "(-0.458739, 1.633440, -0.174355)",
        "(-0.459000, 1.628451, -0.177102)",
        "(-0.459179, 1.625770, -0.178359)",
        "(-0.459415, 1.620289, -0.180847)",
        "(-0.459492, 1.614630, -0.183190)",
        "(-0.459316, 1.608676, -0.185219)",
        "(-0.459191, 1.602042, -0.186723)",
        "(-0.459353, 1.598432, -0.187277)",
        "(-0.459614, 1.591112, -0.188301)",
        "(-0.459441, 1.583834, -0.189093)",
        "(-0.458800, 1.576541, -0.189634)",
        "(-0.458200, 1.569064, -0.189795)",
        "(-0.457972, 1.565023, -0.189684)",
        "(-0.457476, 1.557670, -0.189204)",
        "(-0.456881, 1.550218, -0.188369)",
        "(-0.456278, 1.542822, -0.187386)",
        "(-0.455858, 1.535679, -0.186171)",
        "(-0.455645, 1.532195, -0.185404)",
        "(-0.455346, 1.525304, -0.183523)",
        "(-0.455251, 1.518641, -0.181551)",
        "(-0.455390, 1.512464, -0.179506)",
        "(-0.455266, 1.506681, -0.176797)",
        "(-0.455077, 1.503903, -0.175036)",
        "(-0.454821, 1.498591, -0.171249)",
        "(-0.454850, 1.494065, -0.167270)",
        "(-0.454703, 1.490218, -0.163171)",
        "(-0.454497, 1.488734, -0.160905)",
        "(-0.453846, 1.486102, -0.156116)",
        "(-0.453262, 1.484189, -0.151038)",
        "(-0.452805, 1.482966, -0.145821)",
        "(-0.452219, 1.482466, -0.140431)",
        "(-0.451356, 1.482880, -0.134958)",
        "(-0.450924, 1.483468, -0.132231)",
        "(-0.450316, 1.485112, -0.126827)",
        "(-0.449823, 1.487589, -0.121325)",
        "(-0.449287, 1.490707, -0.115959)",
        "(-0.448719, 1.495038, -0.110981)",
        "(-0.448444, 1.497497, -0.108621)",
        "(-0.447965, 1.502838, -0.104141)",
        "(-0.447489, 1.508770, -0.099987)",
        "(-0.446846, 1.515265, -0.096206)",
        "(-0.445997, 1.522201, -0.092653)",
        "(-0.445536, 1.525810, -0.090959)",
        "(-0.444824, 1.533185, -0.087748)",
        "(-0.444361, 1.541002, -0.084996)",
        "(-0.443913, 1.549138, -0.082547)",
        "(-0.443385, 1.557489, -0.080389)",
        "(-0.443139, 1.561693, -0.079428)",
        "(-0.442925, 1.570003, -0.077756)",
        "(-0.442983, 1.578130, -0.076478)",
        "(-0.443040, 1.586091, -0.075463)",
        "(-0.443066, 1.594001, -0.074969)",
        "(-0.443229, 1.597951, -0.075118)",
        "(-0.444001, 1.605727, -0.076151)",
        "(-0.444670, 1.613158, -0.077880)",
        "(-0.445085, 1.620042, -0.079964)",
        "(-0.445512, 1.626549, -0.082796)",
        "(-0.445771, 1.629701, -0.084484)",
        "(-0.446608, 1.635574, -0.088458)",
        "(-0.447685, 1.640957, -0.092794)",
        "(-0.448913, 1.645723, -0.097603)",
        "(-0.450411, 1.650078, -0.102892)",
        "(-0.451193, 1.652144, -0.105652)",
        "(-0.453048, 1.655926, -0.111331)",
        "(-0.455058, 1.659197, -0.117040)",
        "(-0.457011, 1.662079, -0.122897)",
        "(-0.459011, 1.664468, -0.128916)",
        "(-0.460024, 1.665461, -0.131932)",
        "(-0.461994, 1.667051, -0.138002)",
        "(-0.464021, 1.668009, -0.144188)",
        "(-0.465829, 1.668481, -0.150549)",
        "(-0.467440, 1.668389, -0.156925)",
        "(-0.468175, 1.668069, -0.160056)",
        "(-0.469578, 1.667042, -0.166290)",
        "(-0.470940, 1.665514, -0.172531)",
        "(-0.472328, 1.663558, -0.178738)",
        "(-0.473678, 1.660920, -0.184655)",
        "(-0.474335, 1.659387, -0.187452)",
        "(-0.475446, 1.655642, -0.192583)",
        "(-0.476396, 1.651186, -0.197458)",
        "(-0.477127, 1.646128, -0.202134)",
        "(-0.477419, 1.640424, -0.206576)",
        "(-0.477435, 1.637533, -0.208518)",
        "(-0.477277, 1.631204, -0.212093)",
        "(-0.476973, 1.624383, -0.215581)",
        "(-0.476459, 1.617093, -0.218878)",
        "(-0.475719, 1.609463, -0.221805)",
        "(-0.475321, 1.605442, -0.223041)",
        "(-0.474651, 1.596907, -0.225189)",
        "(-0.474185, 1.587968, -0.226996)",
        "(-0.473729, 1.579092, -0.228341)",
        "(-0.472763, 1.570327, -0.228954)",
        "(-0.472252, 1.565903, -0.229127)",
        "(-0.471432, 1.556882, -0.228869)",
        "(-0.471072, 1.547897, -0.228162)",
        "(-0.470656, 1.539200, -0.226942)",
        "(-0.469912, 1.530862, -0.224997)",
        "(-0.469392, 1.526840, -0.223725)",
        "(-0.468118, 1.518953, -0.220711)",
        "(-0.466635, 1.511395, -0.217150)",
        "(-0.465426, 1.504612, -0.213131)",
        "(-0.464741, 1.501280, -0.211109)",
        "(-0.462939, 1.495292, -0.206505)",
        "(-0.460855, 1.489839, -0.201568)",
        "(-0.458979, 1.485074, -0.196508)",
        "(-0.457312, 1.481166, -0.191088)",
        "(-0.455412, 1.478019, -0.184895)",
        "(-0.454399, 1.476752, -0.181502)",
        "(-0.452480, 1.474735, -0.174466)",
        "(-0.450721, 1.473566, -0.167119)",
        "(-0.449005, 1.473183, -0.159524)",
        "(-0.447274, 1.473510, -0.151890)",
        "(-0.446452, 1.474178, -0.148166)",
        "(-0.444881, 1.475972, -0.140953)",
        "(-0.443454, 1.478709, -0.134094)",
        "(-0.442271, 1.482415, -0.127621)",
        "(-0.441213, 1.486939, -0.121742)",
        "(-0.440749, 1.489532, -0.119111)",
        "(-0.439856, 1.495256, -0.114455)",
        "(-0.438971, 1.501729, -0.110434)",
        "(-0.438242, 1.508728, -0.106731)",
        "(-0.437609, 1.516190, -0.103448)",
        "(-0.437187, 1.520018, -0.101879)",
        "(-0.436217, 1.527738, -0.098876)",
        "(-0.435497, 1.535685, -0.096243)",
        "(-0.435210, 1.543878, -0.094120)",
        "(-0.435047, 1.552358, -0.092495)",
        "(-0.434943, 1.556657, -0.091791)",
        "(-0.434770, 1.565392, -0.090745)",
        "(-0.434666, 1.574236, -0.090379)",
        "(-0.435010, 1.583003, -0.090460)",
        "(-0.435508, 1.591667, -0.091015)",
        "(-0.435798, 1.595982, -0.091493)",
        "(-0.436447, 1.604382, -0.092818)",
        "(-0.436998, 1.612436, -0.094593)",
        "(-0.437518, 1.620190, -0.096872)",
        "(-0.438113, 1.627519, -0.100017)",
        "(-0.438408, 1.630984, -0.101931)",
        "(-0.438845, 1.637650, -0.105837)",
        "(-0.439244, 1.643872, -0.110237)",
        "(-0.439796, 1.649622, -0.115121)",
        "(-0.440507, 1.654883, -0.120335)",
        "(-0.441029, 1.657283, -0.123018)",
        "(-0.442157, 1.661676, -0.128340)",
        "(-0.443351, 1.665434, -0.133588)",
        "(-0.444963, 1.668558, -0.138879)",
        "(-0.446604, 1.671187, -0.144328)",
        "(-0.447397, 1.672208, -0.147071)",
        "(-0.448885, 1.673776, -0.152639)",
        "(-0.450463, 1.674532, -0.158240)",
        "(-0.451956, 1.674658, -0.164053)",
        "(-0.453311, 1.674019, -0.169920)",
        "(-0.453895, 1.673405, -0.173037)",
        "(-0.454804, 1.671779, -0.178736)",
        "(-0.455639, 1.669558, -0.184489)",
        "(-0.456543, 1.666668, -0.190284)",
        "(-0.456988, 1.664762, -0.193028)",
        "(-0.457867, 1.660894, -0.198459)",
        "(-0.458761, 1.656440, -0.203673)",
        "(-0.459875, 1.649274, -0.211186)",
        "(-0.460256, 1.646188, -0.213266)",
        "(-0.460986, 1.640163, -0.217558)",
        "(-0.461365, 1.636863, -0.219544)",
        "(-0.461973, 1.629877, -0.223376)",
        "(-0.462275, 1.622568, -0.227044)",
        "(-0.462423, 1.615052, -0.230580)",
        "(-0.462581, 1.607154, -0.233837)",
        "(-0.462573, 1.603006, -0.235335)",
        "(-0.462588, 1.594426, -0.238021)",
        "(-0.462575, 1.585586, -0.240167)",
        "(-0.462392, 1.576391, -0.241597)",
        "(-0.462156, 1.571631, -0.241940)",
        "(-0.461516, 1.562184, -0.242596)",
        "(-0.461147, 1.552724, -0.242563)",
        "(-0.461026, 1.543245, -0.241758)",
        "(-0.460660, 1.533729, -0.240222)",
        "(-0.459854, 1.524367, -0.238178)",
        "(-0.459337, 1.519854, -0.237025)",
        "(-0.458355, 1.511066, -0.234520)",
        "(-0.457184, 1.502501, -0.231408)",
        "(-0.455811, 1.494117, -0.227573)",
        "(-0.454179, 1.486100, -0.223289)",
        "(-0.453341, 1.482229, -0.220969)",
        "(-0.451593, 1.474902, -0.216069)",
        "(-0.449735, 1.468440, -0.210796)",
        "(-0.447985, 1.462853, -0.205018)",
        "(-0.446336, 1.458116, -0.198272)",
        "(-0.445452, 1.456051, -0.194667)",
        "(-0.443647, 1.452823, -0.187393)",
        "(-0.442082, 1.451226, -0.180137)",
        "(-0.440349, 1.451430, -0.172759)",
        "(-0.438407, 1.452617, -0.164992)",
        "(-0.437491, 1.453605, -0.161034)",
        "(-0.435964, 1.456671, -0.153241)",
        "(-0.434689, 1.460911, -0.145762)",
        "(-0.433281, 1.466247, -0.138849)",
        "(-0.431866, 1.472689, -0.132750)",
        "(-0.431321, 1.476350, -0.130063)",
        "(-0.430331, 1.484215, -0.125086)",
        "(-0.429425, 1.492820, -0.120699)",
        "(-0.428556, 1.502010, -0.116795)",
        "(-0.427888, 1.511475, -0.113186)",
        "(-0.427798, 1.516307, -0.111510)",
        "(-0.427993, 1.525974, -0.108398)",
        "(-0.428105, 1.535679, -0.105482)",
        "(-0.427817, 1.545511, -0.102991)",
        "(-0.427702, 1.555428, -0.101098)",
        "(-0.427838, 1.560366, -0.100373)",
        "(-0.428268, 1.570251, -0.099442)",
        "(-0.428485, 1.580065, -0.098944)",
        "(-0.428707, 1.589760, -0.098967)",
        "(-0.429570, 1.599404, -0.099599)",
        "(-0.430438, 1.604108, -0.100248)",
        "(-0.432340, 1.613068, -0.101738)",
        "(-0.433745, 1.621459, -0.103332)",
        "(-0.434639, 1.629326, -0.105295)",
        "(-0.435325, 1.636852, -0.107846)",
        "(-0.435713, 1.640284, -0.109396)",
        "(-0.436674, 1.646556, -0.112854)",
        "(-0.437561, 1.652148, -0.116711)",
        "(-0.438325, 1.657033, -0.120965)",
        "(-0.439057, 1.661700, -0.125876)",
        "(-0.439447, 1.663628, -0.128436)",
        "(-0.440387, 1.667084, -0.133817)",
        "(-0.441771, 1.670002, -0.139506)",
        "(-0.443251, 1.672271, -0.145393)",
        "(-0.444705, 1.673896, -0.151433)",
        "(-0.445414, 1.674417, -0.154569)",
        "(-0.446823, 1.675247, -0.160866)",
        "(-0.448222, 1.675403, -0.167269)",
        "(-0.449443, 1.675005, -0.173789)",
        "(-0.450673, 1.674116, -0.180342)",
        "(-0.451299, 1.673390, -0.183595)",
        "(-0.452529, 1.671550, -0.190104)",
        "(-0.453420, 1.669224, -0.196514)",
        "(-0.454043, 1.666410, -0.202697)",
        "(-0.454565, 1.663021, -0.208596)",
        "(-0.454840, 1.661033, -0.211385)",
        "(-0.455334, 1.656694, -0.216701)",
        "(-0.455685, 1.651786, -0.221549)",
        "(-0.455989, 1.646184, -0.225722)",
        "(-0.456241, 1.639969, -0.229353)",
        "(-0.456315, 1.636678, -0.231023)",
        "(-0.456324, 1.629917, -0.234269)",
        "(-0.456167, 1.622928, -0.237349)",
        "(-0.456000, 1.615584, -0.240159)",
        "(-0.455750, 1.607872, -0.242702)",
        "(-0.455616, 1.603906, -0.243845)",
        "(-0.455487, 1.595821, -0.245874)",
        "(-0.455205, 1.587514, -0.247389)",
        "(-0.454530, 1.578904, -0.248358)",
        "(-0.453836, 1.569879, -0.248872)",
        "(-0.453572, 1.565294, -0.249033)",
        "(-0.453191, 1.556061, -0.249072)",
        "(-0.452801, 1.546750, -0.248445)",
        "(-0.452033, 1.537258, -0.246662)",
        "(-0.451056, 1.527790, -0.244165)",
        "(-0.450589, 1.523173, -0.242709)",
        "(-0.449742, 1.514152, -0.239559)",
        "(-0.448629, 1.505423, -0.235466)",
        "(-0.446799, 1.496945, -0.230398)",
        "(-0.444455, 1.488876, -0.224701)",
        "(-0.443340, 1.485056, -0.221768)",
        "(-0.441236, 1.477971, -0.215808)",
        "(-0.439118, 1.471855, -0.209520)",
        "(-0.436906, 1.466589, -0.202690)",
        "(-0.434701, 1.462209, -0.195337)",
        "(-0.433641, 1.460342, -0.191463)",
        "(-0.431704, 1.457563, -0.183405)",
        "(-0.429960, 1.456070, -0.175207)",
        "(-0.428372, 1.455916, -0.167066)",
        "(-0.426975, 1.457170, -0.159253)",
        "(-0.426349, 1.458114, -0.155427)",
        "(-0.425268, 1.460753, -0.147968)",
        "(-0.424281, 1.464430, -0.140975)",
        "(-0.423404, 1.469202, -0.134560)",
        "(-0.422514, 1.474706, -0.128546)",
        "(-0.422241, 1.477896, -0.125836)",
        "(-0.421773, 1.484485, -0.120770)",
        "(-0.421246, 1.491698, -0.116314)",
        "(-0.420616, 1.499488, -0.112465)",
        "(-0.420002, 1.507818, -0.109196)",
        "(-0.419785, 1.512128, -0.107713)",
        "(-0.419734, 1.521019, -0.105201)",
        "(-0.419703, 1.530283, -0.103411)",
        "(-0.419662, 1.539821, -0.102092)",
        "(-0.419672, 1.549462, -0.100909)",
        "(-0.419783, 1.554319, -0.100403)",
        "(-0.420199, 1.564018, -0.099740)",
        "(-0.420678, 1.573642, -0.099763)",
        "(-0.421231, 1.583104, -0.100090)",
        "(-0.421514, 1.588009, -0.100518)",
        "(-0.421861, 1.596849, -0.101377)",
        "(-0.422199, 1.604973, -0.102496)",
        "(-0.423151, 1.613197, -0.104267)",
        "(-0.424745, 1.621104, -0.106683)",
        "(-0.426192, 1.628497, -0.109552)",
        "(-0.426832, 1.632019, -0.111105)",
        "(-0.427955, 1.638563, -0.114559)",
        "(-0.429387, 1.644456, -0.118704)",
        "(-0.431398, 1.649544, -0.123617)",
        "(-0.433313, 1.654037, -0.128942)",
        "(-0.434222, 1.656023, -0.131702)",
        "(-0.435991, 1.659208, -0.137599)",
        "(-0.437953, 1.661701, -0.144049)",
        "(-0.440146, 1.663519, -0.151046)",
        "(-0.441949, 1.664701, -0.158392)",
        "(-0.442698, 1.665002, -0.162133)",
        "(-0.444287, 1.665065, -0.169669)",
        "(-0.446184, 1.664341, -0.177325)",
        "(-0.448078, 1.662840, -0.185006)",
        "(-0.449899, 1.660583, -0.192668)",
        "(-0.450871, 1.659109, -0.196445)",
        "(-0.452786, 1.655672, -0.203816)",
        "(-0.454469, 1.651583, -0.210891)",
        "(-0.455964, 1.646916, -0.217709)",
        "(-0.457431, 1.641694, -0.224195)",
        "(-0.458115, 1.638877, -0.227322)",
        "(-0.459267, 1.632895, -0.233210)",
        "(-0.460220, 1.626235, -0.238403)",
        "(-0.461032, 1.618972, -0.242890)",
        "(-0.461821, 1.611152, -0.246699)",
        "(-0.462143, 1.607097, -0.248407)",
        "(-0.462286, 1.598866, -0.251722)",
        "(-0.462042, 1.590467, -0.254821)",
        "(-0.462076, 1.581820, -0.257595)",
        "(-0.462108, 1.572858, -0.259709)",
        "(-0.462001, 1.568263, -0.260511)",
        "(-0.461507, 1.558846, -0.261578)",
        "(-0.460933, 1.549325, -0.262346)",
        "(-0.460467, 1.539830, -0.262965)",
        "(-0.459892, 1.530230, -0.263082)",
        "(-0.459464, 1.525419, -0.262990)",
        "(-0.458477, 1.515732, -0.262427)",
        "(-0.457491, 1.506220, -0.261516)",
        "(-0.456464, 1.496859, -0.260260)",
        "(-0.455962, 1.492288, -0.259593)",
        "(-0.455207, 1.483390, -0.258061)",
        "(-0.454796, 1.474969, -0.256106)",
        "(-0.454124, 1.466918, -0.253805)",
        "(-0.453447, 1.463118, -0.252289)",
        "(-0.451347, 1.452261, -0.246826)",
        "(-0.450721, 1.449071, -0.244584)",
        "(-0.449328, 1.443092, -0.239595)",
        "(-0.447664, 1.437913, -0.233573)",
        "(-0.445641, 1.433708, -0.226972)",
        "(-0.443623, 1.430549, -0.219857)",
        "(-0.442438, 1.429342, -0.216098)",
        "(-0.439797, 1.428192, -0.207911)",
        "(-0.437120, 1.428200, -0.199295)",
        "(-0.434748, 1.430037, -0.190501)",
        "(-0.432570, 1.433291, -0.181752)",
        "(-0.431539, 1.435502, -0.177318)",
        "(-0.429654, 1.440655, -0.168437)",
        "(-0.428004, 1.447328, -0.159728)",
        "(-0.426729, 1.454747, -0.151335)",
        "(-0.425914, 1.463476, -0.143710)",
        "(-0.425512, 1.468109, -0.140193)",
        "(-0.424581, 1.477775, -0.133595)",
        "(-0.424040, 1.488247, -0.127936)",
        "(-0.423908, 1.499255, -0.122530)",
        "(-0.423760, 1.509892, -0.118092)",
        "(-0.423599, 1.515275, -0.116050)",
        "(-0.423305, 1.526466, -0.112284)",
        "(-0.423904, 1.537871, -0.108810)",
        "(-0.425076, 1.549308, -0.105877)",
        "(-0.426614, 1.560716, -0.103759)",
        "(-0.427337, 1.566368, -0.102963)",
        "(-0.428406, 1.577403, -0.101822)",
        "(-0.429428, 1.588032, -0.101328)",
        "(-0.431690, 1.598146, -0.101714)",
        "(-0.433853, 1.607601, -0.102625)",
        "(-0.434746, 1.612042, -0.103245)",
        "(-0.436548, 1.620706, -0.105021)",
        "(-0.438442, 1.628567, -0.107604)",
        "(-0.440502, 1.635965, -0.110434)",
        "(-0.442636, 1.642406, -0.113934)",
        "(-0.443683, 1.645282, -0.115882)",
        "(-0.445492, 1.650566, -0.120119)",
        "(-0.447182, 1.655108, -0.124860)",
        "(-0.448878, 1.658906, -0.130061)",
        "(-0.450510, 1.662008, -0.135866)",
        "(-0.451397, 1.663234, -0.138963)",
        "(-0.453191, 1.665226, -0.145253)",
        "(-0.454979, 1.666284, -0.151643)",
        "(-0.456581, 1.666709, -0.158327)",
        "(-0.458118, 1.666533, -0.165453)",
        "(-0.458859, 1.666278, -0.169153)",
        "(-0.460161, 1.665287, -0.176751)",
        "(-0.461502, 1.663583, -0.184369)",
        "(-0.462965, 1.661332, -0.191820)",
        "(-0.464246, 1.658426, -0.199005)",
        "(-0.464815, 1.656756, -0.202543)",
        "(-0.465768, 1.652906, -0.209457)",
        "(-0.466794, 1.648452, -0.215961)",
        "(-0.468111, 1.643340, -0.221585)",
        "(-0.469722, 1.637801, -0.226415)",
        "(-0.470431, 1.634784, -0.228482)",
        "(-0.471490, 1.628687, -0.232669)",
        "(-0.472104, 1.622208, -0.236700)",
        "(-0.472540, 1.615343, -0.240457)",
        "(-0.472648, 1.608143, -0.243625)",
        "(-0.472574, 1.604370, -0.244939)",
        "(-0.472213, 1.596674, -0.247327)",
        "(-0.471737, 1.588747, -0.249283)",
        "(-0.471113, 1.580713, -0.250879)",
        "(-0.470464, 1.572618, -0.252006)",
        "(-0.470088, 1.568560, -0.252329)",
        "(-0.469337, 1.560411, -0.252581)",
        "(-0.468395, 1.552194, -0.252085)",
        "(-0.467444, 1.544026, -0.251237)",
        "(-0.466968, 1.536054, -0.249713)",
        "(-0.466608, 1.532090, -0.248976)",
        "(-0.465695, 1.524376, -0.246670)",
        "(-0.464626, 1.516753, -0.243735)",
        "(-0.463806, 1.509437, -0.240073)",
        "(-0.463136, 1.502553, -0.235869)",
        "(-0.462676, 1.499247, -0.233604)",
        "(-0.461624, 1.492921, -0.228471)",
        "(-0.460261, 1.486993, -0.222727)",
        "(-0.458804, 1.481644, -0.216593)",
        "(-0.457292, 1.476879, -0.210397)",
        "(-0.456505, 1.474852, -0.207204)",
        "(-0.454819, 1.471248, -0.200471)",
        "(-0.453140, 1.468087, -0.193195)",
        "(-0.451378, 1.465739, -0.185388)",
        "(-0.449608, 1.464457, -0.177482)",
        "(-0.448770, 1.464302, -0.173481)",
        "(-0.447114, 1.464679, -0.165478)",
        "(-0.445624, 1.465923, -0.157258)",
        "(-0.444315, 1.468241, -0.148872)",
        "(-0.443441, 1.471524, -0.141472)",
        "(-0.443095, 1.473597, -0.138001)",
        "(-0.442502, 1.478323, -0.131076)",
        "(-0.442060, 1.483852, -0.124565)",
        "(-0.441615, 1.490190, -0.118825)",
        "(-0.441104, 1.497260, -0.113798)",
        "(-0.440832, 1.501011, -0.111483)",
        "(-0.440166, 1.508780, -0.107310)",
        "(-0.439319, 1.517067, -0.103907)",
        "(-0.438483, 1.525803, -0.101412)",
        "(-0.438250, 1.530383, -0.100629)",
        "(-0.438013, 1.539427, -0.098932)",
        "(-0.438339, 1.548587, -0.097761)",
        "(-0.438498, 1.553208, -0.097473)",
        "(-0.437934, 1.567092, -0.096927)",
        "(-0.437141, 1.576377, -0.097358)",
        "(-0.437217, 1.580961, -0.097925)",
        "(-0.437819, 1.590104, -0.099499)",
        "(-0.438358, 1.598978, -0.101419)",
        "(-0.438957, 1.607644, -0.103953)",
        "(-0.439780, 1.616014, -0.107063)",
        "(-0.440443, 1.619976, -0.108819)",
        "(-0.442071, 1.627525, -0.112472)",
        "(-0.443761, 1.634493, -0.116240)",
        "(-0.445371, 1.640661, -0.120213)",
        "(-0.446885, 1.646403, -0.124598)",
        "(-0.447656, 1.649089, -0.126952)",
        "(-0.449255, 1.653918, -0.131882)",
        "(-0.450970, 1.657956, -0.136859)",
        "(-0.452745, 1.661195, -0.142122)",
        "(-0.454487, 1.663827, -0.147794)",
        "(-0.455397, 1.664886, -0.150722)",
        "(-0.457193, 1.666306, -0.156662)",
        "(-0.458878, 1.666918, -0.162646)",
        "(-0.460547, 1.666900, -0.168582)",
        "(-0.462117, 1.666211, -0.174520)",
        "(-0.462857, 1.665661, -0.177511)",
        "(-0.464227, 1.664099, -0.183582)",
        "(-0.465568, 1.661991, -0.189780)",
        "(-0.466841, 1.659246, -0.195902)",
        "(-0.468118, 1.655891, -0.201935)",
        "(-0.468792, 1.653963, -0.204942)",
        "(-0.470310, 1.649803, -0.210786)",
        "(-0.471676, 1.645079, -0.216134)",
        "(-0.472784, 1.639906, -0.220880)",
        "(-0.473628, 1.634190, -0.224963)",
        "(-0.473905, 1.631125, -0.226815)",
        "(-0.474211, 1.624727, -0.230321)",
        "(-0.474304, 1.617713, -0.233509)",
        "(-0.474533, 1.610269, -0.236658)",
        "(-0.474627, 1.606171, -0.238142)",
        "(-0.474683, 1.598245, -0.241078)",
        "(-0.474517, 1.589887, -0.243520)",
        "(-0.474335, 1.581186, -0.245260)",
        "(-0.474170, 1.572249, -0.246325)",
        "(-0.473691, 1.563068, -0.246507)",
        "(-0.473203, 1.558404, -0.246167)",
        "(-0.472112, 1.549125, -0.244762)",
        "(-0.471475, 1.540246, -0.242731)",
        "(-0.471043, 1.531854, -0.240464)",
        "(-0.470877, 1.523976, -0.237737)",
        "(-0.470794, 1.520252, -0.236286)",
        "(-0.470545, 1.513083, -0.233003)",
        "(-0.469732, 1.506223, -0.228619)",
        "(-0.468265, 1.499558, -0.223007)",
        "(-0.466801, 1.493317, -0.216687)",
        "(-0.466127, 1.490505, -0.213434)",
        "(-0.464679, 1.485376, -0.206878)",
        "(-0.462830, 1.480876, -0.199825)",
        "(-0.460299, 1.476988, -0.191955)",
        "(-0.458060, 1.474230, -0.184299)",
        "(-0.457098, 1.473301, -0.180520)",
        "(-0.455123, 1.471848, -0.172612)",
        "(-0.453003, 1.471041, -0.164279)",
        "(-0.451241, 1.470993, -0.155631)",
        "(-0.449749, 1.471865, -0.147050)",
        "(-0.449021, 1.472696, -0.142863)",
        "(-0.447610, 1.475000, -0.134838)",
        "(-0.446269, 1.478184, -0.127468)",
        "(-0.445040, 1.482307, -0.121009)",
        "(-0.443780, 1.487429, -0.115344)",
        "(-0.443136, 1.490336, -0.112773)",
        "(-0.441974, 1.496561, -0.108099)",
        "(-0.441373, 1.503531, -0.104313)",
        "(-0.440733, 1.511154, -0.101186)",
        "(-0.439963, 1.519291, -0.098397)",
        "(-0.439532, 1.523448, -0.097104)",
        "(-0.439088, 1.531932, -0.094783)",
        "(-0.439311, 1.540734, -0.093082)",
        "(-0.439011, 1.549566, -0.091695)",
        "(-0.438162, 1.558543, -0.090771)",
        "(-0.437600, 1.563143, -0.090636)",
        "(-0.437460, 1.572336, -0.090772)",
        "(-0.438682, 1.581492, -0.091585)",
        "(-0.439610, 1.590414, -0.092641)",
        "(-0.440162, 1.599165, -0.094072)",
        "(-0.440308, 1.603553, -0.095073)",
        "(-0.440887, 1.612023, -0.097425)",
        "(-0.442037, 1.619956, -0.100056)",
        "(-0.443107, 1.627466, -0.103038)",
        "(-0.443897, 1.634635, -0.106454)",
        "(-0.444170, 1.638172, -0.108329)",
        "(-0.444704, 1.644958, -0.112475)",
        "(-0.445682, 1.651051, -0.116959)",
        "(-0.446544, 1.656611, -0.121545)",
        "(-0.447413, 1.661651, -0.126216)",
        "(-0.447893, 1.664019, -0.128576)",
        "(-0.449187, 1.668125, -0.133572)",
        "(-0.450815, 1.671853, -0.138719)",
        "(-0.452726, 1.674548, -0.143901)",
        "(-0.454402, 1.676572, -0.149004)",
        "(-0.455234, 1.677356, -0.151604)",
        "(-0.456985, 1.678253, -0.156880)",
        "(-0.458871, 1.678267, -0.162299)",
        "(-0.460506, 1.677470, -0.167776)",
        "(-0.461735, 1.675989, -0.173193)",
        "(-0.462337, 1.675001, -0.175870)",
        "(-0.463592, 1.672216, -0.181136)",
        "(-0.464591, 1.668804, -0.186174)",
        "(-0.465026, 1.666723, -0.188457)",
        "(-0.466253, 1.659927, -0.194857)",
        "(-0.466607, 1.657109, -0.196571)",
        "(-0.467269, 1.651370, -0.199953)",
        "(-0.467766, 1.645111, -0.202903)",
        "(-0.467898, 1.638516, -0.205530)",
        "(-0.467628, 1.631638, -0.208024)",
        "(-0.467415, 1.628012, -0.209205)",
        "(-0.467066, 1.620377, -0.211423)",
        "(-0.466801, 1.612649, -0.213518)",
        "(-0.466353, 1.604769, -0.215237)",
        "(-0.465767, 1.596768, -0.216682)",
        "(-0.465548, 1.592724, -0.217327)",
        "(-0.465556, 1.584439, -0.218335)",
        "(-0.465702, 1.575979, -0.219004)",
        "(-0.465922, 1.567322, -0.219393)",
        "(-0.466493, 1.558528, -0.219723)",
        "(-0.466938, 1.554111, -0.219927)",
        "(-0.467792, 1.545396, -0.220429)",
        "(-0.468650, 1.536607, -0.220613)",
        "(-0.469167, 1.528519, -0.220072)",
        "(-0.469410, 1.520945, -0.218837)",
        "(-0.469543, 1.517271, -0.217958)",
        "(-0.469853, 1.510122, -0.215772)",
        "(-0.469925, 1.503396, -0.212566)",
        "(-0.469688, 1.497179, -0.208218)",
        "(-0.469229, 1.491649, -0.203093)",
        "(-0.468960, 1.489210, -0.200327)",
        "(-0.468436, 1.484784, -0.194452)",
        "(-0.467626, 1.480863, -0.187829)",
        "(-0.466233, 1.477609, -0.180808)",
        "(-0.464590, 1.475195, -0.173367)",
        "(-0.463679, 1.474305, -0.169398)",
        "(-0.461549, 1.472959, -0.161238)",
        "(-0.459233, 1.472489, -0.153032)",
        "(-0.457118, 1.473318, -0.145356)",
        "(-0.455112, 1.475333, -0.138375)",
        "(-0.453963, 1.476757, -0.135068)",
        "(-0.451217, 1.479947, -0.128533)",
        "(-0.448552, 1.484098, -0.122488)",
        "(-0.446287, 1.489072, -0.117147)",
        "(-0.443764, 1.494671, -0.112313)",
        "(-0.442378, 1.497784, -0.110078)",
        "(-0.439446, 1.504586, -0.105743)",
        "(-0.436944, 1.512044, -0.101490)",
        "(-0.435702, 1.520120, -0.097566)",
        "(-0.434665, 1.528703, -0.093954)",
        "(-0.434285, 1.533218, -0.092232)",
        "(-0.433650, 1.542571, -0.089035)",
        "(-0.433417, 1.547492, -0.087653)",
        "(-0.433917, 1.562107, -0.084142)",
        "(-0.434364, 1.572013, -0.082419)",
        "(-0.434764, 1.577039, -0.081802)",
        "(-0.435643, 1.587125, -0.081010)",
        "(-0.436553, 1.597014, -0.081061)",
        "(-0.437612, 1.606633, -0.081823)",
        "(-0.439009, 1.615611, -0.083475)",
        "(-0.439625, 1.619983, -0.084338)",
        "(-0.440755, 1.628227, -0.086692)",
        "(-0.441797, 1.636114, -0.089642)",
        "(-0.443247, 1.643566, -0.093229)",
        "(-0.445613, 1.650319, -0.097473)",
        "(-0.446776, 1.653508, -0.099662)",
        "(-0.449015, 1.659392, -0.104244)",
        "(-0.451184, 1.664840, -0.109229)",
        "(-0.453410, 1.669637, -0.114626)",
        "(-0.455883, 1.673748, -0.120389)",
        "(-0.457148, 1.675484, -0.123384)",
        "(-0.459458, 1.678527, -0.129590)",
        "(-0.461890, 1.680969, -0.136080)",
        "(-0.464989, 1.682379, -0.142688)",
        "(-0.467950, 1.683064, -0.149130)",
        "(-0.469319, 1.682931, -0.152275)",
        "(-0.471793, 1.682463, -0.158723)",
        "(-0.474064, 1.681268, -0.165344)",
        "(-0.476367, 1.679455, -0.172147)",
        "(-0.478584, 1.676861, -0.178974)",
        "(-0.479657, 1.675189, -0.182327)",
        "(-0.481667, 1.671200, -0.188781)",
        "(-0.483267, 1.666444, -0.194790)",
        "(-0.484397, 1.660932, -0.200328)",
        "(-0.485112, 1.654600, -0.205534)",
        "(-0.485353, 1.651142, -0.208016)",
        "(-0.485733, 1.643969, -0.212825)",
        "(-0.485907, 1.636365, -0.217265)",
        "(-0.486000, 1.628210, -0.221267)",
        "(-0.486059, 1.619651, -0.225129)",
        "(-0.485961, 1.615246, -0.227017)",
        "(-0.485775, 1.606618, -0.230815)",
        "(-0.485769, 1.597530, -0.234524)",
        "(-0.486065, 1.588721, -0.237715)",
        "(-0.486660, 1.579424, -0.240397)",
        "(-0.486833, 1.574713, -0.241572)",
        "(-0.486657, 1.565318, -0.243511)",
        "(-0.485961, 1.556082, -0.245086)",
        "(-0.485666, 1.546865, -0.246145)",
        "(-0.485487, 1.537567, -0.246366)",
        "(-0.485279, 1.532898, -0.246040)",
        "(-0.484738, 1.523679, -0.244629)",
        "(-0.484206, 1.514662, -0.242357)",
        "(-0.483866, 1.505904, -0.239583)",
        "(-0.483621, 1.497615, -0.236362)",
        "(-0.483393, 1.493685, -0.234457)",
        "(-0.482430, 1.486116, -0.229979)",
        "(-0.480722, 1.479103, -0.224707)",
        "(-0.478935, 1.473095, -0.218765)",
        "(-0.477131, 1.468010, -0.212417)",
        "(-0.476145, 1.465964, -0.208920)",
        "(-0.474042, 1.462567, -0.201204)",
        "(-0.471801, 1.460073, -0.192788)",
        "(-0.469223, 1.458735, -0.183819)",
        "(-0.466373, 1.458702, -0.174375)",
        "(-0.465002, 1.459251, -0.169353)",
        "(-0.462639, 1.461225, -0.159033)",
        "(-0.460692, 1.464445, -0.148733)",
        "(-0.458722, 1.468878, -0.139204)",
        "(-0.456200, 1.474755, -0.130951)",
        "(-0.454879, 1.477850, -0.126992)",
        "(-0.452606, 1.484972, -0.119933)",
        "(-0.451215, 1.492907, -0.114003)",
        "(-0.449653, 1.501443, -0.109076)",
        "(-0.447631, 1.510535, -0.104759)",
        "(-0.446508, 1.515302, -0.102780)",
        "(-0.444823, 1.525092, -0.099008)",
        "(-0.444767, 1.535182, -0.095778)",
        "(-0.444666, 1.545382, -0.092900)",
        "(-0.444333, 1.555614, -0.090533)",
        "(-0.443976, 1.560764, -0.089620)",
        "(-0.442976, 1.570956, -0.088170)",
        "(-0.442733, 1.580964, -0.087611)",
        "(-0.443224, 1.590619, -0.087757)",
        "(-0.443340, 1.599890, -0.088117)",
        "(-0.443348, 1.604470, -0.088454)",
        "(-0.443325, 1.613492, -0.089627)",
        "(-0.443903, 1.622150, -0.091309)",
        "(-0.445366, 1.630154, -0.093832)",
        "(-0.446033, 1.634002, -0.095325)",
        "(-0.447194, 1.641641, -0.098442)",
        "(-0.448276, 1.648886, -0.102058)",
        "(-0.449586, 1.655467, -0.106322)",
        "(-0.451344, 1.661442, -0.111009)",
        "(-0.453259, 1.666495, -0.116262)",
        "(-0.454087, 1.668967, -0.118923)",
        "(-0.455946, 1.673236, -0.124623)",
        "(-0.458033, 1.676740, -0.130471)",
        "(-0.460285, 1.679443, -0.136409)",
        "(-0.462608, 1.681554, -0.142566)",
        "(-0.463730, 1.682364, -0.145715)",
        "(-0.465872, 1.683566, -0.151996)",
        "(-0.467944, 1.684088, -0.158204)",
        "(-0.470012, 1.683966, -0.164317)",
        "(-0.471966, 1.683357, -0.170431)",
        "(-0.472877, 1.682894, -0.173519)",
        "(-0.474757, 1.681767, -0.179763)",
        "(-0.476684, 1.680273, -0.185973)",
        "(-0.478572, 1.678499, -0.192065)",
        "(-0.480367, 1.676093, -0.197644)",
        "(-0.481193, 1.674767, -0.200341)",
        "(-0.482601, 1.671577, -0.205321)",
        "(-0.483752, 1.667622, -0.209935)",
        "(-0.484535, 1.663378, -0.213853)",
        "(-0.485088, 1.658577, -0.217413)",
        "(-0.485319, 1.656020, -0.219073)",
        "(-0.485622, 1.650379, -0.222072)",
        "(-0.485700, 1.644174, -0.224800)",
        "(-0.485913, 1.637408, -0.227268)",
        "(-0.486136, 1.630006, -0.229342)",
        "(-0.486276, 1.625851, -0.230028)",
        "(-0.486302, 1.617067, -0.230970)",
        "(-0.486172, 1.608036, -0.231553)",
        "(-0.486139, 1.603406, -0.231725)",
        "(-0.485726, 1.589279, -0.232030)",
        "(-0.485479, 1.584373, -0.231878)",
        "(-0.484829, 1.574310, -0.231151)",
        "(-0.483905, 1.564297, -0.230056)",
        "(-0.482686, 1.554461, -0.228614)",
        "(-0.481365, 1.544703, -0.226581)",
        "(-0.480731, 1.539858, -0.225433)",
        "(-0.479474, 1.530534, -0.223112)",
        "(-0.477997, 1.521929, -0.220775)",
        "(-0.476045, 1.513900, -0.217919)",
        "(-0.473664, 1.505967, -0.213614)",
        "(-0.472586, 1.502017, -0.211110)",
        "(-0.470943, 1.494559, -0.205630)",
        "(-0.469413, 1.488022, -0.200342)",
        "(-0.467354, 1.482587, -0.194835)",
        "(-0.464841, 1.477982, -0.188572)",
        "(-0.463724, 1.476059, -0.185176)",
        "(-0.461610, 1.473046, -0.178406)",
        "(-0.459579, 1.471583, -0.171439)",
        "(-0.457655, 1.471573, -0.164017)",
        "(-0.455986, 1.472489, -0.156079)",
        "(-0.455248, 1.473226, -0.151980)",
        "(-0.453826, 1.475473, -0.143645)",
        "(-0.452299, 1.478362, -0.135616)",
        "(-0.450844, 1.482137, -0.128362)",
        "(-0.449544, 1.486763, -0.121942)",
        "(-0.448876, 1.489408, -0.118965)",
        "(-0.447629, 1.494924, -0.113344)",
        "(-0.446367, 1.500919, -0.108253)",
        "(-0.445480, 1.507574, -0.104025)"
    ],
    "leftHandPositions": [
        "(-0.505434, 1.339869, 0.154288)",
        "(-0.505436, 1.339999, 0.154368)",
        "(-0.505498, 1.340117, 0.154379)",
        "(-0.505505, 1.340211, 0.154357)",
        "(-0.505409, 1.340176, 0.154426)",
        "(-0.505497, 1.340235, 0.154506)",
        "(-0.505563, 1.340288, 0.154538)",
        "(-0.505917, 1.340584, 0.154609)",
        "(-0.506234, 1.340981, 0.154726)",
        "(-0.506417, 1.341342, 0.154736)",
        "(-0.506369, 1.341642, 0.154530)",
        "(-0.506215, 1.341744, 0.154291)",
        "(-0.505725, 1.341995, 0.153630)",
        "(-0.505303, 1.342587, 0.152530)",
        "(-0.504904, 1.343630, 0.150687)",
        "(-0.504527, 1.345030, 0.147794)",
        "(-0.504503, 1.346899, 0.143526)",
        "(-0.504491, 1.347926, 0.141305)",
        "(-0.504378, 1.350327, 0.136208)",
        "(-0.503723, 1.353379, 0.130503)",
        "(-0.502708, 1.357131, 0.124490)",
        "(-0.502235, 1.359305, 0.121522)",
        "(-0.501251, 1.364373, 0.116080)",
        "(-0.500579, 1.369741, 0.110953)",
        "(-0.500197, 1.375320, 0.106221)",
        "(-0.499814, 1.380527, 0.101774)",
        "(-0.499679, 1.385113, 0.097691)",
        "(-0.499834, 1.387075, 0.095902)",
        "(-0.500073, 1.390557, 0.092768)",
        "(-0.499813, 1.393589, 0.089926)",
        "(-0.499234, 1.395886, 0.087074)",
        "(-0.499079, 1.397071, 0.085563)",
        "(-0.498665, 1.399163, 0.082718)",
        "(-0.498410, 1.401385, 0.080054)",
        "(-0.497993, 1.404067, 0.077608)",
        "(-0.497416, 1.407644, 0.075345)",
        "(-0.497017, 1.411953, 0.073361)",
        "(-0.496975, 1.414332, 0.072505)",
        "(-0.497093, 1.419429, 0.070913)",
        "(-0.496860, 1.424945, 0.069589)",
        "(-0.496160, 1.430799, 0.068367)",
        "(-0.495409, 1.436755, 0.067175)",
        "(-0.495182, 1.439690, 0.066671)",
        "(-0.494939, 1.445422, 0.065773)",
        "(-0.494629, 1.451090, 0.064979)",
        "(-0.494028, 1.456718, 0.064221)",
        "(-0.493474, 1.462226, 0.063423)",
        "(-0.493333, 1.464895, 0.063052)",
        "(-0.493487, 1.470132, 0.062520)",
        "(-0.493356, 1.475379, 0.062232)",
        "(-0.492864, 1.480852, 0.062093)",
        "(-0.492440, 1.486359, 0.062054)",
        "(-0.492251, 1.489187, 0.062136)",
        "(-0.491895, 1.494962, 0.062461)",
        "(-0.491491, 1.500955, 0.062983)",
        "(-0.491184, 1.507116, 0.063747)",
        "(-0.490862, 1.513523, 0.064692)",
        "(-0.490756, 1.516838, 0.065247)",
        "(-0.490847, 1.523700, 0.066615)",
        "(-0.491027, 1.530687, 0.068361)",
        "(-0.491082, 1.537449, 0.070042)",
        "(-0.491138, 1.540667, 0.071059)",
        "(-0.491315, 1.547051, 0.073492)",
        "(-0.491535, 1.553375, 0.076320)",
        "(-0.491760, 1.559508, 0.079401)",
        "(-0.491805, 1.565364, 0.082654)",
        "(-0.491852, 1.570859, 0.086064)",
        "(-0.491955, 1.573494, 0.087892)",
        "(-0.492338, 1.578653, 0.091719)",
        "(-0.492767, 1.583507, 0.095753)",
        "(-0.492980, 1.587988, 0.099913)",
        "(-0.492601, 1.592120, 0.104271)",
        "(-0.492154, 1.594001, 0.106540)",
        "(-0.491396, 1.597526, 0.111158)",
        "(-0.490879, 1.600705, 0.116165)",
        "(-0.490486, 1.603631, 0.121614)",
        "(-0.490083, 1.606181, 0.127329)",
        "(-0.489780, 1.607343, 0.130296)",
        "(-0.489089, 1.609268, 0.136604)",
        "(-0.488620, 1.610975, 0.143276)",
        "(-0.488570, 1.612216, 0.150506)",
        "(-0.488766, 1.613073, 0.157975)",
        "(-0.488837, 1.613142, 0.161998)",
        "(-0.488964, 1.613016, 0.170078)",
        "(-0.488906, 1.612369, 0.178678)",
        "(-0.488960, 1.611153, 0.187561)",
        "(-0.489290, 1.609074, 0.196707)",
        "(-0.489479, 1.607864, 0.201288)",
        "(-0.489893, 1.604588, 0.210638)",
        "(-0.490547, 1.601124, 0.219794)",
        "(-0.491526, 1.596878, 0.228871)",
        "(-0.492071, 1.594628, 0.233279)",
        "(-0.493190, 1.589612, 0.241574)",
        "(-0.494315, 1.583872, 0.248931)",
        "(-0.495042, 1.577171, 0.255051)",
        "(-0.495118, 1.569355, 0.260005)",
        "(-0.494587, 1.560547, 0.264172)",
        "(-0.494186, 1.555736, 0.266040)",
        "(-0.493276, 1.545612, 0.269560)",
        "(-0.491992, 1.534900, 0.272809)",
        "(-0.490702, 1.523532, 0.275807)",
        "(-0.489710, 1.511659, 0.278524)",
        "(-0.489371, 1.505437, 0.279719)",
        "(-0.488840, 1.493167, 0.281939)",
        "(-0.488339, 1.480493, 0.283478)",
        "(-0.487829, 1.467627, 0.284229)",
        "(-0.487725, 1.461157, 0.284211)",
        "(-0.487579, 1.448350, 0.283581)",
        "(-0.487319, 1.435781, 0.282018)",
        "(-0.487284, 1.423670, 0.279550)",
        "(-0.487479, 1.412276, 0.276250)",
        "(-0.487481, 1.406797, 0.274365)",
        "(-0.487288, 1.396302, 0.269590)",
        "(-0.486807, 1.386384, 0.263819)",
        "(-0.486351, 1.377178, 0.257206)",
        "(-0.485606, 1.368918, 0.249987)",
        "(-0.484797, 1.361740, 0.242231)",
        "(-0.484453, 1.358564, 0.238071)",
        "(-0.483777, 1.352602, 0.229194)",
        "(-0.482768, 1.347308, 0.219652)",
        "(-0.481753, 1.343045, 0.209652)",
        "(-0.480921, 1.339908, 0.199191)",
        "(-0.480543, 1.338667, 0.193803)",
        "(-0.479777, 1.337109, 0.182850)",
        "(-0.478920, 1.336476, 0.172127)",
        "(-0.478217, 1.337102, 0.161724)",
        "(-0.477340, 1.338765, 0.151617)",
        "(-0.476822, 1.340122, 0.146730)",
        "(-0.475929, 1.343162, 0.137243)",
        "(-0.475322, 1.347267, 0.128059)",
        "(-0.474668, 1.351852, 0.120274)",
        "(-0.474271, 1.357380, 0.113043)",
        "(-0.474070, 1.360446, 0.109702)",
        "(-0.473558, 1.366906, 0.103392)",
        "(-0.472867, 1.373783, 0.097585)",
        "(-0.471917, 1.381171, 0.092238)",
        "(-0.471197, 1.388811, 0.087254)",
        "(-0.470897, 1.392832, 0.085125)",
        "(-0.470219, 1.400910, 0.080971)",
        "(-0.469409, 1.409074, 0.077094)",
        "(-0.469085, 1.413316, 0.075510)",
        "(-0.468679, 1.421875, 0.072278)",
        "(-0.468315, 1.430652, 0.069585)",
        "(-0.468028, 1.439485, 0.067156)",
        "(-0.468062, 1.448473, 0.065083)",
        "(-0.468354, 1.457645, 0.063337)",
        "(-0.468573, 1.466878, 0.061848)",
        "(-0.468675, 1.471513, 0.061194)",
        "(-0.469036, 1.480726, 0.060105)",
        "(-0.469662, 1.489991, 0.059439)",
        "(-0.470445, 1.499189, 0.059122)",
        "(-0.471110, 1.508092, 0.059050)",
        "(-0.471473, 1.512424, 0.059152)",
        "(-0.472397, 1.520974, 0.059570)",
        "(-0.473455, 1.529264, 0.060287)",
        "(-0.474611, 1.537181, 0.061250)",
        "(-0.475786, 1.544730, 0.062659)",
        "(-0.476400, 1.548477, 0.063362)",
        "(-0.477595, 1.555526, 0.065159)",
        "(-0.478553, 1.562179, 0.067203)",
        "(-0.479312, 1.568414, 0.069479)",
        "(-0.479915, 1.574267, 0.072080)",
        "(-0.480305, 1.576990, 0.073558)",
        "(-0.481324, 1.582207, 0.076765)",
        "(-0.482384, 1.587040, 0.080282)",
        "(-0.483176, 1.591504, 0.084199)",
        "(-0.483758, 1.595686, 0.088709)",
        "(-0.484081, 1.597687, 0.091225)",
        "(-0.484574, 1.601449, 0.096524)",
        "(-0.484906, 1.604824, 0.102232)",
        "(-0.485248, 1.607664, 0.108306)",
        "(-0.485564, 1.609919, 0.114684)",
        "(-0.485704, 1.610739, 0.117981)",
        "(-0.486033, 1.612116, 0.124882)",
        "(-0.486436, 1.613129, 0.132204)",
        "(-0.486935, 1.613455, 0.139957)",
        "(-0.487432, 1.613366, 0.147929)",
        "(-0.487675, 1.613070, 0.152055)",
        "(-0.488333, 1.612103, 0.160381)",
        "(-0.489187, 1.610447, 0.169028)",
        "(-0.490102, 1.608021, 0.177690)",
        "(-0.490515, 1.606449, 0.181979)",
        "(-0.491270, 1.602752, 0.190463)",
        "(-0.492031, 1.598242, 0.198948)",
        "(-0.492960, 1.592976, 0.207191)",
        "(-0.493854, 1.586817, 0.215055)",
        "(-0.494524, 1.579653, 0.222354)",
        "(-0.494703, 1.575513, 0.225689)",
        "(-0.495256, 1.567532, 0.232269)",
        "(-0.495942, 1.558783, 0.237911)",
        "(-0.496499, 1.549385, 0.242735)",
        "(-0.496612, 1.544463, 0.244830)",
        "(-0.496975, 1.534386, 0.248388)",
        "(-0.497320, 1.524112, 0.251217)",
        "(-0.497643, 1.513496, 0.253297)",
        "(-0.497705, 1.502537, 0.254706)",
        "(-0.497655, 1.491315, 0.255246)",
        "(-0.497619, 1.485648, 0.255155)",
        "(-0.497451, 1.474496, 0.254568)",
        "(-0.496995, 1.463637, 0.253093)",
        "(-0.496656, 1.452846, 0.250984)",
        "(-0.496445, 1.447526, 0.249581)",
        "(-0.495811, 1.437144, 0.246100)",
        "(-0.495026, 1.427177, 0.241707)",
        "(-0.494038, 1.417688, 0.236673)",
        "(-0.492999, 1.408711, 0.231002)",
        "(-0.491754, 1.400511, 0.224657)",
        "(-0.491071, 1.396810, 0.221227)",
        "(-0.489854, 1.390064, 0.213904)",
        "(-0.488408, 1.384518, 0.205637)",
        "(-0.486786, 1.379849, 0.196901)",
        "(-0.485546, 1.376534, 0.187504)",
        "(-0.485112, 1.375271, 0.182595)",
        "(-0.484218, 1.373348, 0.172489)",
        "(-0.483318, 1.372277, 0.162039)",
        "(-0.482620, 1.371966, 0.151419)",
        "(-0.482018, 1.372328, 0.140888)",
        "(-0.481703, 1.372691, 0.135611)",
        "(-0.480927, 1.373783, 0.125313)",
        "(-0.480074, 1.375646, 0.115599)",
        "(-0.479446, 1.378432, 0.106443)",
        "(-0.478635, 1.381874, 0.097797)",
        "(-0.478198, 1.383850, 0.093602)",
        "(-0.477418, 1.388314, 0.085553)",
        "(-0.476595, 1.393588, 0.078197)",
        "(-0.475465, 1.399736, 0.071515)",
        "(-0.474317, 1.406532, 0.065345)",
        "(-0.473810, 1.410300, 0.062578)",
        "(-0.472973, 1.418104, 0.057349)",
        "(-0.472017, 1.426489, 0.052849)",
        "(-0.470826, 1.435089, 0.048654)",
        "(-0.470222, 1.439502, 0.046749)",
        "(-0.469224, 1.448564, 0.043530)",
        "(-0.468519, 1.457848, 0.040940)",
        "(-0.468057, 1.467130, 0.038711)",
        "(-0.467643, 1.476248, 0.036720)",
        "(-0.467385, 1.480723, 0.035839)",
        "(-0.467054, 1.489594, 0.034478)",
        "(-0.466730, 1.498443, 0.033749)",
        "(-0.466538, 1.507197, 0.033666)",
        "(-0.466138, 1.515825, 0.033999)",
        "(-0.465942, 1.524235, 0.034862)",
        "(-0.466025, 1.528447, 0.035382)",
        "(-0.466487, 1.536794, 0.036895)",
        "(-0.467203, 1.544857, 0.038888)",
        "(-0.467729, 1.552611, 0.041091)",
        "(-0.467953, 1.556388, 0.042316)",
        "(-0.468374, 1.563754, 0.045151)",
        "(-0.469143, 1.570716, 0.048653)",
        "(-0.470078, 1.577412, 0.052449)",
        "(-0.470842, 1.583537, 0.056444)",
        "(-0.471471, 1.589238, 0.060681)",
        "(-0.471753, 1.591969, 0.063028)",
        "(-0.472537, 1.597187, 0.068172)",
        "(-0.473445, 1.602079, 0.073765)",
        "(-0.474510, 1.606478, 0.079567)",
        "(-0.475481, 1.610413, 0.085654)",
        "(-0.475926, 1.612179, 0.088912)",
        "(-0.476796, 1.615386, 0.095806)",
        "(-0.477585, 1.618118, 0.103136)",
        "(-0.478305, 1.620317, 0.110682)",
        "(-0.479191, 1.621979, 0.118451)",
        "(-0.479768, 1.622509, 0.122420)",
        "(-0.480908, 1.623166, 0.130455)",
        "(-0.481904, 1.623310, 0.138733)",
        "(-0.482862, 1.623001, 0.147216)",
        "(-0.483915, 1.622264, 0.155992)",
        "(-0.484569, 1.621634, 0.160430)",
        "(-0.486043, 1.619809, 0.169060)",
        "(-0.487461, 1.617248, 0.177292)",
        "(-0.488758, 1.614021, 0.185158)",
        "(-0.490065, 1.610091, 0.192652)",
        "(-0.490739, 1.607816, 0.196159)",
        "(-0.491953, 1.602686, 0.202668)",
        "(-0.492836, 1.596657, 0.208532)",
        "(-0.493615, 1.590071, 0.213922)",
        "(-0.493976, 1.586621, 0.216471)",
        "(-0.494656, 1.579411, 0.221167)",
        "(-0.495178, 1.571605, 0.225342)",
        "(-0.495717, 1.563323, 0.229052)",
        "(-0.496171, 1.554937, 0.232318)",
        "(-0.496300, 1.550675, 0.233769)",
        "(-0.496534, 1.541898, 0.236373)",
        "(-0.496870, 1.532804, 0.238384)",
        "(-0.497068, 1.523178, 0.239419)",
        "(-0.496906, 1.513683, 0.239313)",
        "(-0.496438, 1.503869, 0.238622)",
        "(-0.496260, 1.498804, 0.238108)",
        "(-0.495958, 1.488741, 0.236908)",
        "(-0.495576, 1.478586, 0.235209)",
        "(-0.494839, 1.468138, 0.232805)",
        "(-0.494384, 1.462866, 0.231359)",
        "(-0.493092, 1.452414, 0.227982)",
        "(-0.491750, 1.442280, 0.224061)",
        "(-0.490286, 1.432529, 0.219530)",
        "(-0.488435, 1.423422, 0.214222)",
        "(-0.487550, 1.419274, 0.211177)",
        "(-0.486065, 1.411620, 0.204333)",
        "(-0.484898, 1.404882, 0.196418)",
        "(-0.483458, 1.399077, 0.187622)",
        "(-0.481749, 1.394443, 0.178199)",
        "(-0.480931, 1.392668, 0.173296)",
        "(-0.479439, 1.390036, 0.163302)",
        "(-0.477997, 1.388560, 0.152926)",
        "(-0.476515, 1.388223, 0.142446)",
        "(-0.475256, 1.388987, 0.132147)",
        "(-0.474156, 1.391137, 0.122115)",
        "(-0.473657, 1.392597, 0.117188)",
        "(-0.472798, 1.396163, 0.107664)",
        "(-0.472207, 1.400632, 0.098628)",
        "(-0.471688, 1.405867, 0.090255)",
        "(-0.471393, 1.408793, 0.086427)",
        "(-0.470628, 1.415091, 0.079279)",
        "(-0.469979, 1.422048, 0.072799)",
        "(-0.469754, 1.429636, 0.067096)",
        "(-0.469689, 1.433725, 0.064651)",
        "(-0.469376, 1.441946, 0.059664)",
        "(-0.468923, 1.450791, 0.055383)",
        "(-0.469108, 1.460140, 0.051948)",
        "(-0.469462, 1.469854, 0.049234)",
        "(-0.469748, 1.479508, 0.046513)",
        "(-0.469780, 1.484305, 0.045282)",
        "(-0.469833, 1.493844, 0.043039)",
        "(-0.470387, 1.503299, 0.041388)",
        "(-0.470932, 1.512797, 0.040298)",
        "(-0.471328, 1.522143, 0.039285)",
        "(-0.471417, 1.526728, 0.038868)",
        "(-0.471593, 1.535974, 0.038427)",
        "(-0.472331, 1.545475, 0.038968)",
        "(-0.473365, 1.554970, 0.040188)",
        "(-0.474635, 1.564157, 0.041601)",
        "(-0.475981, 1.573049, 0.043361)",
        "(-0.476647, 1.577335, 0.044444)",
        "(-0.478380, 1.585563, 0.047070)",
        "(-0.480176, 1.593436, 0.050379)",
        "(-0.481861, 1.600636, 0.053916)",
        "(-0.483202, 1.607139, 0.057695)",
        "(-0.483746, 1.610085, 0.059689)",
        "(-0.485011, 1.615392, 0.063959)",
        "(-0.486241, 1.620048, 0.068806)",
        "(-0.487222, 1.624044, 0.073968)",
        "(-0.487826, 1.627437, 0.079476)",
        "(-0.488013, 1.628947, 0.082413)",
        "(-0.488415, 1.631686, 0.088582)",
        "(-0.489104, 1.633919, 0.095196)",
        "(-0.489951, 1.635633, 0.102166)",
        "(-0.490824, 1.636795, 0.109276)",
        "(-0.491189, 1.637208, 0.112957)",
        "(-0.491898, 1.637741, 0.120512)",
        "(-0.492648, 1.637752, 0.128236)",
        "(-0.493402, 1.637112, 0.135982)",
        "(-0.494109, 1.635793, 0.143727)",
        "(-0.494421, 1.634823, 0.147588)",
        "(-0.495071, 1.632438, 0.155237)",
        "(-0.495685, 1.629395, 0.162683)",
        "(-0.496206, 1.625571, 0.169700)",
        "(-0.496424, 1.620958, 0.176369)",
        "(-0.496475, 1.618382, 0.179614)",
        "(-0.496634, 1.612839, 0.185976)",
        "(-0.496558, 1.606641, 0.191930)",
        "(-0.496219, 1.599852, 0.197444)",
        "(-0.496059, 1.596258, 0.200062)",
        "(-0.495767, 1.588723, 0.205124)",
        "(-0.495651, 1.580681, 0.210001)",
        "(-0.495593, 1.572102, 0.214759)",
        "(-0.495341, 1.563309, 0.218921)",
        "(-0.495055, 1.558811, 0.220694)",
        "(-0.494277, 1.549490, 0.223791)",
        "(-0.493288, 1.539783, 0.226480)",
        "(-0.492806, 1.534758, 0.227492)",
        "(-0.491560, 1.519595, 0.229727)",
        "(-0.491084, 1.514362, 0.229944)",
        "(-0.489930, 1.503646, 0.229814)",
        "(-0.489000, 1.492722, 0.229182)",
        "(-0.488493, 1.481863, 0.228253)",
        "(-0.487606, 1.470953, 0.226356)",
        "(-0.486997, 1.465461, 0.225113)",
        "(-0.485632, 1.454556, 0.222006)",
        "(-0.484303, 1.444000, 0.218376)",
        "(-0.483084, 1.433918, 0.214055)",
        "(-0.481810, 1.424374, 0.208737)",
        "(-0.481105, 1.419837, 0.205602)",
        "(-0.479680, 1.411263, 0.198652)",
        "(-0.478234, 1.403754, 0.191248)",
        "(-0.476903, 1.397504, 0.183613)",
        "(-0.475583, 1.392520, 0.175518)",
        "(-0.474754, 1.390513, 0.171114)",
        "(-0.473023, 1.387257, 0.161697)",
        "(-0.471842, 1.385273, 0.151685)",
        "(-0.470682, 1.384238, 0.141777)",
        "(-0.469508, 1.384434, 0.131981)",
        "(-0.468977, 1.385123, 0.127179)",
        "(-0.467979, 1.387201, 0.117681)",
        "(-0.467053, 1.390021, 0.108445)",
        "(-0.466072, 1.394026, 0.099812)",
        "(-0.465017, 1.398942, 0.091746)",
        "(-0.464497, 1.401704, 0.087903)",
        "(-0.463431, 1.408074, 0.080778)",
        "(-0.462699, 1.415232, 0.074194)",
        "(-0.462193, 1.423182, 0.068278)",
        "(-0.461772, 1.431860, 0.063098)",
        "(-0.461588, 1.436418, 0.060765)",
        "(-0.461355, 1.445911, 0.056643)",
        "(-0.461116, 1.455591, 0.053074)",
        "(-0.461148, 1.465744, 0.050355)",
        "(-0.461462, 1.476224, 0.048207)",
        "(-0.461593, 1.481405, 0.047077)",
        "(-0.461717, 1.491873, 0.045165)",
        "(-0.461589, 1.502466, 0.043543)",
        "(-0.461908, 1.513140, 0.042484)",
        "(-0.462340, 1.518489, 0.042389)",
        "(-0.463157, 1.529067, 0.042247)",
        "(-0.463868, 1.539301, 0.042326)",
        "(-0.464520, 1.549327, 0.042811)",
        "(-0.465297, 1.559332, 0.044092)",
        "(-0.466445, 1.569247, 0.046348)",
        "(-0.467061, 1.574041, 0.047595)",
        "(-0.468212, 1.583038, 0.050121)",
        "(-0.469247, 1.591550, 0.052706)",
        "(-0.470348, 1.599714, 0.055658)",
        "(-0.471858, 1.607308, 0.059418)",
        "(-0.472540, 1.610897, 0.061466)",
        "(-0.473507, 1.617273, 0.065517)",
        "(-0.474108, 1.622717, 0.069404)",
        "(-0.474730, 1.627474, 0.073616)",
        "(-0.475566, 1.631679, 0.078589)",
        "(-0.476058, 1.635472, 0.084180)",
        "(-0.476254, 1.637113, 0.087098)",
        "(-0.476841, 1.640022, 0.093093)",
        "(-0.477730, 1.642505, 0.099604)",
        "(-0.478673, 1.644629, 0.106612)",
        "(-0.479720, 1.646255, 0.113865)",
        "(-0.480302, 1.646823, 0.117602)",
        "(-0.481426, 1.647479, 0.125112)",
        "(-0.482512, 1.647492, 0.132750)",
        "(-0.483538, 1.646916, 0.140674)",
        "(-0.484756, 1.645652, 0.148781)",
        "(-0.485247, 1.644755, 0.152845)",
        "(-0.486169, 1.642399, 0.161117)",
        "(-0.486973, 1.639518, 0.168729)",
        "(-0.487625, 1.635929, 0.176433)",
        "(-0.488278, 1.631764, 0.184115)",
        "(-0.488689, 1.629371, 0.187890)",
        "(-0.489439, 1.624049, 0.195187)",
        "(-0.490063, 1.617947, 0.202014)",
        "(-0.490584, 1.611220, 0.208353)",
        "(-0.491192, 1.603866, 0.214254)",
        "(-0.491448, 1.599929, 0.217046)",
        "(-0.491866, 1.591827, 0.222412)",
        "(-0.492152, 1.583457, 0.227318)",
        "(-0.492309, 1.574690, 0.231702)",
        "(-0.492446, 1.570146, 0.233712)",
        "(-0.492756, 1.560931, 0.237461)",
        "(-0.492847, 1.551570, 0.240613)",
        "(-0.492748, 1.541739, 0.242946)",
        "(-0.492465, 1.531695, 0.244546)",
        "(-0.492323, 1.526611, 0.245046)",
        "(-0.492062, 1.516355, 0.245874)",
        "(-0.491743, 1.506061, 0.246464)",
        "(-0.491180, 1.495881, 0.246421)",
        "(-0.490088, 1.485787, 0.245315)",
        "(-0.489557, 1.480765, 0.244656)",
        "(-0.488117, 1.471143, 0.242212)",
        "(-0.486425, 1.462058, 0.238868)",
        "(-0.484674, 1.453732, 0.235032)",
        "(-0.483170, 1.446389, 0.230916)",
        "(-0.482535, 1.443058, 0.228661)",
        "(-0.481141, 1.437159, 0.223496)",
        "(-0.479676, 1.431969, 0.217445)",
        "(-0.478063, 1.427470, 0.210666)",
        "(-0.476401, 1.423894, 0.203391)",
        "(-0.476401, 1.423894, 0.203391)",
        "(-0.473808, 1.420491, 0.191756)",
        "(-0.471942, 1.419165, 0.183340)",
        "(-0.469780, 1.418928, 0.174871)",
        "(-0.467530, 1.420092, 0.166598)",
        "(-0.466476, 1.421198, 0.162505)",
        "(-0.464611, 1.424073, 0.154188)",
        "(-0.462842, 1.427714, 0.145704)",
        "(-0.461120, 1.432022, 0.137354)",
        "(-0.459285, 1.437027, 0.129700)",
        "(-0.458404, 1.439873, 0.126281)",
        "(-0.456937, 1.446070, 0.120028)",
        "(-0.455563, 1.452952, 0.114447)",
        "(-0.454527, 1.460493, 0.109708)",
        "(-0.453931, 1.468703, 0.105984)",
        "(-0.453331, 1.477409, 0.102998)",
        "(-0.452977, 1.481929, 0.101747)",
        "(-0.452477, 1.491120, 0.099719)",
        "(-0.452449, 1.500667, 0.098444)",
        "(-0.452649, 1.510338, 0.097641)",
        "(-0.452700, 1.515269, 0.097586)",
        "(-0.452874, 1.525082, 0.097294)",
        "(-0.453575, 1.534940, 0.097565)",
        "(-0.454583, 1.544716, 0.098074)",
        "(-0.455558, 1.554225, 0.098813)",
        "(-0.456014, 1.558881, 0.099220)",
        "(-0.456813, 1.568082, 0.100221)",
        "(-0.457726, 1.577059, 0.101408)",
        "(-0.458575, 1.585743, 0.102842)",
        "(-0.459289, 1.594072, 0.104634)",
        "(-0.460324, 1.601992, 0.106808)",
        "(-0.460883, 1.605812, 0.108103)",
        "(-0.461991, 1.613210, 0.110834)",
        "(-0.462954, 1.620148, 0.113883)",
        "(-0.464007, 1.626519, 0.117274)",
        "(-0.465574, 1.632348, 0.121015)",
        "(-0.466352, 1.635065, 0.123032)",
        "(-0.467762, 1.640054, 0.127146)",
        "(-0.468853, 1.644480, 0.131416)",
        "(-0.470049, 1.648378, 0.135990)",
        "(-0.470818, 1.650086, 0.138467)",
        "(-0.472471, 1.653028, 0.143570)",
        "(-0.474233, 1.655184, 0.148711)",
        "(-0.476008, 1.656617, 0.154131)",
        "(-0.477721, 1.657477, 0.159776)",
        "(-0.478500, 1.657580, 0.162723)",
        "(-0.480128, 1.657374, 0.168772)",
        "(-0.481753, 1.656447, 0.175070)",
        "(-0.483163, 1.654839, 0.181782)",
        "(-0.484380, 1.652491, 0.188642)",
        "(-0.484906, 1.650980, 0.192112)",
        "(-0.485857, 1.647432, 0.198910)",
        "(-0.486732, 1.643023, 0.205443)",
        "(-0.487537, 1.637927, 0.211877)",
        "(-0.488340, 1.632143, 0.218099)",
        "(-0.488660, 1.628984, 0.221152)",
        "(-0.489326, 1.622369, 0.227114)",
        "(-0.490150, 1.615454, 0.232852)",
        "(-0.491219, 1.608324, 0.238420)",
        "(-0.492381, 1.601056, 0.243901)",
        "(-0.493030, 1.597412, 0.246496)",
        "(-0.494207, 1.589881, 0.251178)",
        "(-0.495108, 1.581878, 0.254887)",
        "(-0.495858, 1.573332, 0.257820)",
        "(-0.496456, 1.564418, 0.260012)",
        "(-0.496704, 1.559904, 0.260854)",
        "(-0.496813, 1.550442, 0.262166)",
        "(-0.496790, 1.540374, 0.263275)",
        "(-0.496758, 1.529923, 0.263881)",
        "(-0.496406, 1.519266, 0.263800)",
        "(-0.496083, 1.513859, 0.263572)",
        "(-0.495443, 1.502768, 0.262680)",
        "(-0.495074, 1.491580, 0.261124)",
        "(-0.494834, 1.480667, 0.258693)",
        "(-0.494282, 1.470264, 0.255506)",
        "(-0.493901, 1.465350, 0.253709)",
        "(-0.493295, 1.456115, 0.249811)",
        "(-0.492630, 1.447666, 0.245636)",
        "(-0.491890, 1.440157, 0.240823)",
        "(-0.490988, 1.433301, 0.235346)",
        "(-0.490263, 1.430449, 0.232266)",
        "(-0.488790, 1.425259, 0.225788)",
        "(-0.487208, 1.421069, 0.218625)",
        "(-0.485408, 1.417788, 0.211066)",
        "(-0.483254, 1.415927, 0.203287)",
        "(-0.482161, 1.415464, 0.199332)",
        "(-0.479877, 1.415281, 0.191424)",
        "(-0.477657, 1.416417, 0.183335)",
        "(-0.475582, 1.418741, 0.175485)",
        "(-0.473573, 1.422279, 0.168167)",
        "(-0.472497, 1.424534, 0.164650)",
        "(-0.470218, 1.429642, 0.157790)",
        "(-0.467970, 1.435561, 0.151142)",
        "(-0.465973, 1.442230, 0.144804)",
        "(-0.464036, 1.449949, 0.139233)",
        "(-0.463072, 1.454095, 0.136651)",
        "(-0.461255, 1.463120, 0.131914)",
        "(-0.459506, 1.472692, 0.127610)",
        "(-0.458312, 1.482598, 0.123786)",
        "(-0.457540, 1.492966, 0.120761)",
        "(-0.457054, 1.498248, 0.119383)",
        "(-0.455923, 1.508925, 0.116802)",
        "(-0.454314, 1.519545, 0.114388)",
        "(-0.453441, 1.530059, 0.112394)",
        "(-0.453335, 1.540578, 0.111613)",
        "(-0.453177, 1.545726, 0.111458)",
        "(-0.452422, 1.555758, 0.110993)",
        "(-0.451688, 1.565611, 0.110905)",
        "(-0.452328, 1.575259, 0.111595)",
        "(-0.453614, 1.584342, 0.112768)",
        "(-0.454054, 1.588600, 0.113373)",
        "(-0.454613, 1.596630, 0.114746)",
        "(-0.455371, 1.604102, 0.116998)",
        "(-0.456441, 1.611114, 0.120188)",
        "(-0.457444, 1.617521, 0.123662)",
        "(-0.457872, 1.620480, 0.125558)",
        "(-0.458912, 1.625885, 0.129711)",
        "(-0.459948, 1.630745, 0.134346)",
        "(-0.461075, 1.634948, 0.139363)",
        "(-0.462265, 1.638648, 0.145139)",
        "(-0.462893, 1.640317, 0.148151)",
        "(-0.464143, 1.643068, 0.154360)",
        "(-0.465489, 1.645195, 0.160928)",
        "(-0.467109, 1.646680, 0.167546)",
        "(-0.468904, 1.647604, 0.174455)",
        "(-0.469790, 1.647800, 0.177956)",
        "(-0.471637, 1.647883, 0.184962)",
        "(-0.473605, 1.647516, 0.192193)",
        "(-0.475501, 1.646632, 0.199556)",
        "(-0.477533, 1.645039, 0.206755)",
        "(-0.478623, 1.644025, 0.210210)",
        "(-0.480678, 1.641382, 0.216836)",
        "(-0.482459, 1.638099, 0.223306)",
        "(-0.484309, 1.634241, 0.229847)",
        "(-0.485932, 1.629821, 0.236269)",
        "(-0.486688, 1.627464, 0.239345)",
        "(-0.488081, 1.622221, 0.245148)",
        "(-0.489313, 1.616346, 0.250544)",
        "(-0.490509, 1.609943, 0.255539)",
        "(-0.491420, 1.602998, 0.260202)",
        "(-0.491793, 1.599358, 0.262370)",
        "(-0.492317, 1.591596, 0.266190)",
        "(-0.492697, 1.583228, 0.269273)",
        "(-0.492877, 1.574410, 0.271747)",
        "(-0.492926, 1.565209, 0.273752)",
        "(-0.492976, 1.560511, 0.274628)",
        "(-0.493071, 1.550775, 0.275988)",
        "(-0.493005, 1.540627, 0.276955)",
        "(-0.492818, 1.530535, 0.277685)",
        "(-0.492673, 1.520576, 0.278087)",
        "(-0.492428, 1.515673, 0.278036)",
        "(-0.491780, 1.505944, 0.277322)",
        "(-0.491100, 1.496385, 0.275596)",
        "(-0.490784, 1.491712, 0.274400)",
        "(-0.489487, 1.478381, 0.269493)",
        "(-0.488988, 1.474141, 0.267602)",
        "(-0.487909, 1.466051, 0.263409)",
        "(-0.486506, 1.458515, 0.258616)",
        "(-0.484962, 1.451326, 0.253087)",
        "(-0.483152, 1.444517, 0.247088)",
        "(-0.482233, 1.441282, 0.244025)",
        "(-0.480503, 1.435365, 0.237891)",
        "(-0.478833, 1.430369, 0.231475)",
        "(-0.476665, 1.426203, 0.224410)",
        "(-0.474041, 1.422727, 0.216742)",
        "(-0.472624, 1.421319, 0.212787)",
        "(-0.469802, 1.419498, 0.204601)",
        "(-0.467356, 1.418917, 0.195949)",
        "(-0.465002, 1.419482, 0.186682)",
        "(-0.462731, 1.421118, 0.176688)",
        "(-0.461606, 1.422211, 0.171648)",
        "(-0.459513, 1.425136, 0.161476)",
        "(-0.457647, 1.428914, 0.151457)",
        "(-0.455663, 1.433609, 0.141809)",
        "(-0.453657, 1.439024, 0.132668)",
        "(-0.452608, 1.441980, 0.128334)",
        "(-0.450527, 1.448608, 0.120371)",
        "(-0.448597, 1.456067, 0.113237)",
        "(-0.447201, 1.464520, 0.106991)",
        "(-0.446117, 1.473683, 0.101467)",
        "(-0.445599, 1.478432, 0.098879)",
        "(-0.444667, 1.488250, 0.094242)",
        "(-0.444056, 1.498481, 0.090438)",
        "(-0.443553, 1.509065, 0.087452)",
        "(-0.442944, 1.519805, 0.085109)",
        "(-0.442642, 1.525110, 0.083991)",
        "(-0.441993, 1.535704, 0.082454)",
        "(-0.441770, 1.546324, 0.081908)",
        "(-0.441872, 1.556628, 0.082110)",
        "(-0.442043, 1.566532, 0.082646)",
        "(-0.442171, 1.571344, 0.083010)",
        "(-0.442645, 1.580611, 0.084100)",
        "(-0.444028, 1.589357, 0.085943)",
        "(-0.445810, 1.597491, 0.088411)",
        "(-0.447451, 1.604681, 0.091245)",
        "(-0.448143, 1.608038, 0.092790)",
        "(-0.449452, 1.614151, 0.096389)",
        "(-0.450965, 1.619410, 0.101062)",
        "(-0.452469, 1.624385, 0.106469)",
        "(-0.453747, 1.628597, 0.112440)",
        "(-0.454331, 1.630584, 0.115436)",
        "(-0.455609, 1.634202, 0.121873)",
        "(-0.457441, 1.637452, 0.129004)",
        "(-0.459294, 1.640262, 0.136469)",
        "(-0.461057, 1.642410, 0.144105)",
        "(-0.462000, 1.643268, 0.147999)",
        "(-0.463936, 1.644474, 0.156060)",
        "(-0.465733, 1.645061, 0.164399)",
        "(-0.467312, 1.645077, 0.173045)",
        "(-0.469012, 1.644576, 0.182057)",
        "(-0.469963, 1.644160, 0.186597)",
        "(-0.471871, 1.642789, 0.195805)",
        "(-0.473812, 1.640843, 0.205096)",
        "(-0.475809, 1.638220, 0.214187)",
        "(-0.477845, 1.634922, 0.222952)",
        "(-0.478857, 1.632960, 0.227133)",
        "(-0.480692, 1.628461, 0.235116)",
        "(-0.482459, 1.623137, 0.242441)",
        "(-0.484149, 1.617069, 0.249263)",
        "(-0.485674, 1.610425, 0.255547)",
        "(-0.486419, 1.606882, 0.258437)",
        "(-0.487794, 1.599295, 0.263708)",
        "(-0.488909, 1.591153, 0.268599)",
        "(-0.489848, 1.582705, 0.273157)",
        "(-0.490513, 1.573923, 0.277065)",
        "(-0.490708, 1.569435, 0.278818)",
        "(-0.490673, 1.560098, 0.281749)",
        "(-0.490652, 1.550529, 0.284317)",
        "(-0.490785, 1.541076, 0.286755)",
        "(-0.491099, 1.531749, 0.289121)",
        "(-0.491188, 1.527070, 0.290136)",
        "(-0.491085, 1.517640, 0.291639)",
        "(-0.490929, 1.508280, 0.292164)",
        "(-0.490660, 1.499149, 0.291863)",
        "(-0.490310, 1.490200, 0.290476)",
        "(-0.490132, 1.485723, 0.289617)",
        "(-0.489619, 1.476928, 0.286893)",
        "(-0.489277, 1.468407, 0.283256)",
        "(-0.488496, 1.460143, 0.278857)",
        "(-0.487213, 1.452165, 0.273814)",
        "(-0.486368, 1.448326, 0.270986)",
        "(-0.484741, 1.440908, 0.264791)",
        "(-0.483092, 1.433981, 0.257477)",
        "(-0.481205, 1.427597, 0.248989)",
        "(-0.478612, 1.422071, 0.239587)",
        "(-0.477286, 1.419630, 0.234785)",
        "(-0.474560, 1.415769, 0.224917)",
        "(-0.471529, 1.413056, 0.214760)",
        "(-0.468204, 1.411550, 0.204193)",
        "(-0.465091, 1.411188, 0.193820)",
        "(-0.463705, 1.411486, 0.188783)",
        "(-0.461228, 1.413313, 0.178982)",
        "(-0.458638, 1.415905, 0.169180)",
        "(-0.455914, 1.419481, 0.159551)",
        "(-0.453526, 1.424110, 0.150574)",
        "(-0.452376, 1.426720, 0.146358)",
        "(-0.450059, 1.432762, 0.138592)",
        "(-0.447948, 1.439697, 0.131567)",
        "(-0.445944, 1.447292, 0.124925)",
        "(-0.443854, 1.455152, 0.118419)",
        "(-0.442914, 1.459269, 0.115360)",
        "(-0.441361, 1.468090, 0.109965)",
        "(-0.439897, 1.477406, 0.105242)",
        "(-0.438437, 1.487137, 0.100993)",
        "(-0.436658, 1.497287, 0.097439)",
        "(-0.435953, 1.502451, 0.095873)",
        "(-0.435166, 1.513028, 0.093440)",
        "(-0.434548, 1.523790, 0.091522)",
        "(-0.434057, 1.529109, 0.090806)",
        "(-0.432552, 1.544767, 0.088695)",
        "(-0.432471, 1.549947, 0.088556)",
        "(-0.432593, 1.560331, 0.088992)",
        "(-0.432867, 1.570310, 0.090061)",
        "(-0.432914, 1.575121, 0.090716)",
        "(-0.433250, 1.589146, 0.093054)",
        "(-0.433804, 1.593531, 0.094133)",
        "(-0.435252, 1.602023, 0.096626)",
        "(-0.436735, 1.609477, 0.099280)",
        "(-0.438084, 1.616597, 0.102160)",
        "(-0.439581, 1.623135, 0.105682)",
        "(-0.440467, 1.626219, 0.107647)",
        "(-0.442147, 1.631971, 0.112006)",
        "(-0.443741, 1.637096, 0.116692)",
        "(-0.445062, 1.641749, 0.121809)",
        "(-0.446376, 1.645861, 0.127410)",
        "(-0.447086, 1.647796, 0.130360)",
        "(-0.448593, 1.651238, 0.136554)",
        "(-0.450156, 1.654143, 0.142870)",
        "(-0.451866, 1.656495, 0.149415)",
        "(-0.453843, 1.658300, 0.156266)",
        "(-0.454710, 1.659012, 0.159749)",
        "(-0.456325, 1.660065, 0.166637)",
        "(-0.457854, 1.660602, 0.173634)",
        "(-0.459495, 1.660687, 0.180731)",
        "(-0.461161, 1.660264, 0.187684)",
        "(-0.461925, 1.659785, 0.191012)",
        "(-0.463405, 1.658413, 0.197381)",
        "(-0.465082, 1.656463, 0.203552)",
        "(-0.466743, 1.653886, 0.209291)",
        "(-0.468237, 1.650508, 0.214613)",
        "(-0.468953, 1.648612, 0.217152)",
        "(-0.470219, 1.644312, 0.221995)",
        "(-0.471264, 1.639204, 0.226572)",
        "(-0.472336, 1.633698, 0.231017)",
        "(-0.473403, 1.627500, 0.235323)",
        "(-0.473904, 1.624247, 0.237444)",
        "(-0.474598, 1.617355, 0.241618)",
        "(-0.475072, 1.609962, 0.245543)",
        "(-0.475424, 1.602063, 0.248977)",
        "(-0.475650, 1.593695, 0.251807)",
        "(-0.475818, 1.589442, 0.253062)",
        "(-0.476276, 1.580754, 0.255086)",
        "(-0.476917, 1.571906, 0.256576)",
        "(-0.477650, 1.562922, 0.257821)",
        "(-0.478009, 1.553686, 0.258551)",
        "(-0.477973, 1.549013, 0.258635)",
        "(-0.477558, 1.539658, 0.258299)",
        "(-0.477232, 1.530280, 0.257253)",
        "(-0.477042, 1.520972, 0.255746)",
        "(-0.476658, 1.511842, 0.253604)",
        "(-0.476289, 1.507335, 0.252153)",
        "(-0.475604, 1.498375, 0.249115)",
        "(-0.474627, 1.489873, 0.245400)",
        "(-0.473418, 1.482000, 0.241381)",
        "(-0.472063, 1.474696, 0.236901)",
        "(-0.471328, 1.471225, 0.234524)",
        "(-0.469585, 1.464768, 0.229548)",
        "(-0.467700, 1.459038, 0.224219)",
        "(-0.465619, 1.454247, 0.218451)",
        "(-0.463072, 1.450479, 0.211641)",
        "(-0.461781, 1.448946, 0.207998)",
        "(-0.459389, 1.447015, 0.200442)",
        "(-0.457530, 1.446379, 0.192600)",
        "(-0.455431, 1.446864, 0.184368)",
        "(-0.453090, 1.448503, 0.175761)",
        "(-0.451945, 1.449977, 0.171308)",
        "(-0.449792, 1.453073, 0.162490)",
        "(-0.447859, 1.457333, 0.153854)",
        "(-0.445731, 1.462675, 0.145454)",
        "(-0.443598, 1.469272, 0.137322)",
        "(-0.442679, 1.472608, 0.133317)",
        "(-0.441303, 1.480226, 0.125899)",
        "(-0.440357, 1.488591, 0.119151)",
        "(-0.439243, 1.497568, 0.113024)",
        "(-0.438122, 1.507050, 0.107560)",
        "(-0.437825, 1.511927, 0.105049)",
        "(-0.437836, 1.522032, 0.100950)",
        "(-0.438184, 1.532257, 0.097657)",
        "(-0.438509, 1.542386, 0.094943)",
        "(-0.438999, 1.552427, 0.093002)",
        "(-0.439776, 1.562234, 0.091785)",
        "(-0.440282, 1.567019, 0.091321)",
        "(-0.441602, 1.576234, 0.090885)",
        "(-0.443035, 1.585125, 0.090795)",
        "(-0.444380, 1.593532, 0.091172)",
        "(-0.445126, 1.597589, 0.091492)",
        "(-0.446878, 1.605264, 0.092698)",
        "(-0.448883, 1.612397, 0.094469)",
        "(-0.450803, 1.618896, 0.096637)",
        "(-0.452608, 1.624928, 0.099332)",
        "(-0.453514, 1.627786, 0.100936)",
        "(-0.455136, 1.633080, 0.104887)",
        "(-0.456631, 1.637921, 0.109249)",
        "(-0.458082, 1.642191, 0.114248)",
        "(-0.459818, 1.646071, 0.119629)",
        "(-0.461762, 1.649436, 0.125718)",
        "(-0.462654, 1.650916, 0.128889)",
        "(-0.464301, 1.653427, 0.135355)",
        "(-0.466061, 1.655296, 0.142136)",
        "(-0.468026, 1.656411, 0.149078)",
        "(-0.469716, 1.656628, 0.156010)",
        "(-0.470528, 1.656478, 0.159450)",
        "(-0.472140, 1.655607, 0.166488)",
        "(-0.473762, 1.654142, 0.173813)",
        "(-0.475197, 1.651954, 0.181123)",
        "(-0.476330, 1.648866, 0.188209)",
        "(-0.476867, 1.647020, 0.191599)",
        "(-0.478179, 1.642976, 0.198286)",
        "(-0.479700, 1.638397, 0.204645)",
        "(-0.481067, 1.633221, 0.210756)",
        "(-0.481699, 1.630412, 0.213781)",
        "(-0.482906, 1.624579, 0.219822)",
        "(-0.483872, 1.618255, 0.225494)",
        "(-0.484495, 1.611463, 0.230546)",
        "(-0.485261, 1.603906, 0.234801)",
        "(-0.485860, 1.599887, 0.236617)",
        "(-0.487096, 1.591874, 0.239990)",
        "(-0.488109, 1.583397, 0.242829)",
        "(-0.489160, 1.574337, 0.245435)",
        "(-0.490344, 1.564866, 0.247794)",
        "(-0.490850, 1.560093, 0.248759)",
        "(-0.491156, 1.550294, 0.250251)",
        "(-0.490873, 1.539999, 0.251230)",
        "(-0.490667, 1.529731, 0.252216)",
        "(-0.490541, 1.519874, 0.252938)",
        "(-0.490505, 1.514963, 0.253108)",
        "(-0.490250, 1.505114, 0.252604)",
        "(-0.489656, 1.495347, 0.251101)",
        "(-0.489508, 1.486007, 0.249238)",
        "(-0.489561, 1.477322, 0.247008)",
        "(-0.489485, 1.473143, 0.245632)",
        "(-0.488843, 1.465027, 0.241962)",
        "(-0.487690, 1.457053, 0.237117)",
        "(-0.486467, 1.449478, 0.231602)",
        "(-0.485024, 1.442671, 0.225439)",
        "(-0.484236, 1.439487, 0.222187)",
        "(-0.482276, 1.433802, 0.215239)",
        "(-0.479940, 1.428933, 0.207665)",
        "(-0.477560, 1.425224, 0.199631)",
        "(-0.475188, 1.422836, 0.191294)",
        "(-0.473986, 1.422182, 0.187029)",
        "(-0.471684, 1.421677, 0.178454)",
        "(-0.469441, 1.422469, 0.169773)",
        "(-0.467218, 1.424452, 0.160982)",
        "(-0.465006, 1.427671, 0.152190)",
        "(-0.463898, 1.429579, 0.147846)",
        "(-0.461725, 1.434348, 0.139314)",
        "(-0.459881, 1.440275, 0.131100)",
        "(-0.458218, 1.447302, 0.123392)",
        "(-0.456541, 1.454933, 0.116231)",
        "(-0.455596, 1.459167, 0.112925)",
        "(-0.453724, 1.468240, 0.106563)",
        "(-0.452335, 1.478167, 0.100680)",
        "(-0.451811, 1.483609, 0.098123)",
        "(-0.449883, 1.499660, 0.090329)",
        "(-0.449277, 1.505231, 0.088073)",
        "(-0.448700, 1.516693, 0.084220)",
        "(-0.448703, 1.528424, 0.081575)",
        "(-0.448405, 1.540012, 0.079224)",
        "(-0.447627, 1.551349, 0.077014)",
        "(-0.447400, 1.556685, 0.076222)",
        "(-0.447853, 1.567622, 0.075604)",
        "(-0.448843, 1.578484, 0.075798)",
        "(-0.449548, 1.588724, 0.075967)",
        "(-0.449918, 1.598548, 0.076552)",
        "(-0.450119, 1.603360, 0.077249)",
        "(-0.450906, 1.612653, 0.079256)",
        "(-0.452264, 1.621403, 0.082139)",
        "(-0.453685, 1.629400, 0.085344)",
        "(-0.454939, 1.636594, 0.088662)",
        "(-0.455537, 1.639904, 0.090586)",
        "(-0.457042, 1.646234, 0.095085)",
        "(-0.458710, 1.651849, 0.100321)",
        "(-0.460130, 1.656615, 0.105956)",
        "(-0.461187, 1.660540, 0.111828)",
        "(-0.461692, 1.662288, 0.114878)",
        "(-0.462642, 1.665135, 0.121381)",
        "(-0.463888, 1.667174, 0.128264)",
        "(-0.465264, 1.668494, 0.135534)",
        "(-0.466571, 1.668994, 0.142904)",
        "(-0.467231, 1.668992, 0.146587)",
        "(-0.468503, 1.668377, 0.154104)",
        "(-0.469903, 1.667117, 0.161667)",
        "(-0.471130, 1.665290, 0.169360)",
        "(-0.472268, 1.662675, 0.176908)",
        "(-0.472821, 1.661137, 0.180512)",
        "(-0.473653, 1.657293, 0.187253)",
        "(-0.473978, 1.652809, 0.193583)",
        "(-0.474109, 1.647847, 0.199697)",
        "(-0.474371, 1.642415, 0.205459)",
        "(-0.474586, 1.639523, 0.208180)",
        "(-0.475295, 1.633227, 0.213298)",
        "(-0.476148, 1.626718, 0.218367)",
        "(-0.477158, 1.619953, 0.223102)",
        "(-0.478220, 1.612935, 0.227673)",
        "(-0.478745, 1.609333, 0.229917)",
        "(-0.479725, 1.601661, 0.233999)",
        "(-0.480389, 1.593786, 0.237752)",
        "(-0.480576, 1.585606, 0.240983)",
        "(-0.480590, 1.577103, 0.243708)",
        "(-0.480600, 1.572746, 0.244897)",
        "(-0.480844, 1.563897, 0.246865)",
        "(-0.481258, 1.555016, 0.248321)",
        "(-0.481758, 1.546127, 0.249291)",
        "(-0.482009, 1.537243, 0.249699)",
        "(-0.482037, 1.532825, 0.249670)",
        "(-0.482035, 1.523981, 0.249037)",
        "(-0.482324, 1.515280, 0.247957)",
        "(-0.482673, 1.506930, 0.246494)",
        "(-0.482013, 1.498984, 0.244434)",
        "(-0.481442, 1.495143, 0.243235)",
        "(-0.480177, 1.487905, 0.240452)",
        "(-0.478852, 1.481004, 0.237156)",
        "(-0.478150, 1.475280, 0.233432)",
        "(-0.477028, 1.470050, 0.228548)",
        "(-0.476330, 1.467656, 0.225916)",
        "(-0.474655, 1.463679, 0.220140)",
        "(-0.472900, 1.460962, 0.213794)",
        "(-0.470995, 1.459025, 0.206857)",
        "(-0.469083, 1.458180, 0.199106)",
        "(-0.468174, 1.458234, 0.195066)",
        "(-0.466425, 1.459028, 0.186861)",
        "(-0.464543, 1.460820, 0.178600)",
        "(-0.462604, 1.463637, 0.170179)",
        "(-0.460780, 1.467227, 0.161816)",
        "(-0.459923, 1.469320, 0.157768)",
        "(-0.458287, 1.474295, 0.150048)",
        "(-0.456847, 1.480127, 0.142785)",
        "(-0.455708, 1.486745, 0.136103)",
        "(-0.454572, 1.493863, 0.130002)",
        "(-0.453905, 1.497645, 0.127243)",
        "(-0.452507, 1.505966, 0.122543)",
        "(-0.451503, 1.514978, 0.118527)",
        "(-0.450752, 1.524404, 0.114783)",
        "(-0.450193, 1.533890, 0.111246)",
        "(-0.449925, 1.538646, 0.109637)",
        "(-0.449475, 1.548275, 0.107103)",
        "(-0.449056, 1.557976, 0.105545)",
        "(-0.448328, 1.567530, 0.104590)",
        "(-0.447931, 1.576815, 0.104079)",
        "(-0.447924, 1.581428, 0.103966)",
        "(-0.449273, 1.594781, 0.105362)",
        "(-0.449273, 1.594781, 0.105362)",
        "(-0.450621, 1.607535, 0.107511)",
        "(-0.451565, 1.615474, 0.109478)",
        "(-0.452118, 1.619295, 0.110709)",
        "(-0.453708, 1.626672, 0.113588)",
        "(-0.455795, 1.633500, 0.117343)",
        "(-0.457647, 1.639673, 0.121073)",
        "(-0.459144, 1.645243, 0.125064)",
        "(-0.459747, 1.647881, 0.127279)",
        "(-0.460656, 1.652780, 0.132281)",
        "(-0.461712, 1.657101, 0.137684)",
        "(-0.462956, 1.660782, 0.143370)",
        "(-0.464018, 1.663945, 0.149075)",
        "(-0.464548, 1.665290, 0.151946)",
        "(-0.465524, 1.667534, 0.157933)",
        "(-0.466694, 1.669192, 0.164198)",
        "(-0.468392, 1.670301, 0.170557)",
        "(-0.470385, 1.670539, 0.177085)",
        "(-0.471298, 1.670481, 0.180281)",
        "(-0.473014, 1.669761, 0.186575)",
        "(-0.474616, 1.668428, 0.193043)",
        "(-0.476148, 1.666411, 0.199628)",
        "(-0.477515, 1.663723, 0.206049)",
        "(-0.478142, 1.662156, 0.209157)",
        "(-0.479417, 1.658437, 0.215121)",
        "(-0.480662, 1.654229, 0.220856)",
        "(-0.481839, 1.649303, 0.226240)",
        "(-0.482955, 1.643827, 0.231364)",
        "(-0.483504, 1.640918, 0.233857)",
        "(-0.484549, 1.634913, 0.238754)",
        "(-0.485591, 1.628477, 0.243403)",
        "(-0.486619, 1.621672, 0.247757)",
        "(-0.487479, 1.614280, 0.251508)",
        "(-0.487727, 1.610336, 0.252972)",
        "(-0.488108, 1.602278, 0.255543)",
        "(-0.488457, 1.593777, 0.257580)",
        "(-0.489014, 1.584641, 0.258893)",
        "(-0.489090, 1.575161, 0.259468)",
        "(-0.488807, 1.570350, 0.259483)",
        "(-0.487636, 1.560531, 0.258916)",
        "(-0.486420, 1.550547, 0.257995)",
        "(-0.485751, 1.540618, 0.256836)",
        "(-0.485331, 1.531062, 0.255397)",
        "(-0.485000, 1.526373, 0.254552)",
        "(-0.484204, 1.517221, 0.252296)",
        "(-0.483426, 1.508430, 0.249249)",
        "(-0.482755, 1.500128, 0.245515)",
        "(-0.482159, 1.492516, 0.241260)",
        "(-0.481886, 1.488834, 0.238961)",
        "(-0.481040, 1.481752, 0.233795)",
        "(-0.479824, 1.475035, 0.227957)",
        "(-0.478615, 1.468958, 0.221726)",
        "(-0.477368, 1.463736, 0.215355)",
        "(-0.476732, 1.461310, 0.212069)",
        "(-0.475165, 1.457057, 0.205307)",
        "(-0.473404, 1.453572, 0.198351)",
        "(-0.471711, 1.451168, 0.191093)",
        "(-0.470066, 1.449609, 0.183393)",
        "(-0.469123, 1.449117, 0.179366)",
        "(-0.466985, 1.449057, 0.171143)",
        "(-0.465269, 1.450379, 0.163086)",
        "(-0.463905, 1.452762, 0.155310)",
        "(-0.462479, 1.456048, 0.147745)",
        "(-0.461696, 1.457834, 0.143962)",
        "(-0.459936, 1.462319, 0.136739)",
        "(-0.458754, 1.467675, 0.130163)",
        "(-0.457757, 1.474011, 0.124351)",
        "(-0.456465, 1.480879, 0.118905)",
        "(-0.455809, 1.484503, 0.116364)",
        "(-0.454690, 1.492363, 0.112025)",
        "(-0.453924, 1.500919, 0.108533)",
        "(-0.453337, 1.510044, 0.105739)",
        "(-0.452703, 1.519217, 0.103461)",
        "(-0.452332, 1.523977, 0.102477)",
        "(-0.451720, 1.533766, 0.100871)",
        "(-0.451522, 1.543770, 0.099654)",
        "(-0.451814, 1.553986, 0.099044)",
        "(-0.452203, 1.564072, 0.098795)",
        "(-0.452314, 1.569018, 0.098762)",
        "(-0.452376, 1.578696, 0.099042)",
        "(-0.452582, 1.588110, 0.099919)",
        "(-0.452986, 1.597126, 0.101242)",
        "(-0.453339, 1.605387, 0.103107)",
        "(-0.453479, 1.609296, 0.104102)",
        "(-0.453784, 1.616705, 0.106510)",
        "(-0.454196, 1.623685, 0.109418)",
        "(-0.454807, 1.630216, 0.112690)",
        "(-0.455689, 1.636115, 0.116343)",
        "(-0.456238, 1.638843, 0.118302)",
        "(-0.457480, 1.643779, 0.122575)",
        "(-0.458473, 1.647955, 0.127255)",
        "(-0.459082, 1.651670, 0.132308)",
        "(-0.459696, 1.654641, 0.137917)",
        "(-0.460184, 1.655789, 0.140918)",
        "(-0.461274, 1.657591, 0.147119)",
        "(-0.462422, 1.658445, 0.153662)",
        "(-0.463627, 1.658552, 0.160621)",
        "(-0.465035, 1.657970, 0.167953)",
        "(-0.465814, 1.657382, 0.171731)",
        "(-0.467395, 1.655440, 0.179436)",
        "(-0.468882, 1.652540, 0.187164)",
        "(-0.470227, 1.648460, 0.194781)",
        "(-0.471414, 1.643481, 0.202300)",
        "(-0.471923, 1.640725, 0.205969)",
        "(-0.472873, 1.634523, 0.212884)",
        "(-0.473770, 1.627627, 0.219246)",
        "(-0.474704, 1.620164, 0.225293)",
        "(-0.475268, 1.616125, 0.228106)",
        "(-0.476482, 1.608182, 0.233682)",
        "(-0.477643, 1.599783, 0.238677)",
        "(-0.478645, 1.590987, 0.242800)",
        "(-0.479414, 1.581947, 0.246229)",
        "(-0.479922, 1.572631, 0.249153)",
        "(-0.480115, 1.567888, 0.250473)",
        "(-0.480378, 1.558251, 0.252674)",
        "(-0.480420, 1.548550, 0.254339)",
        "(-0.480435, 1.538763, 0.255270)",
        "(-0.480481, 1.528938, 0.255573)",
        "(-0.480478, 1.524065, 0.255596)",
        "(-0.480361, 1.514359, 0.255168)",
        "(-0.480028, 1.504732, 0.254072)",
        "(-0.479397, 1.495263, 0.252316)",
        "(-0.478831, 1.486033, 0.250433)",
        "(-0.478577, 1.481629, 0.249341)",
        "(-0.477860, 1.473183, 0.246782)",
        "(-0.476714, 1.465227, 0.243562)",
        "(-0.475341, 1.457929, 0.239571)",
        "(-0.473821, 1.451941, 0.235107)",
        "(-0.473161, 1.449243, 0.232817)",
        "(-0.471889, 1.444563, 0.227823)",
        "(-0.470379, 1.440772, 0.221860)",
        "(-0.468560, 1.437648, 0.215249)",
        "(-0.466641, 1.435488, 0.208240)",
        "(-0.465660, 1.434662, 0.204667)",
        "(-0.463659, 1.433787, 0.197117)",
        "(-0.461632, 1.433777, 0.189050)",
        "(-0.459523, 1.434629, 0.180730)",
        "(-0.457154, 1.436461, 0.172324)",
        "(-0.455953, 1.437804, 0.168203)",
        "(-0.453777, 1.441104, 0.160043)",
        "(-0.451849, 1.445372, 0.152057)",
        "(-0.449859, 1.450431, 0.144386)",
        "(-0.447870, 1.456496, 0.137341)",
        "(-0.446907, 1.459754, 0.133966)",
        "(-0.445117, 1.467451, 0.127980)",
        "(-0.443572, 1.475822, 0.122278)",
        "(-0.442630, 1.485257, 0.117270)",
        "(-0.441637, 1.494945, 0.112602)",
        "(-0.441014, 1.500138, 0.110652)",
        "(-0.439943, 1.510835, 0.107131)",
        "(-0.439547, 1.521946, 0.104279)",
        "(-0.439575, 1.533142, 0.102024)",
        "(-0.439529, 1.544411, 0.100474)",
        "(-0.439446, 1.549991, 0.099871)",
        "(-0.439349, 1.561069, 0.099241)",
        "(-0.439458, 1.571932, 0.099358)",
        "(-0.439565, 1.582522, 0.099998)",
        "(-0.439890, 1.592697, 0.101119)",
        "(-0.440140, 1.597562, 0.101904)",
        "(-0.440909, 1.606994, 0.103764)",
        "(-0.441944, 1.615931, 0.106165)",
        "(-0.443204, 1.624121, 0.108878)",
        "(-0.444659, 1.631495, 0.112064)",
        "(-0.445344, 1.634983, 0.113778)",
        "(-0.446613, 1.641412, 0.117493)",
        "(-0.447983, 1.646976, 0.121764)",
        "(-0.449654, 1.652029, 0.126407)",
        "(-0.451479, 1.656376, 0.131663)",
        "(-0.452236, 1.658323, 0.134344)",
        "(-0.453523, 1.661798, 0.139788)",
        "(-0.454647, 1.664689, 0.145481)",
        "(-0.455972, 1.666983, 0.151387)",
        "(-0.457476, 1.668599, 0.157445)",
        "(-0.458211, 1.669227, 0.160441)",
        "(-0.459570, 1.669900, 0.166406)",
        "(-0.460921, 1.669924, 0.172438)",
        "(-0.462296, 1.669355, 0.178374)",
        "(-0.463585, 1.667872, 0.184108)",
        "(-0.464229, 1.667061, 0.186953)",
        "(-0.465460, 1.664666, 0.192519)",
        "(-0.466648, 1.661765, 0.197786)",
        "(-0.467572, 1.658116, 0.202710)",
        "(-0.468101, 1.653670, 0.207649)",
        "(-0.468346, 1.651329, 0.210187)",
        "(-0.468820, 1.646284, 0.215304)",
        "(-0.469428, 1.640635, 0.220237)",
        "(-0.469971, 1.634409, 0.225064)",
        "(-0.470672, 1.627729, 0.229625)",
        "(-0.470973, 1.624154, 0.231727)",
        "(-0.471076, 1.616782, 0.235669)",
        "(-0.470897, 1.608929, 0.239448)",
        "(-0.471075, 1.600623, 0.243162)",
        "(-0.471445, 1.592028, 0.246416)",
        "(-0.471544, 1.587597, 0.247799)",
        "(-0.471386, 1.578428, 0.250219)",
        "(-0.471298, 1.569182, 0.252668)",
        "(-0.471492, 1.560072, 0.255001)",
        "(-0.471828, 1.550812, 0.256678)",
        "(-0.471986, 1.546079, 0.257241)",
        "(-0.471950, 1.536330, 0.257748)",
        "(-0.471934, 1.526758, 0.258213)",
        "(-0.471907, 1.517327, 0.258184)",
        "(-0.471826, 1.507894, 0.257569)",
        "(-0.471842, 1.503226, 0.257106)",
        "(-0.471879, 1.494055, 0.255783)",
        "(-0.471983, 1.485222, 0.254032)",
        "(-0.471951, 1.476704, 0.251938)",
        "(-0.471314, 1.468630, 0.248680)",
        "(-0.470895, 1.464700, 0.246671)",
        "(-0.469811, 1.457268, 0.241888)",
        "(-0.468663, 1.450494, 0.236449)",
        "(-0.467404, 1.444520, 0.230342)",
        "(-0.465517, 1.439438, 0.223357)",
        "(-0.464503, 1.437163, 0.219674)",
        "(-0.462470, 1.433461, 0.211759)",
        "(-0.460585, 1.430884, 0.203046)",
        "(-0.458590, 1.429488, 0.193549)",
        "(-0.456700, 1.429357, 0.183364)",
        "(-0.455779, 1.429586, 0.178107)",
        "(-0.453750, 1.430878, 0.167320)",
        "(-0.451801, 1.433488, 0.157002)",
        "(-0.449817, 1.437612, 0.147534)",
        "(-0.446230, 1.450779, 0.138814)",
        "(-0.444839, 1.455975, 0.134516)",
        "(-0.443018, 1.465873, 0.126330)",
        "(-0.442274, 1.473071, 0.118706)",
        "(-0.441451, 1.480525, 0.111115)",
        "(-0.440559, 1.487851, 0.103861)",
        "(-0.440577, 1.492040, 0.100774)",
        "(-0.440564, 1.501498, 0.095097)",
        "(-0.440408, 1.511758, 0.090383)",
        "(-0.440173, 1.522366, 0.086318)",
        "(-0.440073, 1.533175, 0.083235)",
        "(-0.440112, 1.538599, 0.082125)",
        "(-0.440375, 1.549307, 0.080539)",
        "(-0.440829, 1.559761, 0.079343)",
        "(-0.441488, 1.569982, 0.078730)",
        "(-0.442359, 1.579881, 0.078726)",
        "(-0.442675, 1.584662, 0.078928)",
        "(-0.443071, 1.593798, 0.079290)",
        "(-0.443327, 1.602663, 0.080135)",
        "(-0.443739, 1.611390, 0.081913)",
        "(-0.444212, 1.619713, 0.084331)",
        "(-0.444368, 1.623704, 0.085588)",
        "(-0.444514, 1.631005, 0.088008)",
        "(-0.444845, 1.637742, 0.090813)",
        "(-0.445905, 1.644041, 0.094527)",
        "(-0.447154, 1.649814, 0.098913)",
        "(-0.447558, 1.652392, 0.101274)",
        "(-0.448130, 1.656897, 0.105883)",
        "(-0.448895, 1.660724, 0.110885)",
        "(-0.450307, 1.663949, 0.116662)",
        "(-0.451633, 1.666495, 0.122823)",
        "(-0.452157, 1.667422, 0.125914)",
        "(-0.453319, 1.668636, 0.132076)",
        "(-0.454555, 1.669075, 0.138693)",
        "(-0.455555, 1.668812, 0.145728)",
        "(-0.456243, 1.667649, 0.153031)",
        "(-0.456573, 1.666830, 0.156709)",
        "(-0.457189, 1.664602, 0.164192)",
        "(-0.457777, 1.661778, 0.171715)",
        "(-0.458285, 1.658209, 0.178996)",
        "(-0.458812, 1.653854, 0.185693)",
        "(-0.459063, 1.651448, 0.188923)",
        "(-0.459551, 1.646111, 0.194986)",
        "(-0.459847, 1.639983, 0.200464)",
        "(-0.459834, 1.633155, 0.205620)",
        "(-0.459542, 1.625840, 0.210810)",
        "(-0.459314, 1.622082, 0.213412)",
        "(-0.458398, 1.614148, 0.218411)",
        "(-0.457143, 1.605564, 0.222947)",
        "(-0.455997, 1.596579, 0.227129)",
        "(-0.455024, 1.587536, 0.230640)",
        "(-0.454566, 1.582923, 0.232071)",
        "(-0.453778, 1.573512, 0.234353)",
        "(-0.453172, 1.563917, 0.236192)",
        "(-0.452728, 1.554454, 0.237378)",
        "(-0.452398, 1.545024, 0.237913)",
        "(-0.452193, 1.540285, 0.238033)",
        "(-0.451904, 1.530777, 0.237933)",
        "(-0.451893, 1.521343, 0.237353)",
        "(-0.451773, 1.512015, 0.235839)",
        "(-0.451323, 1.502548, 0.233158)",
        "(-0.451071, 1.497866, 0.231436)",
        "(-0.450860, 1.488899, 0.227774)",
        "(-0.450630, 1.480737, 0.223595)",
        "(-0.450163, 1.473252, 0.219070)",
        "(-0.449535, 1.466236, 0.213916)",
        "(-0.449238, 1.462876, 0.211113)",
        "(-0.448669, 1.456702, 0.205271)",
        "(-0.448169, 1.451221, 0.199144)",
        "(-0.447370, 1.446368, 0.192377)",
        "(-0.446596, 1.444289, 0.188504)",
        "(-0.444836, 1.440554, 0.180550)",
        "(-0.443152, 1.438079, 0.172249)",
        "(-0.441620, 1.437038, 0.164120)",
        "(-0.440087, 1.437397, 0.156086)",
        "(-0.438487, 1.439022, 0.147830)",
        "(-0.437636, 1.440279, 0.143551)",
        "(-0.436051, 1.443360, 0.134977)",
        "(-0.434652, 1.447601, 0.126664)",
        "(-0.432961, 1.452669, 0.118704)",
        "(-0.431226, 1.458483, 0.111037)",
        "(-0.430453, 1.461627, 0.107332)",
        "(-0.429293, 1.468511, 0.100513)",
        "(-0.428454, 1.475993, 0.094274)",
        "(-0.427764, 1.484066, 0.088460)",
        "(-0.427148, 1.492454, 0.083150)",
        "(-0.426860, 1.496713, 0.080715)",
        "(-0.426318, 1.505361, 0.076450)",
        "(-0.425572, 1.514073, 0.073029)",
        "(-0.424841, 1.522774, 0.069878)",
        "(-0.424214, 1.531589, 0.067244)",
        "(-0.423982, 1.536046, 0.066125)",
        "(-0.423737, 1.545102, 0.064561)",
        "(-0.423626, 1.554304, 0.063821)",
        "(-0.423571, 1.563521, 0.063556)",
        "(-0.423544, 1.572641, 0.063761)",
        "(-0.423703, 1.577174, 0.064123)",
        "(-0.424405, 1.586238, 0.065274)",
        "(-0.425494, 1.595022, 0.066845)",
        "(-0.426644, 1.603419, 0.068717)",
        "(-0.427653, 1.611255, 0.071143)",
        "(-0.428122, 1.614992, 0.072502)",
        "(-0.429414, 1.621940, 0.075761)",
        "(-0.430846, 1.628289, 0.079613)",
        "(-0.432108, 1.634068, 0.083626)",
        "(-0.433366, 1.639324, 0.088029)",
        "(-0.434053, 1.641841, 0.090367)",
        "(-0.435573, 1.646263, 0.095610)",
        "(-0.437040, 1.650184, 0.101002)",
        "(-0.438435, 1.653313, 0.106633)",
        "(-0.439843, 1.656055, 0.112390)",
        "(-0.440548, 1.657244, 0.115369)",
        "(-0.442016, 1.659099, 0.121622)",
        "(-0.443634, 1.660473, 0.128202)",
        "(-0.445348, 1.661151, 0.135092)",
        "(-0.446899, 1.661332, 0.142050)",
        "(-0.447666, 1.661276, 0.145543)",
        "(-0.449156, 1.660520, 0.152787)",
        "(-0.450511, 1.659330, 0.160177)",
        "(-0.451805, 1.657485, 0.167299)",
        "(-0.452954, 1.654947, 0.173993)",
        "(-0.453542, 1.653494, 0.177249)",
        "(-0.454671, 1.650211, 0.183687)",
        "(-0.455827, 1.646274, 0.189910)",
        "(-0.456781, 1.641697, 0.195687)",
        "(-0.457624, 1.636353, 0.200935)",
        "(-0.458063, 1.633637, 0.203470)",
        "(-0.458831, 1.627326, 0.207820)",
        "(-0.459434, 1.620448, 0.211759)",
        "(-0.459981, 1.612978, 0.215404)",
        "(-0.460163, 1.605108, 0.218740)",
        "(-0.460107, 1.600971, 0.220235)",
        "(-0.459988, 1.592474, 0.223081)",
        "(-0.459812, 1.583723, 0.225545)",
        "(-0.459705, 1.574874, 0.227416)",
        "(-0.459469, 1.565903, 0.228677)",
        "(-0.459360, 1.561343, 0.229007)",
        "(-0.459419, 1.552072, 0.229246)",
        "(-0.459692, 1.542745, 0.229309)",
        "(-0.459835, 1.533660, 0.229055)",
        "(-0.459683, 1.524364, 0.228171)",
        "(-0.459518, 1.519692, 0.227585)",
        "(-0.459264, 1.510216, 0.226053)",
        "(-0.459011, 1.500773, 0.224212)",
        "(-0.458325, 1.491173, 0.221680)",
        "(-0.457172, 1.481428, 0.218606)",
        "(-0.456612, 1.476581, 0.216944)",
        "(-0.455726, 1.467027, 0.213403)",
        "(-0.454840, 1.457605, 0.209381)",
        "(-0.453867, 1.448510, 0.204357)",
        "(-0.452857, 1.440022, 0.198804)",
        "(-0.452428, 1.436090, 0.195929)",
        "(-0.451717, 1.429099, 0.189811)",
        "(-0.450798, 1.423380, 0.183183)",
        "(-0.449754, 1.418644, 0.175547)",
        "(-0.448628, 1.415138, 0.167617)",
        "(-0.447973, 1.413709, 0.163489)",
        "(-0.446654, 1.411609, 0.154689)",
        "(-0.445515, 1.410662, 0.145488)",
        "(-0.444582, 1.410732, 0.135819)",
        "(-0.443617, 1.411564, 0.125981)",
        "(-0.443062, 1.412293, 0.121098)",
        "(-0.441942, 1.414667, 0.111699)",
        "(-0.440812, 1.418435, 0.103312)",
        "(-0.439667, 1.423160, 0.095624)",
        "(-0.438626, 1.428639, 0.088423)",
        "(-0.438194, 1.431753, 0.085191)",
        "(-0.437331, 1.438475, 0.079454)",
        "(-0.436497, 1.446032, 0.074890)",
        "(-0.435556, 1.453961, 0.071029)",
        "(-0.434539, 1.462126, 0.067700)",
        "(-0.433996, 1.466295, 0.066193)",
        "(-0.432723, 1.474909, 0.063573)",
        "(-0.431463, 1.483909, 0.061430)",
        "(-0.430297, 1.493136, 0.059719)",
        "(-0.429442, 1.502495, 0.058436)",
        "(-0.429120, 1.507253, 0.057967)",
        "(-0.428363, 1.516916, 0.057401)",
        "(-0.427786, 1.526626, 0.057311)",
        "(-0.427569, 1.536455, 0.058018)",
        "(-0.427993, 1.546646, 0.059832)",
        "(-0.428189, 1.551693, 0.060710)",
        "(-0.428855, 1.561698, 0.063064)",
        "(-0.429679, 1.576528, 0.067322)",
        "(-0.429705, 1.581086, 0.069345)",
        "(-0.429935, 1.590206, 0.073074)",
        "(-0.430176, 1.594599, 0.075148)",
        "(-0.430875, 1.603064, 0.079506)",
        "(-0.431681, 1.610707, 0.083959)",
        "(-0.432258, 1.617729, 0.088239)",
        "(-0.432631, 1.624162, 0.092578)",
        "(-0.432818, 1.627188, 0.094827)",
        "(-0.433327, 1.632770, 0.099725)",
        "(-0.433963, 1.637659, 0.104750)",
        "(-0.434552, 1.641622, 0.109588)",
        "(-0.435191, 1.644986, 0.114521)",
        "(-0.435589, 1.646433, 0.117071)",
        "(-0.436464, 1.648656, 0.122461)",
        "(-0.437405, 1.650115, 0.128101)",
        "(-0.438242, 1.650687, 0.133825)",
        "(-0.438873, 1.650498, 0.139535)",
        "(-0.439145, 1.650191, 0.142444)",
        "(-0.439652, 1.649098, 0.148511)",
        "(-0.440107, 1.647280, 0.154605)",
        "(-0.440653, 1.644644, 0.160621)",
        "(-0.441461, 1.641355, 0.166655)",
        "(-0.441880, 1.639580, 0.169556)",
        "(-0.442675, 1.635536, 0.174964)",
        "(-0.443311, 1.630991, 0.179958)",
        "(-0.444172, 1.626027, 0.184697)",
        "(-0.445231, 1.620593, 0.189244)",
        "(-0.445688, 1.617704, 0.191396)",
        "(-0.446340, 1.611246, 0.195189)",
        "(-0.446841, 1.604234, 0.198661)",
        "(-0.447131, 1.596781, 0.202022)",
        "(-0.447397, 1.588809, 0.205075)",
        "(-0.447582, 1.584532, 0.206423)",
        "(-0.447883, 1.575684, 0.208737)",
        "(-0.447888, 1.566414, 0.210409)",
        "(-0.447633, 1.556940, 0.211445)",
        "(-0.447751, 1.547373, 0.212502)",
        "(-0.447993, 1.542542, 0.213056)",
        "(-0.448557, 1.532769, 0.213908)",
        "(-0.448527, 1.522856, 0.213801)",
        "(-0.448061, 1.512666, 0.212786)",
        "(-0.447835, 1.507438, 0.212048)",
        "(-0.447514, 1.497099, 0.210880)",
        "(-0.447133, 1.486851, 0.209572)",
        "(-0.446739, 1.476649, 0.207827)",
        "(-0.446326, 1.466486, 0.205528)",
        "(-0.446123, 1.456452, 0.202645)",
        "(-0.445984, 1.451603, 0.201043)",
        "(-0.445586, 1.442266, 0.197621)",
        "(-0.444924, 1.433495, 0.193811)",
        "(-0.444032, 1.425532, 0.189565)",
        "(-0.443103, 1.418817, 0.184889)",
        "(-0.442683, 1.415859, 0.182459)",
        "(-0.441783, 1.411004, 0.177259)",
        "(-0.441002, 1.407735, 0.171287)",
        "(-0.440219, 1.405519, 0.164876)",
        "(-0.439287, 1.404411, 0.158040)",
        "(-0.438803, 1.404247, 0.154446)",
        "(-0.437687, 1.404573, 0.146986)",
        "(-0.436378, 1.405772, 0.139272)",
        "(-0.434949, 1.407957, 0.131612)",
        "(-0.433521, 1.411312, 0.124326)",
        "(-0.432786, 1.413384, 0.120834)",
        "(-0.431258, 1.418425, 0.114171)",
        "(-0.429488, 1.424376, 0.107813)",
        "(-0.427946, 1.431306, 0.101952)",
        "(-0.426927, 1.439306, 0.096889)",
        "(-0.426381, 1.443437, 0.094426)",
        "(-0.425126, 1.452444, 0.089861)",
        "(-0.423565, 1.461881, 0.085703)",
        "(-0.421581, 1.471999, 0.082326)",
        "(-0.420234, 1.482758, 0.079803)",
        "(-0.419710, 1.488274, 0.078691)",
        "(-0.418746, 1.499578, 0.076605)",
        "(-0.418005, 1.511220, 0.074849)",
        "(-0.417260, 1.522952, 0.073424)",
        "(-0.416632, 1.534789, 0.072722)",
        "(-0.416487, 1.540708, 0.072519)",
        "(-0.416826, 1.552441, 0.072645)",
        "(-0.417155, 1.563866, 0.073026)",
        "(-0.417257, 1.574877, 0.073651)",
        "(-0.417379, 1.585525, 0.074708)",
        "(-0.417726, 1.590635, 0.075507)",
        "(-0.418579, 1.600434, 0.077466)",
        "(-0.419165, 1.609286, 0.079236)",
        "(-0.419185, 1.613224, 0.080093)",
        "(-0.419526, 1.625420, 0.083836)",
        "(-0.419919, 1.629303, 0.085711)",
        "(-0.421173, 1.636796, 0.089896)",
        "(-0.422567, 1.643449, 0.094729)",
        "(-0.423743, 1.649361, 0.099492)",
        "(-0.425104, 1.654621, 0.104831)",
        "(-0.425943, 1.657087, 0.107783)",
        "(-0.427763, 1.661557, 0.114257)",
        "(-0.429611, 1.665187, 0.120968)",
        "(-0.431526, 1.667971, 0.127812)",
        "(-0.433383, 1.669769, 0.134893)",
        "(-0.434286, 1.670408, 0.138525)",
        "(-0.436031, 1.670940, 0.145938)",
        "(-0.437656, 1.670550, 0.153377)",
        "(-0.439226, 1.669223, 0.160808)",
        "(-0.440583, 1.666975, 0.168221)",
        "(-0.441196, 1.665672, 0.171912)",
        "(-0.442252, 1.662346, 0.179129)",
        "(-0.443198, 1.658067, 0.185935)",
        "(-0.444366, 1.653318, 0.192472)",
        "(-0.445649, 1.647919, 0.198372)",
        "(-0.446291, 1.645084, 0.201031)",
        "(-0.447654, 1.638961, 0.205644)",
        "(-0.449072, 1.632286, 0.209755)",
        "(-0.450164, 1.624972, 0.213592)",
        "(-0.450591, 1.617260, 0.217041)",
        "(-0.450555, 1.613292, 0.218626)",
        "(-0.449942, 1.604823, 0.221307)",
        "(-0.449578, 1.600160, 0.222326)",
        "(-0.449156, 1.586296, 0.225439)",
        "(-0.448892, 1.581539, 0.226255)",
        "(-0.448029, 1.571976, 0.227591)",
        "(-0.447032, 1.562178, 0.228583)",
        "(-0.446491, 1.552336, 0.229548)",
        "(-0.446453, 1.542458, 0.230083)",
        "(-0.446285, 1.532311, 0.230042)",
        "(-0.445968, 1.527172, 0.229854)",
        "(-0.444871, 1.516734, 0.229286)",
        "(-0.443865, 1.507069, 0.228492)",
        "(-0.442989, 1.497615, 0.227003)",
        "(-0.442389, 1.488507, 0.224647)",
        "(-0.442176, 1.484159, 0.223237)",
        "(-0.441939, 1.476027, 0.219897)",
        "(-0.442037, 1.468660, 0.215981)",
        "(-0.442040, 1.462035, 0.211463)",
        "(-0.441684, 1.456068, 0.206085)",
        "(-0.441504, 1.453223, 0.203143)",
        "(-0.441015, 1.448146, 0.196868)",
        "(-0.439953, 1.444000, 0.190210)",
        "(-0.438490, 1.440923, 0.182721)",
        "(-0.437063, 1.438560, 0.174487)",
        "(-0.436368, 1.437789, 0.170029)",
        "(-0.435106, 1.436813, 0.161014)",
        "(-0.434020, 1.436931, 0.152048)",
        "(-0.432968, 1.438061, 0.143211)",
        "(-0.431857, 1.440070, 0.134306)",
        "(-0.431294, 1.441273, 0.129825)",
        "(-0.430365, 1.444290, 0.120909)",
        "(-0.429686, 1.448108, 0.112675)",
        "(-0.428821, 1.452737, 0.105196)",
        "(-0.427933, 1.458167, 0.098382)",
        "(-0.427476, 1.461064, 0.095142)",
        "(-0.426825, 1.467497, 0.089394)",
        "(-0.426380, 1.474677, 0.084730)",
        "(-0.425730, 1.482490, 0.081081)",
        "(-0.424900, 1.490477, 0.077954)",
        "(-0.424458, 1.494589, 0.076647)",
        "(-0.423798, 1.503172, 0.074822)",
        "(-0.423544, 1.512188, 0.074006)",
        "(-0.423152, 1.521155, 0.073292)",
        "(-0.422677, 1.530068, 0.072945)",
        "(-0.422378, 1.534507, 0.072958)",
        "(-0.422057, 1.543524, 0.073309)",
        "(-0.422107, 1.552504, 0.074392)",
        "(-0.422186, 1.561196, 0.075571)",
        "(-0.421973, 1.569594, 0.076935)",
        "(-0.421728, 1.573718, 0.077725)",
        "(-0.421222, 1.581844, 0.079543)",
        "(-0.421255, 1.589838, 0.081656)",
        "(-0.421724, 1.597597, 0.083767)",
        "(-0.422267, 1.605025, 0.085554)",
        "(-0.422481, 1.608660, 0.086452)",
        "(-0.422903, 1.615737, 0.088346)",
        "(-0.423741, 1.622547, 0.090423)",
        "(-0.425339, 1.629162, 0.093211)",
        "(-0.426962, 1.635254, 0.096050)",
        "(-0.427712, 1.638106, 0.097377)",
        "(-0.429284, 1.643380, 0.100352)",
        "(-0.430952, 1.648052, 0.103897)",
        "(-0.432702, 1.651921, 0.108009)",
        "(-0.434096, 1.655010, 0.112132)",
        "(-0.434745, 1.656297, 0.114266)",
        "(-0.436110, 1.658332, 0.119071)",
        "(-0.437567, 1.659600, 0.124560)",
        "(-0.438839, 1.660295, 0.130361)",
        "(-0.439947, 1.660079, 0.136559)",
        "(-0.440498, 1.659716, 0.139724)",
        "(-0.441613, 1.658199, 0.146274)",
        "(-0.442583, 1.655858, 0.153125)",
        "(-0.443292, 1.652749, 0.160224)",
        "(-0.443904, 1.648702, 0.167098)",
        "(-0.444174, 1.646436, 0.170318)",
        "(-0.444574, 1.641264, 0.176501)",
        "(-0.445000, 1.635554, 0.182656)",
        "(-0.445479, 1.629414, 0.188795)",
        "(-0.445654, 1.626178, 0.191684)",
        "(-0.445795, 1.619346, 0.196977)",
        "(-0.445757, 1.611964, 0.201591)",
        "(-0.445478, 1.604321, 0.205832)",
        "(-0.445285, 1.596571, 0.209656)",
        "(-0.445186, 1.588559, 0.213040)",
        "(-0.445120, 1.584495, 0.214594)",
        "(-0.444924, 1.576405, 0.217188)",
        "(-0.444741, 1.568412, 0.218895)",
        "(-0.444547, 1.560489, 0.220268)",
        "(-0.444533, 1.552697, 0.221337)",
        "(-0.444527, 1.548926, 0.221574)",
        "(-0.444302, 1.541403, 0.221648)",
        "(-0.443733, 1.533821, 0.220588)",
        "(-0.443202, 1.526205, 0.218932)",
        "(-0.442829, 1.518850, 0.216952)",
        "(-0.442667, 1.515314, 0.215763)",
        "(-0.442352, 1.508409, 0.213199)",
        "(-0.441926, 1.501700, 0.210208)",
        "(-0.441430, 1.495108, 0.206686)",
        "(-0.440982, 1.488925, 0.202130)",
        "(-0.440631, 1.485974, 0.199584)",
        "(-0.439628, 1.480525, 0.193938)",
        "(-0.438580, 1.475876, 0.187946)",
        "(-0.437443, 1.472017, 0.181855)",
        "(-0.436207, 1.469182, 0.175086)",
        "(-0.435615, 1.467873, 0.171456)",
        "(-0.434452, 1.466142, 0.163425)",
        "(-0.433693, 1.465236, 0.155180)",
        "(-0.433061, 1.465465, 0.146486)",
        "(-0.432026, 1.466449, 0.137845)",
        "(-0.431423, 1.467271, 0.133555)",
        "(-0.430159, 1.469745, 0.125068)",
        "(-0.429225, 1.473402, 0.117050)",
        "(-0.428449, 1.478274, 0.109758)",
        "(-0.427660, 1.484068, 0.102970)",
        "(-0.427195, 1.487254, 0.099736)",
        "(-0.426235, 1.494396, 0.093676)",
        "(-0.425386, 1.501786, 0.087931)",
        "(-0.424782, 1.510030, 0.083227)",
        "(-0.424150, 1.518727, 0.079222)",
        "(-0.423838, 1.523376, 0.077672)",
        "(-0.423223, 1.532793, 0.074724)",
        "(-0.422855, 1.542590, 0.072388)",
        "(-0.423076, 1.552643, 0.070584)",
        "(-0.423808, 1.562781, 0.069355)",
        "(-0.424126, 1.567812, 0.068802)",
        "(-0.424620, 1.577712, 0.068137)",
        "(-0.424725, 1.587417, 0.068203)",
        "(-0.424783, 1.596872, 0.069065)",
        "(-0.425317, 1.605979, 0.070624)",
        "(-0.425741, 1.610376, 0.071537)",
        "(-0.425741, 1.610376, 0.071537)",
        "(-0.427655, 1.622725, 0.075059)",
        "(-0.429458, 1.634416, 0.079197)",
        "(-0.430985, 1.641552, 0.082959)",
        "(-0.431830, 1.644946, 0.085141)",
        "(-0.433487, 1.651212, 0.089923)",
        "(-0.435094, 1.656825, 0.094994)",
        "(-0.436589, 1.661723, 0.100405)",
        "(-0.437893, 1.665941, 0.106185)",
        "(-0.438618, 1.667862, 0.109166)",
        "(-0.440347, 1.671143, 0.115418)",
        "(-0.442116, 1.673586, 0.121748)",
        "(-0.443744, 1.675157, 0.127966)",
        "(-0.445221, 1.675904, 0.134224)",
        "(-0.445935, 1.676117, 0.137412)",
        "(-0.447331, 1.675968, 0.143691)",
        "(-0.448714, 1.675006, 0.149657)",
        "(-0.450168, 1.673331, 0.155473)",
        "(-0.451414, 1.670972, 0.161107)",
        "(-0.451872, 1.669488, 0.163823)",
        "(-0.452556, 1.666076, 0.169103)",
        "(-0.453367, 1.661992, 0.173919)",
        "(-0.454382, 1.657188, 0.178138)",
        "(-0.455394, 1.651743, 0.181934)",
        "(-0.455794, 1.648869, 0.183828)",
        "(-0.456382, 1.642789, 0.187540)",
        "(-0.456750, 1.636461, 0.190911)",
        "(-0.457184, 1.629592, 0.193938)",
        "(-0.457585, 1.621716, 0.196602)",
        "(-0.457708, 1.617586, 0.197804)",
        "(-0.457731, 1.608966, 0.199758)",
        "(-0.457349, 1.599651, 0.201271)",
        "(-0.456814, 1.590727, 0.202869)",
        "(-0.456819, 1.581538, 0.204787)",
        "(-0.456890, 1.576918, 0.205774)",
        "(-0.456732, 1.567614, 0.207443)",
        "(-0.456228, 1.557990, 0.208261)",
        "(-0.455523, 1.548355, 0.208608)",
        "(-0.455065, 1.539251, 0.208859)",
        "(-0.454912, 1.534844, 0.208883)",
        "(-0.454436, 1.526298, 0.208458)",
        "(-0.453660, 1.517889, 0.207495)",
        "(-0.452906, 1.509694, 0.206241)",
        "(-0.452765, 1.501885, 0.204785)",
        "(-0.452764, 1.498077, 0.203901)",
        "(-0.452750, 1.490569, 0.201553)",
        "(-0.452387, 1.483059, 0.198505)",
        "(-0.452013, 1.475650, 0.195058)",
        "(-0.451689, 1.468646, 0.191217)",
        "(-0.451509, 1.465284, 0.189131)",
        "(-0.451101, 1.459008, 0.184570)",
        "(-0.450601, 1.453367, 0.179602)",
        "(-0.449906, 1.448590, 0.174022)",
        "(-0.449329, 1.444506, 0.167586)",
        "(-0.449040, 1.442667, 0.164057)",
        "(-0.448323, 1.439580, 0.156485)",
        "(-0.447409, 1.437635, 0.148639)",
        "(-0.446329, 1.436783, 0.140497)",
        "(-0.445371, 1.437121, 0.131994)",
        "(-0.444993, 1.437711, 0.127615)",
        "(-0.444333, 1.439316, 0.118795)",
        "(-0.443542, 1.441934, 0.110152)",
        "(-0.442449, 1.445526, 0.102228)",
        "(-0.441321, 1.450096, 0.094908)",
        "(-0.440790, 1.452682, 0.091426)",
        "(-0.439741, 1.458500, 0.084885)",
        "(-0.438671, 1.465110, 0.079063)",
        "(-0.437652, 1.472312, 0.074092)",
        "(-0.436410, 1.480098, 0.069886)",
        "(-0.435765, 1.484172, 0.067909)",
        "(-0.434656, 1.492707, 0.064202)",
        "(-0.434110, 1.501745, 0.061215)",
        "(-0.433564, 1.511172, 0.059006)",
        "(-0.432846, 1.520738, 0.057133)",
        "(-0.432291, 1.525498, 0.056266)",
        "(-0.431093, 1.535037, 0.054839)",
        "(-0.430320, 1.544785, 0.054223)",
        "(-0.429860, 1.554672, 0.054347)",
        "(-0.429503, 1.564335, 0.054730)",
        "(-0.429251, 1.569056, 0.054949)",
        "(-0.428656, 1.578376, 0.055630)",
        "(-0.428226, 1.587453, 0.056813)",
        "(-0.428045, 1.596347, 0.058647)",
        "(-0.428199, 1.604804, 0.060516)",
        "(-0.428366, 1.608914, 0.061468)",
        "(-0.428861, 1.616871, 0.063618)",
        "(-0.429688, 1.624544, 0.066355)",
        "(-0.430597, 1.631877, 0.069761)",
        "(-0.431668, 1.638574, 0.073611)",
        "(-0.432173, 1.641683, 0.075619)",
        "(-0.433172, 1.647353, 0.079894)",
        "(-0.434112, 1.652493, 0.084582)",
        "(-0.434989, 1.657031, 0.089863)",
        "(-0.436120, 1.660932, 0.095574)",
        "(-0.436795, 1.662574, 0.098534)",
        "(-0.438201, 1.665376, 0.104371)",
        "(-0.439747, 1.667218, 0.110463)",
        "(-0.441278, 1.668399, 0.116959)",
        "(-0.442373, 1.668908, 0.123592)",
        "(-0.442777, 1.668861, 0.126927)",
        "(-0.443615, 1.668262, 0.133680)",
        "(-0.444524, 1.666899, 0.140553)",
        "(-0.445568, 1.664831, 0.147451)",
        "(-0.446850, 1.662152, 0.154393)",
        "(-0.447588, 1.660543, 0.157834)",
        "(-0.449047, 1.657008, 0.164413)",
        "(-0.450157, 1.652479, 0.170330)",
        "(-0.451160, 1.647320, 0.175950)",
        "(-0.452264, 1.641533, 0.181474)",
        "(-0.452849, 1.638443, 0.184151)",
        "(-0.454187, 1.632112, 0.189379)",
        "(-0.455973, 1.625439, 0.194409)",
        "(-0.457667, 1.618286, 0.199118)",
        "(-0.458751, 1.610598, 0.203304)",
        "(-0.459065, 1.606606, 0.205184)",
        "(-0.459604, 1.598377, 0.208737)",
        "(-0.459922, 1.589562, 0.211826)",
        "(-0.460119, 1.580538, 0.214461)",
        "(-0.460083, 1.571074, 0.216293)",
        "(-0.459976, 1.566223, 0.216876)",
        "(-0.459857, 1.556376, 0.217317)",
        "(-0.459632, 1.546412, 0.216825)",
        "(-0.459164, 1.536468, 0.215920)",
        "(-0.459017, 1.526803, 0.214803)",
        "(-0.459040, 1.522142, 0.214093)",
        "(-0.458720, 1.513013, 0.212157)",
        "(-0.457817, 1.504079, 0.209482)",
        "(-0.456736, 1.495434, 0.206219)",
        "(-0.455715, 1.487337, 0.202619)",
        "(-0.455349, 1.483584, 0.200720)",
        "(-0.454566, 1.476551, 0.196667)",
        "(-0.453556, 1.469971, 0.191935)",
        "(-0.452308, 1.463943, 0.186276)",
        "(-0.450953, 1.458457, 0.180352)",
        "(-0.450342, 1.456139, 0.177180)",
        "(-0.449227, 1.452039, 0.170578)",
        "(-0.447918, 1.448737, 0.163282)",
        "(-0.446452, 1.446077, 0.155353)",
        "(-0.445198, 1.444647, 0.147361)",
        "(-0.444652, 1.444378, 0.143557)",
        "(-0.443490, 1.444551, 0.136023)",
        "(-0.442407, 1.445656, 0.128282)",
        "(-0.441432, 1.447646, 0.120621)",
        "(-0.440533, 1.450557, 0.113517)",
        "(-0.440042, 1.452572, 0.110291)",
        "(-0.438918, 1.456975, 0.104114)",
        "(-0.437697, 1.462160, 0.098416)",
        "(-0.436230, 1.467952, 0.092931)",
        "(-0.434791, 1.474404, 0.087913)",
        "(-0.433976, 1.478017, 0.085747)",
        "(-0.432254, 1.485636, 0.081626)",
        "(-0.430517, 1.493606, 0.077542)",
        "(-0.429480, 1.502222, 0.073834)",
        "(-0.429149, 1.511454, 0.070695)",
        "(-0.429090, 1.516098, 0.069149)",
        "(-0.428764, 1.525194, 0.065658)",
        "(-0.428319, 1.534341, 0.062280)",
        "(-0.428294, 1.543885, 0.059984)",
        "(-0.428319, 1.553498, 0.058668)",
        "(-0.428203, 1.558163, 0.058168)",
        "(-0.427819, 1.567292, 0.057155)",
        "(-0.427290, 1.576431, 0.056731)",
        "(-0.427378, 1.585796, 0.057343)",
        "(-0.428187, 1.595088, 0.058547)",
        "(-0.428691, 1.599651, 0.059252)",
        "(-0.429776, 1.608548, 0.060774)",
        "(-0.430825, 1.617172, 0.062842)",
        "(-0.431982, 1.625445, 0.065454)",
        "(-0.433484, 1.633364, 0.068673)",
        "(-0.434236, 1.637137, 0.070403)",
        "(-0.435633, 1.644348, 0.074047)",
        "(-0.436754, 1.651125, 0.078112)",
        "(-0.437911, 1.657414, 0.082458)",
        "(-0.439320, 1.663120, 0.087459)",
        "(-0.439868, 1.665630, 0.089970)",
        "(-0.440733, 1.670155, 0.094887)",
        "(-0.441580, 1.674225, 0.100345)",
        "(-0.442571, 1.677986, 0.106609)",
        "(-0.443539, 1.681301, 0.113385)",
        "(-0.444028, 1.682702, 0.116883)",
        "(-0.445091, 1.685048, 0.123997)",
        "(-0.446417, 1.686889, 0.131527)",
        "(-0.448100, 1.688107, 0.139442)",
        "(-0.449891, 1.688517, 0.147834)",
        "(-0.450762, 1.688372, 0.151784)",
        "(-0.452448, 1.687499, 0.159568)",
        "(-0.454032, 1.685718, 0.167515)",
        "(-0.455581, 1.682994, 0.175381)",
        "(-0.456883, 1.679282, 0.182798)",
        "(-0.457417, 1.677032, 0.186277)",
        "(-0.458253, 1.672136, 0.192986)",
        "(-0.459152, 1.666560, 0.199397)",
        "(-0.460191, 1.660392, 0.205342)",
        "(-0.461295, 1.653750, 0.210626)",
        "(-0.461879, 1.650256, 0.212869)",
        "(-0.463083, 1.643000, 0.216444)",
        "(-0.463833, 1.635072, 0.218798)",
        "(-0.463998, 1.626401, 0.220542)",
        "(-0.464243, 1.617399, 0.222259)",
        "(-0.464356, 1.612898, 0.223085)",
        "(-0.464209, 1.603764, 0.224571)",
        "(-0.463736, 1.594423, 0.225905)",
        "(-0.463430, 1.584984, 0.227066)",
        "(-0.463353, 1.575542, 0.227918)",
        "(-0.463219, 1.570807, 0.228203)",
        "(-0.462652, 1.561313, 0.228506)",
        "(-0.462192, 1.551864, 0.228595)",
        "(-0.462108, 1.542578, 0.228465)",
        "(-0.462118, 1.533408, 0.228215)",
        "(-0.462124, 1.528846, 0.227919)",
        "(-0.462200, 1.519770, 0.227136)",
        "(-0.462292, 1.511059, 0.225809)",
        "(-0.462033, 1.502650, 0.224074)",
        "(-0.461571, 1.494580, 0.222162)",
        "(-0.461395, 1.490797, 0.221139)",
        "(-0.460971, 1.479692, 0.217994)",
        "(-0.460715, 1.473315, 0.215407)",
        "(-0.460210, 1.467459, 0.212305)",
        "(-0.459802, 1.464787, 0.210492)",
        "(-0.459011, 1.459820, 0.207027)",
        "(-0.458479, 1.455823, 0.203768)",
        "(-0.458392, 1.454141, 0.202254)",
        "(-0.458291, 1.451217, 0.199249)",
        "(-0.457929, 1.448920, 0.196058)",
        "(-0.457420, 1.446959, 0.192766)",
        "(-0.457130, 1.446128, 0.191026)",
        "(-0.456503, 1.444677, 0.187216)",
        "(-0.455436, 1.443742, 0.182656)",
        "(-0.454404, 1.443666, 0.177083)",
        "(-0.454043, 1.443848, 0.174120)",
        "(-0.453408, 1.444788, 0.167827)",
        "(-0.452678, 1.446400, 0.161159)",
        "(-0.451578, 1.448684, 0.154203)",
        "(-0.450305, 1.451760, 0.146819)",
        "(-0.449756, 1.453583, 0.142890)",
        "(-0.448957, 1.457573, 0.134752)",
        "(-0.448255, 1.462072, 0.126568)",
        "(-0.447106, 1.467107, 0.118406)",
        "(-0.445651, 1.472761, 0.110428)",
        "(-0.445024, 1.475872, 0.106617)",
        "(-0.444169, 1.482482, 0.099239)",
        "(-0.443391, 1.489574, 0.092289)",
        "(-0.442354, 1.497157, 0.086040)",
        "(-0.440666, 1.505552, 0.080776)",
        "(-0.439878, 1.509749, 0.078146)",
        "(-0.438883, 1.518542, 0.073588)",
        "(-0.438468, 1.527500, 0.069630)",
        "(-0.438138, 1.536641, 0.066299)",
        "(-0.437581, 1.546012, 0.063823)",
        "(-0.437202, 1.550746, 0.062925)",
        "(-0.436385, 1.560184, 0.061506)",
        "(-0.436248, 1.569612, 0.060848)",
        "(-0.436519, 1.578969, 0.060813)",
        "(-0.436809, 1.588079, 0.061178)",
        "(-0.436902, 1.592557, 0.061472)",
        "(-0.436888, 1.601251, 0.062503)",
        "(-0.436861, 1.609615, 0.063847)",
        "(-0.437729, 1.617592, 0.065982)",
        "(-0.438653, 1.625077, 0.068359)",
        "(-0.439050, 1.628614, 0.069583)",
        "(-0.439784, 1.635447, 0.072186)",
        "(-0.440350, 1.641647, 0.075125)",
        "(-0.440924, 1.647543, 0.078316)",
        "(-0.441653, 1.652725, 0.081983)",
        "(-0.441980, 1.655077, 0.083854)",
        "(-0.442615, 1.659390, 0.087685)",
        "(-0.443161, 1.663346, 0.091846)",
        "(-0.443469, 1.666873, 0.096315)",
        "(-0.443945, 1.669939, 0.101161)",
        "(-0.444300, 1.671236, 0.103690)",
        "(-0.445096, 1.673386, 0.108581)",
        "(-0.445908, 1.674983, 0.113460)",
        "(-0.446742, 1.675969, 0.118436)",
        "(-0.447519, 1.676393, 0.123353)",
        "(-0.447843, 1.676366, 0.125755)",
        "(-0.448363, 1.675977, 0.130520)",
        "(-0.448809, 1.675081, 0.135413)",
        "(-0.449416, 1.673756, 0.140248)",
        "(-0.450057, 1.671844, 0.144797)",
        "(-0.450320, 1.670700, 0.147024)",
        "(-0.450742, 1.668046, 0.151457)",
        "(-0.451151, 1.665092, 0.155767)",
        "(-0.451479, 1.661380, 0.159610)",
        "(-0.451756, 1.657176, 0.163248)",
        "(-0.451818, 1.654841, 0.165047)",
        "(-0.451812, 1.650143, 0.168633)",
        "(-0.451519, 1.644847, 0.172166)",
        "(-0.451272, 1.639111, 0.175417)",
        "(-0.451073, 1.632697, 0.178020)",
        "(-0.450784, 1.629197, 0.179056)",
        "(-0.450012, 1.621934, 0.180940)",
        "(-0.449078, 1.614447, 0.182728)",
        "(-0.448304, 1.606738, 0.184315)",
        "(-0.447705, 1.598556, 0.185310)",
        "(-0.447421, 1.594466, 0.185737)",
        "(-0.446870, 1.586055, 0.185771)",
        "(-0.446245, 1.577617, 0.185236)",
        "(-0.445493, 1.569154, 0.184550)",
        "(-0.444814, 1.560763, 0.183860)",
        "(-0.444488, 1.556678, 0.183350)",
        "(-0.443687, 1.548523, 0.181842)",
        "(-0.442701, 1.540352, 0.179460)",
        "(-0.441782, 1.532201, 0.176681)",
        "(-0.441426, 1.524194, 0.174073)",
        "(-0.441349, 1.520287, 0.172790)",
        "(-0.440937, 1.512566, 0.169757)",
        "(-0.439936, 1.504891, 0.165721)",
        "(-0.438848, 1.497348, 0.161238)",
        "(-0.437927, 1.490252, 0.156761)",
        "(-0.437515, 1.486957, 0.154505)",
        "(-0.436684, 1.480634, 0.149592)",
        "(-0.435718, 1.474740, 0.144152)",
        "(-0.435211, 1.472117, 0.141188)",
        "(-0.434063, 1.465224, 0.132140)",
        "(-0.433747, 1.463287, 0.129036)",
        "(-0.433279, 1.460008, 0.122410)",
        "(-0.432873, 1.457457, 0.115227)",
        "(-0.432599, 1.455796, 0.108038)",
        "(-0.432532, 1.454979, 0.100906)",
        "(-0.432515, 1.454887, 0.097329)",
        "(-0.432436, 1.455148, 0.090289)",
        "(-0.432439, 1.456255, 0.083592)",
        "(-0.432456, 1.458284, 0.077504)",
        "(-0.432354, 1.461055, 0.071816)",
        "(-0.432207, 1.462795, 0.069078)",
        "(-0.431824, 1.466764, 0.063862)",
        "(-0.431378, 1.471663, 0.059367)",
        "(-0.431036, 1.477715, 0.055766)",
        "(-0.430817, 1.484670, 0.052569)",
        "(-0.430727, 1.488332, 0.051012)",
        "(-0.430533, 1.496081, 0.048096)",
        "(-0.430465, 1.504494, 0.045620)",
        "(-0.430579, 1.513276, 0.043648)",
        "(-0.430734, 1.522278, 0.042072)",
        "(-0.430723, 1.526804, 0.041339)",
        "(-0.430459, 1.535942, 0.040068)",
        "(-0.430305, 1.544810, 0.039385)",
        "(-0.430643, 1.553963, 0.039449)",
        "(-0.431165, 1.563087, 0.039759)",
        "(-0.431505, 1.567477, 0.039896)",
        "(-0.432069, 1.575958, 0.040262)",
        "(-0.432487, 1.584045, 0.040935)",
        "(-0.433248, 1.591711, 0.042101)",
        "(-0.434057, 1.598983, 0.043726)",
        "(-0.434414, 1.602281, 0.044449)",
        "(-0.435039, 1.608388, 0.045850)",
        "(-0.435855, 1.614186, 0.047817)",
        "(-0.437066, 1.619732, 0.050131)",
        "(-0.438136, 1.624636, 0.052563)",
        "(-0.438591, 1.626919, 0.053718)",
        "(-0.439353, 1.631177, 0.056116)",
        "(-0.440101, 1.635103, 0.058774)",
        "(-0.440639, 1.638642, 0.061791)",
        "(-0.441039, 1.641871, 0.064875)",
        "(-0.441190, 1.643335, 0.066462)",
        "(-0.441603, 1.646049, 0.069655)",
        "(-0.442081, 1.648481, 0.073018)",
        "(-0.442473, 1.650640, 0.076496)",
        "(-0.442843, 1.652622, 0.080130)",
        "(-0.443046, 1.653529, 0.081991)",
        "(-0.443561, 1.655131, 0.085755)",
        "(-0.444111, 1.656492, 0.089540)",
        "(-0.444681, 1.657594, 0.093305)",
        "(-0.445163, 1.658377, 0.097052)",
        "(-0.445336, 1.658643, 0.098947)",
        "(-0.445708, 1.658920, 0.102646)",
        "(-0.446051, 1.658747, 0.106328)",
        "(-0.446229, 1.658172, 0.110138)",
        "(-0.446387, 1.657231, 0.114017)",
        "(-0.446482, 1.656559, 0.115869)",
        "(-0.446724, 1.654743, 0.119351)",
        "(-0.447003, 1.652244, 0.122772)",
        "(-0.447031, 1.649221, 0.126371)",
        "(-0.446736, 1.645660, 0.129987)",
        "(-0.446517, 1.643602, 0.131775)",
        "(-0.446132, 1.639119, 0.135314)",
        "(-0.445952, 1.634133, 0.138776)",
        "(-0.445605, 1.628725, 0.142150)",
        "(-0.445067, 1.622901, 0.145423)",
        "(-0.444811, 1.619844, 0.147042)",
        "(-0.444291, 1.613460, 0.150008)",
        "(-0.443623, 1.606604, 0.152425)",
        "(-0.443169, 1.599232, 0.154472)",
        "(-0.442961, 1.591562, 0.156509)",
        "(-0.442940, 1.587724, 0.157426)",
        "(-0.442869, 1.579893, 0.158684)",
        "(-0.442794, 1.571567, 0.158995)",
        "(-0.442876, 1.562750, 0.158821)",
        "(-0.443156, 1.553941, 0.158516)",
        "(-0.443266, 1.549574, 0.158225)",
        "(-0.443077, 1.540801, 0.157178)",
        "(-0.442681, 1.531841, 0.155412)",
        "(-0.442322, 1.522822, 0.152993)",
        "(-0.442045, 1.514119, 0.150255)",
        "(-0.441883, 1.509866, 0.148830)",
        "(-0.441531, 1.501514, 0.145676)",
        "(-0.440967, 1.493546, 0.142149)",
        "(-0.440372, 1.485858, 0.138084)",
        "(-0.439870, 1.478559, 0.133379)",
        "(-0.439652, 1.475061, 0.130831)",
        "(-0.439114, 1.468404, 0.125486)",
        "(-0.438312, 1.462290, 0.119423)",
        "(-0.437350, 1.457059, 0.112998)",
        "(-0.436633, 1.453040, 0.106555)",
        "(-0.436419, 1.451530, 0.103257)",
        "(-0.436110, 1.449220, 0.096335)",
        "(-0.435864, 1.447919, 0.089073)",
        "(-0.435693, 1.447673, 0.081933)",
        "(-0.435527, 1.448532, 0.075235)",
        "(-0.435393, 1.449373, 0.071991)",
        "(-0.435054, 1.451554, 0.065656)",
        "(-0.434480, 1.454875, 0.059929)",
        "(-0.433888, 1.459409, 0.055140)",
        "(-0.433205, 1.465002, 0.051076)",
        "(-0.432806, 1.467940, 0.049095)",
        "(-0.431892, 1.474862, 0.045724)",
        "(-0.431078, 1.482644, 0.042964)",
        "(-0.430786, 1.486982, 0.041973)",
        "(-0.429869, 1.500272, 0.039022)",
        "(-0.429593, 1.505030, 0.038205)",
        "(-0.429065, 1.514806, 0.036874)",
        "(-0.428642, 1.525118, 0.036138)",
        "(-0.428437, 1.535639, 0.035641)",
        "(-0.428399, 1.546111, 0.035308)",
        "(-0.428344, 1.551246, 0.035228)",
        "(-0.428179, 1.561309, 0.035231)",
        "(-0.428060, 1.571070, 0.035475)",
        "(-0.428035, 1.580348, 0.036034)",
        "(-0.428473, 1.589241, 0.036822)",
        "(-0.428889, 1.593431, 0.037347)",
        "(-0.429771, 1.601416, 0.038493)",
        "(-0.430590, 1.609050, 0.039933)",
        "(-0.431344, 1.616159, 0.041795)",
        "(-0.432266, 1.622720, 0.043775)",
        "(-0.432858, 1.625757, 0.044866)",
        "(-0.434191, 1.631446, 0.047316)",
        "(-0.435597, 1.636562, 0.050257)",
        "(-0.436750, 1.641334, 0.053254)",
        "(-0.437695, 1.645393, 0.056663)",
        "(-0.438174, 1.647200, 0.058544)",
        "(-0.439270, 1.650412, 0.062528)",
        "(-0.440369, 1.652970, 0.066792)",
        "(-0.441317, 1.654971, 0.071261)",
        "(-0.442208, 1.656314, 0.075945)",
        "(-0.442613, 1.656702, 0.078365)",
        "(-0.443316, 1.657054, 0.083174)",
        "(-0.443743, 1.656576, 0.088014)",
        "(-0.444002, 1.655645, 0.093119)",
        "(-0.444193, 1.654065, 0.098334)",
        "(-0.444296, 1.653103, 0.100874)",
        "(-0.444646, 1.650583, 0.105688)",
        "(-0.445059, 1.647595, 0.110373)",
        "(-0.445134, 1.644124, 0.114859)",
        "(-0.444751, 1.640126, 0.118964)",
        "(-0.444427, 1.637897, 0.120830)",
        "(-0.443821, 1.633147, 0.124312)",
        "(-0.443349, 1.628140, 0.127515)",
        "(-0.442919, 1.622815, 0.130409)",
        "(-0.442628, 1.617355, 0.133243)",
        "(-0.442524, 1.614601, 0.134607)",
        "(-0.442374, 1.609036, 0.137148)",
        "(-0.442447, 1.603151, 0.139278)",
        "(-0.442728, 1.596959, 0.140982)",
        "(-0.442961, 1.590694, 0.142400)",
        "(-0.443076, 1.587470, 0.143062)",
        "(-0.443061, 1.580783, 0.144494)",
        "(-0.443080, 1.573815, 0.145925)",
        "(-0.442982, 1.566484, 0.146996)",
        "(-0.442744, 1.558542, 0.147243)",
        "(-0.442471, 1.554267, 0.147048)",
        "(-0.441756, 1.545461, 0.146355)",
        "(-0.440842, 1.536526, 0.145388)",
        "(-0.440256, 1.532097, 0.144846)",
        "(-0.438591, 1.518946, 0.142968)",
        "(-0.438041, 1.514688, 0.142149)",
        "(-0.437064, 1.506525, 0.140308)",
        "(-0.436324, 1.498855, 0.137992)",
        "(-0.435568, 1.491556, 0.135129)",
        "(-0.434888, 1.484452, 0.131649)",
        "(-0.434577, 1.481085, 0.129698)",
        "(-0.434202, 1.474632, 0.125845)",
        "(-0.434077, 1.468680, 0.122047)",
        "(-0.433755, 1.463343, 0.117893)",
        "(-0.432838, 1.458641, 0.113028)",
        "(-0.432292, 1.456694, 0.110202)",
        "(-0.431383, 1.453755, 0.104377)",
        "(-0.430903, 1.452374, 0.098527)",
        "(-0.430631, 1.452460, 0.092280)",
        "(-0.430240, 1.453813, 0.086216)",
        "(-0.430168, 1.454985, 0.083129)",
        "(-0.430236, 1.457946, 0.077014)",
        "(-0.430303, 1.461933, 0.071047)",
        "(-0.430362, 1.466606, 0.065253)",
        "(-0.430160, 1.472042, 0.059990)",
        "(-0.429984, 1.474998, 0.057486)",
        "(-0.429744, 1.481127, 0.052637)",
        "(-0.429671, 1.487862, 0.048448)",
        "(-0.429736, 1.495192, 0.044910)",
        "(-0.429869, 1.502980, 0.041859)",
        "(-0.430049, 1.507045, 0.040609)",
        "(-0.430217, 1.515372, 0.038453)",
        "(-0.430065, 1.524207, 0.036957)",
        "(-0.430017, 1.533366, 0.035896)",
        "(-0.430143, 1.542627, 0.035171)",
        "(-0.430132, 1.547284, 0.034904)",
        "(-0.430114, 1.556722, 0.034574)",
        "(-0.430071, 1.566155, 0.034641)",
        "(-0.430032, 1.575247, 0.034843)",
        "(-0.430134, 1.584196, 0.035074)",
        "(-0.430414, 1.588617, 0.035383)",
        "(-0.431126, 1.597295, 0.036326)",
        "(-0.431630, 1.605542, 0.037530)",
        "(-0.431820, 1.613315, 0.039013)",
        "(-0.431945, 1.620734, 0.040973)",
        "(-0.432223, 1.624335, 0.042229)",
        "(-0.432964, 1.631154, 0.045115)",
        "(-0.433815, 1.637164, 0.048015)",
        "(-0.434607, 1.642544, 0.050959)",
        "(-0.435301, 1.647560, 0.054394)",
        "(-0.435697, 1.649915, 0.056264)",
        "(-0.436799, 1.654197, 0.060320)",
        "(-0.437948, 1.657748, 0.064624)",
        "(-0.438476, 1.659137, 0.066707)",
        "(-0.439787, 1.662614, 0.073306)",
        "(-0.440082, 1.663378, 0.075743)",
        "(-0.440675, 1.664377, 0.080789)",
        "(-0.440971, 1.664500, 0.085880)",
        "(-0.440906, 1.663473, 0.090695)",
        "(-0.440700, 1.661523, 0.095464)",
        "(-0.440590, 1.660385, 0.097925)",
        "(-0.440475, 1.657622, 0.102998)",
        "(-0.440397, 1.654366, 0.107949)",
        "(-0.440246, 1.650720, 0.112564)",
        "(-0.440349, 1.646726, 0.117055)",
        "(-0.440573, 1.644608, 0.119234)",
        "(-0.441057, 1.640172, 0.123293)",
        "(-0.441723, 1.635288, 0.126650)",
        "(-0.442427, 1.629855, 0.129474)",
        "(-0.442910, 1.624110, 0.131963)",
        "(-0.443060, 1.621136, 0.133059)",
        "(-0.443264, 1.614889, 0.134970)",
        "(-0.443419, 1.608150, 0.136582)",
        "(-0.443412, 1.601056, 0.137805)",
        "(-0.443275, 1.593710, 0.138403)",
        "(-0.443198, 1.589865, 0.138496)",
        "(-0.443035, 1.582022, 0.138637)",
        "(-0.443014, 1.574053, 0.138770)",
        "(-0.442808, 1.566097, 0.138722)",
        "(-0.442018, 1.557894, 0.138290)",
        "(-0.441655, 1.553661, 0.138039)",
        "(-0.441108, 1.545166, 0.137457)",
        "(-0.440512, 1.536569, 0.136542)",
        "(-0.439576, 1.527877, 0.135154)",
        "(-0.438436, 1.519150, 0.133617)",
        "(-0.437792, 1.514909, 0.132780)",
        "(-0.436625, 1.506804, 0.130739)",
        "(-0.435532, 1.498964, 0.128564)",
        "(-0.434398, 1.491820, 0.125914)",
        "(-0.433251, 1.485320, 0.122541)",
        "(-0.432713, 1.482270, 0.120509)",
        "(-0.431896, 1.476887, 0.116047)",
        "(-0.431592, 1.472512, 0.111450)",
        "(-0.431463, 1.469143, 0.106590)",
        "(-0.431225, 1.466459, 0.101248)",
        "(-0.431088, 1.465450, 0.098396)",
        "(-0.431026, 1.464088, 0.092727)",
        "(-0.431223, 1.463763, 0.087188)",
        "(-0.431406, 1.464409, 0.081896)",
        "(-0.431362, 1.466002, 0.076895)",
        "(-0.431331, 1.467169, 0.074480)",
        "(-0.431309, 1.470044, 0.069911)",
        "(-0.431455, 1.474000, 0.066070)",
        "(-0.431557, 1.478561, 0.062765)",
        "(-0.431398, 1.483584, 0.059643)",
        "(-0.431234, 1.486201, 0.058103)",
        "(-0.430977, 1.491827, 0.055290)",
        "(-0.430880, 1.497827, 0.052709)",
        "(-0.430668, 1.504206, 0.050244)",
        "(-0.430262, 1.510788, 0.047940)",
        "(-0.430050, 1.514310, 0.047020)",
        "(-0.429765, 1.521537, 0.045344)",
        "(-0.429956, 1.529433, 0.044189)",
        "(-0.430164, 1.537554, 0.043064)",
        "(-0.430272, 1.541735, 0.042563)",
        "(-0.430436, 1.550248, 0.041617)",
        "(-0.430707, 1.558884, 0.040658)",
        "(-0.431342, 1.567626, 0.039959)",
        "(-0.432279, 1.576471, 0.039814)",
        "(-0.433302, 1.585238, 0.039972)",
        "(-0.433817, 1.589532, 0.040146)",
        "(-0.434613, 1.597950, 0.040646)",
        "(-0.434949, 1.602008, 0.041134)",
        "(-0.436287, 1.614227, 0.043258)",
        "(-0.437505, 1.622063, 0.045774)",
        "(-0.438011, 1.625771, 0.047065)",
        "(-0.438789, 1.632790, 0.049713)",
        "(-0.439376, 1.639170, 0.052791)",
        "(-0.440069, 1.645162, 0.056592)",
        "(-0.440808, 1.650652, 0.060836)",
        "(-0.441027, 1.652966, 0.063001)",
        "(-0.441325, 1.657065, 0.067187)",
        "(-0.441872, 1.660905, 0.071784)",
        "(-0.442813, 1.664259, 0.076750)",
        "(-0.443961, 1.666944, 0.081826)",
        "(-0.444542, 1.668111, 0.084328)",
        "(-0.445604, 1.670032, 0.089405)",
        "(-0.446796, 1.671382, 0.094628)",
        "(-0.448299, 1.671976, 0.099679)",
        "(-0.449715, 1.671874, 0.104498)",
        "(-0.450349, 1.671551, 0.106852)",
        "(-0.451462, 1.670462, 0.111502)",
        "(-0.452361, 1.668516, 0.116003)",
        "(-0.453131, 1.665802, 0.120117)",
        "(-0.453701, 1.662374, 0.123698)",
        "(-0.453962, 1.660472, 0.125381)",
        "(-0.454346, 1.656167, 0.128569)",
        "(-0.454700, 1.651273, 0.131601)",
        "(-0.455059, 1.645984, 0.134453)",
        "(-0.455260, 1.640265, 0.136993)",
        "(-0.455301, 1.637206, 0.138178)",
        "(-0.455291, 1.630894, 0.140375)",
        "(-0.455201, 1.624146, 0.142374)",
        "(-0.455042, 1.617034, 0.144179)",
        "(-0.454723, 1.609596, 0.145743)",
        "(-0.454425, 1.605785, 0.146517)",
        "(-0.453719, 1.598138, 0.148209)",
        "(-0.453049, 1.590502, 0.149840)",
        "(-0.452194, 1.582697, 0.150896)",
        "(-0.451170, 1.574588, 0.151173)",
        "(-0.450751, 1.570467, 0.151056)",
        "(-0.450151, 1.562294, 0.150481)",
        "(-0.449758, 1.554337, 0.149394)",
        "(-0.449282, 1.546769, 0.147947)",
        "(-0.448612, 1.539350, 0.146347)",
        "(-0.448324, 1.535698, 0.145511)",
        "(-0.447799, 1.528637, 0.143648)",
        "(-0.447387, 1.521780, 0.141317)",
        "(-0.447084, 1.514852, 0.138247)",
        "(-0.446684, 1.508625, 0.134867)",
        "(-0.446497, 1.505839, 0.133083)",
        "(-0.446375, 1.500468, 0.129259)",
        "(-0.446315, 1.495761, 0.124976)",
        "(-0.446040, 1.491642, 0.120317)",
        "(-0.445873, 1.489886, 0.117810)",
        "(-0.445535, 1.486984, 0.112732)",
        "(-0.445253, 1.485026, 0.107530)",
        "(-0.445114, 1.483805, 0.101993)",
        "(-0.445018, 1.483301, 0.096251)",
        "(-0.444847, 1.483831, 0.090768)",
        "(-0.444759, 1.484568, 0.088159)",
        "(-0.444574, 1.486559, 0.083178)",
        "(-0.444395, 1.489645, 0.078625)",
        "(-0.444231, 1.493451, 0.074082)",
        "(-0.444101, 1.498101, 0.069783)",
        "(-0.444039, 1.500713, 0.067818)",
        "(-0.444074, 1.506392, 0.064137)",
        "(-0.444129, 1.512632, 0.060721)",
        "(-0.444021, 1.519418, 0.057547)",
        "(-0.443832, 1.526702, 0.054686)",
        "(-0.443669, 1.530513, 0.053410)",
        "(-0.443393, 1.538370, 0.051108)",
        "(-0.443177, 1.546638, 0.049204)",
        "(-0.443028, 1.555169, 0.047503)",
        "(-0.442769, 1.563894, 0.045959)",
        "(-0.442564, 1.568278, 0.045233)",
        "(-0.442283, 1.577040, 0.043944)",
        "(-0.442157, 1.585651, 0.043095)",
        "(-0.442148, 1.594104, 0.042645)",
        "(-0.442129, 1.602377, 0.042559)",
        "(-0.442121, 1.606421, 0.042725)",
        "(-0.442584, 1.614531, 0.043902)",
        "(-0.443399, 1.622411, 0.045970)",
        "(-0.444085, 1.629671, 0.048213)",
        "(-0.444553, 1.636394, 0.050888)",
        "(-0.444841, 1.639586, 0.052501)",
        "(-0.445932, 1.645636, 0.056249)",
        "(-0.447030, 1.651023, 0.060479)",
        "(-0.448006, 1.655756, 0.065063)",
        "(-0.448628, 1.659867, 0.070270)",
        "(-0.448912, 1.661792, 0.073019)",
        "(-0.449525, 1.665264, 0.078936)",
        "(-0.450279, 1.668125, 0.085024)",
        "(-0.451125, 1.670490, 0.091201)",
        "(-0.451934, 1.672389, 0.097409)",
        "(-0.452290, 1.673164, 0.100542)",
        "(-0.452955, 1.674468, 0.106889)",
        "(-0.453788, 1.675303, 0.113412)",
        "(-0.454705, 1.675602, 0.119900)",
        "(-0.455666, 1.675408, 0.126276)",
        "(-0.456180, 1.675164, 0.129455)",
        "(-0.457282, 1.674396, 0.135723)",
        "(-0.458561, 1.673013, 0.141705)",
        "(-0.459925, 1.670955, 0.147423)",
        "(-0.461270, 1.668103, 0.152910)",
        "(-0.461869, 1.666510, 0.155593)",
        "(-0.462905, 1.662799, 0.160749)",
        "(-0.463558, 1.658499, 0.165582)",
        "(-0.464039, 1.653649, 0.170277)",
        "(-0.464594, 1.648323, 0.175004)",
        "(-0.464879, 1.645482, 0.177348)",
        "(-0.465331, 1.639449, 0.181871)",
        "(-0.465491, 1.632966, 0.185938)",
        "(-0.465389, 1.625873, 0.189454)",
        "(-0.465312, 1.618209, 0.192533)",
        "(-0.465253, 1.614183, 0.193896)",
        "(-0.464954, 1.605633, 0.196280)",
        "(-0.464548, 1.596553, 0.198229)",
        "(-0.464049, 1.587205, 0.200014)",
        "(-0.463630, 1.577603, 0.201210)",
        "(-0.463359, 1.572796, 0.201654)",
        "(-0.462608, 1.563049, 0.201743)",
        "(-0.461775, 1.553296, 0.201139)",
        "(-0.461011, 1.543711, 0.200102)",
        "(-0.460259, 1.534386, 0.198456)",
        "(-0.459817, 1.529861, 0.197308)",
        "(-0.458872, 1.521074, 0.194456)",
        "(-0.457802, 1.512658, 0.190984)",
        "(-0.456484, 1.504879, 0.186556)",
        "(-0.455848, 1.501078, 0.184274)",
        "(-0.454488, 1.494262, 0.179112)",
        "(-0.453236, 1.488119, 0.173322)",
        "(-0.451860, 1.482579, 0.166770)",
        "(-0.450132, 1.477929, 0.159858)",
        "(-0.448589, 1.474140, 0.152774)",
        "(-0.447946, 1.472767, 0.149079)",
        "(-0.446582, 1.470477, 0.141499)",
        "(-0.445294, 1.469201, 0.133674)",
        "(-0.444181, 1.468939, 0.125996)",
        "(-0.443128, 1.469658, 0.118639)",
        "(-0.442562, 1.470430, 0.115066)",
        "(-0.441356, 1.472635, 0.108073)",
        "(-0.440288, 1.475850, 0.101527)",
        "(-0.439593, 1.480125, 0.095712)",
        "(-0.438952, 1.485156, 0.090453)",
        "(-0.438670, 1.487938, 0.088039)",
        "(-0.437937, 1.493833, 0.083561)",
        "(-0.437045, 1.500196, 0.079538)",
        "(-0.436290, 1.507063, 0.075908)",
        "(-0.435470, 1.514588, 0.072809)",
        "(-0.435059, 1.518514, 0.071408)",
        "(-0.434133, 1.526506, 0.068683)",
        "(-0.433339, 1.534945, 0.066438)",
        "(-0.433047, 1.543768, 0.064816)",
        "(-0.432896, 1.552885, 0.063621)",
        "(-0.432762, 1.557466, 0.062982)",
        "(-0.432500, 1.566758, 0.061995)",
        "(-0.432533, 1.576137, 0.061781)",
        "(-0.432945, 1.585538, 0.062316)",
        "(-0.433348, 1.594700, 0.063273)",
        "(-0.433462, 1.599062, 0.063695)",
        "(-0.433578, 1.607596, 0.064728)",
        "(-0.433729, 1.615946, 0.066843)",
        "(-0.434298, 1.624261, 0.069792)",
        "(-0.434972, 1.632064, 0.073512)",
        "(-0.435278, 1.635619, 0.075327)",
        "(-0.435844, 1.642488, 0.078976)",
        "(-0.436388, 1.648944, 0.083078)",
        "(-0.436983, 1.655013, 0.087816)",
        "(-0.437726, 1.660495, 0.092772)",
        "(-0.438141, 1.662937, 0.095214)",
        "(-0.439100, 1.667511, 0.100116)",
        "(-0.440282, 1.671476, 0.105288)",
        "(-0.441346, 1.674889, 0.110920)",
        "(-0.442383, 1.677791, 0.116674)",
        "(-0.443049, 1.678939, 0.119621)",
        "(-0.444469, 1.680786, 0.125473)",
        "(-0.445938, 1.681829, 0.131109)",
        "(-0.447321, 1.682083, 0.136706)",
        "(-0.448760, 1.681562, 0.142350)",
        "(-0.449422, 1.681119, 0.145189)",
        "(-0.450546, 1.679727, 0.150912)",
        "(-0.451740, 1.677618, 0.156731)",
        "(-0.453001, 1.674832, 0.162523)",
        "(-0.453679, 1.673006, 0.165269)",
        "(-0.454878, 1.669257, 0.170857)",
        "(-0.455946, 1.664584, 0.176423)",
        "(-0.457605, 1.656905, 0.184616)",
        "(-0.457803, 1.653458, 0.186986)",
        "(-0.458026, 1.646824, 0.191588)",
        "(-0.458114, 1.643200, 0.193859)",
        "(-0.458485, 1.635584, 0.198468)",
        "(-0.459019, 1.627584, 0.202787)",
        "(-0.459216, 1.619264, 0.206484)",
        "(-0.459155, 1.610472, 0.209395)",
        "(-0.459141, 1.605893, 0.210606)",
        "(-0.459106, 1.596573, 0.212673)",
        "(-0.459137, 1.587155, 0.214040)",
        "(-0.459154, 1.577484, 0.214535)",
        "(-0.459019, 1.572422, 0.214285)",
        "(-0.458910, 1.562220, 0.213534)",
        "(-0.458997, 1.552410, 0.211857)",
        "(-0.459100, 1.542481, 0.209439)",
        "(-0.458798, 1.532502, 0.206627)",
        "(-0.458438, 1.522711, 0.203753)",
        "(-0.458299, 1.517985, 0.202272)",
        "(-0.457887, 1.508828, 0.198984)",
        "(-0.457139, 1.499946, 0.194596)",
        "(-0.455940, 1.491270, 0.189197)",
        "(-0.454578, 1.483178, 0.183355)",
        "(-0.453977, 1.479335, 0.180392)",
        "(-0.452659, 1.472118, 0.174032)",
        "(-0.450725, 1.465527, 0.166670)",
        "(-0.448530, 1.459899, 0.158572)",
        "(-0.446496, 1.455595, 0.149982)",
        "(-0.445681, 1.453967, 0.145585)",
        "(-0.444122, 1.451943, 0.136537)",
        "(-0.442425, 1.451146, 0.127110)",
        "(-0.440687, 1.452256, 0.117698)",
        "(-0.439206, 1.454596, 0.108523)",
        "(-0.438555, 1.456136, 0.103976)",
        "(-0.437216, 1.460061, 0.095151)",
        "(-0.435777, 1.465045, 0.087057)",
        "(-0.433975, 1.471269, 0.079883)",
        "(-0.432085, 1.478427, 0.073199)",
        "(-0.431377, 1.482381, 0.070064)",
        "(-0.430354, 1.490817, 0.064349)",
        "(-0.429641, 1.499943, 0.059509)",
        "(-0.428853, 1.509475, 0.055201)",
        "(-0.428160, 1.519307, 0.051481)",
        "(-0.427965, 1.524344, 0.049957)",
        "(-0.427690, 1.534428, 0.047352)",
        "(-0.427517, 1.544368, 0.045242)",
        "(-0.427122, 1.554220, 0.043276)",
        "(-0.426477, 1.564021, 0.041742)",
        "(-0.426121, 1.568863, 0.041219)",
        "(-0.425439, 1.578405, 0.040982)",
        "(-0.424561, 1.587565, 0.041178)",
        "(-0.423828, 1.596339, 0.041730)",
        "(-0.423488, 1.605003, 0.043003)",
        "(-0.423449, 1.609192, 0.043998)",
        "(-0.423322, 1.617328, 0.046341)",
        "(-0.423171, 1.625041, 0.049109)",
        "(-0.423324, 1.632372, 0.052616)",
        "(-0.423635, 1.639435, 0.056774)",
        "(-0.423756, 1.642703, 0.059086)",
        "(-0.423769, 1.648701, 0.063741)",
        "(-0.424010, 1.654272, 0.068949)",
        "(-0.424871, 1.659421, 0.074990)",
        "(-0.425834, 1.664162, 0.081526)",
        "(-0.426348, 1.666214, 0.084947)",
        "(-0.427399, 1.669798, 0.091718)",
        "(-0.428637, 1.672888, 0.098936)",
        "(-0.430033, 1.675374, 0.106625)",
        "(-0.431193, 1.677222, 0.114374)",
        "(-0.431751, 1.677829, 0.118233)",
        "(-0.432869, 1.678699, 0.125871)",
        "(-0.434067, 1.678825, 0.133578)",
        "(-0.435302, 1.678227, 0.141306)",
        "(-0.436360, 1.676948, 0.148788)",
        "(-0.436898, 1.676005, 0.152497)",
        "(-0.438026, 1.673702, 0.159869)",
        "(-0.439281, 1.670840, 0.166942)",
        "(-0.440562, 1.667269, 0.173621)",
        "(-0.441843, 1.663043, 0.180046)",
        "(-0.442486, 1.660678, 0.183155)",
        "(-0.443643, 1.655658, 0.189099)",
        "(-0.444554, 1.650205, 0.194495)",
        "(-0.445274, 1.644258, 0.199291)",
        "(-0.445930, 1.637814, 0.203466)",
        "(-0.446278, 1.634431, 0.205343)",
        "(-0.446934, 1.627484, 0.208826)",
        "(-0.447195, 1.620263, 0.211882)",
        "(-0.447306, 1.612775, 0.214470)",
        "(-0.447445, 1.604909, 0.216652)",
        "(-0.447562, 1.600886, 0.217575)",
        "(-0.448014, 1.592798, 0.218910)",
        "(-0.448341, 1.584730, 0.219468)",
        "(-0.448391, 1.576519, 0.219367)",
        "(-0.448504, 1.568098, 0.219025)",
        "(-0.448592, 1.563838, 0.218899)",
        "(-0.448849, 1.555360, 0.218497)",
        "(-0.448942, 1.546944, 0.217271)",
        "(-0.448435, 1.538264, 0.214534)",
        "(-0.447916, 1.529447, 0.211038)",
        "(-0.447690, 1.525110, 0.209156)",
        "(-0.447191, 1.516700, 0.205158)",
        "(-0.446142, 1.508774, 0.200210)",
        "(-0.444731, 1.500942, 0.194486)",
        "(-0.443006, 1.493365, 0.188050)",
        "(-0.442113, 1.489795, 0.184708)",
        "(-0.440416, 1.483377, 0.177787)",
        "(-0.438545, 1.477871, 0.170257)",
        "(-0.436355, 1.473220, 0.161602)",
        "(-0.434607, 1.469646, 0.152491)",
        "(-0.433975, 1.468292, 0.147956)",
        "(-0.432910, 1.466568, 0.138758)",
        "(-0.431760, 1.465847, 0.129209)",
        "(-0.430675, 1.466048, 0.119454)",
        "(-0.429921, 1.467252, 0.109908)",
        "(-0.429661, 1.468103, 0.105302)",
        "(-0.429103, 1.470513, 0.096517)",
        "(-0.428255, 1.473621, 0.088284)",
        "(-0.427316, 1.477546, 0.080592)",
        "(-0.426747, 1.482085, 0.073444)",
        "(-0.426528, 1.484734, 0.070159)",
        "(-0.425709, 1.490378, 0.063750)",
        "(-0.424587, 1.497009, 0.058055)",
        "(-0.423697, 1.504487, 0.053367)",
        "(-0.423354, 1.512817, 0.049558)",
        "(-0.423172, 1.517134, 0.047736)",
        "(-0.422845, 1.526070, 0.044391)",
        "(-0.422463, 1.535320, 0.041628)",
        "(-0.422220, 1.544999, 0.039692)",
        "(-0.421976, 1.554782, 0.038242)",
        "(-0.421777, 1.559623, 0.037556)",
        "(-0.421368, 1.569181, 0.036562)",
        "(-0.421147, 1.578664, 0.036400)",
        "(-0.420853, 1.588037, 0.036582)",
        "(-0.420676, 1.592606, 0.036964)",
        "(-0.420287, 1.601486, 0.037821)",
        "(-0.420545, 1.609961, 0.039214)",
        "(-0.421436, 1.618409, 0.041431)",
        "(-0.422446, 1.626440, 0.044268)",
        "(-0.422858, 1.633953, 0.047476)",
        "(-0.422902, 1.637519, 0.049217)",
        "(-0.423140, 1.644172, 0.053256)",
        "(-0.423919, 1.650356, 0.058313)",
        "(-0.424702, 1.655803, 0.063914)",
        "(-0.425165, 1.660551, 0.069737)",
        "(-0.425378, 1.662659, 0.072810)",
        "(-0.426320, 1.666231, 0.079846)",
        "(-0.427757, 1.669306, 0.087863)",
        "(-0.428931, 1.671407, 0.095933)",
        "(-0.429948, 1.672524, 0.103932)",
        "(-0.430539, 1.672777, 0.108088)",
        "(-0.431857, 1.672925, 0.116659)",
        "(-0.433003, 1.672323, 0.125160)",
        "(-0.434170, 1.670866, 0.133472)",
        "(-0.435811, 1.668542, 0.141611)",
        "(-0.436719, 1.667014, 0.145606)",
        "(-0.438236, 1.663436, 0.153422)",
        "(-0.439401, 1.659029, 0.160794)",
        "(-0.440614, 1.653981, 0.167741)",
        "(-0.441865, 1.648325, 0.174151)",
        "(-0.442377, 1.645250, 0.177098)",
        "(-0.443413, 1.638862, 0.182812)",
        "(-0.444383, 1.632292, 0.188369)",
        "(-0.445210, 1.625608, 0.193554)",
        "(-0.446227, 1.618524, 0.198057)",
        "(-0.446882, 1.614479, 0.200120)",
        "(-0.447933, 1.606894, 0.203373)",
        "(-0.448598, 1.599153, 0.205739)",
        "(-0.449077, 1.591105, 0.207253)",
        "(-0.449537, 1.582783, 0.208221)",
        "(-0.449716, 1.578470, 0.208621)",
        "(-0.449985, 1.569612, 0.209186)",
        "(-0.450038, 1.560660, 0.209222)",
        "(-0.449853, 1.551613, 0.208694)",
        "(-0.449109, 1.542399, 0.207726)",
        "(-0.448706, 1.537730, 0.207231)",
        "(-0.448128, 1.528303, 0.206231)",
        "(-0.447763, 1.518921, 0.205221)",
        "(-0.447156, 1.509496, 0.203790)",
        "(-0.446705, 1.504749, 0.202929)",
        "(-0.445571, 1.495229, 0.200602)",
        "(-0.444754, 1.485887, 0.197976)",
        "(-0.444452, 1.477072, 0.195301)",
        "(-0.444395, 1.472982, 0.193840)",
        "(-0.443339, 1.460867, 0.188473)",
        "(-0.442752, 1.457002, 0.186150)",
        "(-0.441523, 1.449713, 0.180952)",
        "(-0.440454, 1.443419, 0.175045)",
        "(-0.439438, 1.438311, 0.168480)",
        "(-0.438154, 1.434277, 0.160975)",
        "(-0.437463, 1.432534, 0.157035)",
        "(-0.436115, 1.430855, 0.148565)",
        "(-0.434896, 1.430359, 0.139969)",
        "(-0.433758, 1.431590, 0.130792)",
        "(-0.432681, 1.434026, 0.121223)",
        "(-0.432248, 1.435813, 0.116445)",
        "(-0.431583, 1.440090, 0.107198)",
        "(-0.431015, 1.445816, 0.098444)",
        "(-0.430254, 1.452356, 0.090125)",
        "(-0.429593, 1.459960, 0.082491)",
        "(-0.429339, 1.464076, 0.078893)",
        "(-0.428886, 1.472620, 0.071918)",
        "(-0.428415, 1.481865, 0.065684)",
        "(-0.427828, 1.491389, 0.060202)",
        "(-0.427049, 1.501606, 0.055959)",
        "(-0.426645, 1.506912, 0.054119)",
        "(-0.425975, 1.517780, 0.051029)",
        "(-0.425599, 1.528657, 0.048334)",
        "(-0.425323, 1.539713, 0.046242)",
        "(-0.425191, 1.550878, 0.044654)",
        "(-0.425345, 1.556418, 0.044139)",
        "(-0.425807, 1.567336, 0.043699)",
        "(-0.426408, 1.577881, 0.043901)",
        "(-0.426511, 1.587868, 0.044422)",
        "(-0.426086, 1.597202, 0.045220)",
        "(-0.425994, 1.601665, 0.045939)",
        "(-0.426400, 1.610508, 0.048215)",
        "(-0.427542, 1.618602, 0.051359)",
        "(-0.428396, 1.626120, 0.054267)",
        "(-0.429320, 1.632742, 0.057707)",
        "(-0.429824, 1.635840, 0.059743)",
        "(-0.430823, 1.641616, 0.064202)",
        "(-0.431749, 1.646737, 0.069156)",
        "(-0.432783, 1.651072, 0.074626)",
        "(-0.433896, 1.654664, 0.080450)",
        "(-0.434443, 1.656170, 0.083509)",
        "(-0.435364, 1.658772, 0.089667)",
        "(-0.436291, 1.660500, 0.095977)",
        "(-0.437506, 1.661766, 0.102579)",
        "(-0.438606, 1.662486, 0.109401)",
        "(-0.439125, 1.662728, 0.112841)",
        "(-0.440298, 1.662701, 0.120103)",
        "(-0.441576, 1.662252, 0.127535)",
        "(-0.442645, 1.661195, 0.134680)",
        "(-0.443485, 1.659625, 0.141853)",
        "(-0.443916, 1.658662, 0.145533)",
        "(-0.444810, 1.656395, 0.153136)",
        "(-0.445778, 1.653671, 0.160726)",
        "(-0.446633, 1.650225, 0.167775)",
        "(-0.447762, 1.646215, 0.174084)",
        "(-0.448510, 1.643767, 0.176664)",
        "(-0.449889, 1.638618, 0.181293)",
        "(-0.451119, 1.632581, 0.184996)",
        "(-0.452214, 1.626089, 0.188572)",
        "(-0.453110, 1.619270, 0.191971)",
        "(-0.453409, 1.615747, 0.193589)",
        "(-0.454010, 1.608393, 0.196675)",
        "(-0.454464, 1.600604, 0.199529)",
        "(-0.454864, 1.592585, 0.201999)",
        "(-0.455294, 1.584510, 0.203639)",
        "(-0.455340, 1.580380, 0.204064)",
        "(-0.455391, 1.571874, 0.204440)",
        "(-0.455769, 1.563090, 0.204523)",
        "(-0.456123, 1.554357, 0.204143)",
        "(-0.456239, 1.545637, 0.202452)",
        "(-0.456245, 1.541264, 0.201510)",
        "(-0.455751, 1.532562, 0.198740)",
        "(-0.455270, 1.524234, 0.195854)",
        "(-0.455045, 1.516391, 0.192787)",
        "(-0.454665, 1.508702, 0.188666)",
        "(-0.454323, 1.504854, 0.186288)",
        "(-0.453563, 1.497450, 0.180977)",
        "(-0.453047, 1.490705, 0.175173)",
        "(-0.452697, 1.484817, 0.168907)",
        "(-0.452433, 1.479715, 0.161944)",
        "(-0.452291, 1.477331, 0.158087)",
        "(-0.451774, 1.473107, 0.149456)",
        "(-0.451198, 1.469298, 0.140609)",
        "(-0.450549, 1.466541, 0.131338)",
        "(-0.449689, 1.464712, 0.122089)",
        "(-0.449219, 1.464212, 0.117294)",
        "(-0.448342, 1.463728, 0.107597)",
        "(-0.447620, 1.464327, 0.098340)",
        "(-0.446686, 1.465876, 0.089809)",
        "(-0.445543, 1.468889, 0.082137)",
        "(-0.444988, 1.470773, 0.078458)",
        "(-0.444007, 1.475063, 0.071404)",
        "(-0.443173, 1.480166, 0.065202)",
        "(-0.442023, 1.486434, 0.060344)",
        "(-0.440587, 1.493151, 0.056111)",
        "(-0.439863, 1.496799, 0.054381)",
        "(-0.438529, 1.504032, 0.050886)",
        "(-0.437258, 1.511598, 0.047787)",
        "(-0.436269, 1.519675, 0.045447)",
        "(-0.435683, 1.523991, 0.044740)",
        "(-0.434385, 1.532634, 0.043186)",
        "(-0.433225, 1.541748, 0.042341)",
        "(-0.432710, 1.546482, 0.042354)",
        "(-0.431449, 1.560840, 0.042443)",
        "(-0.430916, 1.570894, 0.043291)",
        "(-0.430604, 1.575899, 0.043867)",
        "(-0.429960, 1.585771, 0.045150)",
        "(-0.430104, 1.595654, 0.047051)",
        "(-0.430685, 1.605347, 0.049824)",
        "(-0.431282, 1.614356, 0.052798)",
        "(-0.431511, 1.618456, 0.054164)",
        "(-0.431887, 1.626134, 0.057042)",
        "(-0.432178, 1.633291, 0.060665)",
        "(-0.432793, 1.639909, 0.065414)",
        "(-0.433438, 1.645859, 0.070747)",
        "(-0.433602, 1.648540, 0.073478)",
        "(-0.433734, 1.653279, 0.079023)",
        "(-0.434008, 1.657386, 0.085115)",
        "(-0.434584, 1.660767, 0.092202)",
        "(-0.435162, 1.663407, 0.099892)",
        "(-0.435346, 1.664311, 0.103716)",
        "(-0.435538, 1.665562, 0.111119)",
        "(-0.435790, 1.665933, 0.118727)",
        "(-0.436438, 1.665693, 0.126367)",
        "(-0.437072, 1.664698, 0.133655)",
        "(-0.437305, 1.663942, 0.137165)",
        "(-0.437799, 1.661824, 0.144041)",
        "(-0.438572, 1.659068, 0.150911)",
        "(-0.439516, 1.655632, 0.157778)",
        "(-0.440397, 1.651444, 0.164313)",
        "(-0.440844, 1.648890, 0.167528)",
        "(-0.441520, 1.643946, 0.173041)",
        "(-0.442327, 1.638422, 0.178364)",
        "(-0.443411, 1.632421, 0.183576)",
        "(-0.444657, 1.625893, 0.188380)",
        "(-0.445316, 1.622381, 0.190523)",
        "(-0.446620, 1.615101, 0.194454)",
        "(-0.447743, 1.607454, 0.198050)",
        "(-0.448951, 1.599416, 0.201300)",
        "(-0.449545, 1.595190, 0.202674)",
        "(-0.450788, 1.586871, 0.205346)",
        "(-0.452032, 1.578295, 0.207473)",
        "(-0.453250, 1.569457, 0.209083)",
        "(-0.454507, 1.560272, 0.210171)",
        "(-0.455809, 1.550748, 0.210640)",
        "(-0.456297, 1.545802, 0.210614)",
        "(-0.457025, 1.535891, 0.210253)",
        "(-0.457435, 1.526348, 0.209510)",
        "(-0.457665, 1.517028, 0.208367)",
        "(-0.457634, 1.507898, 0.206100)",
        "(-0.457506, 1.503436, 0.204559)",
        "(-0.457132, 1.494831, 0.201124)",
        "(-0.456593, 1.486964, 0.196999)",
        "(-0.455601, 1.479860, 0.192386)",
        "(-0.454384, 1.473570, 0.187311)",
        "(-0.453775, 1.470772, 0.184503)",
        "(-0.452496, 1.465776, 0.178219)",
        "(-0.451061, 1.461713, 0.170819)",
        "(-0.449747, 1.458630, 0.162503)",
        "(-0.448645, 1.456647, 0.153781)",
        "(-0.448245, 1.456107, 0.149309)",
        "(-0.447521, 1.455604, 0.140142)",
        "(-0.446360, 1.455711, 0.130510)",
        "(-0.445007, 1.456533, 0.120669)",
        "(-0.444165, 1.458412, 0.111171)",
        "(-0.443800, 1.459719, 0.106586)",
        "(-0.442861, 1.462671, 0.097472)",
        "(-0.441508, 1.466224, 0.088673)",
        "(-0.440153, 1.470479, 0.080278)",
        "(-0.439498, 1.475773, 0.072852)",
        "(-0.439258, 1.478782, 0.069459)",
        "(-0.438473, 1.485103, 0.062898)",
        "(-0.437616, 1.492057, 0.057041)",
        "(-0.436764, 1.499851, 0.052276)",
        "(-0.435901, 1.508319, 0.048371)",
        "(-0.435626, 1.512743, 0.046760)",
        "(-0.435231, 1.522006, 0.044166)",
        "(-0.434864, 1.531728, 0.042528)",
        "(-0.434166, 1.541538, 0.041305)",
        "(-0.433098, 1.551338, 0.040323)",
        "(-0.432491, 1.556270, 0.040120)",
        "(-0.431636, 1.566289, 0.040476)",
        "(-0.431223, 1.576274, 0.041845)",
        "(-0.430715, 1.585816, 0.043686)",
        "(-0.430102, 1.594766, 0.045583)",
        "(-0.429800, 1.599034, 0.046584)",
        "(-0.429729, 1.607441, 0.049033)",
        "(-0.430215, 1.615800, 0.052475)",
        "(-0.430618, 1.623652, 0.056120)",
        "(-0.430876, 1.630945, 0.059510)",
        "(-0.431011, 1.634495, 0.061357)",
        "(-0.431461, 1.641371, 0.065725)",
        "(-0.432227, 1.648079, 0.070937)",
        "(-0.433031, 1.654486, 0.076603)",
        "(-0.433762, 1.660375, 0.082545)",
        "(-0.434084, 1.663104, 0.085607)",
        "(-0.434708, 1.667879, 0.091963)",
        "(-0.435383, 1.672147, 0.098473)",
        "(-0.436408, 1.675720, 0.105475)",
        "(-0.437638, 1.678637, 0.112779)",
        "(-0.438310, 1.679856, 0.116401)",
        "(-0.439737, 1.681584, 0.123430)",
        "(-0.441314, 1.682409, 0.130295)",
        "(-0.442990, 1.682445, 0.137301)",
        "(-0.444634, 1.681593, 0.144143)",
        "(-0.445368, 1.680707, 0.147436)",
        "(-0.446638, 1.678259, 0.153722)",
        "(-0.447865, 1.674924, 0.159811)",
        "(-0.448375, 1.672827, 0.162838)",
        "(-0.449626, 1.666000, 0.171614)",
        "(-0.449962, 1.663325, 0.174366)",
        "(-0.450708, 1.657778, 0.179782)",
        "(-0.451455, 1.651524, 0.184952)",
        "(-0.452078, 1.644681, 0.189773)",
        "(-0.452705, 1.637367, 0.194259)",
        "(-0.453048, 1.633459, 0.196302)",
        "(-0.453808, 1.625357, 0.200017)",
        "(-0.454706, 1.617317, 0.203394)",
        "(-0.455673, 1.609044, 0.206106)",
        "(-0.456748, 1.600333, 0.208100)",
        "(-0.457278, 1.595887, 0.208845)",
        "(-0.458232, 1.586834, 0.209701)",
        "(-0.458798, 1.577703, 0.210067)",
        "(-0.459588, 1.568485, 0.210018)",
        "(-0.460804, 1.559045, 0.209377)",
        "(-0.461385, 1.554219, 0.208746)",
        "(-0.462020, 1.544434, 0.206818)",
        "(-0.462237, 1.534554, 0.204107)",
        "(-0.462383, 1.524909, 0.201223)",
        "(-0.462585, 1.515547, 0.198238)",
        "(-0.462506, 1.511016, 0.196570)",
        "(-0.461921, 1.502243, 0.192731)",
        "(-0.461075, 1.493870, 0.188211)",
        "(-0.459806, 1.486426, 0.182827)",
        "(-0.458558, 1.479932, 0.177075)",
        "(-0.458058, 1.477046, 0.173944)",
        "(-0.456776, 1.471603, 0.166988)",
        "(-0.455127, 1.466925, 0.159155)",
        "(-0.453547, 1.463418, 0.150884)",
        "(-0.451801, 1.461243, 0.142537)",
        "(-0.450904, 1.460571, 0.138268)",
        "(-0.449282, 1.460402, 0.129481)",
        "(-0.447972, 1.461285, 0.120813)",
        "(-0.446704, 1.463267, 0.112550)",
        "(-0.445185, 1.466247, 0.104775)",
        "(-0.444268, 1.468215, 0.101028)",
        "(-0.442717, 1.472626, 0.093971)",
        "(-0.441516, 1.478626, 0.088619)",
        "(-0.440083, 1.485083, 0.083836)",
        "(-0.438214, 1.492038, 0.079302)",
        "(-0.437143, 1.495721, 0.077246)",
        "(-0.435122, 1.503462, 0.073442)",
        "(-0.433779, 1.511804, 0.069997)",
        "(-0.433198, 1.520735, 0.067195)",
        "(-0.432765, 1.530163, 0.065012)",
        "(-0.432492, 1.535018, 0.063927)",
        "(-0.431735, 1.544777, 0.061472)",
        "(-0.431413, 1.549734, 0.060308)",
        "(-0.431871, 1.564991, 0.057889)",
        "(-0.432940, 1.575400, 0.057129)",
        "(-0.433408, 1.580549, 0.056737)",
        "(-0.434306, 1.590673, 0.056091)",
        "(-0.435188, 1.600532, 0.056077)",
        "(-0.436264, 1.610048, 0.056847)",
        "(-0.436835, 1.618821, 0.058646)",
        "(-0.437046, 1.623059, 0.059503)",
        "(-0.437244, 1.630815, 0.061623)",
        "(-0.437753, 1.638295, 0.064518)",
        "(-0.438794, 1.645561, 0.068341)",
        "(-0.439811, 1.652479, 0.073075)",
        "(-0.440264, 1.655819, 0.075449)",
        "(-0.441209, 1.662097, 0.080412)",
        "(-0.442684, 1.667801, 0.085722)",
        "(-0.444807, 1.672879, 0.091450)",
        "(-0.446537, 1.677215, 0.097230)",
        "(-0.447171, 1.679066, 0.100191)",
        "(-0.448284, 1.682304, 0.106317)",
        "(-0.449398, 1.684963, 0.113051)",
        "(-0.450835, 1.687137, 0.120376)",
        "(-0.452736, 1.688446, 0.127838)",
        "(-0.453814, 1.688524, 0.131618)",
        "(-0.455731, 1.687995, 0.138372)",
        "(-0.457776, 1.686692, 0.145142)",
        "(-0.459945, 1.684698, 0.152274)",
        "(-0.461847, 1.681841, 0.159384)",
        "(-0.462774, 1.680008, 0.162902)",
        "(-0.464726, 1.675763, 0.169682)",
        "(-0.466781, 1.670830, 0.176008)",
        "(-0.468699, 1.665170, 0.181576)",
        "(-0.470241, 1.658805, 0.186393)",
        "(-0.470904, 1.655350, 0.188587)",
        "(-0.472125, 1.648068, 0.192639)",
        "(-0.472924, 1.640308, 0.196122)",
        "(-0.473197, 1.632227, 0.199081)",
        "(-0.473403, 1.623831, 0.201711)",
        "(-0.473729, 1.619411, 0.202954)",
        "(-0.474630, 1.610584, 0.205386)",
        "(-0.475093, 1.601378, 0.207123)",
        "(-0.474339, 1.591883, 0.207690)",
        "(-0.473654, 1.582400, 0.208171)",
        "(-0.473578, 1.577628, 0.208443)",
        "(-0.473765, 1.567900, 0.208849)",
        "(-0.473565, 1.558249, 0.208581)",
        "(-0.472598, 1.548712, 0.207496)",
        "(-0.471192, 1.539311, 0.205985)",
        "(-0.470612, 1.534700, 0.205130)",
        "(-0.469702, 1.525819, 0.203467)",
        "(-0.469090, 1.517554, 0.201523)",
        "(-0.468296, 1.509705, 0.198851)",
        "(-0.466884, 1.502008, 0.194880)",
        "(-0.466081, 1.498320, 0.192449)",
        "(-0.464771, 1.491426, 0.187275)",
        "(-0.463898, 1.485401, 0.181861)",
        "(-0.462918, 1.480350, 0.175864)",
        "(-0.461241, 1.475886, 0.168918)",
        "(-0.460157, 1.473973, 0.164964)",
        "(-0.458354, 1.470748, 0.156738)",
        "(-0.457002, 1.468365, 0.148235)",
        "(-0.455502, 1.467059, 0.139291)",
        "(-0.453964, 1.466920, 0.130174)",
        "(-0.453298, 1.467306, 0.125617)",
        "(-0.452144, 1.468685, 0.116575)",
        "(-0.450775, 1.471015, 0.107733)",
        "(-0.449218, 1.474502, 0.099564)",
        "(-0.447773, 1.479381, 0.092271)",
        "(-0.447105, 1.481963, 0.088654)",
        "(-0.446037, 1.488001, 0.081826)",
        "(-0.445480, 1.494931, 0.075808)",
        "(-0.444679, 1.502632, 0.070611)",
        "(-0.443630, 1.510904, 0.066132)",
        "(-0.443287, 1.515291, 0.064172)",
        "(-0.443217, 1.524346, 0.060709)",
        "(-0.443517, 1.533655, 0.057712)",
        "(-0.443548, 1.543064, 0.055123)",
        "(-0.443013, 1.552640, 0.053196)",
        "(-0.442666, 1.557558, 0.052515)",
        "(-0.442297, 1.567487, 0.051702)",
        "(-0.442429, 1.577452, 0.051668)",
        "(-0.442778, 1.587371, 0.052037)",
        "(-0.443090, 1.597119, 0.052762)",
        "(-0.443114, 1.601915, 0.053376)",
        "(-0.443153, 1.611486, 0.055090)",
        "(-0.444003, 1.620898, 0.057648)",
        "(-0.445366, 1.629857, 0.060490)",
        "(-0.446060, 1.634066, 0.061888)",
        "(-0.447142, 1.642340, 0.064771)",
        "(-0.447894, 1.650188, 0.068359)",
        "(-0.449191, 1.657824, 0.072873)",
        "(-0.450747, 1.664852, 0.078012)",
        "(-0.452035, 1.670954, 0.082686)",
        "(-0.452678, 1.673748, 0.084989)",
        "(-0.454337, 1.678795, 0.089881)",
        "(-0.456461, 1.683212, 0.095516)",
        "(-0.458532, 1.687032, 0.101664)",
        "(-0.460369, 1.690050, 0.107920)",
        "(-0.461187, 1.691201, 0.111037)",
        "(-0.462719, 1.693010, 0.117301)",
        "(-0.464266, 1.694229, 0.123774)",
        "(-0.465795, 1.694835, 0.130384)",
        "(-0.467149, 1.694718, 0.136856)",
        "(-0.467721, 1.694374, 0.140082)",
        "(-0.468760, 1.693342, 0.146499)",
        "(-0.469578, 1.691738, 0.152907)",
        "(-0.470294, 1.689448, 0.159294)",
        "(-0.471213, 1.686233, 0.165540)",
        "(-0.471685, 1.684527, 0.168556)",
        "(-0.472472, 1.680381, 0.174282)",
        "(-0.472906, 1.675562, 0.179702)",
        "(-0.473249, 1.669815, 0.184793)",
        "(-0.473477, 1.663543, 0.189739)",
        "(-0.473525, 1.660258, 0.192109)",
        "(-0.473559, 1.653314, 0.196616)",
        "(-0.473516, 1.646040, 0.201103)",
        "(-0.473515, 1.638427, 0.205382)",
        "(-0.473488, 1.630508, 0.209162)",
        "(-0.473519, 1.626432, 0.210834)",
        "(-0.473329, 1.617818, 0.213622)",
        "(-0.473151, 1.608674, 0.215802)",
        "(-0.473094, 1.603791, 0.216255)",
        "(-0.472858, 1.589325, 0.217331)",
        "(-0.472643, 1.584296, 0.217283)",
        "(-0.472056, 1.573994, 0.216902)",
        "(-0.471774, 1.563694, 0.216188)",
        "(-0.471468, 1.553559, 0.214941)",
        "(-0.470699, 1.543274, 0.212903)",
        "(-0.470308, 1.538079, 0.211714)",
        "(-0.469461, 1.527809, 0.209001)",
        "(-0.468347, 1.517917, 0.205656)",
        "(-0.466920, 1.508605, 0.201550)",
        "(-0.465365, 1.499959, 0.197111)",
        "(-0.464600, 1.495960, 0.194707)",
        "(-0.463041, 1.488550, 0.189668)",
        "(-0.461762, 1.482285, 0.183943)",
        "(-0.460367, 1.476780, 0.177475)",
        "(-0.458576, 1.472144, 0.170048)",
        "(-0.457565, 1.470347, 0.166099)",
        "(-0.455711, 1.467280, 0.158376)",
        "(-0.453800, 1.465718, 0.150451)",
        "(-0.451952, 1.465491, 0.141852)",
        "(-0.450311, 1.466255, 0.132503)",
        "(-0.449654, 1.466989, 0.127760)",
        "(-0.448721, 1.469411, 0.118329)",
        "(-0.447720, 1.472337, 0.109066)",
        "(-0.446415, 1.475831, 0.100299)",
        "(-0.444860, 1.479823, 0.091985)",
        "(-0.444018, 1.482153, 0.088023)",
        "(-0.442469, 1.487179, 0.080578)",
        "(-0.440929, 1.492769, 0.073913)",
        "(-0.439182, 1.498966, 0.067801)"
    ],
    "rightHandRotations": [
        "(310.108300, 116.960300, 305.211200)",
        "(310.001200, 117.025300, 305.171100)",
        "(309.959100, 117.052700, 305.125500)",
        "(309.937800, 117.010900, 305.112700)",
        "(309.881200, 116.959600, 305.117400)",
        "(309.671300, 117.005700, 305.066200)",
        "(309.578900, 117.052100, 305.022000)",
        "(309.530500, 117.040100, 304.991100)",
        "(309.407200, 116.964500, 305.052600)",
        "(309.240700, 116.551900, 305.478600)",
        "(308.935000, 116.130800, 305.947900)",
        "(308.727100, 116.160400, 306.014700)",
        "(308.353200, 116.439700, 305.822600)",
        "(308.208000, 116.682600, 305.505600)",
        "(308.381900, 117.129900, 305.126900)",
        "(308.770600, 116.936100, 305.248200)",
        "(308.320400, 115.823500, 305.949200)",
        "(307.909100, 115.439500, 306.180100)",
        "(306.697100, 114.946400, 306.334500)",
        "(305.612800, 114.719300, 306.026100)",
        "(304.830500, 114.490500, 305.125700)",
        "(304.505600, 114.171200, 304.731600)",
        "(303.572800, 113.375900, 304.433800)",
        "(302.331400, 112.908100, 304.185500)",
        "(301.001200, 112.660300, 304.025800)",
        "(299.948700, 112.271600, 303.850600)",
        "(299.147700, 111.770900, 303.807700)",
        "(298.721900, 111.657200, 303.675800)",
        "(297.772100, 111.787900, 303.165000)",
        "(297.197400, 111.776700, 302.975600)",
        "(297.020500, 111.007300, 303.510800)",
        "(296.840500, 110.674400, 303.692800)",
        "(296.378100, 110.187000, 303.942700)",
        "(295.719700, 110.350800, 303.670100)",
        "(295.134600, 110.438900, 303.401000)",
        "(294.462400, 110.497500, 303.063900)",
        "(293.605100, 110.833600, 302.570900)",
        "(293.162000, 111.189300, 302.216400)",
        "(292.246900, 111.953800, 301.375700)",
        "(291.288100, 112.736800, 300.470000)",
        "(290.426400, 113.328900, 299.876800)",
        "(289.578000, 114.168400, 299.172000)",
        "(289.152000, 114.500200, 298.881700)",
        "(288.220000, 115.141300, 298.231600)",
        "(287.001400, 116.745800, 296.630200)",
        "(285.924600, 119.029400, 294.655500)",
        "(285.113700, 120.368800, 293.468000)",
        "(284.830000, 121.024400, 292.895000)",
        "(284.189400, 122.240300, 291.827200)",
        "(283.355300, 124.669000, 289.570500)",
        "(282.586500, 127.694800, 286.985400)",
        "(281.926900, 131.276100, 283.903300)",
        "(281.699100, 133.238500, 282.153500)",
        "(281.291600, 136.416200, 279.271800)",
        "(280.844200, 140.371700, 275.617500)",
        "(280.334700, 145.668100, 270.760500)",
        "(279.820000, 151.819900, 265.147600)",
        "(279.562000, 154.833800, 262.410000)",
        "(279.142800, 161.336500, 256.444200)",
        "(278.882400, 166.860800, 251.448000)",
        "(278.644700, 172.734300, 246.083000)",
        "(278.599500, 175.992100, 243.109100)",
        "(278.693100, 183.362800, 236.272300)",
        "(278.851200, 189.698300, 230.567200)",
        "(278.927000, 193.842100, 227.205800)",
        "(279.011000, 197.493400, 224.321400)",
        "(279.264600, 201.591000, 220.991100)",
        "(279.444900, 203.824700, 219.116000)",
        "(279.878400, 208.078700, 215.579000)",
        "(280.223000, 211.381000, 213.040300)",
        "(280.441900, 213.878400, 211.478700)",
        "(280.719600, 215.900000, 210.399900)",
        "(280.930500, 216.892600, 209.752900)",
        "(281.351600, 218.391400, 208.946900)",
        "(281.657700, 219.277300, 208.937000)",
        "(281.738300, 220.075000, 209.304900)",
        "(281.994100, 220.917500, 209.535800)",
        "(282.149000, 221.215400, 209.656500)",
        "(282.459700, 221.801700, 209.903900)",
        "(282.770600, 222.649000, 210.198900)",
        "(283.025100, 223.395500, 210.635300)",
        "(283.179400, 223.120000, 212.021500)",
        "(283.266700, 222.827000, 212.870200)",
        "(283.502900, 222.452700, 214.502800)",
        "(283.694400, 221.631800, 216.686900)",
        "(283.789900, 219.936400, 219.692000)",
        "(283.912700, 217.966300, 223.061900)",
        "(283.995800, 216.850500, 224.888000)",
        "(284.163600, 214.511100, 228.624800)",
        "(284.496400, 212.567600, 231.949800)",
        "(284.945000, 210.613300, 235.172700)",
        "(285.206200, 209.566500, 236.823100)",
        "(285.698400, 207.371000, 240.173300)",
        "(286.001300, 204.917900, 243.648100)",
        "(286.267600, 202.702600, 247.014700)",
        "(286.349400, 200.389300, 250.316900)",
        "(286.295500, 197.948200, 253.800200)",
        "(286.286900, 196.472800, 255.787000)",
        "(286.385700, 193.121300, 259.906100)",
        "(286.590100, 190.354400, 263.266100)",
        "(286.864200, 187.287400, 266.915600)",
        "(287.169700, 183.185000, 271.532700)",
        "(287.426900, 180.850000, 274.091300)",
        "(287.993200, 177.064000, 278.184100)",
        "(288.680800, 174.187800, 281.165300)",
        "(289.208900, 171.520400, 283.892700)",
        "(289.351100, 169.709100, 285.736400)",
        "(289.792700, 166.336900, 289.271800)",
        "(290.682600, 163.624800, 291.743000)",
        "(291.847100, 161.539300, 293.005800)",
        "(292.580400, 158.961600, 294.566400)",
        "(292.788500, 157.619100, 295.677000)",
        "(293.182200, 155.285800, 297.704800)",
        "(293.967600, 152.612700, 299.271800)",
        "(294.929400, 150.202000, 300.289200)",
        "(295.857100, 148.369000, 300.838900)",
        "(296.770600, 146.699500, 301.049500)",
        "(297.198700, 145.876900, 301.071700)",
        "(297.766700, 143.838700, 301.486400)",
        "(298.314300, 142.152800, 301.783900)",
        "(299.121600, 140.464100, 301.603400)",
        "(299.790400, 138.133900, 301.897900)",
        "(299.915600, 137.122500, 302.090700)",
        "(299.914100, 135.890700, 301.616200)",
        "(300.097900, 135.073000, 300.354000)",
        "(300.244000, 133.471600, 299.659100)",
        "(299.913400, 131.547300, 299.752500)",
        "(299.574200, 130.730900, 299.719100)",
        "(298.788200, 129.554300, 299.008700)",
        "(297.993400, 128.606700, 298.186800)",
        "(297.318900, 127.707500, 297.546300)",
        "(296.702600, 126.723500, 297.049400)",
        "(296.341400, 126.369700, 296.728100)",
        "(295.283000, 126.292900, 295.496000)",
        "(294.158300, 126.359600, 294.464800)",
        "(293.138900, 126.091400, 293.866900)",
        "(292.065600, 125.825400, 293.132000)",
        "(291.451800, 125.934500, 292.594900)",
        "(290.122200, 126.464000, 291.259400)",
        "(288.746000, 127.625200, 289.558500)",
        "(288.194300, 128.021200, 288.913100)",
        "(287.113300, 128.770400, 287.620900)",
        "(286.017500, 129.452100, 286.366300)",
        "(284.766300, 131.687800, 283.903000)",
        "(283.566200, 134.983600, 280.445200)",
        "(282.608800, 138.345300, 276.822200)",
        "(281.859300, 141.993600, 272.980900)",
        "(281.557500, 144.152200, 270.784700)",
        "(280.975500, 149.188100, 265.637800)",
        "(280.459900, 155.491600, 259.308000)",
        "(280.029000, 161.866500, 253.000700)",
        "(279.746300, 167.925700, 247.044700)",
        "(279.673500, 170.581600, 244.520600)",
        "(279.544400, 175.745800, 239.615800)",
        "(279.574100, 182.324800, 233.178200)",
        "(279.725100, 188.244400, 227.552200)",
        "(279.711000, 192.298800, 224.047900)",
        "(279.735000, 194.333700, 222.280800)",
        "(279.945100, 198.744400, 218.301100)",
        "(280.566900, 203.234900, 214.145100)",
        "(281.150100, 206.967800, 210.886700)",
        "(281.476400, 210.086500, 208.508200)",
        "(281.597800, 211.629900, 207.387800)",
        "(282.044500, 214.615200, 205.097100)",
        "(282.584900, 216.902300, 203.400900)",
        "(282.982100, 218.616600, 202.367300)",
        "(283.263300, 220.596200, 201.331500)",
        "(283.371900, 221.275000, 201.190400)",
        "(283.611800, 222.564700, 200.771600)",
        "(283.923600, 223.897900, 200.197700)",
        "(284.292400, 225.151900, 199.956000)",
        "(284.601000, 226.065700, 200.132100)",
        "(284.732100, 226.355100, 200.358800)",
        "(284.917400, 226.674800, 201.030400)",
        "(285.079000, 226.706700, 201.934800)",
        "(285.246500, 226.776700, 202.970800)",
        "(285.425200, 226.594500, 204.346400)",
        "(285.516500, 226.305700, 205.222200)",
        "(285.673500, 225.364300, 207.247100)",
        "(285.845600, 224.185000, 209.495600)",
        "(286.024800, 222.993300, 211.799400)",
        "(286.067300, 222.260300, 213.118300)",
        "(286.191500, 221.145100, 215.371700)",
        "(286.350500, 220.287600, 217.324800)",
        "(286.451600, 219.102700, 219.615500)",
        "(286.468700, 217.189800, 222.584400)",
        "(286.408800, 215.043000, 225.663900)",
        "(286.343100, 213.814900, 227.432200)",
        "(286.280800, 211.664100, 230.576400)",
        "(286.251400, 209.542000, 233.526000)",
        "(286.422500, 206.936400, 236.893600)",
        "(286.505600, 205.287000, 238.893400)",
        "(286.484400, 201.981200, 242.915600)",
        "(286.414200, 198.946700, 246.878900)",
        "(286.582200, 196.110700, 250.389200)",
        "(287.009800, 192.533700, 254.379200)",
        "(287.564600, 189.060400, 258.245400)",
        "(287.890600, 187.438400, 260.055600)",
        "(288.649600, 184.445400, 263.355500)",
        "(289.596600, 181.712900, 266.134800)",
        "(290.465200, 178.840700, 268.849000)",
        "(290.797800, 177.349400, 270.263900)",
        "(291.270400, 173.972200, 273.693700)",
        "(291.740600, 170.674800, 276.919700)",
        "(292.443100, 168.151100, 278.915500)",
        "(293.337300, 165.809500, 280.523000)",
        "(294.348200, 163.608900, 281.998600)",
        "(294.821200, 162.264500, 282.869000)",
        "(295.563100, 159.623300, 284.741000)",
        "(296.417200, 157.349800, 286.093400)",
        "(297.216900, 154.922600, 287.146600)",
        "(297.720900, 152.927600, 287.874200)",
        "(297.934000, 152.115200, 288.031700)",
        "(298.135900, 150.226100, 288.354700)",
        "(298.188500, 148.359600, 288.744000)",
        "(298.285800, 146.716900, 288.801400)",
        "(298.345200, 145.263600, 288.317300)",
        "(298.213900, 144.494800, 288.096600)",
        "(297.696300, 143.259000, 287.746400)",
        "(297.220900, 142.195700, 287.264600)",
        "(296.950400, 140.898700, 286.743700)",
        "(296.343400, 139.622800, 286.257100)",
        "(295.788100, 139.207000, 285.918900)",
        "(294.595100, 138.827500, 285.094200)",
        "(293.502200, 138.378900, 284.314100)",
        "(292.672700, 137.852900, 283.688000)",
        "(291.642400, 137.908300, 282.437600)",
        "(290.987700, 138.822500, 280.957800)",
        "(289.890700, 141.200200, 277.727000)",
        "(288.997100, 142.216100, 276.047200)",
        "(288.083100, 142.776700, 274.910600)",
        "(287.498400, 143.582200, 273.750700)",
        "(286.440400, 147.114300, 269.690200)",
        "(285.527800, 151.300400, 265.254100)",
        "(284.677300, 153.916300, 262.432400)",
        "(283.833100, 156.868400, 259.275300)",
        "(283.495400, 158.897400, 257.162400)",
        "(282.916400, 163.595300, 252.275100)",
        "(282.386600, 167.819000, 248.055200)",
        "(281.927300, 172.603900, 243.488300)",
        "(281.554900, 177.267000, 238.909500)",
        "(281.447100, 181.193700, 235.107300)",
        "(281.356600, 183.290800, 233.103500)",
        "(281.259400, 188.265000, 228.436500)",
        "(281.454200, 193.979900, 223.069700)",
        "(281.703800, 199.011300, 218.408900)",
        "(281.853300, 201.324100, 216.296300)",
        "(282.180600, 205.373700, 212.765200)",
        "(282.495700, 208.419500, 210.169000)",
        "(282.900800, 211.399200, 207.589000)",
        "(283.391600, 214.743800, 204.774700)",
        "(283.641700, 217.684800, 202.485000)",
        "(283.726200, 218.880100, 201.620900)",
        "(283.872800, 221.034000, 200.320900)",
        "(284.241500, 223.223200, 198.913200)",
        "(284.612700, 225.162300, 197.649400)",
        "(284.873000, 226.927200, 196.795100)",
        "(284.968900, 227.617000, 196.614100)",
        "(285.092900, 228.517200, 196.740300)",
        "(285.126400, 229.598800, 196.619000)",
        "(285.324300, 230.816900, 196.336000)",
        "(285.618100, 231.272800, 196.984800)",
        "(285.682200, 231.183700, 197.611600)",
        "(285.735600, 230.836900, 199.002000)",
        "(285.688800, 230.364600, 200.495000)",
        "(285.968200, 229.986800, 202.030500)",
        "(286.330800, 229.379400, 203.789200)",
        "(286.459000, 228.874400, 204.872700)",
        "(286.681800, 227.138400, 207.750600)",
        "(286.794100, 225.410100, 210.477200)",
        "(286.903100, 223.950000, 212.915300)",
        "(286.902100, 222.431000, 215.372600)",
        "(286.820100, 221.425100, 216.787900)",
        "(286.609900, 218.782600, 220.255000)",
        "(286.369000, 215.857000, 224.042200)",
        "(286.142300, 213.310800, 227.327700)",
        "(286.057200, 211.929100, 229.100300)",
        "(286.019000, 208.957500, 232.839200)",
        "(285.833900, 205.288100, 237.045900)",
        "(285.862100, 201.216600, 241.732100)",
        "(286.168400, 196.901900, 246.690300)",
        "(286.407300, 194.756400, 249.050400)",
        "(287.025700, 190.485900, 253.541300)",
        "(287.606000, 186.502800, 257.708900)",
        "(288.249100, 183.185700, 261.497100)",
        "(289.019000, 180.192500, 264.859500)",
        "(290.236300, 177.929700, 267.386400)",
        "(290.836300, 176.896600, 268.379100)",
        "(291.596600, 174.265500, 270.973400)",
        "(292.273900, 171.817200, 273.489000)",
        "(293.186500, 169.291500, 275.868200)",
        "(293.797200, 168.089000, 276.894600)",
        "(295.083700, 165.474400, 278.881400)",
        "(296.160300, 162.386800, 281.206100)",
        "(296.968800, 159.017300, 283.696900)",
        "(297.755400, 156.093900, 285.858300)",
        "(298.212900, 154.851800, 286.661600)",
        "(299.455100, 152.826000, 287.359400)",
        "(300.515900, 150.518700, 287.925800)",
        "(300.897900, 147.910400, 289.204500)",
        "(301.117900, 145.159200, 290.555700)",
        "(301.324800, 144.009000, 290.792100)",
        "(301.877600, 142.194100, 290.571000)",
        "(302.008500, 139.956700, 290.678600)",
        "(301.523100, 137.436800, 291.371200)",
        "(300.752400, 134.679700, 292.311300)",
        "(299.914600, 132.794000, 292.408000)",
        "(299.569800, 132.081700, 292.106900)",
        "(299.052000, 130.613300, 291.540300)",
        "(298.223800, 129.469700, 291.060700)",
        "(297.094300, 128.382100, 290.804000)",
        "(296.458300, 128.166400, 290.315300)",
        "(295.239200, 128.142300, 289.025200)",
        "(294.175200, 127.956000, 288.095600)",
        "(293.188400, 127.855600, 287.367400)",
        "(292.694700, 128.139700, 286.778700)",
        "(291.505000, 129.045500, 285.046500)",
        "(290.309300, 130.591400, 282.878900)",
        "(289.215800, 131.771000, 281.165300)",
        "(288.024100, 133.411700, 279.043100)",
        "(286.815200, 135.427200, 276.535900)",
        "(286.184100, 136.845500, 274.840100)",
        "(285.009600, 140.041400, 271.181700)",
        "(283.845800, 143.463900, 267.512700)",
        "(282.785000, 147.479000, 263.303000)",
        "(281.939100, 152.548400, 258.016300)",
        "(281.578700, 155.427900, 255.111800)",
        "(280.946700, 161.036500, 249.557900)",
        "(280.513700, 167.117000, 243.613500)",
        "(280.248500, 173.162300, 237.748700)",
        "(280.141400, 179.533200, 231.601100)",
        "(280.223500, 185.351100, 226.057000)",
        "(280.273500, 187.748100, 223.865400)",
        "(280.436000, 193.181500, 218.756100)",
        "(280.840500, 199.330100, 213.056400)",
        "(281.253400, 204.349200, 208.533900)",
        "(281.697800, 208.517700, 204.807100)",
        "(281.909100, 210.288900, 203.322800)",
        "(282.213100, 213.123200, 201.201800)",
        "(282.633200, 215.685000, 199.317600)",
        "(283.165200, 218.200800, 197.428100)",
        "(283.578100, 220.568800, 195.897600)",
        "(283.726300, 221.303900, 195.660900)",
        "(284.011500, 222.189600, 195.698100)",
        "(284.408900, 222.684400, 196.129400)",
        "(284.923800, 223.427800, 196.309300)",
        "(285.380900, 223.862600, 196.873900)",
        "(285.573500, 223.904300, 197.369500)",
        "(285.903800, 223.776200, 198.563900)",
        "(286.250300, 223.826700, 199.658000)",
        "(286.625600, 223.878800, 200.727400)",
        "(286.968900, 223.549000, 202.216200)",
        "(287.067000, 223.277700, 203.080900)",
        "(287.300700, 222.635800, 204.900300)",
        "(287.481500, 221.497600, 207.211200)",
        "(287.674900, 220.309300, 209.427900)",
        "(287.856700, 219.188800, 211.549800)",
        "(287.881000, 218.685200, 212.590700)",
        "(287.855200, 217.909000, 214.378700)",
        "(287.713300, 217.015700, 216.269600)",
        "(287.525800, 215.209200, 218.985200)",
        "(287.439900, 214.194400, 220.416400)",
        "(287.158800, 211.758400, 223.676500)",
        "(286.961100, 209.144200, 227.074200)",
        "(286.982700, 206.684400, 230.194100)",
        "(287.024700, 203.744900, 233.811200)",
        "(286.899000, 202.218200, 235.658100)",
        "(286.802400, 199.833300, 238.837600)",
        "(286.919300, 196.994100, 242.226300)",
        "(287.142500, 195.082800, 244.255300)",
        "(287.879300, 189.510200, 250.277900)",
        "(288.090300, 187.558900, 252.337400)",
        "(288.346600, 184.162300, 256.017200)",
        "(288.773800, 181.559000, 258.733500)",
        "(289.538800, 178.836700, 261.421200)",
        "(290.425000, 174.755000, 265.209400)",
        "(290.701700, 172.750000, 267.084200)",
        "(291.129000, 169.964100, 269.850400)",
        "(291.628800, 167.958800, 271.487300)",
        "(292.647200, 165.476700, 273.436600)",
        "(293.907400, 161.495700, 276.577100)",
        "(294.340600, 159.552900, 278.184300)",
        "(294.986600, 156.678600, 280.557400)",
        "(295.695800, 154.511200, 281.763000)",
        "(296.678800, 152.229700, 282.716700)",
        "(297.322100, 149.660900, 283.967000)",
        "(297.533700, 148.526300, 284.483200)",
        "(297.911800, 146.438700, 285.127900)",
        "(298.050700, 144.284300, 285.608500)",
        "(297.837500, 142.128400, 286.145400)",
        "(297.349900, 140.133800, 286.533700)",
        "(297.084600, 139.364900, 286.488700)",
        "(296.587300, 138.017300, 286.129700)",
        "(295.876800, 136.816100, 285.596800)",
        "(295.040700, 136.199700, 284.697100)",
        "(294.185100, 135.546100, 283.911700)",
        "(293.717800, 135.354500, 283.453700)",
        "(292.746100, 135.769900, 281.819700)",
        "(291.730100, 136.046700, 280.365700)",
        "(290.561200, 137.139700, 278.294600)",
        "(289.551400, 138.348300, 276.278000)",
        "(289.068100, 138.791700, 275.497100)",
        "(288.105100, 139.621900, 274.090900)",
        "(286.880000, 141.678800, 271.266000)",
        "(285.717700, 144.831800, 267.513100)",
        "(284.746700, 147.307000, 264.721300)",
        "(284.307500, 148.362000, 263.544100)",
        "(283.650100, 149.413700, 262.410800)",
        "(282.930300, 153.723900, 257.568300)",
        "(282.353800, 159.847900, 251.114600)",
        "(282.002200, 162.620900, 248.362800)",
        "(281.350400, 167.387800, 243.741700)",
        "(280.942000, 170.223900, 241.204600)",
        "(280.754300, 174.346100, 237.034800)",
        "(280.881000, 181.592500, 229.672500)",
        "(280.929900, 187.695800, 223.786800)",
        "(280.911000, 190.140700, 221.529700)",
        "(280.842400, 193.222100, 218.876400)",
        "(281.041200, 196.952700, 215.278900)",
        "(281.541700, 201.787000, 210.599300)",
        "(281.862400, 206.151500, 206.625700)",
        "(281.976000, 207.968700, 205.049400)",
        "(282.249300, 210.692700, 202.832000)",
        "(282.604200, 212.629800, 201.267000)",
        "(283.145700, 215.280800, 198.976400)",
        "(283.643100, 218.092100, 196.805700)",
        "(283.967600, 220.644200, 195.085600)",
        "(284.130400, 221.265900, 194.866000)",
        "(284.586200, 222.179300, 194.619700)",
        "(285.097300, 223.072600, 194.450700)",
        "(285.501900, 223.892200, 194.455000)",
        "(285.848100, 224.759100, 194.448600)",
        "(286.045100, 225.119500, 194.600300)",
        "(286.490000, 225.591300, 195.065900)",
        "(286.873100, 226.105400, 195.539900)",
        "(287.116000, 226.621700, 196.128500)",
        "(287.364300, 226.744600, 197.196400)",
        "(287.496600, 226.617700, 197.912500)",
        "(287.827100, 226.228700, 199.412100)",
        "(288.102000, 225.501900, 201.150400)",
        "(288.216900, 224.974700, 202.742100)",
        "(288.395400, 224.808700, 204.183800)",
        "(288.465000, 224.682100, 204.909100)",
        "(288.509100, 224.106300, 206.560400)",
        "(288.452800, 223.329700, 208.432600)",
        "(288.327500, 222.539000, 210.354600)",
        "(288.214900, 221.813500, 212.050800)",
        "(288.169100, 221.482100, 212.822200)",
        "(287.908600, 220.260100, 214.980200)",
        "(287.463000, 218.678800, 217.594200)",
        "(287.114300, 217.028500, 220.213400)",
        "(287.009800, 216.046000, 221.580700)",
        "(286.882800, 213.589100, 224.660900)",
        "(286.817500, 210.545100, 228.394900)",
        "(286.785300, 207.628200, 232.004500)",
        "(286.834000, 205.240000, 234.963000)",
        "(286.892900, 204.082100, 236.437000)",
        "(287.012100, 201.451900, 239.663000)",
        "(287.243300, 198.476700, 243.015600)",
        "(287.441400, 195.496300, 246.420100)",
        "(287.680900, 192.842500, 249.481100)",
        "(287.792800, 191.846300, 250.610400)",
        "(288.039400, 189.872500, 252.817500)",
        "(288.239900, 186.805000, 255.977400)",
        "(288.644300, 183.853000, 259.017000)",
        "(289.358200, 181.153000, 261.553100)",
        "(289.749200, 180.019200, 262.398900)",
        "(290.446600, 178.692900, 263.141700)",
        "(290.701300, 177.398100, 263.785800)",
        "(290.740400, 175.728800, 264.936800)",
        "(291.022900, 173.867800, 266.058000)",
        "(291.022900, 173.867800, 266.058000)",
        "(291.796900, 171.585200, 266.824000)",
        "(291.979500, 170.193100, 267.089200)",
        "(291.970000, 169.106100, 267.256500)",
        "(292.055400, 167.967000, 267.364600)",
        "(292.161300, 167.485000, 267.252400)",
        "(292.237200, 166.734700, 266.596600)",
        "(291.903600, 167.113900, 265.056900)",
        "(291.309600, 167.715700, 263.444600)",
        "(290.833300, 168.110500, 262.140900)",
        "(290.653100, 168.177500, 261.697600)",
        "(290.258800, 168.869000, 260.080800)",
        "(289.826600, 171.280600, 256.761400)",
        "(289.373500, 173.638300, 253.759100)",
        "(288.902200, 175.383500, 251.611800)",
        "(288.565100, 176.592300, 250.109400)",
        "(288.407900, 177.920200, 248.384900)",
        "(288.254700, 181.728500, 244.124700)",
        "(287.908800, 184.593900, 241.077800)",
        "(287.480500, 186.620000, 239.159900)",
        "(287.403100, 187.556600, 238.213500)",
        "(287.381400, 191.096400, 234.317300)",
        "(287.621300, 195.843300, 229.328700)",
        "(287.513600, 199.856500, 225.458000)",
        "(287.321500, 202.449100, 223.067600)",
        "(287.347700, 203.552000, 222.002300)",
        "(287.676600, 206.937200, 218.443800)",
        "(288.158500, 211.083000, 214.405700)",
        "(288.356000, 214.256000, 211.441400)",
        "(288.542100, 216.392800, 209.681900)",
        "(288.730900, 218.356400, 207.907500)",
        "(289.045100, 219.921800, 206.333500)",
        "(289.739400, 223.062300, 203.404400)",
        "(290.061400, 225.530700, 201.384100)",
        "(290.221200, 227.243300, 200.185500)",
        "(290.395400, 228.469600, 199.414800)",
        "(290.640100, 229.125500, 198.940800)",
        "(291.092700, 230.660800, 197.893300)",
        "(291.370000, 231.880900, 197.261200)",
        "(291.532000, 232.716600, 197.079000)",
        "(291.600300, 233.085200, 197.072300)",
        "(292.056900, 233.989500, 196.832400)",
        "(292.612800, 234.809900, 196.602600)",
        "(292.899200, 235.574000, 196.585600)",
        "(293.053900, 236.068300, 196.864000)",
        "(293.129200, 236.341200, 196.964900)",
        "(293.408500, 236.989700, 197.189700)",
        "(293.701100, 237.321700, 197.736800)",
        "(293.847700, 237.010500, 198.848600)",
        "(293.906800, 236.542600, 200.276400)",
        "(293.938500, 236.276100, 201.022500)",
        "(293.966900, 235.522600, 202.668600)",
        "(293.934900, 234.950900, 204.195300)",
        "(293.903800, 234.678700, 205.459000)",
        "(293.756000, 233.987000, 207.116700)",
        "(293.676300, 233.387500, 208.189400)",
        "(293.469100, 232.131100, 210.251100)",
        "(293.233200, 231.132700, 212.212800)",
        "(293.053300, 229.869400, 214.383800)",
        "(292.985900, 228.286500, 216.541200)",
        "(292.975900, 227.425300, 217.663600)",
        "(292.554700, 225.706200, 219.989400)",
        "(292.007600, 224.091800, 222.417000)",
        "(291.755200, 222.394300, 224.687100)",
        "(291.777200, 220.467200, 226.881900)",
        "(291.811300, 219.425900, 228.060700)",
        "(291.521800, 216.953600, 230.911300)",
        "(291.275000, 214.507600, 233.874700)",
        "(291.433700, 211.656200, 236.973800)",
        "(291.869400, 208.298600, 240.152700)",
        "(292.006300, 206.677400, 241.673500)",
        "(291.879400, 204.004100, 244.505300)",
        "(291.811000, 201.435700, 247.314500)",
        "(292.274500, 198.243000, 250.271400)",
        "(292.938800, 195.136300, 253.058300)",
        "(293.273700, 193.690800, 254.343600)",
        "(293.855200, 190.757200, 256.770000)",
        "(294.289400, 188.143500, 258.874800)",
        "(294.707400, 185.606900, 260.858300)",
        "(295.107100, 183.008000, 262.731100)",
        "(295.319100, 181.802000, 263.562900)",
        "(295.627100, 179.455900, 265.066500)",
        "(295.966300, 177.553200, 266.080300)",
        "(296.275800, 175.968400, 266.627500)",
        "(296.493300, 174.374200, 267.144600)",
        "(296.562300, 173.445200, 267.512900)",
        "(296.567200, 171.827900, 267.909000)",
        "(296.299700, 171.204700, 267.258200)",
        "(295.804800, 170.733700, 266.455200)",
        "(295.317200, 170.301100, 265.703200)",
        "(295.101200, 169.980100, 265.347400)",
        "(294.659500, 169.730700, 264.202600)",
        "(294.104600, 170.516800, 262.160800)",
        "(293.414600, 171.371300, 260.227600)",
        "(292.830600, 172.090400, 258.630400)",
        "(292.597700, 172.298300, 257.982500)",
        "(292.098000, 174.014400, 255.086600)",
        "(291.575800, 176.852800, 251.434700)",
        "(290.925500, 179.060000, 248.571200)",
        "(290.470900, 180.763900, 246.541400)",
        "(290.254100, 181.715400, 245.250500)",
        "(289.958100, 185.489000, 240.696300)",
        "(289.767200, 189.680500, 236.180100)",
        "(289.409900, 192.432300, 233.202000)",
        "(289.171400, 193.721600, 231.991100)",
        "(289.134800, 194.480700, 231.076500)",
        "(289.398500, 198.245500, 226.770700)",
        "(289.571700, 202.173600, 222.913700)",
        "(289.360800, 204.894500, 220.516300)",
        "(289.439100, 206.335300, 219.389800)",
        "(289.580600, 207.167500, 218.558700)",
        "(290.017700, 210.129300, 215.703900)",
        "(290.369800, 212.992800, 213.324100)",
        "(290.472300, 214.839300, 212.020100)",
        "(290.678600, 216.023500, 211.379200)",
        "(290.919800, 216.846700, 210.770100)",
        "(291.440300, 218.726300, 209.439000)",
        "(291.762300, 220.483500, 208.282200)",
        "(292.052500, 222.041500, 207.477800)",
        "(292.282600, 223.336300, 206.917900)",
        "(292.478500, 224.030600, 206.586600)",
        "(292.903000, 225.051000, 206.325400)",
        "(293.241100, 225.591200, 206.514300)",
        "(293.464700, 226.116500, 206.809900)",
        "(293.724600, 226.891600, 206.824000)",
        "(293.887500, 227.262700, 206.869100)",
        "(294.177400, 227.710000, 207.312600)",
        "(294.358900, 227.671900, 208.162200)",
        "(294.454000, 227.594100, 209.026600)",
        "(294.576800, 227.791600, 209.745700)",
        "(294.651600, 227.825700, 210.178700)",
        "(294.904800, 227.463100, 211.318900)",
        "(295.146800, 226.917400, 212.529000)",
        "(295.095700, 226.818900, 213.393800)",
        "(294.880200, 227.096300, 214.123700)",
        "(294.786700, 227.130100, 214.523800)",
        "(294.685400, 226.603100, 215.733000)",
        "(294.581600, 225.379700, 217.558000)",
        "(294.210000, 224.300100, 219.353000)",
        "(293.690900, 223.615800, 220.869600)",
        "(293.516700, 223.250500, 221.554900)",
        "(293.290800, 222.424600, 222.867900)",
        "(292.996900, 221.273800, 224.610100)",
        "(292.621100, 219.632400, 226.837300)",
        "(292.377000, 217.830200, 229.137900)",
        "(292.300100, 216.997400, 230.195500)",
        "(292.235000, 215.079300, 232.509100)",
        "(292.054000, 213.006600, 235.047100)",
        "(292.027800, 210.497500, 237.828600)",
        "(292.172800, 207.943300, 240.651000)",
        "(292.267900, 206.683700, 241.970700)",
        "(292.388900, 203.866900, 244.884200)",
        "(292.388100, 200.927600, 248.031300)",
        "(292.437100, 199.408700, 249.611500)",
        "(292.954100, 194.974100, 253.717100)",
        "(293.181300, 193.559700, 255.022300)",
        "(293.592300, 190.474700, 257.831800)",
        "(293.998000, 187.464700, 260.559000)",
        "(294.658400, 184.903000, 262.649600)",
        "(295.451400, 182.737900, 264.001200)",
        "(295.799400, 181.663900, 264.625300)",
        "(296.170100, 179.456800, 265.932400)",
        "(296.345700, 176.932800, 267.551900)",
        "(296.814100, 174.264200, 269.205000)",
        "(297.444200, 172.154300, 269.802500)",
        "(297.640700, 171.215000, 269.971300)",
        "(297.555800, 169.236100, 270.560800)",
        "(297.244500, 167.404400, 271.139000)",
        "(297.188800, 165.698300, 271.303500)",
        "(297.197800, 163.948700, 271.229500)",
        "(296.960400, 163.089300, 271.195000)",
        "(296.027200, 162.107300, 270.709400)",
        "(294.984200, 161.507100, 269.990200)",
        "(294.391100, 161.002200, 269.183700)",
        "(294.048800, 161.029100, 267.764000)",
        "(293.820500, 161.260500, 266.878100)",
        "(293.100700, 162.401000, 264.561600)",
        "(292.340000, 164.030600, 262.042400)",
        "(291.801100, 165.690500, 259.606200)",
        "(291.342000, 166.338000, 258.238700)",
        "(291.080400, 166.622800, 257.560200)",
        "(290.379400, 169.704600, 253.549700)",
        "(289.721300, 174.058000, 248.599600)",
        "(288.993600, 177.163900, 245.008900)",
        "(288.556700, 179.986400, 242.047800)",
        "(288.419200, 181.386100, 240.518200)",
        "(288.286700, 184.514300, 236.940300)",
        "(288.280200, 188.632000, 232.585500)",
        "(288.312700, 192.866100, 228.383900)",
        "(288.449500, 195.888100, 225.478600)",
        "(288.513300, 196.963100, 224.439900)",
        "(288.658400, 198.996000, 222.593300)",
        "(289.049300, 202.159900, 219.344900)",
        "(289.480200, 205.831400, 215.884100)",
        "(289.617000, 208.618100, 213.515900)",
        "(289.671900, 209.585100, 212.734400)",
        "(289.825200, 211.054100, 211.690500)",
        "(290.058900, 212.906800, 210.280700)",
        "(290.276600, 215.717800, 208.006700)",
        "(290.570500, 218.104700, 206.429500)",
        "(290.653300, 218.919700, 205.915400)",
        "(290.777300, 220.097400, 205.467700)",
        "(290.937800, 221.297400, 205.054100)",
        "(291.227100, 222.789600, 204.360200)",
        "(291.682500, 224.385400, 203.553100)",
        "(291.839100, 225.114300, 203.244700)",
        "(291.925100, 226.301100, 202.900500)",
        "(292.019400, 227.262300, 202.908300)",
        "(292.178900, 228.010300, 203.069800)",
        "(292.303900, 228.360500, 203.668000)",
        "(292.360000, 228.366000, 204.128300)",
        "(292.487100, 227.916700, 205.611300)",
        "(292.641400, 227.254400, 207.302700)",
        "(292.969800, 226.246400, 209.203500)",
        "(293.302900, 225.162800, 211.123400)",
        "(293.398100, 224.631400, 212.083100)",
        "(293.481200, 223.983100, 213.692800)",
        "(293.484100, 223.708400, 215.005900)",
        "(293.328600, 223.096000, 216.618100)",
        "(293.118100, 221.867500, 218.777500)",
        "(293.056700, 220.949900, 220.149500)",
        "(292.941800, 218.598000, 223.254000)",
        "(292.763500, 216.687600, 226.021300)",
        "(292.595800, 215.091400, 228.533800)",
        "(292.457100, 212.676400, 231.743900)",
        "(292.429000, 211.143600, 233.622300)",
        "(292.432600, 208.218100, 237.102100)",
        "(292.339100, 206.383900, 239.562900)",
        "(291.977000, 204.351800, 242.317900)",
        "(291.732800, 201.515800, 245.818000)",
        "(291.675500, 200.061900, 247.479800)",
        "(291.991500, 197.354700, 250.576000)",
        "(292.600800, 194.572800, 253.572000)",
        "(293.110900, 191.737600, 256.561200)",
        "(293.279500, 189.143800, 259.337800)",
        "(293.413400, 188.167400, 260.432000)",
        "(293.832200, 186.399600, 262.072800)",
        "(294.380800, 184.673800, 263.325000)",
        "(294.566400, 183.512400, 263.980200)",
        "(294.026700, 181.695100, 265.506200)",
        "(293.792900, 180.559700, 266.396800)",
        "(293.681500, 178.506100, 267.684500)",
        "(293.845600, 176.834900, 268.334900)",
        "(293.869400, 174.578900, 269.486500)",
        "(294.042000, 172.317500, 270.703000)",
        "(294.256100, 171.126700, 271.303700)",
        "(294.795800, 168.629900, 272.319700)",
        "(294.680300, 166.419000, 272.967500)",
        "(293.878400, 165.065800, 273.120400)",
        "(293.403400, 163.434500, 273.331000)",
        "(293.386800, 162.630500, 273.315200)",
        "(293.337300, 161.343200, 272.808100)",
        "(292.888100, 160.728800, 271.932400)",
        "(292.258500, 160.855000, 270.465700)",
        "(291.652800, 161.216200, 268.875500)",
        "(291.423100, 161.444200, 268.038100)",
        "(290.987500, 161.845700, 266.385600)",
        "(290.376000, 163.320200, 263.777100)",
        "(289.664900, 165.167000, 261.042800)",
        "(289.178000, 166.705200, 258.731200)",
        "(289.018500, 167.470600, 257.595800)",
        "(288.559100, 168.970900, 255.341900)",
        "(287.967500, 172.237500, 251.381300)",
        "(287.407000, 176.250600, 246.928300)",
        "(286.877700, 178.911500, 243.902200)",
        "(286.678700, 179.850700, 242.891000)",
        "(286.378700, 181.917000, 240.553200)",
        "(286.313900, 186.669200, 235.328200)",
        "(286.286900, 189.553000, 232.460000)",
        "(286.105700, 195.689700, 226.437900)",
        "(286.107100, 196.718600, 225.563400)",
        "(286.185500, 198.696000, 223.679500)",
        "(286.582500, 203.069400, 219.109600)",
        "(286.837000, 205.551600, 216.824100)",
        "(287.125100, 210.735600, 212.130300)",
        "(287.216900, 211.628600, 211.431400)",
        "(287.412000, 213.515200, 209.950600)",
        "(287.902700, 216.786500, 206.984300)",
        "(288.501100, 219.937200, 204.234800)",
        "(288.906200, 222.358500, 202.461900)",
        "(289.078800, 223.172300, 201.906000)",
        "(289.473800, 224.347800, 201.414800)",
        "(289.858300, 225.547300, 200.814900)",
        "(290.336100, 227.053000, 200.027800)",
        "(290.704500, 228.330700, 199.481900)",
        "(290.828600, 228.823300, 199.362100)",
        "(291.231600, 229.840600, 199.189500)",
        "(291.697300, 230.656400, 199.112400)",
        "(292.010300, 231.475400, 199.069100)",
        "(292.246600, 232.575200, 198.801500)",
        "(292.373700, 232.980600, 198.821800)",
        "(292.715100, 233.511500, 199.109500)",
        "(293.154700, 233.596000, 199.741900)",
        "(293.396000, 233.524500, 200.498400)",
        "(293.629700, 233.973300, 200.878800)",
        "(293.730300, 234.288800, 200.980800)",
        "(293.938600, 234.544500, 201.563300)",
        "(294.122600, 234.365900, 202.485300)",
        "(294.222900, 234.133100, 203.378200)",
        "(294.192400, 234.281600, 204.031700)",
        "(294.103000, 234.302300, 204.431200)",
        "(293.908100, 234.015100, 205.500700)",
        "(293.690800, 233.599800, 206.574100)",
        "(293.378800, 233.218100, 207.675400)",
        "(293.003400, 232.505400, 209.088200)",
        "(292.828400, 231.981200, 209.892400)",
        "(292.498200, 230.950100, 211.427500)",
        "(292.177200, 229.907400, 213.073800)",
        "(291.938100, 228.769700, 214.690500)",
        "(291.839000, 227.332300, 216.549600)",
        "(291.695000, 226.543700, 217.505200)",
        "(291.410100, 225.045100, 219.467800)",
        "(291.249200, 222.922500, 221.971700)",
        "(291.321100, 220.520500, 224.526600)",
        "(291.248100, 218.131500, 227.105500)",
        "(291.121200, 217.128800, 228.264400)",
        "(290.910500, 215.135700, 230.444400)",
        "(290.874500, 213.008000, 232.704900)",
        "(291.015900, 210.448700, 235.257900)",
        "(291.268200, 207.499300, 238.004600)",
        "(291.317600, 206.192200, 239.162900)",
        "(291.433200, 203.700700, 241.441800)",
        "(291.447000, 201.242300, 243.573500)",
        "(291.707500, 198.649600, 245.647200)",
        "(292.136600, 196.013900, 247.518900)",
        "(292.362900, 194.855400, 248.279000)",
        "(292.669600, 192.946600, 249.318500)",
        "(292.637100, 190.712400, 250.792500)",
        "(292.671500, 188.300800, 252.496800)",
        "(293.069800, 185.699600, 253.968700)",
        "(293.245000, 184.560800, 254.449300)",
        "(293.411700, 182.962600, 254.869100)",
        "(293.405900, 182.033200, 254.704300)",
        "(293.378100, 180.897500, 254.622500)",
        "(293.230600, 180.192700, 254.108400)",
        "(293.144200, 180.532600, 253.135600)",
        "(292.866300, 180.961900, 251.458700)",
        "(292.450500, 181.644900, 249.687300)",
        "(292.037400, 182.364600, 248.074200)",
        "(291.859600, 183.617600, 245.776900)",
        "(291.793200, 184.276900, 244.579800)",
        "(291.625900, 186.178500, 241.562600)",
        "(291.329900, 188.697600, 238.229700)",
        "(291.035100, 191.301300, 235.008000)",
        "(290.906100, 193.184300, 232.571100)",
        "(290.901200, 194.016100, 231.460800)",
        "(290.867100, 196.149300, 228.575500)",
        "(290.990000, 199.699900, 224.526400)",
        "(290.963700, 202.472300, 221.512300)",
        "(290.976900, 204.465000, 219.455900)",
        "(291.129800, 205.839500, 217.980400)",
        "(291.361400, 207.142300, 216.353500)",
        "(292.010500, 210.121400, 213.252800)",
        "(292.192600, 212.277900, 211.114600)",
        "(292.312100, 213.912000, 209.645600)",
        "(292.401100, 214.498500, 209.169600)",
        "(292.645000, 216.279300, 207.354500)",
        "(293.249200, 218.892900, 204.825600)",
        "(293.585200, 221.092600, 202.898400)",
        "(293.804400, 223.162500, 201.170400)",
        "(293.931900, 224.173300, 200.398800)",
        "(294.137000, 226.008100, 199.096500)",
        "(294.418200, 227.433300, 198.225500)",
        "(294.671300, 228.727800, 197.564600)",
        "(294.856300, 230.077100, 196.844600)",
        "(295.221800, 231.149900, 196.505300)",
        "(295.423700, 231.502700, 196.520100)",
        "(295.699000, 231.869900, 196.972900)",
        "(295.644400, 232.074000, 197.535600)",
        "(295.867000, 232.414200, 198.184200)",
        "(296.546000, 233.034400, 198.529300)",
        "(296.876800, 233.258900, 198.717800)",
        "(297.206900, 233.232500, 199.544500)",
        "(297.278400, 233.099400, 200.365300)",
        "(297.234100, 233.182800, 201.080300)",
        "(297.226100, 233.640500, 201.584200)",
        "(297.284500, 233.796200, 201.856000)",
        "(297.314900, 233.493700, 202.836500)",
        "(297.190100, 233.102600, 204.025200)",
        "(296.811100, 232.777200, 205.338200)",
        "(296.626500, 232.477600, 206.100700)",
        "(296.134400, 231.655200, 207.591500)",
        "(295.746200, 230.945600, 209.100900)",
        "(295.411800, 229.979900, 210.946800)",
        "(295.023600, 228.271000, 213.179600)",
        "(294.880800, 227.325200, 214.296900)",
        "(294.702900, 225.688000, 216.612500)",
        "(294.534400, 224.239800, 219.026700)",
        "(294.319100, 222.491400, 221.347100)",
        "(294.128100, 220.742500, 223.557400)",
        "(294.018600, 219.777600, 224.818900)",
        "(293.719100, 217.351100, 227.882900)",
        "(293.467600, 214.421400, 231.410100)",
        "(293.424900, 211.588200, 234.751300)",
        "(293.482000, 208.232700, 238.432300)",
        "(293.503100, 206.615500, 240.194700)",
        "(293.443900, 203.550200, 243.492000)",
        "(293.255000, 201.255300, 246.215200)",
        "(293.467400, 199.013000, 248.604400)",
        "(294.055800, 196.467600, 251.024800)",
        "(294.311200, 195.126900, 252.263100)",
        "(294.663100, 192.688100, 254.420200)",
        "(294.793900, 190.746000, 256.057600)",
        "(295.146600, 189.552200, 256.798400)",
        "(295.745900, 187.999300, 257.589200)",
        "(296.018000, 187.013200, 258.127500)",
        "(296.371400, 185.413800, 258.798900)",
        "(296.455400, 183.691700, 259.539200)",
        "(296.354400, 182.110400, 260.125100)",
        "(296.196400, 180.199700, 260.843200)",
        "(296.203300, 179.215600, 261.249200)",
        "(296.126400, 177.530500, 261.570200)",
        "(295.944100, 176.570700, 261.218500)",
        "(295.647000, 175.584600, 260.885600)",
        "(295.293800, 174.582300, 260.541900)",
        "(295.101500, 174.220000, 260.207700)",
        "(294.596800, 174.294900, 258.660200)",
        "(293.919500, 175.004000, 256.677100)",
        "(293.096900, 175.825900, 254.696700)",
        "(292.384100, 177.080700, 252.306900)",
        "(292.154100, 177.945800, 250.886500)",
        "(291.836800, 179.628100, 248.040300)",
        "(291.417700, 180.787600, 245.879300)",
        "(291.148600, 181.487600, 244.818900)",
        "(290.527000, 185.115500, 239.947100)",
        "(290.376600, 186.920000, 237.768200)",
        "(290.190900, 190.624600, 233.549500)",
        "(289.955400, 193.192000, 230.655300)",
        "(289.746700, 194.607800, 228.892700)",
        "(289.858000, 197.571400, 225.440100)",
        "(290.028400, 199.615300, 223.182400)",
        "(290.390100, 203.689500, 218.906400)",
        "(290.462800, 206.619600, 216.017900)",
        "(290.427600, 208.329000, 214.353100)",
        "(290.687700, 210.687900, 211.809600)",
        "(290.995400, 212.251400, 210.160000)",
        "(291.594400, 215.591200, 206.747200)",
        "(291.828400, 218.063300, 204.588800)",
        "(292.132700, 219.895300, 203.018900)",
        "(292.451400, 220.708100, 201.889900)",
        "(292.572300, 221.078800, 201.420000)",
        "(293.000900, 223.223500, 199.514500)",
        "(293.443900, 226.170400, 197.185500)",
        "(293.674300, 228.405500, 195.570000)",
        "(293.904100, 228.713400, 195.886200)",
        "(293.878700, 228.459400, 196.340400)",
        "(293.779200, 227.710700, 197.615100)",
        "(293.864400, 228.073300, 198.034100)",
        "(294.187800, 229.532700, 197.303600)",
        "(294.446500, 230.524500, 197.033700)",
        "(294.480700, 230.722000, 197.346300)",
        "(294.534400, 231.083800, 198.186100)",
        "(294.909500, 232.067800, 198.218000)",
        "(295.549600, 233.054300, 198.192400)",
        "(295.083900, 234.124500, 197.750700)",
        "(294.999900, 234.897400, 197.448300)",
        "(295.087800, 235.587400, 198.354200)",
        "(295.152900, 235.328300, 199.335200)",
        "(295.139100, 234.640400, 200.189200)",
        "(295.277100, 234.936900, 200.772800)",
        "(295.073300, 234.982800, 201.243400)",
        "(294.520100, 234.479500, 202.750200)",
        "(294.272700, 233.705500, 204.118000)",
        "(294.002100, 233.196700, 205.127200)",
        "(293.487600, 232.702700, 206.141400)",
        "(293.239900, 232.423500, 206.681400)",
        "(292.885100, 231.216900, 208.500100)",
        "(292.569300, 229.577800, 210.618100)",
        "(292.208000, 227.401400, 212.939200)",
        "(292.076000, 225.909100, 214.594800)",
        "(292.091500, 225.515300, 215.154600)",
        "(292.157800, 224.801600, 216.418900)",
        "(292.009000, 223.331300, 218.125300)",
        "(291.849800, 220.393200, 220.717500)",
        "(291.852100, 217.298100, 223.750800)",
        "(291.899400, 216.019900, 225.045700)",
        "(292.091900, 213.475800, 227.494800)",
        "(292.503300, 211.061000, 229.704700)",
        "(292.833100, 208.582500, 232.076800)",
        "(293.100900, 206.053700, 234.549500)",
        "(293.349900, 204.772500, 235.706100)",
        "(294.071400, 202.076900, 237.927500)",
        "(294.628700, 199.581700, 239.982800)",
        "(294.856600, 197.462900, 241.901900)",
        "(295.353600, 195.811200, 243.003500)",
        "(295.609900, 194.941100, 243.477100)",
        "(295.903900, 193.276600, 244.371800)",
        "(296.039600, 191.582900, 245.189000)",
        "(296.220900, 189.769300, 245.954300)",
        "(296.503300, 188.572100, 245.948700)",
        "(296.488600, 188.031400, 245.872500)",
        "(296.365100, 186.877300, 245.823700)",
        "(296.146900, 185.571400, 245.850600)",
        "(295.682000, 184.422400, 245.573800)",
        "(295.002400, 183.595600, 245.178100)",
        "(294.607300, 183.431900, 244.776700)",
        "(293.839800, 183.265900, 243.934200)",
        "(293.294200, 182.974000, 243.107700)",
        "(292.786000, 183.347300, 241.373200)",
        "(292.208000, 184.671600, 239.078000)",
        "(291.928000, 185.414200, 237.968500)",
        "(291.520100, 186.617900, 236.176800)",
        "(291.396100, 187.699500, 234.521300)",
        "(291.307200, 188.991900, 232.513000)",
        "(291.083900, 191.280300, 229.650200)",
        "(290.915600, 192.497700, 228.315300)",
        "(290.475500, 194.479100, 226.368100)",
        "(290.200200, 195.660800, 225.276600)",
        "(290.051900, 196.433600, 224.435000)",
        "(290.018900, 198.700700, 221.824600)",
        "(290.105100, 200.119600, 220.378400)",
        "(289.971000, 204.413700, 216.713200)",
        "(289.971000, 204.413700, 216.713200)",
        "(289.800700, 206.511000, 215.232500)",
        "(289.727200, 207.556400, 214.359800)",
        "(289.814700, 208.912100, 213.042000)",
        "(290.085200, 212.164900, 210.170000)",
        "(290.299100, 215.871400, 207.244800)",
        "(290.389300, 218.278000, 205.557600)",
        "(290.473300, 219.477200, 205.095000)",
        "(290.582600, 219.966700, 204.908000)",
        "(290.951200, 221.342500, 203.867900)",
        "(291.436100, 223.264100, 202.566800)",
        "(291.730400, 225.476400, 201.476400)",
        "(291.975000, 226.867900, 201.136600)",
        "(292.074600, 227.291600, 201.117400)",
        "(292.294800, 228.192600, 200.913100)",
        "(292.555500, 229.594100, 200.374300)",
        "(292.889600, 230.931400, 200.026500)",
        "(293.138900, 231.892500, 199.997900)",
        "(293.251700, 232.106800, 200.252800)",
        "(293.450000, 232.072400, 201.149400)",
        "(293.608300, 231.787600, 202.167400)",
        "(293.814100, 232.036100, 202.685200)",
        "(294.018400, 232.346500, 203.363100)",
        "(294.074700, 232.291100, 203.909300)",
        "(293.975600, 231.849300, 205.216800)",
        "(293.819500, 231.487700, 206.365700)",
        "(293.667500, 231.388900, 207.346500)",
        "(293.516300, 231.340200, 208.246000)",
        "(293.448100, 231.225500, 208.761200)",
        "(293.284100, 230.402100, 210.390000)",
        "(293.005900, 229.099700, 212.402300)",
        "(292.750400, 228.058900, 214.106600)",
        "(292.534900, 227.214100, 215.666700)",
        "(292.444800, 226.662500, 216.539100)",
        "(292.288800, 225.256200, 218.418500)",
        "(292.113600, 223.488000, 220.505400)",
        "(291.904600, 221.803600, 222.618900)",
        "(291.793100, 220.124700, 224.606100)",
        "(291.787800, 219.274600, 225.533700)",
        "(291.872900, 217.441100, 227.461200)",
        "(291.835200, 214.963100, 229.934000)",
        "(291.562800, 212.220900, 232.686900)",
        "(291.488400, 209.858500, 235.126700)",
        "(291.563900, 208.754200, 236.171300)",
        "(291.856100, 206.111100, 238.426500)",
        "(291.896400, 203.108200, 240.842700)",
        "(291.728100, 200.530100, 243.164000)",
        "(291.882500, 198.199100, 245.204800)",
        "(292.217100, 197.029600, 246.052000)",
        "(293.056900, 194.409800, 247.743200)",
        "(293.436400, 191.880900, 249.275200)",
        "(293.670800, 189.953400, 250.517500)",
        "(294.245000, 187.617100, 251.929300)",
        "(294.515100, 186.194400, 252.729200)",
        "(294.713100, 183.421500, 254.252100)",
        "(294.696500, 181.396900, 255.354200)",
        "(294.763800, 179.650500, 255.927700)",
        "(295.015100, 177.518800, 256.703300)",
        "(295.021500, 176.276000, 257.246200)",
        "(294.823000, 174.329200, 257.952300)",
        "(294.532600, 173.523700, 257.591000)",
        "(294.192800, 172.792000, 257.091600)",
        "(293.630000, 171.843800, 256.766300)",
        "(293.322700, 171.611100, 256.414700)",
        "(292.752900, 171.770100, 255.143800)",
        "(292.195700, 172.474200, 253.300900)",
        "(291.625700, 173.250500, 251.580900)",
        "(291.126900, 174.148200, 249.836900)",
        "(290.860900, 174.870500, 248.700700)",
        "(290.438700, 177.014300, 245.886500)",
        "(290.143400, 179.184900, 243.175200)",
        "(289.824200, 180.989700, 240.929400)",
        "(289.500000, 183.216700, 238.169200)",
        "(289.365100, 184.808300, 236.308800)",
        "(289.140300, 188.876800, 231.974800)",
        "(288.806300, 191.902800, 228.773700)",
        "(288.395400, 193.686100, 226.978600)",
        "(288.225500, 195.994800, 224.617400)",
        "(288.258600, 197.611800, 222.902700)",
        "(288.542200, 201.375200, 219.098300)",
        "(288.828900, 205.036200, 215.631200)",
        "(288.949500, 207.903900, 213.092800)",
        "(289.015100, 209.775000, 211.624400)",
        "(289.131200, 210.969800, 210.460500)",
        "(289.725800, 214.076200, 207.495100)",
        "(290.239600, 217.068100, 205.167400)",
        "(290.371200, 219.387700, 203.492500)",
        "(290.538000, 220.734500, 202.750800)",
        "(290.624300, 221.295900, 202.478000)",
        "(291.094700, 222.973800, 201.308000)",
        "(291.526000, 225.329800, 199.807700)",
        "(291.728500, 227.010300, 199.042900)",
        "(291.815900, 227.997100, 198.939900)",
        "(291.890300, 228.155300, 199.206900)",
        "(292.122600, 228.747000, 199.256400)",
        "(292.424500, 229.913000, 198.934300)",
        "(292.525800, 231.093400, 198.932900)",
        "(292.521700, 232.127900, 198.968000)",
        "(292.575400, 232.551400, 199.063900)",
        "(292.780400, 233.009500, 199.697600)",
        "(292.909500, 232.831300, 200.922200)",
        "(292.946700, 232.484000, 202.243500)",
        "(292.978700, 232.432300, 203.318100)",
        "(293.025400, 232.386900, 203.921300)",
        "(292.967100, 231.883200, 205.445900)",
        "(292.774800, 230.901700, 207.316000)",
        "(292.532200, 230.011100, 209.136400)",
        "(292.436300, 229.628500, 210.000500)",
        "(292.266400, 228.801500, 211.661500)",
        "(292.052600, 227.733700, 213.528000)",
        "(291.837900, 226.046800, 216.031200)",
        "(291.563100, 224.064800, 218.674200)",
        "(291.406000, 222.265700, 221.203300)",
        "(291.363500, 221.465900, 222.358200)",
        "(291.261200, 219.580700, 224.708700)",
        "(291.238300, 217.666400, 227.008900)",
        "(291.178800, 216.084500, 228.945500)",
        "(291.180800, 214.376700, 230.958500)",
        "(291.196400, 213.222000, 232.291600)",
        "(291.329300, 210.554800, 235.084900)",
        "(291.602400, 207.882700, 237.718600)",
        "(291.748100, 205.757900, 239.841600)",
        "(292.003000, 203.539600, 242.031200)",
        "(292.139200, 202.159600, 243.295400)",
        "(292.300000, 199.207800, 246.032000)",
        "(292.641100, 196.399600, 248.573200)",
        "(293.020400, 193.576100, 250.874600)",
        "(293.312800, 191.026000, 252.952700)",
        "(293.446000, 189.974500, 253.755600)",
        "(293.752300, 187.701000, 255.445600)",
        "(294.164100, 185.058900, 257.068200)",
        "(294.649500, 182.758200, 258.384400)",
        "(295.196500, 181.090500, 259.167700)",
        "(295.381200, 179.992700, 259.737100)",
        "(295.362000, 177.987200, 260.515500)",
        "(295.219400, 176.398900, 260.981000)",
        "(294.932600, 174.603500, 261.407700)",
        "(294.574100, 173.308800, 261.466700)",
        "(294.349200, 172.817500, 261.314300)",
        "(293.693900, 171.744200, 260.964300)",
        "(292.901700, 170.759000, 260.696800)",
        "(292.336900, 170.692500, 259.799900)",
        "(291.971300, 171.036900, 258.473100)",
        "(291.798200, 171.143100, 257.896500)",
        "(291.434100, 170.911300, 257.115500)",
        "(290.947000, 171.629900, 255.380200)",
        "(290.362100, 173.865700, 252.454000)",
        "(289.839600, 176.020400, 249.824400)",
        "(289.620500, 176.864600, 248.725200)",
        "(289.255400, 178.549200, 246.558400)",
        "(288.908100, 180.786700, 243.946100)",
        "(288.379900, 184.193600, 240.228300)",
        "(288.132500, 188.312000, 235.944800)",
        "(288.078300, 190.020900, 234.155400)",
        "(287.917400, 192.410900, 231.706000)",
        "(287.919200, 194.097700, 230.162000)",
        "(288.179700, 196.788400, 227.437300)",
        "(288.512900, 201.448500, 222.781500)",
        "(288.604000, 203.341000, 221.027600)",
        "(288.734100, 206.028500, 218.673200)",
        "(289.091000, 207.750100, 217.319800)",
        "(289.531300, 210.222700, 215.232200)",
        "(289.950500, 213.216900, 212.534300)",
        "(290.127000, 214.541700, 211.456400)",
        "(290.311800, 216.477200, 210.058500)",
        "(290.440900, 217.954300, 209.148300)",
        "(290.667400, 219.456400, 208.357900)",
        "(291.116800, 221.080200, 207.352700)",
        "(291.309200, 221.883900, 206.906000)",
        "(291.620600, 223.035000, 206.568200)",
        "(291.845100, 223.730500, 206.606700)",
        "(292.224800, 224.215200, 206.860700)",
        "(292.717700, 224.739600, 207.049700)",
        "(292.890000, 224.987300, 207.196100)",
        "(293.137600, 225.240000, 207.798700)",
        "(293.335100, 225.142300, 208.606700)",
        "(293.666400, 225.302000, 209.251300)",
        "(293.894200, 225.493700, 209.922900)",
        "(293.931900, 225.453100, 210.355700)",
        "(293.887500, 225.155500, 211.427600)",
        "(293.796400, 224.875200, 212.538900)",
        "(293.686100, 224.739200, 213.490900)",
        "(293.688500, 223.816200, 215.175700)",
        "(293.602900, 223.214200, 216.143600)",
        "(293.337000, 222.102300, 218.022900)",
        "(293.072200, 221.321900, 219.470000)",
        "(292.993500, 220.977500, 220.381500)",
        "(293.006200, 220.499400, 221.294700)",
        "(292.987800, 220.031300, 222.028700)",
        "(292.704600, 218.929800, 223.732100)",
        "(292.655600, 217.975700, 225.159800)",
        "(292.819500, 217.478600, 225.985300)",
        "(292.740000, 216.189500, 227.651800)",
        "(292.642100, 215.293600, 228.782200)",
        "(292.574000, 213.411100, 231.016000)",
        "(292.611700, 212.050000, 232.569400)",
        "(292.656400, 210.750600, 234.139100)",
        "(292.495700, 208.801200, 236.206500)",
        "(292.384500, 207.827500, 237.276200)",
        "(292.296900, 205.999500, 239.284300)",
        "(292.422500, 203.932000, 241.336200)",
        "(292.573400, 201.441900, 243.717000)",
        "(292.605900, 198.867300, 246.238100)",
        "(292.623000, 197.785800, 247.307100)",
        "(292.945300, 195.520400, 249.518200)",
        "(293.490600, 192.884000, 251.706700)",
        "(293.791500, 190.831400, 253.323500)",
        "(293.976000, 189.168200, 254.749400)",
        "(294.147300, 188.412200, 255.282900)",
        "(294.627500, 186.075100, 256.910000)",
        "(294.882600, 183.575100, 258.850300)",
        "(295.098600, 181.704400, 260.332600)",
        "(295.556800, 179.905800, 261.143100)",
        "(295.750700, 179.004100, 261.502100)",
        "(295.853900, 176.990500, 262.450900)",
        "(295.582900, 175.247700, 263.282200)",
        "(295.471700, 173.711200, 263.613000)",
        "(295.463800, 172.206700, 263.655800)",
        "(295.378100, 171.592700, 263.601000)",
        "(294.923900, 170.679000, 263.213900)",
        "(294.385100, 170.695300, 261.897400)",
        "(293.964400, 170.435900, 260.917900)",
[truncated: 270,945 more chars]
