# Supplementary material for: Playing the mirror game in virtual reality with an autonomous character
Source: Sci Rep. 2022 Dec 9;12:21329. doi: 10.1038/s41598-022-25197-z (PMC9734752; doi:10.1038/s41598-022-25197-z)
Supplement: Supplementary file 2 — Supplementary Information 1. [file 41598_2022_25197_MOESM2_ESM.zip › Data/Couple18/baseline_player2.json]

{
    "isFemale": false,
    "eyesLevel": 1.684356689453125,
    "timestamps": [
        0.0,
        0.019989013671875,
        0.0399932861328125,
        0.05999755859375,
        0.079986572265625,
        0.0999908447265625,
        0.1199951171875,
        0.1399993896484375,
        0.1599884033203125,
        0.17999267578125,
        0.1999969482421875,
        0.2199859619140625,
        0.239990234375,
        0.2599945068359375,
        0.279998779296875,
        0.29998779296875,
        0.3199920654296875,
        0.339996337890625,
        0.3599853515625,
        0.3799896240234375,
        0.399993896484375,
        0.4199981689453125,
        0.4399871826171875,
        0.459991455078125,
        0.4799957275390625,
        0.5,
        0.519989013671875,
        0.5399932861328125,
        0.55999755859375,
        0.579986572265625,
        0.5999908447265625,
        0.6199951171875,
        0.6399993896484375,
        0.6599884033203125,
        0.67999267578125,
        0.6999969482421875,
        0.7199859619140625,
        0.739990234375,
        0.7599945068359375,
        0.779998779296875,
        0.79998779296875,
        0.8199920654296875,
        0.839996337890625,
        0.8599853515625,
        0.8799896240234375,
        0.899993896484375,
        0.9199981689453125,
        0.9399871826171875,
        0.959991455078125,
        0.9799957275390625,
        1.0,
        1.019989013671875,
        1.0399932861328126,
        1.05999755859375,
        1.079986572265625,
        1.0999908447265626,
        1.1199951171875,
        1.1399993896484376,
        1.1599884033203126,
        1.17999267578125,
        1.1999969482421876,
        1.2199859619140626,
        1.239990234375,
        1.2599945068359376,
        1.279998779296875,
        1.29998779296875,
        1.3199920654296876,
        1.339996337890625,
        1.3599853515625,
        1.3799896240234376,
        1.399993896484375,
        1.4199981689453126,
        1.4399871826171876,
        1.459991455078125,
        1.4799957275390626,
        1.5,
        1.519989013671875,
        1.5399932861328126,
        1.55999755859375,
        1.579986572265625,
        1.5999908447265626,
        1.6199951171875,
        1.6399993896484376,
        1.6599884033203126,
        1.67999267578125,
        1.6999969482421876,
        1.7199859619140626,
        1.739990234375,
        1.7599945068359376,
        1.779998779296875,
        1.79998779296875,
        1.8199920654296876,
        1.839996337890625,
        1.8599853515625,
        1.8799896240234376,
        1.899993896484375,
        1.9199981689453126,
        1.9399871826171876,
        1.959991455078125,
        1.9799957275390626,
        2.0,
        2.019989013671875,
        2.0399932861328127,
        2.05999755859375,
        2.079986572265625,
        2.0999908447265627,
        2.1199951171875,
        2.1399993896484377,
        2.1599884033203127,
        2.17999267578125,
        2.1999969482421877,
        2.2199859619140627,
        2.239990234375,
        2.2599945068359377,
        2.279998779296875,
        2.29998779296875,
        2.3199920654296877,
        2.339996337890625,
        2.3599853515625,
        2.3799896240234377,
        2.399993896484375,
        2.4199981689453127,
        2.4399871826171877,
        2.459991455078125,
        2.4799957275390627,
        2.5,
        2.519989013671875,
        2.5399932861328127,
        2.55999755859375,
        2.579986572265625,
        2.5999908447265627,
        2.6199951171875,
        2.6399993896484377,
        2.6599884033203127,
        2.67999267578125,
        2.6999969482421877,
        2.7199859619140627,
        2.739990234375,
        2.7599945068359377,
        2.779998779296875,
        2.79998779296875,
        2.8199920654296877,
        2.839996337890625,
        2.8599853515625,
        2.8799896240234377,
        2.899993896484375,
        2.9199981689453127,
        2.9399871826171877,
        2.959991455078125,
        2.9799957275390627,
        3.0,
        3.019989013671875,
        3.0399932861328127,
        3.05999755859375,
        3.079986572265625,
        3.0999908447265627,
        3.1199951171875,
        3.1399993896484377,
        3.1599884033203127,
        3.17999267578125,
        3.1999969482421877,
        3.2199859619140627,
        3.239990234375,
        3.2599945068359377,
        3.279998779296875,
        3.29998779296875,
        3.3199920654296877,
        3.339996337890625,
        3.3599853515625,
        3.3799896240234377,
        3.399993896484375,
        3.4199981689453127,
        3.4399871826171877,
        3.459991455078125,
        3.4799957275390627,
        3.5,
        3.519989013671875,
        3.5399932861328127,
        3.55999755859375,
        3.579986572265625,
        3.5999908447265627,
        3.6199951171875,
        3.6399993896484377,
        3.6599884033203127,
        3.67999267578125,
        3.6999969482421877,
        3.7199859619140627,
        3.739990234375,
        3.7599945068359377,
        3.779998779296875,
        3.79998779296875,
        3.8199920654296877,
        3.839996337890625,
        3.8599853515625,
        3.8799896240234377,
        3.899993896484375,
        3.9199981689453127,
        3.9399871826171877,
        3.959991455078125,
        3.9799957275390627,
        4.0,
        4.019989013671875,
        4.0399932861328129,
        4.05999755859375,
        4.079986572265625,
        4.0999908447265629,
        4.1199951171875,
        4.1399993896484379,
        4.1599884033203129,
        4.17999267578125,
        4.1999969482421879,
        4.2199859619140629,
        4.239990234375,
        4.2599945068359379,
        4.279998779296875,
        4.29998779296875,
        4.3199920654296879,
        4.339996337890625,
        4.3599853515625,
        4.3799896240234379,
        4.399993896484375,
        4.4199981689453129,
        4.4399871826171879,
        4.459991455078125,
        4.4799957275390629,
        4.5,
        4.519989013671875,
        4.5399932861328129,
        4.55999755859375,
        4.579986572265625,
        4.5999908447265629,
        4.6199951171875,
        4.6399993896484379,
        4.6599884033203129,
        4.67999267578125,
        4.6999969482421879,
        4.7199859619140629,
        4.739990234375,
        4.7599945068359379,
        4.779998779296875,
        4.79998779296875,
        4.8199920654296879,
        4.839996337890625,
        4.8599853515625,
        4.8799896240234379,
        4.899993896484375,
        4.9199981689453129,
        4.9399871826171879,
        4.959991455078125,
        4.9799957275390629,
        5.0,
        5.019989013671875,
        5.0399932861328129,
        5.05999755859375,
        5.079986572265625,
        5.0999908447265629,
        5.1199951171875,
        5.1399993896484379,
        5.1599884033203129,
        5.17999267578125,
        5.1999969482421879,
        5.2199859619140629,
        5.239990234375,
        5.2599945068359379,
        5.279998779296875,
        5.29998779296875,
        5.3199920654296879,
        5.339996337890625,
        5.3599853515625,
        5.3799896240234379,
        5.399993896484375,
        5.4199981689453129,
        5.4399871826171879,
        5.459991455078125,
        5.4799957275390629,
        5.5,
        5.519989013671875,
        5.5399932861328129,
        5.55999755859375,
        5.579986572265625,
        5.5999908447265629,
        5.6199951171875,
        5.6399993896484379,
        5.6599884033203129,
        5.67999267578125,
        5.6999969482421879,
        5.7199859619140629,
        5.739990234375,
        5.7599945068359379,
        5.779998779296875,
        5.79998779296875,
        5.8199920654296879,
        5.839996337890625,
        5.8599853515625,
        5.8799896240234379,
        5.899993896484375,
        5.9199981689453129,
        5.9399871826171879,
        5.959991455078125,
        5.9799957275390629,
        6.0,
        6.019989013671875,
        6.0399932861328129,
        6.05999755859375,
        6.079986572265625,
        6.0999908447265629,
        6.1199951171875,
        6.1399993896484379,
        6.1599884033203129,
        6.17999267578125,
        6.1999969482421879,
        6.2199859619140629,
        6.239990234375,
        6.2599945068359379,
        6.279998779296875,
        6.29998779296875,
        6.3199920654296879,
        6.339996337890625,
        6.3599853515625,
        6.3799896240234379,
        6.399993896484375,
        6.4199981689453129,
        6.4399871826171879,
        6.459991455078125,
        6.4799957275390629,
        6.5,
        6.519989013671875,
        6.5399932861328129,
        6.55999755859375,
        6.579986572265625,
        6.5999908447265629,
        6.6199951171875,
        6.6399993896484379,
        6.6599884033203129,
        6.67999267578125,
        6.6999969482421879,
        6.7199859619140629,
        6.739990234375,
        6.7599945068359379,
        6.779998779296875,
        6.79998779296875,
        6.8199920654296879,
        6.839996337890625,
        6.8599853515625,
        6.8799896240234379,
        6.899993896484375,
        6.9199981689453129,
        6.9399871826171879,
        6.959991455078125,
        6.9799957275390629,
        7.0,
        7.019989013671875,
        7.0399932861328129,
        7.05999755859375,
        7.079986572265625,
        7.0999908447265629,
        7.1199951171875,
        7.1399993896484379,
        7.1599884033203129,
        7.17999267578125,
        7.1999969482421879,
        7.2199859619140629,
        7.239990234375,
        7.2599945068359379,
        7.279998779296875,
        7.29998779296875,
        7.3199920654296879,
        7.339996337890625,
        7.3599853515625,
        7.3799896240234379,
        7.399993896484375,
        7.4199981689453129,
        7.4399871826171879,
        7.459991455078125,
        7.4799957275390629,
        7.5,
        7.519989013671875,
        7.5399932861328129,
        7.55999755859375,
        7.579986572265625,
        7.5999908447265629,
        7.6199951171875,
        7.6399993896484379,
        7.6599884033203129,
        7.67999267578125,
        7.6999969482421879,
        7.7199859619140629,
        7.739990234375,
        7.7599945068359379,
        7.779998779296875,
        7.79998779296875,
        7.8199920654296879,
        7.839996337890625,
        7.8599853515625,
        7.8799896240234379,
        7.899993896484375,
        7.9199981689453129,
        7.9399871826171879,
        7.959991455078125,
        7.9799957275390629,
        7.9999847412109379,
        8.019989013671875,
        8.039993286132813,
        8.05999755859375,
        8.079986572265625,
        8.099990844726563,
        8.1199951171875,
        8.139999389648438,
        8.159988403320313,
        8.17999267578125,
        8.199996948242188,
        8.219985961914063,
        8.239990234375,
        8.259994506835938,
        8.279998779296875,
        8.29998779296875,
        8.319992065429688,
        8.339996337890625,
        8.3599853515625,
        8.379989624023438,
        8.399993896484375,
        8.419998168945313,
        8.439987182617188,
        8.459991455078125,
        8.479995727539063,
        8.499984741210938,
        8.519989013671875,
        8.539993286132813,
        8.55999755859375,
        8.579986572265625,
        8.599990844726563,
        8.6199951171875,
        8.639999389648438,
        8.659988403320313,
        8.67999267578125,
        8.699996948242188,
        8.719985961914063,
        8.739990234375,
        8.759994506835938,
        8.779998779296875,
        8.79998779296875,
        8.819992065429688,
        8.839996337890625,
        8.8599853515625,
        8.879989624023438,
        8.899993896484375,
        8.919998168945313,
        8.939987182617188,
        8.959991455078125,
        8.979995727539063,
        8.999984741210938,
        9.019989013671875,
        9.039993286132813,
        9.05999755859375,
        9.079986572265625,
        9.099990844726563,
        9.1199951171875,
        9.139999389648438,
        9.159988403320313,
        9.17999267578125,
        9.199996948242188,
        9.219985961914063,
        9.239990234375,
        9.259994506835938,
        9.279998779296875,
        9.29998779296875,
        9.319992065429688,
        9.339996337890625,
        9.3599853515625,
        9.379989624023438,
        9.399993896484375,
        9.419998168945313,
        9.439987182617188,
        9.459991455078125,
        9.479995727539063,
        9.499984741210938,
        9.519989013671875,
        9.539993286132813,
        9.55999755859375,
        9.579986572265625,
        9.599990844726563,
        9.6199951171875,
        9.639999389648438,
        9.659988403320313,
        9.67999267578125,
        9.699996948242188,
        9.719985961914063,
        9.739990234375,
        9.759994506835938,
        9.779998779296875,
        9.79998779296875,
        9.819992065429688,
        9.839996337890625,
        9.8599853515625,
        9.879989624023438,
        9.899993896484375,
        9.919998168945313,
        9.939987182617188,
        9.959991455078125,
        9.979995727539063,
        9.999984741210938,
        10.019989013671875,
        10.039993286132813,
        10.05999755859375,
        10.079986572265625,
        10.099990844726563,
        10.1199951171875,
        10.139999389648438,
        10.159988403320313,
        10.17999267578125,
        10.199996948242188,
        10.219985961914063,
        10.239990234375,
        10.259994506835938,
        10.279998779296875,
        10.29998779296875,
        10.319992065429688,
        10.339996337890625,
        10.3599853515625,
        10.379989624023438,
        10.399993896484375,
        10.419998168945313,
        10.439987182617188,
        10.459991455078125,
        10.479995727539063,
        10.499984741210938,
        10.519989013671875,
        10.539993286132813,
        10.55999755859375,
        10.579986572265625,
        10.599990844726563,
        10.6199951171875,
        10.639999389648438,
        10.659988403320313,
        10.67999267578125,
        10.699996948242188,
        10.719985961914063,
        10.739990234375,
        10.759994506835938,
        10.779998779296875,
        10.79998779296875,
        10.819992065429688,
        10.839996337890625,
        10.8599853515625,
        10.879989624023438,
        10.899993896484375,
        10.919998168945313,
        10.939987182617188,
        10.959991455078125,
        10.979995727539063,
        10.999984741210938,
        11.019989013671875,
        11.039993286132813,
        11.05999755859375,
        11.079986572265625,
        11.099990844726563,
        11.1199951171875,
        11.139999389648438,
        11.159988403320313,
        11.17999267578125,
        11.199996948242188,
        11.219985961914063,
        11.239990234375,
        11.259994506835938,
        11.279998779296875,
        11.29998779296875,
        11.319992065429688,
        11.339996337890625,
        11.3599853515625,
        11.379989624023438,
        11.399993896484375,
        11.419998168945313,
        11.439987182617188,
        11.459991455078125,
        11.479995727539063,
        11.499984741210938,
        11.519989013671875,
        11.539993286132813,
        11.55999755859375,
        11.579986572265625,
        11.599990844726563,
        11.6199951171875,
        11.639999389648438,
        11.659988403320313,
        11.67999267578125,
        11.699996948242188,
        11.719985961914063,
        11.739990234375,
        11.759994506835938,
        11.779998779296875,
        11.79998779296875,
        11.819992065429688,
        11.839996337890625,
        11.8599853515625,
        11.879989624023438,
        11.899993896484375,
        11.919998168945313,
        11.939987182617188,
        11.959991455078125,
        11.979995727539063,
        11.999984741210938,
        12.019989013671875,
        12.039993286132813,
        12.05999755859375,
        12.079986572265625,
        12.099990844726563,
        12.1199951171875,
        12.139999389648438,
        12.159988403320313,
        12.17999267578125,
        12.199996948242188,
        12.219985961914063,
        12.239990234375,
        12.259994506835938,
        12.279998779296875,
        12.29998779296875,
        12.319992065429688,
        12.339996337890625,
        12.3599853515625,
        12.379989624023438,
        12.399993896484375,
        12.419998168945313,
        12.439987182617188,
        12.459991455078125,
        12.479995727539063,
        12.499984741210938,
        12.519989013671875,
        12.539993286132813,
        12.55999755859375,
        12.579986572265625,
        12.599990844726563,
        12.6199951171875,
        12.639999389648438,
        12.659988403320313,
        12.67999267578125,
        12.699996948242188,
        12.719985961914063,
        12.739990234375,
        12.759994506835938,
        12.779998779296875,
        12.79998779296875,
        12.819992065429688,
        12.839996337890625,
        12.8599853515625,
        12.879989624023438,
        12.899993896484375,
        12.919998168945313,
        12.939987182617188,
        12.959991455078125,
        12.979995727539063,
        12.999984741210938,
        13.019989013671875,
        13.039993286132813,
        13.05999755859375,
        13.079986572265625,
        13.099990844726563,
        13.1199951171875,
        13.139999389648438,
        13.159988403320313,
        13.17999267578125,
        13.199996948242188,
        13.219985961914063,
        13.239990234375,
        13.259994506835938,
        13.279998779296875,
        13.29998779296875,
        13.319992065429688,
        13.339996337890625,
        13.3599853515625,
        13.379989624023438,
        13.399993896484375,
        13.419998168945313,
        13.439987182617188,
        13.459991455078125,
        13.479995727539063,
        13.499984741210938,
        13.519989013671875,
        13.539993286132813,
        13.55999755859375,
        13.579986572265625,
        13.599990844726563,
        13.6199951171875,
        13.639999389648438,
        13.659988403320313,
        13.67999267578125,
        13.699996948242188,
        13.719985961914063,
        13.739990234375,
        13.759994506835938,
        13.779998779296875,
        13.79998779296875,
        13.819992065429688,
        13.839996337890625,
        13.8599853515625,
        13.879989624023438,
        13.899993896484375,
        13.919998168945313,
        13.939987182617188,
        13.959991455078125,
        13.979995727539063,
        13.999984741210938,
        14.019989013671875,
        14.039993286132813,
        14.05999755859375,
        14.079986572265625,
        14.099990844726563,
        14.1199951171875,
        14.139999389648438,
        14.159988403320313,
        14.17999267578125,
        14.199996948242188,
        14.219985961914063,
        14.239990234375,
        14.259994506835938,
        14.279998779296875,
        14.29998779296875,
        14.319992065429688,
        14.339996337890625,
        14.3599853515625,
        14.379989624023438,
        14.399993896484375,
        14.419998168945313,
        14.439987182617188,
        14.459991455078125,
        14.479995727539063,
        14.499984741210938,
        14.519989013671875,
        14.539993286132813,
        14.55999755859375,
        14.579986572265625,
        14.599990844726563,
        14.6199951171875,
        14.639999389648438,
        14.659988403320313,
        14.67999267578125,
        14.699996948242188,
        14.719985961914063,
        14.739990234375,
        14.759994506835938,
        14.779998779296875,
        14.79998779296875,
        14.819992065429688,
        14.839996337890625,
        14.8599853515625,
        14.879989624023438,
        14.899993896484375,
        14.919998168945313,
        14.939987182617188,
        14.959991455078125,
        14.979995727539063,
        14.999984741210938,
        15.019989013671875,
        15.039993286132813,
        15.05999755859375,
        15.079986572265625,
        15.099990844726563,
        15.1199951171875,
        15.139999389648438,
        15.159988403320313,
        15.17999267578125,
        15.199996948242188,
        15.219985961914063,
        15.239990234375,
        15.259994506835938,
        15.279998779296875,
        15.29998779296875,
        15.319992065429688,
        15.339996337890625,
        15.3599853515625,
        15.379989624023438,
        15.399993896484375,
        15.419998168945313,
        15.439987182617188,
        15.459991455078125,
        15.479995727539063,
        15.499984741210938,
        15.519989013671875,
        15.539993286132813,
        15.55999755859375,
        15.579986572265625,
        15.599990844726563,
        15.6199951171875,
        15.639999389648438,
        15.659988403320313,
        15.67999267578125,
        15.699996948242188,
        15.719985961914063,
        15.739990234375,
        15.759994506835938,
        15.779998779296875,
        15.79998779296875,
        15.819992065429688,
        15.839996337890625,
        15.8599853515625,
        15.879989624023438,
        15.899993896484375,
        15.919998168945313,
        15.939987182617188,
        15.959991455078125,
        15.979995727539063,
        15.999984741210938,
        16.019989013671876,
        16.039993286132814,
        16.05999755859375,
        16.079986572265626,
        16.099990844726564,
        16.1199951171875,
        16.139999389648439,
        16.159988403320314,
        16.17999267578125,
        16.199996948242189,
        16.219985961914064,
        16.239990234375,
        16.259994506835939,
        16.279998779296876,
        16.29998779296875,
        16.319992065429689,
        16.339996337890626,
        16.3599853515625,
        16.379989624023439,
        16.399993896484376,
        16.419998168945314,
        16.439987182617189,
        16.459991455078126,
        16.479995727539064,
        16.499984741210939,
        16.519989013671876,
        16.539993286132814,
        16.55999755859375,
        16.579986572265626,
        16.599990844726564,
        16.6199951171875,
        16.639999389648439,
        16.659988403320314,
        16.67999267578125,
        16.699996948242189,
        16.719985961914064,
        16.739990234375,
        16.759994506835939,
        16.779998779296876,
        16.79998779296875,
        16.819992065429689,
        16.839996337890626,
        16.8599853515625,
        16.879989624023439,
        16.899993896484376,
        16.919998168945314,
        16.939987182617189,
        16.959991455078126,
        16.979995727539064,
        16.999984741210939,
        17.019989013671876,
        17.039993286132814,
        17.05999755859375,
        17.079986572265626,
        17.099990844726564,
        17.1199951171875,
        17.139999389648439,
        17.159988403320314,
        17.17999267578125,
        17.199996948242189,
        17.219985961914064,
        17.239990234375,
        17.259994506835939,
        17.279998779296876,
        17.29998779296875,
        17.319992065429689,
        17.339996337890626,
        17.3599853515625,
        17.379989624023439,
        17.399993896484376,
        17.419998168945314,
        17.439987182617189,
        17.459991455078126,
        17.479995727539064,
        17.499984741210939,
        17.519989013671876,
        17.539993286132814,
        17.55999755859375,
        17.579986572265626,
        17.599990844726564,
        17.6199951171875,
        17.639999389648439,
        17.659988403320314,
        17.67999267578125,
        17.699996948242189,
        17.719985961914064,
        17.739990234375,
        17.759994506835939,
        17.779998779296876,
        17.79998779296875,
        17.819992065429689,
        17.839996337890626,
        17.8599853515625,
        17.879989624023439,
        17.899993896484376,
        17.919998168945314,
        17.939987182617189,
        17.959991455078126,
        17.979995727539064,
        17.999984741210939,
        18.019989013671876,
        18.039993286132814,
        18.05999755859375,
        18.079986572265626,
        18.099990844726564,
        18.1199951171875,
        18.139999389648439,
        18.159988403320314,
        18.17999267578125,
        18.199996948242189,
        18.219985961914064,
        18.239990234375,
        18.259994506835939,
        18.279998779296876,
        18.29998779296875,
        18.319992065429689,
        18.339996337890626,
        18.3599853515625,
        18.379989624023439,
        18.399993896484376,
        18.419998168945314,
        18.439987182617189,
        18.459991455078126,
        18.479995727539064,
        18.499984741210939,
        18.519989013671876,
        18.539993286132814,
        18.55999755859375,
        18.579986572265626,
        18.599990844726564,
        18.6199951171875,
        18.639999389648439,
        18.659988403320314,
        18.67999267578125,
        18.699996948242189,
        18.719985961914064,
        18.739990234375,
        18.759994506835939,
        18.779998779296876,
        18.79998779296875,
        18.819992065429689,
        18.839996337890626,
        18.8599853515625,
        18.879989624023439,
        18.899993896484376,
        18.919998168945314,
        18.939987182617189,
        18.959991455078126,
        18.979995727539064,
        18.999984741210939,
        19.019989013671876,
        19.039993286132814,
        19.05999755859375,
        19.079986572265626,
        19.099990844726564,
        19.1199951171875,
        19.139999389648439,
        19.159988403320314,
        19.17999267578125,
        19.199996948242189,
        19.219985961914064,
        19.239990234375,
        19.259994506835939,
        19.279998779296876,
        19.29998779296875,
        19.319992065429689,
        19.339996337890626,
        19.3599853515625,
        19.379989624023439,
        19.399993896484376,
        19.419998168945314,
        19.439987182617189,
        19.459991455078126,
        19.479995727539064,
        19.499984741210939,
        19.519989013671876,
        19.539993286132814,
        19.55999755859375,
        19.579986572265626,
        19.599990844726564,
        19.6199951171875,
        19.639999389648439,
        19.659988403320314,
        19.67999267578125,
        19.699996948242189,
        19.719985961914064,
        19.739990234375,
        19.759994506835939,
        19.779998779296876,
        19.79998779296875,
        19.819992065429689,
        19.839996337890626,
        19.8599853515625,
        19.879989624023439,
        19.899993896484376,
        19.919998168945314,
        19.939987182617189,
        19.959991455078126,
        19.979995727539064,
        19.999984741210939,
        20.019989013671876,
        20.039993286132814,
        20.05999755859375,
        20.079986572265626,
        20.099990844726564,
        20.1199951171875,
        20.139999389648439,
        20.159988403320314,
        20.17999267578125,
        20.199996948242189,
        20.219985961914064,
        20.239990234375,
        20.259994506835939,
        20.279998779296876,
        20.29998779296875,
        20.319992065429689,
        20.339996337890626,
        20.3599853515625,
        20.379989624023439,
        20.399993896484376,
        20.419998168945314,
        20.439987182617189,
        20.459991455078126,
        20.479995727539064,
        20.499984741210939,
        20.519989013671876,
        20.539993286132814,
        20.55999755859375,
        20.579986572265626,
        20.599990844726564,
        20.6199951171875,
        20.639999389648439,
        20.659988403320314,
        20.67999267578125,
        20.699996948242189,
        20.719985961914064,
        20.739990234375,
        20.759994506835939,
        20.779998779296876,
        20.79998779296875,
        20.819992065429689,
        20.839996337890626,
        20.8599853515625,
        20.879989624023439,
        20.899993896484376,
        20.919998168945314,
        20.939987182617189,
        20.959991455078126,
        20.979995727539064,
        20.999984741210939,
        21.019989013671876,
        21.039993286132814,
        21.05999755859375,
        21.079986572265626,
        21.099990844726564,
        21.1199951171875,
        21.139999389648439,
        21.159988403320314,
        21.17999267578125,
        21.199996948242189,
        21.219985961914064,
        21.239990234375,
        21.259994506835939,
        21.279998779296876,
        21.29998779296875,
        21.319992065429689,
        21.339996337890626,
        21.3599853515625,
        21.379989624023439,
        21.399993896484376,
        21.419998168945314,
        21.439987182617189,
        21.459991455078126,
        21.479995727539064,
        21.499984741210939,
        21.519989013671876,
        21.539993286132814,
        21.55999755859375,
        21.579986572265626,
        21.599990844726564,
        21.6199951171875,
        21.639999389648439,
        21.659988403320314,
        21.67999267578125,
        21.699996948242189,
        21.719985961914064,
        21.739990234375,
        21.759994506835939,
        21.779998779296876,
        21.79998779296875,
        21.819992065429689,
        21.839996337890626,
        21.8599853515625,
        21.879989624023439,
        21.899993896484376,
        21.919998168945314,
        21.939987182617189,
        21.959991455078126,
        21.979995727539064,
        21.999984741210939,
        22.019989013671876,
        22.039993286132814,
        22.05999755859375,
        22.079986572265626,
        22.099990844726564,
        22.1199951171875,
        22.139999389648439,
        22.159988403320314,
        22.17999267578125,
        22.199996948242189,
        22.219985961914064,
        22.239990234375,
        22.259994506835939,
        22.279998779296876,
        22.29998779296875,
        22.319992065429689,
        22.339996337890626,
        22.3599853515625,
        22.379989624023439,
        22.399993896484376,
        22.419998168945314,
        22.439987182617189,
        22.459991455078126,
        22.479995727539064,
        22.499984741210939,
        22.519989013671876,
        22.539993286132814,
        22.55999755859375,
        22.579986572265626,
        22.599990844726564,
        22.6199951171875,
        22.639999389648439,
        22.659988403320314,
        22.67999267578125,
        22.699996948242189,
        22.719985961914064,
        22.739990234375,
        22.759994506835939,
        22.779998779296876,
        22.79998779296875,
        22.819992065429689,
        22.839996337890626,
        22.8599853515625,
        22.879989624023439,
        22.899993896484376,
        22.919998168945314,
        22.939987182617189,
        22.959991455078126,
        22.979995727539064,
        22.999984741210939,
        23.019989013671876,
        23.039993286132814,
        23.05999755859375,
        23.079986572265626,
        23.099990844726564,
        23.1199951171875,
        23.139999389648439,
        23.159988403320314,
        23.17999267578125,
        23.199996948242189,
        23.219985961914064,
        23.239990234375,
        23.259994506835939,
        23.279998779296876,
        23.29998779296875,
        23.319992065429689,
        23.339996337890626,
        23.3599853515625,
        23.379989624023439,
        23.399993896484376,
        23.419998168945314,
        23.439987182617189,
        23.459991455078126,
        23.479995727539064,
        23.499984741210939,
        23.519989013671876,
        23.539993286132814,
        23.55999755859375,
        23.579986572265626,
        23.599990844726564,
        23.6199951171875,
        23.639999389648439,
        23.659988403320314,
        23.67999267578125,
        23.699996948242189,
        23.719985961914064,
        23.739990234375,
        23.759994506835939,
        23.779998779296876,
        23.79998779296875,
        23.819992065429689,
        23.839996337890626,
        23.8599853515625,
        23.879989624023439,
        23.899993896484376,
        23.919998168945314,
        23.939987182617189,
        23.959991455078126,
        23.979995727539064,
        23.999984741210939,
        24.019989013671876,
        24.039993286132814,
        24.05999755859375,
        24.079986572265626,
        24.099990844726564,
        24.1199951171875,
        24.139999389648439,
        24.159988403320314,
        24.17999267578125,
        24.199996948242189,
        24.219985961914064,
        24.239990234375,
        24.259994506835939,
        24.279998779296876,
        24.29998779296875,
        24.319992065429689,
        24.339996337890626,
        24.3599853515625,
        24.379989624023439,
        24.399993896484376,
        24.419998168945314,
        24.439987182617189,
        24.459991455078126,
        24.479995727539064,
        24.499984741210939,
        24.519989013671876,
        24.539993286132814,
        24.55999755859375,
        24.579986572265626,
        24.599990844726564,
        24.6199951171875,
        24.639999389648439,
        24.659988403320314,
        24.67999267578125,
        24.699996948242189,
        24.719985961914064,
        24.739990234375,
        24.759994506835939,
        24.779998779296876,
        24.79998779296875,
        24.819992065429689,
        24.839996337890626,
        24.8599853515625,
        24.879989624023439,
        24.899993896484376,
        24.919998168945314,
        24.939987182617189,
        24.959991455078126,
        24.979995727539064,
        24.999984741210939,
        25.019989013671876,
        25.039993286132814,
        25.05999755859375,
        25.079986572265626,
        25.099990844726564,
        25.1199951171875,
        25.139999389648439,
        25.159988403320314,
        25.17999267578125,
        25.199996948242189,
        25.219985961914064,
        25.239990234375,
        25.259994506835939,
        25.279998779296876,
        25.29998779296875,
        25.319992065429689,
        25.339996337890626,
        25.3599853515625,
        25.379989624023439,
        25.399993896484376,
        25.419998168945314,
        25.439987182617189,
        25.459991455078126,
        25.479995727539064,
        25.499984741210939,
        25.519989013671876,
        25.539993286132814,
        25.55999755859375,
        25.579986572265626,
        25.599990844726564,
        25.6199951171875,
        25.639999389648439,
        25.659988403320314,
        25.67999267578125,
        25.699996948242189,
        25.719985961914064,
        25.739990234375,
        25.759994506835939,
        25.779998779296876,
        25.79998779296875,
        25.819992065429689,
        25.839996337890626,
        25.8599853515625,
        25.879989624023439,
        25.899993896484376,
        25.919998168945314,
        25.939987182617189,
        25.959991455078126,
        25.979995727539064,
        25.999984741210939,
        26.019989013671876,
        26.039993286132814,
        26.05999755859375,
        26.079986572265626,
        26.099990844726564,
        26.1199951171875,
        26.139999389648439,
        26.159988403320314,
        26.17999267578125,
        26.199996948242189,
        26.219985961914064,
        26.239990234375,
        26.259994506835939,
        26.279998779296876,
        26.29998779296875,
        26.319992065429689,
        26.339996337890626,
        26.3599853515625,
        26.379989624023439,
        26.399993896484376,
        26.419998168945314,
        26.439987182617189,
        26.459991455078126,
        26.479995727539064,
        26.499984741210939,
        26.519989013671876,
        26.539993286132814,
        26.55999755859375,
        26.579986572265626,
        26.599990844726564,
        26.6199951171875,
        26.639999389648439,
        26.659988403320314,
        26.67999267578125,
        26.699996948242189,
        26.719985961914064,
        26.739990234375,
        26.759994506835939,
        26.779998779296876,
        26.79998779296875,
        26.819992065429689,
        26.839996337890626,
        26.8599853515625,
        26.879989624023439,
        26.899993896484376,
        26.919998168945314,
        26.939987182617189,
        26.959991455078126,
        26.979995727539064,
        26.999984741210939,
        27.019989013671876,
        27.039993286132814,
        27.05999755859375,
        27.079986572265626,
        27.099990844726564,
        27.1199951171875,
        27.139999389648439,
        27.159988403320314,
        27.17999267578125,
        27.199996948242189,
        27.219985961914064,
        27.239990234375,
        27.259994506835939,
        27.279998779296876,
        27.29998779296875,
        27.319992065429689,
        27.339996337890626,
        27.3599853515625,
        27.379989624023439,
        27.399993896484376,
        27.419998168945314,
        27.439987182617189,
        27.459991455078126,
        27.479995727539064,
        27.499984741210939,
        27.519989013671876,
        27.539993286132814,
        27.55999755859375,
        27.579986572265626,
        27.599990844726564,
        27.6199951171875,
        27.639999389648439,
        27.659988403320314,
        27.67999267578125,
        27.699996948242189,
        27.719985961914064,
        27.739990234375,
        27.759994506835939,
        27.779998779296876,
        27.79998779296875,
        27.819992065429689,
        27.839996337890626,
        27.8599853515625,
        27.879989624023439,
        27.899993896484376,
        27.919998168945314,
        27.939987182617189,
        27.959991455078126,
        27.979995727539064,
        27.999984741210939,
        28.019989013671876,
        28.039993286132814,
        28.05999755859375,
        28.079986572265626,
        28.099990844726564,
        28.1199951171875,
        28.139999389648439,
        28.159988403320314,
        28.17999267578125,
        28.199996948242189,
        28.219985961914064,
        28.239990234375,
        28.259994506835939,
        28.279998779296876,
        28.29998779296875,
        28.319992065429689,
        28.339996337890626,
        28.3599853515625,
        28.379989624023439,
        28.399993896484376,
        28.419998168945314,
        28.439987182617189,
        28.459991455078126,
        28.479995727539064,
        28.499984741210939,
        28.519989013671876,
        28.539993286132814,
        28.55999755859375,
        28.579986572265626,
        28.599990844726564,
        28.6199951171875,
        28.639999389648439,
        28.659988403320314,
        28.67999267578125,
        28.699996948242189,
        28.719985961914064,
        28.739990234375,
        28.759994506835939,
        28.779998779296876,
        28.79998779296875,
        28.819992065429689,
        28.839996337890626,
        28.8599853515625,
        28.879989624023439,
        28.899993896484376,
        28.919998168945314,
        28.939987182617189,
        28.959991455078126,
        28.979995727539064,
        28.999984741210939,
        29.019989013671876,
        29.039993286132814,
        29.05999755859375,
        29.079986572265626,
        29.099990844726564,
        29.1199951171875,
        29.139999389648439,
        29.159988403320314,
        29.17999267578125,
        29.199996948242189,
        29.219985961914064,
        29.239990234375,
        29.259994506835939,
        29.279998779296876,
        29.29998779296875,
        29.319992065429689,
        29.339996337890626,
        29.3599853515625,
        29.379989624023439,
        29.399993896484376,
        29.419998168945314,
        29.439987182617189,
        29.459991455078126,
        29.479995727539064,
        29.499984741210939,
        29.519989013671876,
        29.539993286132814,
        29.55999755859375,
        29.579986572265626,
        29.599990844726564,
        29.6199951171875,
        29.639999389648439,
        29.659988403320314,
        29.67999267578125,
        29.699996948242189,
        29.719985961914064,
        29.739990234375,
        29.759994506835939,
        29.779998779296876,
        29.79998779296875,
        29.819992065429689,
        29.839996337890626,
        29.8599853515625,
        29.879989624023439,
        29.899993896484376,
        29.919998168945314,
        29.939987182617189,
        29.959991455078126,
        29.979995727539064,
        29.999984741210939,
        30.019989013671876,
        30.039993286132814,
        30.05999755859375,
        30.079986572265626,
        30.099990844726564,
        30.1199951171875,
        30.139999389648439,
        30.159988403320314,
        30.17999267578125,
        30.199996948242189,
        30.219985961914064,
        30.239990234375,
        30.259994506835939,
        30.279998779296876,
        30.29998779296875,
        30.319992065429689,
        30.339996337890626,
        30.3599853515625,
        30.379989624023439,
        30.399993896484376,
        30.419998168945314,
        30.439987182617189,
        30.459991455078126,
        30.479995727539064,
        30.499984741210939,
        30.519989013671876,
        30.539993286132814,
        30.55999755859375,
        30.579986572265626,
        30.599990844726564,
        30.6199951171875,
        30.639999389648439,
        30.659988403320314,
        30.67999267578125,
        30.699996948242189,
        30.719985961914064,
        30.739990234375,
        30.759994506835939,
        30.779998779296876,
        30.79998779296875,
        30.819992065429689,
        30.839996337890626,
        30.8599853515625,
        30.879989624023439,
        30.899993896484376,
        30.919998168945314,
        30.939987182617189,
        30.959991455078126,
        30.979995727539064,
        30.999984741210939,
        31.019989013671876,
        31.039993286132814,
        31.05999755859375,
        31.079986572265626,
        31.099990844726564,
        31.1199951171875,
        31.139999389648439,
        31.159988403320314,
        31.17999267578125,
        31.199996948242189,
        31.219985961914064,
        31.239990234375,
        31.259994506835939,
        31.279998779296876,
        31.29998779296875,
        31.319992065429689,
        31.339996337890626,
        31.3599853515625,
        31.379989624023439,
        31.399993896484376,
        31.419998168945314,
        31.439987182617189,
        31.459991455078126,
        31.479995727539064,
        31.499984741210939,
        31.519989013671876,
        31.539993286132814,
        31.55999755859375,
        31.579986572265626,
        31.600006103515626,
        31.6199951171875,
        31.639984130859376,
        31.660003662109376,
        31.67999267578125,
        31.699981689453126,
        31.720001220703126,
        31.739990234375,
        31.759979248046876,
        31.779998779296876,
        31.79998779296875,
        31.819976806640626,
        31.839996337890626,
        31.8599853515625,
        31.8800048828125,
        31.899993896484376,
        31.91998291015625,
        31.94000244140625,
        31.959991455078126,
        31.97998046875,
        32.0,
        32.019989013671878,
        32.03997802734375,
        32.05999755859375,
        32.079986572265628,
        32.100006103515628,
        32.1199951171875,
        32.139984130859378,
        32.160003662109378,
        32.17999267578125,
        32.199981689453128,
        32.220001220703128,
        32.239990234375,
        32.259979248046878,
        32.279998779296878,
        32.29998779296875,
        32.319976806640628,
        32.339996337890628,
        32.3599853515625,
        32.3800048828125,
        32.399993896484378,
        32.41998291015625,
        32.44000244140625,
        32.459991455078128,
        32.47998046875,
        32.5,
        32.519989013671878,
        32.53997802734375,
        32.55999755859375,
        32.579986572265628,
        32.600006103515628,
        32.6199951171875,
        32.639984130859378,
        32.660003662109378,
        32.67999267578125,
        32.699981689453128,
        32.720001220703128,
        32.739990234375,
        32.759979248046878,
        32.779998779296878,
        32.79998779296875,
        32.819976806640628,
        32.839996337890628,
        32.8599853515625,
        32.8800048828125,
        32.899993896484378,
        32.91998291015625,
        32.94000244140625,
        32.959991455078128,
        32.97998046875,
        33.0,
        33.019989013671878,
        33.03997802734375,
        33.05999755859375,
        33.079986572265628,
        33.100006103515628,
        33.1199951171875,
        33.139984130859378,
        33.160003662109378,
        33.17999267578125,
        33.199981689453128,
        33.220001220703128,
        33.239990234375,
        33.259979248046878,
        33.279998779296878,
        33.29998779296875,
        33.319976806640628,
        33.339996337890628,
        33.3599853515625,
        33.3800048828125,
        33.399993896484378,
        33.41998291015625,
        33.44000244140625,
        33.459991455078128,
        33.47998046875,
        33.5,
        33.519989013671878,
        33.53997802734375,
        33.55999755859375,
        33.579986572265628,
        33.600006103515628,
        33.6199951171875,
        33.639984130859378,
        33.660003662109378,
        33.67999267578125,
        33.699981689453128,
        33.720001220703128,
        33.739990234375,
        33.759979248046878,
        33.779998779296878,
        33.79998779296875,
        33.819976806640628,
        33.839996337890628,
        33.8599853515625,
        33.8800048828125,
        33.899993896484378,
        33.91998291015625,
        33.94000244140625,
        33.959991455078128,
        33.97998046875,
        34.0,
        34.019989013671878,
        34.03997802734375,
        34.05999755859375,
        34.079986572265628,
        34.100006103515628,
        34.1199951171875,
        34.139984130859378,
        34.160003662109378,
        34.17999267578125,
        34.199981689453128,
        34.220001220703128,
        34.239990234375,
        34.259979248046878,
        34.279998779296878,
        34.29998779296875,
        34.319976806640628,
        34.339996337890628,
        34.3599853515625,
        34.3800048828125,
        34.399993896484378,
        34.41998291015625,
        34.44000244140625,
        34.459991455078128,
        34.47998046875,
        34.5,
        34.519989013671878,
        34.53997802734375,
        34.55999755859375,
        34.579986572265628,
        34.600006103515628,
        34.6199951171875,
        34.639984130859378,
        34.660003662109378,
        34.67999267578125,
        34.699981689453128,
        34.720001220703128,
        34.739990234375,
        34.759979248046878,
        34.779998779296878,
        34.79998779296875,
        34.819976806640628,
        34.839996337890628,
        34.8599853515625,
        34.8800048828125,
        34.899993896484378,
        34.91998291015625,
        34.94000244140625,
        34.959991455078128,
        34.97998046875,
        35.0,
        35.019989013671878,
        35.03997802734375,
        35.05999755859375,
        35.079986572265628,
        35.100006103515628,
        35.1199951171875,
        35.139984130859378,
        35.160003662109378,
        35.17999267578125,
        35.199981689453128,
        35.220001220703128,
        35.239990234375,
        35.259979248046878,
        35.279998779296878,
        35.29998779296875,
        35.319976806640628,
        35.339996337890628,
        35.3599853515625,
        35.3800048828125,
        35.399993896484378,
        35.41998291015625,
        35.44000244140625,
        35.459991455078128,
        35.47998046875,
        35.5,
        35.519989013671878,
        35.53997802734375,
        35.55999755859375,
        35.579986572265628,
        35.600006103515628,
        35.6199951171875,
        35.639984130859378,
        35.660003662109378,
        35.67999267578125,
        35.699981689453128,
        35.720001220703128,
        35.739990234375,
        35.759979248046878,
        35.779998779296878,
        35.79998779296875,
        35.819976806640628,
        35.839996337890628,
        35.8599853515625,
        35.8800048828125,
        35.899993896484378,
        35.91998291015625,
        35.94000244140625,
        35.959991455078128,
        35.97998046875,
        36.0,
        36.019989013671878,
        36.03997802734375,
        36.05999755859375,
        36.079986572265628,
        36.100006103515628,
        36.1199951171875,
        36.139984130859378,
        36.160003662109378,
        36.17999267578125,
        36.199981689453128,
        36.220001220703128,
        36.239990234375,
        36.259979248046878,
        36.279998779296878,
        36.29998779296875,
        36.319976806640628,
        36.339996337890628,
        36.3599853515625,
        36.3800048828125,
        36.399993896484378,
        36.41998291015625,
        36.44000244140625,
        36.459991455078128,
        36.47998046875,
        36.5,
        36.519989013671878,
        36.53997802734375,
        36.55999755859375,
        36.579986572265628,
        36.600006103515628,
        36.6199951171875,
        36.639984130859378,
        36.660003662109378,
        36.67999267578125,
        36.699981689453128,
        36.720001220703128,
        36.739990234375,
        36.759979248046878,
        36.779998779296878,
        36.79998779296875,
        36.819976806640628,
        36.839996337890628,
        36.8599853515625,
        36.8800048828125,
        36.899993896484378,
        36.91998291015625,
        36.94000244140625,
        36.959991455078128,
        36.97998046875,
        37.0,
        37.019989013671878,
        37.03997802734375,
        37.05999755859375,
        37.079986572265628,
        37.100006103515628,
        37.1199951171875,
        37.139984130859378,
        37.160003662109378,
        37.17999267578125,
        37.199981689453128,
        37.220001220703128,
        37.239990234375,
        37.259979248046878,
        37.279998779296878,
        37.29998779296875,
        37.319976806640628,
        37.339996337890628,
        37.3599853515625,
        37.3800048828125,
        37.399993896484378,
        37.41998291015625,
        37.44000244140625,
        37.459991455078128,
        37.47998046875,
        37.5,
        37.519989013671878,
        37.53997802734375,
        37.55999755859375,
        37.579986572265628,
        37.600006103515628,
        37.6199951171875,
        37.639984130859378,
        37.660003662109378,
        37.67999267578125,
        37.699981689453128,
        37.720001220703128,
        37.739990234375,
        37.759979248046878,
        37.779998779296878,
        37.79998779296875,
        37.819976806640628,
        37.839996337890628,
        37.8599853515625,
        37.8800048828125,
        37.899993896484378,
        37.91998291015625,
        37.94000244140625,
        37.959991455078128,
        37.97998046875,
        38.0,
        38.019989013671878,
        38.03997802734375,
        38.05999755859375,
        38.079986572265628,
        38.100006103515628,
        38.1199951171875,
        38.139984130859378,
        38.160003662109378,
        38.17999267578125,
        38.199981689453128,
        38.220001220703128,
        38.239990234375,
        38.259979248046878,
        38.279998779296878,
        38.29998779296875,
        38.319976806640628,
        38.339996337890628,
        38.3599853515625,
        38.3800048828125,
        38.399993896484378,
        38.41998291015625,
        38.44000244140625,
        38.459991455078128,
        38.47998046875,
        38.5,
        38.519989013671878,
        38.53997802734375,
        38.55999755859375,
        38.579986572265628,
        38.600006103515628,
        38.6199951171875,
        38.639984130859378,
        38.660003662109378,
        38.67999267578125,
        38.699981689453128,
        38.720001220703128,
        38.739990234375,
        38.759979248046878,
        38.779998779296878,
        38.79998779296875,
        38.819976806640628,
        38.839996337890628,
        38.8599853515625,
        38.8800048828125,
        38.899993896484378,
        38.91998291015625,
        38.94000244140625,
        38.959991455078128,
        38.97998046875,
        39.0,
        39.019989013671878,
        39.03997802734375,
        39.05999755859375,
        39.079986572265628,
        39.100006103515628,
        39.1199951171875,
        39.139984130859378,
        39.160003662109378,
        39.17999267578125,
        39.199981689453128,
        39.220001220703128,
        39.239990234375,
        39.259979248046878,
        39.279998779296878,
        39.29998779296875,
        39.319976806640628,
        39.339996337890628,
        39.3599853515625,
        39.3800048828125,
        39.399993896484378,
        39.41998291015625,
        39.44000244140625,
        39.459991455078128,
        39.47998046875,
        39.5,
        39.519989013671878,
        39.53997802734375,
        39.55999755859375,
        39.579986572265628,
        39.600006103515628,
        39.6199951171875,
        39.639984130859378,
        39.660003662109378,
        39.67999267578125,
        39.699981689453128,
        39.720001220703128,
        39.739990234375,
        39.759979248046878,
        39.779998779296878,
        39.79998779296875,
        39.819976806640628,
        39.839996337890628,
        39.8599853515625,
        39.8800048828125,
        39.899993896484378,
        39.91998291015625,
        39.94000244140625,
        39.959991455078128,
        39.97998046875,
        40.0,
        40.019989013671878,
        40.03997802734375,
        40.05999755859375,
        40.079986572265628,
        40.100006103515628,
        40.1199951171875,
        40.139984130859378,
        40.160003662109378,
        40.17999267578125,
        40.199981689453128,
        40.220001220703128,
        40.239990234375,
        40.259979248046878,
        40.279998779296878,
        40.29998779296875,
        40.319976806640628,
        40.339996337890628,
        40.3599853515625,
        40.3800048828125,
        40.399993896484378,
        40.41998291015625,
        40.44000244140625,
        40.459991455078128,
        40.47998046875,
        40.5,
        40.519989013671878,
        40.53997802734375,
        40.55999755859375,
        40.579986572265628,
        40.600006103515628,
        40.6199951171875,
        40.639984130859378,
        40.660003662109378,
        40.67999267578125,
        40.699981689453128,
        40.720001220703128,
        40.739990234375,
        40.759979248046878,
        40.779998779296878,
        40.79998779296875,
        40.819976806640628,
        40.839996337890628,
        40.8599853515625,
        40.8800048828125,
        40.899993896484378,
        40.91998291015625,
        40.94000244140625,
        40.959991455078128,
        40.97998046875,
        41.0,
        41.019989013671878,
        41.03997802734375,
        41.05999755859375,
        41.079986572265628,
        41.100006103515628,
        41.1199951171875,
        41.139984130859378,
        41.160003662109378,
        41.17999267578125,
        41.199981689453128,
        41.220001220703128,
        41.239990234375,
        41.259979248046878,
        41.279998779296878,
        41.29998779296875,
        41.319976806640628,
        41.339996337890628,
        41.3599853515625,
        41.3800048828125,
        41.399993896484378,
        41.41998291015625,
        41.44000244140625,
        41.459991455078128,
        41.47998046875,
        41.5,
        41.519989013671878,
        41.53997802734375,
        41.55999755859375,
        41.579986572265628,
        41.600006103515628,
        41.6199951171875,
        41.639984130859378,
        41.660003662109378,
        41.67999267578125,
        41.699981689453128,
        41.720001220703128,
        41.739990234375,
        41.759979248046878,
        41.779998779296878,
        41.79998779296875,
        41.819976806640628,
        41.839996337890628,
        41.8599853515625,
        41.8800048828125,
        41.899993896484378,
        41.91998291015625,
        41.94000244140625,
        41.959991455078128,
        41.97998046875,
        42.0,
        42.019989013671878,
        42.03997802734375,
        42.05999755859375,
        42.079986572265628,
        42.100006103515628,
        42.1199951171875,
        42.139984130859378,
        42.160003662109378,
        42.17999267578125,
        42.199981689453128,
        42.220001220703128,
        42.239990234375,
        42.259979248046878,
        42.279998779296878,
        42.29998779296875,
        42.319976806640628,
        42.339996337890628,
        42.3599853515625,
        42.3800048828125,
        42.399993896484378,
        42.41998291015625,
        42.44000244140625,
        42.459991455078128,
        42.47998046875,
        42.5,
        42.519989013671878,
        42.53997802734375,
        42.55999755859375,
        42.579986572265628,
        42.600006103515628,
        42.6199951171875,
        42.639984130859378,
        42.660003662109378,
        42.67999267578125,
        42.699981689453128,
        42.720001220703128,
        42.739990234375,
        42.759979248046878,
        42.779998779296878,
        42.79998779296875,
        42.819976806640628,
        42.839996337890628,
        42.8599853515625,
        42.8800048828125,
        42.899993896484378,
        42.91998291015625,
        42.94000244140625,
        42.959991455078128,
        42.97998046875,
        43.0,
        43.019989013671878,
        43.03997802734375,
        43.05999755859375,
        43.079986572265628,
        43.100006103515628,
        43.1199951171875,
        43.139984130859378,
        43.160003662109378,
        43.17999267578125,
        43.199981689453128,
        43.220001220703128,
        43.239990234375,
        43.259979248046878,
        43.279998779296878,
        43.29998779296875,
        43.319976806640628,
        43.339996337890628,
        43.3599853515625,
        43.3800048828125,
        43.399993896484378,
        43.41998291015625,
        43.44000244140625,
        43.459991455078128,
        43.47998046875,
        43.5,
        43.519989013671878,
        43.53997802734375,
        43.55999755859375,
        43.579986572265628,
        43.600006103515628,
        43.6199951171875,
        43.639984130859378,
        43.660003662109378,
        43.67999267578125,
        43.699981689453128,
        43.720001220703128,
        43.739990234375,
        43.759979248046878,
        43.779998779296878,
        43.79998779296875,
        43.819976806640628,
        43.839996337890628,
        43.8599853515625,
        43.8800048828125,
        43.899993896484378,
        43.91998291015625,
        43.94000244140625,
        43.959991455078128,
        43.97998046875,
        44.0,
        44.019989013671878,
        44.03997802734375,
        44.05999755859375,
        44.079986572265628,
        44.100006103515628,
        44.1199951171875,
        44.139984130859378,
        44.160003662109378,
        44.17999267578125,
        44.199981689453128,
        44.220001220703128,
        44.239990234375,
        44.259979248046878,
        44.279998779296878,
        44.29998779296875,
        44.319976806640628,
        44.339996337890628,
        44.3599853515625,
        44.3800048828125,
        44.399993896484378,
        44.41998291015625,
        44.44000244140625,
        44.459991455078128,
        44.47998046875,
        44.5,
        44.519989013671878,
        44.53997802734375,
        44.55999755859375,
        44.579986572265628,
        44.600006103515628,
        44.6199951171875,
        44.639984130859378,
        44.660003662109378,
        44.67999267578125,
        44.699981689453128,
        44.720001220703128,
        44.739990234375,
        44.759979248046878,
        44.779998779296878,
        44.79998779296875,
        44.819976806640628,
        44.839996337890628,
        44.8599853515625,
        44.8800048828125,
        44.899993896484378,
        44.91998291015625,
        44.94000244140625,
        44.959991455078128,
        44.97998046875,
        45.0,
        45.019989013671878,
        45.03997802734375,
        45.05999755859375,
        45.079986572265628,
        45.100006103515628,
        45.1199951171875,
        45.139984130859378,
        45.160003662109378,
        45.17999267578125,
        45.199981689453128,
        45.220001220703128,
        45.239990234375,
        45.259979248046878,
        45.279998779296878,
        45.29998779296875,
        45.319976806640628,
        45.339996337890628,
        45.3599853515625,
        45.3800048828125,
        45.399993896484378,
        45.41998291015625,
        45.44000244140625,
        45.459991455078128,
        45.47998046875,
        45.5,
        45.519989013671878,
        45.53997802734375,
        45.55999755859375,
        45.579986572265628,
        45.600006103515628,
        45.6199951171875,
        45.639984130859378,
        45.660003662109378,
        45.67999267578125,
        45.699981689453128,
        45.720001220703128,
        45.739990234375,
        45.759979248046878,
        45.779998779296878,
        45.79998779296875,
        45.819976806640628,
        45.839996337890628,
        45.8599853515625,
        45.8800048828125,
        45.899993896484378,
        45.91998291015625,
        45.94000244140625,
        45.959991455078128,
        45.97998046875,
        46.0,
        46.019989013671878,
        46.03997802734375,
        46.05999755859375,
        46.079986572265628,
        46.100006103515628,
        46.1199951171875,
        46.139984130859378,
        46.160003662109378,
        46.17999267578125,
        46.199981689453128,
        46.220001220703128,
        46.239990234375,
        46.259979248046878,
        46.279998779296878,
        46.29998779296875,
        46.319976806640628,
        46.339996337890628,
        46.3599853515625,
        46.3800048828125,
        46.399993896484378,
        46.41998291015625,
        46.44000244140625,
        46.459991455078128,
        46.47998046875,
        46.5,
        46.519989013671878,
        46.53997802734375,
        46.55999755859375,
        46.579986572265628,
        46.600006103515628,
        46.6199951171875,
        46.639984130859378,
        46.660003662109378,
        46.67999267578125,
        46.699981689453128,
        46.720001220703128,
        46.739990234375,
        46.759979248046878,
        46.779998779296878,
        46.79998779296875,
        46.819976806640628,
        46.839996337890628,
        46.8599853515625,
        46.8800048828125,
        46.899993896484378,
        46.91998291015625,
        46.94000244140625,
        46.959991455078128,
        46.97998046875,
        47.0,
        47.019989013671878,
        47.03997802734375,
        47.05999755859375,
        47.079986572265628,
        47.100006103515628,
        47.1199951171875,
        47.139984130859378,
        47.160003662109378,
        47.17999267578125,
        47.199981689453128,
        47.220001220703128,
        47.239990234375,
        47.259979248046878,
        47.279998779296878,
        47.29998779296875,
        47.319976806640628,
        47.339996337890628,
        47.3599853515625,
        47.3800048828125,
        47.399993896484378,
        47.41998291015625,
        47.44000244140625,
        47.459991455078128,
        47.47998046875,
        47.5,
        47.519989013671878,
        47.53997802734375,
        47.55999755859375,
        47.579986572265628,
        47.600006103515628,
        47.6199951171875,
        47.639984130859378,
        47.660003662109378,
        47.67999267578125,
        47.699981689453128,
        47.720001220703128,
        47.739990234375,
        47.759979248046878,
        47.779998779296878,
        47.79998779296875,
        47.819976806640628,
        47.839996337890628,
        47.8599853515625,
        47.8800048828125,
        47.899993896484378,
        47.91998291015625,
        47.94000244140625,
        47.959991455078128,
        47.97998046875,
        48.0,
        48.019989013671878,
        48.03997802734375,
        48.05999755859375,
        48.079986572265628,
        48.100006103515628,
        48.1199951171875,
        48.139984130859378,
        48.160003662109378,
        48.17999267578125,
        48.199981689453128,
        48.220001220703128,
        48.239990234375,
        48.259979248046878,
        48.279998779296878,
        48.29998779296875,
        48.319976806640628,
        48.339996337890628,
        48.3599853515625,
        48.3800048828125,
        48.399993896484378,
        48.41998291015625,
        48.44000244140625,
        48.459991455078128,
        48.47998046875,
        48.5,
        48.519989013671878,
        48.53997802734375,
        48.55999755859375,
        48.579986572265628,
        48.600006103515628,
        48.6199951171875,
        48.639984130859378,
        48.660003662109378,
        48.67999267578125,
        48.699981689453128,
        48.720001220703128,
        48.739990234375,
        48.759979248046878,
        48.779998779296878,
        48.79998779296875,
        48.819976806640628,
        48.839996337890628,
        48.8599853515625,
        48.8800048828125,
        48.899993896484378,
        48.91998291015625,
        48.94000244140625,
        48.959991455078128,
        48.97998046875,
        49.0,
        49.019989013671878,
        49.03997802734375,
        49.05999755859375,
        49.079986572265628,
        49.100006103515628,
        49.1199951171875,
        49.139984130859378,
        49.160003662109378,
        49.17999267578125,
        49.199981689453128,
        49.220001220703128,
        49.239990234375,
        49.259979248046878,
        49.279998779296878,
        49.29998779296875,
        49.319976806640628,
        49.339996337890628,
        49.3599853515625,
        49.3800048828125,
        49.399993896484378,
        49.41998291015625,
        49.44000244140625,
        49.459991455078128,
        49.47998046875,
        49.5,
        49.519989013671878,
        49.53997802734375,
        49.55999755859375,
        49.579986572265628,
        49.600006103515628,
        49.6199951171875,
        49.639984130859378,
        49.660003662109378,
        49.67999267578125,
        49.699981689453128,
        49.720001220703128,
        49.739990234375,
        49.759979248046878,
        49.779998779296878,
        49.79998779296875,
        49.819976806640628,
        49.839996337890628,
        49.8599853515625,
        49.8800048828125,
        49.899993896484378,
        49.91998291015625,
        49.94000244140625,
        49.959991455078128,
        49.97998046875,
        50.0,
        50.019989013671878,
        50.03997802734375,
        50.05999755859375,
        50.079986572265628,
        50.100006103515628,
        50.1199951171875,
        50.139984130859378,
        50.160003662109378,
        50.17999267578125,
        50.199981689453128,
        50.220001220703128,
        50.239990234375,
        50.259979248046878,
        50.279998779296878,
        50.29998779296875,
        50.319976806640628,
        50.339996337890628,
        50.3599853515625,
        50.3800048828125,
        50.399993896484378,
        50.41998291015625,
        50.44000244140625,
        50.459991455078128,
        50.47998046875,
        50.5,
        50.519989013671878,
        50.53997802734375,
        50.55999755859375,
        50.579986572265628,
        50.600006103515628,
        50.6199951171875,
        50.639984130859378,
        50.660003662109378,
        50.67999267578125,
        50.699981689453128,
        50.720001220703128,
        50.739990234375,
        50.759979248046878,
        50.779998779296878,
        50.79998779296875,
        50.819976806640628,
        50.839996337890628,
        50.8599853515625,
        50.8800048828125,
        50.899993896484378,
        50.91998291015625,
        50.94000244140625,
        50.959991455078128,
        50.97998046875,
        51.0,
        51.019989013671878,
        51.03997802734375,
        51.05999755859375,
        51.079986572265628,
        51.100006103515628,
        51.1199951171875,
        51.139984130859378,
        51.160003662109378,
        51.17999267578125,
        51.199981689453128,
        51.220001220703128,
        51.239990234375,
        51.259979248046878,
        51.279998779296878,
        51.29998779296875,
        51.319976806640628,
        51.339996337890628,
        51.3599853515625,
        51.3800048828125,
        51.399993896484378,
        51.41998291015625,
        51.44000244140625,
        51.459991455078128,
        51.47998046875,
        51.5,
        51.519989013671878,
        51.53997802734375,
        51.55999755859375,
        51.579986572265628,
        51.600006103515628,
        51.6199951171875,
        51.639984130859378,
        51.660003662109378,
        51.67999267578125,
        51.699981689453128,
        51.720001220703128,
        51.739990234375,
        51.759979248046878,
        51.779998779296878,
        51.79998779296875,
        51.819976806640628,
        51.839996337890628,
        51.8599853515625,
        51.8800048828125,
        51.899993896484378,
        51.91998291015625,
        51.94000244140625,
        51.959991455078128,
        51.97998046875,
        52.0,
        52.019989013671878,
        52.03997802734375,
        52.05999755859375,
        52.079986572265628,
        52.100006103515628,
        52.1199951171875,
        52.139984130859378,
        52.160003662109378,
        52.17999267578125,
        52.199981689453128,
        52.220001220703128,
        52.239990234375,
        52.259979248046878,
        52.279998779296878,
        52.29998779296875,
        52.319976806640628,
        52.339996337890628,
        52.3599853515625,
        52.3800048828125,
        52.399993896484378,
        52.41998291015625,
        52.44000244140625,
        52.459991455078128,
        52.47998046875,
        52.5,
        52.519989013671878,
        52.53997802734375,
        52.55999755859375,
        52.579986572265628,
        52.600006103515628,
        52.6199951171875,
        52.639984130859378,
        52.660003662109378,
        52.67999267578125,
        52.699981689453128,
        52.720001220703128,
        52.739990234375,
        52.759979248046878,
        52.779998779296878,
        52.79998779296875,
        52.819976806640628,
        52.839996337890628,
        52.8599853515625,
        52.8800048828125,
        52.899993896484378,
        52.91998291015625,
        52.94000244140625,
        52.959991455078128,
        52.97998046875,
        53.0,
        53.019989013671878,
        53.03997802734375,
        53.05999755859375,
        53.079986572265628,
        53.100006103515628,
        53.1199951171875,
        53.139984130859378,
        53.160003662109378,
        53.17999267578125,
        53.199981689453128,
        53.220001220703128,
        53.239990234375,
        53.259979248046878,
        53.279998779296878,
        53.29998779296875,
        53.319976806640628,
        53.339996337890628,
        53.3599853515625,
        53.3800048828125,
        53.399993896484378,
        53.41998291015625,
        53.44000244140625,
        53.459991455078128,
        53.47998046875,
        53.5,
        53.519989013671878,
        53.53997802734375,
        53.55999755859375,
        53.579986572265628,
        53.600006103515628,
        53.6199951171875,
        53.639984130859378,
        53.660003662109378,
        53.67999267578125,
        53.699981689453128,
        53.720001220703128,
        53.739990234375,
        53.759979248046878,
        53.779998779296878,
        53.79998779296875,
        53.819976806640628,
        53.839996337890628,
        53.8599853515625,
        53.8800048828125,
        53.899993896484378,
        53.91998291015625,
        53.94000244140625,
        53.959991455078128,
        53.97998046875,
        54.0,
        54.019989013671878,
        54.03997802734375,
        54.05999755859375,
        54.079986572265628,
        54.100006103515628,
        54.1199951171875,
        54.139984130859378,
        54.160003662109378,
        54.17999267578125,
        54.199981689453128,
        54.220001220703128,
        54.239990234375,
        54.259979248046878,
        54.279998779296878,
        54.29998779296875,
        54.319976806640628,
        54.339996337890628,
        54.3599853515625,
        54.3800048828125,
        54.399993896484378,
        54.41998291015625,
        54.44000244140625,
        54.459991455078128,
        54.47998046875,
        54.5,
        54.519989013671878,
        54.53997802734375,
        54.55999755859375,
        54.579986572265628,
        54.600006103515628,
        54.6199951171875,
        54.639984130859378,
        54.660003662109378,
        54.67999267578125,
        54.699981689453128,
        54.720001220703128,
        54.739990234375,
        54.759979248046878,
        54.779998779296878,
        54.79998779296875,
        54.819976806640628,
        54.839996337890628,
        54.8599853515625,
        54.8800048828125,
        54.899993896484378,
        54.91998291015625,
        54.94000244140625,
        54.959991455078128,
        54.97998046875,
        55.0,
        55.019989013671878,
        55.03997802734375,
        55.05999755859375,
        55.079986572265628,
        55.100006103515628,
        55.1199951171875,
        55.139984130859378,
        55.160003662109378,
        55.17999267578125,
        55.199981689453128,
        55.220001220703128,
        55.239990234375,
        55.259979248046878,
        55.279998779296878,
        55.29998779296875,
        55.319976806640628,
        55.339996337890628,
        55.3599853515625,
        55.3800048828125,
        55.399993896484378,
        55.41998291015625,
        55.44000244140625,
        55.459991455078128,
        55.47998046875,
        55.5,
        55.519989013671878,
        55.53997802734375,
        55.55999755859375,
        55.579986572265628,
        55.600006103515628,
        55.6199951171875,
        55.639984130859378,
        55.660003662109378,
        55.67999267578125,
        55.699981689453128,
        55.720001220703128,
        55.739990234375,
        55.759979248046878,
        55.779998779296878,
        55.79998779296875,
        55.819976806640628,
        55.839996337890628,
        55.8599853515625,
        55.8800048828125,
        55.899993896484378,
        55.91998291015625,
        55.94000244140625,
        55.959991455078128,
        55.97998046875,
        56.0,
        56.019989013671878,
        56.03997802734375,
        56.05999755859375,
        56.079986572265628,
        56.100006103515628,
        56.1199951171875,
        56.139984130859378,
        56.160003662109378,
        56.17999267578125,
        56.199981689453128,
        56.220001220703128,
        56.239990234375,
        56.259979248046878,
        56.279998779296878,
        56.29998779296875,
        56.319976806640628,
        56.339996337890628,
        56.3599853515625,
        56.3800048828125,
        56.399993896484378,
        56.41998291015625,
        56.44000244140625,
        56.459991455078128,
        56.47998046875,
        56.5,
        56.519989013671878,
        56.53997802734375,
        56.55999755859375,
        56.579986572265628,
        56.600006103515628,
        56.6199951171875,
        56.639984130859378,
        56.660003662109378,
        56.67999267578125,
        56.699981689453128,
        56.720001220703128,
        56.739990234375,
        56.759979248046878,
        56.779998779296878,
        56.79998779296875,
        56.819976806640628,
        56.839996337890628,
        56.8599853515625,
        56.8800048828125,
        56.899993896484378,
        56.91998291015625,
        56.94000244140625,
        56.959991455078128,
        56.97998046875,
        57.0,
        57.019989013671878,
        57.03997802734375,
        57.05999755859375,
        57.079986572265628,
        57.100006103515628,
        57.1199951171875,
        57.139984130859378,
        57.160003662109378,
        57.17999267578125,
        57.199981689453128,
        57.220001220703128,
        57.239990234375,
        57.259979248046878,
        57.279998779296878,
        57.29998779296875,
        57.319976806640628,
        57.339996337890628,
        57.3599853515625,
        57.3800048828125,
        57.399993896484378,
        57.41998291015625,
        57.44000244140625,
        57.459991455078128,
        57.47998046875,
        57.5,
        57.519989013671878,
        57.53997802734375,
        57.55999755859375,
        57.579986572265628,
        57.600006103515628,
        57.6199951171875,
        57.639984130859378,
        57.660003662109378,
        57.67999267578125,
        57.699981689453128,
        57.720001220703128,
        57.739990234375,
        57.759979248046878,
        57.779998779296878,
        57.79998779296875,
        57.819976806640628,
        57.839996337890628,
        57.8599853515625,
        57.8800048828125,
        57.899993896484378,
        57.91998291015625,
        57.94000244140625,
        57.959991455078128,
        57.97998046875,
        58.0,
        58.019989013671878,
        58.03997802734375,
        58.05999755859375,
        58.079986572265628,
        58.100006103515628,
        58.1199951171875,
        58.139984130859378,
        58.160003662109378,
        58.17999267578125,
        58.199981689453128,
        58.220001220703128,
        58.239990234375,
        58.259979248046878,
        58.279998779296878,
        58.29998779296875,
        58.319976806640628,
        58.339996337890628,
        58.3599853515625,
        58.3800048828125,
        58.399993896484378,
        58.41998291015625,
        58.44000244140625,
        58.459991455078128,
        58.47998046875,
        58.5,
        58.519989013671878,
        58.53997802734375,
        58.55999755859375,
        58.579986572265628,
        58.600006103515628,
        58.6199951171875,
        58.639984130859378,
        58.660003662109378,
        58.67999267578125,
        58.699981689453128,
        58.720001220703128,
        58.739990234375,
        58.759979248046878,
        58.779998779296878,
        58.79998779296875,
        58.819976806640628,
        58.839996337890628,
        58.8599853515625,
        58.8800048828125,
        58.899993896484378,
        58.91998291015625,
        58.94000244140625,
        58.959991455078128,
        58.97998046875,
        59.0,
        59.019989013671878,
        59.03997802734375,
        59.05999755859375,
        59.079986572265628,
        59.100006103515628,
        59.1199951171875,
        59.139984130859378,
        59.160003662109378,
        59.17999267578125,
        59.199981689453128,
        59.220001220703128,
        59.239990234375,
        59.259979248046878,
        59.279998779296878,
        59.29998779296875,
        59.319976806640628,
        59.339996337890628,
        59.3599853515625,
        59.3800048828125,
        59.399993896484378,
        59.41998291015625,
        59.44000244140625,
        59.459991455078128,
        59.47998046875,
        59.5,
        59.519989013671878,
        59.53997802734375,
        59.55999755859375,
        59.579986572265628,
        59.600006103515628,
        59.6199951171875,
        59.639984130859378,
        59.660003662109378,
        59.67999267578125,
        59.699981689453128,
        59.720001220703128,
        59.739990234375,
        59.759979248046878,
        59.779998779296878,
        59.79998779296875,
        59.819976806640628,
        59.839996337890628,
        59.8599853515625,
        59.8800048828125,
        59.899993896484378,
        59.91998291015625,
        59.94000244140625,
        59.959991455078128,
        59.97998046875
    ],
    "rightHandPositions": [
        "(0.351248, 1.209306, 0.194640)",
        "(0.351907, 1.207180, 0.195383)",
        "(0.351969, 1.206544, 0.195355)",
        "(0.351893, 1.205417, 0.195136)",
        "(0.351478, 1.204462, 0.194661)",
        "(0.350686, 1.203666, 0.193944)",
        "(0.349411, 1.202929, 0.193002)",
        "(0.347838, 1.202526, 0.191656)",
        "(0.346947, 1.202400, 0.190874)",
        "(0.344815, 1.202285, 0.188907)",
        "(0.342405, 1.202380, 0.186564)",
        "(0.339666, 1.202625, 0.184153)",
        "(0.336836, 1.203203, 0.181755)",
        "(0.335446, 1.203624, 0.180444)",
        "(0.332654, 1.204835, 0.177513)",
        "(0.329982, 1.206476, 0.174442)",
        "(0.327412, 1.208372, 0.170975)",
        "(0.325146, 1.211021, 0.167395)",
        "(0.324045, 1.212273, 0.165678)",
        "(0.321627, 1.214232, 0.162138)",
        "(0.319180, 1.216293, 0.158403)",
        "(0.316590, 1.218338, 0.154474)",
        "(0.315181, 1.219222, 0.152613)",
        "(0.312186, 1.221032, 0.149467)",
        "(0.308937, 1.222776, 0.146997)",
        "(0.305083, 1.223916, 0.144886)",
        "(0.301086, 1.225106, 0.143323)",
        "(0.297439, 1.226945, 0.142441)",
        "(0.295834, 1.228204, 0.142335)",
        "(0.293159, 1.231268, 0.142592)",
        "(0.291102, 1.235010, 0.142914)",
        "(0.289312, 1.239018, 0.142447)",
        "(0.287514, 1.243049, 0.140125)",
        "(0.286626, 1.245249, 0.139018)",
        "(0.284797, 1.250379, 0.138363)",
        "(0.282687, 1.256095, 0.137398)",
        "(0.279468, 1.261276, 0.134835)",
        "(0.274590, 1.266875, 0.131346)",
        "(0.271543, 1.270276, 0.129100)",
        "(0.265264, 1.278880, 0.124725)",
        "(0.259110, 1.289952, 0.121628)",
        "(0.252693, 1.301983, 0.118810)",
        "(0.244926, 1.313631, 0.114758)",
        "(0.240692, 1.319539, 0.112059)",
        "(0.232231, 1.330874, 0.106070)",
        "(0.223005, 1.340666, 0.100307)",
        "(0.214452, 1.349480, 0.095358)",
        "(0.207448, 1.357342, 0.091031)",
        "(0.204526, 1.361037, 0.089219)",
        "(0.199279, 1.368337, 0.086340)",
        "(0.194908, 1.374612, 0.083672)",
        "(0.191337, 1.379645, 0.080623)",
        "(0.187856, 1.384405, 0.078211)",
        "(0.186130, 1.386970, 0.077151)",
        "(0.183000, 1.392479, 0.074800)",
        "(0.180279, 1.398142, 0.072058)",
        "(0.177892, 1.403544, 0.068826)",
        "(0.175119, 1.408630, 0.065438)",
        "(0.173819, 1.411223, 0.063777)",
        "(0.171917, 1.416709, 0.060386)",
        "(0.170658, 1.422694, 0.057346)",
        "(0.169404, 1.428796, 0.054438)",
        "(0.167817, 1.435086, 0.051884)",
        "(0.166872, 1.438453, 0.050937)",
        "(0.164710, 1.445270, 0.049612)",
        "(0.162110, 1.452320, 0.048854)",
        "(0.159764, 1.460799, 0.049276)",
        "(0.157416, 1.470360, 0.050410)",
        "(0.155978, 1.475340, 0.051091)",
        "(0.152400, 1.485722, 0.052795)",
        "(0.148474, 1.496506, 0.054993)",
        "(0.144343, 1.507590, 0.058231)",
        "(0.140327, 1.518736, 0.062697)",
        "(0.138490, 1.524251, 0.065230)",
        "(0.135617, 1.535202, 0.070774)",
        "(0.133305, 1.545827, 0.077072)",
        "(0.131743, 1.555974, 0.084163)",
        "(0.131265, 1.565841, 0.091958)",
        "(0.131103, 1.570429, 0.095963)",
        "(0.130725, 1.578921, 0.104003)",
        "(0.130347, 1.586352, 0.112196)",
        "(0.129514, 1.592433, 0.120775)",
        "(0.129113, 1.595027, 0.125038)",
        "(0.128942, 1.599676, 0.133303)",
        "(0.129228, 1.603169, 0.141376)",
        "(0.129127, 1.605531, 0.149185)",
        "(0.128842, 1.607129, 0.157009)",
        "(0.128982, 1.607913, 0.163966)",
        "(0.129143, 1.608043, 0.167280)",
        "(0.129421, 1.607527, 0.173718)",
        "(0.129377, 1.606052, 0.180202)",
        "(0.128935, 1.603910, 0.186943)",
        "(0.128054, 1.601016, 0.193725)",
        "(0.127688, 1.599198, 0.196880)",
        "(0.127453, 1.595052, 0.202897)",
        "(0.127745, 1.590204, 0.208941)",
        "(0.127402, 1.584268, 0.214853)",
        "(0.126540, 1.577260, 0.220583)",
        "(0.125984, 1.573267, 0.223502)",
        "(0.124824, 1.564525, 0.228840)",
        "(0.123509, 1.554774, 0.233423)",
        "(0.121775, 1.544066, 0.237526)",
        "(0.119956, 1.532775, 0.241795)",
        "(0.119205, 1.526941, 0.243646)",
        "(0.117791, 1.514830, 0.246757)",
        "(0.116405, 1.501890, 0.249102)",
        "(0.115467, 1.488657, 0.251044)",
        "(0.115212, 1.475069, 0.252018)",
        "(0.115112, 1.468113, 0.252073)",
        "(0.114571, 1.453522, 0.250974)",
        "(0.113991, 1.438600, 0.249342)",
        "(0.113861, 1.423537, 0.247205)",
        "(0.114039, 1.408507, 0.243528)",
        "(0.114008, 1.400878, 0.241208)",
        "(0.114086, 1.385681, 0.235638)",
        "(0.114478, 1.371203, 0.229244)",
        "(0.115238, 1.357233, 0.221222)",
        "(0.116235, 1.344464, 0.211503)",
        "(0.116640, 1.338402, 0.206618)",
        "(0.117462, 1.327349, 0.196297)",
        "(0.118326, 1.317673, 0.185273)",
        "(0.119034, 1.309563, 0.173838)",
        "(0.119518, 1.303550, 0.162690)",
        "(0.119828, 1.301090, 0.157168)",
        "(0.120137, 1.297643, 0.146304)",
        "(0.120085, 1.295634, 0.135578)",
        "(0.120261, 1.295761, 0.124707)",
        "(0.120683, 1.297532, 0.113899)",
        "(0.120917, 1.298818, 0.108735)",
        "(0.121428, 1.302769, 0.099132)",
        "(0.121796, 1.307772, 0.089991)",
        "(0.122264, 1.313978, 0.081573)",
        "(0.122736, 1.321447, 0.074312)",
        "(0.122939, 1.325436, 0.070869)",
        "(0.123292, 1.334194, 0.064677)",
        "(0.123220, 1.343728, 0.059485)",
        "(0.122841, 1.353669, 0.054902)",
        "(0.122715, 1.364561, 0.051112)",
        "(0.122565, 1.370080, 0.049427)",
        "(0.122194, 1.381742, 0.046965)",
        "(0.121858, 1.393593, 0.044981)",
        "(0.121223, 1.405577, 0.043657)",
        "(0.120785, 1.411552, 0.043252)",
        "(0.119982, 1.423412, 0.042501)",
        "(0.119679, 1.435378, 0.042150)",
        "(0.119616, 1.447408, 0.042428)",
        "(0.119223, 1.458907, 0.042956)",
        "(0.118676, 1.469997, 0.043581)",
        "(0.118310, 1.475439, 0.043980)",
        "(0.117392, 1.485913, 0.045246)",
        "(0.116889, 1.496066, 0.047063)",
        "(0.116666, 1.505817, 0.048795)",
        "(0.117046, 1.515233, 0.050713)",
        "(0.117255, 1.519822, 0.051772)",
        "(0.117592, 1.528506, 0.053922)",
        "(0.117691, 1.536638, 0.056143)",
        "(0.117720, 1.544165, 0.058520)",
        "(0.117869, 1.551404, 0.061169)",
        "(0.118012, 1.554875, 0.062641)",
        "(0.118388, 1.561590, 0.065845)",
        "(0.118639, 1.567977, 0.069494)",
        "(0.118699, 1.573877, 0.073506)",
        "(0.118425, 1.579255, 0.077988)",
        "(0.118316, 1.581737, 0.080362)",
        "(0.118087, 1.586311, 0.085321)",
        "(0.117177, 1.590908, 0.090714)",
        "(0.115988, 1.595394, 0.096752)",
        "(0.115060, 1.599512, 0.103218)",
        "(0.114609, 1.601468, 0.106580)",
        "(0.113789, 1.605272, 0.113703)",
        "(0.113252, 1.608772, 0.120970)",
        "(0.113286, 1.611736, 0.128114)",
        "(0.113532, 1.614086, 0.135248)",
        "(0.113644, 1.615113, 0.138785)",
        "(0.113844, 1.616679, 0.145791)",
        "(0.113985, 1.617606, 0.152829)",
        "(0.114190, 1.617799, 0.159703)",
        "(0.114219, 1.617014, 0.166145)",
        "(0.114248, 1.616402, 0.169262)",
        "(0.114435, 1.614416, 0.175229)",
        "(0.114651, 1.611526, 0.180704)",
        "(0.114379, 1.607786, 0.185908)",
        "(0.113974, 1.603351, 0.190966)",
        "(0.113794, 1.600949, 0.193382)",
        "(0.113408, 1.595487, 0.197807)",
        "(0.112960, 1.589284, 0.201834)",
        "(0.112585, 1.582343, 0.205215)",
        "(0.112311, 1.578718, 0.206796)",
        "(0.111628, 1.571045, 0.209426)",
        "(0.110866, 1.562835, 0.211657)",
        "(0.110152, 1.554198, 0.213500)",
        "(0.109561, 1.545389, 0.214958)",
        "(0.108935, 1.536147, 0.215836)",
        "(0.108661, 1.531430, 0.216154)",
        "(0.108146, 1.521821, 0.216161)",
        "(0.107583, 1.511933, 0.215576)",
        "(0.107097, 1.501781, 0.214222)",
        "(0.106663, 1.491310, 0.212057)",
        "(0.106473, 1.485984, 0.210775)",
        "(0.106259, 1.475228, 0.207718)",
        "(0.106072, 1.464485, 0.204122)",
        "(0.105860, 1.453596, 0.199903)",
        "(0.105941, 1.448226, 0.197394)",
        "(0.105860, 1.437508, 0.192007)",
        "(0.105793, 1.426862, 0.185321)",
        "(0.105879, 1.416537, 0.177791)",
        "(0.105890, 1.406359, 0.169932)",
        "(0.105930, 1.401442, 0.165547)",
        "(0.105714, 1.391797, 0.156811)",
        "(0.105685, 1.383208, 0.148150)",
        "(0.105857, 1.375563, 0.139256)",
        "(0.106253, 1.368947, 0.129943)",
        "(0.106599, 1.363487, 0.120379)",
        "(0.106752, 1.361048, 0.115648)",
        "(0.107170, 1.357194, 0.106285)",
        "(0.107706, 1.354618, 0.096974)",
        "(0.108460, 1.353400, 0.087893)",
        "(0.109167, 1.353392, 0.079217)",
        "(0.109515, 1.353799, 0.074851)",
        "(0.110074, 1.355155, 0.066339)",
        "(0.110706, 1.357599, 0.058416)",
        "(0.111455, 1.361089, 0.051088)",
        "(0.111855, 1.365230, 0.044264)",
        "(0.111948, 1.367636, 0.041132)",
        "(0.112160, 1.373019, 0.035397)",
        "(0.112420, 1.379346, 0.030281)",
        "(0.112697, 1.386485, 0.025689)",
        "(0.112709, 1.394294, 0.021827)",
        "(0.112649, 1.398336, 0.020103)",
        "(0.112670, 1.407016, 0.017231)",
        "(0.112923, 1.416274, 0.014838)",
        "(0.113345, 1.426036, 0.013009)",
        "(0.113680, 1.436136, 0.011593)",
        "(0.113782, 1.441320, 0.011170)",
        "(0.113667, 1.451738, 0.010642)",
        "(0.113305, 1.462326, 0.010536)",
        "(0.112911, 1.472598, 0.010755)",
        "(0.112418, 1.483628, 0.011236)",
        "(0.112258, 1.489094, 0.011603)",
        "(0.111773, 1.499748, 0.012471)",
        "(0.111150, 1.510046, 0.013688)",
        "(0.110814, 1.520138, 0.015330)",
        "(0.110321, 1.529884, 0.017131)",
        "(0.110016, 1.534634, 0.018136)",
        "(0.109328, 1.543969, 0.020644)",
        "(0.109019, 1.553104, 0.023432)",
        "(0.108778, 1.561934, 0.026401)",
        "(0.108484, 1.570432, 0.030156)",
        "(0.108422, 1.574608, 0.032119)",
        "(0.108527, 1.582656, 0.036312)",
        "(0.108679, 1.590348, 0.040877)",
        "(0.108779, 1.597391, 0.045350)",
        "(0.109119, 1.603857, 0.049850)",
        "(0.109317, 1.606997, 0.052274)",
        "(0.109554, 1.612834, 0.057491)",
        "(0.109451, 1.618069, 0.063075)",
        "(0.109486, 1.622858, 0.068920)",
        "(0.109549, 1.627153, 0.075341)",
        "(0.109530, 1.629106, 0.078547)",
        "(0.109381, 1.632451, 0.085165)",
        "(0.109267, 1.635119, 0.092034)",
        "(0.109267, 1.637115, 0.099138)",
        "(0.109240, 1.638493, 0.106409)",
        "(0.109242, 1.638972, 0.110154)",
        "(0.109351, 1.639050, 0.117657)",
        "(0.109431, 1.638482, 0.125071)",
        "(0.109481, 1.636858, 0.132200)",
        "(0.109442, 1.635583, 0.135720)",
        "(0.109145, 1.632544, 0.143046)",
        "(0.108696, 1.628497, 0.150463)",
        "(0.108095, 1.623410, 0.157546)",
        "(0.107397, 1.617669, 0.164495)",
        "(0.106794, 1.611260, 0.171129)",
        "(0.106566, 1.607859, 0.174369)",
        "(0.106021, 1.600475, 0.180765)",
        "(0.105507, 1.592501, 0.186653)",
        "(0.104751, 1.584080, 0.192207)",
        "(0.104086, 1.575198, 0.197206)",
        "(0.103930, 1.570702, 0.199460)",
        "(0.103843, 1.561431, 0.202956)",
        "(0.103714, 1.551884, 0.205072)",
        "(0.103833, 1.542264, 0.206376)",
        "(0.104320, 1.532585, 0.207072)",
        "(0.104431, 1.527668, 0.207079)",
        "(0.104157, 1.517544, 0.205905)",
        "(0.103741, 1.507145, 0.204155)",
        "(0.103950, 1.496871, 0.202249)",
        "(0.104036, 1.486631, 0.199454)",
        "(0.103936, 1.481386, 0.197692)",
        "(0.103707, 1.470694, 0.193677)",
        "(0.103631, 1.460041, 0.189475)",
        "(0.103512, 1.449394, 0.184459)",
        "(0.103454, 1.438738, 0.178570)",
        "(0.103441, 1.433479, 0.175391)",
        "(0.103386, 1.423193, 0.168230)",
        "(0.103150, 1.413172, 0.160446)",
        "(0.102755, 1.403764, 0.152278)",
        "(0.102587, 1.395123, 0.143676)",
        "(0.102549, 1.391109, 0.139212)",
        "(0.102397, 1.383922, 0.130072)",
        "(0.102449, 1.377949, 0.121183)",
        "(0.102823, 1.373175, 0.112052)",
        "(0.103159, 1.369482, 0.102570)",
        "(0.103302, 1.367941, 0.097898)",
        "(0.103878, 1.365927, 0.088612)",
        "(0.104760, 1.365184, 0.079220)",
        "(0.105531, 1.365629, 0.070442)",
        "(0.106090, 1.367535, 0.062543)",
        "(0.106308, 1.368838, 0.058685)",
        "(0.106703, 1.372403, 0.051042)",
        "(0.107141, 1.377241, 0.043744)",
        "(0.107802, 1.383519, 0.037189)",
        "(0.108523, 1.390521, 0.031066)",
        "(0.108801, 1.394335, 0.028214)",
        "(0.109226, 1.402275, 0.022829)",
        "(0.109588, 1.410948, 0.018543)",
        "(0.109870, 1.420305, 0.015445)",
        "(0.110231, 1.430087, 0.012734)",
        "(0.110390, 1.435093, 0.011503)",
        "(0.110691, 1.445377, 0.009412)",
        "(0.111035, 1.455801, 0.007725)",
        "(0.111788, 1.466496, 0.006836)",
        "(0.112202, 1.477105, 0.006606)",
        "(0.112367, 1.482402, 0.006582)",
        "(0.112462, 1.492926, 0.006926)",
        "(0.112294, 1.503273, 0.007696)",
        "(0.111827, 1.513557, 0.009053)",
        "(0.111444, 1.523765, 0.010447)",
        "(0.111198, 1.528790, 0.011271)",
        "(0.110673, 1.538860, 0.013721)",
        "(0.110366, 1.548814, 0.016834)",
        "(0.110071, 1.558494, 0.020289)",
        "(0.109930, 1.563199, 0.022354)",
        "(0.109694, 1.572352, 0.026523)",
        "(0.109276, 1.580815, 0.030811)",
        "(0.109010, 1.588656, 0.035314)",
        "(0.108736, 1.595854, 0.040201)",
        "(0.108563, 1.602605, 0.045420)",
        "(0.108446, 1.605805, 0.048200)",
        "(0.108506, 1.611842, 0.053914)",
        "(0.108856, 1.617310, 0.059840)",
        "(0.109254, 1.622065, 0.066026)",
        "(0.109799, 1.626030, 0.072386)",
        "(0.109972, 1.627785, 0.075658)",
        "(0.110072, 1.630614, 0.082510)",
        "(0.110271, 1.632585, 0.089490)",
        "(0.110698, 1.633729, 0.096232)",
        "(0.111268, 1.634020, 0.102983)",
        "(0.111445, 1.633965, 0.106386)",
        "(0.111643, 1.633176, 0.113025)",
        "(0.111617, 1.631583, 0.119665)",
        "(0.111666, 1.629427, 0.126200)",
        "(0.111732, 1.626518, 0.132327)",
        "(0.111751, 1.624885, 0.135373)",
        "(0.111733, 1.621109, 0.141434)",
        "(0.111431, 1.616722, 0.147147)",
        "(0.111126, 1.611690, 0.152441)",
        "(0.110810, 1.606197, 0.157396)",
        "(0.110702, 1.603388, 0.159711)",
        "(0.110442, 1.597548, 0.164343)",
        "(0.110024, 1.591455, 0.168927)",
        "(0.109526, 1.585098, 0.172970)",
        "(0.108735, 1.578320, 0.176350)",
        "(0.108370, 1.574827, 0.177855)",
        "(0.107780, 1.567591, 0.180454)",
        "(0.107410, 1.559952, 0.182639)",
        "(0.107145, 1.552016, 0.184376)",
        "(0.107086, 1.544053, 0.185842)",
        "(0.107120, 1.540135, 0.186540)",
        "(0.107103, 1.532210, 0.187636)",
        "(0.106975, 1.524101, 0.187815)",
        "(0.106742, 1.515695, 0.186217)",
        "(0.106297, 1.507023, 0.183931)",
        "(0.106214, 1.502728, 0.182766)",
        "(0.106269, 1.494033, 0.180317)",
        "(0.106151, 1.485341, 0.177230)",
        "(0.106028, 1.476487, 0.172910)",
        "(0.106140, 1.467613, 0.167959)",
        "(0.106273, 1.463229, 0.165276)",
        "(0.106465, 1.454473, 0.159551)",
        "(0.106414, 1.445750, 0.153347)",
        "(0.106713, 1.437235, 0.146773)",
        "(0.107347, 1.429061, 0.139878)",
        "(0.107666, 1.425030, 0.136230)",
        "(0.108327, 1.417281, 0.128471)",
        "(0.108611, 1.409862, 0.120751)",
        "(0.108794, 1.402960, 0.113318)",
        "(0.109267, 1.396750, 0.105648)",
        "(0.109510, 1.393881, 0.101734)",
        "(0.110014, 1.388816, 0.093836)",
        "(0.110714, 1.384587, 0.085909)",
        "(0.111532, 1.381455, 0.078101)",
        "(0.112567, 1.379356, 0.070864)",
        "(0.113079, 1.378600, 0.067327)",
        "(0.114220, 1.378035, 0.060571)",
        "(0.115208, 1.378548, 0.054468)",
        "(0.116150, 1.380345, 0.048904)",
        "(0.117237, 1.383280, 0.043646)",
        "(0.117644, 1.385116, 0.041065)",
        "(0.118296, 1.390211, 0.036150)",
        "(0.118989, 1.396303, 0.031827)",
        "(0.119540, 1.403779, 0.028418)",
        "(0.119692, 1.407919, 0.026997)",
        "(0.120097, 1.416701, 0.024347)",
        "(0.120647, 1.426389, 0.022415)",
        "(0.121059, 1.436672, 0.021081)",
        "(0.121618, 1.447205, 0.020009)",
        "(0.122026, 1.457856, 0.019439)",
        "(0.122099, 1.463208, 0.019297)",
        "(0.121938, 1.474001, 0.019335)",
        "(0.121504, 1.485121, 0.020339)",
        "(0.120719, 1.496337, 0.022057)",
        "(0.119982, 1.507589, 0.024141)",
        "(0.119807, 1.513237, 0.025223)",
        "(0.119537, 1.524323, 0.027503)",
        "(0.119103, 1.534978, 0.029881)",
        "(0.118652, 1.545312, 0.032848)",
        "(0.118162, 1.555062, 0.036055)",
        "(0.117950, 1.559759, 0.037745)",
        "(0.117990, 1.568919, 0.041593)",
        "(0.118634, 1.577708, 0.045837)",
        "(0.119299, 1.585795, 0.050540)",
        "(0.119620, 1.593171, 0.055969)",
        "(0.119574, 1.596662, 0.058767)",
        "(0.119114, 1.602993, 0.064662)",
        "(0.118669, 1.608766, 0.071008)",
        "(0.118472, 1.613887, 0.077569)",
        "(0.118583, 1.618261, 0.084278)",
        "(0.118723, 1.620303, 0.087736)",
        "(0.118927, 1.623815, 0.094857)",
        "(0.118970, 1.626689, 0.102225)",
        "(0.119229, 1.628989, 0.109845)",
        "(0.119370, 1.630436, 0.117362)",
        "(0.119293, 1.630924, 0.121085)",
        "(0.119067, 1.631356, 0.128586)",
        "(0.118764, 1.631074, 0.136063)",
        "(0.118524, 1.629929, 0.143366)",
        "(0.118375, 1.628177, 0.150434)",
        "(0.118235, 1.627128, 0.153885)",
        "(0.117803, 1.624555, 0.160877)",
        "(0.117320, 1.621460, 0.167988)",
        "(0.116912, 1.617753, 0.174920)",
        "(0.116806, 1.613514, 0.181459)",
        "(0.116731, 1.611199, 0.184588)",
        "(0.116314, 1.606071, 0.190645)",
        "(0.115773, 1.600339, 0.196208)",
        "(0.115117, 1.593893, 0.200974)",
        "(0.114646, 1.587063, 0.205085)",
        "(0.114404, 1.583542, 0.207119)",
        "(0.113800, 1.576067, 0.210837)",
        "(0.112947, 1.568112, 0.214058)",
        "(0.112431, 1.559919, 0.216558)",
        "(0.112051, 1.551511, 0.218313)",
        "(0.111780, 1.547175, 0.218828)",
        "(0.111181, 1.538331, 0.219300)",
        "(0.110747, 1.529409, 0.219720)",
        "(0.110451, 1.520500, 0.219889)",
        "(0.110206, 1.511419, 0.219054)",
        "(0.110077, 1.506805, 0.218402)",
        "(0.109972, 1.497612, 0.216582)",
        "(0.110049, 1.488392, 0.213972)",
        "(0.110096, 1.478917, 0.210061)",
        "(0.110240, 1.469414, 0.205397)",
        "(0.110306, 1.464677, 0.203006)",
        "(0.110560, 1.455290, 0.197791)",
        "(0.110921, 1.446055, 0.191255)",
        "(0.111095, 1.436768, 0.183700)",
        "(0.111388, 1.427840, 0.175931)",
        "(0.111657, 1.423604, 0.171935)",
        "(0.112304, 1.415546, 0.163107)",
        "(0.112906, 1.407945, 0.153604)",
        "(0.113285, 1.404585, 0.148767)",
        "(0.113961, 1.398160, 0.139287)",
        "(0.114547, 1.392677, 0.129477)",
        "(0.115015, 1.388212, 0.119549)",
        "(0.115600, 1.385283, 0.110043)",
        "(0.116347, 1.383983, 0.100726)",
        "(0.116991, 1.384100, 0.091371)",
        "(0.117254, 1.384575, 0.086803)",
        "(0.117899, 1.386893, 0.078002)",
        "(0.118638, 1.390677, 0.069737)",
        "(0.118899, 1.395881, 0.062717)",
        "(0.118948, 1.402114, 0.056375)",
        "(0.119047, 1.405617, 0.053322)",
        "(0.119141, 1.413405, 0.047618)",
        "(0.119485, 1.422221, 0.042482)",
        "(0.119888, 1.432000, 0.038213)",
        "(0.120112, 1.442224, 0.034578)",
        "(0.120141, 1.447518, 0.033173)",
        "(0.119821, 1.458061, 0.030722)",
        "(0.119255, 1.468588, 0.028752)",
        "(0.118750, 1.479232, 0.027369)",
        "(0.118380, 1.484473, 0.026618)",
        "(0.117691, 1.494942, 0.025228)",
        "(0.116751, 1.505617, 0.024954)",
        "(0.115637, 1.516358, 0.025544)",
        "(0.115044, 1.527123, 0.026987)",
        "(0.114497, 1.537607, 0.028966)",
        "(0.114164, 1.542687, 0.029971)",
        "(0.113755, 1.552618, 0.032500)",
        "(0.113287, 1.562123, 0.035670)",
        "(0.112698, 1.571269, 0.039857)",
        "(0.112130, 1.580133, 0.045290)",
        "(0.111907, 1.584524, 0.048142)",
        "(0.111311, 1.592899, 0.054190)",
        "(0.111019, 1.600723, 0.060672)",
        "(0.111024, 1.607767, 0.067682)",
        "(0.110621, 1.613805, 0.074897)",
        "(0.110193, 1.616380, 0.078704)",
        "(0.109283, 1.620975, 0.086859)",
        "(0.108912, 1.624927, 0.095930)",
        "(0.108758, 1.627930, 0.105574)",
        "(0.108865, 1.629922, 0.115376)",
        "(0.108925, 1.630650, 0.120236)",
        "(0.108970, 1.631134, 0.129888)",
        "(0.108771, 1.630606, 0.139528)",
        "(0.108345, 1.629239, 0.149157)",
        "(0.107467, 1.626767, 0.158868)",
        "(0.107099, 1.625410, 0.163811)",
        "(0.106899, 1.622363, 0.173560)",
        "(0.106938, 1.618615, 0.182562)",
        "(0.107174, 1.613997, 0.190666)",
        "(0.107669, 1.608890, 0.197897)",
        "(0.107921, 1.606159, 0.201278)",
        "(0.108393, 1.600172, 0.207471)",
        "(0.108762, 1.593644, 0.213132)",
        "(0.109338, 1.586606, 0.218528)",
        "(0.110663, 1.579168, 0.223482)",
        "(0.111289, 1.575303, 0.225645)",
        "(0.112172, 1.567207, 0.228897)",
        "(0.113002, 1.558141, 0.231977)",
        "(0.113474, 1.548657, 0.234424)",
        "(0.113825, 1.538603, 0.236103)",
        "(0.114147, 1.533508, 0.236793)",
        "(0.114959, 1.523512, 0.237831)",
        "(0.115428, 1.513479, 0.238231)",
        "(0.115268, 1.503262, 0.237334)",
        "(0.114934, 1.493016, 0.235463)",
        "(0.114820, 1.488025, 0.234318)",
        "(0.114946, 1.478565, 0.231407)",
        "(0.115444, 1.469796, 0.227321)",
        "(0.115730, 1.465753, 0.224643)",
        "(0.116325, 1.457943, 0.219328)",
        "(0.117272, 1.451148, 0.213164)",
        "(0.118282, 1.444972, 0.205908)",
        "(0.119378, 1.439453, 0.197631)",
        "(0.120944, 1.434897, 0.188600)",
        "(0.122555, 1.431046, 0.178701)",
        "(0.123320, 1.429327, 0.173732)",
        "(0.124959, 1.426794, 0.163872)",
        "(0.126568, 1.425195, 0.153930)",
        "(0.128185, 1.424528, 0.143943)",
        "(0.129794, 1.424935, 0.134001)",
        "(0.130610, 1.425399, 0.129076)",
        "(0.132127, 1.427128, 0.119492)",
        "(0.133569, 1.429853, 0.110640)",
        "(0.135131, 1.433492, 0.102150)",
        "(0.136921, 1.438049, 0.094027)",
        "(0.137904, 1.440575, 0.090181)",
        "(0.139885, 1.446295, 0.082940)",
        "(0.141829, 1.452516, 0.076197)",
        "(0.143658, 1.459133, 0.069999)",
        "(0.145159, 1.466183, 0.064582)",
        "(0.145864, 1.469801, 0.061982)",
        "(0.147552, 1.477453, 0.057337)",
        "(0.149260, 1.485476, 0.053550)",
        "(0.150815, 1.493650, 0.050453)",
        "(0.152365, 1.501907, 0.047558)",
        "(0.153149, 1.506047, 0.046235)",
        "(0.154611, 1.514330, 0.044058)",
        "(0.156195, 1.522729, 0.042309)",
        "(0.157895, 1.531058, 0.040876)",
        "(0.159447, 1.539431, 0.039901)",
        "(0.160197, 1.543656, 0.039591)",
        "(0.161295, 1.551972, 0.039195)",
        "(0.161975, 1.560149, 0.039374)",
        "(0.162839, 1.568446, 0.040221)",
        "(0.163511, 1.576588, 0.041516)",
        "(0.163741, 1.580620, 0.042293)",
        "(0.163952, 1.588547, 0.044167)",
        "(0.163939, 1.596228, 0.046677)",
        "(0.163275, 1.603420, 0.049745)",
        "(0.162209, 1.610297, 0.053010)",
        "(0.161777, 1.613727, 0.054868)",
        "(0.161021, 1.620442, 0.059376)",
        "(0.160524, 1.626840, 0.064406)",
        "(0.159590, 1.632712, 0.069747)",
        "(0.158432, 1.638107, 0.075263)",
        "(0.157824, 1.640581, 0.078047)",
        "(0.156526, 1.644969, 0.083874)",
        "(0.155225, 1.648916, 0.090364)",
        "(0.154052, 1.652474, 0.097489)",
        "(0.152963, 1.655507, 0.104704)",
        "(0.152610, 1.656702, 0.108507)",
        "(0.151968, 1.658741, 0.116509)",
        "(0.151150, 1.660075, 0.124638)",
        "(0.150007, 1.660450, 0.132996)",
        "(0.148603, 1.659868, 0.141821)",
        "(0.147915, 1.659315, 0.146311)",
        "(0.146659, 1.657501, 0.155425)",
        "(0.145952, 1.655033, 0.164508)",
        "(0.145719, 1.651911, 0.173309)",
        "(0.145495, 1.648230, 0.181885)",
        "(0.145320, 1.646235, 0.186137)",
        "(0.145180, 1.641880, 0.194068)",
        "(0.145322, 1.637031, 0.201157)",
        "(0.145771, 1.631655, 0.207602)",
        "(0.146298, 1.625878, 0.213331)",
        "(0.146527, 1.622853, 0.216089)",
        "(0.146913, 1.616466, 0.221436)",
        "(0.147485, 1.609699, 0.226179)",
        "(0.148229, 1.602545, 0.230139)",
        "(0.149111, 1.595047, 0.233367)",
        "(0.149661, 1.591246, 0.234875)",
        "(0.150920, 1.583492, 0.237320)",
        "(0.151931, 1.575372, 0.238771)",
        "(0.152552, 1.566909, 0.239576)",
        "(0.153029, 1.558320, 0.239369)",
        "(0.153212, 1.554034, 0.239040)",
        "(0.153474, 1.545402, 0.238066)",
        "(0.153936, 1.537128, 0.236375)",
        "(0.154130, 1.529049, 0.233263)",
        "(0.154116, 1.520726, 0.229150)",
        "(0.154221, 1.516600, 0.227017)",
        "(0.154661, 1.508738, 0.222296)",
        "(0.155149, 1.501334, 0.216464)",
        "(0.155414, 1.493813, 0.209888)",
        "(0.156125, 1.486639, 0.203416)",
        "(0.156515, 1.483223, 0.199920)",
        "(0.157218, 1.476539, 0.192073)",
        "(0.157933, 1.470136, 0.183487)",
        "(0.158254, 1.464204, 0.174881)",
        "(0.158120, 1.458720, 0.165949)",
        "(0.157993, 1.456197, 0.161321)",
        "(0.157436, 1.451723, 0.152016)",
        "(0.157209, 1.448356, 0.142974)",
        "(0.157389, 1.446249, 0.134059)",
        "(0.157816, 1.445096, 0.125133)",
        "(0.158114, 1.444828, 0.120696)",
        "(0.158668, 1.445053, 0.112102)",
        "(0.159345, 1.446282, 0.104177)",
        "(0.160472, 1.448617, 0.096663)",
        "(0.161352, 1.451497, 0.089595)",
        "(0.161701, 1.453111, 0.086194)",
        "(0.162796, 1.457467, 0.079783)",
        "(0.164051, 1.462456, 0.073653)",
        "(0.165299, 1.468423, 0.068221)",
        "(0.166810, 1.475039, 0.062889)",
        "(0.167525, 1.478491, 0.060325)",
        "(0.168554, 1.485801, 0.055698)",
        "(0.169636, 1.493607, 0.051385)",
        "(0.170199, 1.501805, 0.048001)",
        "(0.170391, 1.510614, 0.045740)",
        "(0.170620, 1.515214, 0.044783)",
        "(0.170974, 1.524691, 0.043395)",
        "(0.171328, 1.534428, 0.042381)",
        "(0.171747, 1.544366, 0.041728)",
        "(0.171494, 1.554149, 0.041615)",
        "(0.171141, 1.559051, 0.041986)",
        "(0.170302, 1.568890, 0.043084)",
        "(0.169479, 1.578707, 0.044781)",
        "(0.168259, 1.588055, 0.046858)",
        "(0.167851, 1.597194, 0.049271)",
        "(0.167772, 1.601678, 0.050731)",
        "(0.167280, 1.610239, 0.054217)",
        "(0.166165, 1.618068, 0.058256)",
        "(0.164598, 1.625008, 0.063023)",
        "(0.163159, 1.631397, 0.068429)",
        "(0.162626, 1.634402, 0.071269)",
        "(0.161860, 1.639786, 0.077382)",
        "(0.161142, 1.644493, 0.084030)",
        "(0.160494, 1.648423, 0.091107)",
        "(0.159804, 1.651706, 0.098604)",
        "(0.159403, 1.653101, 0.102503)",
        "(0.158585, 1.655261, 0.110666)",
        "(0.158042, 1.656720, 0.119293)",
        "(0.158295, 1.657390, 0.128103)",
        "(0.158890, 1.657200, 0.136598)",
        "(0.159131, 1.656823, 0.140789)",
        "(0.159647, 1.655442, 0.149312)",
        "(0.160162, 1.653262, 0.157803)",
        "(0.160922, 1.650062, 0.165979)",
        "(0.162089, 1.646145, 0.173679)",
        "(0.162638, 1.643941, 0.177259)",
        "(0.163513, 1.638898, 0.183885)",
        "(0.164108, 1.633154, 0.189956)",
        "(0.164502, 1.626551, 0.195499)",
        "(0.165035, 1.619346, 0.200783)",
        "(0.165350, 1.615576, 0.203146)",
        "(0.165735, 1.607503, 0.207070)",
        "(0.165980, 1.598919, 0.210364)",
        "(0.166104, 1.589918, 0.213182)",
        "(0.166044, 1.580557, 0.215431)",
        "(0.165999, 1.575774, 0.216495)",
        "(0.165911, 1.566016, 0.218466)",
        "(0.165311, 1.556054, 0.219701)",
        "(0.164315, 1.545864, 0.219455)",
        "(0.163733, 1.535804, 0.218911)",
        "(0.163804, 1.530973, 0.218518)",
        "(0.163972, 1.521502, 0.217569)",
        "(0.163654, 1.512125, 0.215873)",
        "(0.163156, 1.503067, 0.213506)",
        "(0.162455, 1.494329, 0.210691)",
        "(0.162251, 1.490070, 0.209002)",
        "(0.162179, 1.481951, 0.205324)",
        "(0.162107, 1.474401, 0.201389)",
        "(0.161975, 1.467417, 0.196538)",
        "(0.161727, 1.460567, 0.190933)",
        "(0.161646, 1.457342, 0.188009)",
        "(0.161464, 1.451451, 0.181869)",
        "(0.161276, 1.446096, 0.174851)",
        "(0.160866, 1.441000, 0.167306)",
        "(0.160523, 1.436555, 0.159338)",
        "(0.160558, 1.434583, 0.155174)",
        "(0.160504, 1.431202, 0.146504)",
        "(0.160273, 1.428542, 0.137761)",
        "(0.160437, 1.426599, 0.128890)",
        "(0.160761, 1.425442, 0.119796)",
        "(0.160948, 1.425174, 0.115297)",
        "(0.161661, 1.425604, 0.106938)",
        "(0.162291, 1.426929, 0.099086)",
        "(0.162897, 1.429076, 0.091293)",
        "(0.163752, 1.432211, 0.083968)",
        "(0.164296, 1.434174, 0.080508)",
        "(0.165221, 1.438737, 0.073777)",
        "(0.165687, 1.443929, 0.067508)",
        "(0.165958, 1.449909, 0.062033)",
        "(0.166535, 1.456764, 0.056860)",
        "(0.167098, 1.460569, 0.054422)",
        "(0.167724, 1.468333, 0.049974)",
        "(0.167983, 1.476789, 0.046364)",
        "(0.167943, 1.485490, 0.043354)",
        "(0.167972, 1.490044, 0.042185)",
        "(0.168008, 1.499398, 0.040251)",
        "(0.168171, 1.509211, 0.038813)",
        "(0.168342, 1.519297, 0.037827)",
        "(0.168304, 1.529540, 0.037558)",
        "(0.168062, 1.539956, 0.037816)",
        "(0.167928, 1.545167, 0.037960)",
        "(0.167310, 1.555447, 0.038611)",
        "(0.166740, 1.565766, 0.039681)",
        "(0.166651, 1.576084, 0.041107)",
        "(0.166798, 1.586155, 0.042616)",
        "(0.166880, 1.591131, 0.043551)",
        "(0.166944, 1.600901, 0.045679)",
        "(0.166656, 1.610056, 0.048257)",
        "(0.165951, 1.618735, 0.051686)",
        "(0.165074, 1.627018, 0.056058)",
        "(0.164454, 1.631016, 0.058362)",
        "(0.163138, 1.638316, 0.063632)",
        "(0.162097, 1.645099, 0.069620)",
        "(0.160670, 1.651200, 0.076236)",
        "(0.159385, 1.656615, 0.083289)",
        "(0.158819, 1.659179, 0.087084)",
        "(0.158152, 1.663964, 0.095199)",
        "(0.158280, 1.667968, 0.103436)",
        "(0.158677, 1.671145, 0.111610)",
        "(0.159456, 1.673539, 0.119933)",
        "(0.159845, 1.674505, 0.124201)",
        "(0.160533, 1.675710, 0.132908)",
        "(0.161414, 1.675917, 0.141748)",
        "(0.162706, 1.675760, 0.150563)",
        "(0.163619, 1.675382, 0.154708)",
        "(0.165379, 1.673992, 0.162366)",
        "(0.167062, 1.671759, 0.169384)",
        "(0.168697, 1.668774, 0.176104)",
        "(0.169949, 1.664935, 0.182239)",
        "(0.170806, 1.660248, 0.187448)",
        "(0.171189, 1.657622, 0.189634)",
        "(0.172025, 1.652296, 0.193684)",
        "(0.172373, 1.646507, 0.197140)",
        "(0.172061, 1.640355, 0.200200)",
        "(0.172077, 1.634072, 0.203176)",
        "(0.172283, 1.630881, 0.204651)",
        "(0.172941, 1.624230, 0.207340)",
        "(0.173708, 1.617079, 0.209489)",
        "(0.174212, 1.609393, 0.211297)",
        "(0.174748, 1.601390, 0.213032)",
        "(0.175112, 1.597309, 0.213904)",
        "(0.175934, 1.588911, 0.215268)",
        "(0.176326, 1.580169, 0.216049)",
        "(0.176550, 1.571070, 0.216389)",
        "(0.177061, 1.561975, 0.216253)",
        "(0.177360, 1.557420, 0.216070)",
        "(0.177956, 1.548396, 0.215407)",
        "(0.178296, 1.539454, 0.213899)",
        "(0.178320, 1.530553, 0.210869)",
        "(0.178013, 1.521707, 0.207143)",
        "(0.177829, 1.517392, 0.205033)",
        "(0.177854, 1.509279, 0.199399)",
        "(0.177334, 1.501474, 0.192300)",
        "(0.176736, 1.494380, 0.185391)",
        "(0.176354, 1.488167, 0.178511)",
        "(0.175982, 1.485214, 0.174882)",
        "(0.174853, 1.479646, 0.166752)",
        "(0.173893, 1.474881, 0.158112)",
        "(0.173175, 1.470904, 0.149606)",
        "(0.172360, 1.467689, 0.140867)",
        "(0.171920, 1.466383, 0.136507)",
        "(0.171108, 1.464712, 0.127918)",
        "(0.170516, 1.464352, 0.119619)",
        "(0.170132, 1.464969, 0.111550)",
        "(0.169711, 1.466646, 0.103810)",
        "(0.169412, 1.467808, 0.100116)",
        "(0.168516, 1.470878, 0.092850)",
        "(0.167378, 1.474801, 0.085553)",
        "(0.166399, 1.479528, 0.078962)",
        "(0.165203, 1.484941, 0.073070)",
        "(0.164603, 1.487878, 0.070228)",
        "(0.163513, 1.494476, 0.065243)",
        "(0.162485, 1.501903, 0.061392)",
        "(0.161369, 1.509547, 0.057717)",
        "(0.160496, 1.517526, 0.054335)",
        "(0.160203, 1.521650, 0.052840)",
        "(0.159509, 1.530004, 0.050086)",
        "(0.159311, 1.538772, 0.047616)",
        "(0.159451, 1.547973, 0.045881)",
        "(0.160293, 1.557628, 0.044409)",
        "(0.160941, 1.562537, 0.043739)",
        "(0.161852, 1.572214, 0.042681)",
        "(0.162213, 1.581716, 0.042205)",
        "(0.161868, 1.590569, 0.042312)",
        "(0.161604, 1.595063, 0.042543)",
        "(0.161068, 1.604240, 0.043486)",
        "(0.160364, 1.612903, 0.045057)",
        "(0.159585, 1.620957, 0.047230)",
        "(0.158602, 1.628349, 0.050132)",
        "(0.158054, 1.631781, 0.051823)",
        "(0.157313, 1.638467, 0.055597)",
        "(0.156838, 1.644559, 0.060132)",
        "(0.156090, 1.649897, 0.065057)",
        "(0.154867, 1.654736, 0.070527)",
        "(0.153326, 1.659069, 0.076812)",
        "(0.152570, 1.661014, 0.080148)",
        "(0.151353, 1.664315, 0.087117)",
        "(0.150459, 1.666799, 0.094505)",
        "(0.149824, 1.668703, 0.102149)",
        "(0.149236, 1.669913, 0.110050)",
        "(0.148993, 1.670279, 0.114023)",
        "(0.148599, 1.670345, 0.122086)",
        "(0.148423, 1.669642, 0.130134)",
        "(0.148467, 1.667984, 0.137878)",
        "(0.148761, 1.665514, 0.145167)",
        "(0.149009, 1.664024, 0.148703)",
        "(0.149629, 1.660432, 0.155364)",
        "(0.150323, 1.656139, 0.161446)",
        "(0.151115, 1.651143, 0.166768)",
        "(0.151687, 1.645760, 0.171771)",
        "(0.151931, 1.642910, 0.174113)",
        "(0.152343, 1.636880, 0.178180)",
        "(0.152655, 1.630574, 0.181454)",
        "(0.153269, 1.624032, 0.184613)",
        "(0.153794, 1.617238, 0.187547)",
        "(0.153960, 1.613776, 0.188814)",
        "(0.154029, 1.606632, 0.190903)",
        "(0.154291, 1.599299, 0.192860)",
        "(0.155128, 1.591915, 0.194745)",
        "(0.156298, 1.584384, 0.196115)",
        "(0.156939, 1.580568, 0.196538)",
        "(0.158311, 1.572795, 0.197011)",
        "(0.159738, 1.564893, 0.197389)",
        "(0.161206, 1.556916, 0.197195)",
        "(0.162340, 1.548624, 0.196284)",
        "(0.162808, 1.544468, 0.195644)",
        "(0.163496, 1.536127, 0.193932)",
        "(0.164052, 1.527781, 0.191996)",
        "(0.164747, 1.519536, 0.189877)",
        "(0.165231, 1.511595, 0.186996)",
        "(0.165391, 1.507722, 0.185337)",
        "(0.165761, 1.500241, 0.181533)",
        "(0.165898, 1.493165, 0.176666)",
        "(0.165753, 1.486509, 0.170982)",
        "(0.165606, 1.480545, 0.164716)",
        "(0.165431, 1.477804, 0.161383)",
        "(0.164858, 1.473053, 0.154314)",
        "(0.164230, 1.469393, 0.146909)",
        "(0.164042, 1.466658, 0.139136)",
        "(0.163702, 1.464825, 0.131037)",
        "(0.163521, 1.464240, 0.127031)",
        "(0.163264, 1.463879, 0.119067)",
        "(0.163158, 1.464438, 0.111020)",
        "(0.162946, 1.465592, 0.103094)",
        "(0.162926, 1.466580, 0.099156)",
        "(0.162851, 1.468722, 0.091166)",
        "(0.162344, 1.471544, 0.083667)",
        "(0.161993, 1.475332, 0.076656)",
        "(0.162128, 1.479847, 0.069532)",
        "(0.162372, 1.482336, 0.065925)",
        "(0.162720, 1.487591, 0.059185)",
        "(0.162281, 1.493422, 0.053496)",
        "(0.161387, 1.499735, 0.048430)",
        "(0.160550, 1.506728, 0.044022)",
        "(0.160310, 1.514403, 0.040041)",
        "(0.160256, 1.518415, 0.038148)",
        "(0.160004, 1.526943, 0.034806)",
        "(0.159807, 1.535915, 0.032113)",
        "(0.159827, 1.545333, 0.030201)",
        "(0.160100, 1.555099, 0.028744)",
        "(0.160203, 1.560045, 0.028182)",
        "(0.160256, 1.570000, 0.027491)",
        "(0.159763, 1.579710, 0.027233)",
        "(0.158803, 1.589196, 0.027446)",
        "(0.157921, 1.598545, 0.028108)",
        "(0.157604, 1.603174, 0.028625)",
        "(0.157156, 1.612231, 0.030080)",
        "(0.156653, 1.620901, 0.031820)",
        "(0.155883, 1.629179, 0.033870)",
        "(0.154642, 1.636852, 0.036453)",
        "(0.154097, 1.640521, 0.037883)",
        "(0.153340, 1.647460, 0.041094)",
        "(0.152733, 1.653913, 0.044909)",
        "(0.151824, 1.659726, 0.049685)",
        "(0.151081, 1.665148, 0.055000)",
        "(0.150769, 1.667728, 0.057876)",
        "(0.149935, 1.672374, 0.064065)",
        "(0.149309, 1.676342, 0.070903)",
        "(0.149048, 1.679588, 0.078064)",
        "(0.149131, 1.682052, 0.085150)",
        "(0.149129, 1.683029, 0.088759)",
        "(0.148841, 1.684251, 0.096371)",
        "(0.148635, 1.684622, 0.104646)",
        "(0.148507, 1.684280, 0.113109)",
        "(0.148555, 1.683789, 0.117345)",
        "(0.148797, 1.682356, 0.125646)",
        "(0.149132, 1.679943, 0.133419)",
        "(0.149651, 1.676853, 0.140915)",
        "(0.149980, 1.672918, 0.148459)",
        "(0.150171, 1.668211, 0.155874)",
        "(0.150332, 1.665659, 0.159445)",
        "(0.150601, 1.659916, 0.166381)",
        "(0.151130, 1.653629, 0.173115)",
        "(0.151918, 1.647009, 0.178942)",
        "(0.152449, 1.639903, 0.183712)",
        "(0.152632, 1.636246, 0.185991)",
        "(0.153124, 1.628768, 0.190519)",
        "(0.153659, 1.621019, 0.194579)",
        "(0.154451, 1.613082, 0.197697)",
        "(0.155444, 1.605069, 0.200162)",
        "(0.155847, 1.601000, 0.201099)",
        "(0.156422, 1.592825, 0.203020)",
        "(0.156923, 1.584537, 0.204472)",
        "(0.157522, 1.575892, 0.205824)",
        "(0.158527, 1.567373, 0.206772)",
        "(0.159024, 1.563237, 0.206805)",
        "(0.159552, 1.554868, 0.206437)",
        "(0.160086, 1.546442, 0.205345)",
        "(0.160708, 1.538136, 0.204024)",
        "(0.161053, 1.530032, 0.201932)",
        "(0.161143, 1.526000, 0.200529)",
        "(0.161233, 1.517995, 0.196880)",
        "(0.161274, 1.510248, 0.192302)",
        "(0.161286, 1.502724, 0.187166)",
        "(0.161413, 1.495475, 0.181344)",
        "(0.161457, 1.491991, 0.177988)",
        "(0.161139, 1.485118, 0.170477)",
        "(0.160434, 1.478781, 0.162121)",
        "(0.159547, 1.473174, 0.154058)",
        "(0.158334, 1.468377, 0.145825)",
        "(0.157793, 1.466412, 0.141554)",
        "(0.156824, 1.462864, 0.132743)",
        "(0.156236, 1.460766, 0.123442)",
        "(0.155764, 1.459848, 0.114512)",
        "(0.155054, 1.459762, 0.105963)",
        "(0.154725, 1.460110, 0.101739)",
        "(0.154364, 1.461401, 0.093344)",
        "(0.154337, 1.464016, 0.085346)",
        "(0.154104, 1.467549, 0.078061)",
        "(0.153720, 1.472105, 0.071325)",
        "(0.153375, 1.474720, 0.068149)",
        "(0.152811, 1.480393, 0.062023)",
        "(0.152858, 1.487380, 0.056622)",
        "(0.153145, 1.495173, 0.051748)",
        "(0.153256, 1.503598, 0.047371)",
        "(0.153289, 1.508042, 0.045462)",
        "(0.153227, 1.517033, 0.041987)",
        "(0.152998, 1.526197, 0.038778)",
        "(0.152772, 1.535524, 0.035912)",
        "(0.152870, 1.545377, 0.034102)",
        "(0.152853, 1.550382, 0.033339)",
        "(0.153096, 1.560594, 0.032090)",
        "(0.153393, 1.570904, 0.031590)",
        "(0.153461, 1.581216, 0.031634)",
        "(0.152636, 1.591100, 0.032048)",
        "(0.152014, 1.595897, 0.032408)",
        "(0.150644, 1.605279, 0.033712)",
        "(0.149548, 1.614422, 0.035546)",
        "(0.148423, 1.623252, 0.037870)",
        "(0.147216, 1.631578, 0.040617)",
        "(0.146619, 1.635474, 0.042223)",
        "(0.145144, 1.642947, 0.045999)",
        "(0.143584, 1.649819, 0.050942)",
        "(0.142196, 1.656187, 0.056614)",
        "(0.140670, 1.661776, 0.062933)",
        "(0.139857, 1.664241, 0.066476)",
        "(0.138435, 1.668742, 0.073944)",
        "(0.137279, 1.672145, 0.082221)",
        "(0.136453, 1.674780, 0.090493)",
        "(0.135898, 1.676620, 0.099156)",
        "(0.135711, 1.677242, 0.103724)",
        "(0.135384, 1.677945, 0.113024)",
        "(0.135115, 1.677733, 0.122413)",
        "(0.135289, 1.676654, 0.131692)",
        "(0.135772, 1.674738, 0.140429)",
        "(0.135989, 1.673426, 0.144606)",
        "(0.136454, 1.670397, 0.152921)",
        "(0.137432, 1.666126, 0.160638)",
        "(0.138865, 1.661470, 0.167642)",
        "(0.140178, 1.656051, 0.173877)",
        "(0.140833, 1.652989, 0.176534)",
        "(0.142056, 1.646528, 0.181077)",
        "(0.142897, 1.639618, 0.185076)",
        "(0.143551, 1.632417, 0.189128)",
        "(0.143882, 1.628691, 0.190990)",
        "(0.144542, 1.621031, 0.194279)",
        "(0.145449, 1.613152, 0.196608)",
        "(0.146644, 1.605242, 0.197741)",
        "(0.147535, 1.597204, 0.198454)",
        "(0.148207, 1.589396, 0.198887)",
        "(0.148527, 1.585575, 0.198905)",
        "(0.149226, 1.577862, 0.198689)",
        "(0.150218, 1.570087, 0.198315)",
        "(0.151458, 1.562445, 0.197632)",
        "(0.151937, 1.558558, 0.196978)",
        "(0.152586, 1.550608, 0.195149)",
        "(0.153108, 1.542649, 0.192446)",
        "(0.153500, 1.534698, 0.189627)",
        "(0.154015, 1.526799, 0.186600)",
        "(0.154458, 1.519003, 0.183189)",
        "(0.154580, 1.515172, 0.181066)",
        "(0.154507, 1.507663, 0.176281)",
        "(0.154454, 1.500586, 0.171052)",
        "(0.154401, 1.493918, 0.165291)",
        "(0.154374, 1.487592, 0.158811)",
        "(0.154291, 1.484565, 0.155451)",
        "(0.154045, 1.479068, 0.149044)",
        "(0.153994, 1.474410, 0.142163)",
        "(0.153995, 1.470217, 0.134603)",
        "(0.153974, 1.468392, 0.130763)",
        "(0.153849, 1.465109, 0.123188)",
        "(0.153890, 1.462702, 0.115351)",
        "(0.153964, 1.460846, 0.107328)",
        "(0.153953, 1.459711, 0.099370)",
        "(0.153826, 1.459474, 0.095474)",
        "(0.153783, 1.459585, 0.087627)",
        "(0.153792, 1.460660, 0.079836)",
        "(0.153377, 1.462528, 0.072536)",
        "(0.153134, 1.465154, 0.065353)",
        "(0.153146, 1.468734, 0.058393)",
        "(0.153186, 1.470895, 0.055128)",
        "(0.153190, 1.475654, 0.048859)",
        "(0.152915, 1.481200, 0.043712)",
        "(0.152425, 1.487633, 0.039728)",
        "(0.151867, 1.494777, 0.036417)",
        "(0.151572, 1.498653, 0.035235)",
        "(0.151135, 1.506933, 0.033643)",
        "(0.150645, 1.515676, 0.032397)",
        "(0.149890, 1.524677, 0.031538)",
        "(0.148722, 1.533882, 0.031114)",
        "(0.148048, 1.538618, 0.030968)",
        "(0.146991, 1.548453, 0.030887)",
        "(0.145966, 1.558540, 0.031599)",
        "(0.144976, 1.568787, 0.032660)",
        "(0.144537, 1.573937, 0.033284)",
        "(0.143721, 1.584158, 0.034688)",
        "(0.142803, 1.594132, 0.036704)",
        "(0.141720, 1.603677, 0.039059)",
        "(0.140413, 1.612751, 0.041636)",
        "(0.138925, 1.621302, 0.044969)",
        "(0.138050, 1.625288, 0.046936)",
        "(0.136545, 1.632956, 0.051279)",
        "(0.135625, 1.640076, 0.056354)",
        "(0.134661, 1.646691, 0.061932)",
        "(0.133492, 1.652588, 0.067968)",
        "(0.132905, 1.654937, 0.071024)",
        "(0.131961, 1.660093, 0.077930)",
        "(0.131163, 1.664440, 0.085486)",
        "(0.130256, 1.667875, 0.093324)",
        "(0.129670, 1.669155, 0.097338)",
        "(0.128506, 1.671132, 0.105312)",
        "(0.127377, 1.672161, 0.113403)",
        "(0.126487, 1.672272, 0.121429)",
        "(0.125980, 1.671651, 0.129380)",
        "(0.125808, 1.670261, 0.137097)",
        "(0.125709, 1.669148, 0.140777)",
        "(0.125431, 1.666299, 0.147978)",
        "(0.125478, 1.662467, 0.154894)",
        "(0.125504, 1.657823, 0.160922)",
        "(0.125506, 1.655221, 0.163511)",
        "(0.125379, 1.649278, 0.168301)",
        "(0.125065, 1.642774, 0.173173)",
        "(0.124709, 1.635701, 0.177266)",
        "(0.124597, 1.628234, 0.180210)",
        "(0.124642, 1.620546, 0.182801)",
        "(0.124209, 1.616647, 0.184290)",
        "(0.122994, 1.608643, 0.186738)",
        "(0.121976, 1.600118, 0.188474)",
        "(0.121134, 1.591365, 0.190137)",
        "(0.120831, 1.582558, 0.190841)",
        "(0.120864, 1.578063, 0.190810)",
        "(0.121410, 1.568902, 0.190431)",
        "(0.122687, 1.559630, 0.189978)",
        "(0.124388, 1.550009, 0.189434)",
        "(0.126254, 1.540241, 0.188113)",
        "(0.127133, 1.535309, 0.186741)",
        "(0.128392, 1.525070, 0.182388)",
        "(0.129970, 1.515117, 0.177654)",
        "(0.131895, 1.505946, 0.172675)",
        "(0.133516, 1.497228, 0.165998)",
        "(0.134366, 1.493158, 0.161938)",
        "(0.136024, 1.485444, 0.153163)",
        "(0.137992, 1.478793, 0.143562)",
        "(0.140530, 1.473082, 0.133589)",
        "(0.142910, 1.468268, 0.123504)",
        "(0.143999, 1.466232, 0.118432)",
        "(0.146126, 1.462778, 0.108086)",
        "(0.147980, 1.460249, 0.097871)",
        "(0.149333, 1.458607, 0.088134)",
        "(0.150169, 1.457847, 0.079106)",
        "(0.150350, 1.457883, 0.074994)",
        "(0.150799, 1.458588, 0.067314)",
        "(0.151714, 1.460675, 0.060595)",
        "(0.152736, 1.463416, 0.054354)",
        "(0.153728, 1.466937, 0.048634)",
        "(0.154290, 1.469146, 0.046094)",
        "(0.155254, 1.473968, 0.041567)",
        "(0.156165, 1.479287, 0.037574)",
        "(0.157342, 1.485174, 0.033997)",
        "(0.158384, 1.491291, 0.030917)",
        "(0.158851, 1.494503, 0.029642)",
        "(0.159999, 1.501248, 0.027458)",
        "(0.160826, 1.508164, 0.025462)",
        "(0.160983, 1.515288, 0.024051)",
        "(0.160907, 1.518995, 0.023680)",
        "(0.160586, 1.526411, 0.022954)",
        "(0.159845, 1.533986, 0.022776)",
        "(0.159297, 1.541915, 0.023101)",
        "(0.158921, 1.549955, 0.023494)",
        "(0.158584, 1.553938, 0.023699)",
        "(0.157779, 1.561939, 0.024332)",
        "(0.156837, 1.570010, 0.025097)",
        "(0.155239, 1.577758, 0.025597)",
        "(0.153503, 1.585558, 0.026775)",
        "(0.152027, 1.593348, 0.028398)",
        "(0.151443, 1.597153, 0.029341)",
        "(0.150231, 1.604648, 0.031465)",
        "(0.149191, 1.612025, 0.033735)",
        "(0.147875, 1.619117, 0.036141)",
        "(0.147009, 1.622553, 0.037553)",
        "(0.145117, 1.629272, 0.041047)",
        "(0.142745, 1.635711, 0.045077)",
        "(0.140269, 1.641814, 0.049378)",
        "(0.138302, 1.647631, 0.053943)",
        "(0.136624, 1.653032, 0.058957)",
        "(0.136006, 1.655495, 0.061627)",
        "(0.134807, 1.660186, 0.067083)",
        "(0.133456, 1.664299, 0.073114)",
        "(0.131938, 1.667906, 0.079668)",
        "(0.131237, 1.669437, 0.083101)",
        "(0.129950, 1.672200, 0.090097)",
        "(0.128927, 1.674346, 0.097729)",
        "(0.128477, 1.675835, 0.105613)",
        "(0.128435, 1.676637, 0.113404)",
        "(0.128539, 1.676759, 0.121408)",
        "(0.128566, 1.676554, 0.125425)",
        "(0.128648, 1.675450, 0.133456)",
        "(0.128723, 1.673462, 0.141290)",
        "(0.128745, 1.670734, 0.148846)",
        "(0.128542, 1.666981, 0.156357)",
        "(0.128557, 1.664752, 0.159955)",
        "(0.128682, 1.659491, 0.166715)",
        "(0.128641, 1.653306, 0.173133)",
        "(0.128419, 1.646469, 0.179544)",
        "(0.127856, 1.639027, 0.185659)",
        "(0.127392, 1.635119, 0.188388)",
        "(0.126167, 1.627035, 0.193455)",
        "(0.124960, 1.618552, 0.197870)",
        "(0.124046, 1.609831, 0.202099)",
        "(0.123534, 1.600928, 0.205452)",
        "(0.123312, 1.596360, 0.206632)",
        "(0.122679, 1.587025, 0.208465)",
        "(0.122192, 1.577648, 0.208985)",
        "(0.121848, 1.568294, 0.208859)",
        "(0.121673, 1.558967, 0.208127)",
        "(0.121795, 1.554443, 0.207375)",
        "(0.122102, 1.545392, 0.205335)",
        "(0.122476, 1.536303, 0.201763)",
        "(0.122785, 1.527365, 0.196819)",
        "(0.122796, 1.522972, 0.193912)",
        "(0.122915, 1.514405, 0.188077)",
        "(0.123523, 1.506398, 0.182174)",
        "(0.123964, 1.498951, 0.175519)",
        "(0.123996, 1.491877, 0.168056)",
        "(0.124074, 1.485441, 0.160398)",
        "(0.124159, 1.482627, 0.156469)",
        "(0.124264, 1.477531, 0.148162)",
        "(0.124075, 1.473096, 0.139596)",
        "(0.123986, 1.469391, 0.131210)",
        "(0.124104, 1.467932, 0.126957)",
        "(0.124474, 1.465392, 0.118142)",
        "(0.124962, 1.463696, 0.108906)",
        "(0.125497, 1.462829, 0.100009)",
        "(0.126093, 1.462818, 0.091420)",
        "(0.126852, 1.463616, 0.083005)",
        "(0.127237, 1.464335, 0.078926)",
        "(0.128073, 1.466360, 0.071123)",
        "(0.129223, 1.469259, 0.063733)",
        "(0.130232, 1.472759, 0.057084)",
        "(0.130982, 1.476884, 0.051142)",
        "(0.131291, 1.479157, 0.048276)",
        "(0.131904, 1.484110, 0.042979)",
        "(0.132575, 1.489785, 0.038745)",
        "(0.133137, 1.495886, 0.034902)",
        "(0.133921, 1.502534, 0.031379)",
        "(0.134253, 1.506059, 0.029931)",
        "(0.134557, 1.513276, 0.027349)",
        "(0.134447, 1.520949, 0.025391)",
        "(0.134196, 1.529120, 0.024322)",
        "(0.133986, 1.533385, 0.024070)",
        "(0.133432, 1.541977, 0.023588)",
        "(0.132955, 1.550828, 0.023567)",
        "(0.132004, 1.559695, 0.024496)",
        "(0.131124, 1.568573, 0.025688)",
        "(0.130738, 1.572995, 0.026469)",
        "(0.129956, 1.581734, 0.028179)",
        "(0.129589, 1.590244, 0.030434)",
        "(0.129305, 1.598433, 0.032911)",
        "(0.128452, 1.606073, 0.035943)",
        "(0.127857, 1.609700, 0.037897)",
        "(0.126783, 1.616766, 0.042006)",
        "(0.126151, 1.623524, 0.046914)",
        "(0.125854, 1.630058, 0.052364)",
        "(0.125545, 1.636016, 0.058104)",
        "(0.125329, 1.638759, 0.060987)",
        "(0.124915, 1.643634, 0.067009)",
        "(0.124295, 1.647628, 0.073504)",
        "(0.123588, 1.651193, 0.080660)",
        "(0.122811, 1.653989, 0.088148)",
        "(0.122401, 1.655893, 0.095645)",
        "(0.122401, 1.656472, 0.099401)",
        "(0.122440, 1.657122, 0.106793)",
        "(0.122382, 1.656954, 0.114251)",
        "(0.122089, 1.655880, 0.121776)",
        "(0.121480, 1.653868, 0.129204)",
        "(0.121163, 1.652493, 0.132887)",
        "(0.120864, 1.649265, 0.140353)",
        "(0.120542, 1.645126, 0.147474)",
        "(0.119938, 1.639995, 0.153792)",
        "(0.119664, 1.637075, 0.156655)",
        "(0.119311, 1.630942, 0.162063)",
        "(0.118982, 1.623979, 0.166732)",
        "(0.118631, 1.616674, 0.171249)",
        "(0.118261, 1.609012, 0.175804)",
        "(0.118077, 1.605063, 0.178026)",
        "(0.117707, 1.597154, 0.182258)",
        "(0.117462, 1.589227, 0.186086)",
        "(0.117501, 1.581191, 0.189283)",
        "(0.117646, 1.572926, 0.191695)",
        "(0.117749, 1.568713, 0.192563)",
        "(0.118250, 1.560393, 0.194172)",
        "(0.118860, 1.552025, 0.195507)",
        "(0.119579, 1.543529, 0.195902)",
        "(0.120170, 1.535040, 0.195692)",
        "(0.120558, 1.526706, 0.195638)",
        "(0.120462, 1.522569, 0.195479)",
        "(0.120151, 1.514384, 0.194284)",
        "(0.119659, 1.506207, 0.191638)",
        "(0.119557, 1.498167, 0.187969)",
        "(0.119618, 1.494238, 0.185839)",
        "(0.119797, 1.486610, 0.181147)",
        "(0.120176, 1.479446, 0.176422)",
        "(0.120968, 1.472641, 0.171051)",
        "(0.121796, 1.465961, 0.164423)",
        "(0.122359, 1.462728, 0.160794)",
        "(0.123776, 1.456638, 0.153211)",
        "(0.125210, 1.451066, 0.144887)",
        "(0.126217, 1.446087, 0.136341)",
        "(0.126959, 1.442045, 0.127873)",
        "(0.127793, 1.439062, 0.119252)",
        "(0.128117, 1.437987, 0.114841)",
        "(0.128801, 1.436519, 0.105759)",
        "(0.129556, 1.436288, 0.096896)",
        "(0.130033, 1.437202, 0.088626)",
        "(0.130237, 1.438175, 0.084507)",
        "(0.130684, 1.440685, 0.076372)",
        "(0.131002, 1.444575, 0.068900)",
        "(0.131485, 1.449609, 0.062099)",
        "(0.131925, 1.455447, 0.055699)",
        "(0.131993, 1.458668, 0.052657)",
        "(0.132052, 1.465630, 0.046962)",
        "(0.132121, 1.473355, 0.041665)",
        "(0.132183, 1.481681, 0.036932)",
        "(0.131978, 1.490463, 0.033204)",
        "(0.131637, 1.499650, 0.030439)",
        "(0.131417, 1.504259, 0.029133)",
        "(0.131107, 1.513868, 0.027242)",
        "(0.131637, 1.523929, 0.026043)",
        "(0.131911, 1.533933, 0.025303)",
        "(0.131980, 1.538970, 0.025133)",
        "(0.131881, 1.548889, 0.025274)",
        "(0.131563, 1.558552, 0.025767)",
        "(0.131566, 1.568240, 0.026985)",
        "(0.131590, 1.577674, 0.028968)",
        "(0.131509, 1.582168, 0.030156)",
        "(0.131262, 1.590842, 0.032674)",
        "(0.131124, 1.598949, 0.035938)",
        "(0.130586, 1.606673, 0.039956)",
        "(0.129850, 1.613868, 0.044621)",
        "(0.129247, 1.620541, 0.049963)",
        "(0.129025, 1.623693, 0.052793)",
        "(0.128726, 1.629678, 0.058565)",
        "(0.128423, 1.634977, 0.064528)",
        "(0.127932, 1.639417, 0.070668)",
        "(0.127243, 1.643169, 0.077224)",
        "(0.126852, 1.644782, 0.080715)",
        "(0.126089, 1.647582, 0.087796)",
        "(0.125302, 1.649396, 0.095270)",
        "(0.124709, 1.650738, 0.102960)",
        "(0.124273, 1.651475, 0.110696)",
        "(0.124098, 1.651543, 0.114492)",
        "(0.123584, 1.651204, 0.122040)",
        "(0.122998, 1.650224, 0.129564)",
        "(0.122364, 1.648695, 0.137178)",
        "(0.121800, 1.646558, 0.144298)",
        "(0.121443, 1.645192, 0.147644)",
        "(0.120923, 1.642089, 0.154169)",
        "(0.120845, 1.638424, 0.160360)",
        "(0.120667, 1.634187, 0.166291)",
        "(0.120127, 1.629406, 0.172273)",
        "(0.119755, 1.626872, 0.175306)",
        "(0.118937, 1.621443, 0.181139)",
        "(0.118230, 1.615450, 0.186634)",
        "(0.117772, 1.609012, 0.191705)",
        "(0.116977, 1.602123, 0.196032)",
        "(0.116410, 1.598478, 0.197869)",
        "(0.115301, 1.591061, 0.201515)",
        "(0.114640, 1.583606, 0.204772)",
        "(0.113801, 1.576061, 0.207527)",
        "(0.113182, 1.568472, 0.209850)",
        "(0.113014, 1.564657, 0.210818)",
        "(0.112650, 1.557014, 0.212196)",
        "(0.112086, 1.549284, 0.212521)",
        "(0.111273, 1.541311, 0.212021)",
        "(0.110755, 1.533462, 0.211274)",
        "(0.110697, 1.529713, 0.210820)",
        "(0.110655, 1.522452, 0.209759)",
        "(0.110769, 1.515448, 0.208321)",
        "(0.111176, 1.508653, 0.206077)",
        "(0.111345, 1.505310, 0.204742)",
        "(0.111612, 1.498808, 0.201699)",
        "(0.112179, 1.492909, 0.198154)",
        "(0.112670, 1.486840, 0.193941)",
        "(0.113273, 1.480886, 0.189370)",
        "(0.114066, 1.475485, 0.184675)",
        "(0.114421, 1.472930, 0.182084)",
        "(0.115163, 1.467890, 0.176375)",
        "(0.115949, 1.463011, 0.170178)",
        "(0.116827, 1.458525, 0.163828)",
        "(0.117703, 1.454360, 0.157266)",
        "(0.118117, 1.452455, 0.153936)",
        "(0.118980, 1.448922, 0.147081)",
        "(0.119644, 1.445770, 0.139918)",
        "(0.120104, 1.442985, 0.132646)",
        "(0.120408, 1.441858, 0.128997)",
        "(0.120968, 1.439876, 0.121706)",
        "(0.121445, 1.438533, 0.114220)",
        "(0.121981, 1.437767, 0.106656)",
        "(0.122751, 1.437704, 0.099171)",
        "(0.123655, 1.438204, 0.091656)",
        "(0.124190, 1.438872, 0.087917)",
        "(0.125112, 1.440516, 0.080810)",
        "(0.125841, 1.443097, 0.074187)",
        "(0.126709, 1.446515, 0.067610)",
        "(0.127271, 1.448644, 0.064370)",
        "(0.128200, 1.453235, 0.058050)",
        "(0.129284, 1.458827, 0.051708)",
        "(0.130256, 1.464959, 0.045526)",
        "(0.131119, 1.471705, 0.039824)",
        "(0.132147, 1.479124, 0.034427)",
        "(0.132727, 1.483104, 0.031972)",
        "(0.133582, 1.491442, 0.027833)",
        "(0.133961, 1.500355, 0.024815)",
        "(0.134346, 1.509655, 0.022554)",
        "(0.134449, 1.519124, 0.020921)",
        "(0.134336, 1.523907, 0.020348)",
        "(0.134567, 1.533844, 0.019897)",
        "(0.134761, 1.543787, 0.020159)",
        "(0.134655, 1.553606, 0.021334)",
        "(0.134583, 1.558526, 0.022472)",
        "(0.134471, 1.568145, 0.025128)",
        "(0.134193, 1.577287, 0.028385)",
        "(0.133997, 1.586167, 0.032216)",
        "(0.133455, 1.594457, 0.036602)",
        "(0.133187, 1.598323, 0.039145)",
        "(0.132620, 1.605511, 0.044716)",
        "(0.132094, 1.612281, 0.050636)",
        "(0.131677, 1.618568, 0.057076)",
        "(0.131392, 1.624136, 0.063760)",
        "(0.131204, 1.626622, 0.067171)",
        "(0.131000, 1.631273, 0.074233)",
        "(0.130836, 1.635220, 0.081557)",
        "(0.130666, 1.638362, 0.088684)",
        "(0.130688, 1.640852, 0.095880)",
        "(0.130776, 1.641867, 0.099621)",
        "(0.130909, 1.643600, 0.107314)",
        "(0.130848, 1.644711, 0.115044)",
        "(0.130565, 1.645058, 0.122539)",
        "(0.130370, 1.644714, 0.129861)",
        "(0.130222, 1.643746, 0.137245)",
        "(0.130033, 1.642940, 0.140958)",
        "(0.129516, 1.640891, 0.148273)",
        "(0.129024, 1.638067, 0.155315)",
        "(0.128601, 1.634461, 0.161820)",
        "(0.128253, 1.630178, 0.167546)",
        "(0.128094, 1.627776, 0.170222)",
        "(0.127587, 1.622621, 0.175450)",
        "(0.126829, 1.617025, 0.180565)",
        "(0.126139, 1.610998, 0.185513)",
        "(0.125521, 1.604752, 0.190490)",
        "(0.125295, 1.601561, 0.192847)",
        "(0.124922, 1.595024, 0.197269)",
        "(0.124754, 1.588108, 0.201236)",
        "(0.124557, 1.580813, 0.204533)",
        "(0.124505, 1.573192, 0.207119)",
        "(0.124576, 1.569243, 0.208224)",
        "(0.124867, 1.561301, 0.210014)",
        "(0.125123, 1.553167, 0.211270)",
        "(0.125235, 1.544852, 0.212064)",
        "(0.125464, 1.536401, 0.212172)",
        "(0.125632, 1.532143, 0.211959)",
        "(0.125856, 1.523477, 0.210970)",
        "(0.126250, 1.514723, 0.209283)",
        "(0.126762, 1.506086, 0.206813)",
        "(0.127196, 1.497485, 0.203235)",
        "(0.127461, 1.493186, 0.201063)",
        "(0.128006, 1.484711, 0.196115)",
        "(0.128417, 1.476440, 0.190238)",
        "(0.128829, 1.468404, 0.183865)",
        "(0.129291, 1.460899, 0.177185)",
        "(0.129434, 1.457328, 0.173729)",
        "(0.129746, 1.450824, 0.166131)",
        "(0.129897, 1.444838, 0.158165)",
        "(0.130005, 1.439611, 0.150160)",
        "(0.130184, 1.437312, 0.146170)",
        "(0.130620, 1.433440, 0.137743)",
        "(0.130867, 1.430506, 0.129035)",
        "(0.131102, 1.428438, 0.120302)",
        "(0.131585, 1.427438, 0.111551)",
        "(0.132128, 1.427462, 0.107213)",
        "(0.133413, 1.428222, 0.098877)",
        "(0.134716, 1.429960, 0.091155)",
        "(0.136051, 1.432478, 0.083611)",
        "(0.137382, 1.435655, 0.076338)",
        "(0.138174, 1.437578, 0.073017)",
        "(0.139919, 1.441904, 0.066710)",
        "(0.141526, 1.446702, 0.060666)",
        "(0.142946, 1.451992, 0.055395)",
        "(0.144238, 1.457687, 0.050541)",
        "(0.144925, 1.460691, 0.048130)",
        "(0.146495, 1.467047, 0.043507)",
        "(0.148134, 1.474079, 0.039423)",
        "(0.149514, 1.481537, 0.035827)",
        "(0.150491, 1.489259, 0.032888)",
        "(0.150798, 1.493380, 0.031884)",
        "(0.151516, 1.501836, 0.029970)",
        "(0.152424, 1.510871, 0.028650)",
        "(0.153144, 1.520298, 0.028168)",
        "(0.153642, 1.529958, 0.028261)",
        "(0.153677, 1.534750, 0.028389)",
        "(0.153222, 1.544297, 0.029239)",
        "(0.153301, 1.553996, 0.031029)",
        "(0.154079, 1.563628, 0.033030)",
        "(0.154525, 1.572682, 0.035172)",
        "(0.154756, 1.581304, 0.037778)",
        "(0.154723, 1.585423, 0.039185)",
        "(0.154341, 1.593157, 0.042401)",
        "(0.154619, 1.600604, 0.046472)",
        "(0.154575, 1.607404, 0.050670)",
        "(0.154380, 1.610503, 0.052855)",
        "(0.154227, 1.616493, 0.057553)",
        "(0.154185, 1.621779, 0.062709)",
        "(0.153942, 1.626650, 0.067903)",
        "(0.153517, 1.630862, 0.073662)",
        "(0.153134, 1.634382, 0.079523)",
        "(0.152917, 1.635802, 0.082471)",
        "(0.152505, 1.638211, 0.088608)",
        "(0.152285, 1.639874, 0.095078)",
        "(0.152147, 1.640799, 0.101632)",
        "(0.152140, 1.641013, 0.108125)",
        "(0.152010, 1.640805, 0.111402)",
        "(0.151569, 1.640066, 0.117971)",
        "(0.151211, 1.638649, 0.124498)",
        "(0.150556, 1.636501, 0.130931)",
        "(0.150250, 1.635057, 0.134116)",
        "(0.149853, 1.632016, 0.140530)",
        "(0.149561, 1.628108, 0.146656)",
        "(0.149268, 1.623553, 0.152336)",
        "(0.148883, 1.618438, 0.157567)",
        "(0.148528, 1.615462, 0.160002)",
        "(0.147648, 1.609299, 0.164811)",
        "(0.146433, 1.602349, 0.169363)",
        "(0.145485, 1.595110, 0.173886)",
        "(0.144779, 1.587741, 0.178499)",
        "(0.144452, 1.583936, 0.180705)",
        "(0.143596, 1.576050, 0.184916)",
        "(0.142864, 1.567873, 0.188668)",
        "(0.142290, 1.559514, 0.191329)",
        "(0.141606, 1.551057, 0.192665)",
        "(0.141202, 1.546808, 0.192980)",
        "(0.140623, 1.538483, 0.193536)",
        "(0.140594, 1.530619, 0.193411)",
        "(0.140752, 1.522953, 0.192233)",
        "(0.141172, 1.515650, 0.189947)",
        "(0.141488, 1.512157, 0.188289)",
        "(0.141972, 1.505410, 0.184162)",
        "(0.142206, 1.499060, 0.179293)",
        "(0.142509, 1.493188, 0.173813)",
        "(0.142702, 1.487621, 0.167652)",
        "(0.142843, 1.484940, 0.164409)",
        "(0.143512, 1.479832, 0.157716)",
        "(0.144890, 1.475450, 0.150403)",
        "(0.146401, 1.471644, 0.142520)",
        "(0.147486, 1.468144, 0.134407)",
        "(0.147978, 1.466636, 0.130569)",
        "(0.149005, 1.464215, 0.123489)",
        "(0.149871, 1.462449, 0.116519)",
        "(0.150441, 1.460954, 0.109282)",
        "(0.151428, 1.460271, 0.101932)",
        "(0.152017, 1.460193, 0.098272)",
        "(0.152859, 1.460348, 0.090830)",
        "(0.153422, 1.461198, 0.083758)",
        "(0.153744, 1.462667, 0.077274)",
        "(0.154189, 1.464991, 0.071104)",
        "(0.154659, 1.466599, 0.068130)",
        "(0.155733, 1.470503, 0.062545)",
        "(0.156701, 1.475056, 0.057376)",
        "(0.157779, 1.480462, 0.052587)",
        "(0.158567, 1.486521, 0.048302)",
        "(0.159179, 1.493174, 0.044564)",
        "(0.159480, 1.496769, 0.042887)",
        "(0.159911, 1.504295, 0.039854)",
        "(0.160278, 1.512166, 0.037309)",
        "(0.160845, 1.520206, 0.035081)",
        "(0.161313, 1.524370, 0.034080)",
        "(0.162574, 1.532849, 0.032196)",
        "(0.163701, 1.541359, 0.030736)",
        "(0.164712, 1.549986, 0.029884)",
        "(0.165498, 1.558566, 0.029371)",
        "(0.165777, 1.562761, 0.029267)",
        "(0.166435, 1.571123, 0.029454)",
        "(0.166560, 1.579149, 0.030443)",
        "(0.166303, 1.586855, 0.031961)",
        "(0.165814, 1.594212, 0.034061)",
        "(0.165606, 1.597765, 0.035342)",
        "(0.165240, 1.604646, 0.038434)",
        "(0.164792, 1.611133, 0.042128)",
        "(0.163944, 1.617089, 0.046208)",
        "(0.162961, 1.622460, 0.050797)",
        "(0.162420, 1.624855, 0.053237)",
        "(0.161378, 1.629288, 0.058303)",
        "(0.159873, 1.633017, 0.064039)",
        "(0.158254, 1.636301, 0.070475)",
        "(0.157161, 1.639210, 0.077763)",
        "(0.156663, 1.640473, 0.081498)",
        "(0.155817, 1.642566, 0.088846)",
        "(0.155267, 1.643984, 0.095905)",
        "(0.154847, 1.644764, 0.102864)",
        "(0.154314, 1.644738, 0.110056)",
        "(0.153933, 1.644456, 0.113630)",
        "(0.153383, 1.643455, 0.120631)",
        "(0.153270, 1.641834, 0.127369)",
        "(0.153015, 1.639344, 0.133660)",
        "(0.152714, 1.636075, 0.139681)",
        "(0.152486, 1.634131, 0.142636)",
        "(0.151835, 1.629815, 0.148422)",
        "(0.151431, 1.624964, 0.153576)",
        "(0.151284, 1.619783, 0.158326)",
        "(0.151027, 1.614232, 0.162807)",
        "(0.150928, 1.611191, 0.164831)",
        "(0.150620, 1.604986, 0.168690)",
        "(0.150267, 1.598377, 0.171627)",
        "(0.149977, 1.591736, 0.174506)",
        "(0.149591, 1.584981, 0.177315)",
        "(0.149362, 1.581449, 0.178622)",
        "(0.148153, 1.574190, 0.180758)",
        "(0.146774, 1.566790, 0.181961)",
        "(0.145934, 1.559345, 0.182515)",
        "(0.145233, 1.551796, 0.182392)",
        "(0.144806, 1.547937, 0.182059)",
        "(0.143969, 1.540162, 0.181007)",
        "(0.143041, 1.532400, 0.179291)",
        "(0.142067, 1.524668, 0.177052)",
        "(0.141294, 1.516938, 0.174287)",
        "(0.141032, 1.513127, 0.172783)",
        "(0.140732, 1.505698, 0.169552)",
        "(0.140456, 1.498225, 0.165756)",
        "(0.140108, 1.490807, 0.161472)",
        "(0.139541, 1.483692, 0.156518)",
        "(0.139230, 1.480237, 0.153798)",
        "(0.138666, 1.473525, 0.148069)",
        "(0.138186, 1.467304, 0.142009)",
        "(0.137902, 1.461570, 0.135663)",
        "(0.137755, 1.456539, 0.128667)",
        "(0.137627, 1.454314, 0.124992)",
        "(0.137407, 1.450191, 0.117928)",
        "(0.137573, 1.447031, 0.110880)",
        "(0.137944, 1.444492, 0.103576)",
        "(0.138523, 1.442777, 0.096178)",
        "(0.139114, 1.441847, 0.088911)",
        "(0.139371, 1.441671, 0.085299)",
        "(0.140094, 1.441894, 0.078090)",
        "(0.140863, 1.443050, 0.071360)",
        "(0.141342, 1.444969, 0.065070)",
        "(0.141496, 1.446218, 0.061953)",
        "(0.141937, 1.449131, 0.055504)",
        "(0.142449, 1.453064, 0.049458)",
        "(0.142925, 1.457605, 0.044060)",
        "(0.143626, 1.462785, 0.039018)",
        "(0.144037, 1.465644, 0.036669)",
        "(0.144814, 1.471812, 0.032511)",
        "(0.145255, 1.478534, 0.029095)",
        "(0.145425, 1.485712, 0.026026)",
        "(0.145379, 1.493394, 0.023718)",
        "(0.145292, 1.497482, 0.022913)",
        "(0.144804, 1.505842, 0.021710)",
        "(0.144227, 1.514675, 0.021186)",
        "(0.143942, 1.523990, 0.021588)",
        "(0.143835, 1.533532, 0.022794)",
        "(0.143684, 1.538305, 0.023555)",
        "(0.143249, 1.547690, 0.025109)",
        "(0.142685, 1.556844, 0.027032)",
        "(0.142552, 1.565975, 0.029617)",
        "(0.142923, 1.574981, 0.032646)",
        "(0.142905, 1.579293, 0.034253)",
        "(0.142704, 1.587598, 0.037746)",
        "(0.142215, 1.595137, 0.041656)",
        "(0.141834, 1.602243, 0.045981)",
        "(0.141642, 1.608842, 0.051048)",
        "(0.141391, 1.611860, 0.053728)",
        "(0.140637, 1.617349, 0.059424)",
        "(0.139827, 1.622815, 0.066302)",
        "(0.139375, 1.627615, 0.073379)",
        "(0.139417, 1.631776, 0.080602)",
        "(0.139620, 1.633402, 0.084329)",
        "(0.139667, 1.636348, 0.091879)",
        "(0.139393, 1.638600, 0.099701)",
        "(0.139027, 1.640190, 0.107774)",
        "(0.139039, 1.641242, 0.116079)",
        "(0.139210, 1.641776, 0.124349)",
        "(0.139293, 1.641711, 0.128427)",
        "(0.139328, 1.641021, 0.136139)",
        "(0.139216, 1.639643, 0.143263)",
        "(0.139359, 1.637644, 0.150029)",
        "(0.139581, 1.636397, 0.153359)",
        "(0.140080, 1.633636, 0.159886)",
        "(0.140461, 1.630183, 0.166090)",
        "(0.140607, 1.626210, 0.172200)",
        "(0.140717, 1.621579, 0.177785)",
        "(0.140832, 1.618991, 0.180173)",
        "(0.141100, 1.613497, 0.184313)",
        "(0.141656, 1.607684, 0.187727)",
        "(0.142146, 1.601881, 0.190466)",
        "(0.142590, 1.595925, 0.192289)",
        "(0.142864, 1.592869, 0.192841)",
        "(0.143617, 1.586668, 0.193693)",
        "(0.144261, 1.580163, 0.194278)",
        "(0.144574, 1.573296, 0.194388)",
        "(0.144543, 1.566116, 0.194540)",
        "(0.144743, 1.558883, 0.195180)",
        "(0.144862, 1.555239, 0.195596)",
        "(0.144936, 1.547898, 0.196005)",
        "(0.144734, 1.540354, 0.195345)",
        "(0.144289, 1.532682, 0.193794)",
        "(0.144059, 1.528899, 0.193048)",
        "(0.143578, 1.521571, 0.191355)",
        "(0.142898, 1.514442, 0.189139)",
        "(0.142371, 1.507548, 0.185987)",
        "(0.142013, 1.500878, 0.182076)",
        "(0.141869, 1.497655, 0.179762)",
        "(0.141498, 1.491408, 0.174556)",
        "(0.140976, 1.485490, 0.168608)",
        "(0.140191, 1.479799, 0.161980)",
        "(0.139419, 1.474439, 0.155521)",
        "(0.139235, 1.472027, 0.152274)",
        "(0.138983, 1.467484, 0.145495)",
        "(0.138877, 1.463557, 0.138018)",
        "(0.138677, 1.460181, 0.130593)",
        "(0.138418, 1.457449, 0.123225)",
        "(0.138271, 1.456285, 0.119520)",
        "(0.138058, 1.454620, 0.112242)",
        "(0.138069, 1.453937, 0.105130)",
        "(0.138300, 1.453959, 0.098050)",
        "(0.138852, 1.454800, 0.090738)",
        "(0.139111, 1.455499, 0.087223)",
        "(0.139521, 1.457409, 0.080599)",
        "(0.139923, 1.460118, 0.074346)",
        "(0.140209, 1.463530, 0.068358)",
        "(0.140697, 1.467827, 0.062885)",
        "(0.141044, 1.470304, 0.060228)",
        "(0.141784, 1.475781, 0.055122)",
        "(0.142570, 1.481797, 0.050518)",
        "(0.143269, 1.488438, 0.046477)",
        "(0.143656, 1.495713, 0.043093)",
        "(0.143843, 1.499649, 0.041742)",
        "(0.144256, 1.507780, 0.039261)",
        "(0.144516, 1.516150, 0.036998)",
        "(0.144713, 1.524713, 0.035060)",
        "(0.144676, 1.533328, 0.033741)",
        "(0.144431, 1.537760, 0.033539)",
        "(0.144162, 1.546857, 0.033373)",
        "(0.144189, 1.556213, 0.033733)",
        "(0.144118, 1.565497, 0.034643)",
        "(0.144038, 1.574546, 0.035849)",
        "(0.143630, 1.583264, 0.037602)",
        "(0.143445, 1.587644, 0.039007)",
        "(0.143197, 1.596461, 0.042519)",
        "(0.142953, 1.605013, 0.046471)",
        "(0.142826, 1.613217, 0.050531)",
        "(0.142889, 1.621111, 0.055143)",
        "(0.142910, 1.624857, 0.057812)",
        "(0.142928, 1.632012, 0.063239)",
        "(0.142842, 1.638442, 0.069104)",
        "(0.142613, 1.644039, 0.075549)",
        "(0.142372, 1.648942, 0.082402)",
        "(0.142349, 1.650872, 0.085964)",
        "(0.142353, 1.654208, 0.093057)",
        "(0.142876, 1.656692, 0.100326)",
        "(0.143618, 1.658318, 0.107827)",
        "(0.143913, 1.658779, 0.111552)",
        "(0.144158, 1.658739, 0.118980)",
        "(0.144307, 1.657642, 0.126259)",
        "(0.144362, 1.655835, 0.133483)",
        "(0.144402, 1.653319, 0.140700)",
        "(0.144358, 1.651743, 0.144214)",
        "(0.144352, 1.648315, 0.151126)",
        "(0.144370, 1.644366, 0.157795)",
        "(0.144202, 1.639713, 0.163567)",
        "(0.143764, 1.634375, 0.168697)",
        "(0.143629, 1.631586, 0.171211)",
        "(0.143076, 1.625703, 0.175992)",
        "(0.142138, 1.619274, 0.179921)",
        "(0.140979, 1.612175, 0.182898)",
        "(0.139995, 1.604762, 0.185758)",
        "(0.139610, 1.601070, 0.187260)",
        "(0.138885, 1.593641, 0.189960)",
        "(0.138171, 1.585997, 0.192560)",
        "(0.137282, 1.578299, 0.195008)",
        "(0.136247, 1.570504, 0.196523)",
        "(0.135778, 1.566576, 0.197022)",
        "(0.135164, 1.558754, 0.198072)",
        "(0.134913, 1.551092, 0.199181)",
        "(0.134379, 1.543447, 0.199835)",
        "(0.133884, 1.535750, 0.199981)",
        "(0.133781, 1.531932, 0.199821)",
        "(0.133847, 1.524512, 0.199265)",
        "(0.133993, 1.517360, 0.198067)",
        "(0.134111, 1.510279, 0.196765)",
        "(0.134187, 1.503306, 0.195344)",
        "(0.134169, 1.499884, 0.194285)",
        "(0.134118, 1.493255, 0.191208)",
        "(0.133925, 1.486847, 0.187625)",
        "(0.133411, 1.480664, 0.183850)",
        "(0.132991, 1.474915, 0.179393)",
        "(0.132862, 1.472252, 0.176703)",
        "(0.133109, 1.467507, 0.170793)",
        "(0.133818, 1.463562, 0.164282)",
        "(0.134662, 1.460055, 0.157275)",
        "(0.135304, 1.456927, 0.150312)",
        "(0.136165, 1.454344, 0.143525)",
        "(0.136707, 1.453391, 0.140028)",
        "(0.137781, 1.451638, 0.133049)",
        "(0.138978, 1.450606, 0.126164)",
        "(0.139813, 1.450005, 0.119615)",
        "(0.140168, 1.449821, 0.116370)",
        "(0.140757, 1.449659, 0.110056)",
        "(0.141589, 1.450247, 0.103995)",
        "(0.142938, 1.451701, 0.098189)",
        "(0.144361, 1.453657, 0.092537)",
        "(0.144944, 1.454880, 0.089765)",
        "(0.146010, 1.457405, 0.084297)",
        "(0.147362, 1.460646, 0.079112)",
        "(0.148789, 1.464431, 0.074171)",
        "(0.150099, 1.468750, 0.069586)",
        "(0.150662, 1.471107, 0.067402)",
        "(0.151674, 1.476134, 0.063082)",
        "(0.152713, 1.481731, 0.059066)",
        "(0.153794, 1.487868, 0.055353)",
        "(0.155066, 1.494698, 0.051925)",
        "(0.155687, 1.498336, 0.050513)",
        "(0.156980, 1.505902, 0.048078)",
        "(0.158334, 1.513893, 0.045782)",
        "(0.159590, 1.522012, 0.043638)",
        "(0.160534, 1.530590, 0.042524)",
        "(0.160904, 1.535100, 0.042308)",
        "(0.161496, 1.544067, 0.042075)",
        "(0.161951, 1.553099, 0.042233)",
        "(0.162187, 1.561957, 0.042456)",
        "(0.162715, 1.570853, 0.043145)",
        "(0.163115, 1.575321, 0.043863)",
        "(0.163941, 1.584163, 0.045709)",
        "(0.164668, 1.592770, 0.047991)",
        "(0.165267, 1.601102, 0.050794)",
        "(0.165785, 1.609121, 0.054274)",
        "(0.166014, 1.612940, 0.056029)",
        "(0.166327, 1.620217, 0.059461)",
        "(0.166543, 1.626976, 0.063155)",
        "(0.166826, 1.633304, 0.067239)",
        "(0.166774, 1.638925, 0.071664)",
        "(0.166641, 1.641469, 0.073961)",
        "(0.166410, 1.646219, 0.078715)",
        "(0.166021, 1.650310, 0.083736)",
        "(0.165380, 1.653701, 0.088946)",
        "(0.164739, 1.656292, 0.094312)",
        "(0.164343, 1.657164, 0.097065)",
        "(0.163575, 1.658549, 0.102537)",
        "(0.162923, 1.659191, 0.108048)",
        "(0.162480, 1.659249, 0.113659)",
        "(0.161874, 1.658750, 0.119212)",
        "(0.161423, 1.658272, 0.121970)",
        "(0.160290, 1.657121, 0.127536)",
        "(0.159144, 1.655336, 0.132845)",
        "(0.158197, 1.653231, 0.137934)",
        "(0.157653, 1.650752, 0.142748)",
        "(0.157427, 1.649334, 0.145054)",
        "(0.156854, 1.646247, 0.149699)",
        "(0.156262, 1.642953, 0.154580)",
        "(0.155505, 1.639530, 0.159296)",
        "(0.155184, 1.636043, 0.163767)",
        "(0.155305, 1.634215, 0.165783)",
        "(0.155658, 1.630311, 0.169324)",
        "(0.156030, 1.626022, 0.172677)",
        "(0.156422, 1.621386, 0.176110)",
        "(0.156690, 1.616457, 0.179264)",
        "(0.156878, 1.613907, 0.180682)",
        "(0.157461, 1.608767, 0.183320)",
        "(0.157989, 1.603461, 0.185695)",
        "(0.158635, 1.598091, 0.187783)",
        "(0.159545, 1.592609, 0.189524)",
        "(0.159992, 1.589756, 0.190227)",
        "(0.160979, 1.583938, 0.191161)",
        "(0.162139, 1.577994, 0.191291)",
        "(0.162897, 1.571845, 0.190866)",
        "(0.163015, 1.565573, 0.190368)",
        "(0.163179, 1.562479, 0.190115)",
        "(0.163690, 1.556304, 0.189530)",
        "(0.164342, 1.549989, 0.188625)",
        "(0.165166, 1.543736, 0.187016)",
        "(0.165568, 1.537405, 0.184104)",
        "(0.165678, 1.534201, 0.182409)",
        "(0.165911, 1.527833, 0.178923)",
        "(0.166131, 1.521613, 0.175311)",
        "(0.166510, 1.515808, 0.171170)",
        "(0.166988, 1.510394, 0.166222)",
        "(0.167260, 1.507797, 0.163389)",
        "(0.167857, 1.502826, 0.157419)",
        "(0.168322, 1.498251, 0.150838)",
        "(0.168503, 1.494208, 0.143430)",
        "(0.168887, 1.490864, 0.135956)",
        "(0.169062, 1.489426, 0.132397)",
        "(0.169368, 1.487075, 0.125472)",
        "(0.169850, 1.485490, 0.118311)",
        "(0.170196, 1.484475, 0.111091)",
        "(0.170640, 1.484114, 0.104015)",
        "(0.170934, 1.484358, 0.100753)",
        "(0.171544, 1.485240, 0.094410)",
        "(0.171958, 1.486630, 0.087954)",
        "(0.172567, 1.488851, 0.081803)",
        "(0.173301, 1.491803, 0.076040)",
        "(0.173618, 1.493497, 0.073228)",
        "(0.173813, 1.497052, 0.067725)",
        "(0.173898, 1.501209, 0.062747)",
        "(0.174173, 1.506022, 0.058129)",
        "(0.174816, 1.511477, 0.053819)",
        "(0.175196, 1.514496, 0.051985)",
        "(0.175642, 1.520837, 0.048760)",
        "(0.175832, 1.527696, 0.046075)",
        "(0.175863, 1.534959, 0.043709)",
        "(0.176014, 1.542667, 0.041752)",
        "(0.176405, 1.546685, 0.040805)",
        "(0.177276, 1.554749, 0.039113)",
        "(0.178062, 1.563002, 0.037900)",
        "(0.178599, 1.571263, 0.037249)",
        "(0.178677, 1.579530, 0.037101)",
        "(0.178737, 1.583627, 0.037142)",
        "(0.178826, 1.591786, 0.037946)",
        "(0.178762, 1.599632, 0.038810)",
        "(0.178700, 1.607091, 0.039655)",
        "(0.178564, 1.614244, 0.041139)",
        "(0.178423, 1.617705, 0.042069)",
        "(0.178259, 1.624398, 0.044090)",
        "(0.178213, 1.630704, 0.046433)",
        "(0.178079, 1.636666, 0.049182)",
        "(0.177965, 1.642061, 0.052325)",
        "(0.177874, 1.644519, 0.054054)",
        "(0.178032, 1.649197, 0.057959)",
        "(0.178266, 1.653457, 0.062314)",
        "(0.178299, 1.657176, 0.067034)",
        "(0.178230, 1.660330, 0.072128)",
        "(0.178189, 1.661716, 0.074797)",
        "(0.178164, 1.663950, 0.080180)",
        "(0.178269, 1.665413, 0.085563)",
        "(0.178601, 1.666371, 0.091206)",
        "(0.178580, 1.666659, 0.096932)",
        "(0.178386, 1.666487, 0.099767)",
        "(0.177914, 1.665716, 0.105455)",
        "(0.177396, 1.664404, 0.111265)",
        "(0.176946, 1.662596, 0.117180)",
        "(0.176442, 1.660161, 0.122978)",
        "(0.176151, 1.658694, 0.125900)",
        "(0.175793, 1.655625, 0.131804)",
        "(0.175566, 1.652125, 0.137667)",
        "(0.175036, 1.648153, 0.143200)",
        "(0.174299, 1.643819, 0.148648)",
        "(0.174074, 1.641576, 0.151288)",
        "(0.173591, 1.636921, 0.156329)",
        "(0.173059, 1.631861, 0.160991)",
        "(0.172740, 1.626512, 0.165619)",
        "(0.172562, 1.620944, 0.169870)",
        "(0.172454, 1.618081, 0.171832)",
        "(0.172184, 1.612170, 0.175643)",
        "(0.172231, 1.606164, 0.179639)",
        "(0.172740, 1.600139, 0.183530)",
        "(0.173438, 1.593885, 0.186664)",
        "(0.173914, 1.590727, 0.187815)",
        "(0.174856, 1.584356, 0.189503)",
        "(0.175683, 1.577927, 0.190860)",
        "(0.176746, 1.571627, 0.192391)",
        "(0.178001, 1.565484, 0.193890)",
        "(0.178581, 1.562387, 0.194467)",
        "(0.179843, 1.556181, 0.194974)",
        "(0.181340, 1.550008, 0.194831)",
        "(0.182988, 1.543861, 0.194284)",
        "(0.184570, 1.538032, 0.193240)",
        "(0.185376, 1.534984, 0.192292)",
        "(0.186686, 1.528702, 0.189611)",
        "(0.187587, 1.522663, 0.186011)",
        "(0.188476, 1.517089, 0.181973)",
        "(0.189105, 1.511882, 0.177271)",
        "(0.189271, 1.509433, 0.174578)",
        "(0.189532, 1.504728, 0.168590)",
        "(0.189612, 1.500331, 0.162076)",
        "(0.189743, 1.496468, 0.155385)",
        "(0.189861, 1.492888, 0.148364)",
        "(0.189864, 1.491268, 0.144778)",
        "(0.189729, 1.488367, 0.137426)",
        "(0.189551, 1.485783, 0.130031)",
        "(0.189370, 1.483428, 0.122582)",
        "(0.189246, 1.481602, 0.115113)",
        "(0.189194, 1.480909, 0.111414)",
        "(0.188941, 1.479913, 0.104064)",
        "(0.188465, 1.479429, 0.096789)",
        "(0.187532, 1.479715, 0.089538)",
        "(0.186647, 1.480608, 0.082445)",
        "(0.186279, 1.481366, 0.078999)",
        "(0.185514, 1.483332, 0.072603)",
        "(0.184859, 1.486072, 0.066693)",
        "(0.184060, 1.489270, 0.061030)",
        "(0.182986, 1.492987, 0.056007)",
        "(0.182461, 1.495104, 0.053715)",
        "(0.181605, 1.499816, 0.049436)",
        "(0.181039, 1.505185, 0.045567)",
        "(0.180636, 1.511003, 0.042006)",
        "(0.180267, 1.517481, 0.039015)",
        "(0.180051, 1.520821, 0.037620)",
        "(0.179750, 1.527904, 0.035268)",
        "(0.179439, 1.535409, 0.033370)",
        "(0.179347, 1.543231, 0.031990)",
        "(0.179368, 1.551351, 0.031207)",
        "(0.179253, 1.555355, 0.030932)",
        "(0.178834, 1.563361, 0.030700)",
        "(0.178411, 1.571348, 0.031017)",
        "(0.177998, 1.579166, 0.031527)",
        "(0.177286, 1.586731, 0.032232)",
        "(0.176830, 1.590358, 0.032692)",
        "(0.175748, 1.597380, 0.033952)",
        "(0.174901, 1.604187, 0.035425)",
        "(0.174325, 1.610732, 0.037243)",
        "(0.173871, 1.616826, 0.039190)",
        "(0.173695, 1.619656, 0.040190)",
        "(0.173051, 1.624972, 0.042337)",
        "(0.172046, 1.629610, 0.045133)",
        "(0.171027, 1.633868, 0.048430)",
        "(0.170087, 1.637814, 0.052064)",
        "(0.169681, 1.639673, 0.054099)",
        "(0.168884, 1.643168, 0.058354)",
        "(0.168105, 1.646154, 0.062831)",
        "(0.167537, 1.648684, 0.067609)",
        "(0.167171, 1.650697, 0.072707)",
        "(0.166914, 1.651579, 0.075332)",
        "(0.166277, 1.652941, 0.080800)",
        "(0.165370, 1.653850, 0.086411)",
        "(0.164573, 1.654237, 0.091932)",
        "(0.164066, 1.654242, 0.097495)",
        "(0.163935, 1.654109, 0.100419)",
        "(0.163728, 1.653626, 0.106424)",
        "(0.163443, 1.652628, 0.112747)",
        "(0.163289, 1.651179, 0.119310)",
        "(0.162984, 1.649385, 0.125776)",
        "(0.162826, 1.648321, 0.128924)",
        "(0.162231, 1.645971, 0.135092)",
        "(0.161454, 1.643270, 0.141065)",
        "(0.161155, 1.640202, 0.146759)",
        "(0.161195, 1.636749, 0.152174)",
        "(0.161242, 1.634816, 0.154618)",
        "(0.161270, 1.630673, 0.159003)",
        "(0.161327, 1.625978, 0.162615)",
        "(0.161166, 1.620821, 0.165869)",
        "(0.160943, 1.615451, 0.169343)",
        "(0.160749, 1.612747, 0.171295)",
        "(0.160448, 1.607353, 0.175258)",
        "(0.160401, 1.601922, 0.178902)",
        "(0.160413, 1.596247, 0.181750)",
        "(0.160355, 1.590242, 0.183640)",
        "(0.160287, 1.587162, 0.184305)",
        "(0.160004, 1.580980, 0.185478)",
        "(0.159587, 1.574805, 0.186346)",
        "(0.159194, 1.568759, 0.187106)",
        "(0.159083, 1.562687, 0.187225)",
        "(0.159130, 1.559604, 0.187030)",
        "(0.159368, 1.553322, 0.186116)",
        "(0.159767, 1.546936, 0.185134)",
        "(0.160390, 1.540471, 0.184037)",
        "(0.160785, 1.533875, 0.182103)",
        "(0.160774, 1.530444, 0.180594)",
        "(0.160680, 1.523486, 0.177033)",
        "(0.160348, 1.516425, 0.172732)",
        "(0.159713, 1.509676, 0.168030)",
        "(0.158897, 1.503501, 0.163114)",
        "(0.158403, 1.500582, 0.160520)",
        "(0.157317, 1.494988, 0.154708)",
        "(0.156449, 1.489949, 0.147784)",
        "(0.155807, 1.485649, 0.140263)",
        "(0.155468, 1.482542, 0.132385)",
        "(0.155107, 1.481494, 0.128454)",
        "(0.153883, 1.480087, 0.121002)",
        "(0.152779, 1.480003, 0.113704)",
        "(0.152195, 1.480864, 0.106188)",
        "(0.151925, 1.482377, 0.098286)",
        "(0.152000, 1.483541, 0.094353)",
        "(0.152200, 1.486227, 0.086698)",
        "(0.152080, 1.489225, 0.079350)",
        "(0.151776, 1.492821, 0.072569)",
        "(0.151672, 1.496956, 0.066351)",
        "(0.151712, 1.499302, 0.063420)",
        "(0.151938, 1.504260, 0.057748)",
        "(0.152433, 1.509705, 0.052397)",
        "(0.152710, 1.515411, 0.047383)",
        "(0.152817, 1.521377, 0.042726)",
        "(0.152878, 1.524612, 0.040789)",
        "(0.153188, 1.531348, 0.037400)",
        "(0.153538, 1.538594, 0.034715)",
        "(0.154181, 1.546164, 0.032452)",
        "(0.155149, 1.554090, 0.030745)",
        "(0.155664, 1.558151, 0.030097)",
        "(0.156723, 1.566356, 0.029029)",
        "(0.157571, 1.574628, 0.028743)",
        "(0.157726, 1.582643, 0.028977)",
        "(0.157571, 1.590394, 0.029249)",
        "(0.157483, 1.594183, 0.029579)",
        "(0.157134, 1.601604, 0.030383)",
        "(0.156628, 1.608661, 0.031387)",
        "(0.156006, 1.615339, 0.032801)",
        "(0.155192, 1.621668, 0.034629)",
        "(0.154622, 1.624636, 0.035634)",
        "(0.153280, 1.630227, 0.037736)",
        "(0.152237, 1.635353, 0.040216)",
        "(0.151517, 1.640211, 0.043247)",
        "(0.150936, 1.644755, 0.046679)",
        "(0.150667, 1.646881, 0.048496)",
        "(0.149874, 1.650719, 0.052408)",
        "(0.149067, 1.654046, 0.056375)",
        "(0.148353, 1.656992, 0.060493)",
        "(0.147050, 1.659320, 0.065188)",
        "(0.146323, 1.660272, 0.067830)",
        "(0.145154, 1.661854, 0.073307)",
        "(0.143982, 1.663021, 0.078804)",
        "(0.142960, 1.663903, 0.084917)",
        "(0.142171, 1.664454, 0.091179)",
        "(0.141870, 1.664539, 0.094171)",
        "(0.141421, 1.664502, 0.100107)",
        "(0.140981, 1.664187, 0.106056)",
        "(0.140417, 1.663460, 0.111808)",
        "(0.139738, 1.662419, 0.117675)",
        "(0.139511, 1.661798, 0.120755)",
        "(0.138886, 1.660332, 0.126947)",
        "(0.138225, 1.658419, 0.132726)",
        "(0.138145, 1.656052, 0.137927)",
        "(0.138840, 1.653345, 0.142714)",
        "(0.139306, 1.651808, 0.144999)",
        "(0.140010, 1.648315, 0.149411)",
        "(0.140803, 1.644209, 0.153646)",
        "(0.141816, 1.639529, 0.157486)",
        "(0.143267, 1.634369, 0.161135)",
        "(0.144007, 1.631628, 0.162837)",
        "(0.145477, 1.625774, 0.166009)",
        "(0.146898, 1.619652, 0.168839)",
        "(0.148480, 1.613392, 0.171437)",
        "(0.150398, 1.607004, 0.173901)",
        "(0.151332, 1.603756, 0.175081)",
        "(0.152860, 1.597086, 0.177192)",
        "(0.154385, 1.590234, 0.178988)",
        "(0.156017, 1.583110, 0.180271)",
        "(0.157869, 1.576159, 0.180687)",
        "(0.158579, 1.572797, 0.180486)",
        "(0.159634, 1.566226, 0.179776)",
        "(0.160919, 1.559916, 0.179081)",
        "(0.162238, 1.554144, 0.177566)",
        "(0.163024, 1.548560, 0.174684)",
        "(0.163413, 1.545759, 0.172837)",
        "(0.164194, 1.540337, 0.168379)",
        "(0.164894, 1.535191, 0.163387)",
        "(0.165618, 1.530241, 0.157763)",
        "(0.166270, 1.525499, 0.151244)",
        "(0.166413, 1.523266, 0.147927)",
        "(0.166637, 1.519047, 0.141205)",
        "(0.166766, 1.515136, 0.133829)",
        "(0.166689, 1.511585, 0.125672)",
        "(0.166375, 1.508561, 0.117517)",
        "(0.166382, 1.507292, 0.113404)",
        "(0.166515, 1.505334, 0.105056)",
        "(0.166683, 1.504260, 0.096788)",
        "(0.166918, 1.503786, 0.088597)",
        "(0.167393, 1.504222, 0.080577)",
        "(0.167707, 1.504776, 0.076683)",
        "(0.168292, 1.506287, 0.069302)",
        "(0.168616, 1.508541, 0.062643)",
        "(0.168991, 1.511431, 0.056572)",
        "(0.169313, 1.514977, 0.051148)",
        "(0.169473, 1.517037, 0.048785)",
        "(0.169790, 1.521512, 0.044468)",
        "(0.170037, 1.526457, 0.040727)",
        "(0.169909, 1.531648, 0.037498)",
        "(0.169925, 1.537390, 0.034975)",
        "(0.170019, 1.540461, 0.033982)",
        "(0.170156, 1.546669, 0.032335)",
        "(0.170393, 1.553206, 0.030940)",
        "(0.170581, 1.560086, 0.029895)",
        "(0.170399, 1.567181, 0.029555)",
        "(0.170291, 1.570859, 0.029734)",
        "(0.170263, 1.578291, 0.030162)",
        "(0.170226, 1.585544, 0.030644)",
        "(0.170559, 1.592888, 0.031658)",
        "(0.170896, 1.600097, 0.032911)",
        "(0.171011, 1.603572, 0.033645)",
        "(0.171144, 1.610334, 0.035545)",
        "(0.171219, 1.616822, 0.038031)",
        "(0.171055, 1.622805, 0.040880)",
        "(0.170873, 1.628560, 0.044371)",
        "(0.170850, 1.631338, 0.046495)",
        "(0.171026, 1.636679, 0.050974)",
        "(0.171428, 1.641659, 0.055947)",
        "(0.172146, 1.646195, 0.061383)",
        "(0.173226, 1.650313, 0.067317)",
        "(0.173765, 1.652243, 0.070491)",
        "(0.174646, 1.655662, 0.077287)",
        "(0.175295, 1.658539, 0.084393)",
        "(0.175960, 1.660877, 0.091742)",
        "(0.177088, 1.662753, 0.099271)",
        "(0.177735, 1.663525, 0.103135)",
        "(0.178852, 1.664765, 0.110947)",
        "(0.179627, 1.665521, 0.118982)",
        "(0.180310, 1.665787, 0.127181)",
        "(0.181286, 1.665470, 0.135311)",
        "(0.182071, 1.665102, 0.139272)",
        "(0.183663, 1.664104, 0.147360)",
        "(0.185209, 1.662806, 0.155482)",
        "(0.186374, 1.661090, 0.163587)",
        "(0.187458, 1.658758, 0.171221)",
        "(0.188207, 1.657327, 0.174741)",
        "(0.189943, 1.654114, 0.181392)",
        "(0.191517, 1.650052, 0.187462)",
        "(0.193041, 1.645479, 0.193437)",
        "(0.194725, 1.640405, 0.199295)",
        "(0.195584, 1.637709, 0.202014)",
        "(0.197354, 1.631662, 0.206825)",
        "(0.198810, 1.624965, 0.211173)",
        "(0.199900, 1.617536, 0.214966)",
        "(0.200873, 1.609658, 0.218557)",
        "(0.201281, 1.605640, 0.220273)",
        "(0.201976, 1.597406, 0.223001)",
        "(0.202271, 1.588889, 0.224944)",
        "(0.202395, 1.580211, 0.226235)",
        "(0.202163, 1.571505, 0.226336)",
        "(0.201822, 1.567184, 0.225854)",
        "(0.201104, 1.558764, 0.224389)",
        "(0.200648, 1.550720, 0.222401)",
        "(0.200386, 1.543153, 0.219585)",
        "(0.199982, 1.535929, 0.215416)",
        "(0.199857, 1.532421, 0.213024)",
        "(0.199791, 1.525650, 0.207760)",
        "(0.199785, 1.519153, 0.201741)",
        "(0.199825, 1.512995, 0.195058)",
        "(0.199762, 1.507290, 0.187741)",
        "(0.199611, 1.504522, 0.183884)",
        "(0.199277, 1.499443, 0.175562)",
        "(0.198981, 1.494944, 0.166840)",
        "(0.198664, 1.491125, 0.157931)",
        "(0.198242, 1.488292, 0.148624)",
        "(0.197931, 1.487239, 0.143914)",
        "(0.197019, 1.485750, 0.134775)",
        "(0.196214, 1.485266, 0.125678)",
        "(0.196240, 1.485969, 0.116355)",
        "(0.196455, 1.487492, 0.106819)",
        "(0.196598, 1.488538, 0.102082)",
        "(0.197029, 1.491536, 0.093019)",
        "(0.197438, 1.495076, 0.084182)",
        "(0.197662, 1.499391, 0.075860)",
        "(0.197860, 1.504653, 0.068204)",
        "(0.198023, 1.507557, 0.064580)",
        "(0.198430, 1.513803, 0.057659)",
        "(0.198871, 1.520639, 0.051439)",
        "(0.199167, 1.528254, 0.046381)",
        "(0.199039, 1.536175, 0.041959)",
        "(0.198776, 1.540076, 0.039816)",
        "(0.197961, 1.548108, 0.036358)",
        "(0.197317, 1.556518, 0.033520)",
        "(0.197338, 1.565117, 0.031063)",
        "(0.197462, 1.573867, 0.029435)",
        "(0.197361, 1.578186, 0.029010)",
        "(0.197217, 1.586816, 0.028341)",
        "(0.197212, 1.595409, 0.028255)",
        "(0.197381, 1.603893, 0.028730)",
        "(0.197424, 1.612015, 0.029935)",
        "(0.197280, 1.615953, 0.030672)",
        "(0.196952, 1.623546, 0.032726)",
        "(0.196756, 1.630432, 0.035666)",
        "(0.197219, 1.637235, 0.039587)",
        "(0.198335, 1.643646, 0.044157)",
        "(0.198940, 1.646557, 0.046737)",
        "(0.200146, 1.651934, 0.052300)",
        "(0.201363, 1.656608, 0.058566)",
        "(0.202525, 1.660707, 0.065743)",
        "(0.203606, 1.664315, 0.073720)",
        "(0.204044, 1.665812, 0.078001)",
        "(0.204990, 1.668357, 0.086401)",
        "(0.206237, 1.670263, 0.094857)",
        "(0.207765, 1.671709, 0.103319)",
        "(0.209086, 1.672662, 0.111897)",
        "(0.209667, 1.672929, 0.116234)",
        "(0.210830, 1.673171, 0.124916)",
        "(0.212273, 1.672831, 0.133569)",
        "(0.214051, 1.672150, 0.142173)",
        "(0.215826, 1.670831, 0.150450)",
        "(0.216581, 1.669995, 0.154552)",
        "(0.218043, 1.667906, 0.162682)",
        "(0.219583, 1.665241, 0.170553)",
        "(0.221131, 1.662033, 0.178121)",
        "(0.222895, 1.658321, 0.185301)",
        "(0.223786, 1.656296, 0.188687)",
        "(0.225457, 1.651608, 0.194917)",
        "(0.227139, 1.646353, 0.200711)",
        "(0.228978, 1.640523, 0.206124)",
        "(0.230553, 1.634336, 0.210850)",
        "(0.231213, 1.631049, 0.212998)",
        "(0.232490, 1.624166, 0.217171)",
        "(0.233835, 1.616994, 0.220924)",
        "(0.234852, 1.609636, 0.223830)",
        "(0.235358, 1.602094, 0.225826)",
        "(0.235549, 1.598276, 0.226673)",
        "(0.236235, 1.590635, 0.227712)",
        "(0.237177, 1.583010, 0.227914)",
        "(0.237905, 1.575448, 0.227051)",
        "(0.238544, 1.567905, 0.225323)",
        "(0.238875, 1.564141, 0.224231)",
        "(0.239451, 1.556781, 0.221618)",
        "(0.240197, 1.549755, 0.218816)",
        "(0.240784, 1.542809, 0.215776)",
        "(0.241126, 1.535827, 0.211775)",
        "(0.241240, 1.532400, 0.209320)",
        "(0.241491, 1.525682, 0.203638)",
        "(0.241818, 1.519200, 0.197541)",
        "(0.241909, 1.513057, 0.191341)",
        "(0.241409, 1.507376, 0.184908)",
        "(0.240883, 1.504700, 0.181428)",
        "(0.239893, 1.499544, 0.174021)",
        "(0.238885, 1.494824, 0.166523)",
        "(0.237936, 1.490575, 0.158846)",
        "(0.236650, 1.486643, 0.150846)",
        "(0.235962, 1.484740, 0.146738)",
        "(0.234217, 1.481120, 0.138356)",
        "(0.232460, 1.477956, 0.129826)",
        "(0.231785, 1.476060, 0.121059)",
        "(0.231658, 1.475613, 0.116711)",
        "(0.231227, 1.475081, 0.108145)",
        "(0.230658, 1.475412, 0.099555)",
        "(0.229845, 1.476398, 0.090941)",
        "(0.229182, 1.478243, 0.082360)",
        "(0.228793, 1.481328, 0.074576)",
        "(0.228644, 1.483435, 0.071013)",
        "(0.227995, 1.488442, 0.064711)",
        "(0.226990, 1.494450, 0.059199)",
        "(0.225795, 1.501236, 0.054406)",
        "(0.224928, 1.509195, 0.050933)",
        "(0.224550, 1.513358, 0.049445)",
        "(0.223646, 1.522047, 0.046734)",
        "(0.222828, 1.531248, 0.044636)",
        "(0.221896, 1.540916, 0.043293)",
        "(0.221079, 1.550762, 0.042224)",
        "(0.220970, 1.555882, 0.042049)",
        "(0.220702, 1.566285, 0.042180)",
        "(0.220198, 1.576613, 0.042434)",
        "(0.219576, 1.586654, 0.042970)",
        "(0.218837, 1.596464, 0.044055)",
        "(0.218547, 1.601239, 0.044853)",
        "(0.218351, 1.610614, 0.046639)",
        "(0.218638, 1.619617, 0.048828)",
        "(0.219096, 1.628146, 0.051543)",
        "(0.219546, 1.636094, 0.054673)",
        "(0.219613, 1.639774, 0.056444)",
        "(0.219251, 1.646782, 0.060405)",
        "(0.218628, 1.653134, 0.065105)",
        "(0.217871, 1.658756, 0.070253)",
        "(0.217557, 1.663554, 0.075954)",
        "(0.217646, 1.665753, 0.078903)",
        "(0.217927, 1.669330, 0.085323)",
        "(0.218138, 1.672291, 0.092282)",
        "(0.218240, 1.674178, 0.099739)",
        "(0.218305, 1.674964, 0.107162)",
        "(0.218292, 1.675140, 0.110956)",
        "(0.218176, 1.674850, 0.118953)",
        "(0.218005, 1.673678, 0.127336)",
        "(0.217725, 1.671816, 0.135690)",
        "(0.217568, 1.669321, 0.143921)",
        "(0.217456, 1.667794, 0.148079)",
        "(0.217277, 1.664333, 0.156228)",
        "(0.217187, 1.660147, 0.164011)",
        "(0.217156, 1.655388, 0.171258)",
        "(0.216888, 1.649839, 0.177551)",
        "(0.216557, 1.646880, 0.180579)",
        "(0.215823, 1.640493, 0.186312)",
        "(0.215236, 1.633726, 0.191944)",
        "(0.214464, 1.626767, 0.197443)",
        "(0.213719, 1.619681, 0.202442)",
        "(0.213281, 1.615992, 0.204494)",
        "(0.212335, 1.608389, 0.207681)",
        "(0.211805, 1.600552, 0.209849)",
        "(0.211595, 1.592577, 0.211938)",
        "(0.211204, 1.584752, 0.214093)",
        "(0.210942, 1.580870, 0.215072)",
        "(0.210500, 1.572987, 0.216782)",
        "(0.210250, 1.564972, 0.217862)",
        "(0.210275, 1.556927, 0.218130)",
        "(0.210337, 1.548685, 0.217883)",
        "(0.210196, 1.544446, 0.217907)",
        "(0.209777, 1.535897, 0.218005)",
        "(0.209342, 1.527332, 0.217795)",
        "(0.208753, 1.518590, 0.216574)",
        "(0.208143, 1.509765, 0.214443)",
        "(0.207922, 1.505343, 0.213063)",
        "(0.207531, 1.496571, 0.209208)",
        "(0.206942, 1.487928, 0.204418)",
        "(0.206414, 1.479617, 0.199180)",
        "(0.205995, 1.471662, 0.193329)",
        "(0.205851, 1.467850, 0.189780)",
        "(0.205659, 1.460532, 0.181959)",
        "(0.205775, 1.453784, 0.173447)",
        "(0.205550, 1.447381, 0.164633)",
        "(0.204818, 1.441524, 0.155908)",
        "(0.204337, 1.438931, 0.151499)",
        "(0.203380, 1.434285, 0.142508)",
        "(0.202636, 1.430664, 0.133231)",
        "(0.202274, 1.428117, 0.123903)",
        "(0.201902, 1.426836, 0.114488)",
        "(0.201711, 1.426659, 0.109616)",
        "(0.201441, 1.427017, 0.099897)",
        "(0.201406, 1.428757, 0.090926)",
        "(0.201474, 1.431501, 0.082446)",
        "(0.201568, 1.435001, 0.074231)",
        "(0.201635, 1.437193, 0.070410)",
        "(0.201983, 1.442240, 0.063385)",
        "(0.202419, 1.448323, 0.056951)",
        "(0.202843, 1.455344, 0.051292)",
        "(0.203037, 1.463230, 0.046546)",
        "(0.202996, 1.467391, 0.044438)",
        "(0.202795, 1.476003, 0.040645)",
        "(0.202781, 1.485276, 0.037889)",
        "(0.202850, 1.494959, 0.035480)",
        "(0.202949, 1.504889, 0.033694)",
        "(0.202807, 1.509904, 0.033136)",
        "(0.202885, 1.519918, 0.032218)",
        "(0.203470, 1.530290, 0.032243)",
        "(0.203574, 1.540548, 0.033192)",
        "(0.203146, 1.550380, 0.034157)",
        "(0.202711, 1.554965, 0.034653)",
        "(0.202032, 1.563928, 0.035786)",
        "(0.202015, 1.572564, 0.037378)",
        "(0.201967, 1.580592, 0.039329)",
        "(0.201726, 1.588177, 0.042265)",
        "(0.201775, 1.591897, 0.043960)",
        "(0.201863, 1.598745, 0.047896)",
        "(0.202020, 1.604862, 0.052600)",
        "(0.202368, 1.610632, 0.057782)",
        "(0.201959, 1.615777, 0.063641)",
        "(0.201492, 1.618056, 0.066793)",
        "(0.200547, 1.622225, 0.073395)",
        "(0.200081, 1.625885, 0.080695)",
        "(0.199983, 1.629007, 0.088206)",
        "(0.199835, 1.631331, 0.095887)",
        "(0.199772, 1.632388, 0.099887)",
        "(0.199534, 1.633993, 0.108233)",
        "(0.199269, 1.635014, 0.116647)",
        "(0.199393, 1.635445, 0.125052)",
        "(0.199769, 1.635257, 0.133370)",
        "(0.200062, 1.634894, 0.137496)",
        "(0.200586, 1.633919, 0.146104)",
        "(0.200961, 1.632331, 0.154741)",
        "(0.201581, 1.629904, 0.162651)",
        "(0.202450, 1.626873, 0.170130)",
        "(0.202927, 1.625099, 0.173678)",
        "(0.203797, 1.621150, 0.180418)",
        "(0.204532, 1.616407, 0.186386)",
        "(0.205060, 1.611033, 0.192031)",
        "(0.205766, 1.605135, 0.197053)",
        "(0.205988, 1.601909, 0.199304)",
        "(0.206427, 1.595404, 0.203456)",
        "(0.206740, 1.588570, 0.206806)",
        "(0.206627, 1.581435, 0.209139)",
        "(0.206403, 1.573937, 0.210515)",
        "(0.206437, 1.570167, 0.211048)",
        "(0.206554, 1.562453, 0.211575)",
        "(0.206435, 1.554603, 0.211735)",
        "(0.206362, 1.546753, 0.211476)",
        "(0.206686, 1.539068, 0.210846)",
        "(0.206917, 1.535291, 0.210432)",
        "(0.207509, 1.527854, 0.208716)",
        "(0.207871, 1.520221, 0.206204)",
        "(0.208065, 1.512510, 0.203279)",
        "(0.208217, 1.504879, 0.199591)",
        "(0.208273, 1.501137, 0.197371)",
        "(0.208158, 1.493786, 0.192709)",
        "(0.207831, 1.486649, 0.187674)",
        "(0.206975, 1.480117, 0.181928)",
        "(0.205804, 1.474164, 0.175523)",
        "(0.205307, 1.471418, 0.172190)",
        "(0.204393, 1.466526, 0.165031)",
        "(0.203646, 1.462398, 0.156983)",
        "(0.202985, 1.459149, 0.148298)",
        "(0.202522, 1.456655, 0.139215)",
        "(0.202459, 1.455754, 0.134679)",
        "(0.202400, 1.454888, 0.125983)",
        "(0.202082, 1.455033, 0.117368)",
        "(0.201765, 1.456167, 0.108689)",
        "(0.201611, 1.458203, 0.099712)",
        "(0.201532, 1.459554, 0.095405)",
        "(0.201503, 1.462817, 0.087168)",
        "(0.201092, 1.466649, 0.079418)",
        "(0.200766, 1.471096, 0.071663)",
        "(0.201167, 1.476589, 0.064705)",
        "(0.201505, 1.479781, 0.061798)",
        "(0.201972, 1.486434, 0.056428)",
        "(0.202204, 1.493602, 0.051498)",
        "(0.201808, 1.500912, 0.046944)",
        "(0.200853, 1.508258, 0.042759)",
        "(0.200726, 1.512139, 0.040676)",
        "(0.200464, 1.520317, 0.037129)",
        "(0.199509, 1.528829, 0.034558)",
        "(0.198115, 1.537797, 0.032674)",
        "(0.196791, 1.547060, 0.030895)",
        "(0.196468, 1.551831, 0.030214)",
        "(0.195719, 1.561526, 0.029471)",
        "(0.194685, 1.571039, 0.028922)",
        "(0.193958, 1.580434, 0.028755)",
        "(0.193394, 1.589687, 0.029155)",
        "(0.193285, 1.594249, 0.029586)",
        "(0.192881, 1.603171, 0.031077)",
        "(0.192239, 1.611643, 0.033441)",
        "(0.191598, 1.619600, 0.036509)",
        "(0.190990, 1.626915, 0.040240)",
        "(0.190796, 1.630477, 0.042362)",
        "(0.190737, 1.637157, 0.047075)",
        "(0.190415, 1.643132, 0.052213)",
        "(0.189854, 1.648450, 0.058139)",
        "(0.189141, 1.653145, 0.064969)",
        "(0.188782, 1.655332, 0.068625)",
        "(0.188113, 1.659204, 0.076607)",
        "(0.187902, 1.662361, 0.085013)",
        "(0.188206, 1.664814, 0.093734)",
        "(0.188898, 1.666667, 0.102654)",
        "(0.189173, 1.667246, 0.107242)",
        "(0.189768, 1.668083, 0.116520)",
        "(0.190666, 1.668345, 0.125806)",
        "(0.191496, 1.667830, 0.135130)",
        "(0.192535, 1.666623, 0.144516)",
        "(0.193153, 1.665748, 0.149126)",
        "(0.194320, 1.663603, 0.158008)",
        "(0.195452, 1.660545, 0.166275)",
        "(0.196536, 1.656672, 0.173906)",
        "(0.197321, 1.652027, 0.181069)",
        "(0.197700, 1.649516, 0.184531)",
        "(0.198077, 1.643761, 0.191297)",
        "(0.198286, 1.637718, 0.198235)",
        "(0.199017, 1.631326, 0.204770)",
        "(0.199854, 1.624377, 0.210410)",
        "(0.200188, 1.620782, 0.212995)",
        "(0.200942, 1.613336, 0.217345)",
        "(0.202018, 1.605780, 0.220882)",
        "(0.202868, 1.598181, 0.224403)",
        "(0.203321, 1.590591, 0.227788)",
        "(0.203391, 1.586760, 0.229295)",
        "(0.203426, 1.578950, 0.231770)",
        "(0.203528, 1.570970, 0.232963)",
        "(0.203869, 1.563058, 0.232755)",
        "(0.204402, 1.555371, 0.231337)",
        "(0.204709, 1.551549, 0.230212)",
        "(0.205330, 1.543907, 0.227187)",
        "(0.206259, 1.536336, 0.223032)",
        "(0.206974, 1.528606, 0.217204)",
        "(0.207634, 1.520763, 0.209721)",
        "(0.207979, 1.516807, 0.205802)",
        "(0.208626, 1.509012, 0.197569)",
        "(0.208463, 1.501474, 0.188674)",
        "(0.207282, 1.494273, 0.179147)",
        "(0.206277, 1.487740, 0.169166)",
        "(0.205663, 1.484739, 0.163951)",
        "(0.204371, 1.479112, 0.153413)",
        "(0.203232, 1.474333, 0.142852)",
        "(0.201771, 1.470524, 0.132372)",
        "(0.200186, 1.467796, 0.121967)",
        "(0.199466, 1.466982, 0.117188)",
        "(0.198196, 1.465786, 0.106677)",
        "(0.197188, 1.466151, 0.096496)",
        "(0.196808, 1.468365, 0.087245)",
        "(0.196540, 1.471732, 0.078383)",
        "(0.196355, 1.473704, 0.074068)",
        "(0.195797, 1.478454, 0.065915)",
        "(0.195205, 1.483805, 0.058242)",
        "(0.195142, 1.490218, 0.051483)",
        "(0.195172, 1.493592, 0.048340)",
        "(0.195005, 1.500986, 0.043010)",
        "(0.194717, 1.508765, 0.038281)",
        "(0.194334, 1.516970, 0.034071)",
        "(0.194147, 1.525672, 0.030821)",
        "(0.193869, 1.534574, 0.027960)",
        "(0.193813, 1.539074, 0.026559)",
        "(0.193857, 1.548204, 0.024402)",
        "(0.193791, 1.557571, 0.023253)",
        "(0.193738, 1.567099, 0.022809)",
        "(0.193244, 1.576517, 0.022844)",
        "(0.192924, 1.581172, 0.023069)",
        "(0.192636, 1.590597, 0.024167)",
        "(0.191816, 1.599630, 0.025559)",
        "(0.190740, 1.608319, 0.027502)",
        "(0.189711, 1.616631, 0.030161)",
        "(0.189184, 1.620639, 0.031533)",
        "(0.188691, 1.628354, 0.034795)",
        "(0.188279, 1.635585, 0.038679)",
        "(0.187310, 1.642068, 0.042810)",
        "(0.186176, 1.647892, 0.047359)",
        "(0.185753, 1.650607, 0.049958)",
        "(0.185260, 1.655711, 0.055675)",
        "(0.184780, 1.660053, 0.061691)",
        "(0.184400, 1.663760, 0.067918)",
        "(0.184177, 1.667074, 0.074839)",
        "(0.183974, 1.668604, 0.078623)",
        "(0.183439, 1.671169, 0.086660)",
        "(0.183103, 1.673091, 0.094928)",
        "(0.183005, 1.674252, 0.103094)",
        "(0.183235, 1.674727, 0.111307)",
        "(0.183456, 1.674873, 0.115527)",
        "(0.183902, 1.674596, 0.124106)",
        "(0.184241, 1.673705, 0.132562)",
        "(0.184751, 1.671961, 0.140845)",
        "(0.185346, 1.669295, 0.149154)",
        "(0.185656, 1.667740, 0.153233)",
        "(0.186090, 1.663663, 0.161126)",
        "(0.186455, 1.658616, 0.168583)",
        "(0.187003, 1.652629, 0.175486)",
        "(0.187491, 1.645678, 0.181489)",
        "(0.187622, 1.641782, 0.184101)",
        "(0.187689, 1.633506, 0.188816)",
        "(0.187584, 1.624593, 0.193350)",
        "(0.187326, 1.614883, 0.197588)",
        "(0.187067, 1.604513, 0.201267)",
        "(0.186990, 1.599108, 0.202823)",
        "(0.187310, 1.587894, 0.205171)",
        "(0.188124, 1.576621, 0.206417)",
        "(0.188073, 1.565127, 0.206678)",
        "(0.187517, 1.553743, 0.206105)",
        "(0.187084, 1.548190, 0.205602)",
        "(0.186008, 1.537478, 0.203819)",
        "(0.185004, 1.527349, 0.201791)",
        "(0.184199, 1.517927, 0.199572)",
        "(0.183518, 1.508948, 0.196688)",
        "(0.183335, 1.504712, 0.194862)",
        "(0.183028, 1.496622, 0.190536)",
        "(0.182791, 1.489015, 0.185410)",
        "(0.182490, 1.481775, 0.179705)",
        "(0.181912, 1.475021, 0.173493)",
        "(0.181654, 1.471910, 0.170076)",
        "(0.181188, 1.466343, 0.162344)",
        "(0.180706, 1.461761, 0.154079)",
        "(0.180109, 1.458476, 0.145461)",
        "(0.179492, 1.456184, 0.136734)",
        "(0.179348, 1.455437, 0.132398)",
        "(0.179377, 1.454942, 0.123914)",
        "(0.179798, 1.455697, 0.115533)",
        "(0.180262, 1.457247, 0.107339)",
        "(0.180648, 1.459523, 0.099311)",
        "(0.180810, 1.460923, 0.095394)",
        "(0.181236, 1.464157, 0.088004)",
        "(0.181898, 1.467941, 0.081151)",
        "(0.182724, 1.472325, 0.074764)",
        "(0.183833, 1.477267, 0.068816)",
        "(0.184515, 1.480004, 0.066107)",
        "(0.185798, 1.485658, 0.060908)",
        "(0.186884, 1.491446, 0.055845)",
        "(0.187944, 1.497596, 0.051130)",
        "(0.189010, 1.504203, 0.047040)",
        "(0.189454, 1.507636, 0.045227)",
        "(0.190196, 1.514863, 0.042125)",
        "(0.190650, 1.522450, 0.039436)",
        "(0.191013, 1.530615, 0.037374)",
        "(0.191040, 1.539246, 0.036025)",
        "(0.190994, 1.543623, 0.035343)",
        "(0.190800, 1.552537, 0.034183)",
        "(0.190217, 1.561698, 0.033633)",
        "(0.189288, 1.571013, 0.033554)",
        "(0.188264, 1.580271, 0.033953)",
        "(0.187878, 1.584897, 0.034341)",
        "(0.186769, 1.593935, 0.035345)",
        "(0.185494, 1.602649, 0.036697)",
        "(0.184449, 1.611010, 0.038571)",
        "(0.183931, 1.619185, 0.041206)",
        "(0.183652, 1.623167, 0.042740)",
        "(0.182958, 1.630691, 0.046225)",
        "(0.182457, 1.637578, 0.050414)",
        "(0.182370, 1.644062, 0.055134)",
        "(0.182634, 1.649965, 0.060415)",
        "(0.182790, 1.652753, 0.063229)",
        "(0.183125, 1.657703, 0.069442)",
        "(0.183496, 1.661924, 0.076343)",
        "(0.184095, 1.665472, 0.083771)",
        "(0.185086, 1.668369, 0.091578)",
        "(0.185664, 1.669630, 0.095509)",
        "(0.186617, 1.671456, 0.103464)",
        "(0.187505, 1.672613, 0.111396)",
        "(0.188461, 1.673330, 0.119544)",
        "(0.189549, 1.673479, 0.127760)",
        "(0.190162, 1.673309, 0.131836)",
        "(0.191475, 1.672574, 0.139806)",
        "(0.192864, 1.671343, 0.147500)",
        "(0.194367, 1.669420, 0.154892)",
        "(0.195595, 1.666842, 0.161909)",
        "(0.196125, 1.665176, 0.164989)",
        "(0.197024, 1.661372, 0.170713)",
        "(0.198008, 1.656657, 0.175602)",
        "(0.198785, 1.651101, 0.180401)",
        "(0.199383, 1.644788, 0.185274)",
        "(0.199776, 1.641455, 0.187788)",
        "(0.200575, 1.634151, 0.192809)",
        "(0.201280, 1.626304, 0.197554)",
        "(0.201676, 1.617870, 0.201570)",
        "(0.201352, 1.608894, 0.204866)",
        "(0.201089, 1.604179, 0.206260)",
        "(0.200727, 1.594666, 0.209043)",
        "(0.200467, 1.585162, 0.211490)",
        "(0.200093, 1.575663, 0.213736)",
        "(0.199646, 1.566063, 0.215658)",
        "(0.199243, 1.561241, 0.216348)",
        "(0.198316, 1.551769, 0.216836)",
        "(0.197430, 1.542665, 0.216364)",
        "(0.196657, 1.533978, 0.214899)",
        "(0.195862, 1.525547, 0.212887)",
        "(0.195372, 1.521476, 0.211557)",
        "(0.194447, 1.513719, 0.208026)",
        "(0.193463, 1.506379, 0.203897)",
        "(0.192503, 1.499360, 0.199078)",
        "(0.191999, 1.493122, 0.193123)",
        "(0.191938, 1.490208, 0.189812)",
        "(0.191639, 1.484694, 0.182063)",
        "(0.191167, 1.479365, 0.173421)",
        "(0.190419, 1.474419, 0.164489)",
        "(0.189391, 1.470017, 0.155007)",
        "(0.188997, 1.468189, 0.150042)",
        "(0.188021, 1.464894, 0.140180)",
        "(0.187052, 1.462593, 0.130315)",
        "(0.186523, 1.461649, 0.120415)",
        "(0.186337, 1.461826, 0.110725)",
        "(0.186376, 1.462301, 0.105967)",
        "(0.186446, 1.464130, 0.096641)",
        "(0.186607, 1.466771, 0.086969)",
        "(0.186434, 1.470081, 0.077429)",
        "(0.185865, 1.474205, 0.069031)",
        "(0.185894, 1.476801, 0.065061)",
        "(0.186298, 1.482463, 0.056965)",
        "(0.187094, 1.489076, 0.049658)",
        "(0.187805, 1.496668, 0.043580)",
        "(0.188167, 1.504747, 0.038030)",
        "(0.188220, 1.508814, 0.035361)",
        "(0.188450, 1.517500, 0.030906)",
        "(0.188418, 1.526416, 0.026908)",
        "(0.188199, 1.535451, 0.023440)",
        "(0.187710, 1.544839, 0.021268)",
        "(0.187376, 1.549709, 0.020418)",
        "(0.187423, 1.559809, 0.019459)",
        "(0.187711, 1.569734, 0.019133)",
        "(0.187626, 1.579199, 0.019293)",
        "(0.187462, 1.588386, 0.020067)",
        "(0.187470, 1.592898, 0.020755)",
        "(0.187344, 1.601622, 0.023032)",
        "(0.186719, 1.609798, 0.026150)",
        "(0.186542, 1.617493, 0.030238)",
        "(0.186411, 1.624636, 0.034987)",
        "(0.186150, 1.627866, 0.037533)",
        "(0.185253, 1.633844, 0.043062)",
        "(0.184191, 1.639037, 0.049534)",
        "(0.183422, 1.643579, 0.056527)",
        "(0.182949, 1.647363, 0.064011)",
        "(0.182624, 1.648904, 0.067944)",
        "(0.181776, 1.651527, 0.076219)",
        "(0.180904, 1.653346, 0.085396)",
        "(0.180375, 1.654246, 0.094845)",
        "(0.179952, 1.654290, 0.103966)",
        "(0.179739, 1.654045, 0.108497)",
        "(0.179317, 1.652884, 0.117681)",
        "(0.178758, 1.651003, 0.126816)",
        "(0.177875, 1.648396, 0.135803)",
        "(0.177166, 1.645308, 0.144693)",
        "(0.176814, 1.643595, 0.149000)",
        "(0.175899, 1.639555, 0.157194)",
        "(0.175145, 1.634786, 0.165049)",
        "(0.175241, 1.630027, 0.172565)",
        "(0.175461, 1.625040, 0.178885)",
        "(0.175402, 1.622320, 0.181458)",
        "(0.175368, 1.616736, 0.185781)",
        "(0.175376, 1.610887, 0.189471)",
        "(0.174761, 1.604395, 0.192273)",
        "(0.174288, 1.597477, 0.194099)",
        "(0.174141, 1.593862, 0.194792)",
        "(0.174085, 1.586128, 0.195824)",
        "(0.174440, 1.577910, 0.196460)",
        "(0.174807, 1.569469, 0.196460)",
        "(0.174663, 1.560649, 0.195583)",
        "(0.174427, 1.555992, 0.194408)",
        "(0.174519, 1.546945, 0.192399)",
        "(0.175065, 1.537913, 0.190076)",
        "(0.175621, 1.528892, 0.187595)",
        "(0.175809, 1.519902, 0.184511)",
        "(0.175797, 1.515509, 0.182501)",
        "(0.175584, 1.506835, 0.178318)",
        "(0.175210, 1.498631, 0.173732)",
        "(0.174743, 1.490989, 0.168440)",
        "(0.173834, 1.483800, 0.162439)",
        "(0.173322, 1.480527, 0.159193)",
        "(0.172707, 1.474626, 0.152173)",
        "(0.172210, 1.469558, 0.144338)",
        "(0.171978, 1.465291, 0.136048)",
        "(0.172023, 1.462046, 0.127605)",
        "(0.172051, 1.460760, 0.123324)",
        "(0.172065, 1.458697, 0.114727)",
        "(0.172124, 1.457660, 0.106047)",
        "(0.172035, 1.457471, 0.097323)",
        "(0.172111, 1.458427, 0.089481)",
        "(0.172278, 1.459373, 0.085934)",
        "(0.172736, 1.461828, 0.078830)",
        "(0.173163, 1.465011, 0.071515)",
        "(0.173459, 1.469289, 0.064949)",
        "(0.173643, 1.474355, 0.059142)",
        "(0.173404, 1.477059, 0.056450)",
        "(0.172785, 1.482663, 0.051532)",
        "(0.172459, 1.489228, 0.047750)",
        "(0.172904, 1.496770, 0.044414)",
        "(0.173874, 1.505259, 0.041482)",
        "(0.174222, 1.509567, 0.040112)",
        "(0.174461, 1.518529, 0.037916)",
        "(0.174146, 1.527681, 0.036121)",
        "(0.173575, 1.537116, 0.035029)",
        "(0.173272, 1.546954, 0.034583)",
        "(0.173019, 1.551841, 0.034372)",
        "(0.172294, 1.561638, 0.034323)",
        "(0.171640, 1.571431, 0.034584)",
        "(0.171611, 1.581426, 0.034814)",
        "(0.171751, 1.591353, 0.035333)",
        "(0.171849, 1.596290, 0.035744)",
        "(0.172043, 1.605801, 0.036969)",
        "(0.172348, 1.614853, 0.038606)",
        "(0.172891, 1.623384, 0.040668)",
        "(0.173385, 1.631244, 0.043435)",
        "(0.173530, 1.634871, 0.045006)",
        "(0.173775, 1.641932, 0.048540)",
        "(0.173747, 1.648486, 0.053027)",
        "(0.173641, 1.654427, 0.058148)",
        "(0.173851, 1.659742, 0.063456)",
        "(0.174048, 1.662179, 0.066230)",
        "(0.174790, 1.666515, 0.072184)",
        "(0.175774, 1.670216, 0.078791)",
        "(0.176533, 1.672970, 0.085827)",
        "(0.176948, 1.674942, 0.093028)",
        "(0.177122, 1.675676, 0.096740)",
        "(0.177320, 1.676468, 0.104585)",
        "(0.177451, 1.676292, 0.112475)",
        "(0.178007, 1.675090, 0.120333)",
        "(0.178760, 1.673140, 0.128153)",
        "(0.178950, 1.671840, 0.132163)",
        "(0.179051, 1.668844, 0.140325)",
        "(0.178976, 1.664936, 0.148630)",
        "(0.178807, 1.660090, 0.156672)",
        "(0.179099, 1.654724, 0.164082)",
        "(0.179247, 1.651851, 0.167669)",
        "(0.179257, 1.645529, 0.174518)",
        "(0.178947, 1.638566, 0.180888)",
        "(0.178570, 1.631205, 0.186576)",
        "(0.178232, 1.623606, 0.191946)",
        "(0.178156, 1.619775, 0.194650)",
        "(0.178228, 1.612118, 0.200156)",
        "(0.178413, 1.604397, 0.205306)",
        "(0.178285, 1.596533, 0.209406)",
        "(0.178288, 1.592570, 0.211165)",
        "(0.178564, 1.584487, 0.214137)",
        "(0.178705, 1.576394, 0.216602)",
        "(0.178501, 1.568283, 0.218515)",
        "(0.178230, 1.560420, 0.219559)",
        "(0.178152, 1.552287, 0.219939)",
        "(0.178171, 1.548360, 0.219871)",
        "(0.178430, 1.540861, 0.219595)",
        "(0.178793, 1.533669, 0.219045)",
        "(0.179016, 1.526800, 0.218000)",
        "(0.179449, 1.520013, 0.216316)",
        "(0.179761, 1.516668, 0.215155)",
        "(0.180355, 1.510033, 0.212062)",
        "(0.180986, 1.503565, 0.208253)",
        "(0.181448, 1.497227, 0.203882)",
        "(0.181735, 1.491139, 0.199365)",
        "(0.181868, 1.488235, 0.197074)",
        "(0.181954, 1.482840, 0.192144)",
        "(0.181973, 1.477934, 0.186898)",
        "(0.182174, 1.473565, 0.181433)",
        "(0.182143, 1.469640, 0.176119)",
        "(0.182144, 1.467861, 0.173388)",
        "(0.182113, 1.464783, 0.167397)",
        "(0.182042, 1.462281, 0.160942)",
        "(0.182173, 1.460210, 0.154472)",
        "(0.182468, 1.458783, 0.147891)",
        "(0.182621, 1.458065, 0.144554)",
        "(0.183057, 1.457523, 0.137536)",
        "(0.183280, 1.457278, 0.130482)",
        "(0.183317, 1.457540, 0.123717)",
        "(0.183303, 1.458323, 0.116902)",
        "(0.183332, 1.458876, 0.113535)",
        "(0.183240, 1.460847, 0.106995)",
        "(0.183290, 1.463737, 0.100336)",
        "(0.183711, 1.467792, 0.093355)",
        "(0.184387, 1.472698, 0.086266)",
        "(0.184677, 1.475411, 0.082690)",
        "(0.184936, 1.481719, 0.075597)",
        "(0.184925, 1.488718, 0.069149)",
        "(0.184755, 1.496379, 0.063364)",
        "(0.185138, 1.504735, 0.057765)",
        "(0.185346, 1.509093, 0.055214)",
        "(0.185422, 1.517969, 0.050551)",
        "(0.184851, 1.527335, 0.047132)",
        "(0.183579, 1.536952, 0.044775)",
        "(0.182721, 1.546869, 0.043094)",
        "(0.182397, 1.551847, 0.042391)",
        "(0.181519, 1.561596, 0.041209)",
        "(0.180309, 1.571076, 0.040902)",
        "(0.178537, 1.580197, 0.041576)",
        "(0.177238, 1.589106, 0.042827)",
        "(0.176837, 1.593518, 0.043687)",
        "(0.176354, 1.601795, 0.046423)",
        "(0.176016, 1.609533, 0.049651)",
        "(0.175423, 1.616637, 0.053860)",
        "(0.174226, 1.623121, 0.058565)",
        "(0.173394, 1.626097, 0.061136)",
        "(0.171944, 1.631742, 0.067087)",
        "(0.170756, 1.636540, 0.074074)",
        "(0.169335, 1.640619, 0.081140)",
        "(0.168049, 1.644009, 0.088757)",
        "(0.167520, 1.645485, 0.092749)",
        "(0.166708, 1.647740, 0.101252)",
        "(0.166278, 1.649037, 0.109949)",
        "(0.166253, 1.649642, 0.118302)",
        "(0.165950, 1.649381, 0.126666)",
        "(0.165743, 1.648940, 0.130876)",
        "(0.165200, 1.647748, 0.139572)",
        "(0.164389, 1.645744, 0.148663)",
        "(0.164064, 1.643019, 0.157547)",
        "(0.163996, 1.639827, 0.165855)",
        "(0.163999, 1.637956, 0.169775)",
        "(0.163886, 1.633830, 0.177217)",
        "(0.163743, 1.628784, 0.183613)",
        "(0.163688, 1.623178, 0.189487)",
        "(0.163895, 1.617224, 0.195222)",
        "(0.163935, 1.614001, 0.197850)",
        "(0.163702, 1.607346, 0.202783)",
        "(0.163428, 1.600165, 0.206732)",
        "(0.163601, 1.592635, 0.209790)",
        "(0.164005, 1.584826, 0.212322)",
        "(0.164279, 1.580806, 0.213457)",
        "(0.164727, 1.572634, 0.215911)",
        "(0.165085, 1.564166, 0.218252)",
        "(0.165392, 1.555539, 0.219951)",
        "(0.165763, 1.546846, 0.220749)",
        "(0.165814, 1.542427, 0.220787)",
        "(0.165779, 1.533491, 0.220388)",
        "(0.165966, 1.524490, 0.219441)",
        "(0.166375, 1.515650, 0.218356)",
        "(0.166886, 1.507114, 0.216719)",
        "(0.167073, 1.502856, 0.215456)",
        "(0.167215, 1.494437, 0.211805)",
        "(0.167089, 1.486243, 0.207248)",
        "(0.167023, 1.478566, 0.201854)",
        "(0.166909, 1.471412, 0.195482)",
        "(0.166734, 1.468004, 0.191931)",
        "(0.166187, 1.461685, 0.184280)",
        "(0.165658, 1.456193, 0.176301)",
        "(0.165050, 1.451879, 0.168246)",
        "(0.164422, 1.448476, 0.159876)",
        "(0.164267, 1.447103, 0.155531)",
        "(0.164386, 1.445250, 0.146417)",
        "(0.164738, 1.444540, 0.137274)",
        "(0.165137, 1.445011, 0.128361)",
        "(0.165642, 1.446209, 0.118962)",
        "(0.165933, 1.447160, 0.114121)",
        "(0.166816, 1.449695, 0.104750)",
        "(0.168273, 1.453563, 0.095773)",
        "(0.169917, 1.458181, 0.087427)",
        "(0.171602, 1.463459, 0.079657)",
        "(0.172367, 1.466274, 0.075841)",
        "(0.173862, 1.472323, 0.068318)",
        "(0.175384, 1.479029, 0.061328)",
        "(0.176928, 1.486300, 0.055237)",
        "(0.177885, 1.493927, 0.049847)",
        "(0.178294, 1.497884, 0.047430)",
        "(0.178940, 1.506251, 0.043325)",
        "(0.179811, 1.515325, 0.040183)",
        "(0.180658, 1.525024, 0.038181)",
        "(0.181284, 1.535116, 0.036517)",
        "(0.181286, 1.540264, 0.035847)",
        "(0.180793, 1.550506, 0.034571)",
        "(0.179246, 1.560594, 0.033489)",
        "(0.178230, 1.570812, 0.033175)",
        "(0.178039, 1.581192, 0.033901)",
        "(0.178017, 1.586288, 0.034494)",
        "(0.177690, 1.596162, 0.036237)",
        "(0.176784, 1.605278, 0.038648)",
        "(0.176277, 1.613904, 0.042026)",
        "(0.175405, 1.621904, 0.046366)",
        "(0.174683, 1.625506, 0.048652)",
        "(0.173238, 1.631809, 0.053572)",
        "(0.172679, 1.637579, 0.058926)",
        "(0.172353, 1.642642, 0.064862)",
        "(0.171865, 1.646930, 0.071654)",
        "(0.171572, 1.648797, 0.075262)",
        "(0.170811, 1.651617, 0.083027)",
        "(0.170304, 1.653783, 0.090920)",
        "(0.170271, 1.655013, 0.098986)",
        "(0.170444, 1.655590, 0.107093)",
        "(0.170579, 1.655673, 0.111146)",
        "(0.170808, 1.655249, 0.119325)",
        "(0.170556, 1.653867, 0.127148)",
        "(0.170605, 1.652029, 0.134741)",
        "(0.170967, 1.649504, 0.142259)",
        "(0.170985, 1.648039, 0.145964)",
        "(0.170932, 1.644471, 0.153180)",
        "(0.171155, 1.640253, 0.159979)",
        "(0.171426, 1.635215, 0.165869)",
        "(0.171214, 1.629541, 0.171100)",
        "(0.171016, 1.626430, 0.173526)",
        "(0.170805, 1.619963, 0.178268)",
        "(0.170662, 1.613159, 0.182617)",
        "(0.170328, 1.605989, 0.186262)",
        "(0.169853, 1.598661, 0.189644)",
        "(0.169521, 1.594863, 0.191143)",
        "(0.168870, 1.587226, 0.193896)",
        "(0.168360, 1.579381, 0.195976)",
        "(0.168037, 1.571374, 0.197468)",
        "(0.167810, 1.563408, 0.198349)",
        "(0.167634, 1.559431, 0.198666)",
        "(0.167142, 1.551469, 0.199126)",
        "(0.166518, 1.543473, 0.199340)",
        "(0.166070, 1.535658, 0.198708)",
        "(0.165986, 1.528027, 0.196735)",
        "(0.166041, 1.524298, 0.195453)",
        "(0.166487, 1.517266, 0.192441)",
        "(0.166946, 1.510649, 0.188935)",
        "(0.167330, 1.504362, 0.184665)",
        "(0.168420, 1.498585, 0.179825)",
        "(0.169099, 1.495767, 0.177338)",
        "(0.170636, 1.490323, 0.172019)",
        "(0.172279, 1.485039, 0.166348)",
        "(0.173484, 1.479643, 0.159679)",
        "(0.174360, 1.474341, 0.152521)",
        "(0.174774, 1.471902, 0.148862)",
        "(0.175654, 1.467444, 0.141335)",
        "(0.176184, 1.463506, 0.133263)",
        "(0.176874, 1.460374, 0.125089)",
        "(0.177921, 1.458563, 0.116527)",
        "(0.178419, 1.457926, 0.112120)",
        "(0.179631, 1.457702, 0.103256)",
        "(0.181114, 1.458772, 0.094734)",
        "(0.183048, 1.461092, 0.086287)",
        "(0.184872, 1.464167, 0.078077)",
        "(0.185639, 1.465943, 0.074121)",
        "(0.186981, 1.470137, 0.066483)",
        "(0.188033, 1.474972, 0.059234)",
        "(0.189121, 1.480852, 0.052907)",
        "(0.190022, 1.487321, 0.047110)",
        "(0.190348, 1.490661, 0.044385)",
        "(0.190595, 1.497769, 0.039870)",
        "(0.190990, 1.505489, 0.036066)"
    ],
    "leftHandPositions": [
        "(0.296790, 1.220304, -0.000641)",
        "(0.295922, 1.222117, 0.000397)",
        "(0.295649, 1.222986, 0.000395)",
        "(0.295018, 1.224814, -0.000005)",
        "(0.294241, 1.226731, -0.001099)",
        "(0.293358, 1.228610, -0.002820)",
        "(0.292433, 1.230412, -0.005130)",
        "(0.291429, 1.231979, -0.007879)",
        "(0.290926, 1.232661, -0.009354)",
        "(0.289946, 1.233818, -0.012558)",
        "(0.289020, 1.234731, -0.016014)",
        "(0.288137, 1.235364, -0.019801)",
        "(0.287369, 1.235735, -0.023918)",
        "(0.287045, 1.235857, -0.025936)",
        "(0.286618, 1.236063, -0.029785)",
        "(0.286421, 1.236396, -0.033754)",
        "(0.286711, 1.237348, -0.037259)",
        "(0.287328, 1.238838, -0.040363)",
        "(0.287579, 1.239597, -0.042026)",
        "(0.287724, 1.240958, -0.045507)",
        "(0.287562, 1.242059, -0.049014)",
        "(0.287055, 1.243012, -0.052568)",
        "(0.286546, 1.243414, -0.054208)",
        "(0.285533, 1.244392, -0.057140)",
        "(0.284039, 1.245354, -0.059763)",
        "(0.282315, 1.246354, -0.062651)",
        "(0.280499, 1.247492, -0.065829)",
        "(0.278594, 1.248694, -0.068926)",
        "(0.277811, 1.249466, -0.070419)",
        "(0.276979, 1.251682, -0.073252)",
        "(0.277163, 1.255071, -0.075472)",
        "(0.277757, 1.259060, -0.076185)",
        "(0.278151, 1.262972, -0.075233)",
        "(0.277959, 1.265090, -0.075058)",
        "(0.277445, 1.270234, -0.075441)",
        "(0.275856, 1.276601, -0.075685)",
        "(0.273609, 1.283951, -0.075905)",
        "(0.269984, 1.292939, -0.075458)",
        "(0.267418, 1.297704, -0.075084)",
        "(0.261312, 1.308247, -0.073855)",
        "(0.254196, 1.320223, -0.071849)",
        "(0.245991, 1.331462, -0.069708)",
        "(0.236016, 1.343188, -0.068312)",
        "(0.231320, 1.349656, -0.067793)",
        "(0.223059, 1.362548, -0.066491)",
        "(0.215757, 1.374420, -0.064491)",
        "(0.209339, 1.384988, -0.062258)",
        "(0.203535, 1.393941, -0.060567)",
        "(0.200826, 1.397717, -0.060240)",
        "(0.195219, 1.404875, -0.060256)",
        "(0.190098, 1.411309, -0.060016)",
        "(0.186111, 1.416987, -0.059120)",
        "(0.183066, 1.422108, -0.058198)",
        "(0.181772, 1.424651, -0.057740)",
        "(0.179172, 1.429316, -0.056640)",
        "(0.176126, 1.433489, -0.055354)",
        "(0.172610, 1.437374, -0.054048)",
        "(0.168906, 1.440916, -0.052414)",
        "(0.167127, 1.442485, -0.051439)",
        "(0.164188, 1.446052, -0.050069)",
        "(0.161441, 1.450156, -0.049791)",
        "(0.158585, 1.454934, -0.049855)",
        "(0.156125, 1.460539, -0.049935)",
        "(0.155085, 1.463655, -0.050022)",
        "(0.153040, 1.470361, -0.050202)",
        "(0.151207, 1.477921, -0.050671)",
        "(0.149351, 1.486678, -0.051763)",
        "(0.147434, 1.496824, -0.053578)",
        "(0.146526, 1.502262, -0.054465)",
        "(0.144926, 1.513632, -0.056231)",
        "(0.143333, 1.525354, -0.058352)",
        "(0.141296, 1.536861, -0.061523)",
        "(0.139145, 1.548024, -0.065691)",
        "(0.138152, 1.553450, -0.068138)",
        "(0.136264, 1.563663, -0.073009)",
        "(0.134414, 1.572715, -0.078469)",
        "(0.132946, 1.581060, -0.084730)",
        "(0.132032, 1.588206, -0.092108)",
        "(0.131788, 1.591539, -0.095930)",
        "(0.131574, 1.597087, -0.103934)",
        "(0.131311, 1.601670, -0.111851)",
        "(0.131256, 1.604686, -0.119177)",
        "(0.131162, 1.605938, -0.122759)",
        "(0.130823, 1.607502, -0.129638)",
        "(0.130411, 1.608144, -0.136379)",
        "(0.130141, 1.607977, -0.142983)",
        "(0.130259, 1.607600, -0.149128)",
        "(0.129959, 1.606411, -0.153590)",
        "(0.129641, 1.605697, -0.155557)",
        "(0.128893, 1.603955, -0.159199)",
        "(0.128643, 1.601736, -0.162958)",
        "(0.128497, 1.599137, -0.167244)",
        "(0.127993, 1.595857, -0.171596)",
        "(0.127351, 1.593783, -0.173783)",
        "(0.125717, 1.589132, -0.178046)",
        "(0.124053, 1.583984, -0.182498)",
        "(0.122604, 1.578376, -0.186883)",
        "(0.120506, 1.571931, -0.190976)",
        "(0.119167, 1.568401, -0.192961)",
        "(0.116642, 1.561049, -0.197302)",
        "(0.114326, 1.553385, -0.201889)",
        "(0.111800, 1.545024, -0.205990)",
        "(0.109074, 1.535767, -0.209654)",
        "(0.107703, 1.530855, -0.211178)",
        "(0.105229, 1.520751, -0.213671)",
        "(0.103183, 1.510120, -0.215894)",
        "(0.101381, 1.499151, -0.218136)",
        "(0.099978, 1.487698, -0.219595)",
        "(0.099350, 1.481946, -0.219980)",
        "(0.098386, 1.470332, -0.219776)",
        "(0.097643, 1.458352, -0.218680)",
        "(0.097312, 1.446133, -0.216930)",
        "(0.097303, 1.434240, -0.214536)",
        "(0.097143, 1.428365, -0.213043)",
        "(0.096838, 1.416808, -0.209320)",
        "(0.097009, 1.405942, -0.204996)",
        "(0.097615, 1.396076, -0.199746)",
        "(0.098529, 1.387149, -0.193665)",
        "(0.098874, 1.382934, -0.190554)",
        "(0.099286, 1.375082, -0.183466)",
        "(0.099583, 1.368077, -0.175720)",
        "(0.099989, 1.362417, -0.167793)",
        "(0.100336, 1.357817, -0.159450)",
        "(0.100539, 1.355908, -0.155214)",
        "(0.100948, 1.353300, -0.146867)",
        "(0.101176, 1.351853, -0.138587)",
        "(0.101283, 1.351458, -0.130107)",
        "(0.101728, 1.352486, -0.121812)",
        "(0.102073, 1.353410, -0.117825)",
        "(0.102817, 1.356105, -0.110087)",
        "(0.103488, 1.359525, -0.102368)",
        "(0.104453, 1.364189, -0.095193)",
        "(0.105088, 1.369335, -0.089013)",
        "(0.105266, 1.372077, -0.086006)",
        "(0.105433, 1.378185, -0.080315)",
        "(0.105179, 1.384988, -0.075037)",
        "(0.104894, 1.392290, -0.069994)",
        "(0.104999, 1.400523, -0.065353)",
        "(0.104865, 1.404693, -0.063171)",
        "(0.104314, 1.413618, -0.059457)",
        "(0.103888, 1.423146, -0.056392)",
        "(0.103455, 1.433052, -0.053934)",
        "(0.103377, 1.438196, -0.052822)",
        "(0.103350, 1.448359, -0.050780)",
        "(0.102906, 1.458308, -0.049182)",
        "(0.102324, 1.468016, -0.047942)",
        "(0.101578, 1.477296, -0.047036)",
        "(0.100796, 1.486129, -0.046493)",
        "(0.100506, 1.490435, -0.046309)",
        "(0.100495, 1.498905, -0.046118)",
        "(0.100365, 1.506792, -0.046238)",
        "(0.100092, 1.514215, -0.046581)",
        "(0.100114, 1.521299, -0.047009)",
        "(0.100168, 1.524796, -0.047207)",
        "(0.100464, 1.531602, -0.047760)",
        "(0.100670, 1.538082, -0.048547)",
        "(0.100826, 1.544348, -0.049521)",
        "(0.101046, 1.550511, -0.050913)",
        "(0.101168, 1.553551, -0.051800)",
        "(0.101488, 1.559475, -0.053925)",
        "(0.101903, 1.565207, -0.056412)",
        "(0.102218, 1.570739, -0.059346)",
        "(0.102538, 1.576064, -0.062689)",
        "(0.102627, 1.578646, -0.064600)",
        "(0.102736, 1.583721, -0.068742)",
        "(0.102819, 1.588569, -0.073311)",
        "(0.102797, 1.593091, -0.078360)",
        "(0.102751, 1.597189, -0.083831)",
        "(0.102773, 1.599159, -0.086693)",
        "(0.102893, 1.602849, -0.092695)",
        "(0.103002, 1.606182, -0.098873)",
        "(0.103213, 1.609147, -0.105308)",
        "(0.103531, 1.611657, -0.112344)",
        "(0.103590, 1.612788, -0.115937)",
        "(0.103463, 1.614561, -0.123088)",
        "(0.103173, 1.615719, -0.130220)",
        "(0.103061, 1.616353, -0.137544)",
        "(0.103082, 1.616356, -0.144964)",
        "(0.103055, 1.616187, -0.148687)",
        "(0.102765, 1.615180, -0.156190)",
        "(0.102183, 1.613432, -0.163774)",
        "(0.101390, 1.610997, -0.171406)",
        "(0.100577, 1.607880, -0.179104)",
        "(0.100194, 1.606169, -0.182954)",
        "(0.099510, 1.602157, -0.190457)",
        "(0.099037, 1.597537, -0.197765)",
        "(0.098360, 1.592315, -0.204905)",
        "(0.097992, 1.589525, -0.208323)",
        "(0.097336, 1.583355, -0.214584)",
        "(0.096918, 1.576688, -0.220227)",
        "(0.096521, 1.569488, -0.225337)",
        "(0.095940, 1.561672, -0.229721)",
        "(0.095539, 1.553498, -0.233131)",
        "(0.095463, 1.549438, -0.234617)",
        "(0.095484, 1.541028, -0.237079)",
        "(0.095456, 1.532232, -0.238882)",
        "(0.095668, 1.523250, -0.239987)",
        "(0.095749, 1.514085, -0.240235)",
        "(0.095683, 1.509369, -0.240001)",
        "(0.095701, 1.499801, -0.238509)",
        "(0.096155, 1.490392, -0.236227)",
        "(0.096887, 1.481220, -0.233517)",
        "(0.097423, 1.476774, -0.231729)",
        "(0.098338, 1.467839, -0.227927)",
        "(0.099026, 1.458893, -0.223291)",
        "(0.099810, 1.450176, -0.217998)",
        "(0.100635, 1.441935, -0.212383)",
        "(0.100934, 1.437936, -0.209456)",
        "(0.101541, 1.430125, -0.203440)",
        "(0.102185, 1.422805, -0.196904)",
        "(0.102459, 1.415810, -0.190086)",
        "(0.102676, 1.409371, -0.183144)",
        "(0.102969, 1.403651, -0.175835)",
        "(0.103115, 1.401009, -0.171998)",
        "(0.103664, 1.396432, -0.164066)",
        "(0.104431, 1.392630, -0.155920)",
        "(0.104923, 1.389327, -0.147692)",
        "(0.105128, 1.386758, -0.139629)",
        "(0.105229, 1.385940, -0.135816)",
        "(0.105421, 1.384916, -0.128447)",
        "(0.105464, 1.384635, -0.121211)",
        "(0.105306, 1.385206, -0.114247)",
        "(0.104974, 1.386810, -0.107635)",
        "(0.104834, 1.387858, -0.104419)",
        "(0.104508, 1.390687, -0.098279)",
        "(0.104305, 1.394804, -0.092728)",
        "(0.104049, 1.399561, -0.087264)",
        "(0.103652, 1.405111, -0.082143)",
        "(0.103453, 1.408123, -0.079666)",
        "(0.103059, 1.414807, -0.074949)",
        "(0.102634, 1.422191, -0.070825)",
        "(0.102004, 1.430252, -0.067432)",
        "(0.101226, 1.438936, -0.064564)",
        "(0.100758, 1.443380, -0.063275)",
        "(0.099774, 1.452350, -0.060764)",
        "(0.098911, 1.461620, -0.058470)",
        "(0.098164, 1.471152, -0.056579)",
        "(0.097391, 1.480622, -0.055159)",
        "(0.097038, 1.485351, -0.054559)",
        "(0.096352, 1.494869, -0.053435)",
        "(0.095794, 1.504279, -0.052761)",
        "(0.095327, 1.513423, -0.052471)",
        "(0.094762, 1.522451, -0.052673)",
        "(0.094500, 1.526973, -0.053006)",
        "(0.094087, 1.535801, -0.053885)",
        "(0.093672, 1.544124, -0.055030)",
        "(0.093436, 1.552217, -0.056609)",
        "(0.093444, 1.559795, -0.058710)",
        "(0.093487, 1.563442, -0.059827)",
        "(0.093806, 1.570431, -0.062404)",
        "(0.094077, 1.577081, -0.065627)",
        "(0.094154, 1.583157, -0.069105)",
        "(0.094082, 1.588728, -0.072851)",
        "(0.094023, 1.591346, -0.074859)",
        "(0.093963, 1.596354, -0.079170)",
        "(0.093905, 1.600985, -0.083907)",
        "(0.093643, 1.605111, -0.088983)",
        "(0.093432, 1.608932, -0.094382)",
        "(0.093357, 1.610717, -0.097188)",
        "(0.093422, 1.614100, -0.103026)",
        "(0.093542, 1.616982, -0.109385)",
        "(0.093342, 1.619290, -0.116171)",
        "(0.092933, 1.621070, -0.123192)",
        "(0.092750, 1.621768, -0.126742)",
        "(0.092340, 1.622495, -0.134109)",
        "(0.091801, 1.622688, -0.141707)",
        "(0.091213, 1.622108, -0.149658)",
        "(0.090954, 1.621569, -0.153735)",
        "(0.090546, 1.619854, -0.162097)",
        "(0.090265, 1.617235, -0.170551)",
        "(0.090096, 1.613708, -0.178727)",
        "(0.089605, 1.609541, -0.186759)",
        "(0.089244, 1.604355, -0.194322)",
        "(0.089154, 1.601595, -0.197973)",
        "(0.089196, 1.595555, -0.204868)",
        "(0.089397, 1.589075, -0.211633)",
        "(0.089691, 1.581901, -0.217630)",
        "(0.089654, 1.574089, -0.222929)",
        "(0.089511, 1.569985, -0.225354)",
        "(0.089457, 1.561537, -0.229479)",
        "(0.090323, 1.552948, -0.232516)",
        "(0.091373, 1.544305, -0.235074)",
        "(0.092237, 1.535481, -0.236770)",
        "(0.092703, 1.531032, -0.237380)",
        "(0.093786, 1.521996, -0.237745)",
        "(0.094886, 1.512501, -0.237058)",
        "(0.096018, 1.502646, -0.235480)",
        "(0.096918, 1.492675, -0.233613)",
        "(0.097285, 1.487752, -0.232579)",
        "(0.098045, 1.478178, -0.229964)",
        "(0.098863, 1.468902, -0.226739)",
        "(0.099612, 1.459796, -0.223014)",
        "(0.100563, 1.451070, -0.218882)",
        "(0.101070, 1.446868, -0.216710)",
        "(0.101950, 1.438699, -0.211857)",
        "(0.102438, 1.430753, -0.206363)",
        "(0.102746, 1.423231, -0.200547)",
        "(0.103107, 1.416222, -0.194341)",
        "(0.103318, 1.412912, -0.190954)",
        "(0.103683, 1.406723, -0.183591)",
        "(0.103836, 1.401226, -0.176289)",
        "(0.104046, 1.396792, -0.168939)",
        "(0.104063, 1.392906, -0.161075)",
        "(0.104070, 1.391191, -0.157072)",
        "(0.104078, 1.388468, -0.149029)",
        "(0.104145, 1.386583, -0.140862)",
        "(0.104332, 1.385880, -0.132908)",
        "(0.104162, 1.386066, -0.125294)",
        "(0.103994, 1.386424, -0.121511)",
        "(0.103573, 1.388130, -0.113793)",
        "(0.103319, 1.391016, -0.106404)",
        "(0.103316, 1.395768, -0.099753)",
        "(0.103468, 1.401073, -0.093405)",
        "(0.103541, 1.404155, -0.090340)",
        "(0.103734, 1.410753, -0.084490)",
        "(0.103590, 1.417962, -0.079022)",
        "(0.103453, 1.426034, -0.074150)",
        "(0.103777, 1.434762, -0.069980)",
        "(0.103783, 1.439259, -0.068134)",
        "(0.103607, 1.448534, -0.064844)",
        "(0.103611, 1.458028, -0.062020)",
        "(0.103656, 1.467698, -0.059678)",
        "(0.103858, 1.477481, -0.058003)",
        "(0.103871, 1.482451, -0.057374)",
        "(0.103487, 1.492247, -0.056535)",
        "(0.102803, 1.501958, -0.056231)",
        "(0.102134, 1.510934, -0.056310)",
        "(0.101462, 1.519846, -0.056497)",
        "(0.101097, 1.524282, -0.056698)",
        "(0.100476, 1.533036, -0.057448)",
        "(0.100225, 1.541753, -0.058712)",
        "(0.100001, 1.550227, -0.060350)",
        "(0.099909, 1.554328, -0.061351)",
        "(0.099690, 1.562255, -0.063429)",
        "(0.099376, 1.569748, -0.066020)",
        "(0.099043, 1.576887, -0.069184)",
        "(0.098403, 1.583611, -0.072809)",
        "(0.097687, 1.590044, -0.076701)",
        "(0.097459, 1.593199, -0.078780)",
        "(0.097031, 1.599118, -0.083251)",
        "(0.096448, 1.604507, -0.088120)",
        "(0.095765, 1.609421, -0.093541)",
        "(0.095084, 1.613816, -0.099412)",
        "(0.094690, 1.615888, -0.102429)",
        "(0.094054, 1.619675, -0.108899)",
        "(0.093826, 1.622978, -0.115904)",
        "(0.093548, 1.625699, -0.123078)",
        "(0.093281, 1.627696, -0.130271)",
        "(0.093206, 1.628570, -0.133902)",
        "(0.093291, 1.629925, -0.141276)",
        "(0.093504, 1.630638, -0.148725)",
        "(0.093443, 1.630515, -0.156019)",
        "(0.093717, 1.629625, -0.163074)",
        "(0.094005, 1.628990, -0.166559)",
        "(0.094481, 1.627155, -0.173334)",
        "(0.094921, 1.624536, -0.179554)",
        "(0.095505, 1.621281, -0.185465)",
        "(0.096267, 1.617685, -0.191209)",
        "(0.096601, 1.615712, -0.194015)",
        "(0.097171, 1.611224, -0.199237)",
        "(0.097948, 1.606141, -0.203782)",
        "(0.098854, 1.600672, -0.207981)",
        "(0.099702, 1.594953, -0.211949)",
        "(0.100126, 1.591986, -0.213787)",
        "(0.100680, 1.585605, -0.217190)",
        "(0.100985, 1.578897, -0.220198)",
        "(0.101445, 1.571972, -0.222819)",
        "(0.101869, 1.564709, -0.225172)",
        "(0.102022, 1.560972, -0.226177)",
        "(0.102262, 1.553206, -0.227632)",
        "(0.102353, 1.545107, -0.228168)",
        "(0.102261, 1.536616, -0.227379)",
        "(0.102137, 1.527841, -0.225820)",
        "(0.102238, 1.523455, -0.224843)",
        "(0.102824, 1.514681, -0.222251)",
        "(0.103696, 1.505709, -0.218820)",
        "(0.104739, 1.496545, -0.214394)",
        "(0.105888, 1.487565, -0.209275)",
        "(0.106467, 1.483115, -0.206511)",
        "(0.107584, 1.474335, -0.200861)",
        "(0.108827, 1.465810, -0.195184)",
        "(0.110067, 1.457442, -0.189222)",
        "(0.111428, 1.449140, -0.182438)",
        "(0.112224, 1.445109, -0.178882)",
        "(0.113610, 1.437324, -0.171228)",
        "(0.114720, 1.429794, -0.163050)",
        "(0.115664, 1.422949, -0.155119)",
        "(0.116588, 1.416797, -0.147312)",
        "(0.116990, 1.413951, -0.143392)",
        "(0.117909, 1.408943, -0.135509)",
        "(0.119035, 1.404915, -0.127834)",
        "(0.120128, 1.401810, -0.119932)",
        "(0.121026, 1.399455, -0.111821)",
        "(0.121488, 1.398610, -0.107899)",
        "(0.122378, 1.397939, -0.100560)",
        "(0.123040, 1.398372, -0.093710)",
        "(0.123445, 1.400148, -0.087421)",
        "(0.123769, 1.403185, -0.081597)",
        "(0.123865, 1.405060, -0.078710)",
        "(0.123849, 1.410058, -0.073311)",
        "(0.123621, 1.415971, -0.068492)",
        "(0.123344, 1.423042, -0.064212)",
        "(0.123245, 1.427028, -0.062302)",
        "(0.123268, 1.435686, -0.058926)",
        "(0.123609, 1.445333, -0.056157)",
        "(0.123989, 1.455654, -0.053887)",
        "(0.124638, 1.466437, -0.051883)",
        "(0.125112, 1.477361, -0.050037)",
        "(0.125243, 1.482838, -0.049262)",
        "(0.125403, 1.493701, -0.048205)",
        "(0.125603, 1.505012, -0.047997)",
        "(0.125524, 1.516238, -0.048363)",
        "(0.125148, 1.526884, -0.048641)",
        "(0.124896, 1.532066, -0.048835)",
        "(0.124458, 1.542180, -0.049541)",
        "(0.124098, 1.551959, -0.050874)",
        "(0.123389, 1.561214, -0.052540)",
        "(0.122134, 1.569747, -0.054461)",
        "(0.121451, 1.573852, -0.055539)",
        "(0.120137, 1.581645, -0.058154)",
        "(0.119320, 1.589134, -0.061716)",
        "(0.118825, 1.596297, -0.066075)",
        "(0.117866, 1.602592, -0.070509)",
        "(0.117282, 1.605607, -0.072684)",
        "(0.115860, 1.610999, -0.077635)",
        "(0.114439, 1.616125, -0.083323)",
        "(0.113223, 1.620610, -0.089338)",
        "(0.112068, 1.624523, -0.095515)",
        "(0.111613, 1.626419, -0.098745)",
        "(0.110880, 1.629853, -0.105556)",
        "(0.110051, 1.632651, -0.112469)",
        "(0.109144, 1.634877, -0.119713)",
        "(0.108488, 1.636545, -0.127135)",
        "(0.108277, 1.637233, -0.130915)",
        "(0.107965, 1.638017, -0.138560)",
        "(0.107517, 1.637990, -0.145989)",
        "(0.106925, 1.636993, -0.153152)",
        "(0.106372, 1.635391, -0.160376)",
        "(0.106085, 1.634250, -0.164020)",
        "(0.105573, 1.631556, -0.171283)",
        "(0.105119, 1.628067, -0.178452)",
        "(0.104767, 1.623751, -0.185380)",
        "(0.104450, 1.618858, -0.192209)",
        "(0.104197, 1.616206, -0.195711)",
        "(0.103726, 1.610535, -0.202764)",
        "(0.103544, 1.604152, -0.209233)",
        "(0.103158, 1.596976, -0.215003)",
        "(0.103090, 1.589458, -0.220191)",
        "(0.103202, 1.585596, -0.222695)",
        "(0.103311, 1.577649, -0.227621)",
        "(0.103137, 1.569504, -0.232252)",
        "(0.103206, 1.560985, -0.236270)",
        "(0.103362, 1.552234, -0.239990)",
        "(0.103515, 1.547851, -0.241608)",
        "(0.104034, 1.538911, -0.244278)",
        "(0.104815, 1.529733, -0.246282)",
        "(0.105403, 1.520393, -0.247402)",
        "(0.105837, 1.510943, -0.247441)",
        "(0.106091, 1.506222, -0.247387)",
        "(0.106901, 1.496860, -0.246418)",
        "(0.108046, 1.487876, -0.244963)",
        "(0.109084, 1.478951, -0.242670)",
        "(0.110351, 1.470007, -0.239296)",
        "(0.111060, 1.465591, -0.237185)",
        "(0.112236, 1.456836, -0.232180)",
        "(0.113017, 1.448309, -0.225933)",
        "(0.113933, 1.440093, -0.219424)",
        "(0.114900, 1.432477, -0.212236)",
        "(0.115385, 1.428805, -0.208396)",
        "(0.116409, 1.421901, -0.200103)",
        "(0.117459, 1.415497, -0.191479)",
        "(0.117842, 1.412815, -0.186844)",
        "(0.118460, 1.407492, -0.177833)",
        "(0.119003, 1.403049, -0.168612)",
        "(0.119448, 1.399690, -0.159109)",
        "(0.119677, 1.397148, -0.149382)",
        "(0.119927, 1.396054, -0.139723)",
        "(0.120220, 1.396526, -0.130452)",
        "(0.120129, 1.397349, -0.126069)",
        "(0.119854, 1.399703, -0.117428)",
        "(0.119607, 1.403495, -0.109076)",
        "(0.119405, 1.408672, -0.100971)",
        "(0.119672, 1.415017, -0.093313)",
        "(0.119852, 1.418536, -0.089702)",
        "(0.119854, 1.426166, -0.083052)",
        "(0.119496, 1.434315, -0.077087)",
        "(0.118976, 1.443190, -0.071992)",
        "(0.118379, 1.452492, -0.067404)",
        "(0.118357, 1.457453, -0.065441)",
        "(0.118621, 1.467650, -0.062206)",
        "(0.118757, 1.477913, -0.059589)",
        "(0.118732, 1.488114, -0.057332)",
        "(0.118558, 1.493188, -0.056421)",
        "(0.118067, 1.503339, -0.055037)",
        "(0.117967, 1.513720, -0.054496)",
        "(0.117974, 1.524061, -0.054987)",
        "(0.117587, 1.534073, -0.056272)",
        "(0.117021, 1.543802, -0.058356)",
        "(0.116713, 1.548530, -0.059447)",
        "(0.116282, 1.557705, -0.062145)",
        "(0.115960, 1.566540, -0.065858)",
        "(0.115548, 1.574840, -0.070127)",
        "(0.114979, 1.582643, -0.075250)",
        "(0.114680, 1.586437, -0.077995)",
        "(0.113939, 1.593590, -0.083980)",
        "(0.113145, 1.600147, -0.090574)",
        "(0.112593, 1.606045, -0.097636)",
        "(0.112075, 1.611204, -0.105152)",
        "(0.111730, 1.613531, -0.109153)",
        "(0.111172, 1.618007, -0.117416)",
        "(0.110550, 1.621815, -0.126039)",
        "(0.110158, 1.625051, -0.135034)",
        "(0.109925, 1.627623, -0.144276)",
        "(0.109753, 1.628713, -0.148876)",
        "(0.109677, 1.630265, -0.158117)",
        "(0.109796, 1.631077, -0.167225)",
        "(0.109844, 1.631181, -0.176030)",
        "(0.109676, 1.630631, -0.184885)",
        "(0.109611, 1.630210, -0.189313)",
        "(0.109572, 1.628785, -0.198059)",
        "(0.110136, 1.626916, -0.205634)",
        "(0.111235, 1.624340, -0.212222)",
        "(0.111897, 1.620874, -0.218125)",
        "(0.112199, 1.618875, -0.220828)",
        "(0.112535, 1.614245, -0.225628)",
        "(0.112793, 1.608980, -0.229789)",
        "(0.113206, 1.602953, -0.233468)",
        "(0.114087, 1.596369, -0.236686)",
        "(0.114574, 1.592999, -0.238103)",
        "(0.115386, 1.585732, -0.240187)",
        "(0.115503, 1.577770, -0.241528)",
        "(0.115335, 1.569250, -0.242405)",
        "(0.115404, 1.560593, -0.243306)",
        "(0.115513, 1.556258, -0.243656)",
        "(0.115803, 1.547457, -0.243709)",
        "(0.115681, 1.538456, -0.242432)",
        "(0.115401, 1.529345, -0.239877)",
        "(0.115584, 1.520549, -0.236689)",
        "(0.115773, 1.516260, -0.234868)",
        "(0.116309, 1.507894, -0.230464)",
        "(0.117150, 1.499904, -0.225003)",
        "(0.117577, 1.496251, -0.221661)",
        "(0.118413, 1.488939, -0.214968)",
        "(0.119602, 1.482095, -0.207478)",
        "(0.121030, 1.475951, -0.199321)",
        "(0.122395, 1.470311, -0.190423)",
        "(0.123904, 1.465376, -0.181230)",
        "(0.125558, 1.461294, -0.171821)",
        "(0.126329, 1.459423, -0.166982)",
        "(0.127906, 1.456087, -0.156902)",
        "(0.129727, 1.453649, -0.146624)",
        "(0.131826, 1.452258, -0.136534)",
        "(0.134506, 1.452009, -0.126678)",
        "(0.135752, 1.452074, -0.121812)",
        "(0.138049, 1.452927, -0.112287)",
        "(0.140281, 1.454699, -0.103307)",
        "(0.142567, 1.457490, -0.094789)",
        "(0.145268, 1.461514, -0.086986)",
        "(0.146617, 1.463778, -0.083281)",
        "(0.149227, 1.468964, -0.076293)",
        "(0.151641, 1.474843, -0.069913)",
        "(0.153976, 1.481342, -0.064268)",
        "(0.156033, 1.488354, -0.059447)",
        "(0.157022, 1.491944, -0.057211)",
        "(0.158861, 1.499404, -0.053415)",
        "(0.160347, 1.507020, -0.050433)",
        "(0.161667, 1.514809, -0.048258)",
        "(0.163494, 1.522803, -0.046449)",
        "(0.164403, 1.526838, -0.045643)",
        "(0.165920, 1.534903, -0.044445)",
        "(0.167134, 1.542843, -0.043638)",
        "(0.168082, 1.550559, -0.043258)",
        "(0.168914, 1.558218, -0.043305)",
        "(0.169287, 1.561993, -0.043472)",
        "(0.169729, 1.569357, -0.044119)",
        "(0.169708, 1.576474, -0.045166)",
        "(0.169764, 1.583485, -0.046734)",
        "(0.170003, 1.590492, -0.048856)",
        "(0.170107, 1.593959, -0.049986)",
        "(0.170140, 1.600625, -0.052396)",
        "(0.169789, 1.606964, -0.055077)",
        "(0.169142, 1.613012, -0.057985)",
        "(0.168473, 1.619106, -0.061427)",
        "(0.168004, 1.622170, -0.063371)",
        "(0.166860, 1.628286, -0.067832)",
        "(0.165795, 1.634283, -0.072782)",
        "(0.164760, 1.640057, -0.077977)",
        "(0.163994, 1.645645, -0.083226)",
        "(0.163618, 1.648327, -0.085973)",
        "(0.162506, 1.653252, -0.091596)",
        "(0.161075, 1.657645, -0.097365)",
        "(0.159638, 1.661486, -0.103395)",
        "(0.158405, 1.664889, -0.109719)",
        "(0.157908, 1.666291, -0.113056)",
        "(0.157115, 1.668747, -0.119991)",
        "(0.156312, 1.670530, -0.127206)",
        "(0.155310, 1.671475, -0.134785)",
        "(0.154381, 1.671513, -0.142529)",
        "(0.153938, 1.671280, -0.146458)",
        "(0.152794, 1.670234, -0.154814)",
        "(0.151642, 1.668410, -0.163406)",
        "(0.150588, 1.665690, -0.171833)",
        "(0.149523, 1.662554, -0.180877)",
        "(0.149058, 1.660846, -0.185445)",
        "(0.148338, 1.656697, -0.194047)",
        "(0.147928, 1.651759, -0.201690)",
        "(0.147906, 1.646201, -0.208638)",
        "(0.147782, 1.640214, -0.215298)",
        "(0.147693, 1.637013, -0.218308)",
        "(0.147598, 1.629917, -0.223414)",
        "(0.147773, 1.622117, -0.227680)",
        "(0.148494, 1.613862, -0.231493)",
        "(0.149239, 1.605003, -0.234597)",
        "(0.149509, 1.600397, -0.235840)",
        "(0.149965, 1.590785, -0.237469)",
        "(0.150480, 1.581046, -0.238334)",
        "(0.151152, 1.571343, -0.238679)",
        "(0.151758, 1.561518, -0.238391)",
        "(0.152077, 1.556599, -0.238068)",
        "(0.152604, 1.546809, -0.236921)",
        "(0.153093, 1.537134, -0.234626)",
        "(0.153578, 1.527592, -0.231413)",
        "(0.153989, 1.518338, -0.227551)",
        "(0.154164, 1.513839, -0.225096)",
        "(0.154637, 1.505076, -0.219708)",
        "(0.155308, 1.496873, -0.213586)",
        "(0.156487, 1.489038, -0.206131)",
        "(0.158015, 1.481548, -0.198044)",
        "(0.158856, 1.478010, -0.193968)",
        "(0.160619, 1.471450, -0.185137)",
        "(0.161968, 1.465193, -0.175547)",
        "(0.162857, 1.459742, -0.165931)",
        "(0.163810, 1.455448, -0.156666)",
        "(0.164249, 1.453602, -0.152023)",
        "(0.165034, 1.450607, -0.142442)",
        "(0.165892, 1.448581, -0.132385)",
        "(0.167040, 1.447652, -0.122113)",
        "(0.168073, 1.447653, -0.112252)",
        "(0.168567, 1.447839, -0.107462)",
        "(0.169507, 1.449361, -0.098353)",
        "(0.170671, 1.451805, -0.089829)",
        "(0.172144, 1.455217, -0.081653)",
        "(0.173729, 1.459449, -0.073874)",
        "(0.174524, 1.461768, -0.070181)",
        "(0.175931, 1.467314, -0.063587)",
        "(0.176998, 1.473382, -0.057448)",
        "(0.177826, 1.480444, -0.052092)",
        "(0.178681, 1.487915, -0.047320)",
        "(0.179063, 1.491789, -0.045095)",
        "(0.180090, 1.499972, -0.041063)",
        "(0.180976, 1.508599, -0.037890)",
        "(0.181253, 1.517397, -0.035276)",
        "(0.180882, 1.526322, -0.033402)",
        "(0.180732, 1.530738, -0.032595)",
        "(0.180777, 1.539760, -0.031592)",
        "(0.180944, 1.548897, -0.031149)",
        "(0.180399, 1.557852, -0.031201)",
        "(0.179512, 1.566673, -0.031609)",
        "(0.178985, 1.571143, -0.032314)",
        "(0.178086, 1.580226, -0.034262)",
        "(0.177342, 1.589229, -0.036911)",
        "(0.176726, 1.597918, -0.039952)",
        "(0.176345, 1.606252, -0.043497)",
        "(0.176041, 1.610202, -0.045467)",
        "(0.175278, 1.617804, -0.049584)",
        "(0.174328, 1.624938, -0.054562)",
        "(0.173484, 1.631583, -0.060174)",
        "(0.172576, 1.637635, -0.066109)",
        "(0.172105, 1.640356, -0.069239)",
        "(0.171169, 1.645399, -0.075697)",
        "(0.170160, 1.649682, -0.082564)",
        "(0.169007, 1.653306, -0.089862)",
        "(0.167990, 1.656498, -0.097584)",
        "(0.167468, 1.657939, -0.101650)",
        "(0.166423, 1.660343, -0.110065)",
        "(0.165578, 1.662074, -0.118796)",
        "(0.164982, 1.663012, -0.127609)",
        "(0.164803, 1.663234, -0.136130)",
        "(0.164800, 1.663103, -0.140299)",
        "(0.164769, 1.662194, -0.148429)",
        "(0.164716, 1.660343, -0.156156)",
        "(0.164832, 1.657589, -0.163663)",
        "(0.165056, 1.654143, -0.171129)",
        "(0.165333, 1.652178, -0.174698)",
        "(0.166158, 1.647551, -0.181228)",
        "(0.166675, 1.641979, -0.186814)",
        "(0.166856, 1.635242, -0.191503)",
        "(0.166812, 1.627983, -0.195979)",
        "(0.166753, 1.624192, -0.198169)",
        "(0.166702, 1.616045, -0.202113)",
        "(0.166882, 1.607368, -0.205425)",
        "(0.167238, 1.598474, -0.208165)",
        "(0.167296, 1.589413, -0.210543)",
        "(0.167157, 1.584773, -0.211536)",
        "(0.166747, 1.575351, -0.213047)",
        "(0.166315, 1.565826, -0.213862)",
        "(0.166262, 1.556351, -0.213685)",
        "(0.166347, 1.547019, -0.212957)",
        "(0.166357, 1.542352, -0.212351)",
        "(0.166400, 1.533064, -0.210794)",
        "(0.166804, 1.523808, -0.208716)",
        "(0.167451, 1.514962, -0.206226)",
        "(0.168197, 1.506317, -0.202942)",
        "(0.168533, 1.502019, -0.201064)",
        "(0.169232, 1.493700, -0.196823)",
        "(0.170075, 1.485813, -0.192240)",
        "(0.171049, 1.478413, -0.187073)",
        "(0.171729, 1.471234, -0.181442)",
        "(0.172003, 1.467756, -0.178466)",
        "(0.172262, 1.461274, -0.172402)",
        "(0.172699, 1.455490, -0.166041)",
        "(0.173149, 1.449997, -0.158788)",
        "(0.173486, 1.445397, -0.151372)",
        "(0.173706, 1.443266, -0.147420)",
        "(0.174156, 1.439374, -0.139061)",
        "(0.174648, 1.436084, -0.130268)",
        "(0.175349, 1.433656, -0.121709)",
        "(0.175923, 1.432087, -0.113386)",
        "(0.176150, 1.431534, -0.109261)",
        "(0.176597, 1.431120, -0.101018)",
        "(0.177342, 1.431658, -0.093072)",
        "(0.178035, 1.433425, -0.085623)",
        "(0.178318, 1.436151, -0.078530)",
        "(0.178378, 1.437993, -0.075204)",
        "(0.178473, 1.442261, -0.068992)",
        "(0.178657, 1.447931, -0.063678)",
        "(0.178995, 1.454723, -0.059089)",
        "(0.179179, 1.462065, -0.054745)",
        "(0.179226, 1.465911, -0.052743)",
        "(0.179471, 1.474012, -0.049116)",
        "(0.179808, 1.482858, -0.046077)",
        "(0.180162, 1.492265, -0.043791)",
        "(0.180434, 1.497203, -0.043009)",
        "(0.180636, 1.507192, -0.041654)",
        "(0.180481, 1.517266, -0.040547)",
        "(0.180105, 1.527160, -0.039615)",
        "(0.179703, 1.537100, -0.039410)",
        "(0.179119, 1.547086, -0.039988)",
        "(0.178587, 1.552026, -0.040498)",
        "(0.176933, 1.561806, -0.041929)",
        "(0.175110, 1.571436, -0.043749)",
        "(0.174001, 1.580998, -0.045822)",
        "(0.173619, 1.590654, -0.048376)",
        "(0.173334, 1.595361, -0.049742)",
        "(0.172540, 1.604507, -0.052539)",
        "(0.171737, 1.613270, -0.055635)",
        "(0.171188, 1.621599, -0.058962)",
        "(0.171086, 1.629464, -0.062791)",
        "(0.170981, 1.633250, -0.064875)",
        "(0.170610, 1.640371, -0.069390)",
        "(0.170052, 1.647028, -0.074514)",
        "(0.169640, 1.653302, -0.080237)",
        "(0.169268, 1.659099, -0.086518)",
        "(0.169065, 1.661807, -0.089733)",
        "(0.168504, 1.666695, -0.096416)",
        "(0.167883, 1.670833, -0.103488)",
        "(0.167271, 1.674263, -0.110901)",
        "(0.166988, 1.677100, -0.118629)",
        "(0.166873, 1.678338, -0.122597)",
        "(0.166601, 1.680226, -0.130774)",
        "(0.166485, 1.681315, -0.139175)",
        "(0.166450, 1.681894, -0.147517)",
        "(0.166489, 1.681823, -0.151678)",
        "(0.166694, 1.681161, -0.159797)",
        "(0.166942, 1.679643, -0.167583)",
        "(0.167172, 1.677301, -0.174935)",
        "(0.167585, 1.674167, -0.181718)",
        "(0.168382, 1.670286, -0.188200)",
        "(0.168683, 1.668056, -0.191301)",
        "(0.168689, 1.663170, -0.197183)",
        "(0.167763, 1.657568, -0.202318)",
        "(0.166949, 1.651526, -0.206957)",
        "(0.166655, 1.645423, -0.211248)",
        "(0.166691, 1.642327, -0.213286)",
        "(0.167053, 1.635873, -0.216982)",
        "(0.167864, 1.628801, -0.219803)",
        "(0.168796, 1.621186, -0.222019)",
        "(0.169750, 1.612996, -0.223641)",
        "(0.170164, 1.608684, -0.224261)",
        "(0.170884, 1.599598, -0.224818)",
        "(0.171925, 1.590077, -0.224627)",
        "(0.173173, 1.580371, -0.223819)",
        "(0.174178, 1.570535, -0.222535)",
        "(0.174694, 1.565632, -0.221655)",
        "(0.175613, 1.556103, -0.219433)",
        "(0.176328, 1.546956, -0.216634)",
        "(0.177024, 1.538180, -0.213103)",
        "(0.177145, 1.529535, -0.208351)",
        "(0.177105, 1.525338, -0.205632)",
        "(0.177233, 1.517527, -0.199888)",
        "(0.177673, 1.510526, -0.193965)",
        "(0.177939, 1.503913, -0.187440)",
        "(0.178036, 1.497724, -0.179858)",
        "(0.177990, 1.494781, -0.175870)",
        "(0.177706, 1.489266, -0.167386)",
        "(0.177653, 1.484372, -0.158395)",
        "(0.177505, 1.480084, -0.149487)",
        "(0.177182, 1.476550, -0.140616)",
        "(0.177016, 1.475017, -0.136177)",
        "(0.176643, 1.472671, -0.127343)",
        "(0.176369, 1.471429, -0.118980)",
        "(0.175897, 1.471224, -0.111229)",
        "(0.175109, 1.472156, -0.103546)",
        "(0.174466, 1.472898, -0.099711)",
        "(0.172713, 1.475205, -0.092310)",
        "(0.170951, 1.478593, -0.085521)",
        "(0.168958, 1.482965, -0.079685)",
        "(0.166888, 1.487860, -0.074504)",
        "(0.165885, 1.490667, -0.072246)",
        "(0.164102, 1.496665, -0.068054)",
        "(0.163063, 1.503375, -0.064381)",
        "(0.162235, 1.510460, -0.061164)",
        "(0.161759, 1.518180, -0.058597)",
        "(0.161584, 1.522131, -0.057462)",
        "(0.160968, 1.530075, -0.055480)",
        "(0.160177, 1.538207, -0.054118)",
        "(0.159518, 1.546446, -0.053253)",
        "(0.159164, 1.554874, -0.052616)",
        "(0.159165, 1.559169, -0.052391)",
        "(0.159384, 1.567838, -0.052245)",
        "(0.159614, 1.576520, -0.052693)",
        "(0.159287, 1.584965, -0.053493)",
        "(0.158996, 1.589144, -0.054093)",
        "(0.158430, 1.597409, -0.056068)",
        "(0.158006, 1.605602, -0.058351)",
        "(0.157446, 1.613355, -0.061018)",
        "(0.156978, 1.620911, -0.064135)",
        "(0.156780, 1.624475, -0.066016)",
        "(0.156200, 1.631415, -0.069861)",
        "(0.155431, 1.637692, -0.074265)",
        "(0.154857, 1.643545, -0.079225)",
        "(0.153865, 1.648950, -0.084655)",
        "(0.152886, 1.653853, -0.090365)",
        "(0.152366, 1.656195, -0.093361)",
        "(0.151469, 1.660484, -0.099597)",
        "(0.150823, 1.664142, -0.106117)",
        "(0.150179, 1.667268, -0.112978)",
        "(0.149714, 1.669948, -0.120159)",
        "(0.149524, 1.671090, -0.123817)",
        "(0.149325, 1.672770, -0.131219)",
        "(0.149163, 1.673828, -0.138704)",
        "(0.149368, 1.674021, -0.146307)",
        "(0.149784, 1.673765, -0.153880)",
        "(0.150045, 1.673323, -0.157609)",
        "(0.150562, 1.672093, -0.164880)",
        "(0.151094, 1.670021, -0.171591)",
        "(0.151749, 1.667563, -0.178162)",
        "(0.152758, 1.664375, -0.184469)",
        "(0.153410, 1.662674, -0.187595)",
        "(0.154850, 1.659037, -0.193709)",
        "(0.156235, 1.654754, -0.199115)",
        "(0.157337, 1.649767, -0.203503)",
        "(0.158683, 1.644347, -0.207339)",
        "(0.159581, 1.641449, -0.208922)",
        "(0.161599, 1.635412, -0.211816)",
        "(0.163317, 1.628796, -0.214212)",
        "(0.165055, 1.621765, -0.216045)",
        "(0.166819, 1.614235, -0.217114)",
        "(0.167706, 1.610255, -0.217413)",
        "(0.169570, 1.601996, -0.217876)",
        "(0.171494, 1.593392, -0.218061)",
        "(0.173182, 1.584603, -0.217936)",
        "(0.174413, 1.575430, -0.217118)",
        "(0.174926, 1.570808, -0.216516)",
        "(0.175847, 1.561448, -0.214823)",
        "(0.176530, 1.552072, -0.212835)",
        "(0.177162, 1.542783, -0.210790)",
        "(0.177690, 1.533549, -0.208305)",
        "(0.177922, 1.528974, -0.206826)",
        "(0.178089, 1.519930, -0.203156)",
        "(0.177856, 1.511339, -0.198678)",
        "(0.177580, 1.503227, -0.193667)",
        "(0.177132, 1.495619, -0.188119)",
        "(0.176852, 1.492008, -0.185156)",
        "(0.176026, 1.485308, -0.178705)",
        "(0.175294, 1.479434, -0.171479)",
        "(0.174866, 1.474389, -0.163828)",
        "(0.174439, 1.470119, -0.155888)",
        "(0.174318, 1.468333, -0.151737)",
        "(0.174193, 1.465233, -0.143295)",
        "(0.174052, 1.463247, -0.134660)",
        "(0.173866, 1.462217, -0.126178)",
        "(0.173805, 1.462308, -0.122135)",
        "(0.173540, 1.462847, -0.114132)",
        "(0.173192, 1.464439, -0.106093)",
        "(0.172942, 1.466946, -0.098167)",
        "(0.173029, 1.470530, -0.090696)",
        "(0.173160, 1.472615, -0.087105)",
        "(0.173208, 1.476946, -0.080049)",
        "(0.173106, 1.482005, -0.073213)",
        "(0.173122, 1.487957, -0.067018)",
        "(0.173090, 1.494774, -0.061755)",
        "(0.172887, 1.502269, -0.057498)",
        "(0.172705, 1.506185, -0.055593)",
        "(0.172129, 1.514365, -0.052358)",
        "(0.171346, 1.522933, -0.049858)",
        "(0.170526, 1.531783, -0.048175)",
        "(0.169492, 1.540724, -0.046925)",
        "(0.168972, 1.545190, -0.046409)",
        "(0.167717, 1.554105, -0.046043)",
        "(0.166185, 1.563107, -0.046579)",
        "(0.164649, 1.572067, -0.047702)",
        "(0.163294, 1.581077, -0.049133)",
        "(0.162820, 1.585609, -0.049931)",
        "(0.161966, 1.594438, -0.051605)",
        "(0.160798, 1.602944, -0.053569)",
        "(0.159366, 1.611038, -0.055948)",
        "(0.157654, 1.619023, -0.058726)",
        "(0.156858, 1.622985, -0.060326)",
        "(0.155376, 1.630718, -0.063893)",
        "(0.153872, 1.638024, -0.067536)",
        "(0.152627, 1.644882, -0.071817)",
        "(0.151503, 1.651442, -0.076497)",
        "(0.150927, 1.654544, -0.078882)",
        "(0.149777, 1.660305, -0.084012)",
        "(0.148505, 1.665629, -0.089826)",
        "(0.147100, 1.670379, -0.095949)",
        "(0.145885, 1.674525, -0.102124)",
        "(0.145396, 1.676417, -0.105310)",
        "(0.144504, 1.679828, -0.112105)",
        "(0.143702, 1.682602, -0.119643)",
        "(0.143089, 1.684749, -0.127333)",
        "(0.142902, 1.685524, -0.131146)",
        "(0.142732, 1.686716, -0.138775)",
        "(0.142766, 1.687174, -0.146500)",
        "(0.142594, 1.686826, -0.154239)",
        "(0.142442, 1.685480, -0.161834)",
        "(0.142904, 1.683303, -0.169239)",
        "(0.143452, 1.681903, -0.172889)",
        "(0.144762, 1.678716, -0.179958)",
        "(0.145826, 1.674396, -0.186551)",
        "(0.146687, 1.669345, -0.192571)",
        "(0.147844, 1.663568, -0.197960)",
        "(0.148576, 1.660454, -0.200444)",
        "(0.150230, 1.653591, -0.204970)",
        "(0.151977, 1.646012, -0.208997)",
        "(0.153361, 1.638086, -0.212632)",
        "(0.154491, 1.629722, -0.215490)",
        "(0.155090, 1.625227, -0.216514)",
        "(0.156666, 1.616218, -0.218576)",
        "(0.158554, 1.606903, -0.220466)",
        "(0.160234, 1.597444, -0.221940)",
        "(0.161530, 1.587835, -0.222726)",
        "(0.162063, 1.582911, -0.222793)",
        "(0.163186, 1.572956, -0.222633)",
        "(0.164459, 1.563107, -0.221830)",
        "(0.165812, 1.553410, -0.220395)",
        "(0.167151, 1.543900, -0.218029)",
        "(0.167698, 1.539210, -0.216471)",
        "(0.168535, 1.530116, -0.213161)",
        "(0.169148, 1.521613, -0.209016)",
        "(0.169587, 1.513302, -0.203952)",
        "(0.169982, 1.505284, -0.198084)",
        "(0.170266, 1.501537, -0.195009)",
        "(0.170955, 1.494668, -0.188581)",
        "(0.171193, 1.488580, -0.181024)",
        "(0.170783, 1.482908, -0.172894)",
        "(0.170319, 1.478241, -0.164524)",
        "(0.170172, 1.476425, -0.160275)",
        "(0.169857, 1.473462, -0.151554)",
        "(0.169443, 1.471386, -0.142596)",
        "(0.169039, 1.470388, -0.133750)",
        "(0.168763, 1.470540, -0.124984)",
        "(0.168689, 1.471035, -0.120627)",
        "(0.168472, 1.472513, -0.112073)",
        "(0.167979, 1.475162, -0.103910)",
        "(0.167375, 1.478634, -0.096164)",
        "(0.166755, 1.483112, -0.088952)",
        "(0.166611, 1.485831, -0.085648)",
        "(0.166516, 1.491918, -0.079584)",
        "(0.166345, 1.498732, -0.074151)",
        "(0.165946, 1.506116, -0.069101)",
        "(0.165603, 1.514167, -0.064622)",
        "(0.165464, 1.518423, -0.062621)",
        "(0.165039, 1.526997, -0.058957)",
        "(0.164430, 1.535866, -0.056016)",
        "(0.163951, 1.545038, -0.053743)",
        "(0.163166, 1.554325, -0.052100)",
        "(0.162559, 1.558979, -0.051415)",
        "(0.161039, 1.568410, -0.050607)",
        "(0.159406, 1.577963, -0.050742)",
        "(0.157791, 1.587526, -0.051207)",
        "(0.156508, 1.596921, -0.051957)",
        "(0.155802, 1.601540, -0.052473)",
        "(0.153998, 1.610820, -0.053670)",
        "(0.151515, 1.620043, -0.055234)",
        "(0.148478, 1.628978, -0.057483)",
        "(0.146183, 1.637907, -0.060742)",
        "(0.145296, 1.642340, -0.062827)",
        "(0.143736, 1.650888, -0.067175)",
        "(0.142622, 1.658702, -0.071773)",
        "(0.141628, 1.665713, -0.076888)",
        "(0.140672, 1.672025, -0.082785)",
        "(0.140271, 1.674865, -0.086087)",
        "(0.139412, 1.680142, -0.092916)",
        "(0.138660, 1.684234, -0.100214)",
        "(0.138335, 1.687781, -0.107672)",
        "(0.138256, 1.690301, -0.115284)",
        "(0.138310, 1.691138, -0.119121)",
        "(0.138730, 1.692361, -0.126872)",
        "(0.139411, 1.692815, -0.134807)",
        "(0.140100, 1.692314, -0.142410)",
        "(0.140784, 1.690790, -0.149434)",
        "(0.141255, 1.689648, -0.152868)",
        "(0.142439, 1.686970, -0.159727)",
        "(0.143796, 1.683070, -0.166415)",
        "(0.145006, 1.678524, -0.172771)",
        "(0.146588, 1.673146, -0.178301)",
        "(0.147430, 1.670300, -0.180703)",
        "(0.148975, 1.664322, -0.184921)",
        "(0.150203, 1.657839, -0.188886)",
        "(0.151148, 1.651044, -0.192867)",
        "(0.151617, 1.647548, -0.194703)",
        "(0.152679, 1.640409, -0.198050)",
        "(0.153835, 1.632638, -0.200704)",
        "(0.155238, 1.624550, -0.202720)",
        "(0.156653, 1.616270, -0.204014)",
        "(0.157946, 1.607509, -0.204310)",
        "(0.158602, 1.602911, -0.204185)",
        "(0.160075, 1.593677, -0.203731)",
        "(0.161674, 1.584359, -0.202577)",
        "(0.162796, 1.574807, -0.200623)",
        "(0.163215, 1.569962, -0.199332)",
        "(0.164144, 1.560362, -0.196669)",
        "(0.165047, 1.551028, -0.194008)",
        "(0.165653, 1.541833, -0.191334)",
        "(0.165797, 1.532876, -0.188452)",
        "(0.165937, 1.524307, -0.185279)",
        "(0.166048, 1.520357, -0.183432)",
        "(0.166290, 1.512725, -0.179531)",
        "(0.166347, 1.505617, -0.175066)",
        "(0.166024, 1.499066, -0.170036)",
        "(0.165708, 1.493143, -0.164374)",
        "(0.165677, 1.490445, -0.161302)",
        "(0.165645, 1.485357, -0.154772)",
        "(0.165766, 1.480855, -0.147834)",
        "(0.166050, 1.477159, -0.140595)",
        "(0.166131, 1.475426, -0.136897)",
        "(0.166008, 1.472327, -0.129089)",
        "(0.165758, 1.469873, -0.120923)",
        "(0.165484, 1.467958, -0.112609)",
        "(0.164987, 1.466732, -0.104445)",
        "(0.164544, 1.466505, -0.100405)",
        "(0.163400, 1.466605, -0.092517)",
        "(0.162254, 1.467582, -0.084947)",
        "(0.161298, 1.469421, -0.077484)",
        "(0.160470, 1.472245, -0.070158)",
        "(0.159659, 1.475873, -0.063306)",
        "(0.159185, 1.478111, -0.060185)",
        "(0.158214, 1.482909, -0.054426)",
        "(0.157098, 1.488447, -0.049608)",
        "(0.156186, 1.494908, -0.045891)",
        "(0.155368, 1.502142, -0.043057)",
        "(0.155067, 1.505976, -0.041909)",
        "(0.154627, 1.513914, -0.040083)",
        "(0.153951, 1.522079, -0.038513)",
        "(0.153136, 1.530508, -0.037316)",
        "(0.151989, 1.539087, -0.036747)",
        "(0.151310, 1.543507, -0.036811)",
        "(0.150128, 1.552698, -0.037437)",
        "(0.148999, 1.562213, -0.038673)",
        "(0.147756, 1.572004, -0.040050)",
        "(0.147063, 1.577064, -0.040608)",
        "(0.145448, 1.587031, -0.041735)",
        "(0.143786, 1.596904, -0.043487)",
        "(0.142686, 1.606605, -0.045828)",
        "(0.141580, 1.616073, -0.048678)",
        "(0.140780, 1.625137, -0.051969)",
        "(0.140403, 1.629404, -0.053773)",
        "(0.139500, 1.637468, -0.057733)",
        "(0.138432, 1.645004, -0.062349)",
        "(0.137490, 1.651958, -0.067625)",
        "(0.136502, 1.658317, -0.073445)",
        "(0.136117, 1.661096, -0.076564)",
        "(0.135418, 1.666370, -0.082843)",
        "(0.134661, 1.670805, -0.089871)",
        "(0.133823, 1.674675, -0.097667)",
        "(0.133395, 1.676304, -0.101732)",
        "(0.132628, 1.679002, -0.109899)",
        "(0.132108, 1.680853, -0.118215)",
        "(0.131834, 1.681776, -0.126806)",
        "(0.131494, 1.681818, -0.135501)",
        "(0.131377, 1.681165, -0.144156)",
        "(0.131471, 1.680518, -0.148323)",
        "(0.131747, 1.678692, -0.156389)",
        "(0.132119, 1.675771, -0.164326)",
        "(0.132306, 1.672248, -0.172285)",
        "(0.132278, 1.670228, -0.176149)",
        "(0.132144, 1.665419, -0.183510)",
        "(0.131640, 1.659848, -0.190569)",
        "(0.130564, 1.653475, -0.196747)",
        "(0.129415, 1.646715, -0.202226)",
        "(0.128595, 1.639805, -0.207096)",
        "(0.128349, 1.636284, -0.209324)",
        "(0.128038, 1.628934, -0.213251)",
        "(0.127723, 1.621207, -0.216547)",
        "(0.127750, 1.613354, -0.219156)",
        "(0.127924, 1.604760, -0.220894)",
        "(0.128035, 1.600487, -0.221402)",
        "(0.128830, 1.591403, -0.221719)",
        "(0.130166, 1.581832, -0.221069)",
        "(0.131277, 1.571561, -0.219456)",
        "(0.132523, 1.560929, -0.216883)",
        "(0.133214, 1.555643, -0.215260)",
        "(0.134370, 1.544871, -0.211272)",
        "(0.135254, 1.534143, -0.206407)",
        "(0.136068, 1.524050, -0.200820)",
        "(0.136794, 1.514732, -0.194124)",
        "(0.137214, 1.510498, -0.190390)",
        "(0.138185, 1.502814, -0.182411)",
        "(0.139117, 1.496186, -0.173480)",
        "(0.140238, 1.490489, -0.163745)",
        "(0.141775, 1.485708, -0.153698)",
        "(0.142625, 1.483762, -0.148583)",
        "(0.144313, 1.480554, -0.138153)",
        "(0.145812, 1.478351, -0.127752)",
        "(0.147181, 1.477288, -0.117689)",
        "(0.148752, 1.477371, -0.108272)",
        "(0.149439, 1.477836, -0.103802)",
        "(0.150871, 1.479276, -0.095069)",
        "(0.152451, 1.481909, -0.087179)",
        "(0.154095, 1.485316, -0.079972)",
        "(0.155773, 1.489524, -0.073709)",
        "(0.156681, 1.491956, -0.070902)",
        "(0.158364, 1.497194, -0.065714)",
        "(0.159898, 1.502886, -0.061156)",
        "(0.161398, 1.509069, -0.057433)",
        "(0.162840, 1.515679, -0.054628)",
        "(0.163584, 1.519072, -0.053528)",
        "(0.164853, 1.525859, -0.051591)",
        "(0.165595, 1.532721, -0.050082)",
        "(0.165888, 1.539540, -0.048643)",
        "(0.165863, 1.542958, -0.048053)",
        "(0.166112, 1.549989, -0.047137)",
        "(0.166414, 1.557390, -0.046884)",
        "(0.165935, 1.564681, -0.047010)",
        "(0.164967, 1.571923, -0.047461)",
        "(0.164219, 1.575461, -0.047739)",
        "(0.162427, 1.582487, -0.048415)",
        "(0.161324, 1.589686, -0.049564)",
        "(0.160036, 1.596858, -0.050981)",
        "(0.158266, 1.603928, -0.052374)",
        "(0.156217, 1.610912, -0.054154)",
        "(0.155126, 1.614439, -0.055315)",
        "(0.153270, 1.621540, -0.057866)",
        "(0.151466, 1.628481, -0.060463)",
        "(0.149678, 1.635349, -0.063388)",
        "(0.148854, 1.638722, -0.064957)",
        "(0.147143, 1.645193, -0.068464)",
        "(0.145157, 1.651335, -0.072511)",
        "(0.143558, 1.657299, -0.076712)",
        "(0.142159, 1.662982, -0.080971)",
        "(0.140651, 1.668163, -0.085293)",
        "(0.139859, 1.670551, -0.087638)",
        "(0.138212, 1.675188, -0.092816)",
        "(0.136904, 1.679316, -0.098511)",
        "(0.135734, 1.682901, -0.104417)",
        "(0.135197, 1.684426, -0.107495)",
        "(0.134057, 1.687177, -0.113938)",
        "(0.132814, 1.689288, -0.120840)",
        "(0.131448, 1.690699, -0.128188)",
        "(0.130324, 1.691485, -0.135829)",
        "(0.129459, 1.691571, -0.143591)",
        "(0.129008, 1.691379, -0.147499)",
        "(0.128052, 1.690419, -0.155450)",
        "(0.127058, 1.688618, -0.163737)",
        "(0.126332, 1.685900, -0.171916)",
        "(0.125722, 1.681960, -0.179826)",
        "(0.125516, 1.679451, -0.183589)",
        "(0.125162, 1.673719, -0.190713)",
        "(0.124946, 1.666567, -0.197264)",
        "(0.124444, 1.658842, -0.203809)",
        "(0.123781, 1.650206, -0.210079)",
        "(0.123445, 1.645656, -0.212959)",
        "(0.122934, 1.636147, -0.218296)",
        "(0.122521, 1.626159, -0.222846)",
        "(0.122204, 1.615859, -0.226476)",
        "(0.122031, 1.605407, -0.229118)",
        "(0.121939, 1.600182, -0.230177)",
        "(0.121743, 1.589904, -0.232174)",
        "(0.121618, 1.579654, -0.233653)",
        "(0.121792, 1.569506, -0.234315)",
        "(0.122300, 1.559473, -0.233814)",
        "(0.122651, 1.554517, -0.233040)",
        "(0.123535, 1.544777, -0.230655)",
        "(0.124603, 1.535262, -0.226775)",
        "(0.125461, 1.525967, -0.222359)",
        "(0.125943, 1.521561, -0.219943)",
        "(0.127047, 1.513180, -0.214746)",
        "(0.128174, 1.505505, -0.208529)",
        "(0.128892, 1.498387, -0.201801)",
        "(0.129480, 1.491823, -0.195283)",
        "(0.129960, 1.486190, -0.188547)",
        "(0.130135, 1.483584, -0.184874)",
        "(0.130388, 1.478777, -0.177088)",
        "(0.130703, 1.474808, -0.169209)",
        "(0.131050, 1.471711, -0.161373)",
        "(0.131195, 1.470489, -0.157493)",
        "(0.131550, 1.468533, -0.149624)",
        "(0.131919, 1.467589, -0.141469)",
        "(0.132181, 1.467377, -0.133529)",
        "(0.132545, 1.467940, -0.125915)",
        "(0.133013, 1.469558, -0.118660)",
        "(0.133160, 1.470631, -0.115071)",
        "(0.133464, 1.473158, -0.107878)",
        "(0.133869, 1.476339, -0.101204)",
        "(0.134340, 1.480261, -0.095190)",
        "(0.134946, 1.484784, -0.089585)",
        "(0.135225, 1.487186, -0.086902)",
        "(0.135696, 1.492440, -0.081837)",
        "(0.136092, 1.497908, -0.077160)",
        "(0.136578, 1.504005, -0.073285)",
        "(0.136939, 1.510470, -0.069935)",
        "(0.136970, 1.513833, -0.068554)",
        "(0.136903, 1.520754, -0.066191)",
        "(0.136700, 1.528110, -0.064326)",
        "(0.136330, 1.535916, -0.062888)",
        "(0.136294, 1.540015, -0.062510)",
        "(0.136229, 1.548418, -0.062283)",
        "(0.136066, 1.557024, -0.062444)",
        "(0.135933, 1.565660, -0.062908)",
        "(0.135523, 1.574182, -0.063824)",
        "(0.135206, 1.578421, -0.064512)",
        "(0.134494, 1.586818, -0.066276)",
        "(0.133939, 1.595169, -0.068864)",
        "(0.133152, 1.603155, -0.071942)",
        "(0.132422, 1.610823, -0.075444)",
        "(0.132171, 1.614517, -0.077551)",
        "(0.132176, 1.621646, -0.081993)",
        "(0.132524, 1.628380, -0.086816)",
        "(0.132596, 1.634610, -0.091901)",
        "(0.132439, 1.640128, -0.097101)",
        "(0.132315, 1.642674, -0.099748)",
        "(0.132016, 1.647290, -0.105510)",
        "(0.131867, 1.651268, -0.111918)",
        "(0.131621, 1.654694, -0.118620)",
        "(0.131222, 1.657413, -0.125561)",
        "(0.131037, 1.659541, -0.132656)",
        "(0.131125, 1.660307, -0.136144)",
        "(0.131092, 1.661506, -0.142875)",
        "(0.130871, 1.661875, -0.149540)",
        "(0.130899, 1.661637, -0.156376)",
        "(0.131123, 1.660917, -0.163264)",
        "(0.131285, 1.660343, -0.166595)",
        "(0.131788, 1.658540, -0.173043)",
        "(0.132591, 1.656104, -0.178980)",
        "(0.133471, 1.652947, -0.184059)",
        "(0.133880, 1.651216, -0.186392)",
        "(0.134603, 1.647262, -0.190826)",
        "(0.135144, 1.642623, -0.195029)",
        "(0.135895, 1.637530, -0.198851)",
        "(0.137012, 1.631683, -0.202171)",
        "(0.137655, 1.628432, -0.203687)",
        "(0.138584, 1.621644, -0.206605)",
        "(0.138739, 1.614174, -0.208712)",
        "(0.138504, 1.606359, -0.210413)",
        "(0.138518, 1.598344, -0.211939)",
        "(0.138614, 1.594244, -0.212563)",
        "(0.138607, 1.585757, -0.213642)",
        "(0.138456, 1.577050, -0.214333)",
        "(0.138483, 1.568525, -0.214538)",
        "(0.138385, 1.560520, -0.214683)",
        "(0.138210, 1.552945, -0.214475)",
        "(0.138003, 1.549220, -0.213977)",
        "(0.137513, 1.541955, -0.212236)",
        "(0.137118, 1.534758, -0.209514)",
        "(0.136938, 1.527465, -0.205855)",
        "(0.137006, 1.523844, -0.203703)",
        "(0.137372, 1.516639, -0.198984)",
        "(0.137795, 1.509273, -0.193396)",
        "(0.138141, 1.501833, -0.187190)",
        "(0.138268, 1.494399, -0.180715)",
        "(0.138318, 1.490828, -0.177578)",
        "(0.138609, 1.484015, -0.171518)",
        "(0.138899, 1.477555, -0.165114)",
        "(0.138866, 1.471452, -0.157858)",
        "(0.138555, 1.465951, -0.150349)",
        "(0.138172, 1.461483, -0.143180)",
        "(0.137955, 1.459745, -0.139668)",
        "(0.137323, 1.456833, -0.132464)",
        "(0.136694, 1.455011, -0.124853)",
        "(0.136379, 1.454530, -0.117313)",
        "(0.136334, 1.454887, -0.113734)",
        "(0.136440, 1.456482, -0.106771)",
        "(0.136720, 1.459803, -0.100093)",
        "(0.136834, 1.464125, -0.093711)",
        "(0.137395, 1.469638, -0.087700)",
        "(0.137692, 1.472894, -0.084949)",
        "(0.138026, 1.479866, -0.079570)",
        "(0.138064, 1.487414, -0.074431)",
        "(0.138159, 1.496049, -0.069926)",
        "(0.138806, 1.504750, -0.066546)",
        "(0.139519, 1.513809, -0.063741)",
        "(0.139766, 1.518348, -0.062320)",
        "(0.140050, 1.527663, -0.059926)",
        "(0.140039, 1.537113, -0.058086)",
        "(0.140035, 1.546663, -0.056931)",
        "(0.140036, 1.551465, -0.056824)",
        "(0.139898, 1.560977, -0.057010)",
        "(0.139636, 1.570115, -0.057346)",
        "(0.139196, 1.578830, -0.057842)",
        "(0.139279, 1.587367, -0.058937)",
        "(0.139573, 1.591548, -0.059933)",
        "(0.139804, 1.599532, -0.062455)",
        "(0.139549, 1.606858, -0.065647)",
        "(0.139287, 1.613947, -0.069200)",
        "(0.139046, 1.620673, -0.073278)",
        "(0.138819, 1.627013, -0.077721)",
        "(0.138644, 1.629927, -0.079996)",
        "(0.137952, 1.635324, -0.084789)",
        "(0.137094, 1.640295, -0.089999)",
        "(0.136296, 1.644817, -0.095718)",
        "(0.135582, 1.648764, -0.101594)",
        "(0.135195, 1.650494, -0.104493)",
        "(0.134463, 1.653631, -0.110287)",
        "(0.133639, 1.656271, -0.116844)",
        "(0.132666, 1.658419, -0.123681)",
        "(0.131542, 1.660047, -0.130717)",
        "(0.131004, 1.660647, -0.134292)",
        "(0.130009, 1.661481, -0.141446)",
        "(0.129210, 1.661825, -0.148460)",
        "(0.128478, 1.661561, -0.155411)",
        "(0.127653, 1.660748, -0.162042)",
        "(0.127285, 1.660088, -0.165202)",
        "(0.126582, 1.658324, -0.171544)",
        "(0.125989, 1.655869, -0.177903)",
        "(0.125553, 1.652822, -0.184121)",
        "(0.125288, 1.649132, -0.190030)",
        "(0.125100, 1.647058, -0.192883)",
        "(0.124687, 1.642489, -0.198251)",
        "(0.124359, 1.637315, -0.203228)",
        "(0.124108, 1.631681, -0.208029)",
        "(0.124089, 1.625623, -0.212312)",
        "(0.124058, 1.622430, -0.214310)",
        "(0.123896, 1.615840, -0.218134)",
        "(0.123905, 1.608880, -0.221306)",
        "(0.124093, 1.601734, -0.223961)",
        "(0.124247, 1.594375, -0.226202)",
        "(0.124362, 1.590610, -0.227069)",
        "(0.124615, 1.582976, -0.228196)",
        "(0.124535, 1.575201, -0.228565)",
        "(0.124534, 1.567234, -0.228426)",
        "(0.124922, 1.559354, -0.227955)",
        "(0.125228, 1.555436, -0.227517)",
        "(0.125647, 1.547573, -0.226158)",
        "(0.125764, 1.539737, -0.224008)",
        "(0.125632, 1.531946, -0.221565)",
        "(0.125614, 1.528131, -0.220379)",
        "(0.125849, 1.520653, -0.218037)",
        "(0.126236, 1.513374, -0.215427)",
        "(0.126696, 1.506206, -0.212408)",
        "(0.126914, 1.499117, -0.208910)",
        "(0.126804, 1.492253, -0.204848)",
        "(0.126700, 1.488949, -0.202666)",
        "(0.126642, 1.482618, -0.198457)",
        "(0.126739, 1.476662, -0.194433)",
        "(0.126741, 1.470967, -0.190038)",
        "(0.126566, 1.465560, -0.184866)",
        "(0.126548, 1.463085, -0.182088)",
        "(0.126679, 1.458529, -0.176754)",
        "(0.126841, 1.454623, -0.171563)",
        "(0.126940, 1.451334, -0.166233)",
        "(0.126902, 1.449884, -0.163361)",
        "(0.126780, 1.447266, -0.157379)",
        "(0.126884, 1.445672, -0.151139)",
        "(0.127108, 1.444857, -0.144925)",
        "(0.127303, 1.444857, -0.138783)",
        "(0.127606, 1.445598, -0.132685)",
        "(0.127746, 1.446461, -0.129574)",
        "(0.128111, 1.448418, -0.123364)",
        "(0.128534, 1.451276, -0.117293)",
        "(0.128854, 1.454765, -0.111285)",
        "(0.128928, 1.456777, -0.108301)",
        "(0.128921, 1.461166, -0.102544)",
        "(0.128846, 1.466439, -0.097100)",
        "(0.128902, 1.472411, -0.091791)",
        "(0.128891, 1.478768, -0.086653)",
        "(0.128960, 1.485980, -0.082075)",
        "(0.128960, 1.489834, -0.080070)",
        "(0.128850, 1.497904, -0.076489)",
        "(0.128603, 1.506366, -0.073356)",
        "(0.128281, 1.514991, -0.070570)",
        "(0.128160, 1.524065, -0.068746)",
        "(0.128314, 1.528883, -0.068324)",
        "(0.128601, 1.538615, -0.068003)",
        "(0.128464, 1.548325, -0.068165)",
        "(0.128155, 1.557835, -0.068798)",
        "(0.127991, 1.562515, -0.069389)",
        "(0.128104, 1.571787, -0.070852)",
        "(0.128889, 1.580760, -0.073068)",
        "(0.129253, 1.589176, -0.075700)",
        "(0.129682, 1.597141, -0.078708)",
        "(0.129877, 1.600865, -0.080573)",
        "(0.130506, 1.607980, -0.084598)",
        "(0.131595, 1.614702, -0.088968)",
        "(0.132567, 1.620869, -0.093619)",
        "(0.133178, 1.626462, -0.098663)",
        "(0.133387, 1.629100, -0.101326)",
        "(0.133806, 1.633857, -0.106948)",
        "(0.134569, 1.638098, -0.112734)",
        "(0.135395, 1.641663, -0.118536)",
        "(0.135969, 1.644553, -0.124422)",
        "(0.136160, 1.645727, -0.127470)",
        "(0.136345, 1.647642, -0.133836)",
        "(0.136630, 1.648929, -0.140085)",
        "(0.136921, 1.649607, -0.146345)",
        "(0.137152, 1.649607, -0.152829)",
        "(0.137317, 1.648945, -0.159404)",
        "(0.137469, 1.648390, -0.162668)",
        "(0.137869, 1.647058, -0.169000)",
        "(0.138342, 1.644999, -0.174831)",
        "(0.138931, 1.642491, -0.180598)",
        "(0.139346, 1.639406, -0.186448)",
        "(0.139465, 1.637678, -0.189301)",
        "(0.139572, 1.633821, -0.194607)",
        "(0.139759, 1.629503, -0.199423)",
        "(0.140068, 1.624827, -0.204162)",
        "(0.140362, 1.619658, -0.208860)",
        "(0.140545, 1.616882, -0.210970)",
        "(0.140977, 1.611042, -0.214698)",
        "(0.141454, 1.604589, -0.217686)",
        "(0.141929, 1.597804, -0.220234)",
        "(0.142275, 1.590607, -0.222529)",
        "(0.142393, 1.586837, -0.223544)",
        "(0.142685, 1.578984, -0.225604)",
        "(0.143116, 1.570844, -0.227510)",
        "(0.143406, 1.562416, -0.228583)",
        "(0.143171, 1.553468, -0.228604)",
        "(0.142815, 1.548826, -0.228329)",
        "(0.142145, 1.539484, -0.227607)",
        "(0.141770, 1.530315, -0.226751)",
        "(0.141412, 1.521144, -0.225013)",
        "(0.140877, 1.512015, -0.222136)",
        "(0.140685, 1.507542, -0.220142)",
        "(0.140423, 1.498793, -0.215966)",
        "(0.140281, 1.490355, -0.211296)",
        "(0.140138, 1.482209, -0.205953)",
        "(0.139775, 1.474488, -0.200037)",
        "(0.139592, 1.470780, -0.197034)",
        "(0.139398, 1.464261, -0.190839)",
        "(0.139208, 1.458570, -0.184486)",
        "(0.138730, 1.453392, -0.178012)",
        "(0.138461, 1.451180, -0.174619)",
        "(0.138212, 1.447327, -0.167308)",
        "(0.138412, 1.444776, -0.159306)",
        "(0.138413, 1.443005, -0.151248)",
        "(0.138423, 1.442079, -0.143292)",
        "(0.138352, 1.441939, -0.139390)",
        "(0.138376, 1.442419, -0.131806)",
        "(0.138763, 1.443949, -0.124718)",
        "(0.139337, 1.446272, -0.117950)",
        "(0.140092, 1.449265, -0.111373)",
        "(0.140489, 1.451027, -0.108156)",
        "(0.141323, 1.454896, -0.101853)",
        "(0.142159, 1.459219, -0.095685)",
        "(0.143045, 1.463999, -0.089862)",
        "(0.144092, 1.469303, -0.084544)",
        "(0.144631, 1.472119, -0.082069)",
        "(0.145490, 1.477953, -0.077328)",
        "(0.146117, 1.484126, -0.072929)",
        "(0.146913, 1.490748, -0.069172)",
        "(0.147900, 1.497743, -0.065941)",
        "(0.148385, 1.501395, -0.064608)",
        "(0.149057, 1.508717, -0.061986)",
        "(0.149702, 1.516298, -0.059493)",
        "(0.150335, 1.524203, -0.057733)",
        "(0.150913, 1.532532, -0.056802)",
        "(0.151259, 1.536799, -0.056571)",
        "(0.151845, 1.545366, -0.056502)",
        "(0.152123, 1.553857, -0.056928)",
        "(0.152125, 1.562330, -0.057585)",
        "(0.152042, 1.570943, -0.059030)",
        "(0.151833, 1.579487, -0.061296)",
        "(0.151836, 1.583689, -0.062525)",
        "(0.152186, 1.591848, -0.065259)",
        "(0.152424, 1.599435, -0.068228)",
        "(0.152748, 1.606743, -0.071706)",
        "(0.152989, 1.610275, -0.073756)",
        "(0.153285, 1.617112, -0.078168)",
        "(0.153600, 1.623484, -0.083127)",
        "(0.153927, 1.629449, -0.088308)",
        "(0.154224, 1.634808, -0.093521)",
        "(0.154860, 1.639642, -0.098882)",
        "(0.155386, 1.641929, -0.101801)",
        "(0.156471, 1.645840, -0.107431)",
        "(0.157523, 1.649246, -0.113382)",
        "(0.158330, 1.652116, -0.119602)",
        "(0.158870, 1.654422, -0.125948)",
        "(0.159076, 1.655258, -0.129137)",
        "(0.159271, 1.656593, -0.135596)",
        "(0.159317, 1.657194, -0.142231)",
        "(0.159712, 1.657080, -0.148479)",
        "(0.160052, 1.656632, -0.151254)",
        "(0.160742, 1.655496, -0.156707)",
        "(0.161332, 1.653560, -0.161916)",
        "(0.161810, 1.651022, -0.166962)",
        "(0.162316, 1.647884, -0.171754)",
        "(0.162753, 1.645908, -0.174000)",
        "(0.163578, 1.641814, -0.178920)",
        "(0.164141, 1.637044, -0.184084)",
        "(0.164486, 1.631701, -0.188944)",
        "(0.164377, 1.625561, -0.193376)",
        "(0.164213, 1.622199, -0.195471)",
        "(0.163894, 1.615289, -0.199714)",
        "(0.163638, 1.607814, -0.203348)",
        "(0.163253, 1.599796, -0.206204)",
        "(0.162803, 1.591511, -0.208603)",
        "(0.162577, 1.587371, -0.209698)",
        "(0.161922, 1.579022, -0.211591)",
        "(0.161041, 1.570580, -0.212392)",
        "(0.160218, 1.561977, -0.212187)",
        "(0.159978, 1.553415, -0.211113)",
        "(0.159985, 1.549214, -0.210270)",
        "(0.159707, 1.540906, -0.207788)",
        "(0.158872, 1.532638, -0.204108)",
        "(0.158120, 1.524542, -0.199903)",
        "(0.158228, 1.516811, -0.195692)",
        "(0.158464, 1.513073, -0.193497)",
        "(0.158883, 1.505732, -0.188811)",
        "(0.159035, 1.498605, -0.183590)",
        "(0.158803, 1.491860, -0.178166)",
        "(0.158358, 1.485685, -0.172399)",
        "(0.158165, 1.482887, -0.169408)",
        "(0.157792, 1.477743, -0.163527)",
        "(0.157363, 1.473335, -0.157531)",
        "(0.157011, 1.469690, -0.151324)",
        "(0.156813, 1.467281, -0.145217)",
        "(0.156768, 1.466545, -0.142252)",
        "(0.156712, 1.465852, -0.136281)",
        "(0.156818, 1.466301, -0.130236)",
        "(0.157112, 1.467699, -0.124474)",
        "(0.157614, 1.470264, -0.119036)",
        "(0.157987, 1.471953, -0.116383)",
        "(0.158744, 1.475947, -0.111183)",
        "(0.159519, 1.480631, -0.106238)",
        "(0.160318, 1.485917, -0.101371)",
        "(0.161004, 1.491733, -0.096526)",
        "(0.161834, 1.498035, -0.091769)",
        "(0.162154, 1.501307, -0.089589)",
        "(0.162728, 1.508128, -0.085599)",
        "(0.163527, 1.515284, -0.082106)",
        "(0.164238, 1.522562, -0.079048)",
        "(0.164540, 1.526301, -0.077808)",
        "(0.164959, 1.533732, -0.075308)",
        "(0.164810, 1.541012, -0.072977)",
        "(0.164602, 1.548440, -0.071302)",
        "(0.164703, 1.556018, -0.070212)",
        "(0.164747, 1.559813, -0.069863)",
        "(0.164641, 1.567405, -0.069525)",
        "(0.164530, 1.574997, -0.069958)",
        "(0.164229, 1.582427, -0.070978)",
        "(0.163902, 1.589816, -0.072536)",
        "(0.163847, 1.593480, -0.073552)",
        "(0.163528, 1.600576, -0.075758)",
        "(0.163103, 1.607405, -0.078305)",
        "(0.162776, 1.614190, -0.081692)",
        "(0.162510, 1.620676, -0.085734)",
        "(0.162437, 1.623657, -0.087791)",
        "(0.162365, 1.629246, -0.091979)",
        "(0.162257, 1.634279, -0.096500)",
        "(0.161934, 1.638788, -0.101489)",
        "(0.161754, 1.642544, -0.106976)",
        "(0.161659, 1.644216, -0.109834)",
        "(0.161403, 1.647262, -0.115866)",
        "(0.161102, 1.649901, -0.122119)",
        "(0.160606, 1.652139, -0.128558)",
        "(0.159981, 1.653817, -0.135243)",
        "(0.159803, 1.654472, -0.138601)",
        "(0.159778, 1.655460, -0.145368)",
        "(0.160082, 1.655918, -0.152239)",
        "(0.160464, 1.655745, -0.158929)",
        "(0.160792, 1.654777, -0.165296)",
        "(0.161044, 1.653999, -0.168429)",
        "(0.161661, 1.652087, -0.174855)",
        "(0.162023, 1.649618, -0.181294)",
        "(0.162080, 1.646581, -0.187602)",
        "(0.162123, 1.642789, -0.193711)",
        "(0.162344, 1.640592, -0.196606)",
        "(0.162934, 1.636134, -0.202027)",
        "(0.163367, 1.631082, -0.206592)",
        "(0.163597, 1.625691, -0.210819)",
        "(0.163777, 1.620038, -0.214809)",
        "(0.163930, 1.617116, -0.216725)",
        "(0.164226, 1.611098, -0.220256)",
        "(0.164301, 1.604562, -0.222839)",
        "(0.164081, 1.597708, -0.224541)",
        "(0.163619, 1.590783, -0.225603)",
        "(0.163276, 1.587333, -0.226003)",
        "(0.162407, 1.580549, -0.226776)",
        "(0.161196, 1.573922, -0.227177)",
        "(0.159996, 1.567349, -0.226959)",
        "(0.158931, 1.560719, -0.226069)",
        "(0.158527, 1.557384, -0.225403)",
        "(0.157979, 1.550569, -0.223635)",
        "(0.157601, 1.543674, -0.221443)",
        "(0.157262, 1.536780, -0.218503)",
        "(0.156614, 1.529901, -0.214797)",
        "(0.156245, 1.526490, -0.212626)",
        "(0.155619, 1.519851, -0.208226)",
        "(0.155043, 1.513658, -0.202994)",
        "(0.154402, 1.507630, -0.197493)",
        "(0.153737, 1.501994, -0.191243)",
        "(0.153391, 1.499327, -0.187836)",
        "(0.152689, 1.494079, -0.181069)",
        "(0.152159, 1.489351, -0.174192)",
        "(0.151630, 1.485049, -0.167535)",
        "(0.151075, 1.481291, -0.160755)",
        "(0.150614, 1.478174, -0.153749)",
        "(0.150340, 1.476826, -0.150243)",
        "(0.149719, 1.474847, -0.143333)",
        "(0.149123, 1.473509, -0.136441)",
        "(0.148778, 1.473150, -0.129440)",
        "(0.148745, 1.473261, -0.125989)",
        "(0.148693, 1.473836, -0.118980)",
        "(0.148801, 1.475194, -0.111626)",
        "(0.148924, 1.477232, -0.104838)",
        "(0.149035, 1.480086, -0.098664)",
        "(0.149009, 1.481787, -0.095770)",
        "(0.148968, 1.485608, -0.090191)",
        "(0.149086, 1.490191, -0.085128)",
        "(0.149308, 1.495662, -0.080722)",
        "(0.149091, 1.501787, -0.076926)",
        "(0.148909, 1.505169, -0.075286)",
        "(0.148625, 1.512375, -0.072542)",
        "(0.148222, 1.520067, -0.070451)",
        "(0.147891, 1.528123, -0.068766)",
        "(0.147612, 1.536432, -0.067426)",
        "(0.147442, 1.540586, -0.066899)",
        "(0.147046, 1.549007, -0.066157)",
        "(0.146451, 1.557376, -0.065849)",
        "(0.145956, 1.565756, -0.066544)",
        "(0.145984, 1.574313, -0.067831)",
        "(0.145998, 1.578565, -0.068580)",
        "(0.145866, 1.586801, -0.070212)",
        "(0.145917, 1.594669, -0.072287)",
        "(0.146083, 1.602182, -0.074818)",
        "(0.146251, 1.609097, -0.077698)",
        "(0.146259, 1.612267, -0.079180)",
        "(0.146216, 1.618179, -0.082457)",
        "(0.146147, 1.623645, -0.086572)",
        "(0.145917, 1.628580, -0.091353)",
        "(0.145568, 1.633033, -0.096601)",
        "(0.145408, 1.634985, -0.099420)",
        "(0.145198, 1.638599, -0.105212)",
        "(0.145116, 1.641633, -0.111215)",
        "(0.145041, 1.644131, -0.117448)",
        "(0.144980, 1.646122, -0.124035)",
        "(0.144827, 1.647637, -0.130618)",
        "(0.144741, 1.648129, -0.133847)",
        "(0.144645, 1.648684, -0.140318)",
        "(0.144432, 1.648726, -0.146758)",
        "(0.144068, 1.648164, -0.153198)",
        "(0.144004, 1.647736, -0.156462)",
        "(0.144091, 1.646674, -0.163014)",
        "(0.144530, 1.644864, -0.168988)",
        "(0.144878, 1.642200, -0.174637)",
        "(0.145254, 1.638876, -0.180278)",
        "(0.145638, 1.636947, -0.183067)",
        "(0.146231, 1.632677, -0.188535)",
        "(0.146479, 1.627272, -0.193494)",
        "(0.146760, 1.621183, -0.197602)",
        "(0.147494, 1.614613, -0.200631)",
        "(0.147865, 1.611211, -0.202010)",
        "(0.148447, 1.604216, -0.204782)",
        "(0.148843, 1.597018, -0.207444)",
        "(0.149162, 1.589594, -0.209819)",
        "(0.149444, 1.581860, -0.211549)",
        "(0.149665, 1.573920, -0.212727)",
        "(0.149708, 1.569950, -0.213179)",
        "(0.149743, 1.562125, -0.214062)",
        "(0.149594, 1.554393, -0.214627)",
        "(0.149232, 1.546582, -0.214611)",
        "(0.149072, 1.542679, -0.214345)",
        "(0.148816, 1.535077, -0.212783)",
        "(0.148782, 1.527755, -0.210396)",
        "(0.148809, 1.520492, -0.207305)",
        "(0.148753, 1.513993, -0.203704)",
        "(0.148679, 1.510827, -0.201561)",
        "(0.148405, 1.504766, -0.196802)",
        "(0.147967, 1.499145, -0.191252)",
        "(0.147574, 1.493959, -0.185316)",
        "(0.147097, 1.489216, -0.179209)",
        "(0.146976, 1.487057, -0.175952)",
        "(0.147034, 1.483137, -0.169201)",
        "(0.147091, 1.479791, -0.161653)",
        "(0.147078, 1.476873, -0.153899)",
        "(0.147017, 1.474537, -0.146368)",
        "(0.147006, 1.473568, -0.142672)",
        "(0.147163, 1.472199, -0.135426)",
        "(0.147485, 1.471429, -0.128102)",
        "(0.147884, 1.471111, -0.120678)",
        "(0.148162, 1.471381, -0.113467)",
        "(0.148216, 1.471814, -0.109935)",
        "(0.148218, 1.473135, -0.103123)",
        "(0.148184, 1.475242, -0.096908)",
        "(0.148130, 1.478095, -0.091091)",
        "(0.148067, 1.481690, -0.085700)",
        "(0.148053, 1.483807, -0.083092)",
        "(0.148152, 1.488513, -0.078122)",
        "(0.148302, 1.493777, -0.073606)",
        "(0.148421, 1.499697, -0.069614)",
        "(0.148381, 1.506186, -0.065985)",
        "(0.148356, 1.509717, -0.064344)",
        "(0.148211, 1.517072, -0.061409)",
        "(0.147625, 1.524755, -0.059143)",
        "(0.146604, 1.532809, -0.057697)",
        "(0.145619, 1.541127, -0.056741)",
        "(0.145383, 1.545398, -0.056461)",
        "(0.145325, 1.553983, -0.056338)",
        "(0.145210, 1.562490, -0.056468)",
        "(0.145035, 1.570738, -0.056769)",
        "(0.144593, 1.578816, -0.057727)",
        "(0.144354, 1.586762, -0.059509)",
        "(0.144447, 1.590686, -0.060684)",
        "(0.144605, 1.598354, -0.063494)",
        "(0.144729, 1.605797, -0.066927)",
        "(0.144727, 1.612828, -0.070592)",
        "(0.144575, 1.619333, -0.074346)",
        "(0.144577, 1.622422, -0.076541)",
        "(0.144597, 1.628528, -0.081354)",
        "(0.144796, 1.634188, -0.086498)",
        "(0.145155, 1.639341, -0.091965)",
        "(0.145714, 1.643811, -0.097505)",
        "(0.146082, 1.645676, -0.100449)",
        "(0.146648, 1.649101, -0.106516)",
        "(0.146992, 1.651752, -0.112984)",
        "(0.147493, 1.653695, -0.119476)",
        "(0.147896, 1.654459, -0.122737)",
        "(0.148890, 1.655440, -0.129310)",
        "(0.149729, 1.655518, -0.135893)",
        "(0.150175, 1.654814, -0.142107)",
        "(0.150700, 1.653340, -0.147887)",
        "(0.151056, 1.652340, -0.150833)",
        "(0.151954, 1.650023, -0.156958)",
        "(0.152955, 1.646973, -0.162980)",
        "(0.153958, 1.643209, -0.168265)",
        "(0.154891, 1.638847, -0.173116)",
        "(0.155166, 1.636478, -0.175588)",
        "(0.155396, 1.631412, -0.180632)",
        "(0.155433, 1.625913, -0.185443)",
        "(0.155436, 1.619818, -0.189831)",
        "(0.155362, 1.613090, -0.193703)",
        "(0.155259, 1.609553, -0.195440)",
        "(0.154757, 1.602302, -0.198506)",
        "(0.153926, 1.594874, -0.201163)",
        "(0.153095, 1.587278, -0.203625)",
        "(0.152548, 1.579527, -0.205785)",
        "(0.152300, 1.575596, -0.206756)",
        "(0.151804, 1.567653, -0.208286)",
        "(0.151334, 1.559664, -0.208897)",
        "(0.150773, 1.551610, -0.208664)",
        "(0.150199, 1.543603, -0.208078)",
        "(0.149954, 1.539687, -0.207710)",
        "(0.149388, 1.531945, -0.206992)",
        "(0.148844, 1.524360, -0.206007)",
        "(0.148581, 1.517030, -0.204545)",
        "(0.148588, 1.509972, -0.202570)",
        "(0.148486, 1.506573, -0.201134)",
        "(0.148079, 1.499816, -0.197942)",
        "(0.147490, 1.493726, -0.194487)",
        "(0.146915, 1.488426, -0.191347)",
        "(0.146427, 1.483736, -0.187750)",
        "(0.146202, 1.481619, -0.185601)",
        "(0.145913, 1.477760, -0.180657)",
        "(0.145669, 1.474386, -0.174779)",
        "(0.145299, 1.471314, -0.168443)",
        "(0.145151, 1.468687, -0.161951)",
        "(0.145106, 1.466373, -0.155452)",
        "(0.145053, 1.465426, -0.152110)",
        "(0.145180, 1.463737, -0.145381)",
        "(0.145332, 1.462506, -0.138529)",
        "(0.145406, 1.461594, -0.131622)",
        "(0.145444, 1.461257, -0.128160)",
        "(0.145630, 1.460763, -0.121306)",
        "(0.145876, 1.460747, -0.114686)",
        "(0.146411, 1.461335, -0.108281)",
        "(0.146997, 1.462444, -0.101947)",
        "(0.147254, 1.463197, -0.098781)",
        "(0.147933, 1.465070, -0.092565)",
        "(0.148607, 1.467535, -0.086766)",
        "(0.149068, 1.470516, -0.081284)",
        "(0.149470, 1.473947, -0.075964)",
        "(0.149695, 1.476045, -0.073470)",
        "(0.150332, 1.480695, -0.068845)",
        "(0.150963, 1.486038, -0.064681)",
        "(0.151436, 1.491811, -0.060731)",
        "(0.151697, 1.498487, -0.057449)",
        "(0.151747, 1.502076, -0.056053)",
        "(0.152092, 1.509632, -0.053466)",
        "(0.152542, 1.517696, -0.051304)",
        "(0.152653, 1.525967, -0.049100)",
        "(0.152773, 1.534396, -0.047436)",
        "(0.152916, 1.538722, -0.046981)",
        "(0.153159, 1.547638, -0.046801)",
        "(0.152810, 1.556811, -0.047599)",
        "(0.152335, 1.565772, -0.048653)",
        "(0.152221, 1.574562, -0.050039)",
        "(0.152277, 1.578874, -0.050904)",
        "(0.152430, 1.587193, -0.052833)",
        "(0.152552, 1.595008, -0.055041)",
        "(0.152574, 1.602522, -0.057875)",
        "(0.152602, 1.609691, -0.061353)",
        "(0.152723, 1.613036, -0.063217)",
        "(0.153010, 1.619438, -0.066990)",
        "(0.153184, 1.625264, -0.071048)",
        "(0.153085, 1.630545, -0.075337)",
        "(0.152734, 1.635399, -0.079865)",
        "(0.152665, 1.637702, -0.082248)",
        "(0.152791, 1.642138, -0.087460)",
        "(0.152916, 1.646290, -0.093297)",
        "(0.153112, 1.649995, -0.099316)",
        "(0.153495, 1.653186, -0.105363)",
        "(0.153703, 1.654565, -0.108448)",
        "(0.154337, 1.656927, -0.114733)",
        "(0.155217, 1.658958, -0.121222)",
        "(0.156167, 1.660393, -0.127654)",
        "(0.157158, 1.661433, -0.134098)",
        "(0.157805, 1.661638, -0.137345)",
        "(0.159105, 1.661953, -0.143807)",
        "(0.160208, 1.661746, -0.150166)",
        "(0.161430, 1.661383, -0.156232)",
        "(0.162857, 1.660308, -0.161862)",
        "(0.163585, 1.659510, -0.164514)",
        "(0.165098, 1.657544, -0.169776)",
        "(0.166609, 1.655211, -0.174956)",
        "(0.168259, 1.652283, -0.179723)",
        "(0.169848, 1.648784, -0.184241)",
        "(0.170661, 1.646683, -0.186343)",
        "(0.172275, 1.642085, -0.190526)",
        "(0.173804, 1.636675, -0.194319)",
        "(0.175068, 1.630674, -0.197671)",
        "(0.176184, 1.624385, -0.200838)",
        "(0.176693, 1.621090, -0.202375)",
        "(0.177599, 1.614296, -0.205417)",
        "(0.178533, 1.607358, -0.208370)",
        "(0.179347, 1.600290, -0.211054)",
        "(0.179915, 1.593118, -0.213203)",
        "(0.180072, 1.589540, -0.214025)",
        "(0.180364, 1.582495, -0.215530)",
        "(0.180624, 1.575701, -0.216860)",
        "(0.180713, 1.569058, -0.217673)",
        "(0.180554, 1.562591, -0.217632)",
        "(0.180587, 1.559468, -0.217329)",
        "(0.180787, 1.553380, -0.216447)",
        "(0.181147, 1.547595, -0.215052)",
        "(0.181640, 1.541908, -0.213028)",
        "(0.182126, 1.536649, -0.210464)",
        "(0.182210, 1.534141, -0.208783)",
        "(0.182157, 1.529217, -0.204769)",
        "(0.182172, 1.524608, -0.199952)",
        "(0.182404, 1.520290, -0.194692)",
        "(0.182660, 1.516468, -0.189115)",
        "(0.182737, 1.514706, -0.186198)",
        "(0.182711, 1.511427, -0.180022)",
        "(0.182527, 1.508428, -0.173258)",
        "(0.182185, 1.505581, -0.165877)",
        "(0.181730, 1.502946, -0.158208)",
        "(0.181493, 1.501765, -0.154286)",
        "(0.180807, 1.499639, -0.146209)",
        "(0.180029, 1.498040, -0.138197)",
        "(0.179212, 1.496900, -0.130285)",
        "(0.177857, 1.496293, -0.122423)",
        "(0.177089, 1.496204, -0.118494)",
        "(0.176027, 1.496455, -0.110525)",
        "(0.175613, 1.497416, -0.102885)",
        "(0.175095, 1.499153, -0.095636)",
        "(0.174309, 1.501348, -0.088548)",
        "(0.173879, 1.502660, -0.085066)",
        "(0.173091, 1.505669, -0.078467)",
        "(0.172574, 1.509236, -0.072706)",
        "(0.172214, 1.513502, -0.067633)",
        "(0.171871, 1.518410, -0.063181)",
        "(0.171576, 1.521420, -0.061207)",
        "(0.170994, 1.527076, -0.057947)",
        "(0.170581, 1.533349, -0.055227)",
        "(0.170659, 1.540210, -0.052775)",
        "(0.170915, 1.547359, -0.050674)",
        "(0.170900, 1.551053, -0.049761)",
        "(0.170769, 1.558541, -0.048221)",
        "(0.170524, 1.566220, -0.047417)",
        "(0.170143, 1.573840, -0.047272)",
        "(0.170131, 1.581580, -0.048144)",
        "(0.170131, 1.585422, -0.048692)",
        "(0.169769, 1.592999, -0.050548)",
        "(0.169324, 1.600270, -0.052590)",
        "(0.169045, 1.607306, -0.054912)",
        "(0.168919, 1.614084, -0.057502)",
        "(0.168933, 1.617334, -0.059003)",
        "(0.168955, 1.623714, -0.062334)",
        "(0.169059, 1.629717, -0.065917)",
        "(0.168886, 1.635255, -0.069662)",
        "(0.168634, 1.640270, -0.073800)",
        "(0.168669, 1.642601, -0.076001)",
        "(0.168878, 1.646953, -0.080737)",
        "(0.168953, 1.650936, -0.085707)",
        "(0.169078, 1.654524, -0.090890)",
        "(0.169370, 1.657779, -0.096500)",
        "(0.169670, 1.659264, -0.099398)",
        "(0.170478, 1.661823, -0.105251)",
        "(0.171182, 1.663766, -0.110870)",
        "(0.171553, 1.665156, -0.116464)",
        "(0.171799, 1.666233, -0.122348)",
        "(0.172049, 1.666665, -0.125310)",
        "(0.172771, 1.667243, -0.131206)",
        "(0.173833, 1.667323, -0.137084)",
        "(0.175152, 1.666921, -0.142758)",
        "(0.176403, 1.666073, -0.148231)",
        "(0.176985, 1.665429, -0.150912)",
        "(0.178101, 1.663812, -0.156338)",
        "(0.179289, 1.661622, -0.161719)",
        "(0.180258, 1.659029, -0.167171)",
        "(0.181066, 1.655989, -0.172424)",
        "(0.181460, 1.654313, -0.174925)",
        "(0.182305, 1.650720, -0.179561)",
        "(0.183252, 1.646647, -0.183736)",
        "(0.184441, 1.642116, -0.187642)",
        "(0.185741, 1.637274, -0.191371)",
        "(0.186225, 1.634775, -0.193039)",
        "(0.186736, 1.629521, -0.196226)",
        "(0.187023, 1.623939, -0.199600)",
        "(0.187688, 1.618121, -0.203243)",
        "(0.188391, 1.612309, -0.206906)",
        "(0.188763, 1.609350, -0.208577)",
        "(0.189456, 1.603296, -0.211512)",
        "(0.190097, 1.597069, -0.213791)",
        "(0.190704, 1.590860, -0.215233)",
        "(0.191271, 1.584455, -0.215911)",
        "(0.191582, 1.581173, -0.215919)",
        "(0.192455, 1.574533, -0.215665)",
        "(0.193495, 1.567783, -0.214801)",
        "(0.194287, 1.560817, -0.212998)",
        "(0.195043, 1.553562, -0.210227)",
        "(0.195443, 1.549871, -0.208357)",
        "(0.196120, 1.542522, -0.204262)",
        "(0.196338, 1.535250, -0.199825)",
        "(0.196039, 1.528191, -0.194823)",
        "(0.195366, 1.521422, -0.188881)",
        "(0.194898, 1.518194, -0.185623)",
        "(0.193911, 1.512138, -0.178924)",
        "(0.192939, 1.506656, -0.172085)",
        "(0.191955, 1.501630, -0.165087)",
        "(0.190679, 1.497221, -0.157756)",
        "(0.190010, 1.495166, -0.153940)",
        "(0.188685, 1.491419, -0.146050)",
        "(0.187610, 1.488224, -0.137954)",
        "(0.186883, 1.485682, -0.129923)",
        "(0.185910, 1.483914, -0.122030)",
        "(0.185330, 1.483339, -0.118130)",
        "(0.184282, 1.482853, -0.110385)",
        "(0.183335, 1.483138, -0.102708)",
        "(0.182634, 1.484281, -0.095027)",
        "(0.182075, 1.486363, -0.087854)",
        "(0.181781, 1.487715, -0.084539)",
        "(0.181204, 1.490837, -0.078193)",
        "(0.180963, 1.494454, -0.072173)",
        "(0.181046, 1.498550, -0.066581)",
        "(0.181156, 1.502999, -0.061305)",
        "(0.181089, 1.505342, -0.058875)",
        "(0.180717, 1.510246, -0.054471)",
        "(0.180392, 1.515566, -0.050704)",
        "(0.180170, 1.521261, -0.047471)",
        "(0.179983, 1.527389, -0.044803)",
        "(0.179853, 1.530511, -0.043576)",
        "(0.179518, 1.537073, -0.041549)",
        "(0.179282, 1.543775, -0.039933)",
        "(0.178730, 1.550506, -0.038797)",
        "(0.178315, 1.557312, -0.038300)",
        "(0.178180, 1.560730, -0.038286)",
        "(0.177757, 1.567580, -0.038614)",
        "(0.177133, 1.574286, -0.039093)",
        "(0.176401, 1.580960, -0.039826)",
        "(0.175608, 1.587578, -0.041097)",
        "(0.175127, 1.590828, -0.041861)",
        "(0.174094, 1.597248, -0.043522)",
        "(0.172940, 1.603656, -0.045510)",
        "(0.171741, 1.609940, -0.047821)",
        "(0.170740, 1.615904, -0.050342)",
        "(0.170382, 1.618785, -0.051769)",
        "(0.169730, 1.624379, -0.054809)",
        "(0.169120, 1.629610, -0.058284)",
        "(0.168629, 1.634702, -0.062243)",
        "(0.168248, 1.639477, -0.066496)",
        "(0.167949, 1.641754, -0.068753)",
        "(0.167459, 1.646144, -0.073291)",
        "(0.167151, 1.650166, -0.077866)",
        "(0.166968, 1.653664, -0.082645)",
        "(0.167140, 1.656687, -0.087840)",
        "(0.167310, 1.658014, -0.090510)",
        "(0.167486, 1.660208, -0.095645)",
        "(0.167538, 1.661793, -0.100768)",
        "(0.167273, 1.662865, -0.106259)",
        "(0.167061, 1.663455, -0.112196)",
        "(0.166856, 1.663464, -0.115168)",
        "(0.166466, 1.663081, -0.120932)",
        "(0.166445, 1.662041, -0.126557)",
        "(0.166695, 1.660426, -0.132268)",
        "(0.167001, 1.658396, -0.138009)",
        "(0.167087, 1.657171, -0.140801)",
        "(0.167016, 1.654597, -0.146302)",
        "(0.166801, 1.651741, -0.151732)",
        "(0.166754, 1.648426, -0.157063)",
        "(0.167145, 1.645043, -0.162450)",
        "(0.167498, 1.643264, -0.165036)",
        "(0.168127, 1.639532, -0.169758)",
        "(0.168331, 1.635264, -0.173420)",
        "(0.168484, 1.630695, -0.176530)",
        "(0.168721, 1.625944, -0.179392)",
        "(0.168977, 1.623541, -0.180768)",
        "(0.169518, 1.618475, -0.183127)",
        "(0.169779, 1.613079, -0.184824)",
        "(0.170029, 1.607442, -0.185818)",
        "(0.170280, 1.601471, -0.186328)",
        "(0.170375, 1.598374, -0.186434)",
        "(0.170548, 1.592221, -0.186638)",
        "(0.170604, 1.585966, -0.186650)",
        "(0.170482, 1.579903, -0.186679)",
        "(0.170480, 1.574008, -0.186099)",
        "(0.170443, 1.571052, -0.185745)",
        "(0.170286, 1.565066, -0.184451)",
        "(0.170393, 1.559087, -0.182569)",
        "(0.170483, 1.553049, -0.180204)",
        "(0.170032, 1.546826, -0.176968)",
        "(0.169440, 1.543530, -0.174917)",
        "(0.168087, 1.536967, -0.170517)",
        "(0.166711, 1.530536, -0.165614)",
        "(0.165276, 1.524413, -0.160159)",
        "(0.163399, 1.518622, -0.154173)",
        "(0.162294, 1.515930, -0.150972)",
        "(0.160136, 1.511058, -0.144399)",
        "(0.158312, 1.507297, -0.137955)",
        "(0.156808, 1.504422, -0.131443)",
        "(0.155396, 1.502463, -0.124605)",
        "(0.154661, 1.501787, -0.120980)",
        "(0.153158, 1.500955, -0.113550)",
        "(0.151787, 1.501206, -0.106116)",
        "(0.150709, 1.502274, -0.098971)",
        "(0.149841, 1.503937, -0.091839)",
        "(0.149414, 1.505020, -0.088230)",
        "(0.148729, 1.507485, -0.080975)",
        "(0.148371, 1.510404, -0.074052)",
        "(0.148537, 1.513939, -0.067751)",
        "(0.148806, 1.517867, -0.062109)",
        "(0.148925, 1.520043, -0.059576)",
        "(0.149000, 1.524415, -0.054772)",
        "(0.149090, 1.529140, -0.050686)",
        "(0.149385, 1.534199, -0.047333)",
        "(0.149574, 1.539414, -0.044481)",
        "(0.149656, 1.542187, -0.043348)",
        "(0.149720, 1.547816, -0.041186)",
        "(0.149483, 1.553719, -0.039536)",
        "(0.149428, 1.560043, -0.038308)",
        "(0.149583, 1.566520, -0.037646)",
        "(0.149549, 1.569732, -0.037514)",
        "(0.149187, 1.576112, -0.037259)",
        "(0.148648, 1.582547, -0.037501)",
        "(0.148203, 1.589085, -0.038524)",
        "(0.147810, 1.595642, -0.039943)",
        "(0.147519, 1.598815, -0.040679)",
        "(0.146650, 1.605072, -0.042051)",
        "(0.145802, 1.611199, -0.043698)",
        "(0.145232, 1.617268, -0.045642)",
        "(0.144939, 1.623358, -0.047899)",
        "(0.144993, 1.626148, -0.048988)",
        "(0.145178, 1.631623, -0.051271)",
        "(0.145311, 1.636831, -0.053876)",
        "(0.145452, 1.641860, -0.056729)",
        "(0.145720, 1.646759, -0.059928)",
        "(0.145815, 1.649122, -0.061698)",
        "(0.145822, 1.653532, -0.065275)",
        "(0.145843, 1.657555, -0.068980)",
        "(0.146047, 1.661272, -0.072856)",
        "(0.146565, 1.664577, -0.077044)",
        "(0.146760, 1.666090, -0.079387)",
        "(0.146931, 1.668869, -0.084207)",
        "(0.146929, 1.671288, -0.088943)",
        "(0.146792, 1.673158, -0.093889)",
        "(0.146786, 1.674613, -0.099029)",
        "(0.146930, 1.675142, -0.101647)",
        "(0.147032, 1.675896, -0.106906)",
        "(0.147159, 1.676206, -0.111987)",
        "(0.147561, 1.676077, -0.116903)",
        "(0.148080, 1.675620, -0.121761)",
        "(0.148388, 1.675198, -0.124177)",
        "(0.148879, 1.674048, -0.128906)",
        "(0.149279, 1.672346, -0.133454)",
        "(0.149866, 1.670133, -0.137892)",
        "(0.150487, 1.667361, -0.142139)",
        "(0.150775, 1.665739, -0.144110)",
        "(0.151366, 1.662094, -0.147857)",
        "(0.152092, 1.657726, -0.151302)",
        "(0.153150, 1.652776, -0.154318)",
        "(0.154263, 1.647186, -0.156800)",
        "(0.154729, 1.644156, -0.157907)",
        "(0.155556, 1.637874, -0.159970)",
        "(0.156664, 1.631283, -0.161720)",
        "(0.157993, 1.624417, -0.162907)",
        "(0.159335, 1.617368, -0.163518)",
        "(0.159981, 1.613757, -0.163675)",
        "(0.161318, 1.606479, -0.163959)",
        "(0.162728, 1.599277, -0.164322)",
        "(0.164085, 1.592354, -0.164373)",
        "(0.165173, 1.585711, -0.163883)",
        "(0.165656, 1.582521, -0.163410)",
        "(0.166871, 1.576212, -0.162163)",
        "(0.168325, 1.570246, -0.160878)",
        "(0.169935, 1.564672, -0.158930)",
        "(0.170888, 1.559325, -0.155858)",
        "(0.171201, 1.556659, -0.154046)",
        "(0.171757, 1.551467, -0.149933)",
        "(0.172463, 1.546696, -0.145436)",
        "(0.173179, 1.542441, -0.140775)",
        "(0.173545, 1.538454, -0.135648)",
        "(0.173549, 1.536555, -0.132864)",
        "(0.173382, 1.532985, -0.126940)",
        "(0.172907, 1.529890, -0.120598)",
        "(0.172297, 1.527244, -0.114050)",
        "(0.171522, 1.525087, -0.107511)",
        "(0.171036, 1.524155, -0.104176)",
        "(0.169947, 1.522762, -0.097435)",
        "(0.168793, 1.522072, -0.090872)",
        "(0.167696, 1.521983, -0.084472)",
        "(0.166790, 1.522828, -0.078515)",
        "(0.166364, 1.523578, -0.075752)",
        "(0.165697, 1.525555, -0.070477)",
        "(0.165429, 1.528442, -0.065727)",
        "(0.165292, 1.531875, -0.061275)",
        "(0.164913, 1.535815, -0.057131)",
        "(0.164685, 1.537952, -0.055232)",
        "(0.164787, 1.542610, -0.051979)",
        "(0.165247, 1.547852, -0.049532)",
        "(0.165955, 1.553420, -0.047407)",
        "(0.166585, 1.559231, -0.045618)",
        "(0.166940, 1.562290, -0.044964)",
        "(0.167530, 1.568527, -0.044067)",
        "(0.167988, 1.575012, -0.043555)",
        "(0.168520, 1.581725, -0.043506)",
        "(0.169019, 1.588699, -0.043991)",
        "(0.169292, 1.592225, -0.044364)",
        "(0.169729, 1.599202, -0.045269)",
        "(0.170263, 1.606204, -0.046455)",
        "(0.171082, 1.613164, -0.048268)",
        "(0.171675, 1.619891, -0.050459)",
        "(0.171898, 1.623167, -0.051614)",
        "(0.172171, 1.629472, -0.054193)",
        "(0.172184, 1.635495, -0.057228)",
        "(0.172278, 1.641111, -0.060790)",
        "(0.172629, 1.646456, -0.064761)",
        "(0.172926, 1.648984, -0.066876)",
        "(0.173786, 1.653818, -0.071279)",
        "(0.174985, 1.658291, -0.076066)",
        "(0.176318, 1.662280, -0.081234)",
        "(0.177601, 1.665987, -0.087140)",
        "(0.178231, 1.667778, -0.090308)",
        "(0.179520, 1.670985, -0.097034)",
        "(0.180818, 1.673764, -0.104002)",
        "(0.182299, 1.675964, -0.111014)",
        "(0.183798, 1.677600, -0.118197)",
        "(0.184598, 1.678317, -0.121824)",
        "(0.186229, 1.679287, -0.129127)",
        "(0.187970, 1.679670, -0.136214)",
        "(0.189883, 1.679380, -0.143108)",
        "(0.191597, 1.678396, -0.150249)",
        "(0.192513, 1.677682, -0.153838)",
        "(0.194391, 1.675862, -0.160956)",
        "(0.196076, 1.673229, -0.167750)",
        "(0.197635, 1.670223, -0.174475)",
        "(0.198826, 1.666777, -0.180820)",
        "(0.199423, 1.664817, -0.183746)",
        "(0.200569, 1.660509, -0.189453)",
        "(0.201910, 1.655635, -0.194907)",
        "(0.203191, 1.650314, -0.200068)",
        "(0.204045, 1.644467, -0.204792)",
        "(0.204281, 1.641340, -0.207013)",
        "(0.204734, 1.634461, -0.210862)",
        "(0.205553, 1.627291, -0.214269)",
        "(0.206392, 1.619706, -0.216893)",
        "(0.206911, 1.611631, -0.218681)",
        "(0.207067, 1.607494, -0.219423)",
        "(0.207507, 1.599073, -0.220285)",
        "(0.207955, 1.590735, -0.220711)",
        "(0.207876, 1.582447, -0.220581)",
        "(0.207479, 1.574248, -0.219809)",
        "(0.207189, 1.570241, -0.219063)",
        "(0.206741, 1.562487, -0.216761)",
        "(0.206422, 1.554983, -0.213863)",
        "(0.205989, 1.547842, -0.210142)",
        "(0.205548, 1.541031, -0.205820)",
        "(0.205345, 1.537773, -0.203570)",
        "(0.204911, 1.531538, -0.198675)",
        "(0.204453, 1.525660, -0.192908)",
        "(0.203946, 1.520007, -0.186639)",
        "(0.203292, 1.514750, -0.180133)",
        "(0.202920, 1.512301, -0.176681)",
        "(0.202052, 1.507833, -0.169529)",
        "(0.201037, 1.504065, -0.162227)",
        "(0.200243, 1.501100, -0.154865)",
        "(0.199235, 1.499143, -0.147238)",
        "(0.198632, 1.498500, -0.143197)",
        "(0.197519, 1.497733, -0.135020)",
        "(0.196751, 1.498298, -0.126908)",
        "(0.196410, 1.499588, -0.118685)",
        "(0.196417, 1.501793, -0.110318)",
        "(0.196415, 1.503033, -0.106242)",
        "(0.196532, 1.506632, -0.098528)",
        "(0.196407, 1.510589, -0.091262)",
        "(0.196206, 1.515461, -0.084877)",
        "(0.196749, 1.521358, -0.079332)",
        "(0.197046, 1.524539, -0.076750)",
        "(0.197414, 1.530980, -0.071686)",
        "(0.197871, 1.537955, -0.067288)",
        "(0.197784, 1.545500, -0.063756)",
        "(0.198040, 1.553519, -0.060756)",
        "(0.198486, 1.557747, -0.059547)",
        "(0.199226, 1.566340, -0.057607)",
        "(0.199775, 1.574917, -0.055998)",
        "(0.200333, 1.583526, -0.055090)",
        "(0.200577, 1.592151, -0.054836)",
        "(0.200574, 1.596480, -0.055011)",
        "(0.200766, 1.605105, -0.055748)",
        "(0.200942, 1.613354, -0.057065)",
        "(0.200957, 1.621266, -0.058643)",
        "(0.201109, 1.628712, -0.061197)",
        "(0.201273, 1.632364, -0.062701)",
        "(0.201807, 1.639305, -0.066150)",
        "(0.202852, 1.645899, -0.070153)",
        "(0.203966, 1.651938, -0.074997)",
        "(0.205315, 1.657433, -0.080134)",
        "(0.206114, 1.659959, -0.082930)",
        "(0.207859, 1.664738, -0.089011)",
        "(0.209601, 1.669130, -0.095867)",
        "(0.211007, 1.673098, -0.103352)",
        "(0.212380, 1.676573, -0.111278)",
        "(0.213099, 1.678040, -0.115347)",
        "(0.214796, 1.680590, -0.123507)",
        "(0.216868, 1.682638, -0.131693)",
        "(0.218528, 1.684125, -0.139999)",
        "(0.220009, 1.684903, -0.148331)",
        "(0.220862, 1.684941, -0.152413)",
        "(0.222811, 1.684582, -0.160388)",
        "(0.224955, 1.683334, -0.168210)",
        "(0.226684, 1.681492, -0.176067)",
        "(0.228245, 1.678786, -0.183373)",
        "(0.229019, 1.677190, -0.186899)",
        "(0.230474, 1.673380, -0.193714)",
        "(0.231776, 1.668735, -0.200381)",
        "(0.232775, 1.663804, -0.207076)",
        "(0.233506, 1.658223, -0.213077)",
        "(0.233883, 1.655295, -0.215838)",
        "(0.234499, 1.648920, -0.220809)",
        "(0.235086, 1.642158, -0.225281)",
        "(0.235663, 1.635094, -0.229056)",
        "(0.236107, 1.627830, -0.232229)",
        "(0.236331, 1.624097, -0.233580)",
        "(0.236865, 1.616575, -0.235939)",
        "(0.237425, 1.609441, -0.237599)",
        "(0.237575, 1.602172, -0.238550)",
        "(0.237453, 1.594646, -0.238686)",
        "(0.237418, 1.590875, -0.238509)",
        "(0.237442, 1.583436, -0.237699)",
        "(0.237573, 1.576118, -0.236006)",
        "(0.237401, 1.568741, -0.233407)",
        "(0.237019, 1.561450, -0.230206)",
        "(0.236924, 1.557841, -0.228530)",
        "(0.236786, 1.550616, -0.224841)",
        "(0.236547, 1.543523, -0.220542)",
        "(0.235841, 1.536564, -0.215212)",
        "(0.234727, 1.529857, -0.208962)",
        "(0.234312, 1.526600, -0.205687)",
        "(0.233758, 1.520452, -0.199171)",
        "(0.233098, 1.514781, -0.192346)",
        "(0.232361, 1.509431, -0.184714)",
        "(0.231376, 1.504508, -0.176520)",
        "(0.230923, 1.502244, -0.172405)",
        "(0.230172, 1.498050, -0.164175)",
        "(0.229448, 1.494347, -0.155787)",
        "(0.228624, 1.490994, -0.146978)",
        "(0.227753, 1.488254, -0.138187)",
        "(0.227349, 1.487016, -0.133918)",
        "(0.226939, 1.485055, -0.125666)",
        "(0.226841, 1.483500, -0.117844)",
        "(0.226688, 1.482723, -0.110316)",
        "(0.226463, 1.482661, -0.106478)",
        "(0.225898, 1.482809, -0.098645)",
        "(0.225627, 1.483703, -0.090592)",
        "(0.225466, 1.485363, -0.082694)",
        "(0.225096, 1.487879, -0.075219)",
        "(0.224554, 1.491238, -0.068206)",
        "(0.224291, 1.493326, -0.064993)",
        "(0.223785, 1.498187, -0.059254)",
        "(0.223531, 1.504141, -0.054348)",
        "(0.223428, 1.510966, -0.050288)",
        "(0.223156, 1.518838, -0.047316)",
        "(0.222915, 1.522906, -0.045997)",
        "(0.222411, 1.531618, -0.043855)",
        "(0.222155, 1.540824, -0.042372)",
        "(0.221941, 1.550346, -0.041675)",
        "(0.222431, 1.560027, -0.041448)",
        "(0.222551, 1.564904, -0.041652)",
        "(0.222201, 1.574516, -0.042028)",
        "(0.221881, 1.584071, -0.042723)",
        "(0.221897, 1.593632, -0.044311)",
        "(0.222243, 1.602865, -0.046209)",
        "(0.222606, 1.607332, -0.047172)",
        "(0.223192, 1.615870, -0.049467)",
        "(0.223592, 1.623918, -0.052223)",
        "(0.223686, 1.631474, -0.055460)",
        "(0.223546, 1.638546, -0.059379)",
        "(0.223405, 1.641932, -0.061679)",
        "(0.223019, 1.648434, -0.066578)",
        "(0.222472, 1.654255, -0.071891)",
        "(0.221814, 1.659501, -0.077564)",
        "(0.221297, 1.664081, -0.083673)",
        "(0.221091, 1.666160, -0.086780)",
        "(0.220339, 1.669432, -0.093212)",
        "(0.219539, 1.672039, -0.099989)",
        "(0.218886, 1.674019, -0.107540)",
        "(0.218350, 1.675189, -0.115681)",
        "(0.218068, 1.675514, -0.119817)",
        "(0.217645, 1.675273, -0.127979)",
        "(0.217267, 1.673958, -0.136123)",
        "(0.217190, 1.671950, -0.144291)",
        "(0.217377, 1.669041, -0.152138)",
        "(0.217466, 1.667183, -0.155943)",
        "(0.217619, 1.662893, -0.163199)",
        "(0.217806, 1.657852, -0.170195)",
        "(0.218154, 1.652336, -0.176889)",
        "(0.218174, 1.645999, -0.182936)",
        "(0.218063, 1.642690, -0.185783)",
        "(0.217820, 1.635727, -0.191084)",
        "(0.217820, 1.628605, -0.196033)",
        "(0.217921, 1.621339, -0.200207)",
        "(0.217741, 1.614095, -0.204049)",
        "(0.217601, 1.610422, -0.205715)",
        "(0.217079, 1.602853, -0.208783)",
        "(0.216296, 1.595162, -0.211253)",
        "(0.215441, 1.587362, -0.213330)",
        "(0.214435, 1.579254, -0.214870)",
        "(0.214047, 1.575080, -0.215435)",
        "(0.213656, 1.566582, -0.216245)",
        "(0.213567, 1.558018, -0.216501)",
        "(0.213278, 1.549483, -0.216251)",
        "(0.212720, 1.540861, -0.215766)",
        "(0.212514, 1.536556, -0.215540)",
        "(0.212361, 1.527864, -0.215144)",
        "(0.212329, 1.519157, -0.214655)",
        "(0.212128, 1.510373, -0.213631)",
        "(0.211521, 1.501746, -0.211882)",
        "(0.211189, 1.497496, -0.210753)",
        "(0.210685, 1.489336, -0.207840)",
        "(0.210443, 1.481644, -0.204318)",
        "(0.210234, 1.474280, -0.200108)",
        "(0.209930, 1.467277, -0.195076)",
        "(0.209953, 1.463956, -0.192190)",
        "(0.210251, 1.457920, -0.185497)",
        "(0.210418, 1.452352, -0.178292)",
        "(0.210593, 1.447222, -0.171069)",
        "(0.210554, 1.442605, -0.163714)",
        "(0.210469, 1.440615, -0.159794)",
        "(0.210129, 1.437061, -0.151637)",
        "(0.209688, 1.434347, -0.143128)",
        "(0.209473, 1.432604, -0.134542)",
        "(0.209188, 1.432093, -0.125755)",
        "(0.209109, 1.432257, -0.121219)",
        "(0.209094, 1.433359, -0.112215)",
        "(0.209092, 1.435759, -0.103832)",
        "(0.209137, 1.439390, -0.095925)",
        "(0.209407, 1.443676, -0.088492)",
        "(0.209617, 1.446154, -0.084974)",
        "(0.210193, 1.451933, -0.078640)",
        "(0.210336, 1.458310, -0.072732)",
        "(0.210446, 1.465534, -0.067555)",
        "(0.210919, 1.473829, -0.063920)",
        "(0.211086, 1.478192, -0.062476)",
        "(0.211043, 1.487019, -0.059781)",
        "(0.210868, 1.496117, -0.057556)",
        "(0.210947, 1.505470, -0.056029)",
        "(0.210964, 1.514800, -0.054838)",
        "(0.210893, 1.519398, -0.054377)",
        "(0.210612, 1.528510, -0.053783)",
        "(0.210287, 1.537636, -0.054091)",
        "(0.209913, 1.546776, -0.055102)",
        "(0.209462, 1.555727, -0.056465)",
        "(0.209191, 1.560012, -0.057407)",
        "(0.208795, 1.568486, -0.059187)",
        "(0.208182, 1.576625, -0.061632)",
        "(0.207852, 1.584477, -0.064440)",
        "(0.207611, 1.591936, -0.067739)",
        "(0.207529, 1.595582, -0.069484)",
        "(0.207374, 1.602350, -0.073694)",
        "(0.206970, 1.608558, -0.078472)",
        "(0.206572, 1.614336, -0.083513)",
        "(0.206124, 1.619675, -0.088852)",
        "(0.205945, 1.622078, -0.091657)",
        "(0.205515, 1.626529, -0.097715)",
        "(0.204841, 1.630363, -0.104580)",
        "(0.204326, 1.633725, -0.111596)",
        "(0.203860, 1.636085, -0.118830)",
        "(0.203697, 1.637182, -0.122366)",
        "(0.203731, 1.638465, -0.129496)",
        "(0.203633, 1.639297, -0.136941)",
        "(0.203577, 1.639471, -0.144823)",
        "(0.203637, 1.639239, -0.152824)",
        "(0.203766, 1.638717, -0.156810)",
        "(0.204370, 1.637357, -0.164337)",
        "(0.205465, 1.635122, -0.171469)",
        "(0.206065, 1.632236, -0.178947)",
        "(0.206800, 1.628847, -0.186073)",
        "(0.207291, 1.626783, -0.189234)",
        "(0.208363, 1.622053, -0.195016)",
        "(0.209522, 1.616621, -0.200303)",
        "(0.210292, 1.610691, -0.205139)",
        "(0.210575, 1.604384, -0.209645)",
        "(0.210636, 1.601086, -0.211718)",
        "(0.210824, 1.594388, -0.215700)",
        "(0.211337, 1.587544, -0.219081)",
        "(0.211987, 1.580638, -0.221441)",
        "(0.212253, 1.573525, -0.222829)",
        "(0.212287, 1.569964, -0.223493)",
        "(0.212344, 1.563001, -0.224712)",
        "(0.212453, 1.556152, -0.225623)",
        "(0.212722, 1.549250, -0.225991)",
        "(0.213059, 1.542310, -0.225488)",
        "(0.213336, 1.538833, -0.225033)",
        "(0.213878, 1.531926, -0.223621)",
        "(0.214348, 1.525061, -0.221940)",
        "(0.214797, 1.518265, -0.219843)",
        "(0.215008, 1.511560, -0.217067)",
        "(0.215022, 1.508286, -0.215424)",
        "(0.215072, 1.502010, -0.211697)",
        "(0.214831, 1.496018, -0.207537)",
        "(0.214445, 1.490685, -0.202923)",
        "(0.213785, 1.485926, -0.197911)",
        "(0.213307, 1.483767, -0.195264)",
        "(0.212316, 1.480016, -0.189448)",
        "(0.211839, 1.476862, -0.182720)",
        "(0.211588, 1.474370, -0.175262)",
        "(0.211429, 1.472365, -0.167345)",
        "(0.211251, 1.471497, -0.163232)",
        "(0.210635, 1.470298, -0.154568)",
        "(0.209904, 1.469920, -0.145767)",
        "(0.209254, 1.470395, -0.137113)",
        "(0.208665, 1.471844, -0.128893)",
        "(0.208372, 1.473150, -0.124946)",
        "(0.207914, 1.476040, -0.117135)",
        "(0.207423, 1.479721, -0.109871)",
        "(0.206975, 1.484366, -0.102797)",
        "(0.206667, 1.489477, -0.096966)",
        "(0.206540, 1.492338, -0.094259)",
        "(0.206330, 1.498259, -0.088930)",
        "(0.206031, 1.504768, -0.084169)",
        "(0.205948, 1.511899, -0.080239)",
        "(0.205443, 1.519431, -0.077108)",
        "(0.204950, 1.523205, -0.075607)",
        "(0.203965, 1.530965, -0.072987)",
        "(0.203049, 1.539042, -0.071109)",
        "(0.202063, 1.547339, -0.069570)",
        "(0.200944, 1.555854, -0.068535)",
        "(0.200240, 1.560150, -0.068320)",
        "(0.198480, 1.568942, -0.068290)",
        "(0.196286, 1.577780, -0.068383)",
        "(0.194585, 1.586672, -0.068891)",
        "(0.193076, 1.595474, -0.069924)",
        "(0.192360, 1.599802, -0.070453)",
        "(0.190949, 1.608215, -0.071770)",
        "(0.189791, 1.616465, -0.073618)",
        "(0.188960, 1.624320, -0.075792)",
        "(0.188116, 1.631474, -0.078334)",
        "(0.187788, 1.634989, -0.079809)",
        "(0.187436, 1.641710, -0.083329)",
        "(0.187182, 1.647930, -0.087200)",
        "(0.187135, 1.653740, -0.091766)",
        "(0.187240, 1.659091, -0.097076)",
        "(0.187338, 1.661622, -0.099754)",
        "(0.187744, 1.666215, -0.105751)",
        "(0.188335, 1.670292, -0.112369)",
        "(0.189125, 1.673575, -0.119157)",
        "(0.189716, 1.676081, -0.126146)",
        "(0.189914, 1.676984, -0.129855)",
        "(0.190497, 1.678374, -0.137352)",
        "(0.191257, 1.679096, -0.144988)",
        "(0.191951, 1.679040, -0.152809)",
        "(0.192842, 1.678297, -0.160860)",
        "(0.193265, 1.677677, -0.164976)",
        "(0.194121, 1.676082, -0.173012)",
        "(0.195298, 1.673698, -0.180555)",
        "(0.196649, 1.670582, -0.187341)",
        "(0.198215, 1.666581, -0.193229)",
        "(0.198973, 1.664375, -0.196045)",
        "(0.200576, 1.659272, -0.201323)",
        "(0.202249, 1.653741, -0.206531)",
        "(0.204237, 1.647665, -0.211494)",
        "(0.206327, 1.640900, -0.215852)",
        "(0.207408, 1.637379, -0.217832)",
        "(0.209543, 1.629906, -0.221292)",
        "(0.211456, 1.621989, -0.224257)",
        "(0.213079, 1.613929, -0.227075)",
        "(0.214492, 1.605917, -0.229640)",
        "(0.215022, 1.601891, -0.230691)",
        "(0.215786, 1.593761, -0.232452)",
        "(0.216191, 1.585556, -0.233363)",
        "(0.216694, 1.577299, -0.233134)",
        "(0.217129, 1.569165, -0.232085)",
        "(0.217310, 1.565105, -0.231341)",
        "(0.217523, 1.557106, -0.229383)",
        "(0.217356, 1.549076, -0.226973)",
        "(0.217130, 1.540915, -0.224088)",
        "(0.216719, 1.532847, -0.220599)",
        "(0.216442, 1.528888, -0.218602)",
        "(0.215594, 1.521026, -0.214001)",
        "(0.214203, 1.513304, -0.208547)",
        "(0.212397, 1.506126, -0.202479)",
        "(0.210755, 1.499560, -0.196313)",
        "(0.209926, 1.496454, -0.193176)",
        "(0.208334, 1.490747, -0.186413)",
        "(0.207007, 1.485737, -0.178704)",
        "(0.205812, 1.481626, -0.170274)",
        "(0.204676, 1.478571, -0.161861)",
        "(0.204151, 1.477552, -0.157743)",
        "(0.203147, 1.476193, -0.149579)",
        "(0.202039, 1.475949, -0.141568)",
        "(0.201041, 1.477022, -0.133749)",
        "(0.200178, 1.479187, -0.126274)",
        "(0.199722, 1.480633, -0.122644)",
        "(0.198938, 1.484514, -0.115499)",
        "(0.198146, 1.489058, -0.108495)",
        "(0.197608, 1.494560, -0.101835)",
        "(0.197463, 1.497537, -0.098750)",
        "(0.197309, 1.504314, -0.093202)",
        "(0.197127, 1.511492, -0.088105)",
        "(0.196824, 1.518984, -0.083454)",
        "(0.196625, 1.526740, -0.079116)",
        "(0.196765, 1.534798, -0.075265)",
        "(0.196838, 1.538947, -0.073616)",
        "(0.196769, 1.547371, -0.070940)",
        "(0.196447, 1.555912, -0.068940)",
        "(0.195934, 1.564585, -0.067598)",
        "(0.195577, 1.573368, -0.066863)",
        "(0.195386, 1.577779, -0.066795)",
        "(0.194909, 1.586725, -0.067426)",
        "(0.194341, 1.595655, -0.068481)",
        "(0.193744, 1.604275, -0.069946)",
        "(0.193044, 1.612628, -0.071985)",
        "(0.192769, 1.616741, -0.073145)",
        "(0.192304, 1.624736, -0.075867)",
        "(0.191705, 1.632339, -0.079128)",
        "(0.191256, 1.639491, -0.082747)",
        "(0.190792, 1.646081, -0.086967)",
        "(0.190537, 1.649207, -0.089262)",
        "(0.190156, 1.654966, -0.094437)",
        "(0.189731, 1.660176, -0.100003)",
        "(0.189187, 1.664661, -0.105917)",
        "(0.189166, 1.668677, -0.112028)",
        "(0.189380, 1.670398, -0.115309)",
        "(0.189916, 1.673458, -0.122141)",
        "(0.190637, 1.675861, -0.129355)",
        "(0.191393, 1.677640, -0.136879)",
        "(0.192343, 1.678345, -0.144577)",
        "(0.192890, 1.678468, -0.148361)",
        "(0.194111, 1.677815, -0.155970)",
        "(0.195275, 1.676381, -0.163737)",
        "(0.196223, 1.673831, -0.171547)",
        "(0.196994, 1.670223, -0.179206)",
        "(0.197544, 1.668236, -0.182880)",
        "(0.199218, 1.663608, -0.189556)",
        "(0.201068, 1.658345, -0.195495)",
        "(0.202495, 1.652375, -0.200839)",
        "(0.203641, 1.645830, -0.205590)",
        "(0.204239, 1.642357, -0.207790)",
        "(0.205356, 1.635151, -0.212093)",
        "(0.206456, 1.627407, -0.215924)",
        "(0.207617, 1.619301, -0.219120)",
        "(0.208445, 1.610976, -0.221757)",
        "(0.208808, 1.606769, -0.222992)",
        "(0.209417, 1.598192, -0.225065)",
        "(0.209965, 1.589488, -0.226865)",
        "(0.210097, 1.580586, -0.227456)",
        "(0.210092, 1.571782, -0.226832)",
        "(0.210069, 1.567418, -0.226184)",
        "(0.209869, 1.558871, -0.224439)",
        "(0.209422, 1.550621, -0.222185)",
        "(0.208670, 1.542471, -0.218868)",
        "(0.207858, 1.534342, -0.214511)",
        "(0.207478, 1.530357, -0.212192)",
        "(0.206762, 1.522730, -0.207477)",
        "(0.205903, 1.515516, -0.202746)",
        "(0.204590, 1.508873, -0.197558)",
        "(0.202945, 1.502505, -0.191834)",
        "(0.202012, 1.499619, -0.188763)",
        "(0.200130, 1.494393, -0.182495)",
        "(0.198053, 1.490060, -0.175561)",
        "(0.195938, 1.486379, -0.168285)",
        "(0.193967, 1.483702, -0.160697)",
        "(0.193079, 1.482496, -0.156878)",
        "(0.191809, 1.480989, -0.148901)",
        "(0.190876, 1.480261, -0.140849)",
        "(0.190054, 1.480208, -0.132786)",
        "(0.189454, 1.480789, -0.124644)",
        "(0.189116, 1.481346, -0.120648)",
        "(0.188741, 1.483031, -0.112989)",
        "(0.188831, 1.485452, -0.105968)",
        "(0.188811, 1.488445, -0.099444)",
        "(0.189047, 1.491918, -0.093215)",
        "(0.189407, 1.493908, -0.090349)",
        "(0.189997, 1.498199, -0.085088)",
        "(0.190585, 1.502764, -0.080157)",
        "(0.190995, 1.507591, -0.075593)",
        "(0.191192, 1.512723, -0.071538)",
        "(0.191357, 1.515389, -0.069673)",
        "(0.191663, 1.521036, -0.066511)",
        "(0.191955, 1.527035, -0.063710)",
        "(0.192272, 1.533526, -0.061421)",
        "(0.192426, 1.540563, -0.059639)",
        "(0.192331, 1.544212, -0.058857)",
        "(0.191963, 1.552034, -0.057563)",
        "(0.191476, 1.560433, -0.057033)",
        "(0.190656, 1.569204, -0.056985)",
        "(0.189921, 1.578264, -0.057433)",
        "(0.189561, 1.582832, -0.057873)",
        "(0.188790, 1.591876, -0.059059)",
        "(0.188351, 1.600942, -0.060694)",
        "(0.188337, 1.609888, -0.062687)",
        "(0.188378, 1.618537, -0.065034)",
        "(0.188447, 1.622734, -0.066317)",
        "(0.188652, 1.630725, -0.069343)",
        "(0.189064, 1.638314, -0.073007)",
        "(0.189688, 1.645395, -0.077052)",
        "(0.190206, 1.651885, -0.081592)",
        "(0.190470, 1.654918, -0.083965)",
        "(0.191006, 1.660401, -0.089155)",
        "(0.191845, 1.665325, -0.094883)",
        "(0.192776, 1.669588, -0.101251)",
        "(0.193754, 1.673292, -0.107879)",
        "(0.194215, 1.674969, -0.111326)",
        "(0.195060, 1.677844, -0.118535)",
        "(0.195875, 1.680159, -0.126234)",
        "(0.196901, 1.681937, -0.133943)",
        "(0.198330, 1.682932, -0.141695)",
        "(0.199105, 1.683095, -0.145135)",
        "(0.200590, 1.683005, -0.152033)",
        "(0.201867, 1.682409, -0.159003)",
        "(0.203339, 1.681111, -0.165951)",
        "(0.205042, 1.679212, -0.172884)",
        "(0.205926, 1.677915, -0.176232)",
        "(0.207386, 1.674719, -0.182724)",
        "(0.208525, 1.670541, -0.188632)",
        "(0.209545, 1.665556, -0.193988)",
        "(0.210185, 1.659439, -0.199019)",
        "(0.210466, 1.656059, -0.201526)",
        "(0.211025, 1.648458, -0.206445)",
        "(0.211431, 1.640034, -0.211501)",
        "(0.211795, 1.630685, -0.215976)",
        "(0.211737, 1.620626, -0.219597)",
        "(0.211598, 1.615242, -0.221021)",
        "(0.211126, 1.604368, -0.223761)",
        "(0.210415, 1.593408, -0.226291)",
        "(0.209225, 1.582299, -0.228243)",
        "(0.207644, 1.571195, -0.229317)",
        "(0.206897, 1.565647, -0.229629)",
        "(0.205583, 1.554856, -0.230035)",
        "(0.204458, 1.544496, -0.229968)",
        "(0.203103, 1.534277, -0.228654)",
        "(0.201891, 1.524428, -0.226103)",
        "(0.201554, 1.519737, -0.224642)",
        "(0.201348, 1.511005, -0.221386)",
        "(0.200852, 1.502817, -0.217429)",
        "(0.199873, 1.495209, -0.212242)",
        "(0.198867, 1.488252, -0.206224)",
        "(0.198526, 1.485143, -0.203037)",
        "(0.198019, 1.479899, -0.196165)",
        "(0.197279, 1.475403, -0.188984)",
        "(0.196128, 1.471781, -0.181747)",
        "(0.195140, 1.469177, -0.174154)",
        "(0.194811, 1.468287, -0.170081)",
        "(0.194418, 1.467037, -0.161800)",
        "(0.194067, 1.466947, -0.153337)",
        "(0.193651, 1.468015, -0.145043)",
        "(0.192955, 1.469723, -0.136826)",
        "(0.192546, 1.470775, -0.132724)",
        "(0.191849, 1.473545, -0.124754)",
        "(0.191867, 1.477208, -0.117190)",
        "(0.191663, 1.481615, -0.109970)",
        "(0.190909, 1.486373, -0.102747)",
        "(0.190468, 1.488893, -0.099190)",
        "(0.189791, 1.494374, -0.092457)",
        "(0.189816, 1.500825, -0.086810)",
        "(0.189676, 1.507782, -0.082046)",
        "(0.189061, 1.515079, -0.077903)",
        "(0.188628, 1.518839, -0.076096)",
        "(0.187502, 1.526635, -0.072937)",
        "(0.186534, 1.534618, -0.069774)",
        "(0.185772, 1.542782, -0.067083)",
        "(0.184960, 1.551085, -0.065031)",
        "(0.184510, 1.555253, -0.064204)",
        "(0.183786, 1.563620, -0.063087)",
        "(0.182837, 1.572094, -0.063043)",
        "(0.182327, 1.580662, -0.063688)",
        "(0.181983, 1.589019, -0.064670)",
        "(0.181806, 1.593098, -0.065302)",
        "(0.181918, 1.601250, -0.067129)",
        "(0.182155, 1.609023, -0.069851)",
        "(0.182403, 1.616264, -0.073303)",
        "(0.182551, 1.623068, -0.077316)",
        "(0.182503, 1.626197, -0.079481)",
        "(0.182327, 1.631968, -0.083927)",
        "(0.182173, 1.636953, -0.089199)",
        "(0.182064, 1.641460, -0.095087)",
        "(0.181756, 1.645343, -0.101503)",
        "(0.181477, 1.647105, -0.104984)",
        "(0.181099, 1.650152, -0.112339)",
        "(0.181066, 1.652529, -0.120083)",
        "(0.181187, 1.654055, -0.128053)",
        "(0.181341, 1.654833, -0.136327)",
        "(0.181461, 1.654996, -0.140622)",
        "(0.181658, 1.654684, -0.149287)",
        "(0.181707, 1.653712, -0.157559)",
        "(0.181777, 1.651888, -0.165310)",
        "(0.181785, 1.649314, -0.172332)",
        "(0.181784, 1.647768, -0.175661)",
        "(0.182043, 1.644134, -0.181948)",
        "(0.182528, 1.639920, -0.188435)",
        "(0.183372, 1.635490, -0.195001)",
        "(0.184734, 1.630681, -0.201062)",
        "(0.185296, 1.628073, -0.203738)",
        "(0.186104, 1.622473, -0.208203)",
        "(0.186494, 1.616426, -0.211628)",
        "(0.186491, 1.609891, -0.214224)",
        "(0.186356, 1.603265, -0.216653)",
        "(0.186282, 1.599919, -0.217656)",
        "(0.186178, 1.592995, -0.218972)",
        "(0.185962, 1.585729, -0.219530)",
        "(0.186033, 1.578293, -0.219706)",
        "(0.186346, 1.570953, -0.219474)",
        "(0.186355, 1.567199, -0.218745)",
        "(0.186476, 1.559651, -0.217363)",
        "(0.186785, 1.552020, -0.215401)",
        "(0.187378, 1.544510, -0.212725)",
        "(0.187885, 1.537146, -0.209704)",
        "(0.187931, 1.533516, -0.207902)",
        "(0.187800, 1.526424, -0.204322)",
        "(0.187468, 1.519759, -0.200201)",
        "(0.187281, 1.513270, -0.195320)",
        "(0.187055, 1.507223, -0.189735)",
        "(0.187024, 1.504539, -0.186691)",
        "(0.186986, 1.499463, -0.180491)",
        "(0.186748, 1.494994, -0.173951)",
        "(0.186672, 1.491127, -0.167133)",
        "(0.186503, 1.487764, -0.159753)",
        "(0.186323, 1.486263, -0.155707)",
        "(0.186000, 1.483570, -0.147370)",
        "(0.185476, 1.481700, -0.139311)",
        "(0.184760, 1.480708, -0.131979)",
        "(0.184014, 1.480494, -0.124902)",
        "(0.183637, 1.480588, -0.121508)",
        "(0.182843, 1.481615, -0.115456)",
        "(0.181691, 1.483474, -0.109786)",
        "(0.179954, 1.486104, -0.104180)",
        "(0.178306, 1.489726, -0.099015)",
        "(0.177861, 1.492032, -0.096516)",
        "(0.177248, 1.497111, -0.091737)",
        "(0.176598, 1.502952, -0.087297)",
        "(0.175944, 1.509600, -0.083140)",
        "(0.175079, 1.516523, -0.079445)",
        "(0.174675, 1.520060, -0.077687)",
        "(0.174625, 1.527731, -0.074722)",
        "(0.174253, 1.535345, -0.072293)",
        "(0.173164, 1.542992, -0.070349)",
        "(0.172240, 1.551169, -0.069311)",
        "(0.171795, 1.555312, -0.068825)",
        "(0.170964, 1.563976, -0.068290)",
        "(0.170318, 1.572849, -0.068372)",
        "(0.169546, 1.581923, -0.069150)",
        "(0.168838, 1.591100, -0.070316)",
        "(0.168466, 1.595713, -0.071119)",
        "(0.167703, 1.604789, -0.072903)",
        "(0.167663, 1.613467, -0.074844)",
        "(0.168139, 1.621693, -0.076858)",
        "(0.168486, 1.629519, -0.079191)",
        "(0.168609, 1.633317, -0.080519)",
        "(0.168682, 1.640612, -0.083875)",
        "(0.168827, 1.647596, -0.087871)",
        "(0.169295, 1.653851, -0.092092)",
        "(0.169847, 1.659589, -0.096472)",
        "(0.170129, 1.662192, -0.098789)",
        "(0.170739, 1.667097, -0.103542)",
        "(0.171400, 1.671259, -0.108906)",
        "(0.172395, 1.674878, -0.114739)",
        "(0.173441, 1.677846, -0.120846)",
        "(0.173958, 1.679226, -0.123911)",
        "(0.175182, 1.681266, -0.130226)",
        "(0.176393, 1.682506, -0.136439)",
        "(0.177668, 1.682689, -0.142373)",
        "(0.179156, 1.682143, -0.148251)",
        "(0.180038, 1.681598, -0.151288)",
        "(0.181773, 1.680155, -0.157378)",
        "(0.183484, 1.677828, -0.163561)",
        "(0.184988, 1.674505, -0.169747)",
        "(0.185827, 1.670495, -0.175764)",
        "(0.186008, 1.668297, -0.178703)",
        "(0.186023, 1.663469, -0.184300)",
        "(0.185918, 1.658212, -0.189640)",
        "(0.185753, 1.652410, -0.194884)",
        "(0.185776, 1.646595, -0.200190)",
        "(0.185743, 1.643643, -0.202704)",
        "(0.185417, 1.637557, -0.207475)",
        "(0.185111, 1.630946, -0.211656)",
        "(0.185272, 1.624107, -0.215144)",
        "(0.185298, 1.620620, -0.216722)",
        "(0.185249, 1.613452, -0.219247)",
        "(0.185336, 1.606170, -0.221170)",
        "(0.185618, 1.598815, -0.222484)",
        "(0.185945, 1.591407, -0.223310)",
        "(0.186334, 1.584010, -0.223571)",
        "(0.186500, 1.580369, -0.223505)",
        "(0.186929, 1.573088, -0.223075)",
        "(0.187722, 1.565657, -0.222133)",
        "(0.188686, 1.558096, -0.220555)",
        "(0.189448, 1.550342, -0.218282)",
        "(0.189706, 1.546440, -0.217004)",
        "(0.190100, 1.538600, -0.213960)",
        "(0.190415, 1.530682, -0.210413)",
        "(0.191036, 1.522884, -0.206642)",
        "(0.191678, 1.515323, -0.202516)",
        "(0.191837, 1.511569, -0.200267)",
        "(0.191805, 1.504036, -0.194927)",
        "(0.191692, 1.496781, -0.188821)",
        "(0.191400, 1.490196, -0.183070)",
        "(0.190863, 1.484261, -0.177363)",
        "(0.190488, 1.481506, -0.174394)",
        "(0.189637, 1.476524, -0.167964)",
        "(0.189143, 1.472281, -0.160938)",
        "(0.188687, 1.469009, -0.154412)",
        "(0.188232, 1.466416, -0.147876)",
        "(0.187988, 1.465256, -0.144550)",
        "(0.187333, 1.463817, -0.137823)",
        "(0.186748, 1.463089, -0.131317)",
        "(0.186150, 1.463191, -0.124885)",
        "(0.185399, 1.464036, -0.118246)",
        "(0.185091, 1.464730, -0.114932)",
        "(0.184373, 1.466941, -0.108580)",
        "(0.183536, 1.470304, -0.102613)",
        "(0.182657, 1.474504, -0.096735)",
        "(0.181690, 1.479632, -0.091138)",
        "(0.181195, 1.482472, -0.088531)",
        "(0.180086, 1.489064, -0.084009)",
        "(0.179068, 1.496538, -0.080162)",
        "(0.178017, 1.504643, -0.076735)",
        "(0.176706, 1.513225, -0.073690)",
        "(0.176178, 1.517718, -0.072355)",
        "(0.175315, 1.526807, -0.069897)",
        "(0.174274, 1.536049, -0.067978)",
        "(0.173019, 1.545367, -0.066735)",
        "(0.172034, 1.554775, -0.066204)",
        "(0.171691, 1.559557, -0.066079)",
        "(0.171484, 1.569358, -0.066271)",
        "(0.171368, 1.579134, -0.067177)",
        "(0.170869, 1.588533, -0.068479)",
        "(0.170429, 1.597479, -0.069940)",
        "(0.170219, 1.601792, -0.070816)",
        "(0.170184, 1.610181, -0.073350)",
        "(0.170419, 1.618112, -0.076752)",
        "(0.170384, 1.625371, -0.080708)",
        "(0.170204, 1.632177, -0.085373)",
        "(0.170110, 1.635301, -0.088005)",
        "(0.170006, 1.641097, -0.093435)",
        "(0.169808, 1.646044, -0.099476)",
        "(0.169550, 1.650457, -0.105879)",
        "(0.169368, 1.654149, -0.112694)",
        "(0.169393, 1.655749, -0.116153)",
        "(0.169665, 1.658254, -0.123318)",
        "(0.169962, 1.660051, -0.130896)",
        "(0.170324, 1.661291, -0.138597)",
        "(0.170615, 1.661731, -0.146099)",
        "(0.170720, 1.661584, -0.149677)",
        "(0.171246, 1.660866, -0.156442)",
        "(0.171961, 1.659291, -0.162792)",
        "(0.172446, 1.657058, -0.169448)",
        "(0.172746, 1.654194, -0.175919)",
        "(0.172830, 1.652370, -0.178937)",
        "(0.172844, 1.648207, -0.184766)",
        "(0.173073, 1.643119, -0.190266)",
        "(0.173120, 1.637715, -0.195583)",
        "(0.172609, 1.631809, -0.200420)",
        "(0.172176, 1.628572, -0.202541)",
        "(0.171690, 1.621999, -0.206204)",
        "(0.171726, 1.614901, -0.208962)",
        "(0.171847, 1.607506, -0.211408)",
        "(0.171870, 1.599766, -0.213466)",
        "(0.171844, 1.595744, -0.214278)",
        "(0.171891, 1.587542, -0.215510)",
        "(0.172319, 1.579041, -0.215967)",
        "(0.172862, 1.570316, -0.215947)",
        "(0.173127, 1.561173, -0.215306)",
        "(0.173124, 1.556457, -0.214686)",
        "(0.173221, 1.546886, -0.213124)",
        "(0.173687, 1.537444, -0.211098)",
        "(0.174269, 1.528145, -0.208536)",
        "(0.174658, 1.518847, -0.205228)",
        "(0.174737, 1.514266, -0.203327)",
        "(0.174921, 1.505526, -0.199037)",
        "(0.175316, 1.497412, -0.194201)",
        "(0.175644, 1.489774, -0.188664)",
        "(0.175920, 1.482516, -0.182438)",
        "(0.176091, 1.479127, -0.179167)",
        "(0.176360, 1.473043, -0.171932)",
        "(0.176464, 1.467781, -0.163969)",
        "(0.176522, 1.463500, -0.155996)",
        "(0.176580, 1.460240, -0.147898)",
        "(0.176586, 1.458838, -0.143708)",
        "(0.176652, 1.456743, -0.135170)",
        "(0.176825, 1.455659, -0.126940)",
        "(0.177195, 1.455730, -0.118848)",
        "(0.177311, 1.456518, -0.110660)",
        "(0.177362, 1.457265, -0.106574)",
        "(0.177492, 1.459154, -0.098599)",
        "(0.177809, 1.462027, -0.091147)",
        "(0.178167, 1.465511, -0.084206)",
        "(0.178444, 1.469511, -0.077676)",
        "(0.178518, 1.471674, -0.074539)",
        "(0.178950, 1.476655, -0.068794)",
        "(0.179897, 1.482668, -0.064142)",
        "(0.180744, 1.489331, -0.060235)",
        "(0.181575, 1.496596, -0.056919)",
        "(0.181871, 1.500381, -0.055404)",
        "(0.182033, 1.508253, -0.052562)",
        "(0.182141, 1.516642, -0.050079)",
        "(0.182281, 1.525963, -0.048821)",
        "(0.182334, 1.535701, -0.048197)",
        "(0.182262, 1.540729, -0.048131)",
        "(0.181970, 1.550791, -0.048175)",
        "(0.181574, 1.560755, -0.048349)",
        "(0.181283, 1.570598, -0.049112)",
        "(0.180956, 1.580268, -0.050584)",
        "(0.180728, 1.584948, -0.051495)",
        "(0.180070, 1.594047, -0.053899)",
        "(0.179539, 1.602852, -0.057267)",
        "(0.179616, 1.611320, -0.061042)",
        "(0.179559, 1.618981, -0.064714)",
        "(0.179490, 1.622617, -0.066599)",
        "(0.179215, 1.629318, -0.070977)",
        "(0.178933, 1.635346, -0.075636)",
        "(0.178433, 1.640662, -0.080719)",
        "(0.178040, 1.645170, -0.086086)",
        "(0.177885, 1.647094, -0.088759)",
        "(0.177512, 1.650171, -0.094358)",
        "(0.177101, 1.652915, -0.100512)",
        "(0.176532, 1.654928, -0.107334)",
        "(0.175777, 1.656276, -0.114249)",
        "(0.175441, 1.656710, -0.117747)",
        "(0.175012, 1.657073, -0.124767)",
        "(0.174840, 1.656754, -0.131871)",
        "(0.174770, 1.655946, -0.138954)",
        "(0.174728, 1.654184, -0.145782)",
        "(0.174745, 1.653114, -0.149109)",
        "(0.174877, 1.650357, -0.155606)",
        "(0.175253, 1.646960, -0.161764)",
        "(0.175782, 1.643019, -0.167397)",
        "(0.175960, 1.638603, -0.172660)",
        "(0.176072, 1.636216, -0.175160)",
        "(0.176513, 1.631344, -0.180121)",
        "(0.177296, 1.626110, -0.184638)",
        "(0.177954, 1.620481, -0.188330)",
        "(0.178562, 1.614583, -0.191520)",
        "(0.178910, 1.611481, -0.192831)",
        "(0.179790, 1.605275, -0.195150)",
        "(0.180858, 1.599014, -0.197089)",
        "(0.182085, 1.592646, -0.198617)",
        "(0.183233, 1.586047, -0.199522)",
        "(0.183692, 1.582619, -0.199728)",
        "(0.184380, 1.575549, -0.199651)",
        "(0.184847, 1.568413, -0.199004)",
        "(0.185413, 1.561500, -0.197931)",
        "(0.185956, 1.554782, -0.196110)",
        "(0.186217, 1.551447, -0.195129)",
        "(0.186588, 1.544818, -0.192552)",
        "(0.186867, 1.538203, -0.189268)",
        "(0.187249, 1.531728, -0.185461)",
        "(0.187948, 1.525380, -0.181574)",
        "(0.188275, 1.522216, -0.179487)",
        "(0.188751, 1.515941, -0.174577)",
        "(0.189105, 1.509531, -0.169150)",
        "(0.189128, 1.503437, -0.163632)",
        "(0.189027, 1.497881, -0.158045)",
        "(0.188904, 1.495219, -0.155118)",
        "(0.188202, 1.490288, -0.149033)",
        "(0.187266, 1.485922, -0.142511)",
        "(0.186167, 1.482152, -0.135516)",
        "(0.185086, 1.479165, -0.128361)",
        "(0.184640, 1.477987, -0.124756)",
        "(0.183869, 1.476555, -0.117621)",
        "(0.183260, 1.476187, -0.110602)",
        "(0.182771, 1.476896, -0.103401)",
        "(0.182379, 1.478374, -0.096075)",
        "(0.182298, 1.479431, -0.092460)",
        "(0.182167, 1.482189, -0.085409)",
        "(0.181955, 1.485782, -0.078662)",
        "(0.181480, 1.490361, -0.072403)",
        "(0.180764, 1.495610, -0.066613)",
        "(0.180521, 1.498534, -0.063998)",
        "(0.180557, 1.505250, -0.059517)",
        "(0.181027, 1.512698, -0.055830)"
    ],
    "rightHandRotations": [
        "(6.679256, 279.290900, 247.291700)",
        "(7.056583, 279.241500, 247.762900)",
        "(7.127242, 279.187900, 248.008500)",
        "(7.278146, 278.950400, 248.335200)",
        "(7.394619, 278.518200, 248.471500)",
        "(7.513127, 278.054400, 248.581100)",
        "(7.741436, 277.713100, 248.725000)",
        "(7.801819, 277.360000, 248.993000)",
        "(7.784671, 277.110100, 249.079700)",
        "(7.683444, 276.500900, 249.327300)",
        "(7.539165, 275.712900, 249.619600)",
        "(7.550424, 274.892500, 249.703600)",
        "(7.531939, 274.249800, 249.834100)",
        "(7.432907, 274.026600, 250.079700)",
        "(7.091389, 273.604200, 250.948300)",
        "(6.574533, 273.178700, 251.940800)",
        "(6.107893, 272.593000, 253.163000)",
        "(5.170436, 271.804200, 254.113800)",
        "(4.786119, 271.369800, 254.496900)",
        "(4.319407, 270.994800, 255.978900)",
        "(3.621765, 270.936200, 258.176100)",
        "(2.646919, 270.806400, 260.297300)",
        "(2.260325, 270.463100, 260.894500)",
        "(1.668778, 269.726200, 261.549000)",
        "(1.010478, 269.083900, 262.018800)",
        "(0.778288, 268.865700, 263.019300)",
        "(0.611271, 268.579500, 263.992100)",
        "(0.185819, 268.637000, 264.984100)",
        "(359.834600, 268.785400, 265.268100)",
        "(359.153100, 269.025600, 265.468900)",
        "(358.110000, 269.304500, 265.757100)",
        "(356.080900, 270.475900, 268.127300)",
        "(353.007000, 272.355600, 273.725100)",
        "(351.409200, 272.847400, 276.045200)",
        "(348.019100, 274.096100, 278.555200)",
        "(343.589600, 276.170400, 281.450100)",
        "(339.866900, 277.045300, 285.001000)",
        "(337.095100, 276.881300, 288.574800)",
        "(335.580000, 276.680700, 291.043400)",
        "(331.801100, 276.319800, 295.842200)",
        "(327.671100, 276.241500, 298.516400)",
        "(322.656300, 277.380000, 300.707300)",
        "(318.123400, 278.622900, 303.587800)",
        "(316.381700, 278.797400, 304.843100)",
        "(313.210000, 277.869100, 307.161200)",
        "(310.280500, 276.994800, 310.708900)",
        "(306.575800, 277.133700, 314.524900)",
        "(303.844500, 276.687000, 317.356200)",
        "(303.348600, 276.574700, 317.740200)",
        "(302.722500, 276.871900, 317.295200)",
        "(301.466700, 277.783100, 317.286600)",
        "(299.660300, 277.252300, 319.130600)",
        "(298.196100, 277.567500, 320.336400)",
        "(297.887400, 278.209600, 320.153200)",
        "(297.644700, 278.861200, 319.639100)",
        "(296.841300, 279.218000, 319.994300)",
        "(295.538400, 278.981000, 321.185500)",
        "(294.461200, 278.245400, 323.027000)",
        "(294.113800, 278.008300, 323.728200)",
        "(293.531100, 277.194400, 324.972300)",
        "(292.728900, 276.529500, 325.877100)",
        "(291.652600, 275.142100, 328.016200)",
        "(290.785300, 273.534200, 330.610100)",
        "(290.584300, 273.218000, 331.152300)",
        "(290.557300, 272.782600, 331.814100)",
        "(290.275000, 271.519400, 333.830600)",
        "(289.667000, 271.482700, 334.350300)",
        "(288.946200, 271.711300, 334.572300)",
        "(288.593900, 271.232300, 335.495700)",
        "(288.103700, 270.854300, 337.073000)",
        "(287.891000, 270.136900, 338.986500)",
        "(287.435200, 269.944200, 340.373600)",
        "(286.850100, 270.374000, 341.114000)",
        "(286.594100, 270.606200, 341.548800)",
        "(286.250000, 271.315200, 341.761200)",
        "(285.724600, 272.250000, 341.646900)",
        "(285.116600, 272.738200, 342.427300)",
        "(284.077500, 274.088300, 342.134000)",
        "(283.699500, 274.648900, 342.015900)",
        "(283.045300, 275.597000, 341.886400)",
        "(282.469500, 276.828500, 341.375500)",
        "(282.245600, 278.815600, 340.447200)",
        "(282.306700, 279.795800, 339.996500)",
        "(282.189300, 281.261900, 339.140600)",
        "(281.617700, 282.394500, 338.681500)",
        "(281.159300, 282.859700, 339.185000)",
        "(281.304800, 285.151100, 337.678100)",
        "(281.773200, 287.638000, 335.175100)",
        "(281.896800, 288.562800, 334.295200)",
        "(281.717800, 289.515400, 333.976900)",
        "(281.407500, 289.771700, 334.694000)",
        "(281.599300, 291.586400, 333.355400)",
        "(282.713700, 294.339800, 330.775300)",
        "(283.271200, 295.326400, 329.847600)",
        "(283.808500, 296.584700, 328.918100)",
        "(283.732600, 298.340400, 327.596700)",
        "(283.972400, 299.652100, 326.709800)",
        "(284.770600, 300.227300, 326.224200)",
        "(285.284600, 300.701800, 325.887800)",
        "(286.191200, 301.074200, 325.834300)",
        "(286.889000, 300.869000, 326.167000)",
        "(287.696100, 299.722900, 327.457900)",
        "(288.720800, 299.598100, 328.117800)",
        "(289.220300, 299.778000, 328.001400)",
        "(290.391400, 299.628300, 328.025500)",
        "(291.567700, 298.832400, 328.916900)",
        "(292.596200, 298.654400, 329.213200)",
        "(293.553400, 298.965800, 328.670100)",
        "(293.901200, 298.920300, 328.608000)",
        "(294.743000, 297.779600, 329.704800)",
        "(295.833800, 296.734000, 330.713000)",
        "(297.188000, 296.831700, 330.256300)",
        "(298.590300, 296.606900, 329.611200)",
        "(299.199200, 296.199300, 329.811300)",
        "(300.367300, 295.057900, 330.618300)",
        "(301.529300, 294.625400, 330.463200)",
        "(302.817500, 293.850400, 330.376400)",
        "(303.562100, 292.478100, 330.793700)",
        "(303.935900, 291.920200, 330.987800)",
        "(304.956600, 290.996300, 331.013100)",
        "(305.914100, 290.201500, 330.469400)",
        "(306.471100, 288.994000, 330.547900)",
        "(306.684200, 288.305100, 330.630100)",
        "(306.879300, 287.973700, 330.353800)",
        "(307.304400, 287.284100, 329.838100)",
        "(307.469200, 286.805500, 329.590800)",
        "(307.587900, 285.844800, 329.484800)",
        "(307.067300, 284.651600, 329.987700)",
        "(306.756800, 284.147900, 330.161900)",
        "(306.318900, 283.663700, 329.723400)",
        "(306.011300, 283.166300, 329.278600)",
        "(305.638500, 282.756000, 328.672800)",
        "(304.820300, 282.539000, 328.287200)",
        "(304.375400, 282.463300, 328.125200)",
        "(303.621000, 282.368000, 327.543000)",
        "(302.918000, 282.406300, 326.967000)",
        "(302.307000, 282.576600, 326.391200)",
        "(301.384100, 282.701400, 325.814300)",
        "(300.894500, 282.772500, 325.628800)",
        "(299.876000, 283.214100, 325.106000)",
        "(299.003400, 283.722200, 324.415000)",
        "(298.204900, 284.308500, 323.891900)",
        "(297.911800, 284.699400, 323.563600)",
        "(297.390400, 285.186900, 323.258700)",
        "(296.567700, 285.620600, 322.909500)",
        "(295.576000, 286.507400, 321.955600)",
        "(294.741900, 287.038200, 321.728100)",
        "(294.079700, 287.314200, 321.678700)",
        "(293.808500, 287.489500, 321.610400)",
        "(293.446900, 287.968800, 321.410500)",
        "(292.902800, 288.738300, 320.826600)",
        "(292.144400, 289.352800, 320.570900)",
        "(291.253400, 289.981800, 320.207300)",
        "(290.821000, 290.453600, 319.874100)",
        "(290.064500, 291.072100, 319.474900)",
        "(289.389600, 291.519700, 319.380300)",
        "(288.850600, 291.639800, 319.441400)",
        "(288.320100, 291.701600, 319.578300)",
        "(287.921800, 291.896100, 319.559900)",
        "(287.247300, 292.305100, 319.510200)",
        "(286.686000, 293.217700, 318.848300)",
        "(286.464400, 293.792900, 318.260900)",
        "(286.497300, 293.628300, 318.522300)",
        "(286.429700, 293.620400, 318.604800)",
        "(285.936100, 294.217100, 318.045600)",
        "(285.975600, 294.564600, 317.892100)",
        "(286.063800, 295.873700, 317.071200)",
        "(286.027700, 297.154700, 316.055800)",
        "(286.060100, 297.645900, 315.733900)",
        "(286.006000, 299.675800, 314.358900)",
        "(286.148700, 302.059300, 312.543000)",
        "(286.140400, 304.301400, 310.702500)",
        "(286.122200, 306.288200, 309.282600)",
        "(286.065100, 307.326400, 308.562300)",
        "(286.034700, 309.072900, 307.416600)",
        "(286.192700, 310.839300, 306.243200)",
        "(286.392600, 312.624100, 304.932100)",
        "(286.575500, 313.713500, 304.412000)",
        "(286.636000, 314.297100, 304.115700)",
        "(286.819900, 315.328800, 303.523600)",
        "(286.983800, 315.878300, 303.185100)",
        "(286.986900, 316.232700, 303.580800)",
        "(287.322200, 316.645700, 303.652600)",
        "(287.594400, 316.716700, 303.655500)",
        "(287.856800, 316.596500, 304.122000)",
        "(288.134700, 316.484000, 304.745000)",
        "(288.509200, 315.830200, 305.470100)",
        "(288.641100, 315.602000, 305.851000)",
        "(288.943800, 314.805700, 306.845200)",
        "(289.278000, 313.800700, 308.102300)",
        "(289.734400, 312.881700, 309.315200)",
        "(290.342100, 312.096100, 310.167500)",
        "(290.998500, 311.136600, 311.221400)",
        "(291.352600, 310.678900, 311.688600)",
        "(292.059900, 309.808900, 312.387000)",
        "(292.740500, 308.747700, 313.394100)",
        "(293.370000, 307.836900, 314.343700)",
        "(294.127300, 306.624300, 315.327000)",
        "(294.520300, 306.019700, 315.789900)",
        "(295.365200, 305.041100, 316.388700)",
        "(296.211600, 304.349900, 316.649000)",
        "(297.315800, 303.460600, 317.051000)",
        "(297.883700, 303.277000, 316.865000)",
        "(299.052800, 302.616900, 316.816500)",
        "(299.905800, 301.363000, 317.550400)",
        "(300.484000, 299.974200, 318.324300)",
        "(301.356300, 298.754200, 318.850600)",
        "(301.869400, 297.988200, 319.085400)",
        "(302.906400, 296.319100, 320.002100)",
        "(303.972100, 295.357200, 320.110900)",
        "(304.797400, 294.410300, 320.094300)",
        "(305.303900, 293.345000, 320.401300)",
        "(305.808300, 292.117800, 320.752800)",
        "(306.095600, 291.553900, 320.908800)",
        "(306.618100, 290.650800, 320.922200)",
        "(307.148600, 289.780900, 320.805900)",
        "(307.210800, 288.866500, 320.917400)",
        "(307.197200, 288.313300, 320.769300)",
        "(307.215400, 287.885800, 320.719500)",
        "(307.270400, 286.923600, 320.840800)",
        "(307.061500, 286.158200, 320.930600)",
        "(306.631300, 285.564600, 320.757100)",
        "(306.212600, 284.919100, 320.883600)",
        "(306.060200, 284.632300, 320.933900)",
        "(305.715000, 284.163000, 320.836900)",
        "(305.265700, 283.973600, 320.562500)",
        "(304.683900, 283.794700, 320.287800)",
        "(303.994300, 283.642000, 320.232300)",
        "(303.743500, 283.651600, 320.088700)",
        "(303.224800, 283.794500, 319.559600)",
        "(302.495100, 284.045200, 319.114400)",
        "(301.675700, 284.470500, 318.455400)",
        "(300.851700, 284.777400, 318.003200)",
        "(300.432800, 284.988000, 317.725900)",
        "(299.669600, 285.623400, 317.142400)",
        "(299.153000, 286.299200, 316.488300)",
        "(298.609300, 286.767900, 316.071700)",
        "(297.921700, 287.406400, 315.589300)",
        "(297.561600, 287.656000, 315.365500)",
        "(296.817000, 288.111700, 315.214800)",
        "(296.299600, 288.536200, 315.071700)",
        "(295.738700, 289.139700, 314.458000)",
        "(294.862800, 289.509600, 314.526700)",
        "(294.523700, 289.679100, 314.575400)",
        "(294.126600, 290.093800, 314.481200)",
        "(293.460400, 290.771900, 314.175600)",
        "(292.783000, 291.225900, 314.179500)",
        "(292.326000, 292.012300, 313.878400)",
        "(292.078500, 292.443100, 313.633500)",
        "(291.594900, 293.485400, 312.993900)",
        "(291.263700, 294.973400, 311.923000)",
        "(290.945400, 295.889000, 311.410200)",
        "(290.221500, 296.398000, 311.533100)",
        "(289.828500, 296.969200, 311.305900)",
        "(289.358200, 298.024700, 310.670400)",
        "(289.138000, 298.885600, 310.326700)",
        "(288.836500, 299.856800, 309.867900)",
        "(288.551200, 301.648700, 308.702100)",
        "(288.395400, 302.390100, 308.247800)",
        "(288.209000, 303.727800, 307.514900)",
        "(288.179400, 304.906600, 306.878800)",
        "(288.030700, 306.563600, 305.877700)",
        "(288.017300, 308.010600, 304.957000)",
        "(288.045700, 308.864500, 304.353200)",
        "(288.195900, 310.343500, 303.381400)",
        "(288.302700, 311.730300, 302.587400)",
        "(288.380500, 312.739400, 302.091500)",
        "(288.380600, 313.038800, 302.054400)",
        "(288.549000, 313.801300, 301.957700)",
        "(288.880500, 314.705600, 301.657300)",
        "(289.280600, 315.093600, 301.808200)",
        "(289.698200, 315.429000, 302.104500)",
        "(290.163300, 315.727100, 302.191700)",
        "(290.338200, 315.839400, 302.260700)",
        "(290.766700, 316.462000, 302.270500)",
        "(291.394300, 316.541200, 302.364800)",
        "(292.135200, 316.677500, 302.527200)",
        "(292.897500, 316.742000, 302.860000)",
        "(293.310500, 316.886300, 302.771800)",
        "(294.133200, 316.968700, 302.496600)",
        "(294.680400, 316.270800, 303.234700)",
        "(294.905300, 315.664500, 304.062100)",
        "(295.284100, 315.659500, 304.100600)",
        "(295.567300, 315.461700, 304.207900)",
        "(296.091700, 314.065700, 305.425700)",
        "(296.681500, 312.598100, 307.013500)",
        "(297.516900, 311.937200, 307.354800)",
        "(298.249600, 311.273300, 307.523600)",
        "(298.614100, 310.601300, 308.027600)",
        "(299.322300, 309.288100, 309.199300)",
        "(300.229200, 308.345800, 309.766000)",
        "(301.337700, 307.459100, 310.002200)",
        "(302.271300, 306.285900, 310.537800)",
        "(302.680100, 305.741700, 310.813500)",
        "(303.316300, 304.352600, 311.617700)",
        "(303.975600, 302.798100, 312.585900)",
        "(304.891200, 301.397500, 313.361700)",
        "(305.724800, 299.999300, 313.877500)",
        "(306.053600, 299.298600, 314.194800)",
        "(306.595700, 297.787900, 315.069400)",
        "(307.057200, 296.782200, 315.436800)",
        "(307.542600, 295.863300, 315.359600)",
        "(307.852600, 294.636000, 315.801500)",
        "(307.981400, 294.127600, 316.007800)",
        "(308.292100, 293.184800, 316.106400)",
        "(308.246200, 292.171600, 316.261400)",
        "(307.989400, 291.275700, 316.509200)",
        "(308.000800, 290.792200, 316.250500)",
        "(308.019700, 290.617800, 316.010600)",
        "(307.916800, 290.187600, 315.733700)",
        "(307.483400, 289.639200, 315.698000)",
        "(306.883200, 289.467800, 315.300300)",
        "(306.253800, 289.331200, 314.848400)",
        "(305.882100, 289.268200, 314.783900)",
        "(305.270100, 289.041900, 314.685700)",
        "(304.651000, 289.110800, 314.168400)",
        "(303.960100, 289.715000, 313.360000)",
        "(303.201700, 290.231700, 312.671000)",
        "(302.810500, 290.494400, 312.390700)",
        "(302.091600, 291.023700, 311.620600)",
        "(301.341500, 291.420500, 311.117300)",
        "(300.283600, 292.046300, 310.352800)",
        "(299.497900, 292.890500, 309.527300)",
        "(299.120700, 293.178000, 309.186200)",
        "(298.323900, 293.953600, 308.536700)",
        "(297.522300, 294.589800, 308.041100)",
        "(297.059500, 295.326700, 307.391200)",
        "(296.253800, 295.881300, 307.108700)",
        "(295.808300, 296.010800, 307.181200)",
        "(295.083200, 296.731300, 306.889400)",
        "(294.437700, 297.668700, 306.318900)",
        "(293.737300, 298.559800, 305.969300)",
        "(293.477800, 299.263700, 305.566300)",
        "(292.865700, 300.545100, 304.654900)",
        "(292.352100, 301.371400, 304.376500)",
        "(291.743300, 302.161900, 304.083400)",
        "(291.098900, 302.950900, 304.058800)",
        "(290.520000, 303.808200, 303.887900)",
        "(290.325500, 304.388800, 303.681500)",
        "(289.998700, 305.488100, 303.030900)",
        "(289.673600, 306.614600, 302.271000)",
        "(289.179900, 307.748900, 301.872300)",
        "(288.587000, 309.175600, 301.141900)",
        "(288.449000, 309.862200, 300.759900)",
        "(288.463400, 310.908100, 300.291500)",
        "(288.483300, 311.960800, 299.736800)",
        "(288.398200, 312.806800, 299.368100)",
        "(288.132200, 313.932900, 298.844500)",
        "(288.104900, 314.506200, 298.605400)",
        "(288.193700, 315.135300, 298.421000)",
        "(288.403900, 315.468900, 298.650600)",
        "(288.571100, 316.147200, 298.520600)",
        "(288.611900, 316.595500, 298.559300)",
        "(288.644800, 316.712500, 298.680200)",
        "(288.839100, 317.292200, 298.541300)",
        "(289.248000, 317.415800, 298.786500)",
        "(289.616300, 317.351300, 299.184400)",
        "(289.914600, 317.351900, 299.696600)",
        "(290.031300, 317.220400, 299.942000)",
        "(290.355400, 317.291400, 300.176600)",
        "(290.884500, 317.635600, 300.200300)",
        "(291.532200, 317.671200, 300.227200)",
        "(292.085700, 317.343200, 300.772500)",
        "(292.315000, 317.003000, 301.216900)",
        "(292.706300, 316.446900, 302.017100)",
        "(293.173500, 315.737100, 302.872400)",
        "(293.623000, 315.085200, 303.677600)",
        "(294.077500, 314.656300, 304.203700)",
        "(294.348900, 314.595700, 304.243700)",
        "(295.084300, 314.587600, 304.160500)",
        "(295.930900, 314.273700, 304.375000)",
        "(296.327900, 313.106800, 305.437100)",
        "(296.502400, 311.603900, 307.200700)",
        "(296.687900, 311.049300, 307.750000)",
        "(297.286000, 310.411500, 308.099800)",
        "(298.233300, 309.776200, 308.204100)",
        "(298.851600, 308.481100, 309.179400)",
        "(299.176600, 307.417600, 310.131400)",
        "(299.351900, 306.817200, 310.500400)",
        "(299.785800, 305.697600, 311.151500)",
        "(300.564100, 304.381100, 311.911000)",
        "(301.200900, 303.128000, 312.531500)",
        "(301.571400, 302.217400, 313.055400)",
        "(301.751000, 301.618300, 313.383600)",
        "(302.087400, 300.175900, 314.203600)",
        "(302.537500, 298.845800, 315.052800)",
        "(303.510100, 297.835100, 315.297100)",
        "(304.299300, 296.986100, 315.270900)",
        "(304.574400, 296.423200, 315.448200)",
        "(304.956600, 295.407400, 315.878100)",
        "(305.323600, 294.325200, 316.225400)",
        "(305.546500, 293.201300, 316.791900)",
        "(305.832600, 292.576000, 316.581500)",
        "(306.004700, 292.217500, 316.509300)",
        "(306.063500, 291.507100, 316.521800)",
        "(306.003200, 291.045300, 316.480300)",
        "(306.079300, 290.725900, 316.039100)",
        "(305.881700, 290.486700, 315.546500)",
        "(305.712400, 290.334800, 315.510900)",
        "(305.394100, 289.963100, 315.399100)",
        "(304.954500, 289.814100, 314.979900)",
        "(304.360200, 290.101600, 314.211200)",
        "(304.146300, 290.184200, 313.914500)",
        "(303.610000, 290.535900, 313.148700)",
        "(302.908600, 291.027400, 312.254900)",
        "(302.135900, 291.656100, 311.475600)",
        "(301.424300, 292.144900, 310.584100)",
        "(300.487300, 292.796600, 309.867400)",
        "(300.105000, 293.101100, 309.486800)",
        "(299.274500, 293.412100, 309.092200)",
        "(298.408700, 294.215000, 308.380000)",
        "(297.818500, 295.149400, 307.541500)",
        "(297.249800, 296.032000, 306.862900)",
        "(296.912900, 296.586400, 306.331700)",
        "(296.210200, 297.462200, 305.646700)",
        "(295.326900, 297.997800, 305.528600)",
        "(294.528500, 298.877500, 305.170100)",
        "(293.977800, 299.413800, 304.906100)",
        "(293.724700, 299.607000, 304.939800)",
        "(293.214400, 300.278200, 304.714600)",
        "(292.440200, 301.350200, 303.984600)",
        "(291.414600, 302.514600, 303.574800)",
        "(290.735800, 303.858600, 302.761800)",
        "(290.496000, 304.430300, 302.489200)",
        "(290.202200, 305.386400, 302.121300)",
        "(290.150500, 306.529900, 301.288700)",
        "(289.918700, 307.602300, 300.663800)",
        "(289.233400, 308.951000, 300.432000)",
        "(288.981300, 309.798600, 299.995500)",
        "(288.829000, 311.024900, 299.298400)",
        "(288.806000, 312.118700, 298.883600)",
        "(288.743000, 313.897800, 297.752100)",
        "(288.673400, 315.517200, 296.779200)",
        "(288.653400, 316.052200, 296.601400)",
        "(288.791100, 317.027800, 296.210400)",
        "(289.036000, 317.926900, 295.892200)",
        "(289.173100, 318.809600, 295.745700)",
        "(289.310100, 319.621200, 295.512800)",
        "(289.343000, 319.909100, 295.531900)",
        "(289.481100, 320.639400, 295.498000)",
        "(289.953600, 321.385300, 295.217600)",
        "(290.561600, 321.996900, 294.985100)",
        "(290.946800, 322.643500, 294.688700)",
        "(290.970700, 322.892300, 294.724100)",
        "(291.138900, 323.610700, 294.799300)",
        "(291.766100, 323.346400, 295.183500)",
        "(292.173900, 322.911400, 296.030500)",
        "(292.164900, 322.363700, 297.066900)",
        "(292.193400, 322.300700, 297.441600)",
        "(292.508900, 322.034900, 297.998400)",
        "(293.182200, 321.063000, 299.102300)",
        "(293.716500, 320.256000, 300.091200)",
        "(294.018600, 319.940100, 300.723500)",
        "(294.172700, 319.407700, 301.302600)",
        "(294.428300, 318.174400, 302.581400)",
        "(294.865200, 317.219900, 303.543800)",
        "(295.620900, 317.045700, 303.727200)",
        "(296.210200, 316.251900, 304.274500)",
        "(296.447600, 315.855900, 304.678800)",
        "(296.991300, 315.174100, 305.240800)",
        "(297.586300, 314.555600, 305.492300)",
        "(298.003400, 313.416000, 306.414300)",
        "(298.345500, 312.108600, 307.462600)",
        "(298.610200, 311.560600, 307.883100)",
        "(299.277200, 310.837500, 308.158400)",
        "(299.769800, 309.947400, 308.385800)",
        "(300.100600, 308.350700, 309.455300)",
        "(300.747600, 307.083600, 310.120100)",
        "(301.186100, 306.614600, 310.156300)",
        "(301.839000, 305.373600, 310.399500)",
        "(302.170800, 303.764000, 311.350500)",
        "(302.284000, 303.063200, 311.762200)",
        "(302.747300, 301.777900, 312.197200)",
        "(303.348700, 300.298300, 312.617900)",
        "(303.706200, 298.636700, 313.473900)",
        "(303.973000, 297.420000, 313.941900)",
        "(304.102400, 296.534800, 313.951900)",
        "(304.100900, 295.382400, 314.262000)",
        "(304.117600, 294.762900, 314.492500)",
        "(303.905700, 293.692300, 314.812100)",
        "(303.469100, 292.825100, 314.838700)",
        "(303.077700, 292.426700, 314.627400)",
        "(302.788500, 292.194600, 314.409100)",
        "(302.600800, 292.110200, 314.148800)",
        "(302.181600, 291.825300, 313.853900)",
        "(301.517600, 291.591900, 313.637100)",
        "(300.633000, 291.768100, 313.106300)",
        "(299.882900, 292.032900, 312.456200)",
        "(299.571400, 292.286700, 312.006800)",
        "(298.904300, 292.754900, 311.513800)",
        "(298.276800, 292.946100, 311.264800)",
        "(297.643400, 293.575400, 310.323200)",
        "(297.341000, 293.603400, 310.259700)",
        "(296.577100, 293.108600, 310.805500)",
        "(295.890800, 293.202600, 311.034200)",
        "(295.481000, 293.442700, 311.020000)",
        "(294.764900, 294.201000, 310.397500)",
        "(293.929200, 295.067800, 309.792300)",
        "(293.622400, 295.036600, 309.966400)",
        "(292.884600, 295.221100, 310.171800)",
        "(292.139500, 295.485400, 310.288100)",
        "(291.424900, 296.061000, 310.159300)",
        "(290.932300, 297.234000, 309.583600)",
        "(290.653800, 297.914300, 309.145400)",
        "(290.249100, 299.078500, 308.665300)",
        "(290.002300, 300.154400, 308.092200)",
        "(289.639700, 301.765400, 306.877900)",
        "(289.062600, 302.769100, 306.689800)",
        "(288.790000, 303.181000, 306.791300)",
        "(288.707200, 303.732600, 307.102900)",
        "(288.714400, 305.410600, 305.997200)",
        "(288.693800, 307.749200, 304.529200)",
        "(288.855600, 309.835100, 303.053900)",
        "(288.895400, 310.820800, 302.390900)",
        "(288.876900, 312.387400, 301.569800)",
        "(288.813700, 313.762200, 301.146500)",
        "(288.813400, 315.421600, 300.350900)",
        "(289.297800, 315.751800, 300.739100)",
        "(289.548000, 316.116200, 300.867000)",
        "(290.047700, 317.874500, 299.833900)",
        "(290.583800, 319.219400, 298.943800)",
        "(291.032700, 320.064700, 298.731500)",
        "(291.167300, 320.708500, 298.691100)",
        "(291.173100, 321.008600, 298.740800)",
        "(291.193000, 321.658700, 298.775300)",
        "(291.514100, 321.657200, 299.181100)",
        "(292.139600, 321.485500, 299.695200)",
        "(292.749600, 322.251200, 299.002600)",
        "(292.958800, 322.610900, 298.718500)",
        "(293.049100, 322.365400, 299.264200)",
        "(293.209100, 322.079800, 299.873100)",
        "(293.750500, 321.494200, 300.468900)",
        "(294.335700, 320.330200, 301.808700)",
        "(294.624800, 319.835300, 302.330600)",
        "(295.127900, 319.580200, 302.617000)",
        "(295.757100, 319.210600, 302.854100)",
        "(296.573400, 318.194500, 303.701100)",
        "(297.345500, 316.681800, 305.009900)",
        "(297.708200, 316.016300, 305.619500)",
        "(298.530600, 315.097800, 306.171000)",
        "(299.136500, 314.184000, 306.444800)",
        "(299.289300, 313.601100, 306.840900)",
        "(299.773300, 312.427300, 307.587200)",
        "(300.327600, 311.542100, 307.741700)",
        "(300.671000, 310.411600, 308.223100)",
        "(300.941900, 308.810800, 309.172600)",
        "(301.153100, 307.522000, 309.510600)",
        "(301.130100, 305.904400, 310.143200)",
        "(301.067600, 305.014100, 310.727100)",
        "(300.904200, 303.801900, 311.285200)",
        "(301.030200, 302.618100, 311.371100)",
        "(300.974700, 301.393100, 311.577300)",
        "(300.675100, 300.179600, 311.965200)",
        "(300.530900, 299.634900, 312.079700)",
        "(300.113400, 298.402800, 312.462200)",
        "(299.759000, 297.663300, 312.395900)",
        "(299.511200, 296.965400, 312.132400)",
        "(299.039300, 296.132000, 312.300000)",
        "(298.720600, 295.921100, 312.201400)",
        "(298.178300, 295.755200, 311.527500)",
        "(297.632000, 295.458400, 311.048200)",
        "(296.894600, 295.221400, 310.884700)",
        "(296.364000, 295.223800, 310.474700)",
        "(296.153000, 295.117600, 310.341200)",
        "(295.613200, 295.188600, 309.745700)",
        "(295.025700, 295.738500, 308.772800)",
        "(294.588300, 296.232000, 307.993100)",
        "(293.968000, 296.668700, 307.418700)",
        "(293.644200, 296.836700, 307.119600)",
        "(293.077600, 297.359100, 306.376100)",
        "(292.535300, 298.116400, 305.356000)",
        "(291.707000, 298.654600, 304.778000)",
        "(290.998700, 299.296600, 304.135700)",
        "(290.673700, 299.765400, 303.586800)",
        "(290.012800, 300.535700, 302.853400)",
        "(289.607800, 301.059900, 302.415400)",
        "(289.091400, 302.127700, 301.301200)",
        "(288.351300, 303.263200, 300.534100)",
        "(288.010900, 303.840400, 300.160400)",
        "(287.559200, 304.701700, 299.518000)",
        "(287.188700, 305.862800, 298.466400)",
        "(286.837700, 306.732300, 297.995800)",
        "(286.446500, 306.723900, 298.647600)",
        "(286.254000, 307.018700, 298.606000)",
        "(286.108000, 308.318200, 297.729400)",
        "(285.935100, 309.900500, 296.400400)",
        "(285.528100, 311.559300, 295.648800)",
        "(285.229900, 313.105900, 294.895300)",
        "(285.184800, 313.466800, 294.769200)",
        "(285.036000, 313.799200, 294.858600)",
        "(285.002000, 314.408400, 294.940600)",
        "(284.966000, 316.195200, 293.968600)",
        "(284.959100, 317.354300, 293.593500)",
        "(284.973000, 317.876000, 293.344400)",
        "(285.102400, 319.432000, 292.415600)",
        "(285.124500, 321.104400, 291.525500)",
        "(285.116300, 322.073600, 291.358700)",
        "(285.274400, 322.639000, 291.783200)",
        "(285.374800, 322.993700, 291.889200)",
        "(285.719500, 323.273200, 292.406000)",
        "(285.968900, 323.807700, 292.580700)",
        "(286.110100, 324.812700, 292.302900)",
        "(286.275800, 325.466100, 292.391700)",
        "(286.464100, 325.928800, 292.425500)",
        "(286.966600, 326.382500, 292.581500)",
        "(287.275400, 326.515500, 292.883200)",
        "(287.436600, 327.108900, 292.909900)",
        "(287.586300, 327.212000, 293.182100)",
        "(287.640800, 327.249300, 293.446200)",
        "(287.921500, 327.657600, 293.816700)",
        "(288.557200, 327.559100, 294.028600)",
        "(289.171500, 327.214200, 294.290100)",
        "(289.363600, 327.026700, 294.894200)",
        "(289.487100, 327.014500, 295.079900)",
        "(289.789400, 327.321300, 294.844800)",
        "(290.143900, 326.956100, 295.012600)",
        "(290.457900, 326.224200, 295.935500)",
        "(290.758300, 325.481400, 296.687100)",
        "(290.939100, 324.943600, 297.127000)",
        "(291.376000, 324.090800, 297.964900)",
        "(291.981600, 323.701700, 297.898700)",
        "(292.543200, 322.645900, 298.339100)",
        "(292.746700, 321.008200, 299.937400)",
        "(292.854200, 320.447200, 300.537400)",
        "(293.361200, 319.767000, 300.899400)",
        "(293.912000, 318.953600, 300.747700)",
        "(294.289400, 317.329000, 301.914300)",
        "(294.751900, 316.640100, 302.234900)",
        "(294.967700, 316.319800, 302.216100)",
        "(295.193600, 315.099700, 302.785100)",
        "(295.004400, 313.738700, 303.764900)",
        "(295.098000, 312.394100, 304.600200)",
        "(295.604900, 310.703500, 305.400200)",
        "(295.780500, 309.741400, 305.827300)",
        "(295.942800, 307.657800, 307.397600)",
        "(296.034500, 306.065600, 308.424700)",
        "(296.256500, 304.781600, 308.722500)",
        "(296.329400, 303.462300, 309.074000)",
        "(296.225400, 302.843900, 309.287600)",
        "(295.866700, 301.335800, 310.247600)",
        "(295.466300, 300.313800, 310.880200)",
        "(295.270500, 299.550800, 310.611200)",
        "(295.035700, 298.619700, 310.766600)",
        "(294.924700, 298.261300, 310.847900)",
        "(294.627700, 297.815900, 310.491200)",
        "(294.101900, 297.393100, 310.227100)",
        "(293.664000, 297.321800, 309.763500)",
        "(293.139900, 297.328800, 308.993100)",
        "(292.813400, 297.296300, 308.745700)",
        "(292.146000, 297.374700, 308.443500)",
        "(291.630000, 297.239200, 307.961500)",
        "(290.923800, 297.324300, 307.635300)",
        "(290.458300, 297.892900, 306.966400)",
        "(290.327400, 298.339500, 306.217500)",
        "(289.957500, 299.182800, 304.939000)",
        "(289.290300, 300.034200, 304.217300)",
        "(288.466600, 300.953000, 303.376900)",
        "(287.751300, 301.428100, 303.187000)",
        "(287.518200, 301.769900, 302.914000)",
        "(287.160400, 302.705800, 302.141600)",
        "(286.805100, 304.221400, 300.695100)",
        "(286.533200, 304.781300, 300.536300)",
        "(285.911000, 305.580800, 299.964800)",
        "(285.532100, 306.439300, 299.291000)",
        "(284.752300, 308.499400, 297.916400)",
        "(284.393100, 309.479200, 297.519300)",
        "(284.214200, 310.051200, 297.465800)",
        "(284.127100, 310.785900, 297.292900)",
        "(283.988600, 311.365100, 297.011200)",
        "(283.645000, 313.198800, 295.903800)",
        "(283.513600, 314.894100, 294.939700)",
        "(283.359300, 316.508800, 294.032700)",
        "(283.081600, 318.165100, 293.265600)",
        "(282.999500, 318.999000, 292.915000)",
        "(283.027600, 320.337500, 292.365400)",
        "(283.451500, 321.616100, 291.649900)",
        "(283.806300, 323.836600, 290.057200)",
        "(283.747800, 326.200600, 288.517900)",
        "(283.683200, 327.266900, 287.972600)",
        "(283.857100, 329.008000, 286.996300)",
        "(284.339800, 329.977400, 286.458000)",
        "(284.668600, 330.734000, 286.423100)",
        "(284.780600, 332.442400, 285.483300)",
        "(284.845600, 333.074800, 285.150800)",
        "(285.013900, 333.576500, 285.099200)",
        "(285.253100, 333.540400, 285.610500)",
        "(285.426400, 332.950300, 286.787000)",
        "(285.797700, 332.920400, 287.433400)",
        "(285.994100, 332.910500, 287.588400)",
        "(286.289500, 332.263600, 288.476300)",
        "(286.523800, 331.328400, 289.772700)",
        "(286.890300, 330.564700, 290.835400)",
        "(287.248000, 329.203500, 292.304400)",
        "(287.431600, 328.545500, 293.064000)",
        "(287.944200, 327.810200, 293.935300)",
        "(288.721100, 326.638600, 295.045100)",
        "(289.480300, 323.977700, 297.485900)",
        "(290.137800, 321.995100, 299.506300)",
        "(290.427100, 321.544900, 299.874800)",
        "(290.887200, 320.978600, 300.351800)",
        "(291.360900, 319.878700, 301.572200)",
        "(292.075500, 318.341700, 302.671100)",
        "(292.793300, 316.878100, 304.005400)",
        "(292.996000, 316.177100, 304.650500)",
        "(293.337100, 315.252900, 305.313800)",
        "(293.907000, 314.489300, 305.699800)",
        "(294.519700, 313.529800, 306.059800)",
        "(294.854200, 312.059900, 307.167400)",
        "(294.962400, 311.359600, 307.690200)",
        "(295.317700, 310.290400, 308.277400)",
        "(295.691800, 309.010100, 308.775400)",
        "(295.939400, 307.353600, 309.811600)",
        "(296.255700, 305.790500, 310.785400)",
        "(296.296600, 305.108100, 311.019000)",
        "(296.270800, 303.671500, 311.743900)",
        "(296.537500, 302.117200, 312.515400)",
        "(296.810300, 300.927600, 312.734100)",
        "(296.728000, 299.429300, 313.368900)",
        "(296.602400, 298.654800, 313.840100)",
        "(296.366100, 297.751300, 313.911800)",
        "(296.486800, 297.242200, 313.500300)",
        "(296.386500, 296.242500, 313.755400)",
        "(296.053400, 295.533100, 313.811600)",
        "(295.864000, 295.522100, 313.363000)",
        "(295.471400, 295.198800, 312.836100)",
        "(294.930400, 294.476000, 313.166400)",
        "(294.740900, 294.263500, 312.848000)",
        "(294.416700, 294.102200, 312.363600)",
        "(293.877200, 294.187000, 311.926200)",
        "(293.020400, 294.334800, 311.547100)",
        "(292.472500, 294.727100, 310.795500)",
        "(292.036200, 295.129300, 310.169600)",
        "(291.791100, 295.473800, 309.674800)",
        "(291.370200, 296.479100, 308.408400)",
        "(290.993700, 297.420500, 307.342200)",
        "(290.292800, 298.287200, 306.600100)",
        "(289.787000, 299.338200, 305.670800)",
        "(289.428200, 300.600700, 304.371900)",
        "(289.207300, 301.105500, 303.823400)",
        "(288.730300, 301.814500, 303.411700)",
        "(288.286100, 302.642500, 302.776200)",
        "(287.745400, 303.967600, 301.440000)",
        "(286.830300, 304.870700, 301.034600)",
        "(286.354200, 305.471200, 300.720200)",
        "(285.591700, 306.723300, 299.771200)",
        "(284.789300, 307.841000, 299.047200)",
        "(284.253600, 308.738900, 298.696900)",
        "(283.955700, 309.934400, 297.716600)",
        "(283.786300, 310.296000, 297.653300)",
        "(283.202100, 311.151900, 297.822400)",
        "(282.851000, 312.796200, 296.759300)",
        "(282.923000, 313.699500, 296.402500)",
        "(282.799900, 314.380400, 296.487100)",
        "(282.696500, 315.171600, 296.200100)",
        "(282.741100, 317.674600, 294.590400)",
        "(282.794400, 320.338000, 292.492400)",
        "(282.829500, 322.395800, 291.191200)",
        "(282.732300, 324.775900, 289.543700)",
        "(282.717000, 326.279800, 288.494900)",
        "(282.901800, 328.631500, 286.955700)",
        "(283.332600, 330.080400, 286.106100)",
        "(283.876900, 332.333600, 284.444700)",
        "(284.142900, 333.704300, 283.234900)",
        "(284.435100, 335.491100, 281.850000)",
        "(284.399700, 336.982400, 281.117900)",
        "(284.485000, 338.704900, 280.048500)",
        "(284.896000, 339.152000, 279.899700)",
        "(285.190300, 338.529600, 280.769800)",
        "(285.182700, 337.994400, 281.477100)",
        "(284.992300, 337.886400, 282.014300)",
        "(284.706400, 337.701400, 282.849100)",
        "(284.801100, 335.882600, 285.051800)",
        "(285.253900, 333.625800, 287.277600)",
        "(285.451400, 333.111400, 287.832600)",
        "(285.566700, 332.722800, 288.502900)",
        "(285.583600, 332.495700, 288.941300)",
        "(285.959700, 330.935600, 290.464400)",
        "(286.266400, 329.539200, 291.964500)",
        "(286.440300, 329.218800, 292.348000)",
        "(286.801400, 328.688200, 292.764500)",
        "(287.166700, 327.561600, 293.805100)",
        "(287.676300, 325.696600, 295.605400)",
        "(288.121500, 324.579500, 296.655000)",
        "(288.380500, 324.053100, 297.115300)",
        "(289.074300, 323.481400, 297.541000)",
        "(289.963900, 322.635700, 297.954200)",
        "(290.523800, 321.066100, 299.221300)",
        "(291.191300, 319.370400, 300.863400)",
        "(291.655300, 318.649800, 301.418200)",
        "(292.419500, 317.473500, 301.614500)",
        "(292.591800, 315.071700, 303.512300)",
        "(292.755000, 313.301600, 305.265400)",
        "(293.281200, 312.415600, 305.394900)",
        "(293.637500, 311.926400, 305.416600)",
        "(294.323700, 310.083000, 306.372400)",
        "(294.685300, 308.067800, 307.496700)",
        "(294.934000, 306.748400, 308.066500)",
        "(295.169900, 305.236200, 308.749200)",
        "(295.250500, 304.480400, 309.130300)",
        "(295.536900, 302.968400, 309.797600)",
        "(295.649500, 301.886200, 310.126100)",
        "(295.605500, 301.116600, 310.091300)",
        "(295.484900, 300.353800, 310.039300)",
        "(295.421800, 300.057900, 309.948300)",
        "(295.311900, 299.290000, 309.980200)",
        "(295.004300, 298.013100, 310.554600)",
        "(294.620000, 297.317000, 310.538300)",
        "(294.214900, 296.676400, 310.681500)",
        "(293.933000, 296.277200, 310.918100)",
        "(293.388400, 295.776400, 311.018100)",
        "(293.004700, 296.001200, 310.115800)",
        "(292.587300, 295.742600, 309.963900)",
        "(291.871000, 295.568300, 309.954500)",
        "(291.495100, 295.521100, 309.875700)",
        "(290.687500, 295.682500, 309.757900)",
        "(290.016800, 295.447500, 309.840200)",
        "(289.365200, 295.865800, 309.435300)",
        "(288.460800, 296.886000, 308.370400)",
        "(287.887700, 297.436700, 307.703500)",
        "(286.841300, 298.566300, 306.645500)",
        "(286.069200, 299.409500, 305.787600)",
        "(285.648600, 300.068000, 305.278700)",
        "(285.405900, 300.247700, 305.170900)",
        "(284.877800, 301.196700, 304.352800)",
        "(284.442700, 302.135300, 303.673700)",
        "(284.014000, 303.024600, 303.112600)",
        "(283.583200, 304.038000, 302.589800)",
        "(283.429600, 304.211500, 302.826200)",
        "(283.034000, 305.432700, 302.168200)",
        "(282.796000, 307.490500, 300.344500)",
        "(282.568500, 308.742700, 299.343400)",
        "(282.307800, 309.816800, 298.962100)",
        "(282.274100, 311.572800, 298.056500)",
        "(282.346800, 312.269400, 297.690000)",
        "(282.466000, 314.067400, 296.483500)",
        "(282.627500, 315.644300, 295.571200)",
        "(282.659800, 317.640000, 294.331600)",
        "(282.902100, 319.389100, 293.269600)",
        "(283.012900, 320.236800, 292.712100)",
        "(283.294100, 321.852500, 291.783400)",
        "(283.745100, 323.301100, 290.836100)",
        "(284.196600, 324.403900, 290.122800)",
        "(284.379200, 325.504300, 289.736100)",
        "(284.456800, 326.141700, 289.466200)",
        "(284.753800, 327.047000, 289.042900)",
        "(285.060600, 327.404300, 289.089600)",
        "(285.178900, 327.771900, 289.193900)",
        "(285.416500, 328.056100, 289.402900)",
        "(285.592000, 328.107100, 289.524100)",
        "(285.997200, 327.693800, 290.101900)",
        "(286.171500, 327.004000, 291.116800)",
        "(286.375200, 326.694400, 291.719600)",
        "(286.743700, 326.713600, 291.901400)",
        "(287.008900, 326.315200, 292.254000)",
        "(287.479300, 325.201200, 293.391300)",
        "(287.966400, 324.248700, 294.495900)",
        "(288.537000, 324.005600, 294.663600)",
        "(289.199500, 323.771600, 294.575400)",
        "(289.450400, 323.513500, 294.686100)",
        "(289.739000, 322.884900, 295.228700)",
        "(290.097400, 322.775100, 295.473400)",
        "(290.635400, 322.402500, 295.541600)",
        "(291.167800, 321.503300, 296.177000)",
        "(291.428900, 321.043900, 296.512000)",
        "(291.926500, 319.736200, 297.460000)",
        "(292.372300, 318.657500, 298.464200)",
        "(293.038100, 317.955700, 298.879000)",
        "(293.818900, 316.863900, 299.372300)",
        "(294.193500, 316.177800, 299.816600)",
        "(294.808300, 315.189400, 300.444400)",
        "(295.337900, 313.846500, 301.250400)",
        "(295.782400, 312.099200, 302.497600)",
        "(296.199400, 310.627700, 303.271900)",
        "(296.450000, 309.797600, 303.731700)",
        "(296.859100, 308.188000, 304.644800)",
        "(297.244200, 306.752700, 305.385200)",
        "(297.459600, 305.455000, 305.751400)",
        "(297.473200, 304.045500, 306.522200)",
        "(297.478900, 303.420000, 306.795300)",
        "(297.613000, 302.382700, 306.977100)",
        "(297.547100, 301.356400, 307.108200)",
        "(297.410800, 300.401800, 307.343100)",
        "(297.304200, 299.968400, 307.405800)",
        "(296.965900, 299.074800, 307.520100)",
        "(296.780900, 298.262100, 307.788000)",
        "(296.671200, 297.887700, 307.470100)",
        "(296.080900, 297.497200, 307.450400)",
        "(295.591000, 297.197200, 307.586900)",
        "(294.726600, 296.838000, 307.539500)",
        "(294.432700, 296.802800, 307.028200)",
        "(294.435700, 296.683000, 306.518100)",
        "(294.273600, 296.905100, 305.870900)",
        "(293.604300, 297.427000, 305.119000)",
        "(293.179100, 297.587200, 304.922200)",
        "(292.516700, 297.960500, 304.433800)",
        "(292.108000, 298.266400, 303.824400)",
        "(291.515100, 299.051100, 302.981100)",
        "(290.752000, 300.108300, 301.795300)",
        "(290.365800, 300.635900, 301.246900)",
        "(289.576200, 301.833100, 300.181000)",
        "(288.917600, 302.750500, 299.467000)",
        "(288.466600, 303.317800, 299.057900)",
        "(288.042400, 304.135000, 298.492300)",
        "(287.869000, 304.591700, 298.090400)",
        "(287.462400, 305.913400, 296.906800)",
        "(286.935800, 307.084000, 296.081000)",
        "(286.334400, 308.193300, 295.479200)",
        "(285.976300, 308.896900, 295.392800)",
        "(285.848800, 309.126000, 295.411400)",
        "(285.467400, 309.863100, 295.148600)",
        "(284.997300, 311.221300, 294.374400)",
        "(284.856200, 312.519500, 293.700800)",
        "(284.769400, 313.898200, 292.859700)",
        "(284.694600, 314.944500, 292.081000)",
        "(284.701400, 316.629400, 291.146100)",
        "(284.888100, 318.218100, 290.155400)",
        "(285.043700, 320.094700, 288.948400)",
        "(284.883900, 322.120700, 287.608300)",
        "(284.784500, 323.027300, 287.062000)",
        "(284.751300, 324.446000, 286.519300)",
        "(285.049900, 325.750100, 285.918200)",
        "(285.502300, 327.028700, 285.307500)",
        "(285.777000, 327.647400, 284.941700)",
        "(286.196500, 329.026600, 284.100900)",
        "(286.350400, 329.780600, 284.125200)",
        "(286.253800, 330.914900, 283.891200)",
        "(286.383100, 331.743300, 283.827700)",
        "(286.777500, 331.884500, 284.286000)",
        "(286.946100, 331.971500, 284.388500)",
        "(287.242900, 331.836400, 285.098200)",
        "(287.675800, 332.149500, 285.322500)",
        "(288.159900, 332.380000, 285.220300)",
        "(288.270000, 332.126000, 285.995100)",
        "(288.312200, 331.868200, 286.614400)",
        "(288.685600, 331.535400, 287.395500)",
        "(289.398900, 330.924200, 288.009800)",
        "(289.928200, 330.315400, 288.540000)",
        "(290.110600, 329.970200, 289.043700)",
        "(290.113500, 329.769000, 289.475600)",
        "(290.357300, 329.037000, 290.498900)",
        "(290.737800, 327.875300, 291.592300)",
        "(291.224000, 326.896200, 292.739900)",
        "(291.886900, 326.457000, 292.975600)",
        "(292.135400, 326.193300, 292.953900)",
        "(292.482400, 325.206200, 293.830000)",
        "(292.745000, 324.108800, 294.908000)",
        "(293.263800, 323.299400, 295.433700)",
        "(293.898500, 322.326600, 295.969500)",
        "(294.161100, 321.667800, 296.423900)",
        "(294.488700, 320.282700, 297.624200)",
        "(294.794200, 318.801200, 298.760300)",
        "(295.210000, 317.388900, 299.704200)",
        "(295.778100, 316.120500, 300.215500)",
        "(296.068100, 315.478500, 300.339900)",
        "(296.349900, 313.579200, 301.428800)",
        "(296.316500, 311.383500, 303.056100)",
        "(296.573900, 309.918200, 303.834600)",
        "(297.176900, 308.036100, 304.802400)",
        "(297.427200, 307.156000, 305.231100)",
        "(297.796600, 305.302200, 306.202400)",
        "(297.706900, 303.425200, 307.249100)",
        "(297.412000, 302.004800, 307.925200)",
        "(297.467900, 300.677100, 308.460400)",
        "(297.589300, 299.960100, 308.672000)",
        "(297.572500, 298.626300, 309.038300)",
        "(297.151100, 297.735100, 309.159000)",
        "(296.868600, 297.117600, 309.021600)",
        "(296.597700, 296.759400, 308.541100)",
        "(296.517500, 296.559400, 308.421000)",
        "(296.321900, 296.063400, 308.190500)",
        "(295.819100, 296.033600, 307.619900)",
        "(295.196800, 296.391300, 306.723200)",
        "(294.609500, 296.752700, 305.880200)",
        "(294.369700, 297.062000, 305.295100)",
        "(293.990200, 297.654200, 304.193900)",
        "(293.489000, 298.092200, 303.509600)",
        "(292.913900, 298.110800, 303.337200)",
        "(292.352200, 299.076600, 301.969500)",
        "(292.138200, 299.462200, 301.500500)",
        "(291.464800, 300.107700, 300.786000)",
        "(290.680700, 301.373500, 299.656000)",
        "(290.108400, 302.672300, 298.103000)",
        "(289.639100, 303.437000, 297.541800)",
        "(289.466500, 303.572700, 297.618000)",
        "(289.416000, 303.854100, 297.560800)",
        "(289.132700, 304.181100, 297.282300)",
        "(288.538500, 305.018200, 296.904500)",
        "(287.912200, 305.754500, 296.810300)",
        "(287.558200, 306.059800, 296.782500)",
        "(287.043100, 306.701200, 296.775700)",
        "(286.852200, 307.468500, 296.609500)",
        "(286.637600, 308.735400, 295.880600)",
        "(286.299000, 309.708400, 295.648700)",
        "(286.070400, 310.424000, 295.543100)",
        "(285.766900, 312.387200, 294.628700)",
        "(286.074400, 313.964500, 293.643900)",
        "(286.224200, 315.294100, 292.848300)",
        "(286.099500, 316.927400, 292.153600)",
        "(285.973200, 318.317100, 291.360000)",
        "(286.060400, 320.607800, 289.941400)",
        "(286.447000, 322.226800, 288.995100)",
        "(286.990400, 323.830700, 287.819000)",
        "(287.293500, 325.337200, 286.834500)",
        "(287.312700, 326.069900, 286.533200)",
        "(287.525400, 327.417300, 286.078900)",
        "(287.967500, 328.203700, 285.731600)",
        "(288.226600, 329.371500, 284.865500)",
        "(288.375100, 330.479100, 284.363600)",
        "(288.458900, 330.631700, 284.376600)",
        "(288.428700, 330.615800, 284.556000)",
        "(288.340900, 330.212200, 285.347600)",
        "(288.634800, 329.970100, 285.964800)",
        "(288.898500, 329.813600, 286.157000)",
        "(289.418500, 329.061900, 286.871300)",
        "(289.850200, 328.336100, 287.581500)",
        "(289.850100, 328.014600, 287.927000)",
        "(289.901300, 327.339700, 288.830700)",
        "(290.299700, 326.610600, 289.573000)",
        "(290.626800, 326.125000, 289.854400)",
        "(291.172400, 325.065700, 290.588000)",
        "(291.608200, 324.612000, 291.026900)",
        "(292.164100, 324.474600, 290.748400)",
        "(292.450100, 324.168900, 290.819900)",
        "(292.888300, 323.122300, 291.667900)",
        "(293.149700, 321.761200, 292.776400)",
        "(293.487700, 320.516900, 293.929100)",
        "(293.907000, 319.530200, 294.664300)",
        "(294.555900, 318.691200, 295.022600)",
        "(294.851800, 318.027400, 295.377700)",
        "(295.299300, 316.415000, 296.663900)",
        "(295.480600, 315.161200, 297.753600)",
        "(295.733900, 313.904500, 298.641600)",
        "(295.948300, 312.495900, 299.459200)",
        "(296.068000, 311.670200, 300.000100)",
        "(296.413000, 310.317000, 301.056000)",
        "(296.830300, 309.202000, 301.555700)",
        "(296.985700, 307.748600, 302.476600)",
        "(296.996300, 307.007800, 303.002100)",
        "(297.166000, 305.726600, 303.776100)",
        "(297.348100, 304.464200, 304.300000)",
        "(297.351500, 303.269400, 304.876200)",
        "(297.240400, 302.112300, 305.475100)",
        "(297.266800, 301.619000, 305.695800)",
        "(297.359900, 300.580100, 305.932800)",
        "(297.264900, 299.671100, 305.937900)",
        "(297.220300, 298.876700, 306.170700)",
        "(297.114700, 298.054800, 306.282700)",
        "(296.800000, 297.213200, 306.371100)",
        "(296.549000, 296.975000, 306.321500)",
        "(296.036300, 296.271500, 306.389400)",
        "(295.537900, 295.961600, 306.385400)",
        "(295.208200, 296.436800, 305.611700)",
        "(295.063400, 296.639000, 304.802300)",
        "(294.935500, 296.869900, 304.344900)",
        "(294.665400, 298.100700, 302.742600)",
        "(294.150700, 299.143400, 301.612200)",
        "(293.588900, 300.149500, 300.653200)",
        "(293.188900, 300.916100, 299.875200)",
        "(292.975200, 301.131600, 299.695800)",
        "(292.385300, 301.565700, 299.162800)",
        "(291.782000, 302.579000, 298.358300)",
        "(291.147200, 303.445500, 297.833200)",
        "(290.858100, 303.812700, 297.611000)",
        "(290.266300, 304.473900, 297.254900)",
        "(289.777300, 305.341200, 296.672600)",
        "(289.245600, 306.241100, 296.089100)",
        "(288.556700, 306.902700, 296.030900)",
        "(288.134100, 307.782900, 295.642400)",
        "(288.039900, 307.938100, 295.712800)",
        "(287.758100, 308.475400, 295.773100)",
        "(287.238800, 309.901200, 294.958700)",
        "(286.966300, 311.392000, 293.958800)",
        "(286.825700, 312.241500, 293.622700)",
        "(286.710100, 312.715200, 293.612800)",
        "(286.392000, 314.110000, 293.094000)",
        "(286.213800, 315.710500, 292.284900)",
        "(286.149800, 317.156200, 291.549700)",
        "(286.160600, 317.840800, 291.339500)",
        "(286.291000, 318.967000, 290.924800)",
        "(286.643400, 319.830600, 290.534800)",
        "(286.810600, 320.392200, 290.647500)",
        "(286.724900, 321.822700, 290.273300)",
        "(286.895000, 323.174300, 289.567800)",
        "(286.992300, 323.454600, 289.529900)",
        "(287.124100, 323.810200, 289.834400)",
        "(287.354000, 324.476300, 289.632500)",
        "(287.332600, 324.987300, 289.750200)",
        "(287.191500, 324.953500, 290.043200)",
        "(286.915800, 324.398100, 291.111100)",
        "(287.172100, 324.033300, 291.852500)",
        "(287.594400, 323.145600, 292.465600)",
        "(287.580600, 321.564500, 293.447300)",
        "(287.147800, 320.624100, 294.003200)",
        "(287.087500, 320.719100, 294.445700)",
        "(287.103000, 320.140100, 295.967500)",
        "(287.567100, 318.035000, 297.908700)",
        "(288.392300, 316.630300, 299.249000)",
        "(289.042200, 315.534900, 300.026700)",
        "(289.181300, 314.801900, 300.707700)",
        "(289.123000, 313.531300, 302.301500)",
        "(289.235900, 313.051700, 302.983500)",
        "(289.876000, 312.815200, 302.892300)",
        "(290.888500, 313.334700, 301.814300)",
        "(291.249900, 313.087500, 301.679000)",
        "(291.191400, 310.936600, 303.717100)",
        "(291.207700, 309.659800, 305.138500)",
        "(291.935200, 309.780100, 304.314800)",
        "(292.685400, 308.875400, 304.465000)",
        "(292.850900, 308.196000, 304.745000)",
        "(293.122000, 306.556100, 305.836300)",
        "(293.384600, 305.217300, 306.615000)",
        "(293.532000, 304.239000, 306.717200)",
        "(293.618600, 303.327400, 306.959200)",
        "(293.795300, 302.790000, 307.049900)",
        "(294.071400, 301.479900, 307.367700)",
        "(293.906200, 300.114000, 308.085700)",
        "(293.823100, 298.819800, 308.757600)",
        "(294.108400, 297.563900, 308.976300)",
        "(294.318900, 296.974100, 308.994600)",
        "(294.732700, 296.015700, 309.073200)",
        "(294.750100, 295.791300, 308.454400)",
        "(294.459000, 295.562200, 308.163600)",
        "(294.091200, 295.183200, 308.120500)",
        "(293.988800, 295.262200, 307.706000)",
        "(293.831300, 295.578100, 306.736000)",
        "(293.540000, 295.980400, 305.961300)",
        "(293.155800, 296.588400, 304.852600)",
        "(292.709700, 297.106000, 303.972800)",
        "(292.495500, 297.455700, 303.524800)",
        "(292.064500, 298.553100, 302.028200)",
        "(291.610700, 299.379500, 300.947400)",
        "(291.348000, 299.974600, 300.238000)",
        "(291.247400, 300.519800, 299.628000)",
        "(291.006000, 301.240100, 298.793400)",
        "(290.708100, 301.894600, 298.326700)",
        "(290.731800, 302.890700, 297.105300)",
        "(290.349100, 304.015300, 295.904800)",
        "(290.069000, 304.486900, 295.633900)",
        "(289.625400, 305.324000, 294.990400)",
        "(289.203300, 306.282500, 294.126200)",
        "(288.695900, 305.750500, 295.124700)",
        "(288.472600, 305.661700, 295.722000)",
        "(288.388900, 306.013500, 295.365800)",
        "(288.140900, 306.267300, 295.191200)",
        "(287.520200, 307.420200, 294.652400)",
        "(286.978300, 308.278900, 294.244300)",
        "(286.462400, 308.607200, 294.352800)",
        "(286.230200, 308.612200, 294.593700)",
        "(285.915200, 309.317400, 294.258300)",
        "(285.710300, 309.920900, 294.109400)",
        "(285.574600, 310.226900, 294.427600)",
        "(285.459500, 310.867400, 294.158700)",
        "(285.375100, 311.673600, 293.862800)",
        "(285.239900, 312.078800, 293.716900)",
        "(284.655400, 313.392100, 293.311700)",
        "(284.276500, 314.775200, 292.740100)",
        "(284.411500, 315.325900, 292.608600)",
        "(284.512300, 315.695300, 292.452100)",
        "(284.562000, 316.626500, 292.082300)",
        "(284.672300, 318.173900, 291.321600)",
        "(284.728300, 320.532300, 289.813400)",
        "(284.889800, 322.110100, 288.729100)",
        "(285.258200, 323.626300, 287.568600)",
        "(285.444700, 324.298500, 287.082600)",
        "(285.708300, 325.635200, 286.227900)",
        "(285.809800, 327.112700, 285.483000)",
        "(285.862700, 328.334400, 284.800000)",
        "(286.249200, 328.755700, 284.915200)",
        "(286.481000, 328.812600, 285.026700)",
        "(286.874000, 328.970400, 285.134000)",
        "(287.156300, 329.202000, 285.349000)",
        "(287.413700, 329.783600, 285.422400)",
        "(288.033200, 329.904300, 285.681300)",
        "(288.345600, 329.562600, 286.067900)",
        "(288.936700, 328.558300, 287.410800)",
        "(289.414800, 327.715800, 288.704000)",
        "(290.087600, 327.142400, 289.688800)",
        "(290.795000, 326.661200, 290.230300)",
        "(291.101300, 326.227300, 290.617900)",
        "(291.677400, 325.177100, 291.825800)",
        "(292.149200, 323.995600, 292.965500)",
        "(292.629600, 322.956400, 293.950000)",
        "(293.185900, 322.109800, 294.962500)",
        "(293.548600, 321.710400, 295.124700)",
        "(294.282500, 320.889300, 295.448700)",
        "(294.962800, 319.951700, 296.032000)",
        "(295.173000, 318.590900, 297.103800)",
        "(295.107800, 317.784700, 298.001000)",
        "(295.179700, 316.314500, 299.541100)",
        "(295.865200, 315.610700, 299.572200)",
        "(296.838800, 314.594600, 299.440600)",
        "(297.289800, 312.926500, 300.498000)",
        "(297.671000, 311.608700, 301.323500)",
        "(297.882100, 311.137700, 301.451900)",
        "(298.139000, 309.953000, 301.760700)",
        "(298.294500, 308.514200, 302.563000)",
        "(298.727000, 307.365600, 302.981000)",
        "(299.036100, 306.863800, 302.926900)",
        "(299.453800, 305.743000, 302.980700)",
        "(299.543400, 304.388300, 303.542500)",
        "(299.426800, 303.264500, 303.987500)",
        "(299.315200, 302.208600, 304.327500)",
        "(299.292400, 301.205800, 304.380200)",
        "(299.244200, 300.685200, 304.441700)",
        "(299.028500, 299.815400, 304.603900)",
        "(298.704900, 299.112200, 304.408500)",
        "(298.191300, 298.542500, 304.441800)",
        "(297.852000, 298.221400, 304.246800)",
        "(297.743500, 297.962700, 304.175600)",
        "(297.468800, 297.454900, 304.068300)",
        "(297.136400, 297.619600, 303.354700)",
        "(296.676000, 297.704400, 303.014300)",
        "(296.037500, 297.722100, 302.652000)",
        "(295.729300, 297.919600, 302.306300)",
        "(295.371200, 297.985900, 301.888500)",
        "(295.069900, 297.972500, 301.681800)",
        "(294.649600, 298.481800, 301.011900)",
        "(294.400100, 298.923400, 300.593900)",
        "(293.855800, 299.403000, 300.300200)",
        "(293.264100, 299.787200, 299.875300)",
        "(292.956900, 300.463800, 299.502000)",
        "(292.603900, 301.030000, 299.216500)",
        "(292.435700, 301.404500, 299.015600)",
        "(292.168300, 302.073200, 298.576800)",
        "(291.911300, 302.692900, 297.811900)",
        "(291.142800, 303.769300, 296.992400)",
        "(290.390700, 304.504200, 296.927900)",
        "(290.260100, 304.974700, 296.742400)",
        "(290.049700, 305.444000, 296.696100)",
        "(289.735200, 306.648300, 296.021700)",
        "(289.546600, 308.355800, 294.620200)",
        "(289.392500, 309.738700, 293.524500)",
        "(289.156800, 310.445400, 293.226300)",
        "(288.505900, 312.235700, 292.462600)",
        "(288.353600, 313.317600, 291.961200)",
        "(288.509600, 314.754700, 290.979700)",
        "(288.718500, 316.268500, 290.066000)",
        "(288.939000, 317.632900, 289.206800)",
        "(289.023200, 318.322000, 288.707200)",
        "(288.934400, 319.684800, 288.075200)",
        "(288.654200, 321.345900, 287.417200)",
        "(288.731600, 322.316700, 287.038300)",
        "(288.885800, 322.508900, 287.473900)",
        "(288.935500, 322.527100, 287.830000)",
        "(288.982700, 323.360000, 287.634200)",
        "(289.220700, 324.278900, 287.281200)",
        "(289.578200, 323.970100, 288.129600)",
        "(289.720900, 323.637700, 288.695600)",
        "(289.841100, 323.212800, 289.599100)",
        "(289.808000, 322.727200, 290.582600)",
        "(289.853100, 322.179700, 291.546500)",
        "(290.174600, 321.839400, 292.353800)",
        "(290.411700, 321.647600, 292.696300)",
        "(290.953600, 321.048100, 293.481400)",
        "(291.400500, 320.900700, 293.980700)",
        "(291.796400, 320.575200, 294.475800)",
        "(292.203300, 319.775500, 295.281700)",
        "(292.413200, 319.052900, 295.973200)",
        "(292.753000, 318.075900, 296.926500)",
        "(293.061300, 317.849100, 297.549000)",
        "(293.399800, 316.991200, 298.282400)",
        "(293.649700, 315.935300, 299.167700)",
        "(294.072600, 315.746600, 299.214100)",
        "(294.581900, 315.888200, 299.101000)",
        "(295.647600, 315.467700, 299.082800)",
        "(296.555600, 314.040300, 300.016600)",
        "(296.978400, 312.842800, 301.135000)",
        "(297.096700, 312.235900, 301.644900)",
        "(297.428400, 310.765200, 302.835600)",
        "(298.066000, 310.012200, 303.187400)",
        "(298.970700, 309.383200, 302.898800)",
        "(299.395800, 307.935500, 303.742000)",
        "(299.484600, 307.195500, 304.342500)",
        "(299.654100, 305.974300, 305.063500)",
        "(299.815500, 304.594500, 305.752600)",
        "(299.965200, 303.109000, 306.770100)",
        "(300.314200, 301.880200, 307.438000)",
        "(300.687900, 300.883600, 307.548300)",
        "(300.775900, 300.386100, 307.688500)",
        "(300.817200, 299.210600, 308.183500)",
        "(300.662800, 298.181500, 308.578100)",
        "(300.605400, 297.660100, 308.762500)",
        "(300.630900, 297.394800, 308.577800)",
        "(300.676400, 296.626900, 308.371100)",
        "(300.453200, 296.172200, 308.200000)",
        "(300.172300, 296.334400, 307.353600)",
        "(299.808500, 296.501600, 306.527600)",
        "(299.651900, 296.520400, 306.267200)",
        "(299.429300, 296.581500, 305.653700)",
        "(298.952400, 296.697700, 305.097300)",
        "(298.287600, 296.926200, 304.490700)",
        "(297.835000, 297.397400, 303.770700)",
        "(297.619600, 297.890400, 302.924700)",
        "(297.518900, 298.103600, 302.644700)",
        "(297.304500, 298.680900, 302.052900)",
        "(296.695600, 299.862100, 300.429900)",
        "(295.960300, 300.970900, 299.333600)",
        "(295.671500, 301.430300, 298.797500)",
        "(295.269200, 302.200600, 297.904400)",
        "(294.721800, 302.691700, 297.775800)",
        "(294.093500, 303.561100, 297.083800)",
        "(293.537900, 304.823500, 295.949100)",
        "(293.294000, 305.217800, 295.639200)",
        "(292.739100, 305.987500, 295.240600)",
        "(292.239800, 306.690400, 294.750500)",
        "(291.868000, 307.871200, 293.969300)",
        "(291.618000, 309.001300, 293.180800)",
        "(291.425800, 310.349000, 292.299400)",
        "(291.207000, 311.128400, 291.854500)",
        "(290.753200, 312.828100, 290.806000)",
        "(290.434000, 314.302400, 289.814300)",
        "(290.174400, 315.429400, 289.290800)",
        "(290.041600, 316.545100, 288.833300)",
        "(290.019300, 317.201900, 288.532500)",
        "(289.937500, 318.608600, 287.832800)",
        "(289.991900, 319.659100, 287.530700)",
        "(290.110000, 320.718400, 287.162900)",
        "(290.262100, 321.850000, 286.607000)",
        "(290.273400, 322.485900, 286.254400)",
        "(290.292000, 323.412600, 286.026800)",
        "(290.363200, 323.962600, 286.128300)",
        "(290.560100, 324.890700, 286.030500)",
        "(290.714800, 325.610300, 285.887200)",
        "(290.810900, 325.585300, 286.227200)",
        "(290.937300, 325.597600, 286.867200)",
        "(290.796200, 325.888300, 287.234400)",
        "(290.528700, 326.391000, 287.547300)",
        "(290.609000, 326.294400, 288.223500)",
        "(290.834400, 326.273900, 288.407800)",
        "(291.275800, 325.821700, 289.077600)",
        "(291.420600, 325.790000, 289.805500)",
[truncated: 527,616 more chars]
