# Supplementary material for: Playing the mirror game in virtual reality with an autonomous character
Source: Sci Rep. 2022 Dec 9;12:21329. doi: 10.1038/s41598-022-25197-z (PMC9734752; doi:10.1038/s41598-022-25197-z)
Supplement: Supplementary file 2 — Supplementary Information 1. [file 41598_2022_25197_MOESM2_ESM.zip › Data/Couple18/condition1_trial1_player1.json]

{
    "isFemale": true,
    "eyesLevel": 1.6812753677368165,
    "timestamps": [
        0.0,
        0.02001953125,
        0.040008544921875,
        0.05999755859375,
        0.08001708984375,
        0.100006103515625,
        0.1199951171875,
        0.1400146484375,
        0.160003662109375,
        0.180023193359375,
        0.20001220703125,
        0.220001220703125,
        0.240020751953125,
        0.260009765625,
        0.279998779296875,
        0.300018310546875,
        0.32000732421875,
        0.339996337890625,
        0.360015869140625,
        0.3800048828125,
        0.4000244140625,
        0.420013427734375,
        0.44000244140625,
        0.46002197265625,
        0.480010986328125,
        0.5,
        0.52001953125,
        0.540008544921875,
        0.55999755859375,
        0.58001708984375,
        0.600006103515625,
        0.6199951171875,
        0.6400146484375,
        0.660003662109375,
        0.680023193359375,
        0.70001220703125,
        0.720001220703125,
        0.740020751953125,
        0.760009765625,
        0.779998779296875,
        0.800018310546875,
        0.82000732421875,
        0.839996337890625,
        0.860015869140625,
        0.8800048828125,
        0.9000244140625,
        0.920013427734375,
        0.94000244140625,
        0.96002197265625,
        0.980010986328125,
        1.0,
        1.02001953125,
        1.040008544921875,
        1.05999755859375,
        1.08001708984375,
        1.100006103515625,
        1.1199951171875,
        1.1400146484375,
        1.160003662109375,
        1.180023193359375,
        1.20001220703125,
        1.220001220703125,
        1.240020751953125,
        1.260009765625,
        1.279998779296875,
        1.300018310546875,
        1.32000732421875,
        1.339996337890625,
        1.360015869140625,
        1.3800048828125,
        1.4000244140625,
        1.420013427734375,
        1.44000244140625,
        1.46002197265625,
        1.480010986328125,
        1.5,
        1.52001953125,
        1.540008544921875,
        1.55999755859375,
        1.58001708984375,
        1.600006103515625,
        1.6199951171875,
        1.6400146484375,
        1.660003662109375,
        1.680023193359375,
        1.70001220703125,
        1.720001220703125,
        1.740020751953125,
        1.760009765625,
        1.779998779296875,
        1.800018310546875,
        1.82000732421875,
        1.839996337890625,
        1.860015869140625,
        1.8800048828125,
        1.9000244140625,
        1.920013427734375,
        1.94000244140625,
        1.96002197265625,
        1.980010986328125,
        2.0,
        2.02001953125,
        2.040008544921875,
        2.05999755859375,
        2.08001708984375,
        2.100006103515625,
        2.1199951171875,
        2.1400146484375,
        2.160003662109375,
        2.180023193359375,
        2.20001220703125,
        2.220001220703125,
        2.240020751953125,
        2.260009765625,
        2.279998779296875,
        2.300018310546875,
        2.32000732421875,
        2.339996337890625,
        2.360015869140625,
        2.3800048828125,
        2.4000244140625,
        2.420013427734375,
        2.44000244140625,
        2.46002197265625,
        2.480010986328125,
        2.5,
        2.52001953125,
        2.540008544921875,
        2.55999755859375,
        2.58001708984375,
        2.600006103515625,
        2.6199951171875,
        2.6400146484375,
        2.660003662109375,
        2.680023193359375,
        2.70001220703125,
        2.720001220703125,
        2.740020751953125,
        2.760009765625,
        2.779998779296875,
        2.800018310546875,
        2.82000732421875,
        2.839996337890625,
        2.860015869140625,
        2.8800048828125,
        2.9000244140625,
        2.920013427734375,
        2.94000244140625,
        2.96002197265625,
        2.980010986328125,
        3.0,
        3.02001953125,
        3.040008544921875,
        3.05999755859375,
        3.08001708984375,
        3.100006103515625,
        3.1199951171875,
        3.1400146484375,
        3.160003662109375,
        3.180023193359375,
        3.20001220703125,
        3.220001220703125,
        3.240020751953125,
        3.260009765625,
        3.279998779296875,
        3.300018310546875,
        3.32000732421875,
        3.339996337890625,
        3.360015869140625,
        3.3800048828125,
        3.4000244140625,
        3.420013427734375,
        3.44000244140625,
        3.46002197265625,
        3.480010986328125,
        3.5,
        3.52001953125,
        3.540008544921875,
        3.55999755859375,
        3.58001708984375,
        3.600006103515625,
        3.6199951171875,
        3.6400146484375,
        3.660003662109375,
        3.680023193359375,
        3.70001220703125,
        3.720001220703125,
        3.740020751953125,
        3.760009765625,
        3.779998779296875,
        3.800018310546875,
        3.82000732421875,
        3.839996337890625,
        3.860015869140625,
        3.8800048828125,
        3.9000244140625,
        3.920013427734375,
        3.94000244140625,
        3.96002197265625,
        3.980010986328125,
        4.0,
        4.02001953125,
        4.040008544921875,
        4.05999755859375,
        4.08001708984375,
        4.100006103515625,
        4.1199951171875,
        4.1400146484375,
        4.160003662109375,
        4.180023193359375,
        4.20001220703125,
        4.220001220703125,
        4.240020751953125,
        4.260009765625,
        4.279998779296875,
        4.300018310546875,
        4.32000732421875,
        4.339996337890625,
        4.360015869140625,
        4.3800048828125,
        4.4000244140625,
        4.420013427734375,
        4.44000244140625,
        4.46002197265625,
        4.480010986328125,
        4.5,
        4.52001953125,
        4.540008544921875,
        4.55999755859375,
        4.58001708984375,
        4.600006103515625,
        4.6199951171875,
        4.6400146484375,
        4.660003662109375,
        4.680023193359375,
        4.70001220703125,
        4.720001220703125,
        4.740020751953125,
        4.760009765625,
        4.779998779296875,
        4.800018310546875,
        4.82000732421875,
        4.839996337890625,
        4.860015869140625,
        4.8800048828125,
        4.9000244140625,
        4.920013427734375,
        4.94000244140625,
        4.96002197265625,
        4.980010986328125,
        5.0,
        5.02001953125,
        5.040008544921875,
        5.05999755859375,
        5.08001708984375,
        5.100006103515625,
        5.1199951171875,
        5.1400146484375,
        5.160003662109375,
        5.180023193359375,
        5.20001220703125,
        5.220001220703125,
        5.240020751953125,
        5.260009765625,
        5.279998779296875,
        5.300018310546875,
        5.32000732421875,
        5.339996337890625,
        5.360015869140625,
        5.3800048828125,
        5.4000244140625,
        5.420013427734375,
        5.44000244140625,
        5.46002197265625,
        5.480010986328125,
        5.5,
        5.52001953125,
        5.540008544921875,
        5.55999755859375,
        5.58001708984375,
        5.600006103515625,
        5.6199951171875,
        5.6400146484375,
        5.660003662109375,
        5.680023193359375,
        5.70001220703125,
        5.720001220703125,
        5.740020751953125,
        5.760009765625,
        5.779998779296875,
        5.800018310546875,
        5.82000732421875,
        5.839996337890625,
        5.860015869140625,
        5.8800048828125,
        5.9000244140625,
        5.920013427734375,
        5.94000244140625,
        5.96002197265625,
        5.980010986328125,
        6.0,
        6.02001953125,
        6.040008544921875,
        6.05999755859375,
        6.08001708984375,
        6.100006103515625,
        6.1199951171875,
        6.1400146484375,
        6.160003662109375,
        6.180023193359375,
        6.20001220703125,
        6.220001220703125,
        6.240020751953125,
        6.260009765625,
        6.279998779296875,
        6.300018310546875,
        6.32000732421875,
        6.339996337890625,
        6.360015869140625,
        6.3800048828125,
        6.4000244140625,
        6.420013427734375,
        6.44000244140625,
        6.46002197265625,
        6.480010986328125,
        6.5,
        6.52001953125,
        6.540008544921875,
        6.55999755859375,
        6.58001708984375,
        6.600006103515625,
        6.6199951171875,
        6.6400146484375,
        6.660003662109375,
        6.680023193359375,
        6.70001220703125,
        6.720001220703125,
        6.740020751953125,
        6.760009765625,
        6.779998779296875,
        6.800018310546875,
        6.82000732421875,
        6.839996337890625,
        6.860015869140625,
        6.8800048828125,
        6.9000244140625,
        6.920013427734375,
        6.94000244140625,
        6.96002197265625,
        6.980010986328125,
        7.0,
        7.02001953125,
        7.040008544921875,
        7.05999755859375,
        7.08001708984375,
        7.100006103515625,
        7.1199951171875,
        7.1400146484375,
        7.160003662109375,
        7.180023193359375,
        7.20001220703125,
        7.220001220703125,
        7.240020751953125,
        7.260009765625,
        7.279998779296875,
        7.300018310546875,
        7.32000732421875,
        7.339996337890625,
        7.360015869140625,
        7.3800048828125,
        7.4000244140625,
        7.420013427734375,
        7.44000244140625,
        7.46002197265625,
        7.480010986328125,
        7.5,
        7.52001953125,
        7.540008544921875,
        7.55999755859375,
        7.58001708984375,
        7.600006103515625,
        7.6199951171875,
        7.6400146484375,
        7.660003662109375,
        7.680023193359375,
        7.70001220703125,
        7.720001220703125,
        7.740020751953125,
        7.760009765625,
        7.779998779296875,
        7.800018310546875,
        7.82000732421875,
        7.839996337890625,
        7.860015869140625,
        7.8800048828125,
        7.9000244140625,
        7.920013427734375,
        7.94000244140625,
        7.96002197265625,
        7.980010986328125,
        8.0,
        8.02001953125,
        8.040008544921875,
        8.05999755859375,
        8.08001708984375,
        8.100006103515625,
        8.1199951171875,
        8.1400146484375,
        8.160003662109375,
        8.180023193359375,
        8.20001220703125,
        8.220001220703125,
        8.240020751953125,
        8.260009765625,
        8.279998779296875,
        8.300018310546875,
        8.32000732421875,
        8.339996337890625,
        8.360015869140625,
        8.3800048828125,
        8.4000244140625,
        8.420013427734375,
        8.44000244140625,
        8.46002197265625,
        8.480010986328125,
        8.5,
        8.52001953125,
        8.540008544921875,
        8.55999755859375,
        8.58001708984375,
        8.600006103515625,
        8.6199951171875,
        8.6400146484375,
        8.660003662109375,
        8.680023193359375,
        8.70001220703125,
        8.720001220703125,
        8.740020751953125,
        8.760009765625,
        8.779998779296875,
        8.800018310546875,
        8.82000732421875,
        8.839996337890625,
        8.860015869140625,
        8.8800048828125,
        8.9000244140625,
        8.920013427734375,
        8.94000244140625,
        8.96002197265625,
        8.980010986328125,
        9.0,
        9.02001953125,
        9.040008544921875,
        9.05999755859375,
        9.08001708984375,
        9.100006103515625,
        9.1199951171875,
        9.1400146484375,
        9.160003662109375,
        9.180023193359375,
        9.20001220703125,
        9.220001220703125,
        9.240020751953125,
        9.260009765625,
        9.279998779296875,
        9.300018310546875,
        9.32000732421875,
        9.339996337890625,
        9.360015869140625,
        9.3800048828125,
        9.4000244140625,
        9.420013427734375,
        9.44000244140625,
        9.46002197265625,
        9.480010986328125,
        9.5,
        9.52001953125,
        9.540008544921875,
        9.55999755859375,
        9.58001708984375,
        9.600006103515625,
        9.6199951171875,
        9.6400146484375,
        9.660003662109375,
        9.680023193359375,
        9.70001220703125,
        9.720001220703125,
        9.740020751953125,
        9.760009765625,
        9.779998779296875,
        9.800018310546875,
        9.82000732421875,
        9.839996337890625,
        9.860015869140625,
        9.8800048828125,
        9.9000244140625,
        9.920013427734375,
        9.94000244140625,
        9.96002197265625,
        9.980010986328125,
        10.0,
        10.02001953125,
        10.040008544921875,
        10.05999755859375,
        10.08001708984375,
        10.100006103515625,
        10.1199951171875,
        10.1400146484375,
        10.160003662109375,
        10.180023193359375,
        10.20001220703125,
        10.220001220703125,
        10.240020751953125,
        10.260009765625,
        10.279998779296875,
        10.300018310546875,
        10.32000732421875,
        10.339996337890625,
        10.360015869140625,
        10.3800048828125,
        10.4000244140625,
        10.420013427734375,
        10.44000244140625,
        10.46002197265625,
        10.480010986328125,
        10.5,
        10.52001953125,
        10.540008544921875,
        10.55999755859375,
        10.58001708984375,
        10.600006103515625,
        10.6199951171875,
        10.6400146484375,
        10.660003662109375,
        10.680023193359375,
        10.70001220703125,
        10.720001220703125,
        10.740020751953125,
        10.760009765625,
        10.779998779296875,
        10.800018310546875,
        10.82000732421875,
        10.839996337890625,
        10.860015869140625,
        10.8800048828125,
        10.9000244140625,
        10.920013427734375,
        10.94000244140625,
        10.96002197265625,
        10.980010986328125,
        11.0,
        11.02001953125,
        11.040008544921875,
        11.05999755859375,
        11.08001708984375,
        11.100006103515625,
        11.1199951171875,
        11.1400146484375,
        11.160003662109375,
        11.180023193359375,
        11.20001220703125,
        11.220001220703125,
        11.240020751953125,
        11.260009765625,
        11.279998779296875,
        11.300018310546875,
        11.32000732421875,
        11.339996337890625,
        11.360015869140625,
        11.3800048828125,
        11.4000244140625,
        11.420013427734375,
        11.44000244140625,
        11.46002197265625,
        11.480010986328125,
        11.5,
        11.52001953125,
        11.540008544921875,
        11.55999755859375,
        11.58001708984375,
        11.600006103515625,
        11.6199951171875,
        11.6400146484375,
        11.660003662109375,
        11.680023193359375,
        11.70001220703125,
        11.720001220703125,
        11.740020751953125,
        11.760009765625,
        11.779998779296875,
        11.800018310546875,
        11.82000732421875,
        11.839996337890625,
        11.860015869140625,
        11.8800048828125,
        11.9000244140625,
        11.920013427734375,
        11.94000244140625,
        11.96002197265625,
        11.980010986328125,
        12.0,
        12.02001953125,
        12.040008544921875,
        12.05999755859375,
        12.08001708984375,
        12.100006103515625,
        12.1199951171875,
        12.1400146484375,
        12.160003662109375,
        12.180023193359375,
        12.20001220703125,
        12.220001220703125,
        12.240020751953125,
        12.260009765625,
        12.279998779296875,
        12.300018310546875,
        12.32000732421875,
        12.339996337890625,
        12.360015869140625,
        12.3800048828125,
        12.4000244140625,
        12.420013427734375,
        12.44000244140625,
        12.46002197265625,
        12.480010986328125,
        12.5,
        12.52001953125,
        12.540008544921875,
        12.55999755859375,
        12.58001708984375,
        12.600006103515625,
        12.6199951171875,
        12.6400146484375,
        12.660003662109375,
        12.680023193359375,
        12.70001220703125,
        12.720001220703125,
        12.740020751953125,
        12.760009765625,
        12.779998779296875,
        12.800018310546875,
        12.82000732421875,
        12.839996337890625,
        12.860015869140625,
        12.8800048828125,
        12.9000244140625,
        12.920013427734375,
        12.94000244140625,
        12.96002197265625,
        12.980010986328125,
        13.0,
        13.02001953125,
        13.040008544921875,
        13.05999755859375,
        13.08001708984375,
        13.100006103515625,
        13.1199951171875,
        13.1400146484375,
        13.160003662109375,
        13.180023193359375,
        13.20001220703125,
        13.220001220703125,
        13.240020751953125,
        13.260009765625,
        13.279998779296875,
        13.300018310546875,
        13.32000732421875,
        13.339996337890625,
        13.360015869140625,
        13.3800048828125,
        13.4000244140625,
        13.420013427734375,
        13.44000244140625,
        13.46002197265625,
        13.480010986328125,
        13.5,
        13.52001953125,
        13.540008544921875,
        13.55999755859375,
        13.58001708984375,
        13.600006103515625,
        13.6199951171875,
        13.6400146484375,
        13.660003662109375,
        13.680023193359375,
        13.70001220703125,
        13.720001220703125,
        13.740020751953125,
        13.760009765625,
        13.779998779296875,
        13.800018310546875,
        13.82000732421875,
        13.839996337890625,
        13.860015869140625,
        13.8800048828125,
        13.9000244140625,
        13.920013427734375,
        13.94000244140625,
        13.96002197265625,
        13.980010986328125,
        14.0,
        14.02001953125,
        14.040008544921875,
        14.05999755859375,
        14.08001708984375,
        14.100006103515625,
        14.1199951171875,
        14.1400146484375,
        14.160003662109375,
        14.180023193359375,
        14.20001220703125,
        14.220001220703125,
        14.240020751953125,
        14.260009765625,
        14.279998779296875,
        14.300018310546875,
        14.32000732421875,
        14.339996337890625,
        14.360015869140625,
        14.3800048828125,
        14.4000244140625,
        14.420013427734375,
        14.44000244140625,
        14.46002197265625,
        14.480010986328125,
        14.5,
        14.52001953125,
        14.540008544921875,
        14.55999755859375,
        14.58001708984375,
        14.600006103515625,
        14.6199951171875,
        14.6400146484375,
        14.660003662109375,
        14.680023193359375,
        14.70001220703125,
        14.720001220703125,
        14.740020751953125,
        14.760009765625,
        14.779998779296875,
        14.800018310546875,
        14.82000732421875,
        14.839996337890625,
        14.860015869140625,
        14.8800048828125,
        14.9000244140625,
        14.920013427734375,
        14.94000244140625,
        14.96002197265625,
        14.980010986328125,
        15.0,
        15.02001953125,
        15.040008544921875,
        15.05999755859375,
        15.08001708984375,
        15.100006103515625,
        15.1199951171875,
        15.1400146484375,
        15.160003662109375,
        15.180023193359375,
        15.20001220703125,
        15.220001220703125,
        15.240020751953125,
        15.260009765625,
        15.279998779296875,
        15.300018310546875,
        15.32000732421875,
        15.339996337890625,
        15.360015869140625,
        15.3800048828125,
        15.4000244140625,
        15.420013427734375,
        15.44000244140625,
        15.46002197265625,
        15.480010986328125,
        15.5,
        15.52001953125,
        15.540008544921875,
        15.55999755859375,
        15.58001708984375,
        15.600006103515625,
        15.6199951171875,
        15.6400146484375,
        15.660003662109375,
        15.680023193359375,
        15.70001220703125,
        15.720001220703125,
        15.740020751953125,
        15.760009765625,
        15.779998779296875,
        15.800018310546875,
        15.82000732421875,
        15.839996337890625,
        15.860015869140625,
        15.8800048828125,
        15.9000244140625,
        15.920013427734375,
        15.94000244140625,
        15.96002197265625,
        15.980010986328125,
        16.0,
        16.02001953125,
        16.040008544921876,
        16.05999755859375,
        16.08001708984375,
        16.100006103515626,
        16.1199951171875,
        16.1400146484375,
        16.160003662109376,
        16.180023193359376,
        16.20001220703125,
        16.220001220703126,
        16.240020751953126,
        16.260009765625,
        16.279998779296876,
        16.300018310546876,
        16.32000732421875,
        16.339996337890626,
        16.360015869140626,
        16.3800048828125,
        16.4000244140625,
        16.420013427734376,
        16.44000244140625,
        16.46002197265625,
        16.480010986328126,
        16.5,
        16.52001953125,
        16.540008544921876,
        16.55999755859375,
        16.58001708984375,
        16.600006103515626,
        16.6199951171875,
        16.6400146484375,
        16.660003662109376,
        16.680023193359376,
        16.70001220703125,
        16.720001220703126,
        16.740020751953126,
        16.760009765625,
        16.779998779296876,
        16.800018310546876,
        16.82000732421875,
        16.839996337890626,
        16.860015869140626,
        16.8800048828125,
        16.9000244140625,
        16.920013427734376,
        16.94000244140625,
        16.96002197265625,
        16.980010986328126,
        17.0,
        17.02001953125,
        17.040008544921876,
        17.05999755859375,
        17.08001708984375,
        17.100006103515626,
        17.1199951171875,
        17.1400146484375,
        17.160003662109376,
        17.180023193359376,
        17.20001220703125,
        17.220001220703126,
        17.240020751953126,
        17.260009765625,
        17.279998779296876,
        17.300018310546876,
        17.32000732421875,
        17.339996337890626,
        17.360015869140626,
        17.3800048828125,
        17.4000244140625,
        17.420013427734376,
        17.44000244140625,
        17.46002197265625,
        17.480010986328126,
        17.5,
        17.52001953125,
        17.540008544921876,
        17.55999755859375,
        17.58001708984375,
        17.600006103515626,
        17.6199951171875,
        17.6400146484375,
        17.660003662109376,
        17.680023193359376,
        17.70001220703125,
        17.720001220703126,
        17.740020751953126,
        17.760009765625,
        17.779998779296876,
        17.800018310546876,
        17.82000732421875,
        17.839996337890626,
        17.860015869140626,
        17.8800048828125,
        17.9000244140625,
        17.920013427734376,
        17.94000244140625,
        17.96002197265625,
        17.980010986328126,
        18.0,
        18.02001953125,
        18.040008544921876,
        18.05999755859375,
        18.08001708984375,
        18.100006103515626,
        18.1199951171875,
        18.1400146484375,
        18.160003662109376,
        18.180023193359376,
        18.20001220703125,
        18.220001220703126,
        18.240020751953126,
        18.260009765625,
        18.279998779296876,
        18.300018310546876,
        18.32000732421875,
        18.339996337890626,
        18.360015869140626,
        18.3800048828125,
        18.4000244140625,
        18.420013427734376,
        18.44000244140625,
        18.46002197265625,
        18.480010986328126,
        18.5,
        18.52001953125,
        18.540008544921876,
        18.55999755859375,
        18.58001708984375,
        18.600006103515626,
        18.6199951171875,
        18.6400146484375,
        18.660003662109376,
        18.680023193359376,
        18.70001220703125,
        18.720001220703126,
        18.740020751953126,
        18.760009765625,
        18.779998779296876,
        18.800018310546876,
        18.82000732421875,
        18.839996337890626,
        18.860015869140626,
        18.8800048828125,
        18.9000244140625,
        18.920013427734376,
        18.94000244140625,
        18.96002197265625,
        18.980010986328126,
        19.0,
        19.02001953125,
        19.040008544921876,
        19.05999755859375,
        19.08001708984375,
        19.100006103515626,
        19.1199951171875,
        19.1400146484375,
        19.160003662109376,
        19.180023193359376,
        19.20001220703125,
        19.220001220703126,
        19.240020751953126,
        19.260009765625,
        19.279998779296876,
        19.300018310546876,
        19.32000732421875,
        19.339996337890626,
        19.360015869140626,
        19.3800048828125,
        19.4000244140625,
        19.420013427734376,
        19.44000244140625,
        19.46002197265625,
        19.480010986328126,
        19.5,
        19.52001953125,
        19.540008544921876,
        19.55999755859375,
        19.58001708984375,
        19.600006103515626,
        19.6199951171875,
        19.6400146484375,
        19.660003662109376,
        19.680023193359376,
        19.70001220703125,
        19.720001220703126,
        19.740020751953126,
        19.760009765625,
        19.779998779296876,
        19.800018310546876,
        19.82000732421875,
        19.839996337890626,
        19.860015869140626,
        19.8800048828125,
        19.9000244140625,
        19.920013427734376,
        19.94000244140625,
        19.96002197265625,
        19.980010986328126,
        20.0,
        20.02001953125,
        20.040008544921876,
        20.05999755859375,
        20.08001708984375,
        20.100006103515626,
        20.1199951171875,
        20.1400146484375,
        20.160003662109376,
        20.180023193359376,
        20.20001220703125,
        20.220001220703126,
        20.240020751953126,
        20.260009765625,
        20.279998779296876,
        20.300018310546876,
        20.32000732421875,
        20.339996337890626,
        20.360015869140626,
        20.3800048828125,
        20.4000244140625,
        20.420013427734376,
        20.44000244140625,
        20.46002197265625,
        20.480010986328126,
        20.5,
        20.52001953125,
        20.540008544921876,
        20.55999755859375,
        20.58001708984375,
        20.600006103515626,
        20.6199951171875,
        20.6400146484375,
        20.660003662109376,
        20.680023193359376,
        20.70001220703125,
        20.720001220703126,
        20.740020751953126,
        20.760009765625,
        20.779998779296876,
        20.800018310546876,
        20.82000732421875,
        20.839996337890626,
        20.860015869140626,
        20.8800048828125,
        20.9000244140625,
        20.920013427734376,
        20.94000244140625,
        20.96002197265625,
        20.980010986328126,
        21.0,
        21.02001953125,
        21.040008544921876,
        21.05999755859375,
        21.08001708984375,
        21.100006103515626,
        21.1199951171875,
        21.1400146484375,
        21.160003662109376,
        21.180023193359376,
        21.20001220703125,
        21.220001220703126,
        21.240020751953126,
        21.260009765625,
        21.279998779296876,
        21.300018310546876,
        21.32000732421875,
        21.339996337890626,
        21.360015869140626,
        21.3800048828125,
        21.4000244140625,
        21.420013427734376,
        21.44000244140625,
        21.46002197265625,
        21.480010986328126,
        21.5,
        21.52001953125,
        21.540008544921876,
        21.55999755859375,
        21.58001708984375,
        21.600006103515626,
        21.6199951171875,
        21.6400146484375,
        21.660003662109376,
        21.680023193359376,
        21.70001220703125,
        21.720001220703126,
        21.740020751953126,
        21.760009765625,
        21.779998779296876,
        21.800018310546876,
        21.82000732421875,
        21.839996337890626,
        21.860015869140626,
        21.8800048828125,
        21.9000244140625,
        21.920013427734376,
        21.94000244140625,
        21.96002197265625,
        21.980010986328126,
        22.0,
        22.02001953125,
        22.040008544921876,
        22.05999755859375,
        22.08001708984375,
        22.100006103515626,
        22.1199951171875,
        22.1400146484375,
        22.160003662109376,
        22.180023193359376,
        22.20001220703125,
        22.220001220703126,
        22.240020751953126,
        22.260009765625,
        22.279998779296876,
        22.300018310546876,
        22.32000732421875,
        22.339996337890626,
        22.360015869140626,
        22.3800048828125,
        22.4000244140625,
        22.420013427734376,
        22.44000244140625,
        22.46002197265625,
        22.480010986328126,
        22.5,
        22.52001953125,
        22.540008544921876,
        22.55999755859375,
        22.58001708984375,
        22.600006103515626,
        22.6199951171875,
        22.6400146484375,
        22.660003662109376,
        22.680023193359376,
        22.70001220703125,
        22.720001220703126,
        22.740020751953126,
        22.760009765625,
        22.779998779296876,
        22.800018310546876,
        22.82000732421875,
        22.839996337890626,
        22.860015869140626,
        22.8800048828125,
        22.9000244140625,
        22.920013427734376,
        22.94000244140625,
        22.96002197265625,
        22.980010986328126,
        23.0,
        23.02001953125,
        23.040008544921876,
        23.05999755859375,
        23.08001708984375,
        23.100006103515626,
        23.1199951171875,
        23.1400146484375,
        23.160003662109376,
        23.180023193359376,
        23.20001220703125,
        23.220001220703126,
        23.240020751953126,
        23.260009765625,
        23.279998779296876,
        23.300018310546876,
        23.32000732421875,
        23.339996337890626,
        23.360015869140626,
        23.3800048828125,
        23.4000244140625,
        23.420013427734376,
        23.44000244140625,
        23.46002197265625,
        23.480010986328126,
        23.5,
        23.52001953125,
        23.540008544921876,
        23.55999755859375,
        23.58001708984375,
        23.600006103515626,
        23.6199951171875,
        23.6400146484375,
        23.660003662109376,
        23.680023193359376,
        23.70001220703125,
        23.720001220703126,
        23.740020751953126,
        23.760009765625,
        23.779998779296876,
        23.800018310546876,
        23.82000732421875,
        23.839996337890626,
        23.860015869140626,
        23.8800048828125,
        23.9000244140625,
        23.920013427734376,
        23.94000244140625,
        23.96002197265625,
        23.980010986328126,
        24.0,
        24.02001953125,
        24.040008544921876,
        24.05999755859375,
        24.08001708984375,
        24.100006103515626,
        24.1199951171875,
        24.1400146484375,
        24.160003662109376,
        24.180023193359376,
        24.20001220703125,
        24.220001220703126,
        24.240020751953126,
        24.260009765625,
        24.279998779296876,
        24.300018310546876,
        24.32000732421875,
        24.339996337890626,
        24.360015869140626,
        24.3800048828125,
        24.4000244140625,
        24.420013427734376,
        24.44000244140625,
        24.46002197265625,
        24.480010986328126,
        24.5,
        24.52001953125,
        24.540008544921876,
        24.55999755859375,
        24.58001708984375,
        24.600006103515626,
        24.6199951171875,
        24.6400146484375,
        24.660003662109376,
        24.680023193359376,
        24.70001220703125,
        24.720001220703126,
        24.740020751953126,
        24.760009765625,
        24.779998779296876,
        24.800018310546876,
        24.82000732421875,
        24.839996337890626,
        24.860015869140626,
        24.8800048828125,
        24.9000244140625,
        24.920013427734376,
        24.94000244140625,
        24.96002197265625,
        24.980010986328126,
        25.0,
        25.02001953125,
        25.040008544921876,
        25.05999755859375,
        25.08001708984375,
        25.100006103515626,
        25.1199951171875,
        25.1400146484375,
        25.160003662109376,
        25.180023193359376,
        25.20001220703125,
        25.220001220703126,
        25.240020751953126,
        25.260009765625,
        25.279998779296876,
        25.300018310546876,
        25.32000732421875,
        25.339996337890626,
        25.360015869140626,
        25.3800048828125,
        25.4000244140625,
        25.420013427734376,
        25.44000244140625,
        25.46002197265625,
        25.480010986328126,
        25.5,
        25.52001953125,
        25.540008544921876,
        25.55999755859375,
        25.58001708984375,
        25.600006103515626,
        25.6199951171875,
        25.6400146484375,
        25.660003662109376,
        25.680023193359376,
        25.70001220703125,
        25.720001220703126,
        25.740020751953126,
        25.760009765625,
        25.779998779296876,
        25.800018310546876,
        25.82000732421875,
        25.839996337890626,
        25.860015869140626,
        25.8800048828125,
        25.9000244140625,
        25.920013427734376,
        25.94000244140625,
        25.96002197265625,
        25.980010986328126,
        26.0,
        26.02001953125,
        26.040008544921876,
        26.05999755859375,
        26.08001708984375,
        26.100006103515626,
        26.1199951171875,
        26.1400146484375,
        26.160003662109376,
        26.180023193359376,
        26.20001220703125,
        26.220001220703126,
        26.240020751953126,
        26.260009765625,
        26.279998779296876,
        26.300018310546876,
        26.32000732421875,
        26.339996337890626,
        26.360015869140626,
        26.3800048828125,
        26.4000244140625,
        26.420013427734376,
        26.44000244140625,
        26.46002197265625,
        26.480010986328126,
        26.5,
        26.52001953125,
        26.540008544921876,
        26.55999755859375,
        26.58001708984375,
        26.600006103515626,
        26.6199951171875,
        26.6400146484375,
        26.660003662109376,
        26.680023193359376,
        26.70001220703125,
        26.720001220703126,
        26.740020751953126,
        26.760009765625,
        26.779998779296876,
        26.800018310546876,
        26.82000732421875,
        26.839996337890626,
        26.860015869140626,
        26.8800048828125,
        26.9000244140625,
        26.920013427734376,
        26.94000244140625,
        26.96002197265625,
        26.980010986328126,
        27.0,
        27.02001953125,
        27.040008544921876,
        27.05999755859375,
        27.08001708984375,
        27.100006103515626,
        27.1199951171875,
        27.1400146484375,
        27.160003662109376,
        27.180023193359376,
        27.20001220703125,
        27.220001220703126,
        27.240020751953126,
        27.260009765625,
        27.279998779296876,
        27.300018310546876,
        27.32000732421875,
        27.339996337890626,
        27.360015869140626,
        27.3800048828125,
        27.4000244140625,
        27.420013427734376,
        27.44000244140625,
        27.46002197265625,
        27.480010986328126,
        27.5,
        27.52001953125,
        27.540008544921876,
        27.55999755859375,
        27.58001708984375,
        27.600006103515626,
        27.6199951171875,
        27.6400146484375,
        27.660003662109376,
        27.680023193359376,
        27.70001220703125,
        27.720001220703126,
        27.740020751953126,
        27.760009765625,
        27.779998779296876,
        27.800018310546876,
        27.82000732421875,
        27.839996337890626,
        27.860015869140626,
        27.8800048828125,
        27.9000244140625,
        27.920013427734376,
        27.94000244140625,
        27.96002197265625,
        27.980010986328126,
        28.0,
        28.02001953125,
        28.040008544921876,
        28.05999755859375,
        28.08001708984375,
        28.100006103515626,
        28.1199951171875,
        28.1400146484375,
        28.160003662109376,
        28.180023193359376,
        28.20001220703125,
        28.220001220703126,
        28.240020751953126,
        28.260009765625,
        28.279998779296876,
        28.300018310546876,
        28.32000732421875,
        28.339996337890626,
        28.360015869140626,
        28.3800048828125,
        28.4000244140625,
        28.420013427734376,
        28.44000244140625,
        28.46002197265625,
        28.480010986328126,
        28.5,
        28.52001953125,
        28.540008544921876,
        28.55999755859375,
        28.58001708984375,
        28.600006103515626,
        28.6199951171875,
        28.6400146484375,
        28.660003662109376,
        28.680023193359376,
        28.70001220703125,
        28.720001220703126,
        28.740020751953126,
        28.760009765625,
        28.779998779296876,
        28.800018310546876,
        28.82000732421875,
        28.839996337890626,
        28.860015869140626,
        28.8800048828125,
        28.9000244140625,
        28.920013427734376,
        28.94000244140625,
        28.96002197265625,
        28.980010986328126,
        29.0,
        29.02001953125,
        29.040008544921876,
        29.05999755859375,
        29.08001708984375,
        29.100006103515626,
        29.1199951171875,
        29.1400146484375,
        29.160003662109376,
        29.180023193359376,
        29.20001220703125,
        29.220001220703126,
        29.240020751953126,
        29.260009765625,
        29.279998779296876,
        29.300018310546876,
        29.32000732421875,
        29.339996337890626,
        29.360015869140626,
        29.3800048828125,
        29.4000244140625,
        29.420013427734376,
        29.44000244140625,
        29.46002197265625,
        29.480010986328126,
        29.5,
        29.52001953125,
        29.540008544921876,
        29.55999755859375,
        29.58001708984375,
        29.600006103515626,
        29.6199951171875,
        29.6400146484375,
        29.660003662109376,
        29.680023193359376,
        29.70001220703125,
        29.720001220703126,
        29.740020751953126,
        29.760009765625,
        29.779998779296876,
        29.800018310546876,
        29.82000732421875,
        29.839996337890626,
        29.860015869140626,
        29.8800048828125,
        29.9000244140625,
        29.920013427734376,
        29.94000244140625,
        29.96002197265625,
        29.980010986328126,
        30.0,
        30.02001953125,
        30.040008544921876,
        30.05999755859375,
        30.08001708984375,
        30.100006103515626,
        30.1199951171875,
        30.1400146484375,
        30.160003662109376,
        30.180023193359376,
        30.20001220703125,
        30.220001220703126,
        30.240020751953126,
        30.260009765625,
        30.279998779296876,
        30.300018310546876,
        30.32000732421875,
        30.339996337890626,
        30.360015869140626,
        30.3800048828125,
        30.4000244140625,
        30.420013427734376,
        30.44000244140625,
        30.46002197265625,
        30.480010986328126,
        30.5,
        30.52001953125,
        30.540008544921876,
        30.55999755859375,
        30.58001708984375,
        30.600006103515626,
        30.6199951171875,
        30.6400146484375,
        30.660003662109376,
        30.680023193359376,
        30.70001220703125,
        30.720001220703126,
        30.740020751953126,
        30.760009765625,
        30.779998779296876,
        30.800018310546876,
        30.82000732421875,
        30.839996337890626,
        30.860015869140626,
        30.8800048828125,
        30.9000244140625,
        30.920013427734376,
        30.94000244140625,
        30.96002197265625,
        30.980010986328126,
        31.0,
        31.02001953125,
        31.040008544921876,
        31.05999755859375,
        31.08001708984375,
        31.100006103515626,
        31.1199951171875,
        31.1400146484375,
        31.160003662109376,
        31.180023193359376,
        31.20001220703125,
        31.220001220703126,
        31.240020751953126,
        31.260009765625,
        31.279998779296876,
        31.300018310546876,
        31.32000732421875,
        31.339996337890626,
        31.360015869140626,
        31.3800048828125,
        31.4000244140625,
        31.420013427734376,
        31.44000244140625,
        31.46002197265625,
        31.480010986328126,
        31.5,
        31.52001953125,
        31.540008544921876,
        31.55999755859375,
        31.58001708984375,
        31.600006103515626,
        31.6199951171875,
        31.6400146484375,
        31.660003662109376,
        31.680023193359376,
        31.70001220703125,
        31.720001220703126,
        31.740020751953126,
        31.760009765625,
        31.779998779296876,
        31.800018310546876,
        31.82000732421875,
        31.839996337890626,
        31.860015869140626,
        31.8800048828125,
        31.9000244140625,
        31.920013427734376,
        31.94000244140625,
        31.96002197265625,
        31.980010986328126,
        32.0,
        32.02001953125,
        32.040008544921878,
        32.05999755859375,
        32.08001708984375,
        32.100006103515628,
        32.1199951171875,
        32.1400146484375,
        32.160003662109378,
        32.180023193359378,
        32.20001220703125,
        32.220001220703128,
        32.240020751953128,
        32.260009765625,
        32.279998779296878,
        32.300018310546878,
        32.32000732421875,
        32.339996337890628,
        32.360015869140628,
        32.3800048828125,
        32.4000244140625,
        32.420013427734378,
        32.44000244140625,
        32.46002197265625,
        32.480010986328128,
        32.5,
        32.52001953125,
        32.540008544921878,
        32.55999755859375,
        32.58001708984375,
        32.600006103515628,
        32.6199951171875,
        32.6400146484375,
        32.660003662109378,
        32.680023193359378,
        32.70001220703125,
        32.720001220703128,
        32.740020751953128,
        32.760009765625,
        32.779998779296878,
        32.800018310546878,
        32.82000732421875,
        32.839996337890628,
        32.860015869140628,
        32.8800048828125,
        32.9000244140625,
        32.920013427734378,
        32.94000244140625,
        32.96002197265625,
        32.980010986328128,
        33.0,
        33.02001953125,
        33.040008544921878,
        33.05999755859375,
        33.08001708984375,
        33.100006103515628,
        33.1199951171875,
        33.1400146484375,
        33.160003662109378,
        33.180023193359378,
        33.20001220703125,
        33.220001220703128,
        33.240020751953128,
        33.260009765625,
        33.279998779296878,
        33.300018310546878,
        33.32000732421875,
        33.339996337890628,
        33.360015869140628,
        33.3800048828125,
        33.4000244140625,
        33.420013427734378,
        33.44000244140625,
        33.46002197265625,
        33.480010986328128,
        33.5,
        33.52001953125,
        33.540008544921878,
        33.55999755859375,
        33.58001708984375,
        33.600006103515628,
        33.6199951171875,
        33.6400146484375,
        33.660003662109378,
        33.680023193359378,
        33.70001220703125,
        33.720001220703128,
        33.740020751953128,
        33.760009765625,
        33.779998779296878,
        33.800018310546878,
        33.82000732421875,
        33.839996337890628,
        33.860015869140628,
        33.8800048828125,
        33.9000244140625,
        33.920013427734378,
        33.94000244140625,
        33.96002197265625,
        33.980010986328128,
        34.0,
        34.02001953125,
        34.040008544921878,
        34.05999755859375,
        34.08001708984375,
        34.100006103515628,
        34.1199951171875,
        34.1400146484375,
        34.160003662109378,
        34.180023193359378,
        34.20001220703125,
        34.220001220703128,
        34.240020751953128,
        34.260009765625,
        34.279998779296878,
        34.300018310546878,
        34.32000732421875,
        34.339996337890628,
        34.360015869140628,
        34.3800048828125,
        34.4000244140625,
        34.420013427734378,
        34.44000244140625,
        34.46002197265625,
        34.480010986328128,
        34.5,
        34.52001953125,
        34.540008544921878,
        34.55999755859375,
        34.58001708984375,
        34.600006103515628,
        34.6199951171875,
        34.6400146484375,
        34.660003662109378,
        34.680023193359378,
        34.70001220703125,
        34.720001220703128,
        34.740020751953128,
        34.760009765625,
        34.779998779296878,
        34.800018310546878,
        34.82000732421875,
        34.839996337890628,
        34.860015869140628,
        34.8800048828125,
        34.9000244140625,
        34.920013427734378,
        34.94000244140625,
        34.96002197265625,
        34.980010986328128,
        35.0,
        35.02001953125,
        35.040008544921878,
        35.05999755859375,
        35.08001708984375,
        35.100006103515628,
        35.1199951171875,
        35.1400146484375,
        35.160003662109378,
        35.180023193359378,
        35.20001220703125,
        35.220001220703128,
        35.240020751953128,
        35.260009765625,
        35.279998779296878,
        35.300018310546878,
        35.32000732421875,
        35.339996337890628,
        35.360015869140628,
        35.3800048828125,
        35.4000244140625,
        35.420013427734378,
        35.44000244140625,
        35.46002197265625,
        35.480010986328128,
        35.5,
        35.52001953125,
        35.540008544921878,
        35.55999755859375,
        35.58001708984375,
        35.600006103515628,
        35.6199951171875,
        35.6400146484375,
        35.660003662109378,
        35.680023193359378,
        35.70001220703125,
        35.720001220703128,
        35.740020751953128,
        35.760009765625,
        35.779998779296878,
        35.800018310546878,
        35.82000732421875,
        35.839996337890628,
        35.860015869140628,
        35.8800048828125,
        35.9000244140625,
        35.920013427734378,
        35.94000244140625,
        35.96002197265625,
        35.980010986328128,
        36.0,
        36.02001953125,
        36.040008544921878,
        36.05999755859375,
        36.08001708984375,
        36.100006103515628,
        36.1199951171875,
        36.1400146484375,
        36.160003662109378,
        36.180023193359378,
        36.20001220703125,
        36.220001220703128,
        36.240020751953128,
        36.260009765625,
        36.279998779296878,
        36.300018310546878,
        36.32000732421875,
        36.339996337890628,
        36.360015869140628,
        36.3800048828125,
        36.4000244140625,
        36.420013427734378,
        36.44000244140625,
        36.46002197265625,
        36.480010986328128,
        36.5,
        36.52001953125,
        36.540008544921878,
        36.55999755859375,
        36.58001708984375,
        36.600006103515628,
        36.6199951171875,
        36.6400146484375,
        36.660003662109378,
        36.680023193359378,
        36.70001220703125,
        36.720001220703128,
        36.740020751953128,
        36.760009765625,
        36.779998779296878,
        36.800018310546878,
        36.82000732421875,
        36.839996337890628,
        36.860015869140628,
        36.8800048828125,
        36.9000244140625,
        36.920013427734378,
        36.94000244140625,
        36.96002197265625,
        36.980010986328128,
        37.0,
        37.02001953125,
        37.040008544921878,
        37.05999755859375,
        37.08001708984375,
        37.100006103515628,
        37.1199951171875,
        37.1400146484375,
        37.160003662109378,
        37.180023193359378,
        37.20001220703125,
        37.220001220703128,
        37.240020751953128,
        37.260009765625,
        37.279998779296878,
        37.300018310546878,
        37.32000732421875,
        37.339996337890628,
        37.360015869140628,
        37.3800048828125,
        37.4000244140625,
        37.420013427734378,
        37.44000244140625,
        37.46002197265625,
        37.480010986328128,
        37.5,
        37.52001953125,
        37.540008544921878,
        37.55999755859375,
        37.58001708984375,
        37.600006103515628,
        37.6199951171875,
        37.6400146484375,
        37.660003662109378,
        37.680023193359378,
        37.70001220703125,
        37.720001220703128,
        37.740020751953128,
        37.760009765625,
        37.779998779296878,
        37.800018310546878,
        37.82000732421875,
        37.839996337890628,
        37.860015869140628,
        37.8800048828125,
        37.9000244140625,
        37.920013427734378,
        37.94000244140625,
        37.96002197265625,
        37.980010986328128,
        38.0,
        38.02001953125,
        38.040008544921878,
        38.05999755859375,
        38.08001708984375,
        38.100006103515628,
        38.1199951171875,
        38.1400146484375,
        38.160003662109378,
        38.180023193359378,
        38.20001220703125,
        38.220001220703128,
        38.240020751953128,
        38.260009765625,
        38.279998779296878,
        38.300018310546878,
        38.32000732421875,
        38.339996337890628,
        38.360015869140628,
        38.3800048828125,
        38.4000244140625,
        38.420013427734378,
        38.44000244140625,
        38.46002197265625,
        38.480010986328128,
        38.5,
        38.52001953125,
        38.540008544921878,
        38.55999755859375,
        38.58001708984375,
        38.600006103515628,
        38.6199951171875,
        38.6400146484375,
        38.660003662109378,
        38.680023193359378,
        38.70001220703125,
        38.720001220703128,
        38.740020751953128,
        38.760009765625,
        38.779998779296878,
        38.800018310546878,
        38.82000732421875,
        38.839996337890628,
        38.860015869140628,
        38.8800048828125,
        38.9000244140625,
        38.920013427734378,
        38.94000244140625,
        38.96002197265625,
        38.980010986328128,
        39.0,
        39.02001953125,
        39.040008544921878,
        39.05999755859375,
        39.08001708984375,
        39.100006103515628,
        39.1199951171875,
        39.1400146484375,
        39.160003662109378,
        39.180023193359378,
        39.20001220703125,
        39.220001220703128,
        39.240020751953128,
        39.260009765625,
        39.279998779296878,
        39.300018310546878,
        39.32000732421875,
        39.339996337890628,
        39.360015869140628,
        39.3800048828125,
        39.4000244140625,
        39.420013427734378,
        39.44000244140625,
        39.46002197265625,
        39.480010986328128,
        39.5,
        39.52001953125,
        39.540008544921878,
        39.55999755859375,
        39.58001708984375,
        39.600006103515628,
        39.6199951171875,
        39.6400146484375,
        39.660003662109378,
        39.680023193359378,
        39.70001220703125,
        39.720001220703128,
        39.740020751953128,
        39.760009765625,
        39.779998779296878,
        39.800018310546878,
        39.82000732421875,
        39.839996337890628,
        39.860015869140628,
        39.8800048828125,
        39.9000244140625,
        39.920013427734378,
        39.94000244140625,
        39.96002197265625,
        39.980010986328128,
        40.0,
        40.02001953125,
        40.040008544921878,
        40.05999755859375,
        40.08001708984375,
        40.100006103515628,
        40.1199951171875,
        40.1400146484375,
        40.160003662109378,
        40.180023193359378,
        40.20001220703125,
        40.220001220703128,
        40.240020751953128,
        40.260009765625,
        40.279998779296878,
        40.300018310546878,
        40.32000732421875,
        40.339996337890628,
        40.360015869140628,
        40.3800048828125,
        40.4000244140625,
        40.420013427734378,
        40.44000244140625,
        40.46002197265625,
        40.480010986328128,
        40.5,
        40.52001953125,
        40.540008544921878,
        40.55999755859375,
        40.58001708984375,
        40.600006103515628,
        40.6199951171875,
        40.6400146484375,
        40.660003662109378,
        40.680023193359378,
        40.70001220703125,
        40.720001220703128,
        40.740020751953128,
        40.760009765625,
        40.779998779296878,
        40.800018310546878,
        40.82000732421875,
        40.839996337890628,
        40.860015869140628,
        40.8800048828125,
        40.9000244140625,
        40.920013427734378,
        40.94000244140625,
        40.96002197265625,
        40.980010986328128,
        41.0,
        41.02001953125,
        41.040008544921878,
        41.05999755859375,
        41.08001708984375,
        41.100006103515628,
        41.1199951171875,
        41.1400146484375,
        41.160003662109378,
        41.180023193359378,
        41.20001220703125,
        41.220001220703128,
        41.240020751953128,
        41.260009765625,
        41.279998779296878,
        41.300018310546878,
        41.32000732421875,
        41.339996337890628,
        41.360015869140628,
        41.3800048828125,
        41.4000244140625,
        41.420013427734378,
        41.44000244140625,
        41.46002197265625,
        41.480010986328128,
        41.5,
        41.52001953125,
        41.540008544921878,
        41.55999755859375,
        41.58001708984375,
        41.600006103515628,
        41.6199951171875,
        41.6400146484375,
        41.660003662109378,
        41.680023193359378,
        41.70001220703125,
        41.720001220703128,
        41.740020751953128,
        41.760009765625,
        41.779998779296878,
        41.800018310546878,
        41.82000732421875,
        41.839996337890628,
        41.860015869140628,
        41.8800048828125,
        41.9000244140625,
        41.920013427734378,
        41.94000244140625,
        41.96002197265625,
        41.980010986328128,
        42.0,
        42.02001953125,
        42.040008544921878,
        42.05999755859375,
        42.08001708984375,
        42.100006103515628,
        42.1199951171875,
        42.1400146484375,
        42.160003662109378,
        42.180023193359378,
        42.20001220703125,
        42.220001220703128,
        42.240020751953128,
        42.260009765625,
        42.279998779296878,
        42.300018310546878,
        42.32000732421875,
        42.339996337890628,
        42.360015869140628,
        42.3800048828125,
        42.4000244140625,
        42.420013427734378,
        42.44000244140625,
        42.46002197265625,
        42.480010986328128,
        42.5,
        42.52001953125,
        42.540008544921878,
        42.55999755859375,
        42.58001708984375,
        42.600006103515628,
        42.6199951171875,
        42.6400146484375,
        42.660003662109378,
        42.680023193359378,
        42.70001220703125,
        42.720001220703128,
        42.740020751953128,
        42.760009765625,
        42.779998779296878,
        42.800018310546878,
        42.82000732421875,
        42.839996337890628,
        42.860015869140628,
        42.8800048828125,
        42.9000244140625,
        42.920013427734378,
        42.94000244140625,
        42.96002197265625,
        42.980010986328128,
        43.0,
        43.02001953125,
        43.040008544921878,
        43.05999755859375,
        43.08001708984375,
        43.100006103515628,
        43.1199951171875,
        43.1400146484375,
        43.160003662109378,
        43.180023193359378,
        43.20001220703125,
        43.220001220703128,
        43.240020751953128,
        43.260009765625,
        43.279998779296878,
        43.300018310546878,
        43.32000732421875,
        43.339996337890628,
        43.360015869140628,
        43.3800048828125,
        43.4000244140625,
        43.420013427734378,
        43.44000244140625,
        43.46002197265625,
        43.480010986328128,
        43.5,
        43.52001953125,
        43.540008544921878,
        43.55999755859375,
        43.58001708984375,
        43.600006103515628,
        43.6199951171875,
        43.6400146484375,
        43.660003662109378,
        43.680023193359378,
        43.70001220703125,
        43.720001220703128,
        43.740020751953128,
        43.760009765625,
        43.779998779296878,
        43.800018310546878,
        43.82000732421875,
        43.839996337890628,
        43.860015869140628,
        43.8800048828125,
        43.9000244140625,
        43.920013427734378,
        43.94000244140625,
        43.96002197265625,
        43.980010986328128,
        44.0,
        44.02001953125,
        44.040008544921878,
        44.05999755859375,
        44.08001708984375,
        44.100006103515628,
        44.1199951171875,
        44.1400146484375,
        44.160003662109378,
        44.180023193359378,
        44.20001220703125,
        44.220001220703128,
        44.240020751953128,
        44.260009765625,
        44.279998779296878,
        44.300018310546878,
        44.32000732421875,
        44.339996337890628,
        44.360015869140628,
        44.3800048828125,
        44.4000244140625,
        44.420013427734378,
        44.44000244140625,
        44.46002197265625,
        44.480010986328128,
        44.5,
        44.52001953125,
        44.540008544921878,
        44.55999755859375,
        44.58001708984375,
        44.600006103515628,
        44.6199951171875,
        44.6400146484375,
        44.660003662109378,
        44.680023193359378,
        44.70001220703125,
        44.720001220703128,
        44.740020751953128,
        44.760009765625,
        44.779998779296878,
        44.800018310546878,
        44.82000732421875,
        44.839996337890628,
        44.860015869140628,
        44.8800048828125,
        44.9000244140625,
        44.920013427734378,
        44.94000244140625,
        44.96002197265625,
        44.980010986328128,
        45.0,
        45.02001953125,
        45.040008544921878,
        45.05999755859375,
        45.08001708984375,
        45.100006103515628,
        45.1199951171875,
        45.1400146484375,
        45.160003662109378,
        45.180023193359378,
        45.20001220703125,
        45.220001220703128,
        45.240020751953128,
        45.260009765625,
        45.279998779296878,
        45.300018310546878,
        45.32000732421875,
        45.339996337890628,
        45.360015869140628,
        45.3800048828125,
        45.4000244140625,
        45.420013427734378,
        45.44000244140625,
        45.46002197265625,
        45.480010986328128,
        45.5,
        45.52001953125,
        45.540008544921878,
        45.55999755859375,
        45.58001708984375,
        45.600006103515628,
        45.6199951171875,
        45.6400146484375,
        45.660003662109378,
        45.680023193359378,
        45.70001220703125,
        45.720001220703128,
        45.740020751953128,
        45.760009765625,
        45.779998779296878,
        45.800018310546878,
        45.82000732421875,
        45.839996337890628,
        45.860015869140628,
        45.8800048828125,
        45.9000244140625,
        45.920013427734378,
        45.94000244140625,
        45.96002197265625,
        45.980010986328128,
        46.0,
        46.02001953125,
        46.040008544921878,
        46.05999755859375,
        46.08001708984375,
        46.100006103515628,
        46.1199951171875,
        46.1400146484375,
        46.160003662109378,
        46.180023193359378,
        46.20001220703125,
        46.220001220703128,
        46.240020751953128,
        46.260009765625,
        46.279998779296878,
        46.300018310546878,
        46.32000732421875,
        46.339996337890628,
        46.360015869140628,
        46.3800048828125,
        46.4000244140625,
        46.420013427734378,
        46.44000244140625,
        46.46002197265625,
        46.480010986328128,
        46.5,
        46.52001953125,
        46.540008544921878,
        46.55999755859375,
        46.58001708984375,
        46.600006103515628,
        46.6199951171875,
        46.6400146484375,
        46.660003662109378,
        46.680023193359378,
        46.70001220703125,
        46.720001220703128,
        46.740020751953128,
        46.760009765625,
        46.779998779296878,
        46.800018310546878,
        46.82000732421875,
        46.839996337890628,
        46.860015869140628,
        46.8800048828125,
        46.899993896484378,
        46.920013427734378,
        46.94000244140625,
        46.96002197265625,
        46.980010986328128,
        47.0,
        47.02001953125,
        47.040008544921878,
        47.05999755859375,
        47.08001708984375,
        47.100006103515628,
        47.1199951171875,
        47.1400146484375,
        47.160003662109378,
        47.180023193359378,
        47.20001220703125,
        47.220001220703128,
        47.240020751953128,
        47.260009765625,
        47.279998779296878,
        47.300018310546878,
        47.32000732421875,
        47.339996337890628,
        47.360015869140628,
        47.3800048828125,
        47.399993896484378,
        47.420013427734378,
        47.44000244140625,
        47.46002197265625,
        47.480010986328128,
        47.5,
        47.52001953125,
        47.540008544921878,
        47.55999755859375,
        47.58001708984375,
        47.600006103515628,
        47.6199951171875,
        47.6400146484375,
        47.660003662109378,
        47.680023193359378,
        47.70001220703125,
        47.720001220703128,
        47.740020751953128,
        47.760009765625,
        47.779998779296878,
        47.800018310546878,
        47.82000732421875,
        47.839996337890628,
        47.860015869140628,
        47.8800048828125,
        47.899993896484378,
        47.920013427734378,
        47.94000244140625,
        47.96002197265625,
        47.980010986328128,
        48.0,
        48.02001953125,
        48.040008544921878,
        48.05999755859375,
        48.08001708984375,
        48.100006103515628,
        48.1199951171875,
        48.1400146484375,
        48.160003662109378,
        48.180023193359378,
        48.20001220703125,
        48.220001220703128,
        48.240020751953128,
        48.260009765625,
        48.279998779296878,
        48.300018310546878,
        48.32000732421875,
        48.339996337890628,
        48.360015869140628,
        48.3800048828125,
        48.399993896484378,
        48.420013427734378,
        48.44000244140625,
        48.46002197265625,
        48.480010986328128,
        48.5,
        48.52001953125,
        48.540008544921878,
        48.55999755859375,
        48.58001708984375,
        48.600006103515628,
        48.6199951171875,
        48.6400146484375,
        48.660003662109378,
        48.680023193359378,
        48.70001220703125,
        48.720001220703128,
        48.740020751953128,
        48.760009765625,
        48.779998779296878,
        48.800018310546878,
        48.82000732421875,
        48.839996337890628,
        48.860015869140628,
        48.8800048828125,
        48.899993896484378,
        48.920013427734378,
        48.94000244140625,
        48.96002197265625,
        48.980010986328128,
        49.0,
        49.02001953125,
        49.040008544921878,
        49.05999755859375,
        49.08001708984375,
        49.100006103515628,
        49.1199951171875,
        49.1400146484375,
        49.160003662109378,
        49.180023193359378,
        49.20001220703125,
        49.220001220703128,
        49.240020751953128,
        49.260009765625,
        49.279998779296878,
        49.300018310546878,
        49.32000732421875,
        49.339996337890628,
        49.360015869140628,
        49.3800048828125,
        49.399993896484378,
        49.420013427734378,
        49.44000244140625,
        49.46002197265625,
        49.480010986328128,
        49.5,
        49.52001953125,
        49.540008544921878,
        49.55999755859375,
        49.58001708984375,
        49.600006103515628,
        49.6199951171875,
        49.6400146484375,
        49.660003662109378,
        49.680023193359378,
        49.70001220703125,
        49.720001220703128,
        49.740020751953128,
        49.760009765625,
        49.779998779296878,
        49.800018310546878,
        49.82000732421875,
        49.839996337890628,
        49.860015869140628,
        49.8800048828125,
        49.899993896484378,
        49.920013427734378,
        49.94000244140625,
        49.96002197265625,
        49.980010986328128,
        50.0,
        50.02001953125,
        50.040008544921878,
        50.05999755859375,
        50.08001708984375,
        50.100006103515628,
        50.1199951171875,
        50.1400146484375,
        50.160003662109378,
        50.180023193359378,
        50.20001220703125,
        50.220001220703128,
        50.240020751953128,
        50.260009765625,
        50.279998779296878,
        50.300018310546878,
        50.32000732421875,
        50.339996337890628,
        50.360015869140628,
        50.3800048828125,
        50.399993896484378,
        50.420013427734378,
        50.44000244140625,
        50.46002197265625,
        50.480010986328128,
        50.5,
        50.52001953125,
        50.540008544921878,
        50.55999755859375,
        50.58001708984375,
        50.600006103515628,
        50.6199951171875,
        50.6400146484375,
        50.660003662109378,
        50.680023193359378,
        50.70001220703125,
        50.720001220703128,
        50.740020751953128,
        50.760009765625,
        50.779998779296878,
        50.800018310546878,
        50.82000732421875,
        50.839996337890628,
        50.860015869140628,
        50.8800048828125,
        50.899993896484378,
        50.920013427734378,
        50.94000244140625,
        50.96002197265625,
        50.980010986328128,
        51.0,
        51.02001953125,
        51.040008544921878,
        51.05999755859375,
        51.08001708984375,
        51.100006103515628,
        51.1199951171875,
        51.1400146484375,
        51.160003662109378,
        51.180023193359378,
        51.20001220703125,
        51.220001220703128,
        51.240020751953128,
        51.260009765625,
        51.279998779296878,
        51.300018310546878,
        51.32000732421875,
        51.339996337890628,
        51.360015869140628,
        51.3800048828125,
        51.399993896484378,
        51.420013427734378,
        51.44000244140625,
        51.46002197265625,
        51.480010986328128,
        51.5,
        51.52001953125,
        51.540008544921878,
        51.55999755859375,
        51.58001708984375,
        51.600006103515628,
        51.6199951171875,
        51.6400146484375,
        51.660003662109378,
        51.680023193359378,
        51.70001220703125,
        51.720001220703128,
        51.740020751953128,
        51.760009765625,
        51.779998779296878,
        51.800018310546878,
        51.82000732421875,
        51.839996337890628,
        51.860015869140628,
        51.8800048828125,
        51.899993896484378,
        51.920013427734378,
        51.94000244140625,
        51.96002197265625,
        51.980010986328128,
        52.0,
        52.02001953125,
        52.040008544921878,
        52.05999755859375,
        52.08001708984375,
        52.100006103515628,
        52.1199951171875,
        52.1400146484375,
        52.160003662109378,
        52.180023193359378,
        52.20001220703125,
        52.220001220703128,
        52.240020751953128,
        52.260009765625,
        52.279998779296878,
        52.300018310546878,
        52.32000732421875,
        52.339996337890628,
        52.360015869140628,
        52.3800048828125,
        52.399993896484378,
        52.420013427734378,
        52.44000244140625,
        52.46002197265625,
        52.480010986328128,
        52.5,
        52.52001953125,
        52.540008544921878,
        52.55999755859375,
        52.58001708984375,
        52.600006103515628,
        52.6199951171875,
        52.6400146484375,
        52.660003662109378,
        52.680023193359378,
        52.70001220703125,
        52.720001220703128,
        52.740020751953128,
        52.760009765625,
        52.779998779296878,
        52.800018310546878,
        52.82000732421875,
        52.839996337890628,
        52.860015869140628,
        52.8800048828125,
        52.899993896484378,
        52.920013427734378,
        52.94000244140625,
        52.96002197265625,
        52.980010986328128,
        53.0,
        53.02001953125,
        53.040008544921878,
        53.05999755859375,
        53.08001708984375,
        53.100006103515628,
        53.1199951171875,
        53.1400146484375,
        53.160003662109378,
        53.180023193359378,
        53.20001220703125,
        53.220001220703128,
        53.240020751953128,
        53.260009765625,
        53.279998779296878,
        53.300018310546878,
        53.32000732421875,
        53.339996337890628,
        53.360015869140628,
        53.3800048828125,
        53.399993896484378,
        53.420013427734378,
        53.44000244140625,
        53.46002197265625,
        53.480010986328128,
        53.5,
        53.52001953125,
        53.540008544921878,
        53.55999755859375,
        53.58001708984375,
        53.600006103515628,
        53.6199951171875,
        53.6400146484375,
        53.660003662109378,
        53.680023193359378,
        53.70001220703125,
        53.720001220703128,
        53.740020751953128,
        53.760009765625,
        53.779998779296878,
        53.800018310546878,
        53.82000732421875,
        53.839996337890628,
        53.860015869140628,
        53.8800048828125,
        53.899993896484378,
        53.920013427734378,
        53.94000244140625,
        53.96002197265625,
        53.980010986328128,
        54.0,
        54.02001953125,
        54.040008544921878,
        54.05999755859375,
        54.08001708984375,
        54.100006103515628,
        54.1199951171875,
        54.1400146484375,
        54.160003662109378,
        54.180023193359378,
        54.20001220703125,
        54.220001220703128,
        54.240020751953128,
        54.260009765625,
        54.279998779296878,
        54.300018310546878,
        54.32000732421875,
        54.339996337890628,
        54.360015869140628,
        54.3800048828125,
        54.399993896484378,
        54.420013427734378,
        54.44000244140625,
        54.46002197265625,
        54.480010986328128,
        54.5,
        54.52001953125,
        54.540008544921878,
        54.55999755859375,
        54.58001708984375,
        54.600006103515628,
        54.6199951171875,
        54.6400146484375,
        54.660003662109378,
        54.680023193359378,
        54.70001220703125,
        54.720001220703128,
        54.740020751953128,
        54.760009765625,
        54.779998779296878,
        54.800018310546878,
        54.82000732421875,
        54.839996337890628,
        54.860015869140628,
        54.8800048828125,
        54.899993896484378,
        54.920013427734378,
        54.94000244140625,
        54.96002197265625,
        54.980010986328128,
        55.0,
        55.02001953125,
        55.040008544921878,
        55.05999755859375,
        55.08001708984375,
        55.100006103515628,
        55.1199951171875,
        55.1400146484375,
        55.160003662109378,
        55.180023193359378,
        55.20001220703125,
        55.220001220703128,
        55.240020751953128,
        55.260009765625,
        55.279998779296878,
        55.300018310546878,
        55.32000732421875,
        55.339996337890628,
        55.360015869140628,
        55.3800048828125,
        55.399993896484378,
        55.420013427734378,
        55.44000244140625,
        55.46002197265625,
        55.480010986328128,
        55.5,
        55.52001953125,
        55.540008544921878,
        55.55999755859375,
        55.58001708984375,
        55.600006103515628,
        55.6199951171875,
        55.6400146484375,
        55.660003662109378,
        55.680023193359378,
        55.70001220703125,
        55.720001220703128,
        55.740020751953128,
        55.760009765625,
        55.779998779296878,
        55.800018310546878,
        55.82000732421875,
        55.839996337890628,
        55.860015869140628,
        55.8800048828125,
        55.899993896484378,
        55.920013427734378,
        55.94000244140625,
        55.96002197265625,
        55.980010986328128,
        56.0,
        56.02001953125,
        56.040008544921878,
        56.05999755859375,
        56.08001708984375,
        56.100006103515628,
        56.1199951171875,
        56.1400146484375,
        56.160003662109378,
        56.180023193359378,
        56.20001220703125,
        56.220001220703128,
        56.240020751953128,
        56.260009765625,
        56.279998779296878,
        56.300018310546878,
        56.32000732421875,
        56.339996337890628,
        56.360015869140628,
        56.3800048828125,
        56.399993896484378,
        56.420013427734378,
        56.44000244140625,
        56.46002197265625,
        56.480010986328128,
        56.5,
        56.52001953125,
        56.540008544921878,
        56.55999755859375,
        56.58001708984375,
        56.600006103515628,
        56.6199951171875,
        56.6400146484375,
        56.660003662109378,
        56.680023193359378,
        56.70001220703125,
        56.720001220703128,
        56.740020751953128,
        56.760009765625,
        56.779998779296878,
        56.800018310546878,
        56.82000732421875,
        56.839996337890628,
        56.860015869140628,
        56.8800048828125,
        56.899993896484378,
        56.920013427734378,
        56.94000244140625,
        56.96002197265625,
        56.980010986328128,
        57.0,
        57.02001953125,
        57.040008544921878,
        57.05999755859375,
        57.08001708984375,
        57.100006103515628,
        57.1199951171875,
        57.1400146484375,
        57.160003662109378,
        57.180023193359378,
        57.20001220703125,
        57.220001220703128,
        57.240020751953128,
        57.260009765625,
        57.279998779296878,
        57.300018310546878,
        57.32000732421875,
        57.339996337890628,
        57.360015869140628,
        57.3800048828125,
        57.399993896484378,
        57.420013427734378,
        57.44000244140625,
        57.46002197265625,
        57.480010986328128,
        57.5,
        57.52001953125,
        57.540008544921878,
        57.55999755859375,
        57.58001708984375,
        57.600006103515628,
        57.6199951171875,
        57.6400146484375,
        57.660003662109378,
        57.680023193359378,
        57.70001220703125,
        57.720001220703128,
        57.740020751953128,
        57.760009765625,
        57.779998779296878,
        57.800018310546878,
        57.82000732421875,
        57.839996337890628,
        57.860015869140628,
        57.8800048828125,
        57.899993896484378,
        57.920013427734378,
        57.94000244140625,
        57.96002197265625,
        57.980010986328128,
        58.0,
        58.02001953125,
        58.040008544921878,
        58.05999755859375,
        58.08001708984375,
        58.100006103515628,
        58.1199951171875,
        58.1400146484375,
        58.160003662109378,
        58.180023193359378,
        58.20001220703125,
        58.220001220703128,
        58.240020751953128,
        58.260009765625,
        58.279998779296878,
        58.300018310546878,
        58.32000732421875,
        58.339996337890628,
        58.360015869140628,
        58.3800048828125,
        58.399993896484378,
        58.420013427734378,
        58.44000244140625,
        58.46002197265625,
        58.480010986328128,
        58.5,
        58.52001953125,
        58.540008544921878,
        58.55999755859375,
        58.58001708984375,
        58.600006103515628,
        58.6199951171875,
        58.6400146484375,
        58.660003662109378,
        58.680023193359378,
        58.70001220703125,
        58.720001220703128,
        58.740020751953128,
        58.760009765625,
        58.779998779296878,
        58.800018310546878,
        58.82000732421875,
        58.839996337890628,
        58.860015869140628,
        58.8800048828125,
        58.899993896484378,
        58.920013427734378,
        58.94000244140625,
        58.96002197265625,
        58.980010986328128,
        59.0,
        59.02001953125,
        59.040008544921878,
        59.05999755859375,
        59.08001708984375,
        59.100006103515628,
        59.1199951171875,
        59.1400146484375,
        59.160003662109378,
        59.180023193359378,
        59.20001220703125,
        59.220001220703128,
        59.240020751953128,
        59.260009765625,
        59.279998779296878,
        59.300018310546878,
        59.32000732421875,
        59.339996337890628,
        59.360015869140628,
        59.3800048828125,
        59.399993896484378,
        59.420013427734378,
        59.44000244140625,
        59.46002197265625,
        59.480010986328128,
        59.5,
        59.52001953125,
        59.540008544921878,
        59.55999755859375,
        59.58001708984375,
        59.600006103515628,
        59.6199951171875,
        59.6400146484375,
        59.660003662109378,
        59.680023193359378,
        59.70001220703125,
        59.720001220703128,
        59.740020751953128,
        59.760009765625,
        59.779998779296878,
        59.800018310546878,
        59.82000732421875,
        59.839996337890628,
        59.860015869140628,
        59.8800048828125,
        59.899993896484378,
        59.920013427734378,
        59.94000244140625,
        59.96002197265625,
        59.980010986328128
    ],
    "rightHandPositions": [
        "(-0.469115, 1.329607, -0.138476)",
        "(-0.469252, 1.329629, -0.139004)",
        "(-0.469323, 1.329654, -0.139212)",
        "(-0.469457, 1.329718, -0.139763)",
        "(-0.469636, 1.329837, -0.140374)",
        "(-0.469800, 1.330019, -0.140807)",
        "(-0.469909, 1.330195, -0.141346)",
        "(-0.469936, 1.330223, -0.141676)",
        "(-0.469921, 1.330271, -0.142459)",
        "(-0.469865, 1.330192, -0.142758)",
        "(-0.470008, 1.330344, -0.143023)",
        "(-0.470236, 1.330488, -0.143292)",
        "(-0.470362, 1.330570, -0.143423)",
        "(-0.470872, 1.330879, -0.143339)",
        "(-0.471583, 1.331523, -0.142815)",
        "(-0.472492, 1.332501, -0.142024)",
        "(-0.473193, 1.333600, -0.141404)",
        "(-0.473356, 1.334162, -0.141325)",
        "(-0.473493, 1.335314, -0.141468)",
        "(-0.473365, 1.336585, -0.141629)",
        "(-0.473021, 1.337721, -0.141370)",
        "(-0.472822, 1.338274, -0.141212)",
        "(-0.472440, 1.339221, -0.140132)",
        "(-0.472022, 1.340107, -0.138399)",
        "(-0.471442, 1.341090, -0.136491)",
        "(-0.470607, 1.342038, -0.134306)",
        "(-0.469589, 1.343397, -0.131728)",
        "(-0.469127, 1.344382, -0.130465)",
        "(-0.468207, 1.347309, -0.128128)",
        "(-0.467617, 1.349495, -0.127070)",
        "(-0.465108, 1.356054, -0.123500)",
        "(-0.463746, 1.361823, -0.120303)",
        "(-0.463165, 1.365002, -0.118691)",
        "(-0.462027, 1.371807, -0.115795)",
        "(-0.460726, 1.378631, -0.113520)",
        "(-0.459269, 1.385172, -0.111745)",
        "(-0.457754, 1.391686, -0.110795)",
        "(-0.457034, 1.394884, -0.110684)",
        "(-0.455666, 1.400938, -0.110651)",
        "(-0.454299, 1.406249, -0.110429)",
        "(-0.452905, 1.411019, -0.110057)",
        "(-0.451427, 1.415504, -0.109860)",
        "(-0.450727, 1.417673, -0.109797)",
        "(-0.449483, 1.421927, -0.109674)",
        "(-0.448225, 1.425654, -0.109080)",
        "(-0.446803, 1.428521, -0.107632)",
        "(-0.446171, 1.429753, -0.106619)",
        "(-0.444898, 1.432431, -0.105027)",
        "(-0.444037, 1.434950, -0.103743)",
        "(-0.443257, 1.437164, -0.102654)",
        "(-0.442617, 1.438748, -0.101444)",
        "(-0.442033, 1.439807, -0.100264)",
        "(-0.441855, 1.440233, -0.099790)",
        "(-0.441758, 1.440986, -0.098988)",
        "(-0.441765, 1.441473, -0.098285)",
        "(-0.441511, 1.441444, -0.097546)",
        "(-0.441226, 1.441176, -0.096989)",
        "(-0.440898, 1.440950, -0.096466)",
        "(-0.440722, 1.440596, -0.095905)",
        "(-0.440765, 1.440431, -0.095531)",
        "(-0.440786, 1.440248, -0.095041)",
        "(-0.440717, 1.440062, -0.094542)",
        "(-0.440614, 1.439960, -0.094205)",
        "(-0.440557, 1.440069, -0.093929)",
        "(-0.440520, 1.440269, -0.093708)",
        "(-0.440397, 1.440637, -0.093434)",
        "(-0.440280, 1.441032, -0.093205)",
        "(-0.440219, 1.441228, -0.093127)",
        "(-0.440084, 1.441708, -0.093032)",
        "(-0.439943, 1.442030, -0.092973)",
        "(-0.439654, 1.442626, -0.092766)",
        "(-0.439457, 1.443147, -0.092413)",
        "(-0.439349, 1.443363, -0.092193)",
        "(-0.439156, 1.443769, -0.091799)",
        "(-0.439029, 1.444120, -0.091604)",
        "(-0.438818, 1.444606, -0.091209)",
        "(-0.438630, 1.444977, -0.090808)",
        "(-0.438480, 1.445765, -0.089956)",
        "(-0.438438, 1.446581, -0.089255)",
        "(-0.438330, 1.447469, -0.088633)",
        "(-0.438144, 1.448551, -0.087904)",
        "(-0.437780, 1.449860, -0.087026)",
        "(-0.437633, 1.450597, -0.086572)",
        "(-0.437622, 1.452421, -0.085578)",
        "(-0.437849, 1.454378, -0.084628)",
        "(-0.438292, 1.456596, -0.083662)",
        "(-0.438559, 1.458874, -0.082745)",
        "(-0.438578, 1.459994, -0.082254)",
        "(-0.438491, 1.462256, -0.081221)",
        "(-0.438656, 1.464766, -0.080305)",
        "(-0.438892, 1.467331, -0.079353)",
        "(-0.439037, 1.469948, -0.078305)",
        "(-0.439057, 1.471341, -0.077737)",
        "(-0.439043, 1.474276, -0.076686)",
        "(-0.439131, 1.477609, -0.075765)",
        "(-0.439195, 1.481197, -0.074949)",
        "(-0.439227, 1.485079, -0.074177)",
        "(-0.439233, 1.487234, -0.073894)",
        "(-0.439157, 1.491475, -0.073441)",
        "(-0.439002, 1.496028, -0.073302)",
        "(-0.438923, 1.500710, -0.073346)",
        "(-0.438973, 1.505352, -0.073531)",
        "(-0.438993, 1.507636, -0.073665)",
        "(-0.439125, 1.512150, -0.074091)",
        "(-0.439395, 1.516622, -0.074746)",
        "(-0.439788, 1.520900, -0.075630)",
        "(-0.440098, 1.524891, -0.076508)",
        "(-0.440192, 1.526748, -0.076999)",
        "(-0.440576, 1.530435, -0.078175)",
        "(-0.441142, 1.534055, -0.079613)",
        "(-0.441654, 1.537521, -0.081272)",
        "(-0.442075, 1.540853, -0.083125)",
        "(-0.442299, 1.542445, -0.084105)",
        "(-0.442610, 1.545507, -0.086161)",
        "(-0.442903, 1.548445, -0.088520)",
        "(-0.443232, 1.551367, -0.091227)",
        "(-0.443405, 1.554294, -0.094397)",
        "(-0.443439, 1.555734, -0.096053)",
        "(-0.443491, 1.558529, -0.099586)",
        "(-0.443628, 1.561185, -0.103284)",
        "(-0.444031, 1.563687, -0.107122)",
        "(-0.444774, 1.565981, -0.111179)",
        "(-0.445142, 1.567055, -0.113287)",
        "(-0.445873, 1.569025, -0.117728)",
        "(-0.446594, 1.570687, -0.122421)",
        "(-0.447304, 1.571951, -0.127327)",
        "(-0.448124, 1.572648, -0.132417)",
        "(-0.448512, 1.572886, -0.134965)",
        "(-0.449325, 1.572769, -0.140217)",
        "(-0.449962, 1.572232, -0.145681)",
        "(-0.450505, 1.571137, -0.151271)",
        "(-0.451077, 1.569349, -0.156817)",
        "(-0.451318, 1.568380, -0.159578)",
        "(-0.451916, 1.565663, -0.164998)",
        "(-0.452406, 1.562286, -0.170472)",
        "(-0.452792, 1.558219, -0.175745)",
        "(-0.453184, 1.553481, -0.180704)",
        "(-0.453391, 1.550914, -0.183034)",
        "(-0.453620, 1.545125, -0.187307)",
        "(-0.453778, 1.538588, -0.191145)",
        "(-0.453990, 1.531537, -0.194561)",
        "(-0.453920, 1.524009, -0.197573)",
        "(-0.453862, 1.520179, -0.198990)",
        "(-0.453748, 1.512204, -0.201632)",
        "(-0.453853, 1.503929, -0.204163)",
        "(-0.454166, 1.495289, -0.206439)",
        "(-0.454423, 1.487251, -0.208148)",
        "(-0.454567, 1.483130, -0.208894)",
        "(-0.454782, 1.474882, -0.209940)",
        "(-0.455141, 1.466688, -0.210461)",
        "(-0.455649, 1.458551, -0.210242)",
        "(-0.456182, 1.450506, -0.209436)",
        "(-0.456403, 1.446515, -0.208828)",
        "(-0.456552, 1.438614, -0.207214)",
        "(-0.456289, 1.430896, -0.205163)",
        "(-0.456041, 1.423565, -0.202695)",
        "(-0.456094, 1.416916, -0.199807)",
        "(-0.456094, 1.413835, -0.198222)",
        "(-0.455892, 1.408230, -0.194527)",
        "(-0.455511, 1.403147, -0.190225)",
        "(-0.455040, 1.398726, -0.185489)",
        "(-0.454596, 1.395061, -0.180546)",
        "(-0.454446, 1.393487, -0.177964)",
        "(-0.454113, 1.390887, -0.172369)",
        "(-0.453637, 1.388680, -0.166458)",
        "(-0.452991, 1.386988, -0.160473)",
        "(-0.452313, 1.385918, -0.154460)",
        "(-0.452000, 1.385624, -0.151424)",
        "(-0.451070, 1.385249, -0.145479)",
        "(-0.449937, 1.385550, -0.139580)",
        "(-0.448696, 1.386457, -0.133850)",
        "(-0.447431, 1.388160, -0.128149)",
        "(-0.446751, 1.389306, -0.125320)",
        "(-0.445474, 1.392154, -0.119783)",
        "(-0.444256, 1.395789, -0.114516)",
        "(-0.443003, 1.400146, -0.109603)",
        "(-0.441629, 1.405180, -0.104997)",
        "(-0.440888, 1.407991, -0.102829)",
        "(-0.439442, 1.414110, -0.098648)",
        "(-0.438073, 1.420880, -0.094718)",
        "(-0.436688, 1.428120, -0.091020)",
        "(-0.435281, 1.435770, -0.087581)",
        "(-0.434735, 1.439945, -0.086055)",
        "(-0.433630, 1.448463, -0.083141)",
        "(-0.432439, 1.457166, -0.080355)",
        "(-0.431402, 1.466105, -0.077874)",
        "(-0.430563, 1.475456, -0.075820)",
        "(-0.430261, 1.480282, -0.074918)",
        "(-0.429639, 1.490003, -0.073184)",
        "(-0.428903, 1.499608, -0.071515)",
        "(-0.428741, 1.509182, -0.070292)",
        "(-0.428718, 1.518502, -0.069505)",
        "(-0.428579, 1.523056, -0.069192)",
        "(-0.428245, 1.531959, -0.068619)",
        "(-0.428321, 1.540730, -0.068338)",
        "(-0.428618, 1.549251, -0.068444)",
        "(-0.428787, 1.557409, -0.068711)",
        "(-0.428828, 1.564984, -0.069327)",
        "(-0.428828, 1.564984, -0.069327)",
        "(-0.429114, 1.575942, -0.070883)",
        "(-0.429661, 1.582684, -0.072368)",
        "(-0.430102, 1.585729, -0.073302)",
        "(-0.430873, 1.591468, -0.075203)",
        "(-0.431666, 1.596426, -0.077406)",
        "(-0.432416, 1.600896, -0.080022)",
        "(-0.433196, 1.604883, -0.083222)",
        "(-0.433902, 1.608300, -0.086848)",
        "(-0.434222, 1.609822, -0.088769)",
        "(-0.434780, 1.612441, -0.092842)",
        "(-0.435514, 1.614653, -0.097305)",
        "(-0.436410, 1.616550, -0.102125)",
        "(-0.437291, 1.618011, -0.107286)",
        "(-0.437735, 1.618595, -0.109929)",
        "(-0.438638, 1.619253, -0.115387)",
        "(-0.439445, 1.619336, -0.120924)",
        "(-0.440138, 1.618684, -0.126836)",
        "(-0.440576, 1.617551, -0.132426)",
        "(-0.440741, 1.616776, -0.135250)",
        "(-0.441024, 1.614620, -0.140866)",
        "(-0.441243, 1.611831, -0.146533)",
        "(-0.441459, 1.608438, -0.152105)",
        "(-0.441623, 1.604419, -0.157411)",
        "(-0.441675, 1.602192, -0.159948)",
        "(-0.441720, 1.597121, -0.164793)",
        "(-0.441793, 1.591305, -0.169402)",
        "(-0.441781, 1.584927, -0.173786)",
        "(-0.441650, 1.577916, -0.177855)",
        "(-0.441538, 1.574170, -0.179813)",
        "(-0.441220, 1.566184, -0.183577)",
        "(-0.440876, 1.557864, -0.187189)",
        "(-0.440431, 1.549327, -0.190722)",
        "(-0.439980, 1.540479, -0.193947)",
        "(-0.439860, 1.535938, -0.195422)",
        "(-0.439780, 1.526765, -0.198198)",
        "(-0.439766, 1.517647, -0.200542)",
        "(-0.439469, 1.508547, -0.202239)",
        "(-0.439270, 1.504005, -0.202865)",
        "(-0.438981, 1.494983, -0.203704)",
        "(-0.439219, 1.486206, -0.203944)",
        "(-0.439518, 1.477660, -0.203644)",
        "(-0.439461, 1.469322, -0.202543)",
        "(-0.439368, 1.465295, -0.201688)",
        "(-0.439192, 1.457487, -0.199638)",
        "(-0.439195, 1.450146, -0.197130)",
        "(-0.439175, 1.443298, -0.194116)",
        "(-0.439006, 1.436998, -0.190504)",
        "(-0.438701, 1.431406, -0.186428)",
        "(-0.438464, 1.428893, -0.184228)",
        "(-0.437968, 1.424447, -0.179566)",
        "(-0.437379, 1.420875, -0.174423)",
        "(-0.436648, 1.418198, -0.168644)",
        "(-0.435832, 1.416391, -0.162216)",
        "(-0.435498, 1.415795, -0.158865)",
        "(-0.435058, 1.415520, -0.151867)",
        "(-0.434498, 1.415893, -0.144816)",
        "(-0.433839, 1.417325, -0.137770)",
        "(-0.433059, 1.419482, -0.130850)",
        "(-0.432650, 1.421086, -0.127414)",
        "(-0.431803, 1.424559, -0.120694)",
        "(-0.431186, 1.429101, -0.114450)",
        "(-0.430506, 1.434318, -0.108661)",
        "(-0.430050, 1.437196, -0.105968)",
        "(-0.429235, 1.443450, -0.100957)",
        "(-0.428515, 1.450356, -0.096522)",
        "(-0.427833, 1.457788, -0.092734)",
        "(-0.427409, 1.465917, -0.089722)",
        "(-0.427409, 1.465917, -0.089722)",
        "(-0.426712, 1.478531, -0.085769)",
        "(-0.426181, 1.487040, -0.083416)",
        "(-0.425950, 1.495822, -0.081622)",
        "(-0.425917, 1.504755, -0.080179)",
        "(-0.426003, 1.509240, -0.079628)",
        "(-0.426135, 1.518075, -0.078537)",
        "(-0.426407, 1.526803, -0.077765)",
        "(-0.426649, 1.535431, -0.077304)",
        "(-0.426982, 1.543935, -0.077289)",
        "(-0.427428, 1.552146, -0.077597)",
        "(-0.427633, 1.556138, -0.077814)",
        "(-0.427918, 1.563780, -0.078495)",
        "(-0.428200, 1.571152, -0.079567)",
        "(-0.428677, 1.578255, -0.080886)",
        "(-0.429269, 1.584883, -0.082218)",
        "(-0.429601, 1.588015, -0.082859)",
        "(-0.430201, 1.593768, -0.084237)",
        "(-0.430685, 1.599040, -0.085835)",
        "(-0.431300, 1.603870, -0.087852)",
        "(-0.431966, 1.608163, -0.090070)",
        "(-0.432256, 1.610196, -0.091229)",
        "(-0.432735, 1.613897, -0.093747)",
        "(-0.433237, 1.617268, -0.096535)",
        "(-0.433867, 1.620287, -0.099666)",
        "(-0.434584, 1.622882, -0.103028)",
        "(-0.434878, 1.623951, -0.104811)",
        "(-0.435416, 1.625644, -0.108638)",
        "(-0.435885, 1.626732, -0.112673)",
        "(-0.436335, 1.627066, -0.116859)",
        "(-0.436755, 1.626744, -0.121299)",
        "(-0.436904, 1.626333, -0.123622)",
        "(-0.437089, 1.625237, -0.128465)",
        "(-0.436966, 1.623371, -0.133725)",
        "(-0.436876, 1.620875, -0.139096)",
        "(-0.436930, 1.617644, -0.144604)",
        "(-0.437043, 1.615789, -0.147389)",
        "(-0.437281, 1.611743, -0.152922)",
        "(-0.437329, 1.606948, -0.158278)",
        "(-0.437232, 1.601607, -0.163524)",
        "(-0.437250, 1.595807, -0.168771)",
        "(-0.437289, 1.592739, -0.171391)",
        "(-0.437360, 1.586395, -0.176529)",
        "(-0.437565, 1.579592, -0.181387)",
        "(-0.437791, 1.572424, -0.186009)",
        "(-0.438047, 1.564937, -0.190240)",
        "(-0.438124, 1.561091, -0.192210)",
        "(-0.438348, 1.553266, -0.195988)",
        "(-0.438911, 1.545309, -0.199464)",
        "(-0.439722, 1.537178, -0.202448)",
        "(-0.440205, 1.533036, -0.203557)",
        "(-0.440808, 1.524764, -0.205517)",
        "(-0.441128, 1.516549, -0.206720)",
        "(-0.441561, 1.508332, -0.207371)",
        "(-0.442271, 1.500078, -0.207365)",
        "(-0.442534, 1.495926, -0.207339)",
        "(-0.442930, 1.487756, -0.206522)",
        "(-0.443057, 1.479770, -0.205100)",
        "(-0.443165, 1.472051, -0.203325)",
        "(-0.443418, 1.464676, -0.201231)",
        "(-0.443441, 1.461124, -0.199982)",
        "(-0.443338, 1.454283, -0.197004)",
        "(-0.442892, 1.447975, -0.193300)",
        "(-0.442407, 1.442237, -0.189257)",
        "(-0.441838, 1.437419, -0.184536)",
        "(-0.441101, 1.433224, -0.179180)",
        "(-0.440705, 1.431628, -0.176134)",
        "(-0.439829, 1.428690, -0.170016)",
        "(-0.438815, 1.427041, -0.163264)",
        "(-0.437485, 1.426298, -0.155964)",
        "(-0.436279, 1.426520, -0.148329)",
        "(-0.435725, 1.426855, -0.144472)",
        "(-0.434744, 1.428510, -0.136663)",
        "(-0.433776, 1.431087, -0.129040)",
        "(-0.432864, 1.434450, -0.121665)",
        "(-0.432117, 1.438630, -0.114603)",
        "(-0.431803, 1.441003, -0.111264)",
        "(-0.431311, 1.446090, -0.104938)",
        "(-0.430918, 1.451825, -0.099304)",
        "(-0.430063, 1.457883, -0.094232)",
        "(-0.429191, 1.464384, -0.089627)",
        "(-0.428851, 1.467741, -0.087471)",
        "(-0.428714, 1.474901, -0.083693)",
        "(-0.428517, 1.482192, -0.080381)",
        "(-0.427975, 1.489558, -0.077606)",
        "(-0.427285, 1.497037, -0.075340)",
        "(-0.427058, 1.500815, -0.074393)",
        "(-0.426925, 1.508411, -0.072690)",
        "(-0.427215, 1.516173, -0.071548)",
        "(-0.427375, 1.523654, -0.070774)",
        "(-0.426980, 1.531267, -0.070237)",
        "(-0.426762, 1.535139, -0.070067)",
        "(-0.427063, 1.543028, -0.070055)",
        "(-0.427658, 1.550880, -0.070280)",
        "(-0.428347, 1.558625, -0.070847)",
        "(-0.428530, 1.562436, -0.071267)",
        "(-0.428451, 1.569750, -0.072366)",
        "(-0.428744, 1.576687, -0.073861)",
        "(-0.429531, 1.583300, -0.075847)",
        "(-0.430398, 1.589390, -0.078053)",
        "(-0.430827, 1.592180, -0.079260)",
        "(-0.431583, 1.597454, -0.082004)",
        "(-0.432466, 1.602183, -0.085302)",
        "(-0.433561, 1.606403, -0.089151)",
        "(-0.434549, 1.610083, -0.093243)",
        "(-0.435105, 1.611683, -0.095400)",
        "(-0.436182, 1.614630, -0.100025)",
        "(-0.437210, 1.617062, -0.105018)",
        "(-0.438143, 1.619048, -0.110266)",
        "(-0.439240, 1.620471, -0.115712)",
        "(-0.440431, 1.621299, -0.121296)",
        "(-0.440921, 1.621494, -0.124139)",
        "(-0.441711, 1.621582, -0.129899)",
        "(-0.442248, 1.621017, -0.135735)",
        "(-0.442754, 1.619865, -0.141512)",
        "(-0.443428, 1.618045, -0.147168)",
        "(-0.443772, 1.616856, -0.149926)",
        "(-0.444202, 1.613912, -0.155308)",
        "(-0.444527, 1.610181, -0.160330)",
        "(-0.444749, 1.605771, -0.165015)",
        "(-0.444812, 1.603249, -0.167185)",
        "(-0.444658, 1.597717, -0.171267)",
        "(-0.444649, 1.591554, -0.174922)",
        "(-0.444791, 1.584923, -0.178242)",
        "(-0.444653, 1.577627, -0.181374)",
        "(-0.444282, 1.569747, -0.184315)",
        "(-0.444058, 1.565712, -0.185763)",
        "(-0.443782, 1.557519, -0.188396)",
        "(-0.443657, 1.549018, -0.190193)",
        "(-0.443557, 1.540044, -0.191197)",
        "(-0.443490, 1.535431, -0.191464)",
        "(-0.443276, 1.526270, -0.191881)",
        "(-0.443054, 1.517334, -0.192024)",
        "(-0.442977, 1.508595, -0.191743)",
        "(-0.443065, 1.500096, -0.190806)",
        "(-0.443258, 1.491812, -0.189551)",
        "(-0.443408, 1.487855, -0.188666)",
        "(-0.443531, 1.480103, -0.186304)",
        "(-0.443570, 1.472643, -0.183074)",
        "(-0.443729, 1.465545, -0.179353)",
        "(-0.443818, 1.459021, -0.174792)",
        "(-0.443753, 1.456001, -0.172094)",
        "(-0.443438, 1.450354, -0.166170)",
        "(-0.443029, 1.445566, -0.159895)",
        "(-0.442777, 1.441823, -0.153326)",
        "(-0.442522, 1.438993, -0.146178)",
        "(-0.442321, 1.437917, -0.142383)",
        "(-0.441823, 1.436346, -0.134638)",
        "(-0.441567, 1.435762, -0.126879)",
        "(-0.441548, 1.436240, -0.119289)",
        "(-0.441521, 1.436911, -0.115525)",
        "(-0.441370, 1.438829, -0.107939)",
        "(-0.441360, 1.441664, -0.100561)",
        "(-0.441369, 1.445389, -0.093812)",
        "(-0.441128, 1.449946, -0.087848)",
        "(-0.440474, 1.455446, -0.082623)",
        "(-0.440193, 1.458846, -0.080273)",
        "(-0.440200, 1.465596, -0.076426)",
        "(-0.440331, 1.473037, -0.072881)",
        "(-0.440407, 1.480944, -0.069666)",
        "(-0.440338, 1.485190, -0.068261)",
        "(-0.440013, 1.493680, -0.065594)",
        "(-0.439963, 1.502387, -0.063373)",
        "(-0.440165, 1.511272, -0.061715)",
        "(-0.440077, 1.520053, -0.060190)",
        "(-0.439841, 1.524388, -0.059459)",
        "(-0.439133, 1.532919, -0.058248)",
        "(-0.439293, 1.541498, -0.057831)",
        "(-0.439720, 1.550027, -0.057958)",
        "(-0.439956, 1.558270, -0.058194)",
        "(-0.439898, 1.562299, -0.058415)",
        "(-0.440087, 1.570235, -0.059391)",
        "(-0.440833, 1.577974, -0.061272)",
        "(-0.441350, 1.585302, -0.063424)",
        "(-0.441490, 1.592191, -0.065802)",
        "(-0.441540, 1.595447, -0.067143)",
        "(-0.442150, 1.601681, -0.070178)",
        "(-0.443161, 1.607400, -0.073659)",
        "(-0.444012, 1.612402, -0.077309)",
        "(-0.444578, 1.616791, -0.081186)",
        "(-0.444966, 1.620609, -0.085478)",
        "(-0.445224, 1.622282, -0.087796)",
        "(-0.445734, 1.625203, -0.092592)",
        "(-0.446154, 1.627578, -0.097580)",
        "(-0.446589, 1.629372, -0.102761)",
        "(-0.447245, 1.630595, -0.108176)",
        "(-0.447600, 1.630956, -0.110935)",
        "(-0.448166, 1.631287, -0.116407)",
        "(-0.448673, 1.630848, -0.121924)",
        "(-0.449158, 1.629911, -0.127560)",
        "(-0.449506, 1.628370, -0.133127)",
        "(-0.449635, 1.627315, -0.135838)",
        "(-0.449907, 1.624824, -0.141157)",
        "(-0.450279, 1.621594, -0.146114)",
        "(-0.450643, 1.617901, -0.150850)",
        "(-0.451115, 1.613762, -0.155587)",
        "(-0.451360, 1.611552, -0.157963)",
        "(-0.451656, 1.606839, -0.162492)",
        "(-0.451806, 1.601564, -0.166523)",
        "(-0.451736, 1.595720, -0.170005)",
        "(-0.451732, 1.589467, -0.173131)",
        "(-0.451691, 1.586211, -0.174552)",
        "(-0.451449, 1.579568, -0.176984)",
        "(-0.450925, 1.572523, -0.178846)",
        "(-0.450374, 1.565065, -0.180064)",
        "(-0.449878, 1.557261, -0.180721)",
        "(-0.449694, 1.553292, -0.180961)",
        "(-0.449628, 1.545126, -0.181193)",
        "(-0.449622, 1.536647, -0.181059)",
        "(-0.449446, 1.527957, -0.180317)",
        "(-0.448956, 1.519214, -0.178950)",
        "(-0.448676, 1.514890, -0.178092)",
        "(-0.448221, 1.506478, -0.176438)",
        "(-0.447701, 1.498575, -0.174732)",
        "(-0.446971, 1.491251, -0.172690)",
        "(-0.446614, 1.487787, -0.171480)",
        "(-0.445689, 1.481222, -0.168544)",
        "(-0.444443, 1.475191, -0.164760)",
        "(-0.443215, 1.469808, -0.160164)",
        "(-0.442221, 1.465299, -0.154888)",
        "(-0.441854, 1.463360, -0.152025)",
        "(-0.441359, 1.460021, -0.146220)",
        "(-0.440932, 1.457425, -0.140504)",
        "(-0.440216, 1.455645, -0.134861)",
        "(-0.439791, 1.455170, -0.131957)",
        "(-0.439032, 1.454448, -0.125922)",
        "(-0.438425, 1.454498, -0.119454)",
        "(-0.437769, 1.455173, -0.113588)",
        "(-0.436962, 1.456439, -0.107906)",
        "(-0.436168, 1.458374, -0.102506)",
        "(-0.435809, 1.459644, -0.099977)",
        "(-0.435245, 1.462667, -0.095185)",
        "(-0.434772, 1.466359, -0.090693)",
        "(-0.434122, 1.470682, -0.086600)",
        "(-0.433425, 1.475684, -0.082791)",
        "(-0.433066, 1.478402, -0.080905)",
        "(-0.432580, 1.484128, -0.077288)",
        "(-0.432437, 1.490347, -0.074051)",
        "(-0.432175, 1.496936, -0.071094)",
        "(-0.431688, 1.503832, -0.068296)",
        "(-0.431491, 1.507397, -0.067012)",
        "(-0.431597, 1.514759, -0.064857)",
        "(-0.431759, 1.522448, -0.063209)",
        "(-0.431505, 1.530587, -0.061947)",
        "(-0.430662, 1.539243, -0.061088)",
        "(-0.430136, 1.548178, -0.060563)",
        "(-0.430305, 1.552643, -0.060446)",
        "(-0.430919, 1.561431, -0.060353)",
        "(-0.431437, 1.569989, -0.060574)",
        "(-0.431684, 1.578188, -0.061228)",
        "(-0.431749, 1.582117, -0.061736)",
        "(-0.432067, 1.589624, -0.062924)",
        "(-0.432544, 1.596554, -0.064324)",
        "(-0.433018, 1.602836, -0.065942)",
        "(-0.433225, 1.608574, -0.067860)",
        "(-0.433194, 1.611255, -0.068945)",
        "(-0.433058, 1.616258, -0.071348)",
        "(-0.433121, 1.620671, -0.074102)",
        "(-0.433475, 1.624538, -0.077212)",
        "(-0.433800, 1.627900, -0.080628)",
        "(-0.433951, 1.629394, -0.082473)",
        "(-0.434322, 1.632118, -0.086413)",
        "(-0.434785, 1.634332, -0.090637)",
        "(-0.435438, 1.635946, -0.094912)",
        "(-0.436178, 1.637004, -0.099340)",
        "(-0.436579, 1.637232, -0.101639)",
        "(-0.437228, 1.637358, -0.106328)",
        "(-0.437716, 1.636754, -0.111066)",
        "(-0.438096, 1.635491, -0.115963)",
        "(-0.438482, 1.633631, -0.120946)",
        "(-0.438613, 1.632431, -0.123388)",
        "(-0.438883, 1.629498, -0.128132)",
        "(-0.439235, 1.625928, -0.132973)",
        "(-0.439594, 1.621922, -0.138222)",
        "(-0.439790, 1.619683, -0.140862)",
        "(-0.439934, 1.615014, -0.146030)",
        "(-0.439886, 1.609379, -0.150813)",
        "(-0.439727, 1.603117, -0.155454)",
        "(-0.439469, 1.596338, -0.159820)",
        "(-0.439025, 1.589009, -0.163831)",
        "(-0.438708, 1.585131, -0.165678)",
        "(-0.438103, 1.577090, -0.169093)",
        "(-0.437591, 1.568798, -0.172180)",
        "(-0.437307, 1.560243, -0.174846)",
        "(-0.437136, 1.551467, -0.176959)",
        "(-0.437127, 1.547034, -0.177693)",
        "(-0.437183, 1.538188, -0.178808)",
        "(-0.437586, 1.529451, -0.179440)",
        "(-0.438128, 1.520827, -0.179414)",
        "(-0.438702, 1.512378, -0.178716)",
        "(-0.438952, 1.508252, -0.178219)",
        "(-0.439472, 1.500041, -0.176930)",
        "(-0.439635, 1.491777, -0.175299)",
        "(-0.439350, 1.483640, -0.173510)",
        "(-0.438806, 1.475894, -0.171641)",
        "(-0.438378, 1.471936, -0.170546)",
        "(-0.437560, 1.465115, -0.168168)",
        "(-0.437001, 1.458610, -0.164961)",
        "(-0.436607, 1.452530, -0.161041)",
        "(-0.436271, 1.446917, -0.156470)",
        "(-0.436076, 1.444335, -0.153876)",
        "(-0.435453, 1.439502, -0.148167)",
        "(-0.434804, 1.435430, -0.142015)",
        "(-0.434145, 1.432360, -0.135738)",
        "(-0.433515, 1.430344, -0.129292)",
        "(-0.433265, 1.429756, -0.125993)",
        "(-0.432662, 1.429242, -0.119401)",
        "(-0.431945, 1.429778, -0.112950)",
        "(-0.431298, 1.431445, -0.106813)",
        "(-0.430696, 1.434286, -0.101199)",
        "(-0.430406, 1.436209, -0.098655)",
        "(-0.429808, 1.440717, -0.093902)",
        "(-0.429192, 1.446132, -0.089531)",
        "(-0.428853, 1.452382, -0.085649)",
        "(-0.428591, 1.459344, -0.082253)",
        "(-0.428460, 1.463253, -0.080754)",
        "(-0.428100, 1.471255, -0.077904)",
        "(-0.427800, 1.479624, -0.075420)",
        "(-0.427723, 1.488328, -0.073361)",
        "(-0.427740, 1.497181, -0.071583)",
        "(-0.427676, 1.501651, -0.070791)",
        "(-0.427420, 1.510629, -0.069370)",
        "(-0.427551, 1.519748, -0.068365)",
        "(-0.428234, 1.528880, -0.067749)",
        "(-0.428789, 1.537969, -0.067400)",
        "(-0.428962, 1.542503, -0.067293)",
        "(-0.429258, 1.551586, -0.067331)",
        "(-0.429957, 1.560668, -0.067739)",
        "(-0.431094, 1.569581, -0.068447)",
        "(-0.431722, 1.573946, -0.068917)",
        "(-0.432783, 1.582455, -0.070018)",
        "(-0.433758, 1.590508, -0.071382)",
        "(-0.435127, 1.598063, -0.073325)",
        "(-0.436475, 1.604992, -0.075628)",
        "(-0.437741, 1.611186, -0.078180)",
        "(-0.438464, 1.614058, -0.079602)",
        "(-0.439896, 1.619145, -0.082939)",
        "(-0.441067, 1.623667, -0.086669)",
        "(-0.442147, 1.627210, -0.090724)",
        "(-0.442984, 1.630248, -0.094993)",
        "(-0.443415, 1.631414, -0.097311)",
        "(-0.444501, 1.633425, -0.102134)",
        "(-0.445775, 1.634780, -0.107203)",
        "(-0.447133, 1.635345, -0.112435)",
        "(-0.448380, 1.635169, -0.117792)",
        "(-0.448935, 1.634904, -0.120524)",
        "(-0.450050, 1.633824, -0.126162)",
        "(-0.451093, 1.632189, -0.131885)",
        "(-0.451908, 1.629977, -0.137856)",
        "(-0.452555, 1.627324, -0.143908)",
        "(-0.452842, 1.625786, -0.146852)",
        "(-0.453297, 1.622241, -0.152314)",
        "(-0.453531, 1.617916, -0.157165)",
        "(-0.453604, 1.612958, -0.161643)",
        "(-0.453653, 1.607512, -0.165690)",
        "(-0.453536, 1.604570, -0.167426)",
        "(-0.452998, 1.598340, -0.170385)",
        "(-0.452523, 1.591591, -0.172903)",
        "(-0.452065, 1.584556, -0.175268)",
        "(-0.451741, 1.577390, -0.177277)",
        "(-0.451599, 1.573718, -0.178046)",
        "(-0.451153, 1.566069, -0.179118)",
        "(-0.450651, 1.558047, -0.179350)",
        "(-0.449893, 1.549826, -0.178960)",
        "(-0.448863, 1.541346, -0.178097)",
        "(-0.448366, 1.537420, -0.177543)",
        "(-0.447495, 1.529564, -0.176339)",
        "(-0.446786, 1.521716, -0.174908)",
        "(-0.446086, 1.514011, -0.173048)",
        "(-0.445169, 1.506414, -0.170461)",
        "(-0.444632, 1.502648, -0.168861)",
        "(-0.443624, 1.495242, -0.165405)",
        "(-0.442815, 1.488080, -0.161776)",
        "(-0.442211, 1.481254, -0.157872)",
        "(-0.441637, 1.474807, -0.153491)",
        "(-0.441230, 1.471732, -0.151143)",
        "(-0.440252, 1.465924, -0.146364)",
        "(-0.439267, 1.460702, -0.141421)",
        "(-0.438330, 1.456049, -0.136130)",
        "(-0.437631, 1.451961, -0.130493)",
        "(-0.437358, 1.450171, -0.127620)",
        "(-0.436667, 1.447066, -0.121958)",
        "(-0.435771, 1.444669, -0.116216)",
        "(-0.434830, 1.442930, -0.110072)",
        "(-0.434099, 1.442079, -0.104030)",
        "(-0.433783, 1.442089, -0.101222)",
        "(-0.433047, 1.442833, -0.095933)",
        "(-0.432103, 1.444502, -0.090803)",
        "(-0.431364, 1.447050, -0.085754)",
        "(-0.430813, 1.450506, -0.080903)",
        "(-0.430530, 1.452598, -0.078535)",
        "(-0.429956, 1.457332, -0.074002)",
        "(-0.429507, 1.462909, -0.069926)",
        "(-0.429084, 1.469141, -0.066254)",
        "(-0.428576, 1.476017, -0.062972)",
        "(-0.428345, 1.479783, -0.061608)",
        "(-0.427830, 1.487738, -0.059312)",
        "(-0.427454, 1.496158, -0.057432)",
        "(-0.427160, 1.504845, -0.055940)",
        "(-0.426965, 1.513724, -0.054814)",
        "(-0.426818, 1.518221, -0.054347)",
        "(-0.426460, 1.527267, -0.053798)",
        "(-0.426341, 1.536385, -0.053815)",
        "(-0.426235, 1.545372, -0.054126)",
        "(-0.426152, 1.554116, -0.054540)",
        "(-0.426088, 1.558423, -0.054915)",
        "(-0.425958, 1.566992, -0.056134)",
        "(-0.425956, 1.575341, -0.057930)",
        "(-0.426079, 1.583284, -0.060101)",
        "(-0.426559, 1.590831, -0.062523)",
        "(-0.426930, 1.594369, -0.063848)",
        "(-0.427755, 1.600932, -0.066746)",
        "(-0.428742, 1.606940, -0.070056)",
        "(-0.429418, 1.612191, -0.073841)",
        "(-0.429939, 1.616869, -0.077851)",
        "(-0.430408, 1.618782, -0.080069)",
        "(-0.431473, 1.622333, -0.084698)",
        "(-0.432444, 1.625282, -0.089533)",
        "(-0.433157, 1.627402, -0.094715)",
        "(-0.433685, 1.628737, -0.100383)",
        "(-0.433967, 1.629116, -0.103413)",
        "(-0.434451, 1.629455, -0.109560)",
        "(-0.434856, 1.628987, -0.115527)",
        "(-0.435260, 1.627717, -0.121235)",
        "(-0.435536, 1.625832, -0.126891)",
        "(-0.435656, 1.624671, -0.129705)",
        "(-0.435850, 1.621933, -0.135173)",
        "(-0.435990, 1.618379, -0.140355)",
        "(-0.436551, 1.614021, -0.145463)",
        "(-0.437229, 1.609070, -0.150713)",
        "(-0.437633, 1.606358, -0.153352)",
        "(-0.438651, 1.600535, -0.158672)",
        "(-0.440106, 1.593961, -0.163935)",
        "(-0.442120, 1.586584, -0.168836)",
        "(-0.443617, 1.579261, -0.172552)",
        "(-0.444117, 1.575412, -0.174104)",
        "(-0.444907, 1.567425, -0.176979)",
        "(-0.445939, 1.559059, -0.179504)",
        "(-0.446490, 1.554719, -0.180573)",
        "(-0.447779, 1.541761, -0.183382)",
        "(-0.447968, 1.537487, -0.184001)",
        "(-0.448034, 1.528954, -0.185034)",
        "(-0.448103, 1.520576, -0.185776)",
        "(-0.448079, 1.512404, -0.186268)",
        "(-0.447744, 1.504501, -0.186215)",
        "(-0.447494, 1.500659, -0.185991)",
        "(-0.446868, 1.493329, -0.185117)",
        "(-0.446226, 1.486514, -0.183800)",
        "(-0.445768, 1.480301, -0.182145)",
        "(-0.445446, 1.474630, -0.180056)",
        "(-0.445267, 1.472018, -0.178803)",
        "(-0.444785, 1.467112, -0.175918)",
        "(-0.444186, 1.462701, -0.172493)",
        "(-0.443656, 1.458869, -0.168643)",
        "(-0.442974, 1.455580, -0.164515)",
        "(-0.442680, 1.454193, -0.162323)",
        "(-0.442084, 1.451699, -0.157797)",
        "(-0.441683, 1.449920, -0.153055)",
        "(-0.441141, 1.448720, -0.148204)",
        "(-0.440277, 1.448151, -0.142999)",
        "(-0.439715, 1.448089, -0.140256)",
        "(-0.438685, 1.448396, -0.134706)",
        "(-0.437866, 1.449591, -0.129111)",
        "(-0.436998, 1.451576, -0.123776)",
        "(-0.436220, 1.454476, -0.118794)",
        "(-0.435930, 1.456280, -0.116357)",
        "(-0.435382, 1.460262, -0.111383)",
        "(-0.434856, 1.465026, -0.106451)",
        "(-0.434335, 1.470310, -0.101849)",
        "(-0.434005, 1.476437, -0.097675)",
        "(-0.433847, 1.479702, -0.095677)",
        "(-0.433557, 1.486527, -0.091697)",
        "(-0.433074, 1.493760, -0.087673)",
        "(-0.432687, 1.497585, -0.085776)",
        "(-0.432298, 1.509317, -0.081198)",
        "(-0.432255, 1.513441, -0.080024)",
        "(-0.431903, 1.521740, -0.077743)",
        "(-0.431120, 1.530098, -0.075403)",
        "(-0.430617, 1.538558, -0.073567)",
        "(-0.430988, 1.547405, -0.072957)",
        "(-0.431147, 1.551879, -0.072929)",
        "(-0.431066, 1.560689, -0.072938)",
        "(-0.430106, 1.569122, -0.072933)",
        "(-0.429637, 1.577432, -0.073572)",
        "(-0.429794, 1.585758, -0.075158)",
        "(-0.429768, 1.589724, -0.076090)",
        "(-0.429183, 1.597117, -0.077674)",
        "(-0.428052, 1.603809, -0.079287)",
        "(-0.428145, 1.610256, -0.081833)",
        "(-0.429050, 1.616447, -0.085270)",
        "(-0.430391, 1.622127, -0.088989)",
        "(-0.431199, 1.624684, -0.090891)",
        "(-0.432917, 1.629440, -0.095071)",
        "(-0.434883, 1.633830, -0.099954)",
        "(-0.436969, 1.637670, -0.105331)",
        "(-0.438009, 1.639288, -0.108117)",
        "(-0.440082, 1.642019, -0.113794)",
        "(-0.442197, 1.643629, -0.119703)",
        "(-0.444336, 1.644498, -0.125856)",
        "(-0.446179, 1.644643, -0.132381)",
        "(-0.447090, 1.644400, -0.135692)",
        "(-0.448963, 1.643362, -0.142312)",
        "(-0.450870, 1.641349, -0.149123)",
        "(-0.452521, 1.638571, -0.155303)",
        "(-0.454020, 1.634925, -0.161119)",
        "(-0.454664, 1.632735, -0.163873)",
        "(-0.455939, 1.627878, -0.169036)",
        "(-0.457270, 1.622090, -0.173516)",
        "(-0.458350, 1.615703, -0.177393)",
        "(-0.459008, 1.608728, -0.180762)",
        "(-0.459228, 1.605058, -0.182338)",
        "(-0.459744, 1.597497, -0.185370)",
        "(-0.460384, 1.589669, -0.188197)",
        "(-0.460864, 1.581527, -0.190533)",
        "(-0.461178, 1.573146, -0.192281)",
        "(-0.461193, 1.568863, -0.192843)",
        "(-0.460989, 1.560186, -0.193623)",
        "(-0.460705, 1.551404, -0.193943)",
        "(-0.460249, 1.542645, -0.193875)",
        "(-0.459515, 1.534036, -0.193222)",
        "(-0.459102, 1.529844, -0.192706)",
        "(-0.458128, 1.521690, -0.191494)",
        "(-0.457051, 1.513911, -0.189874)",
        "(-0.455861, 1.506423, -0.187733)",
        "(-0.454795, 1.499280, -0.185094)",
        "(-0.454301, 1.495896, -0.183580)",
        "(-0.453369, 1.489444, -0.180141)",
        "(-0.452373, 1.483506, -0.176013)",
        "(-0.451331, 1.478080, -0.171127)",
        "(-0.450182, 1.473245, -0.165812)",
        "(-0.449622, 1.471096, -0.163056)",
        "(-0.448549, 1.467241, -0.157316)",
        "(-0.447377, 1.463994, -0.151049)",
        "(-0.446110, 1.461298, -0.144254)",
        "(-0.444881, 1.459186, -0.137218)",
        "(-0.444216, 1.458399, -0.133670)",
        "(-0.442792, 1.457311, -0.126572)",
        "(-0.441688, 1.456992, -0.119684)",
        "(-0.440794, 1.457433, -0.113033)",
        "(-0.440028, 1.458709, -0.106848)",
        "(-0.439598, 1.459742, -0.104045)",
        "(-0.438752, 1.462431, -0.098761)",
        "(-0.438056, 1.466002, -0.094102)",
        "(-0.437359, 1.470422, -0.090077)",
        "(-0.436571, 1.475666, -0.086629)",
        "(-0.436128, 1.478605, -0.085156)",
        "(-0.435463, 1.484949, -0.082590)",
        "(-0.435160, 1.491929, -0.080505)",
        "(-0.434988, 1.499366, -0.078622)",
        "(-0.434759, 1.507232, -0.076999)",
        "(-0.434578, 1.511296, -0.076355)",
        "(-0.434429, 1.519561, -0.075364)",
        "(-0.434929, 1.528165, -0.074884)",
        "(-0.435506, 1.536917, -0.074596)",
        "(-0.435891, 1.545634, -0.074231)",
        "(-0.435976, 1.549970, -0.074034)",
        "(-0.436155, 1.558725, -0.073925)",
        "(-0.437048, 1.567605, -0.074619)",
        "(-0.437941, 1.576402, -0.075820)",
        "(-0.438466, 1.584975, -0.077345)",
        "(-0.438541, 1.589100, -0.078225)",
        "(-0.438830, 1.597020, -0.080294)",
        "(-0.439711, 1.604561, -0.083169)",
        "(-0.440449, 1.611551, -0.086342)",
        "(-0.440963, 1.617732, -0.089494)",
        "(-0.441299, 1.620613, -0.091150)",
        "(-0.442394, 1.625863, -0.094915)",
        "(-0.443737, 1.630569, -0.099341)",
        "(-0.444991, 1.634657, -0.104141)",
        "(-0.446133, 1.637996, -0.109169)",
        "(-0.446622, 1.639353, -0.111774)",
        "(-0.447793, 1.641662, -0.117307)",
        "(-0.449038, 1.643197, -0.122849)",
        "(-0.450189, 1.643921, -0.128253)",
        "(-0.451148, 1.643806, -0.133524)",
        "(-0.451564, 1.643394, -0.136138)",
        "(-0.452253, 1.642014, -0.141454)",
        "(-0.452886, 1.639783, -0.146774)",
        "(-0.453510, 1.636606, -0.151881)",
        "(-0.454047, 1.632475, -0.156597)",
        "(-0.454280, 1.630042, -0.158702)",
        "(-0.454692, 1.624713, -0.162566)",
        "(-0.455025, 1.618725, -0.165912)",
        "(-0.455096, 1.612118, -0.168881)",
        "(-0.455018, 1.608458, -0.170216)",
        "(-0.454779, 1.601271, -0.173098)",
        "(-0.454444, 1.593671, -0.175847)",
        "(-0.454235, 1.585788, -0.178364)",
        "(-0.453955, 1.577540, -0.180561)",
        "(-0.453597, 1.569152, -0.182472)",
        "(-0.453355, 1.564976, -0.183302)",
        "(-0.452759, 1.556639, -0.184754)",
        "(-0.452065, 1.548270, -0.186015)",
        "(-0.451621, 1.539740, -0.187158)",
        "(-0.451558, 1.530996, -0.188165)",
        "(-0.451511, 1.526601, -0.188514)",
        "(-0.451007, 1.517859, -0.188690)",
        "(-0.450159, 1.509197, -0.188069)",
        "(-0.449565, 1.500770, -0.186767)",
        "(-0.449428, 1.492585, -0.185001)",
        "(-0.449457, 1.488624, -0.183736)",
        "(-0.449063, 1.480842, -0.180927)",
        "(-0.448412, 1.473648, -0.177700)",
        "(-0.447696, 1.467086, -0.174102)",
        "(-0.447313, 1.464214, -0.171989)",
        "(-0.446453, 1.458521, -0.167717)",
        "(-0.445499, 1.453785, -0.162745)",
        "(-0.444645, 1.449991, -0.157347)",
        "(-0.443728, 1.447123, -0.151638)",
        "(-0.442563, 1.445114, -0.145613)",
        "(-0.441867, 1.444490, -0.142490)",
        "(-0.440530, 1.443859, -0.136209)",
        "(-0.439549, 1.444480, -0.130000)",
        "(-0.438575, 1.445822, -0.123925)",
        "(-0.437634, 1.448173, -0.118065)",
        "(-0.437149, 1.449596, -0.115210)",
        "(-0.436195, 1.452859, -0.109724)",
        "(-0.435239, 1.456856, -0.104801)",
        "(-0.434148, 1.461621, -0.100531)",
        "(-0.432983, 1.467069, -0.096638)",
        "(-0.431979, 1.473490, -0.093084)",
        "(-0.431515, 1.476899, -0.091365)",
        "(-0.430749, 1.484259, -0.087994)",
        "(-0.430006, 1.491993, -0.084662)",
        "(-0.429767, 1.496078, -0.083110)",
        "(-0.429367, 1.509078, -0.079265)",
        "(-0.429306, 1.513517, -0.078244)",
        "(-0.429318, 1.522474, -0.076579)",
        "(-0.429466, 1.526982, -0.076008)",
        "(-0.429788, 1.540481, -0.074708)",
        "(-0.429658, 1.544967, -0.074647)",
        "(-0.428992, 1.553763, -0.074899)",
        "(-0.428106, 1.562251, -0.075657)",
        "(-0.427981, 1.570444, -0.077140)",
        "(-0.428087, 1.578198, -0.079021)",
        "(-0.427998, 1.585530, -0.081095)",
        "(-0.427956, 1.589028, -0.082242)",
        "(-0.428269, 1.595779, -0.084846)",
        "(-0.429667, 1.601989, -0.088037)",
        "(-0.430851, 1.607585, -0.091192)",
        "(-0.431403, 1.612427, -0.094619)",
        "(-0.431489, 1.614558, -0.096518)",
        "(-0.431943, 1.618645, -0.100635)",
        "(-0.432699, 1.622291, -0.105400)",
        "(-0.433726, 1.625554, -0.110419)",
        "(-0.434875, 1.628253, -0.115525)",
        "(-0.435498, 1.629351, -0.118085)",
        "(-0.436839, 1.631156, -0.123243)",
        "(-0.438382, 1.632117, -0.128451)",
        "(-0.440074, 1.632366, -0.133586)",
        "(-0.441678, 1.631844, -0.138498)",
        "(-0.442386, 1.631241, -0.140884)",
        "(-0.443662, 1.629521, -0.145714)",
        "(-0.444633, 1.627165, -0.150650)",
        "(-0.445554, 1.624168, -0.155528)",
        "(-0.446045, 1.622385, -0.157890)",
        "(-0.446883, 1.618377, -0.162376)",
        "(-0.447685, 1.613598, -0.166433)",
        "(-0.448458, 1.608089, -0.170180)",
        "(-0.449069, 1.602079, -0.173521)",
        "(-0.449568, 1.595486, -0.176256)",
        "(-0.449785, 1.591902, -0.177394)",
        "(-0.450193, 1.584290, -0.179558)",
        "(-0.450638, 1.576237, -0.181768)",
        "(-0.450898, 1.568001, -0.183922)",
        "(-0.450846, 1.563817, -0.184879)",
        "(-0.450451, 1.555336, -0.186605)",
        "(-0.450125, 1.546755, -0.188086)",
        "(-0.449796, 1.538249, -0.189302)",
        "(-0.449132, 1.530013, -0.190165)",
        "(-0.448643, 1.526047, -0.190586)",
        "(-0.447613, 1.518314, -0.191523)",
        "(-0.446887, 1.510950, -0.192186)",
        "(-0.446801, 1.503706, -0.192166)",
        "(-0.447033, 1.496484, -0.191260)",
        "(-0.447140, 1.492907, -0.190297)",
        "(-0.447082, 1.485787, -0.187990)",
        "(-0.446693, 1.478777, -0.184731)",
        "(-0.446291, 1.471978, -0.181091)",
        "(-0.445911, 1.465792, -0.176434)",
        "(-0.445737, 1.462896, -0.173749)",
        "(-0.445446, 1.457659, -0.167890)",
        "(-0.445158, 1.453308, -0.161573)",
        "(-0.444558, 1.449965, -0.155022)",
        "(-0.443621, 1.447756, -0.148269)",
        "(-0.443131, 1.447177, -0.144858)",
        "(-0.442151, 1.446700, -0.138015)",
        "(-0.441248, 1.447590, -0.130890)",
        "(-0.440415, 1.449396, -0.123719)",
        "(-0.440090, 1.451062, -0.120123)",
        "(-0.439428, 1.454241, -0.113149)",
        "(-0.438918, 1.458731, -0.106626)",
        "(-0.438410, 1.463826, -0.100402)",
        "(-0.437804, 1.469655, -0.094601)",
        "(-0.437084, 1.476053, -0.089219)",
        "(-0.436769, 1.479467, -0.086776)",
        "(-0.436259, 1.486487, -0.082290)",
        "(-0.436160, 1.493922, -0.078443)",
        "(-0.436077, 1.497896, -0.076880)",
        "(-0.435425, 1.510024, -0.072757)",
        "(-0.434979, 1.514349, -0.071841)",
        "(-0.434147, 1.523333, -0.070528)",
        "(-0.433199, 1.532340, -0.069568)",
        "(-0.431992, 1.541069, -0.068638)",
        "(-0.431087, 1.549778, -0.068064)",
        "(-0.430830, 1.554178, -0.068022)",
        "(-0.430681, 1.563019, -0.068374)",
        "(-0.430680, 1.571827, -0.069338)",
        "(-0.430465, 1.580367, -0.070800)",
        "(-0.430280, 1.588733, -0.072614)",
        "(-0.430587, 1.592555, -0.073687)",
        "(-0.431706, 1.599838, -0.076230)",
        "(-0.433069, 1.606788, -0.079297)",
        "(-0.434244, 1.613202, -0.082582)",
        "(-0.435345, 1.619123, -0.086167)",
        "(-0.436888, 1.624465, -0.090638)",
        "(-0.437711, 1.626900, -0.093188)",
        "(-0.439069, 1.631274, -0.098517)",
        "(-0.440124, 1.634817, -0.104048)",
        "(-0.441372, 1.637431, -0.109729)",
        "(-0.442175, 1.638411, -0.112756)",
        "(-0.443678, 1.639968, -0.118914)",
        "(-0.444891, 1.640694, -0.125128)",
        "(-0.445956, 1.640897, -0.131555)",
        "(-0.446924, 1.640504, -0.138281)",
        "(-0.447416, 1.640055, -0.141729)",
        "(-0.448447, 1.638683, -0.148544)",
        "(-0.449451, 1.636540, -0.155180)",
        "(-0.450384, 1.633638, -0.161613)",
        "(-0.451153, 1.629992, -0.167878)",
        "(-0.451439, 1.627890, -0.170890)",
        "(-0.451793, 1.623284, -0.176547)",
        "(-0.451879, 1.617901, -0.181509)",
        "(-0.452047, 1.611554, -0.185566)",
        "(-0.452132, 1.604492, -0.188797)",
        "(-0.452064, 1.600772, -0.190210)",
        "(-0.451885, 1.593074, -0.192816)",
        "(-0.451854, 1.584973, -0.195089)",
        "(-0.451992, 1.576287, -0.197017)",
        "(-0.452114, 1.567158, -0.198500)",
        "(-0.452112, 1.562434, -0.198973)",
        "(-0.451904, 1.552760, -0.199538)",
        "(-0.451665, 1.542641, -0.199552)",
        "(-0.452047, 1.531840, -0.198730)",
        "(-0.452962, 1.520820, -0.197565)",
        "(-0.453278, 1.515310, -0.196727)",
        "(-0.453242, 1.504588, -0.194862)",
        "(-0.453120, 1.494187, -0.192564)",
        "(-0.453335, 1.484212, -0.189984)",
        "(-0.453217, 1.475028, -0.186929)",
        "(-0.453000, 1.470531, -0.185359)",
        "(-0.452157, 1.462484, -0.181617)",
        "(-0.451240, 1.455362, -0.177476)",
        "(-0.450735, 1.449378, -0.173125)",
        "(-0.450568, 1.444060, -0.168635)",
        "(-0.450586, 1.441825, -0.166280)",
        "(-0.450839, 1.438283, -0.160964)",
        "(-0.451226, 1.435442, -0.154720)",
        "(-0.451474, 1.433239, -0.147795)",
        "(-0.451173, 1.431885, -0.140358)",
        "(-0.450812, 1.431500, -0.136594)",
        "(-0.449937, 1.431151, -0.129248)",
        "(-0.449205, 1.432107, -0.122499)",
        "(-0.448540, 1.433991, -0.116071)",
        "(-0.447684, 1.436781, -0.109706)",
        "(-0.446627, 1.440475, -0.103587)",
        "(-0.446205, 1.442753, -0.100768)",
        "(-0.445530, 1.447845, -0.095613)",
        "(-0.444528, 1.453722, -0.091042)",
        "(-0.442941, 1.460125, -0.086719)",
        "(-0.441225, 1.466915, -0.082494)",
        "(-0.440713, 1.470581, -0.080687)",
        "(-0.439939, 1.478279, -0.077557)",
        "(-0.438845, 1.486499, -0.074630)",
        "(-0.437463, 1.494997, -0.071631)",
        "(-0.436477, 1.504101, -0.069548)",
        "(-0.436344, 1.508913, -0.069112)",
        "(-0.436046, 1.518530, -0.068477)",
        "(-0.435099, 1.528369, -0.067649)",
        "(-0.434227, 1.537678, -0.067182)",
        "(-0.434095, 1.542268, -0.067469)",
        "(-0.434040, 1.551694, -0.068870)",
        "(-0.433986, 1.561099, -0.070780)",
        "(-0.433721, 1.570189, -0.072371)",
        "(-0.433714, 1.578974, -0.074180)",
        "(-0.434054, 1.583285, -0.075460)",
        "(-0.434611, 1.591613, -0.078298)",
        "(-0.435081, 1.599292, -0.081105)",
        "(-0.435367, 1.606152, -0.083741)",
        "(-0.436020, 1.612309, -0.086811)",
        "(-0.437233, 1.617812, -0.090765)",
        "(-0.437862, 1.620260, -0.092931)",
        "(-0.438768, 1.624562, -0.097303)",
        "(-0.439645, 1.627965, -0.101732)",
        "(-0.440876, 1.630719, -0.106746)",
        "(-0.442373, 1.632897, -0.112417)",
        "(-0.443056, 1.633709, -0.115350)",
        "(-0.444276, 1.634819, -0.121093)",
        "(-0.445596, 1.635146, -0.126752)",
        "(-0.447057, 1.634692, -0.132604)",
        "(-0.447721, 1.634157, -0.135631)",
        "(-0.448884, 1.632700, -0.141706)",
        "(-0.449793, 1.630358, -0.147762)",
        "(-0.450683, 1.627396, -0.153617)",
        "(-0.451719, 1.623844, -0.159316)",
        "(-0.452917, 1.619837, -0.164899)",
        "(-0.453439, 1.617646, -0.167569)",
        "(-0.454423, 1.613014, -0.172564)",
        "(-0.455432, 1.607848, -0.177005)",
        "(-0.456651, 1.602118, -0.180973)",
        "(-0.458020, 1.596019, -0.184629)",
        "(-0.458588, 1.592892, -0.186272)",
        "(-0.459345, 1.586423, -0.189246)",
        "(-0.459936, 1.579492, -0.191884)",
        "(-0.460880, 1.572072, -0.194271)",
        "(-0.462058, 1.564511, -0.196005)",
        "(-0.462637, 1.560747, -0.196517)",
        "(-0.463670, 1.553234, -0.197295)",
        "(-0.464956, 1.545673, -0.197754)",
        "(-0.466558, 1.537842, -0.197927)",
        "(-0.467376, 1.533810, -0.197773)",
        "(-0.468981, 1.525659, -0.196818)",
        "(-0.470155, 1.517311, -0.194738)",
        "(-0.470417, 1.508700, -0.191924)",
        "(-0.470377, 1.500222, -0.188874)",
        "(-0.470307, 1.496137, -0.187286)",
        "(-0.469834, 1.488197, -0.183647)",
        "(-0.468950, 1.480619, -0.179194)",
        "(-0.468127, 1.473552, -0.174384)",
        "(-0.467546, 1.467159, -0.169560)",
        "(-0.467263, 1.464297, -0.167176)",
        "(-0.466460, 1.459138, -0.162068)",
        "(-0.465074, 1.454948, -0.155997)",
        "(-0.463557, 1.451600, -0.149177)",
        "(-0.462229, 1.449172, -0.142041)",
        "(-0.460623, 1.447769, -0.134662)",
        "(-0.459752, 1.447548, -0.130852)",
        "(-0.458161, 1.447785, -0.123002)",
        "(-0.456932, 1.448906, -0.114931)",
        "(-0.455823, 1.450921, -0.107209)",
        "(-0.455087, 1.452337, -0.103621)",
        "(-0.453231, 1.455868, -0.096821)",
        "(-0.451318, 1.460549, -0.090580)",
        "(-0.450023, 1.466451, -0.085316)",
        "(-0.448370, 1.473114, -0.080456)",
        "(-0.447317, 1.476674, -0.077926)",
        "(-0.445267, 1.484149, -0.072827)",
        "(-0.444407, 1.492997, -0.068829)",
        "(-0.444162, 1.502200, -0.065995)",
        "(-0.443831, 1.511476, -0.063422)",
        "(-0.443642, 1.516151, -0.062058)",
        "(-0.443276, 1.525582, -0.059488)",
        "(-0.442951, 1.535222, -0.057501)",
        "(-0.442438, 1.544988, -0.056056)",
        "(-0.442043, 1.554815, -0.055101)",
        "(-0.442045, 1.559723, -0.054852)",
        "(-0.442264, 1.569435, -0.054740)",
        "(-0.442647, 1.578899, -0.055144)",
        "(-0.443031, 1.588190, -0.056116)",
        "(-0.443511, 1.597304, -0.057737)",
        "(-0.443976, 1.601754, -0.058891)",
        "(-0.444972, 1.610392, -0.061753)",
        "(-0.445732, 1.618419, -0.064975)",
        "(-0.446191, 1.625641, -0.068337)",
        "(-0.446060, 1.632118, -0.071997)",
        "(-0.445798, 1.635013, -0.073995)",
        "(-0.446260, 1.640382, -0.079055)",
        "(-0.447071, 1.645106, -0.085145)",
        "(-0.447952, 1.648800, -0.091022)",
        "(-0.448841, 1.651604, -0.096838)",
        "(-0.449386, 1.652772, -0.100004)",
        "(-0.451019, 1.654809, -0.107027)",
        "(-0.452757, 1.656111, -0.114459)",
        "(-0.454202, 1.656454, -0.121807)",
        "(-0.455393, 1.655888, -0.129134)",
        "(-0.455892, 1.655267, -0.132779)",
        "(-0.456750, 1.653539, -0.140024)",
        "(-0.457325, 1.651017, -0.147058)",
        "(-0.457780, 1.647581, -0.153750)",
        "(-0.458100, 1.643341, -0.160095)",
        "(-0.458157, 1.640962, -0.163139)",
        "(-0.458110, 1.635792, -0.168993)",
        "(-0.458043, 1.630059, -0.174363)",
        "(-0.458025, 1.623625, -0.179013)",
        "(-0.457818, 1.616884, -0.183160)",
        "(-0.457645, 1.613322, -0.184943)",
        "(-0.457375, 1.605863, -0.188044)",
        "(-0.457245, 1.598037, -0.190854)",
        "(-0.457326, 1.589873, -0.193313)",
        "(-0.457309, 1.585654, -0.194344)",
        "(-0.456904, 1.573074, -0.197247)",
        "(-0.456669, 1.568674, -0.197445)",
        "(-0.456393, 1.559903, -0.198317)",
        "(-0.456284, 1.550877, -0.198884)",
        "(-0.455934, 1.541698, -0.199128)",
        "(-0.455680, 1.537099, -0.199092)",
        "(-0.455271, 1.527874, -0.198699)",
        "(-0.454622, 1.518591, -0.198207)",
        "(-0.453943, 1.509354, -0.197173)",
        "(-0.453175, 1.500276, -0.195518)",
        "(-0.452742, 1.495844, -0.194387)",
        "(-0.451905, 1.487297, -0.191833)",
        "(-0.451120, 1.479304, -0.188809)",
        "(-0.450295, 1.471957, -0.185173)",
        "(-0.449383, 1.465297, -0.180587)",
        "(-0.448328, 1.459400, -0.174728)",
        "(-0.447851, 1.456814, -0.171360)",
        "(-0.447108, 1.452359, -0.164354)",
        "(-0.446650, 1.449025, -0.157213)",
        "(-0.446392, 1.446681, -0.149847)",
        "(-0.446225, 1.445821, -0.146030)",
        "(-0.445808, 1.444419, -0.138314)",
        "(-0.445356, 1.443833, -0.130681)",
        "(-0.444779, 1.443986, -0.123397)",
        "(-0.444145, 1.445043, -0.116394)",
        "(-0.443375, 1.446812, -0.109469)",
        "(-0.442954, 1.448140, -0.105851)",
        "(-0.442299, 1.451154, -0.099596)",
        "(-0.441298, 1.455370, -0.094255)",
        "(-0.440083, 1.460821, -0.089142)",
        "(-0.438870, 1.467305, -0.084238)",
        "(-0.438499, 1.470987, -0.081941)",
        "(-0.438182, 1.478916, -0.077735)",
        "(-0.438228, 1.487877, -0.074203)",
        "(-0.438174, 1.497347, -0.071128)",
        "(-0.437891, 1.507455, -0.068760)",
        "(-0.437715, 1.512730, -0.067867)",
        "(-0.437830, 1.523484, -0.066473)",
        "(-0.438418, 1.534318, -0.065430)",
        "(-0.439052, 1.545195, -0.064624)",
        "(-0.439345, 1.550651, -0.064459)",
        "(-0.439932, 1.561516, -0.064661)",
        "(-0.440688, 1.572118, -0.065816)",
        "(-0.441110, 1.577173, -0.066663)",
        "(-0.442235, 1.591552, -0.069019)",
        "(-0.442645, 1.596120, -0.069942)",
        "(-0.443659, 1.604784, -0.072506)",
        "(-0.444860, 1.612937, -0.076273)",
        "(-0.445791, 1.620527, -0.080959)",
        "(-0.446416, 1.627282, -0.085786)",
        "(-0.446781, 1.630254, -0.088155)",
        "(-0.448325, 1.635608, -0.093320)",
        "(-0.450574, 1.640238, -0.099042)",
        "(-0.452651, 1.644105, -0.104828)",
        "(-0.454256, 1.647296, -0.110642)",
        "(-0.455615, 1.649815, -0.116640)",
        "(-0.456408, 1.650765, -0.119702)",
        "(-0.457996, 1.652193, -0.125806)",
        "(-0.459496, 1.652742, -0.131818)",
        "(-0.461013, 1.652645, -0.137753)",
        "(-0.461013, 1.652645, -0.137753)",
        "(-0.462783, 1.651084, -0.146476)",
        "(-0.463715, 1.649439, -0.152124)",
        "(-0.464398, 1.646971, -0.157310)",
        "(-0.464941, 1.643898, -0.161939)",
        "(-0.465469, 1.640095, -0.166142)",
        "(-0.465782, 1.637971, -0.168103)",
        "(-0.466197, 1.633476, -0.171847)",
        "(-0.466367, 1.628511, -0.175153)",
        "(-0.466681, 1.622836, -0.177956)",
        "(-0.467163, 1.616299, -0.179759)",
        "(-0.467410, 1.612745, -0.180313)",
        "(-0.467888, 1.605487, -0.181392)",
        "(-0.468524, 1.597921, -0.182311)",
        "(-0.469013, 1.590017, -0.183070)",
        "(-0.469122, 1.585831, -0.183300)",
        "(-0.469139, 1.577349, -0.183546)",
        "(-0.468720, 1.568375, -0.182528)",
        "(-0.468184, 1.559420, -0.181194)",
        "(-0.467452, 1.550384, -0.179122)",
        "(-0.467068, 1.545890, -0.177962)",
        "(-0.466394, 1.536977, -0.175449)",
        "(-0.465702, 1.528194, -0.172614)",
        "(-0.464963, 1.519516, -0.169414)",
        "(-0.464124, 1.510932, -0.165871)",
        "(-0.463607, 1.506709, -0.163941)",
        "(-0.462443, 1.498426, -0.159891)",
        "(-0.461153, 1.490589, -0.155397)",
        "(-0.459745, 1.483112, -0.150580)",
        "(-0.458369, 1.476128, -0.145686)",
        "(-0.457701, 1.472908, -0.143232)",
        "(-0.456279, 1.466894, -0.138260)",
        "(-0.454964, 1.461773, -0.133004)",
        "(-0.453761, 1.457269, -0.127295)",
        "(-0.452644, 1.453371, -0.120848)",
        "(-0.451754, 1.450533, -0.114835)",
        "(-0.451245, 1.449341, -0.111814)",
        "(-0.450174, 1.447642, -0.105603)",
        "(-0.449277, 1.447044, -0.099123)",
        "(-0.448644, 1.447493, -0.092555)",
        "(-0.448059, 1.449119, -0.086065)",
        "(-0.447729, 1.450472, -0.083050)",
        "(-0.446922, 1.454172, -0.077516)",
        "(-0.446168, 1.459256, -0.072630)",
        "(-0.445735, 1.465663, -0.068277)",
        "(-0.445563, 1.469354, -0.066295)",
        "(-0.445136, 1.477301, -0.062644)",
        "(-0.444649, 1.486333, -0.059628)",
        "(-0.444618, 1.496248, -0.057614)",
        "(-0.444718, 1.507008, -0.056185)",
        "(-0.444823, 1.512636, -0.055520)",
        "(-0.445341, 1.524047, -0.054421)",
        "(-0.446161, 1.535520, -0.053676)",
        "(-0.446895, 1.546667, -0.053005)",
        "(-0.447408, 1.557499, -0.052776)",
        "(-0.447598, 1.562742, -0.053103)",
        "(-0.448048, 1.573096, -0.053996)",
        "(-0.448596, 1.582866, -0.055606)",
        "(-0.449559, 1.591985, -0.057627)",
        "(-0.450715, 1.600357, -0.059949)",
        "(-0.451289, 1.604238, -0.061312)",
        "(-0.452277, 1.611599, -0.064505)",
        "(-0.453038, 1.618468, -0.068399)",
        "(-0.453355, 1.624644, -0.072708)",
        "(-0.453370, 1.629863, -0.077016)",
        "(-0.453901, 1.634119, -0.081350)",
        "(-0.454417, 1.635918, -0.083654)",
        "(-0.455633, 1.639186, -0.088670)",
        "(-0.456922, 1.641947, -0.094186)",
        "(-0.458233, 1.644205, -0.100205)",
        "(-0.459028, 1.645092, -0.103436)",
        "(-0.460717, 1.646411, -0.110088)",
        "(-0.462432, 1.646973, -0.116567)",
        "(-0.464268, 1.646858, -0.123017)",
        "(-0.465904, 1.646278, -0.129703)",
        "(-0.466593, 1.645846, -0.133161)",
        "(-0.467868, 1.644760, -0.140239)",
        "(-0.469297, 1.643148, -0.147253)",
        "(-0.470940, 1.640952, -0.153902)",
        "(-0.472745, 1.638164, -0.160031)",
        "(-0.473637, 1.636509, -0.162930)",
        "(-0.475442, 1.632775, -0.168534)",
        "(-0.477210, 1.628301, -0.173768)",
        "(-0.478719, 1.623215, -0.178558)",
        "(-0.479806, 1.617675, -0.182719)",
        "(-0.480203, 1.614726, -0.184463)",
        "(-0.480753, 1.608308, -0.187318)",
        "(-0.481328, 1.601402, -0.189953)",
        "(-0.481963, 1.593750, -0.192385)",
        "(-0.482173, 1.585928, -0.194658)",
        "(-0.482026, 1.581982, -0.195594)",
        "(-0.481452, 1.573968, -0.197025)",
        "(-0.480869, 1.565581, -0.197911)",
        "(-0.480523, 1.556715, -0.198454)",
        "(-0.480313, 1.547683, -0.198731)",
        "(-0.480090, 1.543177, -0.198633)",
        "(-0.479283, 1.534135, -0.197855)",
        "(-0.478360, 1.524907, -0.196411)",
        "(-0.477607, 1.515448, -0.194559)",
        "(-0.477336, 1.510585, -0.193411)",
        "(-0.476773, 1.500883, -0.190995)",
        "(-0.476075, 1.491131, -0.187898)",
        "(-0.474971, 1.481449, -0.184095)",
        "(-0.473768, 1.471936, -0.179541)",
        "(-0.472530, 1.462542, -0.174219)",
        "(-0.471970, 1.458402, -0.171570)",
        "(-0.470766, 1.450765, -0.165736)",
        "(-0.469346, 1.443832, -0.159220)",
        "(-0.467892, 1.437859, -0.152283)",
        "(-0.466171, 1.433037, -0.145041)",
        "(-0.465246, 1.431253, -0.141222)",
        "(-0.463366, 1.428377, -0.133441)",
        "(-0.461454, 1.426997, -0.125440)",
        "(-0.459685, 1.427285, -0.117394)",
        "(-0.458031, 1.429142, -0.109468)",
        "(-0.457194, 1.430683, -0.105654)",
        "(-0.455698, 1.434740, -0.098478)",
        "(-0.454502, 1.440305, -0.092257)",
        "(-0.453135, 1.447432, -0.087055)",
        "(-0.451550, 1.456004, -0.082732)",
        "(-0.450716, 1.461076, -0.080957)",
        "(-0.449391, 1.471645, -0.077788)",
        "(-0.448479, 1.483181, -0.075452)",
        "(-0.447620, 1.495485, -0.073600)",
        "(-0.446992, 1.508211, -0.071671)",
        "(-0.446794, 1.514667, -0.070605)",
        "(-0.447161, 1.527571, -0.068779)",
        "(-0.448408, 1.540371, -0.067791)",
        "(-0.449435, 1.552837, -0.067280)",
        "(-0.450288, 1.564847, -0.067139)",
        "(-0.450849, 1.570657, -0.067330)",
        "(-0.452686, 1.582024, -0.068612)",
        "(-0.454717, 1.592781, -0.070613)",
        "(-0.456560, 1.602762, -0.073025)",
        "(-0.458221, 1.611890, -0.075629)",
        "(-0.459934, 1.620150, -0.078290)",
        "(-0.460923, 1.623945, -0.079788)",
        "(-0.463123, 1.630968, -0.083115)",
        "(-0.465406, 1.637176, -0.086901)",
        "(-0.467641, 1.642176, -0.091136)",
        "(-0.468599, 1.644545, -0.093227)",
        "(-0.470033, 1.648603, -0.097484)",
        "(-0.471386, 1.651693, -0.102203)",
        "(-0.472929, 1.654074, -0.107377)",
        "(-0.474247, 1.655232, -0.112905)",
        "(-0.474705, 1.655509, -0.115668)",
        "(-0.475430, 1.655470, -0.121312)",
        "(-0.475984, 1.654555, -0.127171)",
        "(-0.476548, 1.652693, -0.133216)",
        "(-0.476655, 1.649508, -0.139142)",
        "(-0.476565, 1.647536, -0.141950)",
        "(-0.476235, 1.643035, -0.147422)",
        "(-0.475732, 1.637426, -0.152600)",
        "(-0.475283, 1.631155, -0.157662)",
        "(-0.474754, 1.623928, -0.162625)",
        "(-0.474346, 1.620176, -0.165057)",
        "(-0.473320, 1.612457, -0.169857)",
        "(-0.472468, 1.604434, -0.174669)",
        "(-0.472028, 1.596064, -0.179326)",
        "(-0.471601, 1.587494, -0.183343)",
        "(-0.471103, 1.578761, -0.186765)",
        "(-0.470831, 1.574374, -0.188349)",
        "(-0.470462, 1.565516, -0.191342)",
        "(-0.470471, 1.556737, -0.194215)",
        "(-0.470439, 1.548071, -0.196745)",
        "(-0.470302, 1.543674, -0.197683)",
        "(-0.469903, 1.534726, -0.199067)",
        "(-0.469452, 1.525467, -0.199704)",
        "(-0.469052, 1.516088, -0.200123)",
        "(-0.468977, 1.511395, -0.200036)",
        "(-0.468445, 1.502153, -0.199727)",
        "(-0.467492, 1.493020, -0.198394)",
        "(-0.466334, 1.483938, -0.196171)",
        "(-0.465203, 1.474889, -0.193023)",
        "(-0.464268, 1.467028, -0.190069)",
        "(-0.463884, 1.463280, -0.188596)",
        "(-0.463025, 1.456218, -0.185309)",
        "(-0.461750, 1.449576, -0.181206)",
        "(-0.460210, 1.443552, -0.176096)",
        "(-0.458783, 1.438479, -0.169609)",
        "(-0.458161, 1.436251, -0.166135)",
        "(-0.457067, 1.432810, -0.158719)",
        "(-0.455895, 1.430427, -0.151124)",
        "(-0.454464, 1.429209, -0.143266)",
        "(-0.452859, 1.429231, -0.135142)",
        "(-0.452078, 1.429750, -0.131012)",
        "(-0.450621, 1.431626, -0.122742)",
        "(-0.449241, 1.434781, -0.114612)",
        "(-0.448134, 1.439650, -0.107172)",
        "(-0.446971, 1.445207, -0.100170)",
        "(-0.446303, 1.448676, -0.097012)",
        "(-0.444764, 1.456391, -0.091090)",
        "(-0.443604, 1.465368, -0.085983)",
        "(-0.442845, 1.475449, -0.081650)",
        "(-0.442128, 1.486297, -0.077717)",
        "(-0.441695, 1.492008, -0.075919)",
        "(-0.440810, 1.503782, -0.072513)",
        "(-0.440506, 1.516081, -0.069704)",
        "(-0.440850, 1.522496, -0.068795)",
        "(-0.441723, 1.541646, -0.066306)",
        "(-0.441914, 1.548097, -0.065704)",
        "(-0.441948, 1.561009, -0.064700)",
        "(-0.442623, 1.573825, -0.064605)",
        "(-0.443981, 1.586654, -0.065463)",
        "(-0.445437, 1.598997, -0.066433)",
        "(-0.446238, 1.604851, -0.066898)",
        "(-0.447837, 1.616173, -0.068017)",
        "(-0.449974, 1.626580, -0.070048)",
        "(-0.452470, 1.636369, -0.072936)",
        "(-0.454784, 1.645219, -0.076313)",
        "(-0.456839, 1.652996, -0.079778)",
        "(-0.457898, 1.656443, -0.081686)",
        "(-0.460506, 1.662695, -0.086222)",
        "(-0.463170, 1.667903, -0.091392)",
        "(-0.465320, 1.671907, -0.096651)",
        "(-0.467191, 1.674889, -0.102285)",
        "(-0.468120, 1.675861, -0.105396)",
        "(-0.470319, 1.677024, -0.112215)",
        "(-0.472527, 1.677198, -0.119527)",
        "(-0.474083, 1.676354, -0.126908)",
        "(-0.474632, 1.675545, -0.130561)",
        "(-0.475443, 1.673392, -0.137797)",
        "(-0.476207, 1.670379, -0.144901)",
        "(-0.476696, 1.666430, -0.151699)",
        "(-0.476985, 1.661842, -0.157892)",
        "(-0.477037, 1.659066, -0.160663)",
        "(-0.477080, 1.653310, -0.166261)",
        "(-0.476971, 1.646941, -0.171853)",
        "(-0.476873, 1.640096, -0.177144)",
        "(-0.476714, 1.632715, -0.181758)",
        "(-0.476575, 1.628739, -0.183774)",
        "(-0.476312, 1.620341, -0.187564)",
        "(-0.475979, 1.611405, -0.191171)",
        "(-0.475464, 1.601918, -0.194517)",
        "(-0.474751, 1.592077, -0.197393)",
        "(-0.474266, 1.587035, -0.198685)",
        "(-0.473269, 1.576790, -0.201026)",
        "(-0.472509, 1.566384, -0.202869)",
        "(-0.471705, 1.555984, -0.204038)",
        "(-0.470799, 1.545577, -0.204657)",
        "(-0.470521, 1.540405, -0.204937)",
        "(-0.470131, 1.530223, -0.205671)",
        "(-0.469296, 1.520247, -0.206232)",
        "(-0.467981, 1.511351, -0.205767)",
        "(-0.466506, 1.503163, -0.203753)",
        "(-0.465706, 1.499212, -0.202250)",
        "(-0.464328, 1.491580, -0.198896)",
        "(-0.463176, 1.484406, -0.195075)",
        "(-0.461893, 1.477795, -0.190413)",
        "(-0.460215, 1.471803, -0.184863)",
        "(-0.459384, 1.469035, -0.181866)",
        "(-0.457731, 1.464343, -0.174932)",
        "(-0.456054, 1.460508, -0.167449)",
        "(-0.454429, 1.458025, -0.159408)",
        "(-0.452747, 1.456887, -0.150892)",
        "(-0.451851, 1.456826, -0.146354)",
        "(-0.450291, 1.457488, -0.137033)",
        "(-0.449235, 1.459318, -0.127976)",
        "(-0.447944, 1.462133, -0.119498)",
        "(-0.446110, 1.465830, -0.111745)",
        "(-0.445027, 1.468007, -0.108195)",
        "(-0.443308, 1.473045, -0.101827)",
        "(-0.441816, 1.479002, -0.096442)",
        "(-0.440242, 1.485653, -0.091442)",
        "(-0.438527, 1.493061, -0.087033)",
        "(-0.437931, 1.497198, -0.085302)",
        "(-0.436816, 1.506034, -0.082343)",
        "(-0.435566, 1.514950, -0.079224)",
        "(-0.434320, 1.524391, -0.076353)",
        "(-0.433505, 1.534529, -0.074284)",
        "(-0.433429, 1.539918, -0.073535)",
        "(-0.434076, 1.551031, -0.072287)",
        "(-0.435601, 1.562506, -0.071295)",
        "(-0.437614, 1.574158, -0.070549)",
        "(-0.439432, 1.585802, -0.070059)",
        "(-0.440229, 1.591558, -0.069987)",
        "(-0.442141, 1.602868, -0.070501)",
        "(-0.444346, 1.613712, -0.072005)",
        "(-0.446082, 1.623795, -0.073318)",
        "(-0.447577, 1.633222, -0.074874)",
        "(-0.448316, 1.637686, -0.075959)",
        "(-0.449972, 1.646190, -0.078751)",
        "(-0.451715, 1.654013, -0.082141)",
        "(-0.453417, 1.660883, -0.085470)",
        "(-0.455091, 1.666816, -0.088753)",
        "(-0.455967, 1.669429, -0.090649)",
        "(-0.457805, 1.674255, -0.094993)",
        "(-0.459568, 1.678194, -0.100056)",
        "(-0.461064, 1.681427, -0.105385)",
        "(-0.462437, 1.683583, -0.110927)",
        "(-0.463246, 1.684235, -0.113950)",
        "(-0.464954, 1.685250, -0.120233)",
        "(-0.466573, 1.685439, -0.126756)",
        "(-0.467983, 1.684474, -0.133385)",
        "(-0.469155, 1.682855, -0.140058)",
        "(-0.469532, 1.681726, -0.143449)",
        "(-0.470077, 1.679024, -0.150223)",
        "(-0.470479, 1.675604, -0.156931)",
        "(-0.470855, 1.671307, -0.163361)",
        "(-0.471120, 1.666222, -0.169360)",
        "(-0.471134, 1.663541, -0.172230)",
        "(-0.470970, 1.657717, -0.177539)",
        "(-0.470699, 1.651341, -0.182433)",
        "(-0.470676, 1.644290, -0.187007)",
        "(-0.470996, 1.636894, -0.191506)",
        "(-0.471207, 1.633132, -0.193611)",
        "(-0.471338, 1.625582, -0.197438)",
        "(-0.471285, 1.617699, -0.200700)",
        "(-0.471396, 1.609350, -0.203565)",
        "(-0.471601, 1.600811, -0.206085)",
        "(-0.471767, 1.596519, -0.207228)",
        "(-0.471978, 1.587719, -0.208910)",
        "(-0.471912, 1.579173, -0.209686)",
        "(-0.471791, 1.570129, -0.209193)",
        "(-0.471728, 1.565552, -0.209027)",
        "(-0.471455, 1.551548, -0.208193)",
        "(-0.471268, 1.546743, -0.207584)",
        "(-0.470593, 1.537321, -0.206081)",
        "(-0.469943, 1.527919, -0.204037)",
        "(-0.469315, 1.518825, -0.201762)",
        "(-0.468955, 1.514465, -0.200508)",
        "(-0.467911, 1.506126, -0.197291)",
        "(-0.466124, 1.498113, -0.192796)",
        "(-0.463959, 1.490505, -0.187234)",
        "(-0.461781, 1.483571, -0.181148)",
        "(-0.460716, 1.480360, -0.178118)",
        "(-0.458359, 1.474602, -0.171709)",
        "(-0.455577, 1.469491, -0.164658)",
        "(-0.452731, 1.465380, -0.157158)",
        "(-0.450366, 1.462502, -0.149426)",
        "(-0.449300, 1.461559, -0.145385)",
        "(-0.447336, 1.460332, -0.136830)",
        "(-0.445518, 1.460064, -0.127820)",
        "(-0.443556, 1.460727, -0.118853)",
        "(-0.441823, 1.462544, -0.110395)",
        "(-0.440896, 1.463872, -0.106362)",
        "(-0.439107, 1.467235, -0.098584)",
        "(-0.437559, 1.471651, -0.091407)",
        "(-0.436521, 1.477311, -0.085262)",
        "(-0.435453, 1.484094, -0.080040)",
        "(-0.434849, 1.487912, -0.077687)",
        "(-0.433464, 1.496077, -0.073210)",
        "(-0.432377, 1.505118, -0.069455)",
        "(-0.431647, 1.515066, -0.066464)",
        "(-0.431399, 1.525790, -0.063661)",
        "(-0.431499, 1.531403, -0.062320)",
        "(-0.432039, 1.542840, -0.059977)",
        "(-0.433101, 1.554492, -0.058340)",
        "(-0.434239, 1.566235, -0.057469)",
        "(-0.435179, 1.577951, -0.057362)",
        "(-0.435621, 1.583699, -0.057614)",
        "(-0.436894, 1.594890, -0.058671)",
        "(-0.438667, 1.605459, -0.060395)",
        "(-0.440381, 1.615312, -0.062626)",
        "(-0.441714, 1.624388, -0.065330)",
        "(-0.442132, 1.628671, -0.066934)",
        "(-0.443208, 1.636899, -0.070843)",
        "(-0.444421, 1.644521, -0.075481)",
        "(-0.445241, 1.651213, -0.079930)",
        "(-0.445961, 1.656909, -0.084116)",
        "(-0.446443, 1.659469, -0.086304)",
        "(-0.447698, 1.663984, -0.091091)",
        "(-0.449210, 1.667626, -0.096650)",
        "(-0.450748, 1.670581, -0.102469)",
        "(-0.452457, 1.672432, -0.108587)",
        "(-0.453330, 1.673073, -0.111595)",
        "(-0.455166, 1.673550, -0.117762)",
        "(-0.456913, 1.673235, -0.124284)",
        "(-0.458534, 1.672178, -0.131086)",
        "(-0.459919, 1.670433, -0.138147)",
        "(-0.460623, 1.669386, -0.141738)",
        "(-0.461982, 1.666647, -0.149073)",
        "(-0.463031, 1.663298, -0.156364)",
        "(-0.464110, 1.659243, -0.163510)",
        "(-0.465146, 1.654393, -0.170101)",
        "(-0.465552, 1.651805, -0.173181)",
        "(-0.466149, 1.646221, -0.178834)",
        "(-0.466497, 1.640122, -0.183953)",
        "(-0.466713, 1.633355, -0.188543)",
        "(-0.466882, 1.625672, -0.192446)",
        "(-0.466811, 1.621872, -0.194058)",
        "(-0.466665, 1.613948, -0.197253)",
        "(-0.466638, 1.605431, -0.200199)",
        "(-0.466577, 1.596317, -0.202680)",
        "(-0.466339, 1.586760, -0.204634)",
        "(-0.466083, 1.581927, -0.205474)",
        "(-0.465446, 1.572216, -0.206672)",
        "(-0.464625, 1.562359, -0.207148)",
        "(-0.463738, 1.552402, -0.207044)",
        "(-0.462660, 1.542524, -0.206276)",
        "(-0.462038, 1.537592, -0.205792)",
        "(-0.460678, 1.527763, -0.204152)",
        "(-0.459443, 1.517991, -0.201870)",
        "(-0.458428, 1.508323, -0.199054)",
        "(-0.457427, 1.498792, -0.195544)",
        "(-0.456805, 1.494085, -0.193447)",
        "(-0.455332, 1.485025, -0.188475)",
        "(-0.453680, 1.476556, -0.182988)",
        "(-0.451978, 1.468871, -0.177161)",
        "(-0.450365, 1.462237, -0.171068)",
        "(-0.449528, 1.459362, -0.167780)",
        "(-0.447780, 1.454404, -0.160759)",
        "(-0.446113, 1.450786, -0.153336)",
        "(-0.444305, 1.448636, -0.145326)",
        "(-0.442419, 1.447935, -0.136533)",
        "(-0.441612, 1.448249, -0.131986)",
        "(-0.440172, 1.450008, -0.123191)",
        "(-0.438657, 1.453514, -0.114891)",
        "(-0.436970, 1.458659, -0.106976)",
        "(-0.435337, 1.465381, -0.099570)",
        "(-0.434783, 1.469284, -0.096143)",
        "(-0.433881, 1.478320, -0.089900)",
        "(-0.432798, 1.488329, -0.084106)",
        "(-0.431609, 1.499256, -0.079237)",
        "(-0.430950, 1.511065, -0.075886)",
        "(-0.430820, 1.517290, -0.074809)",
        "(-0.430512, 1.529809, -0.072796)",
        "(-0.430233, 1.542336, -0.071036)",
        "(-0.430476, 1.554896, -0.070007)",
        "(-0.431554, 1.567434, -0.070176)",
        "(-0.432268, 1.573537, -0.070658)",
        "(-0.433568, 1.585279, -0.071374)",
        "(-0.435006, 1.596392, -0.072412)",
        "(-0.436982, 1.606892, -0.074514)",
        "(-0.439000, 1.616750, -0.077392)",
        "(-0.439950, 1.621357, -0.079068)",
        "(-0.441599, 1.629976, -0.082715)",
        "(-0.443082, 1.637694, -0.086762)",
        "(-0.445236, 1.644438, -0.091357)",
        "(-0.447492, 1.650374, -0.096131)",
        "(-0.448538, 1.652914, -0.098564)",
        "(-0.450514, 1.657485, -0.103927)",
        "(-0.452746, 1.661252, -0.110126)",
        "(-0.455454, 1.663992, -0.117278)",
        "(-0.457802, 1.665963, -0.124529)",
        "(-0.458807, 1.666667, -0.128078)",
        "(-0.460775, 1.667398, -0.135225)",
        "(-0.462902, 1.667461, -0.142615)",
        "(-0.465127, 1.666829, -0.150097)",
        "(-0.467144, 1.665605, -0.157417)",
        "(-0.468039, 1.664685, -0.160975)",
        "(-0.469661, 1.662430, -0.167946)",
        "(-0.471114, 1.659537, -0.174741)",
        "(-0.472593, 1.655971, -0.181281)",
        "(-0.473853, 1.651755, -0.187320)",
        "(-0.474345, 1.649398, -0.190052)",
        "(-0.475094, 1.644219, -0.195059)",
        "(-0.475515, 1.638330, -0.199596)",
        "(-0.475744, 1.631824, -0.203928)",
        "(-0.475836, 1.624514, -0.208003)",
        "(-0.475755, 1.620860, -0.209686)",
        "(-0.475403, 1.613078, -0.212582)",
        "(-0.474751, 1.604441, -0.215124)",
        "(-0.474093, 1.594732, -0.217412)",
        "(-0.473563, 1.584048, -0.219676)",
        "(-0.473382, 1.578613, -0.220702)",
        "(-0.472949, 1.567543, -0.221954)",
        "(-0.471935, 1.556238, -0.221881)",
        "(-0.470797, 1.544754, -0.220647)",
        "(-0.469798, 1.533589, -0.219097)",
        "(-0.469364, 1.528222, -0.218245)",
        "(-0.468312, 1.518007, -0.216006)",
        "(-0.466775, 1.508301, -0.212812)",
        "(-0.464695, 1.499283, -0.208361)",
        "(-0.462663, 1.490834, -0.203238)",
        "(-0.461730, 1.486952, -0.200432)",
        "(-0.460047, 1.479785, -0.194469)",
        "(-0.458359, 1.473467, -0.187746)",
        "(-0.456200, 1.467958, -0.179813)",
        "(-0.453820, 1.463370, -0.170823)",
        "(-0.452770, 1.461539, -0.166136)",
        "(-0.450754, 1.458590, -0.156476)",
        "(-0.448496, 1.456735, -0.146293)",
        "(-0.445857, 1.456156, -0.135764)",
        "(-0.443517, 1.457083, -0.125340)",
        "(-0.442430, 1.458235, -0.120234)",
        "(-0.440408, 1.461734, -0.110272)",
        "(-0.438634, 1.466939, -0.100956)",
        "(-0.437191, 1.473731, -0.092581)",
        "(-0.436062, 1.481936, -0.085651)",
        "(-0.435469, 1.486531, -0.082670)",
        "(-0.434292, 1.496364, -0.077192)",
        "(-0.433471, 1.507046, -0.072824)",
        "(-0.433147, 1.518409, -0.069657)",
        "(-0.433097, 1.530335, -0.067304)",
        "(-0.433113, 1.536389, -0.066280)",
        "(-0.432845, 1.548395, -0.064277)",
        "(-0.432840, 1.560478, -0.063233)",
        "(-0.433230, 1.572735, -0.063841)",
        "(-0.433737, 1.584804, -0.065308)",
        "(-0.434109, 1.590711, -0.066099)",
        "(-0.434963, 1.602045, -0.067906)",
        "(-0.436127, 1.612892, -0.070138)",
        "(-0.438026, 1.623028, -0.073302)",
        "(-0.439900, 1.632514, -0.076872)",
        "(-0.440851, 1.636817, -0.078798)",
        "(-0.442621, 1.645112, -0.082629)",
        "(-0.444224, 1.652417, -0.087045)",
        "(-0.446264, 1.659114, -0.091939)",
        "(-0.448610, 1.664984, -0.097335)",
        "(-0.449648, 1.667691, -0.099975)",
        "(-0.451554, 1.672182, -0.105196)",
        "(-0.453368, 1.675924, -0.110838)",
        "(-0.455176, 1.679103, -0.116858)",
        "(-0.457149, 1.681322, -0.123256)",
        "(-0.458139, 1.682286, -0.126482)",
        "(-0.460052, 1.683405, -0.133085)",
        "(-0.461844, 1.683849, -0.139756)",
        "(-0.463546, 1.683655, -0.146607)",
        "(-0.465341, 1.682773, -0.153569)",
        "(-0.466330, 1.682089, -0.157085)",
        "(-0.468173, 1.680390, -0.163948)",
        "(-0.469692, 1.678136, -0.170462)",
        "(-0.471061, 1.675321, -0.176744)",
        "(-0.472228, 1.671895, -0.182833)",
        "(-0.472763, 1.669906, -0.185813)",
        "(-0.473718, 1.665459, -0.191638)",
        "(-0.474320, 1.660113, -0.197225)",
        "(-0.474574, 1.654504, -0.202006)",
        "(-0.474500, 1.648173, -0.206425)",
        "(-0.474312, 1.644765, -0.208518)",
        "(-0.473828, 1.637391, -0.212334)",
        "(-0.473343, 1.629447, -0.215759)",
        "(-0.472738, 1.621052, -0.218834)",
        "(-0.471927, 1.612515, -0.221482)",
        "(-0.471494, 1.608222, -0.222565)",
        "(-0.470562, 1.599506, -0.224014)",
        "(-0.469695, 1.590546, -0.224732)",
        "(-0.468970, 1.581303, -0.224574)",
        "(-0.468217, 1.571966, -0.223507)",
        "(-0.467706, 1.567270, -0.222555)",
        "(-0.466395, 1.557781, -0.220124)",
        "(-0.464827, 1.548153, -0.216726)",
        "(-0.463442, 1.538717, -0.212728)",
        "(-0.462394, 1.529830, -0.208133)",
        "(-0.461745, 1.525586, -0.205467)",
        "(-0.460238, 1.517432, -0.199614)",
        "(-0.458557, 1.509755, -0.193312)",
        "(-0.456942, 1.502491, -0.186650)",
        "(-0.455340, 1.495659, -0.179756)",
        "(-0.454381, 1.492426, -0.176161)",
        "(-0.452217, 1.486368, -0.168787)",
        "(-0.449825, 1.481052, -0.160760)",
        "(-0.447735, 1.476788, -0.152288)",
        "(-0.445782, 1.473739, -0.143702)",
        "(-0.444767, 1.472783, -0.139475)",
        "(-0.442628, 1.471760, -0.131136)",
        "(-0.440489, 1.472275, -0.122974)",
        "(-0.438670, 1.474161, -0.115174)",
        "(-0.436959, 1.477335, -0.107983)",
        "(-0.436129, 1.479541, -0.104770)",
        "(-0.434525, 1.484892, -0.098974)",
        "(-0.433011, 1.491444, -0.094267)",
        "(-0.431487, 1.499079, -0.090587)",
        "(-0.429779, 1.507351, -0.087130)",
        "(-0.428970, 1.511844, -0.085324)",
        "(-0.427783, 1.520812, -0.081811)",
        "(-0.427524, 1.530592, -0.078936)",
        "(-0.427097, 1.540864, -0.076376)",
        "(-0.425826, 1.551513, -0.074155)",
        "(-0.425030, 1.556764, -0.073021)",
        "(-0.424445, 1.567039, -0.070917)",
        "(-0.425069, 1.577274, -0.069951)",
        "(-0.425789, 1.587418, -0.069741)",
        "(-0.426399, 1.597381, -0.070223)",
        "(-0.426601, 1.602174, -0.070822)",
        "(-0.427663, 1.611418, -0.072358)",
        "(-0.429509, 1.620015, -0.074158)",
        "(-0.431353, 1.628193, -0.076198)",
        "(-0.433027, 1.635880, -0.079172)",
        "(-0.433738, 1.639658, -0.080793)",
        "(-0.434860, 1.646839, -0.084788)",
        "(-0.436527, 1.653739, -0.089884)",
        "(-0.438241, 1.659981, -0.095583)",
        "(-0.439893, 1.665039, -0.101057)",
        "(-0.440824, 1.667282, -0.103779)",
        "(-0.443017, 1.671122, -0.109742)",
        "(-0.445529, 1.674221, -0.116336)",
        "(-0.447700, 1.676514, -0.123244)",
        "(-0.449486, 1.677783, -0.130406)",
        "(-0.450416, 1.678178, -0.134101)",
        "(-0.452279, 1.678274, -0.141749)",
        "(-0.453920, 1.677645, -0.149549)",
        "(-0.455496, 1.676098, -0.157464)",
        "(-0.456968, 1.673692, -0.165225)",
        "(-0.457667, 1.672110, -0.169001)",
        "(-0.458895, 1.668503, -0.176366)",
        "(-0.459841, 1.663852, -0.183258)",
        "(-0.460809, 1.658643, -0.189467)",
        "(-0.461567, 1.652420, -0.195278)",
        "(-0.461856, 1.648923, -0.198020)",
        "(-0.462176, 1.641043, -0.203085)",
        "(-0.462270, 1.632293, -0.207470)",
        "(-0.461791, 1.622934, -0.210990)",
        "(-0.461089, 1.612734, -0.213809)",
        "(-0.460805, 1.607414, -0.215044)",
        "(-0.460013, 1.596211, -0.217115)",
        "(-0.458740, 1.584743, -0.218306)",
        "(-0.456722, 1.573055, -0.218019)",
        "(-0.454635, 1.561233, -0.216986)",
        "(-0.453689, 1.555291, -0.216257)",
        "(-0.452151, 1.543347, -0.214298)",
        "(-0.450414, 1.531531, -0.211489)",
        "(-0.448238, 1.520046, -0.207464)",
        "(-0.446187, 1.508805, -0.202545)",
        "(-0.445223, 1.503325, -0.199789)",
        "(-0.443092, 1.493004, -0.193357)",
        "(-0.440876, 1.483749, -0.186260)",
        "(-0.438714, 1.475762, -0.178517)",
        "(-0.436380, 1.469176, -0.169889)",
        "(-0.435212, 1.466555, -0.165204)",
        "(-0.433161, 1.462562, -0.155637)",
        "(-0.431623, 1.460419, -0.145756)",
        "(-0.430039, 1.459935, -0.135379)",
        "(-0.428365, 1.461072, -0.124674)",
        "(-0.427601, 1.462337, -0.119417)",
        "(-0.426604, 1.466020, -0.109488)",
        "(-0.426091, 1.471321, -0.100557)",
        "(-0.425415, 1.478033, -0.092648)",
        "(-0.424634, 1.486069, -0.085693)",
        "(-0.424336, 1.490587, -0.082660)",
        "(-0.424264, 1.500318, -0.077247)",
        "(-0.424514, 1.511156, -0.072782)",
        "(-0.424819, 1.522559, -0.068506)",
        "(-0.425505, 1.534671, -0.064676)",
        "(-0.426206, 1.541049, -0.063103)",
        "(-0.428022, 1.554245, -0.060532)",
        "(-0.430225, 1.567573, -0.057756)",
        "(-0.432679, 1.580736, -0.055154)",
        "(-0.435375, 1.593744, -0.053628)",
        "(-0.436659, 1.600082, -0.053373)",
        "(-0.438997, 1.612407, -0.053784)",
        "(-0.441132, 1.624172, -0.055463)",
        "(-0.443072, 1.635011, -0.057911)",
        "(-0.444986, 1.644668, -0.060504)",
        "(-0.446034, 1.649194, -0.061933)",
        "(-0.448500, 1.656894, -0.065639)",
        "(-0.451061, 1.663735, -0.070085)",
        "(-0.453485, 1.669005, -0.075605)",
        "(-0.455381, 1.673151, -0.081949)",
        "(-0.456201, 1.674826, -0.085537)",
        "(-0.457672, 1.677205, -0.093251)",
        "(-0.458632, 1.678315, -0.101207)",
        "(-0.459766, 1.678547, -0.109300)",
        "(-0.460973, 1.678192, -0.117958)",
        "(-0.461403, 1.677850, -0.122438)",
        "(-0.462151, 1.676706, -0.131643)",
        "(-0.462976, 1.674812, -0.140934)",
        "(-0.464258, 1.672316, -0.150362)",
        "(-0.465346, 1.669133, -0.159611)",
        "(-0.465722, 1.667244, -0.164082)",
        "(-0.466207, 1.663076, -0.172982)",
        "(-0.466707, 1.658235, -0.181880)",
        "(-0.466994, 1.652429, -0.190142)",
        "(-0.466934, 1.645610, -0.196634)",
        "(-0.466824, 1.641956, -0.199340)",
        "(-0.466406, 1.634264, -0.204620)",
        "(-0.465874, 1.626456, -0.209534)",
        "(-0.465407, 1.618056, -0.214287)",
        "(-0.464812, 1.609261, -0.218863)",
        "(-0.464418, 1.604701, -0.220775)",
        "(-0.463545, 1.595375, -0.223767)",
        "(-0.462701, 1.585589, -0.225115)",
        "(-0.462048, 1.575706, -0.225412)",
        "(-0.461372, 1.565794, -0.224873)",
        "(-0.460763, 1.560856, -0.224207)",
        "(-0.459416, 1.551011, -0.222062)",
        "(-0.457878, 1.541207, -0.218574)",
        "(-0.456265, 1.531455, -0.214613)",
        "(-0.454582, 1.521823, -0.209711)",
        "(-0.453643, 1.517128, -0.207095)",
        "(-0.451493, 1.507970, -0.201547)",
        "(-0.449033, 1.499201, -0.195466)",
        "(-0.446572, 1.491007, -0.188545)",
        "(-0.444033, 1.483603, -0.180721)",
        "(-0.442761, 1.480307, -0.176545)",
        "(-0.440305, 1.474482, -0.167973)",
        "(-0.438027, 1.469793, -0.159090)",
        "(-0.436068, 1.466325, -0.149895)",
        "(-0.434486, 1.464171, -0.140208)",
        "(-0.433750, 1.463611, -0.135247)",
        "(-0.432343, 1.463423, -0.125350)",
        "(-0.430930, 1.464764, -0.115824)",
        "(-0.429840, 1.467815, -0.107115)",
        "(-0.429210, 1.472435, -0.099196)",
        "(-0.428951, 1.475317, -0.095445)",
        "(-0.428419, 1.481697, -0.087994)",
        "(-0.427982, 1.488987, -0.081161)",
        "(-0.428123, 1.497346, -0.075812)",
        "(-0.428078, 1.506569, -0.071492)",
        "(-0.427978, 1.511477, -0.069593)",
        "(-0.427752, 1.521601, -0.066063)",
        "(-0.427599, 1.531949, -0.062935)",
        "(-0.428112, 1.542985, -0.060960)",
        "(-0.428522, 1.554518, -0.060033)",
        "(-0.428682, 1.560244, -0.059490)",
        "(-0.429030, 1.571662, -0.058322)",
        "(-0.429989, 1.583310, -0.058092)",
        "(-0.431392, 1.595039, -0.059076)",
        "(-0.432363, 1.606534, -0.060816)",
        "(-0.432654, 1.612081, -0.061990)",
        "(-0.433138, 1.622677, -0.064624)",
        "(-0.434267, 1.632640, -0.067585)",
        "(-0.436457, 1.641701, -0.071470)",
        "(-0.438957, 1.650102, -0.075746)",
        "(-0.440220, 1.653962, -0.077985)",
        "(-0.442646, 1.660874, -0.082880)",
        "(-0.445279, 1.666745, -0.088289)",
        "(-0.447634, 1.671546, -0.093926)",
        "(-0.449635, 1.675320, -0.099831)",
        "(-0.450503, 1.676896, -0.102959)",
        "(-0.452172, 1.679275, -0.109731)",
        "(-0.454092, 1.680780, -0.116929)",
        "(-0.455953, 1.681276, -0.124055)",
        "(-0.457802, 1.680744, -0.131151)",
        "(-0.458730, 1.680431, -0.134740)",
        "(-0.460445, 1.678687, -0.142079)",
        "(-0.461807, 1.676225, -0.149365)",
        "(-0.462683, 1.672844, -0.156478)",
        "(-0.463154, 1.668632, -0.163459)",
        "(-0.463180, 1.666265, -0.166968)",
        "(-0.463038, 1.661256, -0.174051)",
        "(-0.462787, 1.655518, -0.180907)",
        "(-0.462781, 1.648932, -0.187064)",
        "(-0.462832, 1.641454, -0.192644)",
        "(-0.462792, 1.637811, -0.195071)",
        "(-0.462235, 1.630319, -0.199280)",
        "(-0.461461, 1.622340, -0.202913)",
        "(-0.461047, 1.613686, -0.206111)",
        "(-0.460701, 1.604588, -0.208844)",
        "(-0.460255, 1.600055, -0.210014)",
        "(-0.459094, 1.590951, -0.211876)",
        "(-0.458044, 1.581681, -0.213138)",
        "(-0.457739, 1.571883, -0.213261)",
        "(-0.457589, 1.561872, -0.212590)",
        "(-0.457496, 1.556825, -0.211861)",
        "(-0.456963, 1.546691, -0.209317)",
        "(-0.456328, 1.536513, -0.205677)",
        "(-0.456298, 1.526399, -0.201773)",
        "(-0.456452, 1.516602, -0.197797)",
        "(-0.456471, 1.511896, -0.195718)",
        "(-0.456179, 1.502798, -0.191302)",
        "(-0.455521, 1.494199, -0.186314)",
        "(-0.454705, 1.486144, -0.180565)",
        "(-0.453577, 1.478791, -0.174416)",
        "(-0.452879, 1.475443, -0.171192)",
        "(-0.451251, 1.469598, -0.164232)",
        "(-0.449498, 1.465005, -0.156807)",
        "(-0.447651, 1.461521, -0.148997)",
        "(-0.445864, 1.459362, -0.140620)",
        "(-0.445073, 1.458871, -0.136210)",
        "(-0.443770, 1.458888, -0.127416)",
        "(-0.442542, 1.460319, -0.118804)",
        "(-0.441184, 1.463051, -0.110432)",
        "(-0.440014, 1.467029, -0.102424)",
        "(-0.439655, 1.469510, -0.098631)",
        "(-0.439034, 1.475145, -0.091398)",
        "(-0.438170, 1.481847, -0.084758)",
        "(-0.437399, 1.489744, -0.078925)",
        "(-0.437013, 1.498586, -0.074019)",
        "(-0.436906, 1.503281, -0.071775)",
        "(-0.436607, 1.512933, -0.067411)",
        "(-0.436516, 1.523087, -0.063678)",
        "(-0.436947, 1.533849, -0.061096)",
        "(-0.437412, 1.545257, -0.059471)",
        "(-0.437512, 1.551100, -0.058618)",
        "(-0.437729, 1.562835, -0.056692)",
        "(-0.438137, 1.574838, -0.055282)",
        "(-0.439393, 1.586931, -0.055054)",
        "(-0.441532, 1.598772, -0.055904)",
        "(-0.442471, 1.604428, -0.056290)",
        "(-0.444051, 1.615253, -0.056965)",
        "(-0.445230, 1.625551, -0.057945)",
        "(-0.446717, 1.635035, -0.059887)",
        "(-0.448434, 1.643926, -0.062433)",
        "(-0.449269, 1.648008, -0.063984)",
        "(-0.450973, 1.655984, -0.067205)",
        "(-0.452712, 1.663088, -0.070929)",
        "(-0.454924, 1.669237, -0.075396)",
        "(-0.457687, 1.674436, -0.080631)",
        "(-0.459030, 1.676722, -0.083352)",
        "(-0.461389, 1.680426, -0.088832)",
        "(-0.463086, 1.683143, -0.094522)",
        "(-0.464725, 1.685210, -0.100804)",
        "(-0.466060, 1.686506, -0.107567)",
        "(-0.466613, 1.686868, -0.111101)",
        "(-0.467772, 1.687102, -0.118260)",
        "(-0.468774, 1.686210, -0.125582)",
        "(-0.469550, 1.684417, -0.132827)",
        "(-0.470204, 1.681746, -0.140024)",
        "(-0.470458, 1.680072, -0.143530)",
        "(-0.470458, 1.680072, -0.143530)",
        "(-0.470605, 1.673591, -0.154107)",
        "(-0.470616, 1.666517, -0.164451)",
        "(-0.470641, 1.661257, -0.171054)",
        "(-0.470585, 1.655300, -0.176932)",
        "(-0.470665, 1.651661, -0.179156)",
        "(-0.470625, 1.644390, -0.184087)",
        "(-0.470476, 1.636327, -0.188565)",
        "(-0.470078, 1.627822, -0.192460)",
        "(-0.469816, 1.623454, -0.194118)",
        "(-0.469016, 1.614260, -0.196655)",
        "(-0.468323, 1.604531, -0.198618)",
        "(-0.467637, 1.594587, -0.200504)",
        "(-0.466850, 1.584690, -0.201857)",
        "(-0.466371, 1.579734, -0.201990)",
        "(-0.465457, 1.569663, -0.201959)",
        "(-0.464760, 1.559424, -0.201145)",
        "(-0.464130, 1.549254, -0.199912)",
        "(-0.463251, 1.539348, -0.197930)",
        "(-0.462737, 1.534463, -0.196661)",
        "(-0.461558, 1.524934, -0.193092)",
        "(-0.460307, 1.515755, -0.188843)",
        "(-0.458692, 1.507203, -0.183632)",
        "(-0.456573, 1.499410, -0.177211)",
        "(-0.455319, 1.495852, -0.173394)",
        "(-0.452654, 1.489264, -0.165028)",
        "(-0.449879, 1.483811, -0.156266)",
        "(-0.447504, 1.479783, -0.147421)",
        "(-0.445483, 1.477375, -0.138094)",
        "(-0.444477, 1.476623, -0.133134)",
        "(-0.442625, 1.475847, -0.122904)",
        "(-0.440976, 1.476170, -0.112730)",
        "(-0.439631, 1.477669, -0.103157)",
        "(-0.438178, 1.480220, -0.094264)",
        "(-0.437544, 1.482208, -0.090140)",
        "(-0.436498, 1.486844, -0.082510)",
        "(-0.435692, 1.492842, -0.076020)",
        "(-0.434806, 1.500170, -0.070421)",
        "(-0.434191, 1.508688, -0.065542)",
        "(-0.434049, 1.513331, -0.063491)",
        "(-0.434281, 1.523291, -0.060314)",
        "(-0.434830, 1.533920, -0.058185)",
        "(-0.435108, 1.544849, -0.056615)",
        "(-0.435046, 1.550547, -0.056259)",
        "(-0.434740, 1.561897, -0.055450)",
        "(-0.434669, 1.573401, -0.055141)",
        "(-0.435238, 1.584865, -0.055653)",
        "(-0.436129, 1.596051, -0.056612)",
        "(-0.436831, 1.606817, -0.057840)",
        "(-0.437133, 1.612020, -0.058717)",
        "(-0.437931, 1.622210, -0.061051)",
        "(-0.438999, 1.631795, -0.064382)",
        "(-0.440304, 1.640610, -0.068038)",
        "(-0.441625, 1.648965, -0.071677)",
        "(-0.442442, 1.652654, -0.073627)",
        "(-0.444156, 1.659708, -0.077817)",
        "(-0.445924, 1.665946, -0.082470)",
        "(-0.447801, 1.671158, -0.087653)",
        "(-0.449711, 1.675525, -0.092875)",
        "(-0.450635, 1.677429, -0.095579)",
        "(-0.452337, 1.680493, -0.101345)",
        "(-0.453835, 1.682661, -0.107473)",
        "(-0.455412, 1.683827, -0.113753)",
        "(-0.457297, 1.684049, -0.120371)",
        "(-0.458199, 1.683741, -0.123721)",
        "(-0.459579, 1.682470, -0.130128)",
        "(-0.460530, 1.680183, -0.136141)",
        "(-0.461702, 1.676896, -0.141993)",
        "(-0.463070, 1.672638, -0.147386)",
        "(-0.463290, 1.670169, -0.149693)",
        "(-0.462999, 1.664753, -0.153812)",
        "(-0.462745, 1.658458, -0.157787)",
        "(-0.462828, 1.651968, -0.161634)",
        "(-0.462697, 1.645140, -0.165358)",
        "(-0.462463, 1.641545, -0.167102)",
        "(-0.461698, 1.633977, -0.170485)",
        "(-0.460979, 1.625859, -0.173840)",
        "(-0.460538, 1.617273, -0.177127)",
        "(-0.459943, 1.608411, -0.180259)",
        "(-0.459518, 1.603912, -0.181591)",
        "(-0.458472, 1.594626, -0.183555)",
        "(-0.457711, 1.584897, -0.185035)",
        "(-0.457535, 1.574376, -0.185673)",
        "(-0.456972, 1.563349, -0.185316)",
        "(-0.456292, 1.557755, -0.184827)",
        "(-0.454717, 1.546426, -0.183174)",
        "(-0.453622, 1.535095, -0.181338)",
        "(-0.453038, 1.523654, -0.179003)",
        "(-0.452614, 1.512282, -0.176039)",
        "(-0.452206, 1.506688, -0.174370)",
        "(-0.451047, 1.495879, -0.170563)",
        "(-0.449855, 1.485745, -0.166403)",
        "(-0.449029, 1.476301, -0.161636)",
        "(-0.448400, 1.467634, -0.156103)",
        "(-0.448062, 1.463761, -0.153138)",
        "(-0.447317, 1.456896, -0.147081)",
        "(-0.446408, 1.451301, -0.140572)",
        "(-0.445735, 1.447202, -0.133610)",
        "(-0.445112, 1.444036, -0.126284)",
        "(-0.444696, 1.443054, -0.122522)",
        "(-0.443456, 1.441433, -0.115070)",
        "(-0.441661, 1.441289, -0.107571)",
        "(-0.440102, 1.442566, -0.100165)",
        "(-0.439384, 1.445496, -0.093278)",
        "(-0.439099, 1.447392, -0.090000)",
        "(-0.438198, 1.452304, -0.083908)",
        "(-0.436839, 1.458187, -0.078390)",
        "(-0.436004, 1.465782, -0.074289)",
        "(-0.435628, 1.474280, -0.071215)",
        "(-0.435426, 1.478896, -0.069790)",
        "(-0.434783, 1.488164, -0.066438)",
        "(-0.434156, 1.498238, -0.063800)",
        "(-0.434390, 1.508838, -0.062514)",
        "(-0.434987, 1.519719, -0.062113)",
        "(-0.435303, 1.524967, -0.061341)",
        "(-0.435981, 1.535244, -0.059178)",
        "(-0.437424, 1.545826, -0.058267)",
        "(-0.438841, 1.556739, -0.058472)",
        "(-0.439812, 1.567604, -0.058888)",
        "(-0.440261, 1.572946, -0.059058)",
        "(-0.441726, 1.583528, -0.059450)",
        "(-0.444000, 1.593913, -0.060474)",
        "(-0.446130, 1.604111, -0.061899)",
        "(-0.447725, 1.614052, -0.063781)",
        "(-0.448282, 1.618845, -0.064930)",
        "(-0.450085, 1.628085, -0.067841)",
        "(-0.452248, 1.636606, -0.071340)",
        "(-0.454148, 1.644200, -0.074922)",
        "(-0.455676, 1.650796, -0.078940)",
        "(-0.456391, 1.653870, -0.081081)",
        "(-0.458053, 1.659335, -0.086093)",
        "(-0.459915, 1.663967, -0.091665)",
        "(-0.461685, 1.667671, -0.097467)",
        "(-0.463369, 1.670396, -0.103569)",
        "(-0.464151, 1.671322, -0.106743)",
        "(-0.465719, 1.672564, -0.113305)",
        "(-0.467193, 1.672868, -0.120050)",
        "(-0.468363, 1.672230, -0.126751)",
        "(-0.468855, 1.671317, -0.130059)",
        "(-0.469922, 1.669165, -0.136902)",
        "(-0.470736, 1.666165, -0.143143)",
        "(-0.471601, 1.662278, -0.148925)",
        "(-0.472439, 1.657446, -0.153971)",
        "(-0.473370, 1.651692, -0.158616)",
        "(-0.473903, 1.648532, -0.160926)",
        "(-0.474757, 1.641643, -0.165520)",
        "(-0.475222, 1.634166, -0.169971)",
        "(-0.475298, 1.625958, -0.173772)",
        "(-0.474877, 1.616838, -0.176799)",
        "(-0.474607, 1.612053, -0.178146)",
        "(-0.473924, 1.601869, -0.180431)",
        "(-0.473168, 1.591306, -0.182192)",
        "(-0.472130, 1.580510, -0.183433)",
        "(-0.470912, 1.569447, -0.184099)",
        "(-0.470309, 1.563847, -0.184399)",
        "(-0.468979, 1.552477, -0.184908)",
        "(-0.467552, 1.541128, -0.185137)",
        "(-0.466046, 1.530023, -0.184864)",
        "(-0.464783, 1.519053, -0.183286)",
        "(-0.464266, 1.513631, -0.182186)",
        "(-0.463458, 1.503048, -0.179310)",
        "(-0.462872, 1.493121, -0.175700)",
        "(-0.461847, 1.484000, -0.170939)",
        "(-0.460318, 1.475540, -0.164452)",
        "(-0.459709, 1.471569, -0.160879)",
        "(-0.458988, 1.464625, -0.153392)",
        "(-0.458306, 1.459035, -0.145896)",
        "(-0.457426, 1.454746, -0.138201)",
        "(-0.456359, 1.451745, -0.129854)",
        "(-0.455864, 1.450735, -0.125486)",
        "(-0.455129, 1.449793, -0.116967)",
        "(-0.454400, 1.450364, -0.108704)",
        "(-0.453318, 1.452260, -0.100609)",
        "(-0.451806, 1.455441, -0.092761)",
        "(-0.451063, 1.457659, -0.089138)",
        "(-0.449815, 1.463029, -0.082426)",
        "(-0.448780, 1.469773, -0.076619)",
        "(-0.447795, 1.477690, -0.071811)",
        "(-0.446784, 1.486453, -0.067691)",
        "(-0.446070, 1.490977, -0.065707)",
        "(-0.443878, 1.500332, -0.061829)",
        "(-0.442305, 1.510092, -0.058856)",
        "(-0.442530, 1.520733, -0.058267)",
        "(-0.442994, 1.531344, -0.058136)",
        "(-0.443225, 1.536500, -0.057827)",
        "(-0.443467, 1.546665, -0.056981)",
        "(-0.443521, 1.556943, -0.056723)",
        "(-0.444468, 1.567648, -0.057632)",
        "(-0.445206, 1.573063, -0.058499)",
        "(-0.446352, 1.583720, -0.059593)",
        "(-0.447333, 1.594438, -0.060576)",
        "(-0.448311, 1.605393, -0.061772)",
        "(-0.449051, 1.610862, -0.062520)",
        "(-0.451956, 1.626501, -0.065994)",
        "(-0.452819, 1.631346, -0.067368)",
        "(-0.454288, 1.640410, -0.070584)",
        "(-0.455420, 1.648764, -0.074544)",
        "(-0.456770, 1.656083, -0.079459)",
        "(-0.458467, 1.662399, -0.084774)",
        "(-0.459347, 1.665087, -0.087512)",
        "(-0.461247, 1.669897, -0.093176)",
        "(-0.462989, 1.673609, -0.099327)",
        "(-0.464804, 1.676166, -0.106028)",
        "(-0.467104, 1.677654, -0.112787)",
        "(-0.468488, 1.678020, -0.116094)",
        "(-0.471631, 1.677948, -0.122801)",
        "(-0.474662, 1.677188, -0.129860)",
        "(-0.477360, 1.675750, -0.137065)",
        "(-0.479396, 1.673451, -0.144371)",
        "(-0.480247, 1.672169, -0.147747)",
        "(-0.481644, 1.669020, -0.154348)",
        "(-0.482979, 1.665148, -0.160665)",
        "(-0.483639, 1.660304, -0.166588)",
        "(-0.483868, 1.654998, -0.172160)",
        "(-0.483715, 1.651922, -0.174748)",
        "(-0.483211, 1.645323, -0.179972)",
        "(-0.482622, 1.638209, -0.185299)",
        "(-0.481712, 1.630615, -0.190166)",
        "(-0.480190, 1.622258, -0.194171)",
        "(-0.479248, 1.617808, -0.195869)",
        "(-0.477418, 1.608418, -0.198673)",
        "(-0.475639, 1.598528, -0.201092)",
        "(-0.473807, 1.588279, -0.202819)",
        "(-0.472041, 1.577749, -0.203768)",
        "(-0.471182, 1.572327, -0.203897)",
        "(-0.469313, 1.561066, -0.203352)",
        "(-0.467054, 1.549524, -0.201550)",
        "(-0.464489, 1.538105, -0.198441)",
        "(-0.461991, 1.526994, -0.194129)",
        "(-0.460687, 1.521505, -0.191682)",
        "(-0.457996, 1.510737, -0.186114)",
        "(-0.455208, 1.500418, -0.179945)",
        "(-0.452730, 1.490987, -0.172891)",
        "(-0.450293, 1.482432, -0.165041)",
        "(-0.449038, 1.478435, -0.160904)",
        "(-0.446803, 1.471331, -0.152005)",
        "(-0.444616, 1.465363, -0.142612)",
        "(-0.442275, 1.460711, -0.132914)",
        "(-0.440098, 1.457967, -0.123420)",
        "(-0.439078, 1.457195, -0.118900)",
        "(-0.437195, 1.457549, -0.110295)",
        "(-0.435267, 1.459142, -0.101703)",
        "(-0.433968, 1.463107, -0.093276)",
        "(-0.433349, 1.468497, -0.085835)",
        "(-0.433144, 1.471846, -0.082563)",
        "(-0.432775, 1.479361, -0.076566)",
        "(-0.432556, 1.487728, -0.071141)",
        "(-0.432736, 1.497064, -0.066962)",
        "(-0.433013, 1.506916, -0.063863)",
        "(-0.433159, 1.511989, -0.062619)",
        "(-0.433444, 1.522444, -0.060600)",
        "(-0.433522, 1.532768, -0.058570)",
        "(-0.434271, 1.543208, -0.057047)",
        "(-0.435023, 1.553613, -0.056297)",
        "(-0.435311, 1.558820, -0.056185)",
        "(-0.435929, 1.569288, -0.056276)",
        "(-0.436669, 1.579801, -0.057056)",
        "(-0.437374, 1.585155, -0.058095)",
        "(-0.439329, 1.600974, -0.061241)",
        "(-0.439894, 1.606072, -0.062550)",
        "(-0.440744, 1.615813, -0.065250)",
        "(-0.441459, 1.625103, -0.068191)",
        "(-0.443101, 1.633641, -0.071973)",
        "(-0.444976, 1.641379, -0.075990)",
        "(-0.445783, 1.644924, -0.077798)",
        "(-0.447430, 1.651340, -0.081602)",
        "(-0.449129, 1.657135, -0.085922)",
        "(-0.450854, 1.662098, -0.090616)",
        "(-0.452687, 1.666300, -0.095624)",
        "(-0.453423, 1.668082, -0.098136)",
        "(-0.454809, 1.670905, -0.103213)",
        "(-0.456137, 1.672997, -0.108697)",
        "(-0.457395, 1.674283, -0.114508)",
        "(-0.458499, 1.674548, -0.120456)",
        "(-0.459073, 1.674396, -0.123447)",
        "(-0.460205, 1.673237, -0.129506)",
        "(-0.460878, 1.671129, -0.135503)",
        "(-0.461099, 1.668028, -0.141505)",
        "(-0.461146, 1.664241, -0.146933)",
        "(-0.461119, 1.662086, -0.149664)",
        "(-0.461113, 1.657123, -0.155033)",
        "(-0.461108, 1.651520, -0.160350)",
        "(-0.460899, 1.645262, -0.165266)",
        "(-0.460565, 1.638245, -0.169792)",
        "(-0.460460, 1.634641, -0.171933)",
        "(-0.460094, 1.627107, -0.175879)",
        "(-0.459447, 1.619119, -0.179332)",
        "(-0.458958, 1.610190, -0.182208)",
        "(-0.458255, 1.600350, -0.184447)",
        "(-0.457580, 1.595242, -0.185354)",
        "(-0.455587, 1.584790, -0.186889)",
        "(-0.453395, 1.574025, -0.188390)",
        "(-0.451761, 1.562996, -0.189732)",
        "(-0.450380, 1.551503, -0.190369)",
        "(-0.449647, 1.545665, -0.190312)",
        "(-0.447788, 1.533868, -0.189330)",
        "(-0.446208, 1.522418, -0.187730)",
        "(-0.444979, 1.511216, -0.186147)",
        "(-0.444166, 1.500177, -0.183893)",
        "(-0.443829, 1.494694, -0.182359)",
        "(-0.442946, 1.483953, -0.178773)",
        "(-0.441763, 1.473931, -0.174699)",
        "(-0.440356, 1.464840, -0.169931)",
        "(-0.439574, 1.460816, -0.167026)",
        "(-0.438029, 1.453333, -0.160901)",
        "(-0.436448, 1.447346, -0.153892)",
        "(-0.434850, 1.442840, -0.145828)",
        "(-0.433365, 1.439797, -0.136775)",
        "(-0.431976, 1.438332, -0.127352)",
        "(-0.431278, 1.438114, -0.122710)",
        "(-0.430169, 1.438984, -0.113755)",
        "(-0.429283, 1.441341, -0.105241)",
        "(-0.428456, 1.444875, -0.097172)",
        "(-0.427494, 1.449680, -0.089901)",
        "(-0.426949, 1.452408, -0.086511)",
        "(-0.425779, 1.459588, -0.080718)",
        "(-0.424532, 1.467725, -0.075313)",
        "(-0.423452, 1.477130, -0.070663)",
        "(-0.422672, 1.487674, -0.066845)",
        "(-0.422460, 1.493479, -0.065132)",
        "(-0.422010, 1.505171, -0.061564)",
        "(-0.421935, 1.517432, -0.058691)",
        "(-0.422635, 1.530417, -0.057421)",
        "(-0.423185, 1.543672, -0.057284)",
        "(-0.423384, 1.550208, -0.057350)",
        "(-0.423503, 1.563020, -0.057558)",
        "(-0.423892, 1.575506, -0.058026)",
        "(-0.425280, 1.587728, -0.059442)",
        "(-0.427127, 1.599455, -0.061539)",
        "(-0.428087, 1.604989, -0.062613)",
        "(-0.430037, 1.615675, -0.065036)",
        "(-0.432110, 1.625586, -0.068184)",
        "(-0.434429, 1.634601, -0.072149)",
        "(-0.437139, 1.642887, -0.076770)",
        "(-0.438591, 1.646695, -0.079146)",
        "(-0.441592, 1.653376, -0.084138)",
        "(-0.444551, 1.659088, -0.089653)",
        "(-0.447361, 1.663880, -0.095828)",
        "(-0.449673, 1.667777, -0.102398)",
        "(-0.450798, 1.669429, -0.105846)",
        "(-0.452989, 1.671904, -0.113104)",
        "(-0.455210, 1.673211, -0.120636)",
        "(-0.457293, 1.673664, -0.128333)",
        "(-0.459235, 1.673134, -0.136251)",
        "(-0.460158, 1.672531, -0.140271)",
        "(-0.461893, 1.670368, -0.148261)",
        "(-0.463293, 1.666816, -0.155992)",
        "(-0.463746, 1.662192, -0.162833)",
        "(-0.463844, 1.656745, -0.169676)",
        "(-0.463827, 1.653769, -0.173093)",
        "(-0.463606, 1.647165, -0.179621)",
        "(-0.463300, 1.639725, -0.185487)",
        "(-0.462745, 1.631624, -0.190619)",
        "(-0.461680, 1.623065, -0.194919)",
        "(-0.461011, 1.618627, -0.196847)",
        "(-0.459819, 1.609490, -0.200457)",
        "(-0.458834, 1.599494, -0.203098)",
        "(-0.457857, 1.588962, -0.204828)",
        "(-0.456496, 1.578109, -0.205535)",
        "(-0.455566, 1.572602, -0.205558)",
        "(-0.453574, 1.561369, -0.205009)",
        "(-0.451882, 1.549661, -0.203702)",
        "(-0.450637, 1.537656, -0.201953)",
        "(-0.449693, 1.525830, -0.199450)",
        "(-0.448997, 1.520029, -0.197698)",
        "(-0.446896, 1.508376, -0.193942)",
        "(-0.445714, 1.497225, -0.189461)",
        "(-0.444919, 1.486506, -0.184860)",
        "(-0.444192, 1.476569, -0.179618)",
        "(-0.443697, 1.472039, -0.176744)",
        "(-0.442406, 1.463897, -0.170735)",
        "(-0.440804, 1.457137, -0.164377)",
        "(-0.439418, 1.451974, -0.157716)",
        "(-0.438342, 1.448523, -0.150663)",
        "(-0.437880, 1.447348, -0.146895)",
        "(-0.436908, 1.446193, -0.138435)",
        "(-0.435966, 1.446550, -0.129078)",
        "(-0.435200, 1.448237, -0.119762)",
        "(-0.434728, 1.451386, -0.110505)",
        "(-0.434486, 1.453345, -0.105925)",
        "(-0.433975, 1.458253, -0.096879)",
        "(-0.433479, 1.464480, -0.088341)",
        "(-0.433216, 1.471869, -0.080472)",
        "(-0.433148, 1.480902, -0.073594)",
        "(-0.433057, 1.485348, -0.070150)",
        "(-0.433003, 1.495316, -0.064129)",
        "(-0.433209, 1.506015, -0.059000)",
        "(-0.433446, 1.517278, -0.054634)",
        "(-0.434434, 1.529109, -0.051273)",
        "(-0.435205, 1.535175, -0.049988)",
        "(-0.436699, 1.547208, -0.047631)",
        "(-0.437964, 1.559366, -0.045994)",
        "(-0.438694, 1.571763, -0.045453)",
        "(-0.439630, 1.584110, -0.045284)",
        "(-0.440361, 1.590215, -0.045554)",
        "(-0.441963, 1.602126, -0.046303)",
        "(-0.443747, 1.613713, -0.047288)",
        "(-0.445290, 1.624831, -0.048741)",
        "(-0.446478, 1.635291, -0.050613)",
        "(-0.446882, 1.640142, -0.051796)",
        "(-0.447729, 1.649125, -0.054624)",
        "(-0.449068, 1.656781, -0.058534)",
        "(-0.450647, 1.662979, -0.063257)",
        "(-0.451854, 1.667485, -0.068604)",
        "(-0.452309, 1.669366, -0.071528)",
        "(-0.453022, 1.672032, -0.078076)",
        "(-0.453648, 1.673545, -0.085477)",
        "(-0.454438, 1.674011, -0.093694)",
        "(-0.455133, 1.673412, -0.102280)",
        "(-0.455403, 1.672782, -0.106557)",
        "(-0.455720, 1.671113, -0.115177)",
        "(-0.455833, 1.668613, -0.123913)",
        "(-0.455863, 1.665183, -0.132380)",
        "(-0.455988, 1.660597, -0.140267)",
        "(-0.456031, 1.658047, -0.144041)",
        "(-0.455745, 1.652125, -0.151215)",
        "(-0.455136, 1.645773, -0.157458)",
        "(-0.454039, 1.638414, -0.163101)",
        "(-0.453079, 1.630065, -0.168308)",
        "(-0.452683, 1.625636, -0.170811)",
        "(-0.451769, 1.616369, -0.175438)",
        "(-0.450823, 1.606768, -0.179494)",
        "(-0.449630, 1.596617, -0.182755)",
        "(-0.448509, 1.585822, -0.185456)",
        "(-0.448041, 1.580437, -0.186835)",
        "(-0.447325, 1.569350, -0.188999)",
        "(-0.446540, 1.558189, -0.190304)",
        "(-0.445768, 1.546667, -0.190604)",
        "(-0.445150, 1.534720, -0.190099)",
        "(-0.444830, 1.528639, -0.189563)",
        "(-0.444146, 1.516561, -0.188047)",
        "(-0.443280, 1.504736, -0.185304)",
        "(-0.442265, 1.493164, -0.181537)",
        "(-0.441546, 1.482096, -0.176966)",
        "(-0.441251, 1.476824, -0.174543)",
        "(-0.440740, 1.467235, -0.169362)",
        "(-0.440352, 1.458978, -0.164086)",
        "(-0.439923, 1.452162, -0.158803)",
        "(-0.439219, 1.446389, -0.152951)",
        "(-0.438765, 1.443895, -0.149758)",
        "(-0.437899, 1.440126, -0.142826)",
        "(-0.437049, 1.437775, -0.135520)",
        "(-0.436162, 1.437018, -0.128100)",
        "(-0.435098, 1.437544, -0.120568)",
        "(-0.434521, 1.438257, -0.116712)",
        "(-0.433305, 1.440816, -0.108846)",
        "(-0.432376, 1.445130, -0.101409)",
        "(-0.431721, 1.450974, -0.094620)",
        "(-0.430825, 1.458330, -0.088306)",
        "(-0.430327, 1.462439, -0.085247)",
        "(-0.429552, 1.471733, -0.079626)",
        "(-0.429318, 1.482364, -0.074898)",
        "(-0.429206, 1.493746, -0.070613)",
        "(-0.429170, 1.505683, -0.066554)",
        "(-0.429020, 1.511858, -0.064677)",
        "(-0.428918, 1.524342, -0.061396)",
        "(-0.429871, 1.537449, -0.059532)",
        "(-0.431250, 1.550607, -0.058562)",
        "(-0.432633, 1.563323, -0.057865)",
        "(-0.433221, 1.569578, -0.057633)",
        "(-0.434620, 1.581811, -0.058368)",
        "(-0.436998, 1.593814, -0.060628)",
        "(-0.439399, 1.605077, -0.063257)",
        "(-0.441748, 1.615418, -0.065911)",
        "(-0.442923, 1.620340, -0.067383)",
        "(-0.445258, 1.629606, -0.070852)",
        "(-0.447459, 1.637832, -0.075183)",
        "(-0.449605, 1.645193, -0.080039)",
        "(-0.451461, 1.651462, -0.085222)",
        "(-0.452323, 1.654224, -0.087869)",
        "(-0.454090, 1.658787, -0.093535)",
        "(-0.455881, 1.662526, -0.099799)",
        "(-0.457502, 1.665300, -0.106458)",
        "(-0.458662, 1.666955, -0.113212)",
        "(-0.459138, 1.667392, -0.116576)",
        "(-0.460067, 1.667178, -0.123191)",
        "(-0.460755, 1.665716, -0.129750)",
        "(-0.461263, 1.663452, -0.136274)",
        "(-0.461356, 1.660347, -0.142764)",
        "(-0.461262, 1.658464, -0.145984)",
        "(-0.461021, 1.654247, -0.152388)",
        "(-0.460935, 1.649389, -0.158438)",
        "(-0.460896, 1.643837, -0.163892)",
        "(-0.460836, 1.637466, -0.169128)",
        "(-0.460713, 1.634243, -0.171462)",
        "(-0.460403, 1.627649, -0.176060)",
        "(-0.460206, 1.620520, -0.180785)",
        "(-0.459783, 1.612932, -0.185361)",
        "(-0.459037, 1.604706, -0.189319)",
        "(-0.458586, 1.600218, -0.190775)",
        "(-0.457618, 1.591339, -0.193567)",
        "(-0.456373, 1.582223, -0.195850)",
        "(-0.454896, 1.573007, -0.197947)",
        "(-0.453276, 1.563602, -0.199694)",
        "(-0.452544, 1.558845, -0.200291)",
        "(-0.451203, 1.549304, -0.200828)",
        "(-0.449910, 1.539755, -0.200223)",
        "(-0.448686, 1.530151, -0.198837)",
        "(-0.447533, 1.520583, -0.196882)",
        "(-0.446979, 1.515830, -0.195585)",
        "(-0.445885, 1.506375, -0.192439)",
        "(-0.444802, 1.497248, -0.188419)",
        "(-0.443845, 1.488659, -0.183865)",
        "(-0.442883, 1.480497, -0.178399)",
        "(-0.442278, 1.476586, -0.175140)",
        "(-0.440840, 1.469214, -0.167861)",
        "(-0.439367, 1.462790, -0.159854)",
        "(-0.438106, 1.457621, -0.151463)",
        "(-0.436763, 1.453657, -0.142512)",
        "(-0.436115, 1.452208, -0.137862)",
        "(-0.434844, 1.450390, -0.128507)",
        "(-0.433758, 1.450258, -0.119212)",
        "(-0.432874, 1.451730, -0.110060)",
        "(-0.432264, 1.454442, -0.100902)",
        "(-0.432005, 1.456448, -0.096282)",
        "(-0.431778, 1.461048, -0.087711)",
        "(-0.431869, 1.467300, -0.080738)",
        "(-0.431601, 1.474668, -0.074923)",
        "(-0.431228, 1.483212, -0.070253)",
        "(-0.431253, 1.487936, -0.068381)",
        "(-0.431684, 1.497902, -0.065295)",
        "(-0.432153, 1.508406, -0.062879)",
        "(-0.432403, 1.519221, -0.060871)",
        "(-0.432314, 1.530387, -0.059144)",
        "(-0.432242, 1.536132, -0.058366)",
        "(-0.432380, 1.547867, -0.056945)",
        "(-0.432951, 1.553695, -0.056439)",
        "(-0.435135, 1.570948, -0.055417)",
        "(-0.436596, 1.582023, -0.055684)",
        "(-0.437144, 1.587415, -0.055974)",
        "(-0.438173, 1.597890, -0.056869)",
        "(-0.439997, 1.608007, -0.058840)",
        "(-0.442114, 1.617557, -0.061767)",
        "(-0.443979, 1.626281, -0.065041)",
        "(-0.444853, 1.630240, -0.066945)",
        "(-0.446694, 1.637918, -0.071097)",
        "(-0.448829, 1.644770, -0.076124)",
        "(-0.450917, 1.650752, -0.081684)",
        "(-0.452673, 1.655855, -0.087520)",
        "(-0.453465, 1.658024, -0.090569)",
        "(-0.454998, 1.661983, -0.096983)",
        "(-0.456356, 1.665070, -0.103865)",
        "(-0.457675, 1.667410, -0.110971)",
        "(-0.459091, 1.668787, -0.118167)",
        "(-0.459786, 1.669095, -0.121753)",
        "(-0.461072, 1.669281, -0.128919)",
        "(-0.462391, 1.668483, -0.136254)",
        "(-0.463645, 1.666898, -0.143673)",
        "(-0.464635, 1.664442, -0.150804)",
        "(-0.464988, 1.662863, -0.154224)",
        "(-0.465691, 1.659328, -0.161011)",
        "(-0.466279, 1.654932, -0.167335)",
        "(-0.466615, 1.649656, -0.172983)",
        "(-0.466692, 1.643787, -0.177648)",
        "(-0.466722, 1.640499, -0.179849)",
        "(-0.466700, 1.633220, -0.184001)",
        "(-0.466635, 1.625419, -0.187706)",
        "(-0.466358, 1.616523, -0.190409)",
        "(-0.465799, 1.606533, -0.192192)",
        "(-0.465577, 1.601178, -0.192927)",
        "(-0.465264, 1.590330, -0.194524)",
        "(-0.464594, 1.579358, -0.195809)",
        "(-0.463971, 1.573729, -0.195870)",
        "(-0.462016, 1.556768, -0.194766)",
        "(-0.461344, 1.551096, -0.193670)",
        "(-0.459709, 1.540030, -0.190839)",
        "(-0.457641, 1.529489, -0.187161)",
        "(-0.455480, 1.519363, -0.182619)",
        "(-0.453312, 1.509584, -0.177018)",
        "(-0.452214, 1.504751, -0.173822)",
        "(-0.450146, 1.495383, -0.166672)",
        "(-0.448017, 1.486756, -0.158957)",
        "(-0.445702, 1.479090, -0.150609)",
        "(-0.443424, 1.472705, -0.141672)",
        "(-0.442259, 1.470029, -0.137054)",
        "(-0.440117, 1.466140, -0.127445)",
        "(-0.438302, 1.464257, -0.117738)",
        "(-0.436562, 1.464421, -0.108337)",
        "(-0.434932, 1.466745, -0.099239)",
        "(-0.434206, 1.468460, -0.094872)",
        "(-0.433174, 1.473541, -0.086829)",
        "(-0.432648, 1.480349, -0.079661)",
        "(-0.432315, 1.488478, -0.072907)",
        "(-0.431854, 1.497673, -0.066974)",
        "(-0.431724, 1.502528, -0.064377)",
        "(-0.431962, 1.513021, -0.060193)",
        "(-0.432712, 1.524168, -0.056916)",
        "(-0.433656, 1.535725, -0.054621)",
        "(-0.434419, 1.547612, -0.052773)",
        "(-0.434790, 1.553886, -0.052580)",
        "(-0.435845, 1.566571, -0.052773)",
        "(-0.437008, 1.579447, -0.053974)",
        "(-0.437757, 1.591888, -0.055140)",
        "(-0.438217, 1.603760, -0.056276)",
        "(-0.438831, 1.609535, -0.057187)",
        "(-0.440602, 1.620840, -0.059616)",
        "(-0.442500, 1.631378, -0.062342)",
        "(-0.444371, 1.640645, -0.064605)",
        "(-0.446284, 1.649094, -0.067002)",
        "(-0.447451, 1.653062, -0.068445)",
        "(-0.450098, 1.660296, -0.071902)",
        "(-0.452685, 1.666372, -0.075813)",
        "(-0.454844, 1.671546, -0.079776)",
        "(-0.457097, 1.675621, -0.083806)",
        "(-0.458417, 1.677522, -0.085907)",
        "(-0.461640, 1.680354, -0.090584)",
        "(-0.464889, 1.682221, -0.095472)",
        "(-0.467650, 1.683198, -0.100265)",
        "(-0.469689, 1.683267, -0.105069)",
        "(-0.470512, 1.683080, -0.107509)",
        "(-0.471752, 1.681992, -0.112527)",
        "(-0.472762, 1.680140, -0.117680)",
        "(-0.473552, 1.677417, -0.122839)",
        "(-0.473833, 1.673951, -0.127855)",
        "(-0.473871, 1.671936, -0.130344)",
        "(-0.473731, 1.667299, -0.135403)",
        "(-0.473520, 1.661918, -0.140349)",
        "(-0.473129, 1.655736, -0.144768)",
        "(-0.472855, 1.652264, -0.146772)",
        "(-0.472123, 1.645269, -0.150811)",
        "(-0.470947, 1.637365, -0.154629)",
        "(-0.469626, 1.629388, -0.157937)",
        "(-0.468191, 1.621081, -0.160677)",
        "(-0.466868, 1.612198, -0.163103)",
        "(-0.466235, 1.607575, -0.164160)",
        "(-0.464685, 1.598212, -0.165867)",
        "(-0.462649, 1.588736, -0.166915)",
        "(-0.460548, 1.579019, -0.167377)",
        "(-0.458801, 1.569039, -0.167559)",
        "(-0.457984, 1.564034, -0.167488)",
        "(-0.456218, 1.554027, -0.166571)",
        "(-0.454096, 1.544043, -0.164483)",
        "(-0.452050, 1.534125, -0.161604)",
        "(-0.450310, 1.524459, -0.158323)",
        "(-0.449562, 1.519709, -0.156585)",
        "(-0.448322, 1.510466, -0.152503)",
        "(-0.447089, 1.501440, -0.147327)",
        "(-0.446221, 1.492630, -0.141174)",
        "(-0.445784, 1.484275, -0.134606)",
        "(-0.445581, 1.480356, -0.131312)",
        "(-0.444998, 1.473228, -0.124253)",
        "(-0.443784, 1.467062, -0.116277)",
        "(-0.442553, 1.462384, -0.107895)",
        "(-0.441773, 1.459611, -0.099432)",
        "(-0.441462, 1.458744, -0.095203)",
        "(-0.440974, 1.458411, -0.086944)",
        "(-0.440434, 1.459604, -0.079239)",
        "(-0.439738, 1.462305, -0.072309)",
        "(-0.439312, 1.466748, -0.066583)",
        "(-0.439075, 1.469367, -0.064034)",
        "(-0.438370, 1.475566, -0.059544)",
        "(-0.437314, 1.482751, -0.055849)",
        "(-0.436304, 1.491105, -0.053222)",
        "(-0.435722, 1.500476, -0.051635)",
        "(-0.435432, 1.505438, -0.050941)",
        "(-0.435124, 1.515989, -0.049684)",
        "(-0.435051, 1.526946, -0.048450)",
        "(-0.435020, 1.538208, -0.047491)",
        "(-0.434889, 1.549570, -0.047046)",
        "(-0.434863, 1.555274, -0.047072)",
        "(-0.435519, 1.566535, -0.047278)",
        "(-0.437141, 1.577710, -0.048118)",
        "(-0.439269, 1.588720, -0.049787)",
        "(-0.441281, 1.599306, -0.052022)",
        "(-0.442162, 1.604423, -0.053353)",
        "(-0.443951, 1.614197, -0.056826)",
        "(-0.445959, 1.623548, -0.061240)",
        "(-0.447757, 1.632121, -0.066318)",
        "(-0.449427, 1.639949, -0.071570)",
        "(-0.450415, 1.643381, -0.074395)",
        "(-0.452425, 1.650017, -0.080311)",
        "(-0.454401, 1.655615, -0.086892)",
        "(-0.455942, 1.660425, -0.093996)",
        "(-0.457274, 1.664180, -0.101225)",
        "(-0.457866, 1.665577, -0.104859)",
        "(-0.459217, 1.667636, -0.112214)",
        "(-0.460648, 1.668945, -0.119933)",
        "(-0.461761, 1.669353, -0.127894)",
        "(-0.462730, 1.669052, -0.135823)",
        "(-0.463188, 1.668572, -0.139802)",
        "(-0.464027, 1.666991, -0.147486)",
        "(-0.464962, 1.664666, -0.154682)",
        "(-0.465740, 1.661493, -0.161297)",
        "(-0.466373, 1.657813, -0.167461)",
        "(-0.466631, 1.655770, -0.170375)",
        "(-0.467153, 1.651047, -0.175740)",
        "(-0.467877, 1.645398, -0.180235)",
        "(-0.468532, 1.638970, -0.183925)",
        "(-0.468939, 1.631762, -0.186999)",
        "(-0.468941, 1.627546, -0.188392)",
        "(-0.468662, 1.619339, -0.190670)",
        "(-0.468486, 1.610599, -0.192950)",
        "(-0.468481, 1.605793, -0.194031)",
        "(-0.468069, 1.591342, -0.196911)",
        "(-0.467362, 1.580949, -0.197826)",
        "(-0.466925, 1.575256, -0.197664)",
        "(-0.466255, 1.564370, -0.197677)",
        "(-0.465306, 1.553378, -0.196861)",
        "(-0.463829, 1.542403, -0.195265)",
        "(-0.463134, 1.536988, -0.194228)",
        "(-0.461804, 1.526338, -0.191634)",
        "(-0.460249, 1.515959, -0.187872)",
        "(-0.458600, 1.505977, -0.183110)",
        "(-0.456820, 1.496506, -0.177398)",
        "(-0.455945, 1.491982, -0.174369)",
        "(-0.454544, 1.483710, -0.168357)",
        "(-0.453770, 1.476584, -0.162628)",
        "(-0.453192, 1.470515, -0.156081)",
        "(-0.452202, 1.465268, -0.148059)",
        "(-0.451770, 1.463048, -0.143745)",
        "(-0.451244, 1.459752, -0.134967)",
        "(-0.451064, 1.457967, -0.126301)",
        "(-0.450541, 1.457503, -0.117241)",
        "(-0.449841, 1.458076, -0.107843)",
        "(-0.449534, 1.458769, -0.103205)",
        "(-0.449398, 1.461480, -0.094752)",
        "(-0.449096, 1.465616, -0.087259)",
        "(-0.448346, 1.470927, -0.080289)",
        "(-0.447594, 1.476697, -0.073706)",
        "(-0.447516, 1.480246, -0.071057)",
        "(-0.447173, 1.487994, -0.066460)",
        "(-0.446428, 1.496499, -0.062278)",
        "(-0.445517, 1.505672, -0.058363)",
        "(-0.444830, 1.515473, -0.055204)",
        "(-0.444788, 1.520617, -0.054111)",
        "(-0.444725, 1.531286, -0.052773)",
        "(-0.444538, 1.542240, -0.051595)",
        "(-0.444539, 1.553437, -0.050641)",
        "(-0.445085, 1.564736, -0.050537)",
        "(-0.445488, 1.570408, -0.050883)",
        "(-0.446321, 1.581732, -0.052264)",
        "(-0.447249, 1.592668, -0.053753)",
        "(-0.448406, 1.603226, -0.055485)",
        "(-0.449820, 1.613412, -0.058034)",
        "(-0.450604, 1.618348, -0.059764)",
        "(-0.452248, 1.627875, -0.063716)",
        "(-0.453888, 1.636432, -0.067881)",
        "(-0.455360, 1.644305, -0.072461)",
        "(-0.456147, 1.648137, -0.074935)",
        "(-0.457835, 1.655096, -0.080521)",
        "(-0.459968, 1.661075, -0.086492)",
        "(-0.462362, 1.666147, -0.092671)",
        "(-0.464709, 1.670047, -0.099211)",
        "(-0.466841, 1.672920, -0.106169)",
        "(-0.467872, 1.673912, -0.109821)",
        "(-0.470015, 1.675269, -0.117321)",
        "(-0.471904, 1.675591, -0.124994)",
        "(-0.473463, 1.674909, -0.132919)",
        "(-0.474442, 1.673579, -0.141001)",
        "(-0.474820, 1.672665, -0.145078)",
        "(-0.475536, 1.670038, -0.153121)",
        "(-0.476195, 1.666294, -0.160592)",
        "(-0.476626, 1.661670, -0.167458)",
        "(-0.476862, 1.656613, -0.174091)",
        "(-0.476850, 1.653882, -0.177251)",
        "(-0.476827, 1.647755, -0.182932)",
        "(-0.477199, 1.640850, -0.187819)",
        "(-0.477486, 1.633215, -0.191958)",
        "(-0.477363, 1.624734, -0.195159)",
        "(-0.477169, 1.620492, -0.196313)",
        "(-0.476876, 1.611609, -0.198475)",
        "(-0.476449, 1.602050, -0.200161)",
        "(-0.475557, 1.591836, -0.201213)",
        "(-0.474706, 1.581336, -0.201868)",
        "(-0.474215, 1.576047, -0.202055)",
        "(-0.473029, 1.565376, -0.201914)",
        "(-0.471743, 1.554647, -0.200959)",
        "(-0.470204, 1.543695, -0.199017)",
        "(-0.468319, 1.532415, -0.195707)",
        "(-0.467388, 1.526723, -0.193491)",
        "(-0.465526, 1.515482, -0.188346)",
        "(-0.463498, 1.504641, -0.182392)",
        "(-0.461385, 1.494417, -0.175862)",
        "(-0.459144, 1.484971, -0.168791)",
        "(-0.457986, 1.480676, -0.165016)",
        "(-0.455658, 1.472909, -0.156973)",
        "(-0.453478, 1.466712, -0.148218)",
        "(-0.451429, 1.461629, -0.139229)",
        "(-0.449385, 1.458282, -0.129533)",
        "(-0.448595, 1.457251, -0.124534)",
        "(-0.447357, 1.456149, -0.114768)",
        "(-0.446225, 1.456841, -0.105394)",
        "(-0.444835, 1.458806, -0.096559)",
        "(-0.443244, 1.462077, -0.088157)",
        "(-0.442498, 1.464141, -0.084056)",
        "(-0.441319, 1.469525, -0.076597)",
        "(-0.440323, 1.476329, -0.070174)",
        "(-0.439211, 1.484174, -0.064658)",
        "(-0.438015, 1.493046, -0.060268)",
        "(-0.437547, 1.497867, -0.058517)",
        "(-0.436680, 1.507922, -0.055383)",
        "(-0.436049, 1.518634, -0.052799)",
        "(-0.435529, 1.529936, -0.050940)",
        "(-0.435360, 1.541934, -0.050387)",
        "(-0.435341, 1.548108, -0.050394)",
        "(-0.435418, 1.560652, -0.050774)",
        "(-0.435786, 1.573228, -0.051727)",
        "(-0.436405, 1.585670, -0.053307)",
        "(-0.437492, 1.597787, -0.055399)",
        "(-0.438403, 1.603691, -0.056783)",
        "(-0.440430, 1.615132, -0.059929)",
        "(-0.442512, 1.625703, -0.063465)",
        "(-0.444316, 1.635314, -0.067429)",
        "(-0.445753, 1.644217, -0.071866)",
        "(-0.446501, 1.648235, -0.074361)",
        "(-0.448165, 1.655557, -0.079831)",
        "(-0.449625, 1.661803, -0.085734)",
        "(-0.450827, 1.667143, -0.092151)",
        "(-0.451872, 1.671866, -0.099070)",
        "(-0.452457, 1.673951, -0.102742)",
        "(-0.454054, 1.677409, -0.110417)",
        "(-0.456219, 1.679623, -0.118218)",
        "(-0.458313, 1.680933, -0.126030)",
        "(-0.460366, 1.681435, -0.133960)",
        "(-0.461392, 1.681370, -0.138012)",
        "(-0.463410, 1.680767, -0.146198)",
        "(-0.465180, 1.679375, -0.154035)",
        "(-0.466756, 1.677174, -0.161364)",
        "(-0.468305, 1.674240, -0.168446)",
        "(-0.469073, 1.672452, -0.171937)",
        "(-0.470348, 1.668535, -0.178825)",
        "(-0.470947, 1.664016, -0.185394)",
        "(-0.471039, 1.659161, -0.191616)",
        "(-0.470994, 1.653748, -0.197384)",
        "(-0.470929, 1.650746, -0.200031)",
        "(-0.470765, 1.644226, -0.204925)",
        "(-0.470441, 1.636983, -0.209316)",
        "(-0.469696, 1.629766, -0.212494)",
        "(-0.469219, 1.626021, -0.214092)",
        "(-0.467919, 1.617828, -0.216626)",
        "(-0.466742, 1.608850, -0.219007)",
        "(-0.465520, 1.599517, -0.221143)",
        "(-0.463779, 1.590058, -0.222579)",
        "(-0.461620, 1.580507, -0.223030)",
        "(-0.460590, 1.575800, -0.222886)",
        "(-0.458785, 1.566722, -0.222197)",
        "(-0.456701, 1.558235, -0.220348)",
        "(-0.454381, 1.550099, -0.217206)",
        "(-0.452143, 1.542178, -0.213056)",
        "(-0.451115, 1.538321, -0.210712)",
        "(-0.449192, 1.530851, -0.205824)",
        "(-0.447499, 1.523913, -0.200209)",
        "(-0.445749, 1.517338, -0.193627)",
        "(-0.443876, 1.511017, -0.186123)",
        "(-0.442834, 1.507965, -0.182198)",
        "(-0.440683, 1.502415, -0.174009)",
        "(-0.438623, 1.497681, -0.165509)",
        "(-0.436483, 1.493883, -0.156320)",
        "(-0.434324, 1.491119, -0.146270)",
        "(-0.433325, 1.490226, -0.140921)",
        "(-0.431568, 1.489144, -0.129801)",
        "(-0.430093, 1.489567, -0.118273)",
        "(-0.428729, 1.491377, -0.107202)",
        "(-0.427622, 1.494630, -0.096493)",
        "(-0.427177, 1.496799, -0.091189)",
        "(-0.426518, 1.501816, -0.081154)",
        "(-0.426033, 1.508257, -0.072426)",
        "(-0.425670, 1.515778, -0.064851)",
        "(-0.425364, 1.524266, -0.058497)",
        "(-0.425246, 1.528776, -0.055648)",
        "(-0.425345, 1.538403, -0.050641)",
        "(-0.425654, 1.548350, -0.046611)",
        "(-0.426206, 1.558617, -0.044191)",
        "(-0.426627, 1.569153, -0.043413)",
        "(-0.426731, 1.574371, -0.043125)",
        "(-0.426726, 1.584559, -0.043152)",
        "(-0.427038, 1.594352, -0.043731)",
        "(-0.428060, 1.604054, -0.045545)",
        "(-0.428999, 1.613417, -0.047946)",
        "(-0.429503, 1.617912, -0.049304)",
        "(-0.430611, 1.626514, -0.052345)",
        "(-0.432409, 1.634681, -0.056197)",
        "(-0.434676, 1.642366, -0.060854)",
        "(-0.436716, 1.649403, -0.065662)",
        "(-0.437694, 1.652685, -0.068098)",
        "(-0.439313, 1.658550, -0.073363)",
        "(-0.440980, 1.663600, -0.079161)",
        "(-0.442602, 1.667798, -0.085299)",
        "(-0.443963, 1.671354, -0.091413)",
        "(-0.444546, 1.672808, -0.094614)",
        "(-0.445652, 1.675344, -0.101409)",
        "(-0.446868, 1.677261, -0.108583)",
        "(-0.447911, 1.678454, -0.115814)",
        "(-0.449008, 1.678982, -0.123157)",
        "(-0.449609, 1.679014, -0.126963)",
        "(-0.450597, 1.678784, -0.134591)",
        "(-0.451402, 1.677739, -0.142157)",
        "(-0.452176, 1.676147, -0.149678)",
        "(-0.453011, 1.673904, -0.157203)",
        "(-0.453469, 1.672498, -0.160941)",
        "(-0.454397, 1.669309, -0.168315)",
        "(-0.455172, 1.665523, -0.175292)",
        "(-0.455936, 1.661002, -0.181790)",
        "(-0.456793, 1.655648, -0.188058)",
        "(-0.457291, 1.652628, -0.191044)",
        "(-0.458038, 1.645899, -0.196730)",
        "(-0.458199, 1.638569, -0.201438)",
        "(-0.458060, 1.630433, -0.205677)",
        "(-0.457950, 1.625959, -0.207559)",
        "(-0.457730, 1.616192, -0.210866)",
        "(-0.457505, 1.605803, -0.213772)",
        "(-0.456902, 1.595049, -0.216299)",
        "(-0.455936, 1.583815, -0.218280)",
        "(-0.454848, 1.572098, -0.219548)",
        "(-0.454363, 1.566103, -0.219869)",
        "(-0.453335, 1.554178, -0.220117)",
        "(-0.451928, 1.542534, -0.219554)",
        "(-0.450334, 1.531134, -0.218032)",
        "(-0.448929, 1.519976, -0.215683)",
        "(-0.448326, 1.514536, -0.214276)",
        "(-0.447417, 1.504023, -0.211162)",
        "(-0.446604, 1.494307, -0.207254)",
        "(-0.445333, 1.485385, -0.202208)",
        "(-0.443811, 1.477401, -0.196185)",
        "(-0.443107, 1.473868, -0.192879)",
        "(-0.441747, 1.467625, -0.185925)",
        "(-0.440369, 1.462721, -0.178384)",
        "(-0.438597, 1.459111, -0.170104)",
        "(-0.436559, 1.456867, -0.161174)",
        "(-0.435687, 1.456450, -0.156611)",
        "(-0.434229, 1.456831, -0.147601)",
        "(-0.432851, 1.458720, -0.138253)",
        "(-0.431580, 1.461960, -0.128365)",
        "(-0.430522, 1.466537, -0.118250)",
        "(-0.430243, 1.469430, -0.113330)",
        "(-0.429821, 1.476020, -0.103953)",
        "(-0.429459, 1.483828, -0.095436)",
        "(-0.429052, 1.492830, -0.087984)",
        "(-0.429086, 1.503265, -0.081696)",
        "(-0.429238, 1.508532, -0.078618)",
        "(-0.430199, 1.520094, -0.073418)",
        "(-0.431367, 1.532140, -0.068820)",
        "(-0.432456, 1.544622, -0.065021)",
        "(-0.433653, 1.557435, -0.062259)",
        "(-0.434612, 1.563879, -0.061374)",
        "(-0.436920, 1.576477, -0.060188)",
        "(-0.438900, 1.588578, -0.059617)",
        "(-0.440370, 1.600224, -0.060014)",
        "(-0.441384, 1.611335, -0.061480)",
        "(-0.442031, 1.616638, -0.062798)",
        "(-0.443712, 1.626730, -0.066330)",
        "(-0.445524, 1.635740, -0.070104)",
        "(-0.447519, 1.643867, -0.074146)",
        "(-0.449615, 1.651345, -0.078983)",
        "(-0.450806, 1.654754, -0.081687)",
        "(-0.453298, 1.660931, -0.087311)",
        "(-0.455510, 1.665791, -0.093326)",
        "(-0.457416, 1.669705, -0.099758)",
        "(-0.459122, 1.672820, -0.106885)",
        "(-0.459897, 1.673932, -0.110763)",
        "(-0.461395, 1.675625, -0.118668)",
        "(-0.462759, 1.676121, -0.126796)",
        "(-0.463517, 1.675885, -0.130872)",
        "(-0.464865, 1.675085, -0.139032)",
        "(-0.465874, 1.673426, -0.147333)",
        "(-0.466662, 1.671009, -0.155744)",
        "(-0.467338, 1.667675, -0.163827)",
        "(-0.468014, 1.663376, -0.171337)",
        "(-0.468551, 1.658244, -0.178188)",
        "(-0.468678, 1.655433, -0.181379)",
        "(-0.468587, 1.649475, -0.187499)",
        "(-0.468266, 1.642837, -0.193069)",
        "(-0.468096, 1.635383, -0.198018)",
        "(-0.468078, 1.627196, -0.202354)",
        "(-0.467928, 1.622627, -0.204321)",
        "(-0.467174, 1.614072, -0.207583)",
        "(-0.466156, 1.605126, -0.210247)",
        "(-0.465391, 1.595567, -0.212889)",
        "(-0.464576, 1.585304, -0.214871)",
        "(-0.463996, 1.579937, -0.215465)",
        "(-0.462631, 1.569027, -0.215956)",
        "(-0.461021, 1.557842, -0.215853)",
        "(-0.459480, 1.546452, -0.215519)",
        "(-0.458097, 1.534950, -0.214848)",
        "(-0.457221, 1.529217, -0.214014)",
        "(-0.455262, 1.517914, -0.211997)",
        "(-0.453062, 1.506973, -0.208530)",
        "(-0.450902, 1.496555, -0.204125)",
        "(-0.448985, 1.486801, -0.199065)",
        "(-0.448051, 1.482117, -0.196171)",
        "(-0.446251, 1.473172, -0.189614)",
        "(-0.444290, 1.464931, -0.181721)",
        "(-0.442690, 1.457657, -0.172821)",
        "(-0.441513, 1.451571, -0.163664)",
        "(-0.440962, 1.449050, -0.159035)",
        "(-0.439719, 1.444901, -0.149723)",
        "(-0.438295, 1.442060, -0.140026)",
        "(-0.437182, 1.440786, -0.130201)",
        "(-0.436212, 1.441099, -0.120510)",
        "(-0.435782, 1.441915, -0.115808)",
        "(-0.434898, 1.444340, -0.106821)",
        "(-0.434121, 1.449034, -0.098666)",
        "(-0.433586, 1.455125, -0.091265)"
    ],
    "leftHandPositions": [
        "(-0.469576, 1.333885, 0.095012)",
        "(-0.469641, 1.333920, 0.094773)",
        "(-0.469703, 1.334008, 0.094676)",
        "(-0.469814, 1.334240, 0.094565)",
        "(-0.469832, 1.334512, 0.094566)",
        "(-0.469769, 1.334748, 0.094599)",
        "(-0.469750, 1.335022, 0.094643)",
        "(-0.469745, 1.335268, 0.094665)",
        "(-0.469693, 1.335821, 0.094753)",
        "(-0.469620, 1.336198, 0.094910)",
        "(-0.469487, 1.336524, 0.095042)",
        "(-0.469320, 1.336821, 0.095092)",
        "(-0.469264, 1.336990, 0.095081)",
        "(-0.469191, 1.337439, 0.094997)",
        "(-0.469088, 1.338099, 0.094902)",
        "(-0.469194, 1.339259, 0.094881)",
        "(-0.469652, 1.341127, 0.094953)",
        "(-0.469904, 1.342277, 0.095075)",
        "(-0.470082, 1.344609, 0.095529)",
        "(-0.469922, 1.347013, 0.096231)",
        "(-0.469393, 1.349348, 0.097015)",
        "(-0.469074, 1.350445, 0.097379)",
        "(-0.468335, 1.352447, 0.097909)",
        "(-0.467878, 1.354550, 0.098197)",
        "(-0.467202, 1.356637, 0.098471)",
        "(-0.465984, 1.358922, 0.099184)",
        "(-0.464480, 1.361915, 0.100393)",
        "(-0.463795, 1.363602, 0.100870)",
        "(-0.462668, 1.367310, 0.100914)",
        "(-0.462255, 1.369410, 0.100140)",
        "(-0.460459, 1.376005, 0.097660)",
        "(-0.458650, 1.381120, 0.095737)",
        "(-0.457809, 1.383981, 0.094968)",
        "(-0.456248, 1.390251, 0.093929)",
        "(-0.454759, 1.396630, 0.093255)",
        "(-0.453381, 1.403101, 0.092887)",
        "(-0.452042, 1.409558, 0.092797)",
        "(-0.451455, 1.412673, 0.092945)",
        "(-0.450312, 1.418687, 0.093290)",
        "(-0.449292, 1.424411, 0.093782)",
        "(-0.448194, 1.429741, 0.094027)",
        "(-0.447260, 1.434454, 0.093586)",
        "(-0.446862, 1.436450, 0.093016)",
        "(-0.446031, 1.439845, 0.091470)",
        "(-0.445099, 1.442630, 0.089807)",
        "(-0.443958, 1.444861, 0.088145)",
        "(-0.443431, 1.445704, 0.087293)",
        "(-0.442604, 1.447628, 0.085647)",
        "(-0.441965, 1.449387, 0.084358)",
        "(-0.441386, 1.451092, 0.083432)",
        "(-0.441103, 1.452676, 0.082626)",
        "(-0.441074, 1.454029, 0.081911)",
        "(-0.441069, 1.454610, 0.081634)",
        "(-0.441153, 1.455590, 0.081142)",
        "(-0.441248, 1.456282, 0.080610)",
        "(-0.441370, 1.456650, 0.080016)",
        "(-0.441579, 1.456798, 0.079509)",
        "(-0.441716, 1.456838, 0.079233)",
        "(-0.441848, 1.456799, 0.078727)",
        "(-0.441898, 1.456568, 0.078160)",
        "(-0.441945, 1.456298, 0.077611)",
        "(-0.442003, 1.456153, 0.077311)",
        "(-0.442006, 1.456138, 0.077293)",
        "(-0.442044, 1.456190, 0.077328)",
        "(-0.442112, 1.456331, 0.077299)",
        "(-0.442285, 1.456660, 0.077164)",
        "(-0.442388, 1.457076, 0.077059)",
        "(-0.442403, 1.457294, 0.077029)",
        "(-0.442432, 1.457818, 0.076941)",
        "(-0.442568, 1.458430, 0.076815)",
        "(-0.442659, 1.459097, 0.076676)",
        "(-0.442660, 1.459727, 0.076424)",
        "(-0.442647, 1.460047, 0.076270)",
        "(-0.442618, 1.460670, 0.076020)",
        "(-0.442515, 1.461330, 0.075832)",
        "(-0.442225, 1.462139, 0.075580)",
        "(-0.442060, 1.462469, 0.075396)",
        "(-0.441655, 1.463331, 0.074735)",
        "(-0.441528, 1.464315, 0.073987)",
        "(-0.441525, 1.465437, 0.073207)",
        "(-0.441479, 1.466693, 0.072216)",
        "(-0.441438, 1.468057, 0.070851)",
        "(-0.441384, 1.468763, 0.070134)",
        "(-0.441269, 1.470385, 0.068717)",
        "(-0.441437, 1.472184, 0.067311)",
        "(-0.441747, 1.474140, 0.065970)",
        "(-0.441963, 1.476233, 0.064639)",
        "(-0.441957, 1.477354, 0.063957)",
        "(-0.441922, 1.479801, 0.062425)",
        "(-0.442191, 1.482481, 0.060750)",
        "(-0.442626, 1.485309, 0.059035)",
        "(-0.443058, 1.488178, 0.057254)",
        "(-0.443225, 1.489615, 0.056342)",
        "(-0.443387, 1.492566, 0.054596)",
        "(-0.443440, 1.495724, 0.053004)",
        "(-0.443427, 1.499037, 0.051499)",
        "(-0.443268, 1.502669, 0.050236)",
        "(-0.443094, 1.504779, 0.049847)",
        "(-0.442885, 1.508946, 0.048923)",
        "(-0.442805, 1.513513, 0.048333)",
        "(-0.442877, 1.518211, 0.048021)",
        "(-0.442885, 1.522893, 0.047974)",
        "(-0.442890, 1.525202, 0.048031)",
        "(-0.442950, 1.529819, 0.048360)",
        "(-0.443125, 1.534330, 0.048857)",
        "(-0.443417, 1.538613, 0.049478)",
        "(-0.443637, 1.542563, 0.050231)",
        "(-0.443705, 1.544448, 0.050671)",
        "(-0.443757, 1.547968, 0.051612)",
        "(-0.443788, 1.551218, 0.052802)",
        "(-0.443974, 1.554281, 0.054291)",
        "(-0.444173, 1.557131, 0.055896)",
        "(-0.444241, 1.558435, 0.056674)",
        "(-0.444416, 1.560934, 0.058316)",
        "(-0.444549, 1.563357, 0.060446)",
        "(-0.444462, 1.565844, 0.063011)",
        "(-0.444054, 1.568341, 0.066087)",
        "(-0.443828, 1.569609, 0.067745)",
        "(-0.443452, 1.572143, 0.071426)",
        "(-0.443265, 1.574702, 0.075397)",
        "(-0.443324, 1.577185, 0.079617)",
        "(-0.443479, 1.579460, 0.084014)",
        "(-0.443552, 1.580517, 0.086313)",
        "(-0.443747, 1.582546, 0.091191)",
        "(-0.444045, 1.584123, 0.096276)",
        "(-0.444407, 1.585296, 0.101388)",
        "(-0.444685, 1.585892, 0.106815)",
        "(-0.444857, 1.586154, 0.109579)",
        "(-0.445174, 1.586230, 0.115458)",
        "(-0.445464, 1.585810, 0.121554)",
        "(-0.445700, 1.584849, 0.127602)",
        "(-0.445872, 1.583074, 0.133558)",
        "(-0.446030, 1.582175, 0.136463)",
        "(-0.446437, 1.579492, 0.142124)",
        "(-0.446909, 1.576160, 0.147488)",
        "(-0.447320, 1.572273, 0.152669)",
        "(-0.447627, 1.567842, 0.157528)",
        "(-0.447775, 1.565437, 0.159829)",
        "(-0.448154, 1.560152, 0.164129)",
        "(-0.448538, 1.554417, 0.168175)",
        "(-0.448848, 1.548123, 0.171947)",
        "(-0.449057, 1.541360, 0.175352)",
        "(-0.449111, 1.537825, 0.176959)",
        "(-0.449271, 1.530283, 0.179823)",
        "(-0.449399, 1.522217, 0.182255)",
        "(-0.449393, 1.513783, 0.184287)",
        "(-0.449248, 1.504949, 0.185861)",
        "(-0.449183, 1.500465, 0.186547)",
        "(-0.449034, 1.491398, 0.187644)",
        "(-0.448855, 1.482425, 0.188296)",
        "(-0.448728, 1.473703, 0.188414)",
        "(-0.448945, 1.465172, 0.188035)",
        "(-0.449166, 1.460958, 0.187701)",
        "(-0.449563, 1.452796, 0.186797)",
        "(-0.449647, 1.445010, 0.185217)",
        "(-0.449590, 1.437389, 0.183139)",
        "(-0.449448, 1.430123, 0.180622)",
        "(-0.449348, 1.426665, 0.179236)",
        "(-0.449119, 1.420162, 0.176012)",
        "(-0.448840, 1.414031, 0.172452)",
        "(-0.448572, 1.408493, 0.168440)",
        "(-0.448267, 1.403553, 0.163665)",
        "(-0.448166, 1.401444, 0.161203)",
        "(-0.448085, 1.397960, 0.155859)",
        "(-0.447958, 1.394900, 0.150132)",
        "(-0.447808, 1.392379, 0.144199)",
        "(-0.447626, 1.390426, 0.137951)",
        "(-0.447472, 1.389659, 0.134612)",
        "(-0.447164, 1.388491, 0.127783)",
        "(-0.446784, 1.388094, 0.120940)",
        "(-0.446273, 1.388460, 0.114389)",
        "(-0.445549, 1.389745, 0.108159)",
        "(-0.445182, 1.390666, 0.105099)",
        "(-0.444332, 1.393217, 0.099066)",
        "(-0.443390, 1.396333, 0.093135)",
        "(-0.442128, 1.400017, 0.087554)",
        "(-0.440615, 1.404339, 0.082360)",
        "(-0.439893, 1.406841, 0.079926)",
        "(-0.438498, 1.412280, 0.075332)",
        "(-0.436996, 1.418245, 0.071062)",
        "(-0.435356, 1.424844, 0.067209)",
        "(-0.433368, 1.432053, 0.063735)",
        "(-0.432394, 1.435990, 0.062161)",
        "(-0.430894, 1.444388, 0.059327)",
        "(-0.429760, 1.453372, 0.056898)",
        "(-0.428802, 1.462706, 0.054599)",
        "(-0.427751, 1.472198, 0.052467)",
        "(-0.427287, 1.477089, 0.051549)",
        "(-0.426472, 1.487074, 0.050018)",
        "(-0.425715, 1.497107, 0.048750)",
        "(-0.425378, 1.507168, 0.047668)",
        "(-0.425335, 1.517254, 0.046955)",
        "(-0.425349, 1.522229, 0.046703)",
        "(-0.425277, 1.531907, 0.046312)",
        "(-0.425066, 1.541289, 0.046193)",
        "(-0.424859, 1.550542, 0.046734)",
        "(-0.424789, 1.559612, 0.047581)",
        "(-0.424824, 1.567996, 0.048814)",
        "(-0.424824, 1.567996, 0.048814)",
        "(-0.424979, 1.579853, 0.050789)",
        "(-0.425300, 1.587047, 0.052506)",
        "(-0.425524, 1.590438, 0.053491)",
        "(-0.426064, 1.596789, 0.055604)",
        "(-0.426658, 1.602458, 0.057940)",
        "(-0.427205, 1.607427, 0.060664)",
        "(-0.427752, 1.611817, 0.063832)",
        "(-0.428187, 1.615632, 0.067428)",
        "(-0.428332, 1.617326, 0.069419)",
        "(-0.428695, 1.620389, 0.073652)",
        "(-0.428996, 1.622912, 0.078373)",
        "(-0.429355, 1.625056, 0.083244)",
        "(-0.429833, 1.626757, 0.088279)",
        "(-0.430084, 1.627474, 0.090881)",
        "(-0.430710, 1.628577, 0.096276)",
        "(-0.431465, 1.629185, 0.101794)",
        "(-0.432158, 1.629086, 0.107284)",
        "(-0.432709, 1.628230, 0.112586)",
        "(-0.432926, 1.627612, 0.115232)",
        "(-0.433323, 1.625807, 0.120634)",
        "(-0.433634, 1.623434, 0.126001)",
        "(-0.433880, 1.620371, 0.131147)",
        "(-0.434078, 1.616557, 0.136060)",
        "(-0.434187, 1.614398, 0.138457)",
        "(-0.434337, 1.609529, 0.143114)",
        "(-0.434382, 1.604142, 0.147618)",
        "(-0.434310, 1.598057, 0.151994)",
        "(-0.434377, 1.591305, 0.156226)",
        "(-0.434475, 1.587751, 0.158259)",
        "(-0.434579, 1.580265, 0.162018)",
        "(-0.434569, 1.572165, 0.165253)",
        "(-0.434480, 1.563579, 0.168133)",
        "(-0.434368, 1.554688, 0.170542)",
        "(-0.434312, 1.550174, 0.171498)",
        "(-0.434304, 1.541009, 0.173340)",
        "(-0.434457, 1.531717, 0.175315)",
        "(-0.434436, 1.522495, 0.177096)",
        "(-0.434320, 1.517954, 0.177752)",
        "(-0.434038, 1.508913, 0.178481)",
        "(-0.433922, 1.500060, 0.178810)",
        "(-0.434077, 1.491608, 0.178872)",
        "(-0.434171, 1.483534, 0.178432)",
        "(-0.434111, 1.479569, 0.177918)",
        "(-0.434054, 1.471824, 0.176313)",
        "(-0.434052, 1.464453, 0.174120)",
        "(-0.434205, 1.457685, 0.171495)",
        "(-0.434441, 1.451441, 0.168290)",
        "(-0.434383, 1.445566, 0.164326)",
        "(-0.434221, 1.442831, 0.162045)",
        "(-0.433823, 1.437876, 0.157191)",
        "(-0.433349, 1.433812, 0.151835)",
        "(-0.432718, 1.430651, 0.145903)",
        "(-0.431952, 1.428430, 0.139414)",
        "(-0.431570, 1.427831, 0.135900)",
        "(-0.430924, 1.427386, 0.128544)",
        "(-0.430589, 1.427846, 0.121037)",
        "(-0.430411, 1.429557, 0.113697)",
        "(-0.430046, 1.431857, 0.106504)",
        "(-0.429763, 1.433371, 0.103001)",
        "(-0.429273, 1.436551, 0.096088)",
        "(-0.428896, 1.440632, 0.089545)",
        "(-0.428428, 1.445128, 0.083374)",
        "(-0.428094, 1.447591, 0.080476)",
        "(-0.427430, 1.452885, 0.074995)",
        "(-0.427057, 1.458780, 0.070078)",
        "(-0.426968, 1.465229, 0.065730)",
        "(-0.426775, 1.472103, 0.061911)",
        "(-0.426775, 1.472103, 0.061911)",
        "(-0.426187, 1.483174, 0.057421)",
        "(-0.425611, 1.490834, 0.055133)",
        "(-0.425297, 1.498823, 0.053386)",
        "(-0.425319, 1.507043, 0.051995)",
        "(-0.425483, 1.511276, 0.051612)",
        "(-0.425771, 1.519566, 0.050712)",
        "(-0.426075, 1.527685, 0.050175)",
        "(-0.426457, 1.535687, 0.049988)",
        "(-0.427092, 1.543697, 0.050249)",
        "(-0.427744, 1.551602, 0.051039)",
        "(-0.428020, 1.555503, 0.051538)",
        "(-0.428458, 1.563097, 0.052757)",
        "(-0.428603, 1.570346, 0.054211)",
        "(-0.429104, 1.577453, 0.055871)",
        "(-0.430095, 1.584347, 0.058003)",
        "(-0.430509, 1.587665, 0.059107)",
        "(-0.431164, 1.593864, 0.061309)",
        "(-0.431702, 1.599677, 0.063632)",
        "(-0.432117, 1.605076, 0.066280)",
        "(-0.432419, 1.610210, 0.069141)",
        "(-0.432532, 1.612611, 0.070608)",
        "(-0.432636, 1.616921, 0.073594)",
        "(-0.432735, 1.620751, 0.076685)",
        "(-0.432961, 1.624108, 0.079976)",
        "(-0.433204, 1.627058, 0.083504)",
        "(-0.433333, 1.628372, 0.085294)",
        "(-0.433683, 1.630499, 0.088894)",
        "(-0.434078, 1.631990, 0.092631)",
        "(-0.434426, 1.632995, 0.096534)",
        "(-0.434791, 1.633443, 0.100453)",
        "(-0.434980, 1.633414, 0.102379)",
        "(-0.435281, 1.633031, 0.106149)",
        "(-0.435509, 1.631889, 0.109870)",
        "(-0.435711, 1.630251, 0.113790)",
        "(-0.435813, 1.628119, 0.118029)",
        "(-0.435782, 1.626828, 0.120219)",
        "(-0.435736, 1.623915, 0.124608)",
        "(-0.435687, 1.620287, 0.128930)",
        "(-0.435881, 1.616014, 0.133093)",
        "(-0.436180, 1.611119, 0.137122)",
        "(-0.436265, 1.608481, 0.139061)",
        "(-0.436374, 1.603015, 0.142715)",
        "(-0.436317, 1.597012, 0.146165)",
        "(-0.436409, 1.590614, 0.149818)",
        "(-0.436734, 1.584254, 0.153390)",
        "(-0.436979, 1.580898, 0.155062)",
        "(-0.437490, 1.573755, 0.158074)",
        "(-0.437912, 1.566055, 0.160687)",
        "(-0.438393, 1.558130, 0.162966)",
        "(-0.438645, 1.554162, 0.163948)",
        "(-0.439131, 1.546224, 0.165846)",
        "(-0.439581, 1.538131, 0.167817)",
        "(-0.440158, 1.530005, 0.169673)",
        "(-0.440642, 1.521902, 0.170736)",
        "(-0.440893, 1.517833, 0.171102)",
        "(-0.441343, 1.509645, 0.171087)",
        "(-0.441834, 1.501418, 0.170698)",
        "(-0.442363, 1.493222, 0.170229)",
        "(-0.442813, 1.485232, 0.169502)",
        "(-0.442928, 1.481341, 0.169032)",
        "(-0.442865, 1.473830, 0.167849)",
        "(-0.442516, 1.466898, 0.166192)",
        "(-0.441952, 1.460499, 0.163971)",
        "(-0.441312, 1.454803, 0.161055)",
        "(-0.440974, 1.450019, 0.157437)",
        "(-0.440837, 1.448073, 0.155380)",
        "(-0.440526, 1.444808, 0.150857)",
        "(-0.439985, 1.442682, 0.145342)",
        "(-0.439154, 1.441296, 0.139254)",
        "(-0.438352, 1.440833, 0.132856)",
        "(-0.438028, 1.440885, 0.129557)",
        "(-0.437401, 1.441598, 0.122656)",
        "(-0.436640, 1.442943, 0.115363)",
        "(-0.435825, 1.444822, 0.107935)",
        "(-0.435327, 1.447324, 0.100628)",
        "(-0.435148, 1.448823, 0.097129)",
        "(-0.434694, 1.452093, 0.090367)",
        "(-0.433931, 1.455866, 0.084045)",
        "(-0.433112, 1.460217, 0.078168)",
        "(-0.432491, 1.465267, 0.072760)",
        "(-0.432249, 1.467954, 0.070176)",
        "(-0.431812, 1.473609, 0.065196)",
        "(-0.431174, 1.479443, 0.060490)",
        "(-0.430268, 1.485561, 0.056063)",
        "(-0.429508, 1.492121, 0.052299)",
        "(-0.429296, 1.495536, 0.050703)",
        "(-0.428774, 1.502455, 0.047819)",
        "(-0.428051, 1.509600, 0.045416)",
        "(-0.427144, 1.516935, 0.043277)",
        "(-0.426075, 1.524562, 0.041609)",
        "(-0.425657, 1.528548, 0.040979)",
        "(-0.425222, 1.536623, 0.039909)",
        "(-0.424979, 1.544654, 0.039007)",
        "(-0.424914, 1.552759, 0.038541)",
        "(-0.424810, 1.556703, 0.038421)",
        "(-0.424301, 1.564229, 0.038246)",
        "(-0.423665, 1.571394, 0.038511)",
        "(-0.423223, 1.578400, 0.039539)",
        "(-0.423179, 1.585279, 0.041355)",
        "(-0.423267, 1.588572, 0.042474)",
        "(-0.423373, 1.594810, 0.044788)",
        "(-0.423225, 1.600433, 0.047687)",
        "(-0.423107, 1.605708, 0.051123)",
        "(-0.423275, 1.610604, 0.055099)",
        "(-0.423366, 1.612840, 0.057287)",
        "(-0.423437, 1.616857, 0.061711)",
        "(-0.423638, 1.620173, 0.066385)",
        "(-0.423899, 1.623022, 0.071414)",
        "(-0.424194, 1.625374, 0.076738)",
        "(-0.424569, 1.627039, 0.082135)",
        "(-0.424719, 1.627591, 0.084913)",
        "(-0.425095, 1.628318, 0.090500)",
        "(-0.425581, 1.628296, 0.096107)",
        "(-0.426031, 1.627675, 0.101680)",
        "(-0.426495, 1.626346, 0.106898)",
        "(-0.426755, 1.625360, 0.109348)",
        "(-0.427288, 1.622938, 0.114038)",
        "(-0.427853, 1.619569, 0.118277)",
        "(-0.428350, 1.615523, 0.122143)",
        "(-0.428523, 1.613164, 0.123986)",
        "(-0.428781, 1.608044, 0.127820)",
        "(-0.429159, 1.602366, 0.131763)",
        "(-0.429848, 1.596243, 0.135687)",
        "(-0.430646, 1.589432, 0.139301)",
        "(-0.431515, 1.581879, 0.142628)",
        "(-0.431942, 1.578000, 0.144191)",
        "(-0.432767, 1.569977, 0.146799)",
        "(-0.433466, 1.561665, 0.148698)",
        "(-0.434019, 1.552951, 0.150192)",
        "(-0.434268, 1.548489, 0.150817)",
        "(-0.434841, 1.539598, 0.151735)",
        "(-0.435370, 1.530719, 0.152073)",
        "(-0.435907, 1.521922, 0.151958)",
        "(-0.436511, 1.513274, 0.151422)",
        "(-0.436947, 1.504923, 0.150480)",
        "(-0.437036, 1.500880, 0.149763)",
        "(-0.437145, 1.492975, 0.147918)",
        "(-0.437501, 1.485582, 0.145599)",
        "(-0.437972, 1.478641, 0.142697)",
        "(-0.438278, 1.472125, 0.138929)",
        "(-0.438430, 1.469111, 0.136698)",
        "(-0.438689, 1.463688, 0.131918)",
        "(-0.439028, 1.459224, 0.126802)",
        "(-0.439543, 1.455652, 0.121197)",
        "(-0.440084, 1.452876, 0.115057)",
        "(-0.440294, 1.451805, 0.111794)",
        "(-0.440644, 1.450204, 0.105209)",
        "(-0.441134, 1.449412, 0.098579)",
        "(-0.441615, 1.449264, 0.091787)",
        "(-0.441746, 1.449370, 0.088316)",
        "(-0.441892, 1.450257, 0.081458)",
        "(-0.442074, 1.452026, 0.074986)",
        "(-0.442130, 1.454592, 0.068759)",
        "(-0.441858, 1.457777, 0.062929)",
        "(-0.441248, 1.461905, 0.057758)",
        "(-0.440896, 1.464192, 0.055374)",
        "(-0.440164, 1.469380, 0.051020)",
        "(-0.439427, 1.475174, 0.047035)",
        "(-0.438848, 1.481575, 0.043538)",
        "(-0.438658, 1.485222, 0.042099)",
        "(-0.438491, 1.492665, 0.039101)",
        "(-0.438670, 1.500435, 0.036211)",
        "(-0.438894, 1.508399, 0.033344)",
        "(-0.439015, 1.516638, 0.030724)",
        "(-0.438964, 1.520846, 0.029656)",
        "(-0.438749, 1.529397, 0.027864)",
        "(-0.438728, 1.538018, 0.026459)",
        "(-0.438761, 1.546576, 0.025574)",
        "(-0.438917, 1.555215, 0.025495)",
        "(-0.439059, 1.559534, 0.025760)",
        "(-0.439343, 1.568056, 0.026652)",
        "(-0.439374, 1.576287, 0.028182)",
        "(-0.439369, 1.584239, 0.030073)",
        "(-0.439572, 1.591687, 0.032128)",
        "(-0.439846, 1.595172, 0.033260)",
        "(-0.440302, 1.601751, 0.035877)",
        "(-0.440550, 1.607705, 0.038838)",
        "(-0.440937, 1.613192, 0.042293)",
        "(-0.441458, 1.618105, 0.046285)",
        "(-0.441967, 1.622278, 0.050574)",
        "(-0.442169, 1.624041, 0.052803)",
        "(-0.442538, 1.627063, 0.057297)",
        "(-0.442966, 1.629396, 0.061928)",
        "(-0.443177, 1.631080, 0.066910)",
        "(-0.443138, 1.632216, 0.072092)",
        "(-0.443123, 1.632578, 0.074745)",
        "(-0.443058, 1.633070, 0.080225)",
        "(-0.442819, 1.632985, 0.086063)",
        "(-0.442668, 1.632310, 0.091677)",
        "(-0.442541, 1.630994, 0.097113)",
        "(-0.442555, 1.629972, 0.099966)",
        "(-0.442672, 1.627753, 0.105024)",
        "(-0.442741, 1.624840, 0.109818)",
        "(-0.442716, 1.621257, 0.114615)",
        "(-0.442620, 1.617189, 0.119574)",
        "(-0.442570, 1.615002, 0.122078)",
        "(-0.442479, 1.610259, 0.126841)",
        "(-0.442477, 1.604928, 0.131053)",
        "(-0.442696, 1.599079, 0.134591)",
        "(-0.443065, 1.593000, 0.138315)",
        "(-0.443318, 1.589932, 0.140338)",
        "(-0.443807, 1.583788, 0.144277)",
        "(-0.443811, 1.577356, 0.147496)",
        "(-0.443347, 1.570564, 0.149837)",
        "(-0.442958, 1.563488, 0.151509)",
        "(-0.442809, 1.559894, 0.152266)",
        "(-0.442494, 1.552834, 0.153795)",
        "(-0.442180, 1.545701, 0.154976)",
        "(-0.441697, 1.538352, 0.155823)",
        "(-0.441456, 1.530956, 0.156248)",
        "(-0.441489, 1.527260, 0.156166)",
        "(-0.441568, 1.519816, 0.155530)",
        "(-0.441526, 1.512275, 0.154392)",
        "(-0.441365, 1.504853, 0.152592)",
        "(-0.441184, 1.501315, 0.151386)",
        "(-0.440850, 1.494529, 0.148448)",
        "(-0.440580, 1.488248, 0.145034)",
        "(-0.440231, 1.482500, 0.141358)",
        "(-0.439876, 1.477371, 0.137212)",
        "(-0.439753, 1.475094, 0.134911)",
        "(-0.439421, 1.470933, 0.129963)",
        "(-0.438955, 1.467400, 0.124789)",
        "(-0.438491, 1.464682, 0.119897)",
        "(-0.438144, 1.463780, 0.117594)",
        "(-0.437360, 1.462309, 0.112848)",
        "(-0.436307, 1.461599, 0.107865)",
        "(-0.435322, 1.461733, 0.102767)",
        "(-0.434661, 1.462741, 0.097533)",
        "(-0.434346, 1.464487, 0.092240)",
        "(-0.434259, 1.465656, 0.089613)",
        "(-0.434088, 1.468341, 0.084307)",
        "(-0.433706, 1.471457, 0.079003)",
        "(-0.433208, 1.475022, 0.073829)",
        "(-0.432864, 1.479082, 0.068629)",
        "(-0.432715, 1.481280, 0.065982)",
        "(-0.432315, 1.485907, 0.060913)",
        "(-0.431786, 1.491029, 0.056294)",
        "(-0.431160, 1.496601, 0.051810)",
        "(-0.430611, 1.502610, 0.047626)",
        "(-0.430400, 1.505874, 0.045802)",
        "(-0.429994, 1.512719, 0.042443)",
        "(-0.429524, 1.519721, 0.039125)",
        "(-0.428881, 1.526911, 0.035993)",
        "(-0.428406, 1.534454, 0.033381)",
        "(-0.428105, 1.542258, 0.031406)",
        "(-0.427901, 1.546151, 0.030572)",
        "(-0.427343, 1.553839, 0.029211)",
        "(-0.426750, 1.561665, 0.028559)",
        "(-0.426446, 1.569765, 0.028758)",
        "(-0.426523, 1.573887, 0.029152)",
        "(-0.426854, 1.581897, 0.030113)",
        "(-0.427388, 1.589522, 0.031144)",
        "(-0.427905, 1.596888, 0.032484)",
        "(-0.428186, 1.603884, 0.034383)",
        "(-0.428317, 1.607193, 0.035588)",
        "(-0.428466, 1.613460, 0.038376)",
        "(-0.428536, 1.619011, 0.041487)",
        "(-0.428711, 1.623813, 0.044884)",
        "(-0.428731, 1.627914, 0.048766)",
        "(-0.428749, 1.629698, 0.050931)",
        "(-0.428694, 1.632811, 0.055533)",
        "(-0.428686, 1.635238, 0.060489)",
        "(-0.428777, 1.637036, 0.065811)",
        "(-0.428784, 1.638223, 0.071289)",
        "(-0.428779, 1.638563, 0.074027)",
        "(-0.428702, 1.638640, 0.079642)",
        "(-0.428756, 1.638192, 0.085430)",
        "(-0.429045, 1.637120, 0.091063)",
        "(-0.429438, 1.635410, 0.096399)",
        "(-0.429635, 1.634290, 0.099000)",
        "(-0.429976, 1.631704, 0.104174)",
        "(-0.430192, 1.628676, 0.109378)",
        "(-0.430395, 1.625251, 0.114496)",
        "(-0.430576, 1.623298, 0.116993)",
        "(-0.430989, 1.619234, 0.121864)",
        "(-0.431618, 1.614503, 0.126245)",
        "(-0.432381, 1.609040, 0.130151)",
        "(-0.433100, 1.602732, 0.133893)",
        "(-0.433634, 1.595622, 0.137716)",
        "(-0.433759, 1.591868, 0.139665)",
        "(-0.433876, 1.584153, 0.143429)",
        "(-0.433652, 1.575894, 0.146971)",
        "(-0.433283, 1.567281, 0.150444)",
        "(-0.432740, 1.558261, 0.153554)",
        "(-0.432448, 1.553676, 0.154849)",
        "(-0.431838, 1.544378, 0.156988)",
        "(-0.431252, 1.535053, 0.158580)",
        "(-0.430717, 1.525707, 0.159578)",
        "(-0.430175, 1.516360, 0.159851)",
        "(-0.430161, 1.511709, 0.159653)",
        "(-0.430152, 1.502521, 0.159083)",
        "(-0.429915, 1.493690, 0.158086)",
        "(-0.429620, 1.485276, 0.156629)",
        "(-0.429448, 1.477171, 0.154823)",
        "(-0.429433, 1.473353, 0.153641)",
        "(-0.429341, 1.465873, 0.150649)",
        "(-0.429210, 1.458778, 0.146578)",
        "(-0.429173, 1.452160, 0.141932)",
        "(-0.429155, 1.446153, 0.137015)",
        "(-0.429119, 1.443397, 0.134433)",
        "(-0.428884, 1.438304, 0.128855)",
        "(-0.428456, 1.433685, 0.122691)",
        "(-0.427883, 1.430031, 0.116020)",
        "(-0.427355, 1.427529, 0.109036)",
        "(-0.427176, 1.426822, 0.105423)",
        "(-0.427058, 1.426297, 0.098006)",
        "(-0.427167, 1.426891, 0.090195)",
        "(-0.427357, 1.428570, 0.082151)",
        "(-0.427544, 1.431398, 0.074322)",
        "(-0.427619, 1.433275, 0.070543)",
        "(-0.427779, 1.437672, 0.063292)",
        "(-0.427864, 1.442887, 0.056483)",
        "(-0.427670, 1.448755, 0.050090)",
        "(-0.427213, 1.455354, 0.044257)",
        "(-0.427026, 1.458973, 0.041572)",
        "(-0.427097, 1.466757, 0.036599)",
        "(-0.427563, 1.475110, 0.032301)",
        "(-0.427903, 1.483750, 0.028478)",
        "(-0.427899, 1.492655, 0.025151)",
        "(-0.427869, 1.497279, 0.023703)",
        "(-0.428104, 1.506777, 0.021214)",
        "(-0.428711, 1.516476, 0.019194)",
        "(-0.429330, 1.526191, 0.017430)",
        "(-0.429683, 1.535924, 0.016014)",
        "(-0.429749, 1.540835, 0.015611)",
        "(-0.430093, 1.550737, 0.015481)",
        "(-0.430640, 1.560471, 0.015999)",
        "(-0.431292, 1.569790, 0.016680)",
        "(-0.431665, 1.574237, 0.017153)",
        "(-0.432367, 1.582981, 0.018309)",
        "(-0.433328, 1.591369, 0.020272)",
        "(-0.434266, 1.599157, 0.022664)",
        "(-0.435240, 1.606131, 0.025011)",
        "(-0.436455, 1.612564, 0.027634)",
        "(-0.437206, 1.615635, 0.029195)",
        "(-0.438825, 1.621365, 0.032483)",
        "(-0.440519, 1.626368, 0.035921)",
        "(-0.442368, 1.630517, 0.039655)",
        "(-0.444044, 1.633602, 0.043761)",
        "(-0.444748, 1.634909, 0.046150)",
        "(-0.445809, 1.637206, 0.051341)",
        "(-0.446542, 1.638897, 0.057001)",
        "(-0.447344, 1.640013, 0.063065)",
        "(-0.448287, 1.640637, 0.069392)",
        "(-0.448826, 1.640723, 0.072703)",
        "(-0.450033, 1.640445, 0.079298)",
        "(-0.451098, 1.639297, 0.085502)",
        "(-0.451836, 1.637294, 0.091184)",
        "(-0.452214, 1.634621, 0.096573)",
        "(-0.452219, 1.633030, 0.099218)",
        "(-0.451995, 1.629502, 0.104541)",
        "(-0.451761, 1.625431, 0.109886)",
        "(-0.451607, 1.620880, 0.115321)",
        "(-0.451596, 1.615796, 0.120735)",
        "(-0.451600, 1.613012, 0.123301)",
        "(-0.451479, 1.606959, 0.128083)",
        "(-0.451281, 1.600229, 0.132527)",
        "(-0.451196, 1.593027, 0.136660)",
        "(-0.451067, 1.585356, 0.140324)",
        "(-0.450967, 1.581321, 0.141947)",
        "(-0.450807, 1.572963, 0.144906)",
        "(-0.450347, 1.564290, 0.147732)",
        "(-0.449305, 1.555514, 0.150187)",
        "(-0.448172, 1.546522, 0.151898)",
        "(-0.447623, 1.541922, 0.152587)",
        "(-0.446827, 1.532833, 0.153710)",
        "(-0.446183, 1.524096, 0.154398)",
        "(-0.445465, 1.515671, 0.154074)",
        "(-0.444669, 1.507279, 0.153022)",
        "(-0.444313, 1.503190, 0.152367)",
        "(-0.443806, 1.495411, 0.150851)",
        "(-0.443540, 1.488165, 0.148945)",
        "(-0.443331, 1.481243, 0.146668)",
        "(-0.443289, 1.474710, 0.143993)",
        "(-0.443317, 1.471656, 0.142500)",
        "(-0.443184, 1.466011, 0.139219)",
        "(-0.442747, 1.461014, 0.135387)",
        "(-0.442093, 1.456726, 0.131021)",
        "(-0.441545, 1.453356, 0.126162)",
        "(-0.441357, 1.452118, 0.123609)",
        "(-0.441108, 1.450353, 0.118387)",
        "(-0.440807, 1.449525, 0.112972)",
        "(-0.440345, 1.449260, 0.106980)",
        "(-0.439679, 1.449455, 0.100600)",
        "(-0.439273, 1.449795, 0.097401)",
        "(-0.438476, 1.450875, 0.091123)",
        "(-0.437376, 1.452450, 0.084920)",
        "(-0.436032, 1.454570, 0.078645)",
        "(-0.434664, 1.457273, 0.072140)",
        "(-0.433937, 1.458849, 0.068830)",
        "(-0.432435, 1.462505, 0.062360)",
        "(-0.430961, 1.467083, 0.056370)",
        "(-0.429794, 1.472713, 0.051035)",
        "(-0.428908, 1.479259, 0.046299)",
        "(-0.428399, 1.482823, 0.044135)",
        "(-0.427205, 1.490332, 0.040065)",
        "(-0.425962, 1.498512, 0.036512)",
        "(-0.425096, 1.507362, 0.033674)",
        "(-0.424759, 1.516674, 0.031397)",
        "(-0.424651, 1.521399, 0.030362)",
        "(-0.424412, 1.530926, 0.028434)",
        "(-0.423995, 1.540524, 0.026911)",
        "(-0.423451, 1.550070, 0.025876)",
        "(-0.423412, 1.559749, 0.025834)",
        "(-0.423547, 1.564530, 0.026165)",
        "(-0.424037, 1.573805, 0.026990)",
        "(-0.424908, 1.582793, 0.028307)",
        "(-0.425586, 1.591331, 0.030163)",
        "(-0.426251, 1.599411, 0.032500)",
        "(-0.426777, 1.603303, 0.033890)",
        "(-0.428026, 1.610501, 0.037178)",
        "(-0.429314, 1.617034, 0.040621)",
        "(-0.430594, 1.622692, 0.044568)",
        "(-0.431470, 1.627692, 0.048987)",
        "(-0.431745, 1.629743, 0.051430)",
        "(-0.432238, 1.633500, 0.056425)",
        "(-0.432623, 1.636452, 0.061923)",
        "(-0.432962, 1.638426, 0.067949)",
        "(-0.432887, 1.639383, 0.074331)",
        "(-0.432654, 1.639420, 0.077569)",
        "(-0.432058, 1.638840, 0.084025)",
        "(-0.431708, 1.637436, 0.090491)",
        "(-0.431629, 1.635294, 0.096865)",
        "(-0.431760, 1.632226, 0.102694)",
        "(-0.431845, 1.630321, 0.105410)",
        "(-0.431932, 1.626155, 0.110823)",
        "(-0.431934, 1.621538, 0.116331)",
        "(-0.432110, 1.616394, 0.121883)",
        "(-0.432342, 1.610704, 0.127328)",
        "(-0.432454, 1.607683, 0.129852)",
        "(-0.432633, 1.601340, 0.134400)",
        "(-0.432979, 1.594267, 0.138228)",
        "(-0.433620, 1.586781, 0.142102)",
        "(-0.434368, 1.579014, 0.145782)",
        "(-0.434849, 1.575096, 0.147199)",
        "(-0.435761, 1.567008, 0.149302)",
        "(-0.436450, 1.558660, 0.150789)",
        "(-0.436745, 1.554495, 0.151293)",
        "(-0.437624, 1.542208, 0.152391)",
        "(-0.437866, 1.538131, 0.152476)",
        "(-0.438445, 1.530135, 0.152596)",
        "(-0.438769, 1.522423, 0.152551)",
        "(-0.438812, 1.514854, 0.152344)",
        "(-0.438679, 1.507686, 0.151538)",
        "(-0.438634, 1.504161, 0.151021)",
        "(-0.438662, 1.497539, 0.149563)",
        "(-0.438712, 1.491385, 0.147854)",
        "(-0.438724, 1.485798, 0.145406)",
        "(-0.438625, 1.480404, 0.142230)",
        "(-0.438504, 1.477899, 0.140302)",
        "(-0.438427, 1.473118, 0.136437)",
        "(-0.438461, 1.468846, 0.132361)",
        "(-0.438397, 1.465001, 0.128082)",
        "(-0.438185, 1.461489, 0.123287)",
        "(-0.437978, 1.459901, 0.120699)",
        "(-0.437547, 1.457042, 0.115336)",
        "(-0.437172, 1.454952, 0.109577)",
        "(-0.437044, 1.453565, 0.103664)",
        "(-0.436787, 1.452867, 0.097735)",
        "(-0.436573, 1.452837, 0.094791)",
        "(-0.436170, 1.453319, 0.088953)",
        "(-0.435888, 1.454843, 0.083243)",
        "(-0.435704, 1.457020, 0.077665)",
        "(-0.435323, 1.459927, 0.072362)",
        "(-0.435109, 1.461797, 0.069856)",
        "(-0.434733, 1.466063, 0.065090)",
        "(-0.434421, 1.471218, 0.060550)",
        "(-0.434311, 1.476920, 0.056138)",
        "(-0.434190, 1.483214, 0.052133)",
        "(-0.433985, 1.486581, 0.050326)",
        "(-0.433436, 1.493616, 0.046942)",
        "(-0.433118, 1.501216, 0.043845)",
        "(-0.433096, 1.505291, 0.042532)",
        "(-0.432944, 1.517426, 0.038670)",
        "(-0.432817, 1.521615, 0.037546)",
        "(-0.432518, 1.530083, 0.035551)",
        "(-0.432463, 1.538832, 0.034265)",
        "(-0.432308, 1.547669, 0.033786)",
        "(-0.431784, 1.556479, 0.033905)",
        "(-0.431307, 1.560762, 0.033987)",
        "(-0.430567, 1.569178, 0.034175)",
        "(-0.430847, 1.577776, 0.035064)",
        "(-0.431824, 1.586534, 0.037003)",
        "(-0.432516, 1.595026, 0.039388)",
        "(-0.432635, 1.599012, 0.040605)",
        "(-0.432579, 1.606756, 0.043027)",
        "(-0.432584, 1.613466, 0.045681)",
        "(-0.433041, 1.620030, 0.049157)",
        "(-0.433643, 1.626233, 0.053477)",
        "(-0.433972, 1.631831, 0.058274)",
        "(-0.434096, 1.634432, 0.060861)",
        "(-0.434431, 1.639361, 0.066516)",
        "(-0.434959, 1.643831, 0.072922)",
        "(-0.435769, 1.647648, 0.079815)",
        "(-0.436162, 1.649228, 0.083309)",
        "(-0.436936, 1.651837, 0.090226)",
        "(-0.437799, 1.653781, 0.097318)",
        "(-0.438849, 1.655114, 0.104675)",
        "(-0.440190, 1.655689, 0.112116)",
        "(-0.440961, 1.655607, 0.115785)",
        "(-0.442539, 1.654919, 0.122848)",
        "(-0.444112, 1.653415, 0.129605)",
        "(-0.445679, 1.651098, 0.136060)",
        "(-0.447209, 1.647960, 0.142172)",
        "(-0.447969, 1.646055, 0.145040)",
        "(-0.449457, 1.641786, 0.150447)",
        "(-0.450786, 1.636569, 0.155125)",
        "(-0.451970, 1.630614, 0.159149)",
        "(-0.453150, 1.623934, 0.162209)",
        "(-0.453808, 1.620325, 0.163289)",
        "(-0.455126, 1.612895, 0.165042)",
        "(-0.456233, 1.605204, 0.166521)",
        "(-0.457379, 1.597358, 0.167460)",
        "(-0.458736, 1.589216, 0.167697)",
        "(-0.459367, 1.585028, 0.167532)",
        "(-0.460275, 1.576606, 0.166696)",
        "(-0.460696, 1.568198, 0.165349)",
        "(-0.460937, 1.559811, 0.163826)",
        "(-0.461268, 1.551439, 0.162086)",
        "(-0.461344, 1.547284, 0.161040)",
        "(-0.461230, 1.539069, 0.158373)",
        "(-0.460531, 1.530847, 0.154963)",
        "(-0.459512, 1.522654, 0.151225)",
        "(-0.458416, 1.514724, 0.147339)",
        "(-0.457797, 1.510946, 0.145344)",
        "(-0.456509, 1.503566, 0.140980)",
        "(-0.454952, 1.496380, 0.135973)",
        "(-0.453398, 1.489581, 0.130485)",
        "(-0.452143, 1.483424, 0.124787)",
        "(-0.451625, 1.480611, 0.121879)",
        "(-0.450652, 1.475365, 0.115742)",
        "(-0.449475, 1.470715, 0.109095)",
        "(-0.448059, 1.466743, 0.102269)",
        "(-0.446763, 1.463801, 0.095546)",
        "(-0.446216, 1.462757, 0.092275)",
        "(-0.445202, 1.461336, 0.085808)",
        "(-0.444112, 1.460714, 0.079050)",
        "(-0.443045, 1.460868, 0.072076)",
        "(-0.442289, 1.462036, 0.065520)",
        "(-0.441981, 1.463090, 0.062525)",
        "(-0.441323, 1.465756, 0.056832)",
        "(-0.440479, 1.469122, 0.051584)",
        "(-0.439472, 1.473306, 0.047032)",
        "(-0.438359, 1.478283, 0.043099)",
        "(-0.437815, 1.481027, 0.041264)",
        "(-0.436879, 1.486924, 0.038001)",
        "(-0.435835, 1.493448, 0.035515)",
        "(-0.434784, 1.500481, 0.033126)",
        "(-0.434177, 1.507896, 0.030513)",
        "(-0.434026, 1.511843, 0.029327)",
        "(-0.433674, 1.519948, 0.027134)",
        "(-0.433207, 1.528301, 0.025181)",
        "(-0.432727, 1.536788, 0.023768)",
        "(-0.432317, 1.545537, 0.023062)",
        "(-0.432141, 1.549984, 0.022936)",
        "(-0.431726, 1.558848, 0.022945)",
        "(-0.431439, 1.567811, 0.023596)",
        "(-0.431374, 1.576780, 0.024845)",
        "(-0.431619, 1.585563, 0.026534)",
        "(-0.431934, 1.589870, 0.027512)",
        "(-0.433014, 1.598295, 0.029970)",
        "(-0.434046, 1.606395, 0.032977)",
        "(-0.434800, 1.613940, 0.036497)",
        "(-0.435241, 1.620688, 0.040579)",
        "(-0.435363, 1.623802, 0.042742)",
        "(-0.435609, 1.629372, 0.047506)",
        "(-0.436207, 1.634233, 0.053119)",
        "(-0.436631, 1.638187, 0.059191)",
        "(-0.436773, 1.641191, 0.065397)",
        "(-0.436702, 1.642362, 0.068675)",
        "(-0.436468, 1.644300, 0.075564)",
        "(-0.436662, 1.645587, 0.082905)",
        "(-0.437058, 1.646085, 0.090384)",
        "(-0.437366, 1.645763, 0.097564)",
        "(-0.437555, 1.645279, 0.101121)",
        "(-0.438033, 1.643846, 0.108158)",
        "(-0.438474, 1.641369, 0.114923)",
        "(-0.438811, 1.638183, 0.121211)",
        "(-0.439267, 1.634026, 0.126884)",
        "(-0.439564, 1.631647, 0.129588)",
        "(-0.440242, 1.626504, 0.134626)",
        "(-0.440913, 1.620751, 0.139114)",
        "(-0.441607, 1.614199, 0.143111)",
        "(-0.442119, 1.610616, 0.145029)",
        "(-0.443095, 1.603451, 0.149020)",
        "(-0.443805, 1.596016, 0.152931)",
        "(-0.444518, 1.588264, 0.156076)",
        "(-0.445132, 1.580177, 0.158623)",
        "(-0.445798, 1.572042, 0.160633)",
        "(-0.446209, 1.568046, 0.161452)",
        "(-0.446849, 1.559953, 0.162557)",
        "(-0.447475, 1.551596, 0.162867)",
        "(-0.448276, 1.542932, 0.162673)",
        "(-0.449229, 1.534197, 0.162281)",
        "(-0.449574, 1.529785, 0.161909)",
        "(-0.449748, 1.520627, 0.160656)",
        "(-0.449403, 1.511037, 0.158583)",
        "(-0.448461, 1.501166, 0.155813)",
        "(-0.447435, 1.491540, 0.153296)",
        "(-0.446932, 1.486917, 0.152137)",
        "(-0.445926, 1.477975, 0.149434)",
        "(-0.444584, 1.469482, 0.145918)",
        "(-0.443223, 1.461757, 0.141474)",
        "(-0.442658, 1.458535, 0.138883)",
        "(-0.441636, 1.452197, 0.134017)",
        "(-0.440758, 1.447135, 0.128673)",
        "(-0.439588, 1.443111, 0.122715)",
        "(-0.438256, 1.440327, 0.116403)",
        "(-0.437116, 1.438864, 0.109887)",
        "(-0.436589, 1.438586, 0.106430)",
        "(-0.435647, 1.438546, 0.099026)",
        "(-0.434945, 1.439409, 0.091289)",
        "(-0.434290, 1.441204, 0.083755)",
        "(-0.433632, 1.443888, 0.076412)",
        "(-0.433311, 1.445531, 0.072814)",
        "(-0.432652, 1.449188, 0.065708)",
        "(-0.432076, 1.453562, 0.058971)",
        "(-0.431602, 1.458910, 0.052951)",
        "(-0.430875, 1.465083, 0.047640)",
        "(-0.430016, 1.471910, 0.042746)",
        "(-0.429627, 1.475616, 0.040481)",
        "(-0.428907, 1.483445, 0.036415)",
        "(-0.428090, 1.491875, 0.032940)",
        "(-0.427639, 1.496279, 0.031261)",
        "(-0.425997, 1.510145, 0.026763)",
        "(-0.425588, 1.514941, 0.025528)",
        "(-0.424967, 1.524828, 0.023647)",
        "(-0.424770, 1.529934, 0.023122)",
        "(-0.423780, 1.545058, 0.021885)",
        "(-0.423416, 1.550169, 0.021969)",
        "(-0.422838, 1.560321, 0.022762)",
        "(-0.422537, 1.570538, 0.024623)",
        "(-0.422457, 1.579896, 0.027524)",
        "(-0.422323, 1.589128, 0.031345)",
        "(-0.421823, 1.597926, 0.035505)",
        "(-0.421397, 1.602056, 0.037625)",
        "(-0.420776, 1.609982, 0.042179)",
        "(-0.421202, 1.617605, 0.047906)",
        "(-0.422016, 1.624610, 0.054142)",
        "(-0.422526, 1.630746, 0.060412)",
        "(-0.422704, 1.633487, 0.063565)",
        "(-0.422968, 1.638552, 0.070169)",
        "(-0.423583, 1.642826, 0.077536)",
        "(-0.424445, 1.646379, 0.085031)",
        "(-0.425278, 1.649050, 0.092304)",
        "(-0.425718, 1.650045, 0.095983)",
        "(-0.426717, 1.651622, 0.103401)",
        "(-0.427861, 1.652220, 0.110689)",
        "(-0.428901, 1.651938, 0.117619)",
        "(-0.429819, 1.650776, 0.124015)",
        "(-0.430338, 1.649914, 0.127090)",
        "(-0.431447, 1.647738, 0.133184)",
        "(-0.432567, 1.644755, 0.139034)",
        "(-0.433694, 1.641008, 0.144396)",
        "(-0.434235, 1.638870, 0.146919)",
        "(-0.435285, 1.634213, 0.151725)",
        "(-0.436334, 1.628878, 0.156098)",
        "(-0.437439, 1.622951, 0.159956)",
        "(-0.438555, 1.616535, 0.163057)",
        "(-0.439518, 1.609675, 0.165451)",
        "(-0.439862, 1.606036, 0.166543)",
        "(-0.440570, 1.598473, 0.168764)",
        "(-0.441306, 1.590526, 0.170949)",
        "(-0.441818, 1.582305, 0.172772)",
        "(-0.441896, 1.578090, 0.173435)",
        "(-0.441909, 1.569574, 0.174685)",
        "(-0.442202, 1.561266, 0.176324)",
        "(-0.442950, 1.553359, 0.177993)",
        "(-0.443775, 1.545360, 0.178718)",
        "(-0.444152, 1.541186, 0.178604)",
        "(-0.444752, 1.532638, 0.178047)",
        "(-0.445143, 1.524200, 0.177043)",
        "(-0.445260, 1.516012, 0.175664)",
        "(-0.445261, 1.507811, 0.173819)",
        "(-0.445317, 1.503660, 0.172694)",
        "(-0.445359, 1.495224, 0.170172)",
        "(-0.445167, 1.486844, 0.166959)",
        "(-0.444850, 1.478600, 0.162868)",
        "(-0.444515, 1.470598, 0.157620)",
        "(-0.444142, 1.466717, 0.154515)",
        "(-0.443074, 1.459462, 0.147936)",
        "(-0.442115, 1.453378, 0.140925)",
        "(-0.441016, 1.448573, 0.133415)",
        "(-0.439978, 1.445161, 0.124981)",
        "(-0.439620, 1.444100, 0.120426)",
        "(-0.439394, 1.442914, 0.110824)",
        "(-0.439604, 1.443012, 0.100781)",
        "(-0.439602, 1.444202, 0.090806)",
        "(-0.439389, 1.445455, 0.086035)",
        "(-0.439045, 1.448080, 0.076562)",
        "(-0.438696, 1.451887, 0.067484)",
        "(-0.438201, 1.456595, 0.058955)",
        "(-0.437410, 1.462162, 0.050868)",
        "(-0.436334, 1.468457, 0.043100)",
        "(-0.435926, 1.471941, 0.039492)",
        "(-0.435449, 1.479361, 0.032833)",
        "(-0.435216, 1.487302, 0.026745)",
        "(-0.435232, 1.491587, 0.024008)",
        "(-0.435128, 1.504912, 0.016489)",
        "(-0.435093, 1.509668, 0.014410)",
        "(-0.435067, 1.519311, 0.010709)",
        "(-0.434995, 1.529112, 0.007783)",
        "(-0.434702, 1.538984, 0.005700)",
        "(-0.434242, 1.548831, 0.004289)",
        "(-0.433971, 1.553742, 0.003803)",
        "(-0.433349, 1.563465, 0.003474)",
        "(-0.432952, 1.573204, 0.003873)",
        "(-0.432845, 1.582950, 0.005647)",
        "(-0.432582, 1.592284, 0.007842)",
        "(-0.432452, 1.596614, 0.009013)",
        "(-0.432292, 1.605028, 0.011263)",
        "(-0.432201, 1.612673, 0.014264)",
        "(-0.432370, 1.619811, 0.018609)",
        "(-0.432382, 1.626245, 0.023843)",
        "(-0.432026, 1.631646, 0.029595)",
        "(-0.431826, 1.633905, 0.032682)",
        "(-0.431624, 1.637846, 0.039270)",
        "(-0.431621, 1.640959, 0.046478)",
        "(-0.431534, 1.643178, 0.054111)",
        "(-0.431406, 1.643957, 0.058076)",
        "(-0.431195, 1.645045, 0.066089)",
        "(-0.431127, 1.645195, 0.074158)",
        "(-0.431097, 1.644928, 0.082316)",
        "(-0.431119, 1.644050, 0.090719)",
        "(-0.431090, 1.643372, 0.094945)",
        "(-0.431032, 1.641497, 0.103278)",
        "(-0.431124, 1.638869, 0.111317)",
        "(-0.431390, 1.635622, 0.119090)",
        "(-0.431938, 1.631798, 0.126431)",
        "(-0.432204, 1.629611, 0.129849)",
        "(-0.432780, 1.624848, 0.136498)",
        "(-0.433502, 1.619546, 0.142782)",
        "(-0.434214, 1.613657, 0.148430)",
        "(-0.434905, 1.607247, 0.153402)",
        "(-0.435320, 1.603858, 0.155582)",
        "(-0.436244, 1.596778, 0.159615)",
        "(-0.437242, 1.589237, 0.163170)",
        "(-0.438136, 1.581370, 0.165934)",
        "(-0.438720, 1.573076, 0.167852)",
        "(-0.438953, 1.568828, 0.168650)",
        "(-0.439554, 1.560133, 0.169942)",
        "(-0.440196, 1.551396, 0.170994)",
        "(-0.440954, 1.542521, 0.171588)",
        "(-0.441816, 1.533507, 0.171686)",
        "(-0.442266, 1.528874, 0.171388)",
        "(-0.443060, 1.519516, 0.170349)",
        "(-0.443526, 1.510093, 0.168325)",
        "(-0.443908, 1.500808, 0.165603)",
        "(-0.444346, 1.491841, 0.162284)",
        "(-0.444576, 1.487422, 0.160624)",
        "(-0.444891, 1.479078, 0.156526)",
        "(-0.445100, 1.471213, 0.151310)",
        "(-0.444982, 1.463947, 0.145229)",
        "(-0.444963, 1.457098, 0.139043)",
        "(-0.445148, 1.454073, 0.135816)",
        "(-0.445876, 1.448602, 0.129177)",
        "(-0.446826, 1.443862, 0.121646)",
        "(-0.447801, 1.439980, 0.112958)",
        "(-0.448578, 1.437339, 0.103750)",
        "(-0.448851, 1.436586, 0.099210)",
        "(-0.449275, 1.435732, 0.090307)",
        "(-0.449487, 1.436166, 0.081368)",
        "(-0.449467, 1.437342, 0.072383)",
        "(-0.449308, 1.439629, 0.063767)",
        "(-0.449057, 1.443220, 0.056000)",
        "(-0.448915, 1.445545, 0.052557)",
        "(-0.448793, 1.450857, 0.046237)",
        "(-0.448929, 1.456842, 0.040394)",
        "(-0.448897, 1.463423, 0.035099)",
        "(-0.448489, 1.470949, 0.030640)",
        "(-0.448093, 1.475043, 0.028604)",
        "(-0.447081, 1.483418, 0.024538)",
        "(-0.445927, 1.492415, 0.020904)",
        "(-0.444787, 1.501769, 0.017577)",
        "(-0.443438, 1.511449, 0.014694)",
        "(-0.442795, 1.516443, 0.013626)",
        "(-0.441609, 1.526620, 0.012126)",
        "(-0.440649, 1.536682, 0.011092)",
        "(-0.440329, 1.546619, 0.009928)",
        "(-0.440529, 1.551206, 0.009616)",
        "(-0.440740, 1.560528, 0.009424)",
        "(-0.440691, 1.569722, 0.009681)",
        "(-0.440536, 1.578789, 0.010360)",
        "(-0.440604, 1.587624, 0.011657)",
        "(-0.440879, 1.591936, 0.012615)",
        "(-0.441629, 1.600312, 0.014904)",
        "(-0.442362, 1.608195, 0.017743)",
        "(-0.442659, 1.615426, 0.020970)",
        "(-0.442944, 1.622194, 0.024807)",
        "(-0.443395, 1.628418, 0.029487)",
        "(-0.443715, 1.631250, 0.032123)",
        "(-0.444382, 1.636413, 0.037797)",
        "(-0.444952, 1.640685, 0.043778)",
        "(-0.445506, 1.644061, 0.049866)",
        "(-0.445955, 1.646662, 0.056429)",
        "(-0.446112, 1.647678, 0.059863)",
        "(-0.446417, 1.649312, 0.066644)",
        "(-0.446693, 1.650180, 0.073321)",
        "(-0.447234, 1.650247, 0.079901)",
        "(-0.447642, 1.649975, 0.083180)",
        "(-0.448342, 1.649040, 0.089757)",
        "(-0.448842, 1.647154, 0.096164)",
        "(-0.449328, 1.644506, 0.102140)",
        "(-0.449819, 1.641131, 0.107547)",
        "(-0.450386, 1.637131, 0.112543)",
        "(-0.450675, 1.634895, 0.114848)",
        "(-0.451125, 1.630165, 0.119290)",
        "(-0.451502, 1.625062, 0.123495)",
        "(-0.451943, 1.619527, 0.127400)",
        "(-0.452435, 1.613414, 0.131016)",
        "(-0.452668, 1.610140, 0.132677)",
        "(-0.453064, 1.603372, 0.135599)",
        "(-0.453436, 1.596234, 0.137710)",
        "(-0.453605, 1.588852, 0.139345)",
        "(-0.454038, 1.581569, 0.141106)",
        "(-0.454318, 1.577975, 0.141926)",
        "(-0.454802, 1.570464, 0.142879)",
        "(-0.455106, 1.562469, 0.142852)",
        "(-0.455472, 1.554184, 0.142140)",
        "(-0.455643, 1.550045, 0.141635)",
        "(-0.456042, 1.541944, 0.140542)",
        "(-0.456457, 1.534035, 0.139235)",
        "(-0.456782, 1.526096, 0.137251)",
        "(-0.456993, 1.518022, 0.134153)",
        "(-0.457037, 1.514000, 0.132138)",
        "(-0.456902, 1.506312, 0.127470)",
        "(-0.456688, 1.499201, 0.122017)",
        "(-0.456259, 1.492579, 0.116206)",
        "(-0.455882, 1.486405, 0.110319)",
        "(-0.455714, 1.483482, 0.107350)",
        "(-0.455275, 1.477867, 0.101029)",
        "(-0.454938, 1.472763, 0.093964)",
        "(-0.454471, 1.468362, 0.086722)",
        "(-0.453882, 1.464973, 0.079680)",
        "(-0.453346, 1.462823, 0.072848)",
        "(-0.453083, 1.462222, 0.069376)",
        "(-0.452703, 1.461744, 0.062283)",
        "(-0.452468, 1.462376, 0.055344)",
        "(-0.452331, 1.464195, 0.048936)",
        "(-0.452199, 1.465560, 0.046011)",
        "(-0.451830, 1.468821, 0.040398)",
        "(-0.451441, 1.472901, 0.035045)",
        "(-0.451006, 1.477846, 0.030132)",
        "(-0.450856, 1.483684, 0.025824)",
        "(-0.450842, 1.486900, 0.023840)",
        "(-0.450773, 1.493773, 0.020254)",
        "(-0.450602, 1.501240, 0.017347)",
        "(-0.450319, 1.509264, 0.015062)",
        "(-0.450296, 1.517845, 0.013406)",
        "(-0.450358, 1.522336, 0.012791)",
        "(-0.450352, 1.531836, 0.012047)",
        "(-0.450139, 1.541500, 0.011654)",
        "(-0.449810, 1.551241, 0.011605)",
        "(-0.449693, 1.561281, 0.012153)",
        "(-0.449947, 1.566553, 0.013006)",
        "(-0.450534, 1.576847, 0.014729)",
        "(-0.451085, 1.586765, 0.016245)",
        "(-0.451402, 1.596395, 0.017902)",
        "(-0.451381, 1.605744, 0.020118)",
        "(-0.451360, 1.610270, 0.021495)",
        "(-0.451316, 1.618797, 0.024479)",
        "(-0.451297, 1.626416, 0.027385)",
        "(-0.451310, 1.633166, 0.030309)",
        "(-0.451323, 1.639210, 0.033828)",
        "(-0.451342, 1.642004, 0.035966)",
        "(-0.451189, 1.647196, 0.040680)",
        "(-0.450955, 1.651651, 0.045779)",
        "(-0.450955, 1.655529, 0.051401)",
        "(-0.451165, 1.658765, 0.057377)",
        "(-0.451231, 1.660068, 0.060409)",
        "(-0.451208, 1.662238, 0.066408)",
        "(-0.451176, 1.663584, 0.072616)",
        "(-0.451261, 1.664271, 0.079098)",
        "(-0.451437, 1.663903, 0.085658)",
        "(-0.451484, 1.663461, 0.088816)",
        "(-0.451398, 1.661695, 0.094820)",
        "(-0.451058, 1.659215, 0.100700)",
        "(-0.450722, 1.655995, 0.106571)",
        "(-0.450373, 1.651980, 0.112429)",
        "(-0.450178, 1.649656, 0.115246)",
        "(-0.449755, 1.644532, 0.120605)",
        "(-0.449273, 1.638777, 0.125753)",
        "(-0.448826, 1.632490, 0.130693)",
        "(-0.448174, 1.625965, 0.135348)",
        "(-0.447818, 1.622505, 0.137524)",
        "(-0.447223, 1.615153, 0.141609)",
        "(-0.446665, 1.607525, 0.145412)",
        "(-0.446280, 1.599599, 0.148456)",
        "(-0.446070, 1.595479, 0.149591)",
        "(-0.445228, 1.582914, 0.152963)",
        "(-0.445014, 1.578261, 0.153693)",
        "(-0.444769, 1.569411, 0.155457)",
        "(-0.444290, 1.560397, 0.156514)",
        "(-0.443317, 1.551014, 0.156762)",
        "(-0.442824, 1.546208, 0.156796)",
        "(-0.442132, 1.536691, 0.156967)",
        "(-0.441454, 1.527284, 0.156848)",
        "(-0.440447, 1.517852, 0.155662)",
        "(-0.439254, 1.508239, 0.153534)",
        "(-0.438789, 1.503382, 0.152256)",
        "(-0.438007, 1.493776, 0.149509)",
        "(-0.437215, 1.484601, 0.146088)",
        "(-0.436378, 1.475853, 0.141775)",
        "(-0.435393, 1.467477, 0.136574)",
        "(-0.434917, 1.459911, 0.130923)",
        "(-0.434930, 1.456565, 0.128057)",
        "(-0.435082, 1.450590, 0.121932)",
        "(-0.435187, 1.445645, 0.114960)",
        "(-0.435272, 1.441718, 0.107189)",
        "(-0.435455, 1.440297, 0.103171)",
        "(-0.435933, 1.438141, 0.095116)",
        "(-0.436593, 1.437307, 0.086668)",
        "(-0.437248, 1.437259, 0.078028)",
        "(-0.437658, 1.438185, 0.069613)",
        "(-0.437938, 1.440289, 0.061618)",
        "(-0.438069, 1.441800, 0.057761)",
        "(-0.438263, 1.445339, 0.050110)",
        "(-0.438072, 1.450043, 0.042688)",
        "(-0.438183, 1.456054, 0.036167)",
        "(-0.438235, 1.463222, 0.030572)",
        "(-0.438146, 1.467156, 0.027841)",
        "(-0.438052, 1.475423, 0.022378)",
        "(-0.438247, 1.484740, 0.017518)",
        "(-0.438717, 1.494913, 0.013126)",
        "(-0.439331, 1.505859, 0.009200)",
        "(-0.439655, 1.511233, 0.007540)",
        "(-0.440210, 1.522407, 0.004649)",
        "(-0.440663, 1.534143, 0.002573)",
        "(-0.440836, 1.546196, 0.001321)",
        "(-0.440845, 1.552358, 0.001082)",
        "(-0.440679, 1.564619, 0.000976)",
        "(-0.440364, 1.576598, 0.001553)",
        "(-0.440382, 1.582444, 0.002126)",
        "(-0.441405, 1.599582, 0.004618)",
        "(-0.441971, 1.605134, 0.005750)",
        "(-0.443139, 1.615739, 0.008648)",
        "(-0.443682, 1.625685, 0.012059)",
        "(-0.443504, 1.634732, 0.015908)",
        "(-0.443256, 1.642774, 0.020078)",
        "(-0.443378, 1.646436, 0.022484)",
        "(-0.443887, 1.653183, 0.028027)",
        "(-0.444442, 1.659092, 0.034119)",
        "(-0.444733, 1.664062, 0.040246)",
        "(-0.444809, 1.668186, 0.046662)",
        "(-0.444966, 1.671493, 0.053606)",
        "(-0.445114, 1.672781, 0.057213)",
        "(-0.445539, 1.674829, 0.064348)",
        "(-0.445984, 1.675752, 0.071316)",
        "(-0.446274, 1.675806, 0.078257)",
        "(-0.446274, 1.675806, 0.078257)",
        "(-0.446763, 1.674091, 0.088810)",
        "(-0.446868, 1.671729, 0.095502)",
        "(-0.446608, 1.668107, 0.101448)",
        "(-0.446263, 1.663749, 0.107037)",
        "(-0.446004, 1.658716, 0.112595)",
        "(-0.445849, 1.655900, 0.115303)",
        "(-0.445561, 1.649719, 0.120479)",
        "(-0.445309, 1.642817, 0.125247)",
        "(-0.444976, 1.635412, 0.129428)",
        "(-0.444715, 1.627507, 0.132838)",
        "(-0.444735, 1.623303, 0.134308)",
        "(-0.445005, 1.614365, 0.137177)",
        "(-0.445371, 1.604980, 0.139864)",
        "(-0.445581, 1.595355, 0.141974)",
        "(-0.445447, 1.590277, 0.142694)",
        "(-0.445184, 1.580002, 0.144088)",
        "(-0.445028, 1.569633, 0.145122)",
        "(-0.445071, 1.559450, 0.145727)",
        "(-0.445136, 1.549308, 0.145200)",
        "(-0.445123, 1.544217, 0.144549)",
        "(-0.445157, 1.534180, 0.143009)",
        "(-0.445369, 1.524498, 0.141281)",
        "(-0.445518, 1.515032, 0.139079)",
        "(-0.445378, 1.505740, 0.136261)",
        "(-0.445252, 1.501183, 0.134662)",
        "(-0.444841, 1.492199, 0.131559)",
        "(-0.444386, 1.483806, 0.128192)",
        "(-0.443885, 1.475948, 0.124337)",
        "(-0.443248, 1.468533, 0.119614)",
        "(-0.442893, 1.465079, 0.116953)",
        "(-0.442233, 1.458664, 0.111437)",
        "(-0.441834, 1.453329, 0.105689)",
        "(-0.441829, 1.449024, 0.099925)",
        "(-0.441740, 1.445571, 0.093431)",
        "(-0.441562, 1.443028, 0.086049)",
        "(-0.441566, 1.442142, 0.082308)",
        "(-0.442009, 1.441522, 0.075031)",
        "(-0.442718, 1.442509, 0.068014)",
        "(-0.443338, 1.444575, 0.060952)",
        "(-0.443742, 1.447699, 0.054010)",
        "(-0.444026, 1.449773, 0.050717)",
        "(-0.444755, 1.454786, 0.044790)",
        "(-0.445223, 1.460896, 0.039752)",
        "(-0.445346, 1.468065, 0.035200)",
        "(-0.445337, 1.472057, 0.033080)",
        "(-0.445440, 1.480504, 0.029172)",
        "(-0.445700, 1.490024, 0.026233)",
        "(-0.445834, 1.500168, 0.023670)",
        "(-0.445830, 1.510833, 0.021415)",
        "(-0.445753, 1.516308, 0.020464)",
        "(-0.445822, 1.527921, 0.019416)",
        "(-0.446231, 1.539935, 0.019073)",
        "(-0.446623, 1.551949, 0.019082)",
        "(-0.446868, 1.563547, 0.019070)",
        "(-0.446997, 1.569094, 0.019281)",
        "(-0.447494, 1.580211, 0.020013)",
        "(-0.448440, 1.590918, 0.021965)",
        "(-0.449476, 1.600951, 0.024652)",
        "(-0.450297, 1.610070, 0.027600)",
        "(-0.450667, 1.614260, 0.029135)",
        "(-0.451483, 1.622134, 0.032605)",
        "(-0.452382, 1.629337, 0.036932)",
        "(-0.453300, 1.635805, 0.041771)",
        "(-0.453943, 1.641264, 0.046495)",
        "(-0.454523, 1.645807, 0.051374)",
        "(-0.454824, 1.647853, 0.053940)",
        "(-0.455505, 1.651459, 0.059623)",
        "(-0.456119, 1.654566, 0.065695)",
        "(-0.456886, 1.656885, 0.072081)",
        "(-0.457244, 1.657743, 0.075294)",
        "(-0.457740, 1.659011, 0.081912)",
        "(-0.457929, 1.659803, 0.088871)",
        "(-0.458116, 1.660083, 0.096059)",
        "(-0.458384, 1.659505, 0.103123)",
        "(-0.458462, 1.658841, 0.106530)",
        "(-0.458485, 1.657055, 0.113154)",
        "(-0.458400, 1.654615, 0.119733)",
        "(-0.458400, 1.651571, 0.126472)",
        "(-0.458908, 1.647759, 0.133186)",
        "(-0.459406, 1.645534, 0.136242)",
        "(-0.460512, 1.640504, 0.141599)",
        "(-0.461457, 1.634591, 0.146294)",
        "(-0.462243, 1.627989, 0.150798)",
        "(-0.462967, 1.620958, 0.155267)",
        "(-0.463287, 1.617249, 0.157439)",
        "(-0.463663, 1.609235, 0.161467)",
        "(-0.463711, 1.600752, 0.164958)",
        "(-0.463566, 1.591914, 0.167780)",
        "(-0.463496, 1.582706, 0.170107)",
        "(-0.463561, 1.577932, 0.171058)",
        "(-0.463669, 1.568193, 0.172667)",
        "(-0.463636, 1.558271, 0.173316)",
        "(-0.463506, 1.548171, 0.172792)",
        "(-0.463466, 1.537958, 0.171709)",
        "(-0.463558, 1.532845, 0.171091)",
        "(-0.463886, 1.522623, 0.169741)",
        "(-0.464073, 1.512424, 0.168047)",
        "(-0.463850, 1.502103, 0.165552)",
        "(-0.463519, 1.496859, 0.163652)",
        "(-0.463048, 1.486483, 0.159893)",
        "(-0.462650, 1.476215, 0.155971)",
        "(-0.462408, 1.466479, 0.151987)",
        "(-0.461744, 1.457376, 0.147134)",
        "(-0.460431, 1.448816, 0.141126)",
        "(-0.459740, 1.444810, 0.137859)",
        "(-0.458790, 1.437788, 0.130972)",
        "(-0.458205, 1.431994, 0.123929)",
        "(-0.457431, 1.427341, 0.116105)",
        "(-0.456527, 1.423886, 0.107092)",
        "(-0.456169, 1.422785, 0.102122)",
        "(-0.455753, 1.421309, 0.092318)",
        "(-0.455442, 1.421217, 0.082507)",
        "(-0.455256, 1.422571, 0.072889)",
        "(-0.455047, 1.425322, 0.063786)",
        "(-0.454853, 1.427268, 0.059392)",
        "(-0.454345, 1.432149, 0.050909)",
        "(-0.453760, 1.438446, 0.042826)",
        "(-0.453193, 1.446251, 0.035538)",
        "(-0.452805, 1.455661, 0.029449)",
        "(-0.452615, 1.460928, 0.026747)",
        "(-0.452285, 1.472100, 0.021759)",
        "(-0.451885, 1.484240, 0.017240)",
        "(-0.451388, 1.496417, 0.013439)",
        "(-0.450991, 1.509485, 0.010556)",
        "(-0.450790, 1.516331, 0.009570)",
        "(-0.450273, 1.530144, 0.008029)",
        "(-0.449826, 1.543834, 0.006694)",
        "(-0.449762, 1.557215, 0.005746)",
        "(-0.450230, 1.570546, 0.005910)",
        "(-0.450633, 1.577099, 0.006582)",
        "(-0.451196, 1.589725, 0.008547)",
        "(-0.451381, 1.601361, 0.010919)",
        "(-0.451622, 1.611919, 0.013426)",
        "(-0.452085, 1.621606, 0.016419)",
        "(-0.453004, 1.630558, 0.020255)",
        "(-0.453620, 1.634712, 0.022528)",
        "(-0.454533, 1.642277, 0.027282)",
        "(-0.455030, 1.648739, 0.032140)",
        "(-0.455479, 1.654065, 0.037251)",
        "(-0.455615, 1.656573, 0.039884)",
        "(-0.455621, 1.660760, 0.045694)",
        "(-0.455725, 1.664158, 0.052134)",
        "(-0.455886, 1.666702, 0.058734)",
        "(-0.456123, 1.668264, 0.065258)",
        "(-0.456307, 1.668666, 0.068625)",
        "(-0.456768, 1.669015, 0.075768)",
        "(-0.457175, 1.668655, 0.083253)",
        "(-0.457349, 1.667450, 0.090669)",
        "(-0.457335, 1.664976, 0.097955)",
        "(-0.457275, 1.663400, 0.101629)",
        "(-0.456987, 1.659949, 0.109130)",
        "(-0.456629, 1.655754, 0.116942)",
        "(-0.456391, 1.651010, 0.124676)",
        "(-0.456460, 1.645443, 0.132121)",
        "(-0.456622, 1.642330, 0.135542)",
        "(-0.457039, 1.635679, 0.141822)",
        "(-0.457400, 1.628350, 0.147545)",
        "(-0.457505, 1.620313, 0.153170)",
        "(-0.457571, 1.611810, 0.158754)",
        "(-0.457677, 1.602722, 0.163818)",
        "(-0.457755, 1.597904, 0.166021)",
        "(-0.457754, 1.587425, 0.169561)",
        "(-0.457166, 1.576638, 0.172570)",
        "(-0.456244, 1.565711, 0.175336)",
        "(-0.455850, 1.560084, 0.176745)",
        "(-0.455512, 1.548549, 0.179412)",
        "(-0.455527, 1.536896, 0.181250)",
        "(-0.455260, 1.525240, 0.182097)",
        "(-0.454803, 1.519528, 0.182011)",
        "(-0.454247, 1.508286, 0.182067)",
        "(-0.454038, 1.497501, 0.181671)",
        "(-0.454075, 1.487175, 0.180773)",
        "(-0.453715, 1.477467, 0.178643)",
        "(-0.452605, 1.468114, 0.175508)",
        "(-0.451981, 1.463636, 0.173630)",
        "(-0.451095, 1.455463, 0.169132)",
        "(-0.450333, 1.448099, 0.164103)",
        "(-0.449381, 1.441726, 0.158305)",
        "(-0.448208, 1.436817, 0.151036)",
        "(-0.447583, 1.434723, 0.146972)",
        "(-0.446695, 1.431958, 0.138203)",
        "(-0.446389, 1.430642, 0.129656)",
        "(-0.445926, 1.430527, 0.120527)",
        "(-0.445264, 1.431535, 0.110162)",
        "(-0.445033, 1.432575, 0.104644)",
        "(-0.445170, 1.435598, 0.093678)",
        "(-0.445672, 1.439699, 0.082859)",
        "(-0.445717, 1.444951, 0.072216)",
        "(-0.445548, 1.450743, 0.061942)",
        "(-0.445458, 1.454220, 0.057052)",
        "(-0.445587, 1.461928, 0.047730)",
        "(-0.445960, 1.470896, 0.039466)",
        "(-0.446018, 1.480958, 0.032327)",
        "(-0.445860, 1.491961, 0.026071)",
        "(-0.445762, 1.497771, 0.023221)",
        "(-0.445681, 1.509868, 0.018098)",
        "(-0.446002, 1.522557, 0.013938)",
        "(-0.446238, 1.529125, 0.012486)",
        "(-0.446062, 1.548347, 0.008010)",
        "(-0.445801, 1.554831, 0.007038)",
        "(-0.445653, 1.567924, 0.005865)",
        "(-0.445794, 1.581042, 0.005773)",
        "(-0.445845, 1.593878, 0.006241)",
        "(-0.446137, 1.606453, 0.006950)",
        "(-0.446494, 1.612545, 0.007593)",
        "(-0.447270, 1.624357, 0.009520)",
        "(-0.448354, 1.635432, 0.012531)",
        "(-0.449456, 1.645490, 0.015830)",
        "(-0.450519, 1.654277, 0.019120)",
        "(-0.451699, 1.662043, 0.023107)",
        "(-0.452286, 1.665549, 0.025435)",
        "(-0.453356, 1.671832, 0.030370)",
        "(-0.454075, 1.676902, 0.035629)",
        "(-0.454451, 1.680884, 0.041504)",
        "(-0.455077, 1.683991, 0.047935)",
        "(-0.455409, 1.685184, 0.051307)",
        "(-0.455773, 1.686455, 0.058337)",
        "(-0.455807, 1.686896, 0.065401)",
        "(-0.455829, 1.686305, 0.072445)",
        "(-0.455820, 1.685690, 0.075906)",
        "(-0.455675, 1.684029, 0.082719)",
        "(-0.455572, 1.681611, 0.089318)",
        "(-0.455605, 1.678275, 0.095450)",
        "(-0.455786, 1.674304, 0.101569)",
        "(-0.456005, 1.671911, 0.104737)",
        "(-0.456464, 1.666854, 0.111035)",
        "(-0.456989, 1.660677, 0.116782)",
        "(-0.457344, 1.653648, 0.121815)",
        "(-0.457609, 1.645655, 0.126376)",
        "(-0.457733, 1.641509, 0.128619)",
        "(-0.457931, 1.632545, 0.132840)",
        "(-0.457926, 1.623133, 0.136961)",
        "(-0.457603, 1.612982, 0.140802)",
        "(-0.456984, 1.602465, 0.144359)",
        "(-0.456547, 1.597043, 0.145929)",
        "(-0.455646, 1.586124, 0.148945)",
        "(-0.454555, 1.575240, 0.151539)",
        "(-0.453223, 1.564424, 0.153731)",
        "(-0.451596, 1.553833, 0.155649)",
        "(-0.450772, 1.548755, 0.156422)",
        "(-0.449078, 1.538884, 0.157801)",
        "(-0.447438, 1.529556, 0.158814)",
        "(-0.446151, 1.520636, 0.159031)",
        "(-0.444941, 1.512190, 0.158130)",
        "(-0.444491, 1.508258, 0.157088)",
        "(-0.443929, 1.500887, 0.154072)",
        "(-0.443712, 1.494205, 0.150176)",
        "(-0.443660, 1.488119, 0.145762)",
        "(-0.443403, 1.482539, 0.140847)",
        "(-0.443302, 1.479920, 0.138127)",
        "(-0.442940, 1.475349, 0.131539)",
        "(-0.442417, 1.471319, 0.124105)",
        "(-0.441813, 1.468120, 0.115712)",
        "(-0.440960, 1.465806, 0.106776)",
        "(-0.440572, 1.465080, 0.102179)",
        "(-0.439982, 1.464475, 0.093186)",
        "(-0.439479, 1.465093, 0.084580)",
        "(-0.439193, 1.467130, 0.076494)",
        "(-0.439037, 1.470607, 0.069131)",
        "(-0.439062, 1.472879, 0.065681)",
        "(-0.439370, 1.478225, 0.059112)",
        "(-0.439780, 1.484644, 0.053058)",
        "(-0.440022, 1.491899, 0.047473)",
        "(-0.440348, 1.499821, 0.042213)",
        "(-0.440541, 1.504052, 0.039731)",
        "(-0.440992, 1.513001, 0.035326)",
        "(-0.441233, 1.522123, 0.031439)",
        "(-0.441193, 1.531850, 0.028579)",
        "(-0.440725, 1.541408, 0.026498)",
        "(-0.440486, 1.546383, 0.025778)",
        "(-0.439780, 1.556390, 0.024570)",
        "(-0.438883, 1.566501, 0.023630)",
        "(-0.438427, 1.576739, 0.023083)",
        "(-0.438506, 1.587175, 0.023180)",
        "(-0.438833, 1.592459, 0.023538)",
        "(-0.439517, 1.602772, 0.024462)",
        "(-0.440261, 1.612679, 0.025705)",
        "(-0.441280, 1.622264, 0.027505)",
        "(-0.442278, 1.631520, 0.029812)",
        "(-0.442731, 1.635942, 0.031181)",
        "(-0.443680, 1.644413, 0.034127)",
        "(-0.444741, 1.652346, 0.037217)",
        "(-0.445789, 1.659642, 0.040509)",
        "(-0.446967, 1.666284, 0.044804)",
        "(-0.447562, 1.669298, 0.047389)",
        "(-0.448793, 1.674733, 0.052697)",
        "(-0.450126, 1.679195, 0.058179)",
        "(-0.451329, 1.682754, 0.064110)",
        "(-0.452445, 1.685602, 0.070456)",
        "(-0.452948, 1.686542, 0.073799)",
        "(-0.453810, 1.688013, 0.080446)",
        "(-0.454883, 1.688476, 0.087224)",
        "(-0.456221, 1.688026, 0.093984)",
        "(-0.457367, 1.686646, 0.100482)",
        "(-0.457748, 1.685581, 0.103543)",
        "(-0.458349, 1.682931, 0.109455)",
        "(-0.458775, 1.679646, 0.115232)",
        "(-0.459008, 1.675772, 0.120814)",
        "(-0.459253, 1.671181, 0.126131)",
        "(-0.459434, 1.668692, 0.128670)",
        "(-0.459890, 1.663235, 0.133416)",
        "(-0.460147, 1.657402, 0.137731)",
        "(-0.460316, 1.651008, 0.141485)",
        "(-0.460632, 1.643989, 0.144940)",
        "(-0.460858, 1.640260, 0.146551)",
        "(-0.461231, 1.632542, 0.149439)",
        "(-0.461294, 1.624337, 0.151441)",
        "(-0.461191, 1.615712, 0.152698)",
        "(-0.461226, 1.606626, 0.153848)",
        "(-0.461293, 1.601815, 0.154487)",
        "(-0.460969, 1.591853, 0.155685)",
        "(-0.460004, 1.581725, 0.156233)",
        "(-0.458076, 1.571354, 0.155740)",
        "(-0.457176, 1.566220, 0.155591)",
        "(-0.454537, 1.551033, 0.155295)",
        "(-0.454022, 1.546534, 0.155272)",
        "(-0.452856, 1.537422, 0.154584)",
        "(-0.451825, 1.528587, 0.152840)",
        "(-0.450920, 1.520054, 0.150177)",
        "(-0.450596, 1.515953, 0.148726)",
        "(-0.450137, 1.508241, 0.145436)",
        "(-0.449614, 1.500957, 0.141331)",
        "(-0.448913, 1.494091, 0.136319)",
        "(-0.448159, 1.487729, 0.130781)",
        "(-0.447874, 1.484746, 0.128003)",
        "(-0.447382, 1.479442, 0.122217)",
        "(-0.446778, 1.474702, 0.115975)",
        "(-0.445989, 1.470500, 0.108742)",
        "(-0.445274, 1.467192, 0.101015)",
        "(-0.445024, 1.466057, 0.097220)",
        "(-0.444547, 1.464489, 0.089673)",
        "(-0.444198, 1.463965, 0.081952)",
        "(-0.443742, 1.464577, 0.074127)",
        "(-0.443379, 1.466404, 0.066406)",
        "(-0.443228, 1.467767, 0.062581)",
        "(-0.443067, 1.471150, 0.055027)",
        "(-0.442832, 1.475425, 0.047954)",
        "(-0.442019, 1.480615, 0.041689)",
        "(-0.440953, 1.486913, 0.036163)",
        "(-0.440454, 1.490487, 0.033629)",
        "(-0.439513, 1.498296, 0.028896)",
        "(-0.438834, 1.507282, 0.025034)",
        "(-0.438371, 1.517365, 0.022009)",
        "(-0.437968, 1.528146, 0.019562)",
        "(-0.437864, 1.533684, 0.018399)",
        "(-0.437852, 1.545053, 0.016275)",
        "(-0.437814, 1.556617, 0.014769)",
        "(-0.437968, 1.568453, 0.014474)",
        "(-0.438118, 1.580214, 0.014938)",
        "(-0.438242, 1.585949, 0.015301)",
        "(-0.438592, 1.597045, 0.016238)",
        "(-0.438924, 1.607561, 0.017868)",
        "(-0.439273, 1.617549, 0.020076)",
        "(-0.439679, 1.626837, 0.022635)",
        "(-0.439963, 1.631135, 0.023977)",
        "(-0.440670, 1.639187, 0.026916)",
        "(-0.441199, 1.646476, 0.030456)",
        "(-0.441599, 1.652949, 0.034638)",
        "(-0.441863, 1.658551, 0.039259)",
        "(-0.442025, 1.661067, 0.041668)",
        "(-0.442552, 1.665354, 0.046778)",
        "(-0.443275, 1.668879, 0.052301)",
        "(-0.444383, 1.671720, 0.058566)",
        "(-0.445883, 1.673682, 0.065276)",
        "(-0.446722, 1.674355, 0.068551)",
        "(-0.448450, 1.674871, 0.074990)",
        "(-0.449857, 1.674451, 0.081297)",
        "(-0.450888, 1.673129, 0.087560)",
        "(-0.451633, 1.670992, 0.093904)",
        "(-0.451993, 1.669783, 0.097048)",
        "(-0.452530, 1.666465, 0.103158)",
        "(-0.453125, 1.662499, 0.109063)",
        "(-0.453733, 1.657847, 0.114698)",
        "(-0.454034, 1.652489, 0.119953)",
        "(-0.454113, 1.649728, 0.122456)",
        "(-0.454219, 1.643838, 0.127053)",
        "(-0.454412, 1.637414, 0.131153)",
        "(-0.454699, 1.630457, 0.135026)",
        "(-0.454904, 1.623312, 0.138546)",
        "(-0.454972, 1.619664, 0.139987)",
        "(-0.455034, 1.612205, 0.142433)",
        "(-0.455102, 1.604379, 0.144443)",
        "(-0.455365, 1.596354, 0.146237)",
        "(-0.455655, 1.588338, 0.147537)",
        "(-0.455750, 1.584289, 0.147916)",
        "(-0.455766, 1.576001, 0.147984)",
        "(-0.455694, 1.567530, 0.147713)",
        "(-0.455839, 1.559026, 0.147483)",
        "(-0.455961, 1.550384, 0.146600)",
        "(-0.455923, 1.546015, 0.145995)",
        "(-0.455453, 1.537109, 0.144251)",
        "(-0.454828, 1.527971, 0.142315)",
        "(-0.454172, 1.518545, 0.140060)",
        "(-0.453486, 1.508990, 0.136855)",
        "(-0.453081, 1.504161, 0.134729)",
        "(-0.452095, 1.494493, 0.129228)",
        "(-0.451306, 1.484983, 0.123120)",
        "(-0.450489, 1.475844, 0.116469)",
        "(-0.449538, 1.467456, 0.109280)",
        "(-0.449051, 1.463586, 0.105446)",
        "(-0.448264, 1.456596, 0.097490)",
        "(-0.447453, 1.450975, 0.089108)",
        "(-0.446556, 1.447030, 0.080567)",
        "(-0.445706, 1.444896, 0.071941)",
        "(-0.445342, 1.444641, 0.067546)",
        "(-0.444536, 1.445463, 0.058712)",
        "(-0.443690, 1.448318, 0.050193)",
        "(-0.442962, 1.453197, 0.042254)",
        "(-0.442193, 1.459908, 0.034875)",
        "(-0.441831, 1.463975, 0.031429)",
        "(-0.441042, 1.473044, 0.024758)",
        "(-0.440485, 1.483550, 0.018831)",
        "(-0.440438, 1.495787, 0.014056)",
        "(-0.440453, 1.508027, 0.010382)",
        "(-0.440436, 1.514345, 0.008791)",
        "(-0.440426, 1.527398, 0.005954)",
        "(-0.440421, 1.540784, 0.003766)",
        "(-0.440586, 1.554445, 0.002535)",
        "(-0.440640, 1.568034, 0.002157)",
        "(-0.440629, 1.574665, 0.002334)",
        "(-0.440729, 1.587471, 0.003079)",
        "(-0.441341, 1.599577, 0.004344)",
        "(-0.442725, 1.611056, 0.006459)",
        "(-0.444343, 1.621844, 0.009541)",
        "(-0.445057, 1.626874, 0.011373)",
        "(-0.446268, 1.636182, 0.015161)",
        "(-0.447064, 1.644382, 0.019017)",
        "(-0.448145, 1.651904, 0.023343)",
        "(-0.449367, 1.658472, 0.028037)",
        "(-0.449780, 1.661408, 0.030408)",
        "(-0.450294, 1.666419, 0.035285)",
        "(-0.450997, 1.670392, 0.040415)",
        "(-0.452088, 1.673446, 0.046267)",
        "(-0.453203, 1.675934, 0.052861)",
        "(-0.453658, 1.676913, 0.056238)",
        "(-0.454341, 1.678229, 0.063158)",
        "(-0.454803, 1.678804, 0.070228)",
        "(-0.455281, 1.678619, 0.077371)",
        "(-0.455846, 1.677740, 0.084694)",
        "(-0.456193, 1.676973, 0.088402)",
        "(-0.456923, 1.674965, 0.095984)",
        "(-0.457642, 1.672168, 0.103691)",
        "(-0.458550, 1.668536, 0.111222)",
        "(-0.459308, 1.664029, 0.118316)",
        "(-0.459692, 1.661446, 0.121704)",
        "(-0.460441, 1.655905, 0.128220)",
        "(-0.461193, 1.649610, 0.134479)",
        "(-0.461894, 1.642570, 0.140652)",
        "(-0.462488, 1.635115, 0.146597)",
        "(-0.462738, 1.631226, 0.149358)",
        "(-0.463124, 1.623016, 0.154600)",
        "(-0.463633, 1.614143, 0.159451)",
        "(-0.464776, 1.604439, 0.163992)",
        "(-0.466169, 1.594363, 0.168610)",
        "(-0.466836, 1.589352, 0.170781)",
        "(-0.467814, 1.579166, 0.174097)",
        "(-0.468558, 1.568538, 0.176016)",
        "(-0.469479, 1.557611, 0.177035)",
        "(-0.469996, 1.546872, 0.177519)",
        "(-0.470107, 1.541631, 0.177492)",
        "(-0.470034, 1.531307, 0.176602)",
        "(-0.469642, 1.521179, 0.174586)",
        "(-0.468887, 1.511423, 0.171288)",
        "(-0.467864, 1.502107, 0.166981)",
        "(-0.467258, 1.497595, 0.164586)",
        "(-0.465816, 1.488714, 0.159712)",
        "(-0.463919, 1.480603, 0.154358)",
        "(-0.461181, 1.473526, 0.147733)",
        "(-0.457772, 1.467496, 0.139677)",
        "(-0.456272, 1.465079, 0.135295)",
        "(-0.453934, 1.461417, 0.126631)",
        "(-0.451822, 1.459208, 0.117284)",
        "(-0.449736, 1.458485, 0.106458)",
        "(-0.448003, 1.459284, 0.094487)",
        "(-0.447425, 1.460349, 0.088344)",
        "(-0.446493, 1.463617, 0.076396)",
        "(-0.445161, 1.468650, 0.064862)",
        "(-0.443695, 1.475263, 0.054127)",
        "(-0.442321, 1.483161, 0.044021)",
        "(-0.442032, 1.487811, 0.039367)",
        "(-0.442173, 1.498034, 0.031255)",
        "(-0.442416, 1.509245, 0.024352)",
        "(-0.442667, 1.521154, 0.018304)",
        "(-0.442937, 1.533591, 0.013631)",
        "(-0.443180, 1.539992, 0.011953)",
        "(-0.444032, 1.552795, 0.009103)",
        "(-0.445247, 1.565349, 0.006563)",
        "(-0.446759, 1.577651, 0.004711)",
        "(-0.448108, 1.589774, 0.004037)",
        "(-0.448592, 1.595688, 0.004248)",
        "(-0.449294, 1.607021, 0.005306)",
        "(-0.450077, 1.617577, 0.006581)",
        "(-0.451313, 1.627437, 0.008612)",
        "(-0.452904, 1.637093, 0.012125)",
        "(-0.453606, 1.641755, 0.014759)",
        "(-0.454333, 1.650759, 0.020212)",
        "(-0.454456, 1.658923, 0.026077)",
        "(-0.454766, 1.666377, 0.032371)",
        "(-0.455897, 1.673359, 0.039766)",
        "(-0.456461, 1.676613, 0.043818)",
        "(-0.457281, 1.682494, 0.052291)",
        "(-0.457972, 1.687209, 0.061159)",
        "(-0.458785, 1.691100, 0.070358)",
        "(-0.459898, 1.693865, 0.079793)",
        "(-0.460443, 1.695024, 0.084401)",
        "(-0.461276, 1.696227, 0.093425)",
        "(-0.461989, 1.696595, 0.102532)",
        "(-0.462808, 1.696335, 0.112037)",
        "(-0.463550, 1.695290, 0.121447)",
        "(-0.463779, 1.694372, 0.125911)",
        "(-0.464083, 1.692058, 0.134402)",
        "(-0.464425, 1.688973, 0.142517)",
        "(-0.464928, 1.685393, 0.150693)",
        "(-0.465408, 1.680857, 0.158459)",
        "(-0.465671, 1.678342, 0.162180)",
        "(-0.466255, 1.672650, 0.169089)",
        "(-0.466663, 1.666378, 0.175374)",
        "(-0.466835, 1.659479, 0.180968)",
        "(-0.466881, 1.651886, 0.185948)",
        "(-0.466869, 1.647855, 0.188186)",
        "(-0.466691, 1.639326, 0.192000)",
        "(-0.465971, 1.630052, 0.194549)",
        "(-0.464953, 1.620363, 0.196426)",
        "(-0.463735, 1.610588, 0.198146)",
        "(-0.463111, 1.605719, 0.198971)",
        "(-0.462051, 1.595901, 0.200040)",
        "(-0.460860, 1.586001, 0.200179)",
        "(-0.459376, 1.576029, 0.199235)",
        "(-0.458042, 1.566226, 0.197640)",
        "(-0.457407, 1.561476, 0.196643)",
        "(-0.456006, 1.552116, 0.194225)",
        "(-0.454327, 1.543136, 0.190934)",
        "(-0.452562, 1.534441, 0.187169)",
        "(-0.450701, 1.526073, 0.182593)",
        "(-0.449727, 1.522066, 0.179796)",
        "(-0.447993, 1.514280, 0.173213)",
        "(-0.446597, 1.506845, 0.165370)",
        "(-0.445634, 1.499836, 0.156442)",
        "(-0.444849, 1.493307, 0.146881)",
        "(-0.444579, 1.490274, 0.142038)",
        "(-0.444281, 1.484703, 0.132454)",
        "(-0.443610, 1.479770, 0.122453)",
        "(-0.442611, 1.475575, 0.111412)",
        "(-0.442147, 1.472880, 0.100215)",
        "(-0.442155, 1.472254, 0.094788)",
        "(-0.442232, 1.472097, 0.084066)",
        "(-0.442336, 1.473557, 0.073601)",
        "(-0.442370, 1.476593, 0.063918)",
        "(-0.442577, 1.481064, 0.055331)",
        "(-0.442755, 1.483806, 0.051374)",
        "(-0.443069, 1.489930, 0.043844)",
        "(-0.443173, 1.497180, 0.037192)",
        "(-0.443005, 1.505234, 0.031466)",
        "(-0.442663, 1.513759, 0.026322)",
        "(-0.442534, 1.518399, 0.024170)",
        "(-0.442289, 1.527469, 0.019869)",
        "(-0.441781, 1.536903, 0.016257)",
        "(-0.440925, 1.546425, 0.012740)",
        "(-0.439974, 1.556160, 0.009285)",
        "(-0.439695, 1.560753, 0.008078)",
        "(-0.439211, 1.570054, 0.006381)",
        "(-0.438347, 1.579449, 0.005123)",
        "(-0.437269, 1.588828, 0.004390)",
        "(-0.436314, 1.598458, 0.004916)",
        "(-0.435858, 1.603358, 0.005748)",
        "(-0.435254, 1.613044, 0.008050)",
        "(-0.435028, 1.622267, 0.010723)",
        "(-0.435159, 1.631062, 0.013588)",
        "(-0.435755, 1.639415, 0.017060)",
        "(-0.436132, 1.643479, 0.019117)",
        "(-0.436975, 1.651195, 0.024072)",
        "(-0.437635, 1.658231, 0.029670)",
        "(-0.438578, 1.664284, 0.035413)",
        "(-0.439909, 1.669544, 0.041673)",
        "(-0.440563, 1.672061, 0.045150)",
        "(-0.441627, 1.676591, 0.052716)",
        "(-0.442586, 1.680441, 0.060617)",
        "(-0.443661, 1.683393, 0.068686)",
        "(-0.445161, 1.685237, 0.076497)",
        "(-0.446026, 1.685904, 0.080350)",
        "(-0.447754, 1.686481, 0.088175)",
        "(-0.449207, 1.686077, 0.096156)",
        "(-0.450255, 1.684791, 0.104223)",
        "(-0.451114, 1.682603, 0.112226)",
        "(-0.451436, 1.681054, 0.116206)",
        "(-0.452103, 1.677429, 0.123975)",
        "(-0.452685, 1.672845, 0.131281)",
        "(-0.453426, 1.667525, 0.138181)",
        "(-0.454443, 1.661011, 0.144418)",
        "(-0.454903, 1.657346, 0.147349)",
        "(-0.455712, 1.649411, 0.152916)",
        "(-0.456339, 1.640864, 0.157867)",
        "(-0.456646, 1.631520, 0.162314)",
        "(-0.456719, 1.621024, 0.166575)",
        "(-0.456685, 1.615437, 0.168519)",
        "(-0.456230, 1.603886, 0.171455)",
        "(-0.455340, 1.591874, 0.172967)",
        "(-0.454174, 1.579170, 0.173483)",
        "(-0.453218, 1.566165, 0.173896)",
        "(-0.452793, 1.559664, 0.173963)",
        "(-0.451957, 1.546921, 0.173294)",
        "(-0.450999, 1.534191, 0.171233)",
        "(-0.449993, 1.521392, 0.167806)",
        "(-0.448854, 1.508940, 0.163858)",
        "(-0.448223, 1.502976, 0.161713)",
        "(-0.446599, 1.491840, 0.156283)",
        "(-0.444563, 1.481355, 0.149488)",
        "(-0.442352, 1.471821, 0.141473)",
        "(-0.440097, 1.464108, 0.132805)",
        "(-0.439121, 1.461176, 0.128294)",
        "(-0.437373, 1.456616, 0.118624)",
        "(-0.435936, 1.453964, 0.107658)",
        "(-0.434745, 1.453451, 0.096012)",
        "(-0.433740, 1.455147, 0.084761)",
        "(-0.433370, 1.456822, 0.079363)",
        "(-0.432709, 1.461212, 0.068819)",
        "(-0.431791, 1.467124, 0.058930)",
        "(-0.430877, 1.474735, 0.050215)",
        "(-0.430348, 1.483955, 0.042709)",
        "(-0.430110, 1.489137, 0.039376)",
        "(-0.429704, 1.500193, 0.033061)",
        "(-0.429672, 1.512154, 0.027424)",
        "(-0.430191, 1.524830, 0.022751)",
        "(-0.430910, 1.538064, 0.019102)",
        "(-0.431278, 1.544764, 0.017683)",
        "(-0.431731, 1.557965, 0.015387)",
        "(-0.431785, 1.571032, 0.013933)",
        "(-0.432861, 1.584228, 0.013691)",
        "(-0.434812, 1.597251, 0.014650)",
        "(-0.436114, 1.603692, 0.015554)",
        "(-0.438942, 1.616237, 0.017687)",
        "(-0.441817, 1.628068, 0.020258)",
        "(-0.444823, 1.638978, 0.023159)",
        "(-0.448158, 1.648959, 0.026671)",
        "(-0.449830, 1.653655, 0.028677)",
        "(-0.453104, 1.662106, 0.033149)",
        "(-0.456104, 1.669548, 0.037963)",
        "(-0.458586, 1.675921, 0.043264)",
        "(-0.460845, 1.681307, 0.049428)",
        "(-0.461940, 1.683661, 0.052739)",
        "(-0.464014, 1.687403, 0.059678)",
        "(-0.465497, 1.689953, 0.066896)",
        "(-0.466763, 1.691650, 0.074516)",
        "(-0.467883, 1.692384, 0.082425)",
        "(-0.468424, 1.692473, 0.086447)",
        "(-0.469463, 1.692041, 0.094536)",
        "(-0.470407, 1.690495, 0.102715)",
        "(-0.471349, 1.688129, 0.110624)",
        "(-0.472150, 1.684787, 0.118363)",
        "(-0.472451, 1.682747, 0.122156)",
        "(-0.472856, 1.678026, 0.129426)",
        "(-0.472935, 1.672428, 0.136170)",
        "(-0.472511, 1.665978, 0.142344)",
        "(-0.471730, 1.658737, 0.147982)",
        "(-0.471342, 1.654780, 0.150610)",
        "(-0.470522, 1.646421, 0.155657)",
        "(-0.469531, 1.637439, 0.160219)",
        "(-0.468519, 1.628019, 0.164405)",
        "(-0.467521, 1.617804, 0.168101)",
        "(-0.467089, 1.612297, 0.169578)",
        "(-0.466140, 1.601264, 0.171788)",
        "(-0.464695, 1.590075, 0.172684)",
        "(-0.462719, 1.578641, 0.172900)",
        "(-0.461085, 1.567108, 0.172857)",
        "(-0.460398, 1.561423, 0.172510)",
        "(-0.458946, 1.550318, 0.171263)",
        "(-0.457185, 1.539599, 0.168802)",
        "(-0.455651, 1.529003, 0.166158)",
        "(-0.454298, 1.518957, 0.162605)",
        "(-0.453582, 1.514116, 0.160575)",
        "(-0.451910, 1.504785, 0.155973)",
        "(-0.450167, 1.496227, 0.150563)",
        "(-0.448496, 1.488512, 0.144488)",
        "(-0.447009, 1.481925, 0.137654)",
        "(-0.446377, 1.479078, 0.133932)",
        "(-0.445321, 1.474026, 0.126088)",
        "(-0.444532, 1.469971, 0.117586)",
        "(-0.443753, 1.467029, 0.108554)",
        "(-0.442951, 1.465185, 0.099227)",
        "(-0.442640, 1.464741, 0.094366)",
        "(-0.442148, 1.464523, 0.084390)",
        "(-0.441502, 1.465428, 0.074508)",
        "(-0.440652, 1.467739, 0.065430)",
        "(-0.439933, 1.471437, 0.057162)",
        "(-0.439472, 1.473676, 0.053073)",
        "(-0.438679, 1.478687, 0.044990)",
        "(-0.438106, 1.484892, 0.037754)",
        "(-0.437017, 1.492261, 0.031437)",
        "(-0.435727, 1.500984, 0.026238)",
        "(-0.435316, 1.505890, 0.024180)",
        "(-0.434863, 1.516379, 0.020547)",
        "(-0.434466, 1.527045, 0.016745)",
        "(-0.434223, 1.538709, 0.013769)",
        "(-0.433961, 1.550916, 0.011908)",
        "(-0.433937, 1.557213, 0.011459)",
        "(-0.433862, 1.570005, 0.010983)",
        "(-0.433771, 1.582627, 0.010725)",
        "(-0.433484, 1.594754, 0.010760)",
        "(-0.432968, 1.606636, 0.011674)",
        "(-0.432817, 1.612483, 0.012607)",
        "(-0.432623, 1.623914, 0.015192)",
        "(-0.432597, 1.634842, 0.018341)",
        "(-0.432936, 1.644764, 0.021648)",
        "(-0.433880, 1.654199, 0.025660)",
        "(-0.434541, 1.658324, 0.027916)",
        "(-0.436236, 1.665760, 0.033124)",
        "(-0.438190, 1.672319, 0.038623)",
        "(-0.439966, 1.677940, 0.044467)",
        "(-0.441611, 1.682769, 0.050814)",
        "(-0.442411, 1.684868, 0.054116)",
        "(-0.443963, 1.688262, 0.061097)",
        "(-0.445410, 1.690638, 0.068362)",
        "(-0.446825, 1.691871, 0.075782)",
        "(-0.448340, 1.692037, 0.083401)",
        "(-0.449039, 1.692033, 0.087102)",
        "(-0.450331, 1.690606, 0.094153)",
        "(-0.451369, 1.688330, 0.100942)",
        "(-0.452178, 1.685402, 0.107682)",
        "(-0.452947, 1.681819, 0.114151)",
        "(-0.453370, 1.679737, 0.117221)",
        "(-0.454337, 1.675213, 0.123118)",
        "(-0.455303, 1.670048, 0.128782)",
        "(-0.456035, 1.664526, 0.134171)",
        "(-0.456334, 1.658463, 0.139167)",
        "(-0.456395, 1.655216, 0.141519)",
        "(-0.456577, 1.648125, 0.145835)",
        "(-0.456712, 1.640319, 0.149368)",
        "(-0.456681, 1.631969, 0.152039)",
        "(-0.456315, 1.623094, 0.153962)",
        "(-0.456125, 1.618543, 0.154929)",
        "(-0.455981, 1.609007, 0.156954)",
        "(-0.456277, 1.599074, 0.159088)",
        "(-0.456205, 1.589091, 0.160870)",
        "(-0.455891, 1.579118, 0.161871)",
        "(-0.455786, 1.574096, 0.162094)",
        "(-0.455627, 1.563911, 0.161835)",
        "(-0.455754, 1.553624, 0.160469)",
        "(-0.455682, 1.543519, 0.158096)",
        "(-0.455308, 1.533683, 0.154743)",
        "(-0.455003, 1.528836, 0.152856)",
        "(-0.454450, 1.519202, 0.148864)",
        "(-0.454005, 1.509833, 0.144474)",
        "(-0.453365, 1.501056, 0.139819)",
        "(-0.452184, 1.492903, 0.134716)",
        "(-0.451418, 1.488997, 0.131847)",
        "(-0.449793, 1.481701, 0.125145)",
        "(-0.447961, 1.475245, 0.117061)",
        "(-0.446214, 1.469974, 0.108219)",
        "(-0.445026, 1.466422, 0.099145)",
        "(-0.444663, 1.465333, 0.094511)",
        "(-0.444261, 1.464155, 0.084787)",
        "(-0.444034, 1.464369, 0.074883)",
        "(-0.443870, 1.465994, 0.065569)",
        "(-0.443692, 1.468976, 0.057072)",
        "(-0.443496, 1.470914, 0.053102)",
        "(-0.442713, 1.475385, 0.045556)",
        "(-0.441730, 1.481070, 0.038771)",
        "(-0.440736, 1.488299, 0.032842)",
        "(-0.439959, 1.496895, 0.027871)",
        "(-0.439802, 1.501650, 0.025790)",
        "(-0.439855, 1.511734, 0.022050)",
        "(-0.439913, 1.522304, 0.018337)",
        "(-0.439960, 1.533081, 0.014767)",
        "(-0.440234, 1.544249, 0.012430)",
        "(-0.440517, 1.550082, 0.011885)",
        "(-0.440670, 1.561918, 0.011449)",
        "(-0.440234, 1.573772, 0.011741)",
        "(-0.439388, 1.585526, 0.012150)",
        "(-0.438839, 1.597111, 0.012596)",
        "(-0.439196, 1.603028, 0.013354)",
        "(-0.440550, 1.614828, 0.015784)",
        "(-0.442018, 1.626074, 0.018398)",
        "(-0.443261, 1.636565, 0.020923)",
        "(-0.444080, 1.646203, 0.023605)",
        "(-0.444391, 1.650659, 0.025172)",
        "(-0.445310, 1.659032, 0.029044)",
        "(-0.446575, 1.666430, 0.033726)",
        "(-0.447738, 1.672677, 0.038741)",
        "(-0.448674, 1.677762, 0.043956)",
        "(-0.448994, 1.680024, 0.046757)",
        "(-0.449524, 1.683935, 0.053100)",
        "(-0.450593, 1.687030, 0.060395)",
        "(-0.451813, 1.689052, 0.067726)",
        "(-0.452675, 1.690019, 0.074850)",
        "(-0.453092, 1.690254, 0.078414)",
        "(-0.454086, 1.690049, 0.085867)",
        "(-0.454948, 1.689203, 0.093516)",
        "(-0.455457, 1.687360, 0.101094)",
        "(-0.455896, 1.684992, 0.108562)",
        "(-0.456024, 1.683429, 0.112242)",
        "(-0.456024, 1.683429, 0.112242)",
        "(-0.456188, 1.678007, 0.122772)",
        "(-0.456634, 1.671757, 0.132161)",
        "(-0.456996, 1.666851, 0.137601)",
        "(-0.457379, 1.660695, 0.142134)",
        "(-0.457727, 1.657012, 0.144237)",
        "(-0.458305, 1.650350, 0.148492)",
        "(-0.458564, 1.643154, 0.152172)",
        "(-0.458653, 1.635194, 0.155717)",
        "(-0.458777, 1.630954, 0.157500)",
        "(-0.459218, 1.622178, 0.160860)",
        "(-0.459980, 1.613211, 0.163310)",
        "(-0.460537, 1.603662, 0.164365)",
        "(-0.460684, 1.593120, 0.164359)",
        "(-0.460831, 1.587485, 0.164131)",
        "(-0.461215, 1.576446, 0.163756)",
        "(-0.461397, 1.565235, 0.162354)",
        "(-0.460797, 1.553813, 0.160215)",
        "(-0.459964, 1.542124, 0.157836)",
        "(-0.459663, 1.536217, 0.156706)",
        "(-0.458910, 1.524231, 0.153893)",
        "(-0.457677, 1.512371, 0.149724)",
        "(-0.455392, 1.500665, 0.143719)",
        "(-0.452570, 1.489395, 0.136986)",
        "(-0.451066, 1.484351, 0.133166)",
        "(-0.448594, 1.475154, 0.125359)",
        "(-0.446794, 1.468076, 0.117083)",
        "(-0.445520, 1.462868, 0.108304)",
        "(-0.444520, 1.459705, 0.098779)",
        "(-0.444134, 1.458925, 0.093894)",
        "(-0.443923, 1.458827, 0.084270)",
        "(-0.444158, 1.460477, 0.074658)",
        "(-0.444109, 1.463412, 0.065233)",
        "(-0.443573, 1.467651, 0.056455)",
        "(-0.443189, 1.470375, 0.052422)",
        "(-0.442580, 1.476707, 0.045112)",
        "(-0.442217, 1.484273, 0.038701)",
        "(-0.441817, 1.492814, 0.033220)",
        "(-0.441364, 1.502287, 0.028289)",
        "(-0.441105, 1.507344, 0.025897)",
        "(-0.440682, 1.517749, 0.021488)",
        "(-0.440623, 1.529021, 0.018311)",
        "(-0.440993, 1.540834, 0.015723)",
        "(-0.441133, 1.546730, 0.014421)",
        "(-0.440936, 1.558392, 0.011857)",
        "(-0.440683, 1.570211, 0.010141)",
        "(-0.440686, 1.582274, 0.009747)",
        "(-0.441025, 1.594292, 0.010644)",
        "(-0.441442, 1.605587, 0.011694)",
        "(-0.441730, 1.610891, 0.012155)",
        "(-0.442670, 1.621133, 0.013515)",
        "(-0.444040, 1.630884, 0.015843)",
        "(-0.445186, 1.639947, 0.019228)",
        "(-0.445708, 1.648507, 0.022852)",
        "(-0.445971, 1.652347, 0.024748)",
        "(-0.446769, 1.659444, 0.028642)",
        "(-0.447729, 1.665901, 0.033135)",
        "(-0.449037, 1.671671, 0.038598)",
        "(-0.450105, 1.676843, 0.044755)",
        "(-0.450483, 1.678983, 0.047778)",
        "(-0.451203, 1.682599, 0.054346)",
        "(-0.451938, 1.685439, 0.061418)",
        "(-0.452573, 1.687315, 0.068690)",
        "(-0.453154, 1.688362, 0.076414)",
        "(-0.453391, 1.688537, 0.080462)",
        "(-0.453716, 1.688272, 0.088377)",
        "(-0.453862, 1.687041, 0.096008)",
        "(-0.453860, 1.684983, 0.103564)",
        "(-0.453758, 1.682124, 0.110559)",
        "(-0.453669, 1.680346, 0.113677)",
        "(-0.453450, 1.676397, 0.119486)",
        "(-0.453119, 1.671967, 0.124945)",
        "(-0.452966, 1.666996, 0.129897)",
        "(-0.453060, 1.661455, 0.134558)",
        "(-0.453165, 1.658370, 0.136733)",
        "(-0.452935, 1.651810, 0.140932)",
        "(-0.452615, 1.644902, 0.144794)",
        "(-0.452437, 1.637605, 0.148507)",
        "(-0.452541, 1.629510, 0.151807)",
        "(-0.452584, 1.625095, 0.153148)",
        "(-0.452440, 1.615769, 0.154874)",
        "(-0.452400, 1.606269, 0.156066)",
        "(-0.452497, 1.596266, 0.156847)",
        "(-0.453003, 1.585777, 0.157766)",
        "(-0.453235, 1.580348, 0.158157)",
        "(-0.453270, 1.568735, 0.158056)",
        "(-0.452977, 1.556612, 0.156940)",
        "(-0.452410, 1.544214, 0.154642)",
        "(-0.451689, 1.531980, 0.151668)",
        "(-0.451360, 1.525917, 0.150103)",
        "(-0.450880, 1.513967, 0.146528)",
        "(-0.450334, 1.502302, 0.142304)",
        "(-0.449431, 1.491516, 0.137353)",
        "(-0.448247, 1.481713, 0.131242)",
        "(-0.447551, 1.477226, 0.127786)",
        "(-0.446349, 1.468924, 0.120632)",
        "(-0.445554, 1.462174, 0.113295)",
        "(-0.444999, 1.457187, 0.105288)",
        "(-0.444216, 1.453285, 0.096333)",
        "(-0.443760, 1.451906, 0.091608)",
        "(-0.442979, 1.449995, 0.082109)",
        "(-0.442311, 1.449833, 0.072454)",
        "(-0.441898, 1.451053, 0.063113)",
        "(-0.441875, 1.453680, 0.054217)",
        "(-0.441977, 1.455529, 0.049962)",
        "(-0.442181, 1.460124, 0.042130)",
        "(-0.442083, 1.466012, 0.035431)",
        "(-0.441638, 1.472936, 0.029466)",
        "(-0.441009, 1.480724, 0.024119)",
        "(-0.440679, 1.485006, 0.021762)",
        "(-0.440138, 1.494207, 0.017534)",
        "(-0.440173, 1.504310, 0.014136)",
        "(-0.440081, 1.514581, 0.011039)",
        "(-0.439725, 1.525525, 0.008092)",
        "(-0.439704, 1.531189, 0.006522)",
        "(-0.440613, 1.542949, 0.003749)",
        "(-0.442693, 1.555228, 0.001978)",
        "(-0.444970, 1.567293, 0.000871)",
        "(-0.446897, 1.578997, 0.000432)",
        "(-0.447712, 1.584658, 0.000489)",
        "(-0.449407, 1.595789, 0.001074)",
        "(-0.451072, 1.606374, 0.002477)",
        "(-0.452805, 1.616398, 0.004532)",
        "(-0.454479, 1.625831, 0.007088)",
        "(-0.455283, 1.630320, 0.008567)",
        "(-0.456603, 1.638869, 0.012037)",
        "(-0.457662, 1.646809, 0.016059)",
        "(-0.458723, 1.654031, 0.020827)",
        "(-0.459980, 1.660364, 0.026549)",
        "(-0.460540, 1.663217, 0.029432)",
        "(-0.461355, 1.668167, 0.035459)",
        "(-0.461934, 1.672479, 0.042182)",
        "(-0.462328, 1.675803, 0.049658)",
        "(-0.462945, 1.678225, 0.057296)",
        "(-0.463325, 1.679161, 0.061153)",
        "(-0.464042, 1.680204, 0.069125)",
        "(-0.464669, 1.680457, 0.077467)",
        "(-0.465171, 1.680019, 0.086017)",
        "(-0.465367, 1.679369, 0.090225)",
        "(-0.465900, 1.677452, 0.098211)",
        "(-0.466490, 1.674572, 0.105732)",
        "(-0.467153, 1.670942, 0.112869)",
        "(-0.467568, 1.666513, 0.119535)",
        "(-0.467538, 1.661302, 0.125964)",
        "(-0.467410, 1.658275, 0.129156)",
        "(-0.467138, 1.651829, 0.135381)",
        "(-0.467070, 1.644822, 0.140936)",
        "(-0.467042, 1.637053, 0.145406)",
        "(-0.466951, 1.628369, 0.148653)",
        "(-0.466944, 1.623893, 0.150111)",
        "(-0.466977, 1.614725, 0.152554)",
        "(-0.466990, 1.605256, 0.154185)",
        "(-0.466995, 1.595488, 0.155122)",
        "(-0.466827, 1.585092, 0.155269)",
        "(-0.466754, 1.579825, 0.155336)",
        "(-0.466525, 1.569213, 0.155082)",
        "(-0.466105, 1.558378, 0.153957)",
        "(-0.465545, 1.547404, 0.152465)",
        "(-0.464862, 1.536565, 0.150731)",
        "(-0.464508, 1.531227, 0.149683)",
        "(-0.463635, 1.520739, 0.146894)",
        "(-0.462318, 1.510728, 0.142971)",
        "(-0.460743, 1.501163, 0.138529)",
        "(-0.459417, 1.492346, 0.133446)",
        "(-0.458859, 1.488080, 0.130673)",
        "(-0.457905, 1.480394, 0.123749)",
        "(-0.457167, 1.473302, 0.115632)",
        "(-0.456870, 1.467375, 0.106348)",
        "(-0.456616, 1.462669, 0.096996)",
        "(-0.456554, 1.460944, 0.092253)",
        "(-0.456528, 1.458527, 0.082542)",
        "(-0.456701, 1.457736, 0.072781)",
        "(-0.456998, 1.458693, 0.063252)",
        "(-0.457383, 1.461334, 0.054331)",
        "(-0.457639, 1.463320, 0.050199)",
        "(-0.457987, 1.468192, 0.042700)",
        "(-0.457673, 1.474272, 0.036219)",
        "(-0.457065, 1.481354, 0.030297)",
        "(-0.456490, 1.489338, 0.025019)",
        "(-0.456307, 1.493777, 0.022847)",
        "(-0.456076, 1.503192, 0.019185)",
        "(-0.456005, 1.512764, 0.015359)",
        "(-0.455958, 1.522351, 0.011376)",
        "(-0.455560, 1.532206, 0.008244)",
        "(-0.455381, 1.537348, 0.007251)",
        "(-0.455091, 1.547788, 0.005911)",
        "(-0.455094, 1.558336, 0.005042)",
        "(-0.455323, 1.569015, 0.004355)",
        "(-0.455550, 1.574514, 0.004333)",
        "(-0.455791, 1.585481, 0.004589)",
        "(-0.456149, 1.596333, 0.005427)",
        "(-0.456792, 1.606783, 0.006121)",
        "(-0.457206, 1.611837, 0.006428)",
        "(-0.458778, 1.626611, 0.008724)",
        "(-0.459102, 1.631496, 0.010114)",
        "(-0.459361, 1.641011, 0.013732)",
        "(-0.459588, 1.649930, 0.017829)",
        "(-0.460002, 1.658092, 0.022335)",
        "(-0.460556, 1.665645, 0.027370)",
        "(-0.460900, 1.669134, 0.030112)",
        "(-0.461457, 1.675641, 0.035872)",
        "(-0.461972, 1.681128, 0.042119)",
        "(-0.462719, 1.685471, 0.048775)",
        "(-0.463922, 1.688888, 0.056138)",
        "(-0.464609, 1.690165, 0.059628)",
        "(-0.466098, 1.691961, 0.066710)",
        "(-0.467510, 1.692933, 0.074309)",
        "(-0.468803, 1.693142, 0.082644)",
        "(-0.469847, 1.692485, 0.091372)",
        "(-0.470311, 1.691843, 0.095608)",
        "(-0.471027, 1.689574, 0.103615)",
        "(-0.471621, 1.686150, 0.110947)",
        "(-0.472161, 1.681574, 0.117681)",
        "(-0.472615, 1.676719, 0.124195)",
        "(-0.472718, 1.673815, 0.127232)",
        "(-0.472638, 1.667407, 0.133341)",
        "(-0.472397, 1.660441, 0.139582)",
        "(-0.472413, 1.653377, 0.145822)",
        "(-0.472269, 1.645804, 0.151578)",
        "(-0.472107, 1.641709, 0.154232)",
        "(-0.471657, 1.632762, 0.159057)",
        "(-0.471141, 1.623198, 0.162908)",
        "(-0.470389, 1.613117, 0.165443)",
        "(-0.469706, 1.602509, 0.167282)",
        "(-0.469453, 1.597013, 0.168053)",
        "(-0.469026, 1.585669, 0.168995)",
        "(-0.468073, 1.574189, 0.168241)",
        "(-0.466561, 1.562295, 0.165930)",
        "(-0.464822, 1.550083, 0.162627)",
        "(-0.463960, 1.544026, 0.160798)",
        "(-0.462226, 1.532339, 0.156526)",
        "(-0.460284, 1.520985, 0.151186)",
        "(-0.457937, 1.509617, 0.144402)",
        "(-0.455405, 1.498419, 0.136560)",
        "(-0.454129, 1.493080, 0.132425)",
        "(-0.451857, 1.483357, 0.123965)",
        "(-0.450050, 1.474669, 0.115371)",
        "(-0.448488, 1.466762, 0.105749)",
        "(-0.446686, 1.460423, 0.095543)",
        "(-0.445601, 1.457880, 0.090607)",
        "(-0.443518, 1.454885, 0.081099)",
        "(-0.441648, 1.453592, 0.071515)",
        "(-0.440091, 1.454664, 0.061630)",
        "(-0.439455, 1.457777, 0.052256)",
        "(-0.439291, 1.460162, 0.047945)",
        "(-0.439242, 1.466057, 0.039908)",
        "(-0.439313, 1.473226, 0.032751)",
        "(-0.439170, 1.481778, 0.026873)",
        "(-0.439045, 1.491256, 0.021929)",
        "(-0.439133, 1.496416, 0.019828)",
        "(-0.439537, 1.507407, 0.016099)",
        "(-0.440035, 1.519076, 0.012790)",
        "(-0.440256, 1.530902, 0.009675)",
        "(-0.440234, 1.542910, 0.007295)",
        "(-0.440543, 1.549032, 0.006618)",
        "(-0.441277, 1.561134, 0.006016)",
        "(-0.441813, 1.572849, 0.005915)",
        "(-0.442015, 1.578457, 0.006207)",
        "(-0.442240, 1.595096, 0.007310)",
        "(-0.442294, 1.600570, 0.008391)",
        "(-0.442536, 1.611349, 0.011527)",
        "(-0.442594, 1.621418, 0.014986)",
        "(-0.442997, 1.630483, 0.018199)",
        "(-0.444287, 1.639093, 0.021898)",
        "(-0.445205, 1.643223, 0.024108)",
        "(-0.447079, 1.650722, 0.028806)",
        "(-0.448572, 1.657228, 0.033505)",
        "(-0.449745, 1.662705, 0.038564)",
        "(-0.450724, 1.667429, 0.044367)",
        "(-0.451224, 1.669522, 0.047600)",
        "(-0.452122, 1.672976, 0.054464)",
        "(-0.453033, 1.675536, 0.061260)",
        "(-0.453923, 1.677169, 0.068330)",
        "(-0.454828, 1.677924, 0.076133)",
        "(-0.455288, 1.678041, 0.080109)",
        "(-0.455936, 1.677413, 0.087996)",
        "(-0.456268, 1.675819, 0.095660)",
        "(-0.456580, 1.673297, 0.103144)",
        "(-0.456703, 1.669716, 0.110332)",
        "(-0.456696, 1.667808, 0.113865)",
        "(-0.456505, 1.663160, 0.120757)",
        "(-0.456300, 1.657827, 0.127385)",
        "(-0.456013, 1.651674, 0.133335)",
        "(-0.455579, 1.644786, 0.138628)",
        "(-0.455307, 1.641227, 0.141115)",
        "(-0.454706, 1.633666, 0.145652)",
        "(-0.454478, 1.625480, 0.149882)",
        "(-0.454521, 1.616651, 0.153589)",
        "(-0.454342, 1.607420, 0.156317)",
        "(-0.454208, 1.602646, 0.157432)",
        "(-0.453943, 1.592579, 0.159491)",
        "(-0.453601, 1.581848, 0.161460)",
        "(-0.453283, 1.570597, 0.162794)",
        "(-0.452841, 1.559087, 0.163072)",
        "(-0.452364, 1.553141, 0.162639)",
        "(-0.451027, 1.541212, 0.161178)",
        "(-0.449388, 1.529637, 0.159015)",
        "(-0.447915, 1.518414, 0.156923)",
        "(-0.446564, 1.507473, 0.154283)",
        "(-0.445917, 1.502037, 0.152674)",
        "(-0.444574, 1.491448, 0.148770)",
        "(-0.442862, 1.481621, 0.143939)",
        "(-0.440876, 1.472696, 0.138408)",
        "(-0.439908, 1.468614, 0.135369)",
        "(-0.438019, 1.461131, 0.128673)",
        "(-0.436173, 1.454691, 0.120982)",
        "(-0.434539, 1.449257, 0.112559)",
        "(-0.433233, 1.445047, 0.103687)",
        "(-0.431777, 1.441699, 0.094170)",
        "(-0.431048, 1.440432, 0.089042)",
        "(-0.429991, 1.438503, 0.078643)",
        "(-0.429464, 1.438219, 0.068610)",
        "(-0.428801, 1.438989, 0.059226)",
        "(-0.428399, 1.441510, 0.050677)",
        "(-0.428217, 1.443329, 0.046692)",
        "(-0.427844, 1.448594, 0.039509)",
        "(-0.427578, 1.455338, 0.032746)",
        "(-0.427185, 1.463638, 0.026907)",
        "(-0.426836, 1.473343, 0.022129)",
        "(-0.426831, 1.479009, 0.020227)",
        "(-0.427018, 1.490471, 0.016413)",
        "(-0.427399, 1.502431, 0.012968)",
        "(-0.427805, 1.515005, 0.010228)",
        "(-0.428076, 1.528008, 0.008379)",
        "(-0.428126, 1.534521, 0.007822)",
        "(-0.428314, 1.547529, 0.006812)",
        "(-0.428871, 1.560515, 0.006199)",
        "(-0.429949, 1.573525, 0.006441)",
        "(-0.431340, 1.586392, 0.007948)",
        "(-0.432047, 1.592653, 0.008971)",
        "(-0.433521, 1.604674, 0.011234)",
        "(-0.435024, 1.615783, 0.013464)",
        "(-0.436781, 1.626189, 0.016764)",
        "(-0.438740, 1.635967, 0.021133)",
        "(-0.439643, 1.640553, 0.023586)",
        "(-0.441282, 1.648860, 0.029194)",
        "(-0.442657, 1.656214, 0.035560)",
        "(-0.443892, 1.662532, 0.042648)",
        "(-0.445090, 1.667894, 0.050002)",
        "(-0.445638, 1.670197, 0.053790)",
        "(-0.446686, 1.673896, 0.061857)",
        "(-0.447785, 1.676463, 0.070546)",
        "(-0.448874, 1.677963, 0.079483)",
        "(-0.450123, 1.678245, 0.088581)",
        "(-0.450721, 1.677991, 0.093175)",
        "(-0.451640, 1.676524, 0.102443)",
        "(-0.452402, 1.673866, 0.111528)",
        "(-0.452920, 1.669929, 0.120224)",
        "(-0.453383, 1.664815, 0.128487)",
        "(-0.453560, 1.662148, 0.132147)",
        "(-0.453849, 1.656096, 0.138994)",
        "(-0.453927, 1.649257, 0.145424)",
        "(-0.454132, 1.641971, 0.151652)",
        "(-0.454441, 1.634001, 0.157559)",
        "(-0.454598, 1.629700, 0.160324)",
        "(-0.454828, 1.620839, 0.165377)",
        "(-0.454539, 1.611520, 0.169439)",
        "(-0.454287, 1.601739, 0.172718)",
        "(-0.454439, 1.591315, 0.175428)",
        "(-0.454462, 1.585955, 0.176610)",
        "(-0.454281, 1.575006, 0.178217)",
        "(-0.453734, 1.563783, 0.178298)",
        "(-0.453182, 1.552326, 0.177658)",
        "(-0.453065, 1.540643, 0.176850)",
        "(-0.453097, 1.534814, 0.176405)",
        "(-0.452658, 1.523220, 0.175148)",
        "(-0.451386, 1.511799, 0.172285)",
        "(-0.450267, 1.500540, 0.168866)",
        "(-0.449100, 1.489619, 0.164576)",
        "(-0.448637, 1.484417, 0.162233)",
        "(-0.447691, 1.474665, 0.157291)",
        "(-0.446251, 1.465888, 0.151803)",
        "(-0.444258, 1.458278, 0.145017)",
        "(-0.442131, 1.452245, 0.136890)",
        "(-0.441379, 1.450093, 0.132519)",
        "(-0.440456, 1.447016, 0.123536)",
        "(-0.439708, 1.446107, 0.113727)",
        "(-0.438763, 1.446863, 0.103398)",
        "(-0.438024, 1.449367, 0.093065)",
        "(-0.437806, 1.451157, 0.088034)",
        "(-0.437457, 1.456034, 0.078388)",
        "(-0.437043, 1.462688, 0.069601)",
        "(-0.436886, 1.470712, 0.061366)",
        "(-0.437522, 1.480191, 0.053480)",
        "(-0.437882, 1.484896, 0.049541)",
        "(-0.439200, 1.495454, 0.042188)",
        "(-0.440794, 1.506960, 0.035754)",
        "(-0.442091, 1.518952, 0.030253)",
        "(-0.443277, 1.531239, 0.025894)",
        "(-0.443774, 1.537464, 0.024249)",
        "(-0.444498, 1.550079, 0.021698)",
        "(-0.444988, 1.563228, 0.020355)",
        "(-0.445694, 1.576568, 0.020415)",
        "(-0.446452, 1.589556, 0.020267)",
        "(-0.446775, 1.595896, 0.020292)",
        "(-0.446994, 1.608280, 0.020597)",
        "(-0.447421, 1.620384, 0.021692)",
        "(-0.448195, 1.632076, 0.023911)",
        "(-0.448549, 1.642622, 0.026366)",
        "(-0.448497, 1.647351, 0.027578)",
        "(-0.448356, 1.656216, 0.030373)",
        "(-0.448300, 1.664017, 0.034369)",
        "(-0.448865, 1.670810, 0.039713)",
        "(-0.449507, 1.676269, 0.046257)",
        "(-0.449759, 1.678576, 0.049609)",
        "(-0.450430, 1.682065, 0.056725)",
        "(-0.451231, 1.684358, 0.064649)",
        "(-0.451747, 1.685352, 0.073233)",
        "(-0.452017, 1.685228, 0.082055)",
        "(-0.452177, 1.684647, 0.086630)",
        "(-0.452704, 1.682867, 0.095880)",
        "(-0.453616, 1.679935, 0.105155)",
        "(-0.454323, 1.675908, 0.113952)",
        "(-0.454304, 1.670699, 0.122078)",
        "(-0.454105, 1.667867, 0.125984)",
        "(-0.453426, 1.661523, 0.133474)",
        "(-0.452743, 1.654638, 0.140725)",
        "(-0.452122, 1.647026, 0.147679)",
        "(-0.451135, 1.638807, 0.154125)",
        "(-0.450583, 1.634554, 0.157111)",
        "(-0.449580, 1.625754, 0.162676)",
        "(-0.449117, 1.616546, 0.167905)",
        "(-0.448796, 1.606748, 0.172156)",
        "(-0.448520, 1.596346, 0.174597)",
        "(-0.448400, 1.591212, 0.175899)",
        "(-0.448078, 1.580460, 0.176954)",
        "(-0.447656, 1.569504, 0.177710)",
        "(-0.447345, 1.558384, 0.177794)",
        "(-0.446695, 1.547078, 0.176686)",
        "(-0.446333, 1.541384, 0.175637)",
        "(-0.445714, 1.530097, 0.173264)",
        "(-0.445261, 1.518984, 0.170351)",
        "(-0.444881, 1.508354, 0.167286)",
        "(-0.444317, 1.498258, 0.163854)",
        "(-0.443919, 1.493340, 0.161849)",
        "(-0.442999, 1.483853, 0.156855)",
        "(-0.442219, 1.474837, 0.150980)",
        "(-0.441813, 1.466392, 0.144372)",
        "(-0.441503, 1.458558, 0.136999)",
        "(-0.441218, 1.454995, 0.132819)",
        "(-0.440400, 1.448517, 0.124094)",
        "(-0.439653, 1.443410, 0.115570)",
        "(-0.438946, 1.440092, 0.107505)",
        "(-0.437807, 1.438269, 0.099187)",
        "(-0.437237, 1.437891, 0.094937)",
        "(-0.436237, 1.438405, 0.086479)",
        "(-0.435301, 1.441302, 0.078313)",
        "(-0.434008, 1.445799, 0.070658)",
        "(-0.432852, 1.452067, 0.063307)",
        "(-0.432321, 1.455678, 0.059570)",
        "(-0.431429, 1.464030, 0.052109)",
        "(-0.431073, 1.474308, 0.045679)",
        "(-0.430888, 1.485883, 0.040087)",
        "(-0.430433, 1.498240, 0.034711)",
        "(-0.430077, 1.504561, 0.032078)",
        "(-0.429478, 1.517862, 0.027416)",
        "(-0.429756, 1.532031, 0.024310)",
        "(-0.430522, 1.546365, 0.022387)",
        "(-0.431294, 1.560486, 0.021048)",
        "(-0.431663, 1.567484, 0.020408)",
        "(-0.432622, 1.581322, 0.019938)",
        "(-0.434216, 1.594831, 0.020897)",
        "(-0.436115, 1.607768, 0.022911)",
        "(-0.438343, 1.619657, 0.025115)",
        "(-0.439568, 1.625210, 0.026174)",
        "(-0.441844, 1.635447, 0.028636)",
        "(-0.443926, 1.644637, 0.031950)",
        "(-0.446297, 1.652932, 0.036303)",
        "(-0.448898, 1.660119, 0.041183)",
        "(-0.450160, 1.663342, 0.043671)",
        "(-0.452414, 1.668803, 0.048822)",
        "(-0.454458, 1.673661, 0.054450)",
        "(-0.456666, 1.677716, 0.060686)",
        "(-0.458389, 1.680543, 0.067081)",
        "(-0.459052, 1.681543, 0.070269)",
        "(-0.459966, 1.682551, 0.076666)",
        "(-0.460582, 1.682382, 0.083072)",
        "(-0.461184, 1.681263, 0.089395)",
        "(-0.461602, 1.679061, 0.095561)",
        "(-0.461750, 1.677514, 0.098625)",
        "(-0.461974, 1.673893, 0.104718)",
        "(-0.461876, 1.669552, 0.111030)",
        "(-0.461444, 1.664607, 0.117579)",
        "(-0.461001, 1.658922, 0.123958)",
        "(-0.460744, 1.655759, 0.126977)",
        "(-0.460172, 1.649258, 0.132778)",
        "(-0.459615, 1.642361, 0.138424)",
        "(-0.459110, 1.634737, 0.143897)",
        "(-0.458625, 1.626415, 0.148833)",
        "(-0.458192, 1.622035, 0.150866)",
        "(-0.457130, 1.613310, 0.154736)",
        "(-0.455859, 1.604054, 0.158059)",
        "(-0.454859, 1.594026, 0.161527)",
        "(-0.454003, 1.584325, 0.164464)",
        "(-0.453543, 1.579295, 0.165512)",
        "(-0.452465, 1.568970, 0.166771)",
        "(-0.451571, 1.558203, 0.167220)",
        "(-0.451028, 1.547039, 0.167136)",
        "(-0.450497, 1.535561, 0.166673)",
        "(-0.450151, 1.529814, 0.166202)",
        "(-0.449281, 1.518429, 0.164766)",
        "(-0.447929, 1.507056, 0.162036)",
        "(-0.446543, 1.495983, 0.157985)",
        "(-0.444896, 1.485594, 0.152855)",
        "(-0.443992, 1.480816, 0.150018)",
        "(-0.442178, 1.471905, 0.143983)",
        "(-0.440459, 1.464035, 0.137281)",
        "(-0.438904, 1.457546, 0.129425)",
        "(-0.437720, 1.452827, 0.120469)",
        "(-0.437354, 1.451241, 0.115655)",
        "(-0.436881, 1.449138, 0.105745)",
        "(-0.436480, 1.448579, 0.095716)",
        "(-0.435825, 1.449456, 0.085734)",
        "(-0.435298, 1.451769, 0.075750)",
        "(-0.435208, 1.453547, 0.070867)",
        "(-0.435283, 1.457845, 0.061703)",
        "(-0.435247, 1.463727, 0.053775)",
        "(-0.434648, 1.470708, 0.046552)",
        "(-0.433929, 1.478835, 0.039951)",
        "(-0.433738, 1.483331, 0.036889)",
        "(-0.434101, 1.493040, 0.031362)",
        "(-0.435094, 1.503813, 0.026993)",
        "(-0.436102, 1.515257, 0.023487)",
        "(-0.436700, 1.526911, 0.020398)",
        "(-0.436954, 1.532825, 0.019115)",
        "(-0.437962, 1.545021, 0.017440)",
        "(-0.438578, 1.551126, 0.017191)",
        "(-0.439422, 1.568962, 0.016150)",
        "(-0.439481, 1.580702, 0.016265)",
        "(-0.439618, 1.586479, 0.016540)",
        "(-0.440360, 1.597773, 0.017340)",
        "(-0.441399, 1.608697, 0.018766)",
        "(-0.442567, 1.619192, 0.020936)",
        "(-0.443968, 1.629259, 0.024160)",
        "(-0.444752, 1.634034, 0.026183)",
        "(-0.446546, 1.643108, 0.030506)",
        "(-0.449117, 1.651368, 0.035589)",
        "(-0.452032, 1.658941, 0.041289)",
        "(-0.454926, 1.665783, 0.047633)",
        "(-0.456318, 1.668862, 0.051001)",
        "(-0.458852, 1.674520, 0.057923)",
        "(-0.460975, 1.678967, 0.065141)",
        "(-0.462960, 1.682462, 0.072516)",
        "(-0.464590, 1.684867, 0.080055)",
        "(-0.465296, 1.685639, 0.083845)",
        "(-0.466578, 1.686564, 0.091371)",
        "(-0.467590, 1.686085, 0.098838)",
        "(-0.468272, 1.684584, 0.106227)",
        "(-0.468734, 1.681914, 0.113443)",
        "(-0.468849, 1.680080, 0.116915)",
        "(-0.468841, 1.675774, 0.123564)",
        "(-0.468366, 1.670398, 0.129972)",
        "(-0.467621, 1.664327, 0.136326)",
        "(-0.466605, 1.657388, 0.142545)",
        "(-0.465986, 1.653515, 0.145557)",
        "(-0.464700, 1.644991, 0.151081)",
        "(-0.463533, 1.635964, 0.155890)",
        "(-0.462391, 1.625998, 0.159526)",
        "(-0.461349, 1.615179, 0.162626)",
        "(-0.460809, 1.609393, 0.164032)",
        "(-0.459517, 1.597221, 0.166285)",
        "(-0.457823, 1.584416, 0.167668)",
        "(-0.456925, 1.577838, 0.167873)",
        "(-0.454656, 1.558451, 0.167931)",
        "(-0.453878, 1.552065, 0.167505)",
        "(-0.452126, 1.539449, 0.166020)",
        "(-0.450216, 1.527175, 0.163439)",
        "(-0.448341, 1.515438, 0.159894)",
        "(-0.446697, 1.504576, 0.155412)",
        "(-0.445953, 1.499431, 0.152863)",
        "(-0.444624, 1.489642, 0.147236)",
        "(-0.443281, 1.481074, 0.140600)",
        "(-0.441630, 1.473783, 0.133298)",
        "(-0.439875, 1.467992, 0.125029)",
        "(-0.439103, 1.465487, 0.120653)",
        "(-0.437626, 1.462527, 0.110776)",
        "(-0.436519, 1.461211, 0.100468)",
        "(-0.435646, 1.461669, 0.089923)",
        "(-0.434672, 1.464037, 0.078998)",
        "(-0.434278, 1.465658, 0.073484)",
        "(-0.433798, 1.469997, 0.062568)",
        "(-0.433581, 1.475774, 0.052524)",
        "(-0.433376, 1.483202, 0.043673)",
        "(-0.433287, 1.492124, 0.035915)",
        "(-0.433193, 1.496814, 0.032190)",
        "(-0.433526, 1.507060, 0.024998)",
        "(-0.434655, 1.518382, 0.018853)",
        "(-0.435719, 1.530421, 0.014457)",
        "(-0.436689, 1.542706, 0.010801)",
        "(-0.437245, 1.549145, 0.009728)",
        "(-0.438209, 1.561815, 0.007472)",
        "(-0.439297, 1.574767, 0.005995)",
        "(-0.440351, 1.587686, 0.005074)",
        "(-0.440998, 1.600377, 0.004960)",
        "(-0.441367, 1.606639, 0.005196)",
        "(-0.442518, 1.618893, 0.006228)",
        "(-0.444502, 1.630627, 0.007438)",
        "(-0.447131, 1.641495, 0.009284)",
        "(-0.449569, 1.651825, 0.011784)",
        "(-0.450715, 1.656654, 0.013263)",
        "(-0.452711, 1.665419, 0.016454)",
        "(-0.454488, 1.672951, 0.019618)",
        "(-0.456316, 1.679160, 0.023429)",
        "(-0.458067, 1.684314, 0.028286)",
        "(-0.458940, 1.686667, 0.030786)",
        "(-0.460383, 1.690028, 0.036036)",
        "(-0.461555, 1.692160, 0.041381)",
        "(-0.462502, 1.693233, 0.047133)",
        "(-0.462897, 1.693250, 0.053631)",
        "(-0.463049, 1.693022, 0.057084)",
        "(-0.463204, 1.691673, 0.064017)",
        "(-0.463165, 1.689202, 0.070357)",
        "(-0.463052, 1.685680, 0.076609)",
        "(-0.462785, 1.681526, 0.083225)",
        "(-0.462567, 1.679244, 0.086587)",
        "(-0.462027, 1.674060, 0.093286)",
        "(-0.461392, 1.668057, 0.099737)",
        "(-0.460749, 1.661200, 0.106038)",
        "(-0.460389, 1.657411, 0.109005)",
        "(-0.459597, 1.649776, 0.114707)",
        "(-0.458707, 1.641511, 0.119872)",
        "(-0.457758, 1.632978, 0.124645)",
        "(-0.457082, 1.624193, 0.128956)",
        "(-0.456710, 1.615050, 0.132495)",
        "(-0.456469, 1.610302, 0.133923)",
        "(-0.455745, 1.600690, 0.136268)",
        "(-0.454772, 1.591002, 0.138016)",
        "(-0.453648, 1.581299, 0.139501)",
        "(-0.452788, 1.571595, 0.140608)",
        "(-0.452353, 1.566694, 0.140921)",
        "(-0.451360, 1.556764, 0.140602)",
        "(-0.450069, 1.546913, 0.138856)",
        "(-0.448650, 1.537311, 0.136410)",
        "(-0.447447, 1.527901, 0.133915)",
        "(-0.446895, 1.523205, 0.132600)",
        "(-0.445810, 1.513794, 0.129285)",
        "(-0.444822, 1.504517, 0.125043)",
        "(-0.444017, 1.495570, 0.120471)",
        "(-0.443132, 1.488108, 0.116360)",
        "(-0.442605, 1.484536, 0.114167)",
        "(-0.441524, 1.478043, 0.108933)",
        "(-0.440571, 1.472403, 0.101915)",
        "(-0.439803, 1.467940, 0.093412)",
        "(-0.439369, 1.464753, 0.084632)",
        "(-0.439230, 1.463643, 0.080127)",
        "(-0.439042, 1.462467, 0.070707)",
        "(-0.439262, 1.462802, 0.061398)",
        "(-0.439589, 1.464612, 0.052797)",
        "(-0.439627, 1.468005, 0.045053)",
        "(-0.439604, 1.470123, 0.041445)",
        "(-0.439315, 1.475445, 0.035064)",
        "(-0.438900, 1.482074, 0.029508)",
        "(-0.438756, 1.490212, 0.025240)",
        "(-0.438563, 1.499473, 0.021990)",
        "(-0.438447, 1.504416, 0.020566)",
        "(-0.438032, 1.514887, 0.018156)",
        "(-0.437502, 1.525816, 0.015791)",
        "(-0.437581, 1.537547, 0.014046)",
        "(-0.437623, 1.549444, 0.013107)",
        "(-0.437544, 1.555350, 0.012779)",
        "(-0.437289, 1.567015, 0.012118)",
        "(-0.436985, 1.578397, 0.011790)",
        "(-0.437083, 1.589602, 0.012964)",
        "(-0.437294, 1.600528, 0.015713)",
        "(-0.437260, 1.605788, 0.017464)",
        "(-0.436997, 1.615746, 0.021669)",
        "(-0.436524, 1.625103, 0.026348)",
        "(-0.435989, 1.633581, 0.031796)",
        "(-0.435732, 1.641333, 0.037913)",
        "(-0.435831, 1.644891, 0.041160)",
        "(-0.436293, 1.651521, 0.047711)",
        "(-0.437191, 1.657261, 0.054491)",
        "(-0.438349, 1.662135, 0.061790)",
        "(-0.439691, 1.666245, 0.069443)",
        "(-0.440401, 1.667903, 0.073419)",
        "(-0.441660, 1.670560, 0.081398)",
        "(-0.443008, 1.672370, 0.089437)",
        "(-0.444408, 1.673123, 0.097573)",
        "(-0.445526, 1.673058, 0.105316)",
        "(-0.445922, 1.672643, 0.109001)",
        "(-0.446652, 1.671320, 0.116218)",
        "(-0.447538, 1.669237, 0.123265)",
        "(-0.448627, 1.666356, 0.129805)",
        "(-0.449698, 1.662648, 0.135841)",
        "(-0.450162, 1.660551, 0.138743)",
        "(-0.451130, 1.655861, 0.144364)",
        "(-0.452277, 1.650601, 0.149718)",
        "(-0.453367, 1.644659, 0.154524)",
        "(-0.454256, 1.637710, 0.158539)",
        "(-0.454571, 1.633824, 0.160329)",
        "(-0.455027, 1.625722, 0.163488)",
        "(-0.455405, 1.617363, 0.166323)",
        "(-0.455538, 1.612779, 0.167450)",
        "(-0.456057, 1.598561, 0.170725)",
        "(-0.456141, 1.587735, 0.172209)",
        "(-0.456038, 1.581969, 0.172245)",
        "(-0.455818, 1.571104, 0.172590)",
        "(-0.455489, 1.560033, 0.172149)",
        "(-0.455102, 1.548767, 0.171072)",
        "(-0.454894, 1.543148, 0.170399)",
        "(-0.454642, 1.532130, 0.168750)",
        "(-0.454469, 1.521504, 0.166278)",
        "(-0.454060, 1.511390, 0.162736)",
        "(-0.453414, 1.501686, 0.158201)",
        "(-0.453139, 1.497009, 0.155693)",
        "(-0.452847, 1.488094, 0.150132)",
        "(-0.452294, 1.479767, 0.143662)",
        "(-0.451365, 1.472210, 0.135968)",
        "(-0.450285, 1.465386, 0.127340)",
        "(-0.449806, 1.462340, 0.122729)",
        "(-0.449139, 1.457469, 0.113197)",
        "(-0.448495, 1.454136, 0.103642)",
        "(-0.447720, 1.452423, 0.093653)",
        "(-0.447379, 1.452160, 0.083197)",
        "(-0.447342, 1.452717, 0.078066)",
        "(-0.447407, 1.454737, 0.068168)",
        "(-0.447569, 1.458481, 0.059045)",
        "(-0.447282, 1.463468, 0.050934)",
        "(-0.446770, 1.469018, 0.043437)",
        "(-0.446498, 1.472513, 0.040349)",
        "(-0.445990, 1.480334, 0.034799)",
        "(-0.445496, 1.489223, 0.029446)",
        "(-0.445096, 1.499097, 0.024370)",
        "(-0.444975, 1.509739, 0.019786)",
        "(-0.445089, 1.515295, 0.017783)",
        "(-0.445440, 1.526984, 0.014605)",
        "(-0.445464, 1.538929, 0.012002)",
        "(-0.444863, 1.550683, 0.009481)",
        "(-0.444623, 1.562735, 0.007987)",
        "(-0.444765, 1.568919, 0.007754)",
        "(-0.445476, 1.581314, 0.007999)",
        "(-0.446445, 1.593391, 0.008588)",
        "(-0.447341, 1.605069, 0.009609)",
        "(-0.448235, 1.616437, 0.011382)",
        "(-0.448919, 1.622077, 0.012904)",
        "(-0.450395, 1.633044, 0.016702)",
        "(-0.451436, 1.643294, 0.020975)",
        "(-0.452282, 1.652743, 0.025537)",
        "(-0.452705, 1.657198, 0.027997)",
        "(-0.453598, 1.665407, 0.033636)",
        "(-0.454997, 1.673045, 0.040065)",
        "(-0.456396, 1.679408, 0.047101)",
        "(-0.457595, 1.684748, 0.054041)",
        "(-0.459040, 1.688816, 0.061431)",
        "(-0.459900, 1.690515, 0.065378)",
        "(-0.461624, 1.693214, 0.073451)",
        "(-0.463276, 1.694935, 0.081674)",
        "(-0.464834, 1.695527, 0.090147)",
        "(-0.466534, 1.695402, 0.098904)",
        "(-0.467330, 1.695059, 0.103334)",
        "(-0.468841, 1.693558, 0.112072)",
        "(-0.470153, 1.691010, 0.120235)",
        "(-0.471354, 1.687294, 0.127756)",
        "(-0.472500, 1.682656, 0.134722)",
        "(-0.473095, 1.680044, 0.137941)",
        "(-0.473930, 1.674053, 0.143622)",
        "(-0.474139, 1.667257, 0.148666)",
        "(-0.474153, 1.659703, 0.153654)",
        "(-0.474171, 1.651485, 0.158712)",
        "(-0.474245, 1.647054, 0.160979)",
        "(-0.474274, 1.637799, 0.164697)",
        "(-0.474171, 1.627905, 0.166889)",
        "(-0.474048, 1.617665, 0.168931)",
        "(-0.473663, 1.607050, 0.171169)",
        "(-0.473575, 1.601676, 0.172070)",
        "(-0.473169, 1.590722, 0.172895)",
        "(-0.471958, 1.579357, 0.172188)",
        "(-0.470676, 1.567612, 0.170586)",
        "(-0.469467, 1.555653, 0.168679)",
        "(-0.468845, 1.549688, 0.167424)",
        "(-0.467471, 1.537963, 0.163859)",
        "(-0.465541, 1.526310, 0.158792)",
        "(-0.463381, 1.514904, 0.152937)",
        "(-0.460807, 1.504030, 0.146278)",
        "(-0.459378, 1.498901, 0.142402)",
        "(-0.456533, 1.489228, 0.133717)",
        "(-0.453778, 1.480906, 0.123870)",
        "(-0.451334, 1.473652, 0.113416)",
        "(-0.449760, 1.468439, 0.102328)",
        "(-0.449295, 1.466579, 0.096824)",
        "(-0.448409, 1.463607, 0.085782)",
        "(-0.447229, 1.462331, 0.074140)",
        "(-0.445985, 1.462447, 0.063903)",
        "(-0.445151, 1.464054, 0.054254)",
        "(-0.444768, 1.465353, 0.049633)",
        "(-0.443896, 1.469220, 0.041306)",
        "(-0.442741, 1.474550, 0.034318)",
        "(-0.441523, 1.481554, 0.028550)",
        "(-0.440587, 1.489930, 0.023914)",
        "(-0.440223, 1.494592, 0.021986)",
        "(-0.439659, 1.504476, 0.018459)",
        "(-0.439331, 1.515405, 0.015483)",
        "(-0.439224, 1.527320, 0.013438)",
        "(-0.439122, 1.539633, 0.011959)",
        "(-0.438925, 1.545907, 0.011364)",
        "(-0.438421, 1.558845, 0.010497)",
        "(-0.438629, 1.572312, 0.010134)",
        "(-0.440247, 1.586488, 0.011435)",
        "(-0.442025, 1.600630, 0.014227)",
        "(-0.443039, 1.607503, 0.015993)",
        "(-0.444966, 1.620735, 0.019575)",
        "(-0.446719, 1.632724, 0.023057)",
        "(-0.448476, 1.643527, 0.026793)",
        "(-0.450859, 1.653327, 0.031947)",
        "(-0.452131, 1.657856, 0.034785)",
        "(-0.454588, 1.665858, 0.040528)",
        "(-0.456450, 1.672544, 0.046314)",
        "(-0.457870, 1.678335, 0.052467)",
        "(-0.459158, 1.683283, 0.059194)",
        "(-0.459911, 1.685417, 0.062822)",
        "(-0.461520, 1.689078, 0.070267)",
        "(-0.463080, 1.691509, 0.077887)",
        "(-0.464449, 1.693261, 0.085704)",
        "(-0.465512, 1.694209, 0.093641)",
        "(-0.465840, 1.694330, 0.097614)",
        "(-0.466421, 1.694049, 0.105756)",
        "(-0.466821, 1.692896, 0.114080)",
        "(-0.466961, 1.690803, 0.122081)",
        "(-0.466947, 1.687889, 0.129662)",
        "(-0.466884, 1.686127, 0.133331)",
        "(-0.466745, 1.682259, 0.140734)",
        "(-0.466490, 1.677684, 0.148113)",
        "(-0.466058, 1.672390, 0.155034)",
        "(-0.465157, 1.666220, 0.161223)",
        "(-0.464569, 1.662886, 0.164067)",
        "(-0.463385, 1.655982, 0.169613)",
        "(-0.462352, 1.648605, 0.174875)",
        "(-0.461568, 1.640499, 0.179559)",
        "(-0.461135, 1.636411, 0.181782)",
        "(-0.460001, 1.627668, 0.185326)",
        "(-0.458440, 1.618424, 0.188266)",
        "(-0.456767, 1.608702, 0.190867)",
        "(-0.455128, 1.598749, 0.192970)",
        "(-0.453395, 1.588821, 0.194220)",
        "(-0.452446, 1.583830, 0.194417)",
        "(-0.450647, 1.573853, 0.194302)",
        "(-0.448967, 1.563746, 0.193453)",
        "(-0.447365, 1.553681, 0.192282)",
        "(-0.445724, 1.544038, 0.190334)",
        "(-0.444882, 1.539447, 0.189017)",
        "(-0.443536, 1.530658, 0.186002)",
        "(-0.442393, 1.522527, 0.182009)",
        "(-0.441063, 1.514913, 0.176859)",
        "(-0.439439, 1.507961, 0.170607)",
        "(-0.438528, 1.504706, 0.167166)",
        "(-0.436415, 1.498945, 0.159601)",
        "(-0.434233, 1.494023, 0.151400)",
        "(-0.432243, 1.490269, 0.141996)",
        "(-0.430095, 1.487571, 0.131652)",
        "(-0.428829, 1.486758, 0.126166)",
        "(-0.426470, 1.485932, 0.114983)",
        "(-0.425374, 1.487447, 0.102896)",
        "(-0.424971, 1.490074, 0.090439)",
        "(-0.424706, 1.493895, 0.078257)",
        "(-0.424525, 1.496227, 0.072442)",
        "(-0.424066, 1.501315, 0.061409)",
        "(-0.423954, 1.507337, 0.051681)",
        "(-0.424005, 1.514292, 0.043336)",
        "(-0.423851, 1.522149, 0.036349)",
        "(-0.423751, 1.526318, 0.033252)",
        "(-0.423577, 1.535262, 0.027922)",
        "(-0.423384, 1.544913, 0.023637)",
        "(-0.423485, 1.555228, 0.020500)",
        "(-0.423603, 1.565806, 0.018102)",
        "(-0.423713, 1.571159, 0.017007)",
        "(-0.424460, 1.582192, 0.015674)",
        "(-0.425123, 1.593129, 0.015321)",
        "(-0.425530, 1.603736, 0.015452)",
        "(-0.426084, 1.614036, 0.016016)",
        "(-0.426577, 1.619045, 0.016601)",
        "(-0.428021, 1.628990, 0.018654)",
        "(-0.429838, 1.638572, 0.021552)",
        "(-0.431734, 1.647506, 0.024778)",
        "(-0.433727, 1.655771, 0.028343)",
        "(-0.434692, 1.659571, 0.030278)",
        "(-0.436453, 1.666737, 0.034422)",
        "(-0.438161, 1.673223, 0.039552)",
        "(-0.439611, 1.679016, 0.045167)",
        "(-0.441064, 1.683861, 0.050797)",
        "(-0.441762, 1.685991, 0.053792)",
        "(-0.443230, 1.689546, 0.060434)",
        "(-0.444736, 1.692386, 0.067383)",
        "(-0.446108, 1.694122, 0.074614)",
        "(-0.447296, 1.695079, 0.081989)",
        "(-0.447867, 1.695099, 0.085893)",
        "(-0.448902, 1.694792, 0.093826)",
        "(-0.449501, 1.693511, 0.101971)",
        "(-0.449743, 1.691786, 0.110514)",
        "(-0.449792, 1.689443, 0.119109)",
        "(-0.449763, 1.688062, 0.123293)",
        "(-0.449539, 1.684763, 0.131299)",
        "(-0.449285, 1.680982, 0.138943)",
        "(-0.448955, 1.676393, 0.146082)",
        "(-0.448693, 1.671005, 0.152591)",
        "(-0.448709, 1.668003, 0.155522)",
        "(-0.449007, 1.661610, 0.160804)",
        "(-0.449541, 1.654372, 0.165242)",
        "(-0.450111, 1.646642, 0.169462)",
        "(-0.450403, 1.642623, 0.171496)",
        "(-0.450818, 1.634223, 0.175267)",
        "(-0.451024, 1.625356, 0.178409)",
        "(-0.451156, 1.615778, 0.181074)",
        "(-0.451445, 1.605479, 0.183315)",
        "(-0.451688, 1.594989, 0.185039)",
        "(-0.451709, 1.589712, 0.185630)",
        "(-0.451670, 1.579005, 0.186434)",
        "(-0.451632, 1.567780, 0.186753)",
        "(-0.451548, 1.555996, 0.186194)",
        "(-0.451027, 1.544208, 0.184437)",
        "(-0.450599, 1.538417, 0.183121)",
        "(-0.449574, 1.527017, 0.180181)",
        "(-0.448832, 1.515879, 0.176951)",
        "(-0.448172, 1.505028, 0.173163)",
        "(-0.446879, 1.494747, 0.167933)",
        "(-0.445983, 1.489916, 0.164628)",
        "(-0.443849, 1.480854, 0.157524)",
        "(-0.441621, 1.472942, 0.149964)",
        "(-0.439309, 1.466395, 0.141378)",
        "(-0.437025, 1.461545, 0.131292)",
        "(-0.436111, 1.459972, 0.125678)",
        "(-0.435231, 1.458356, 0.114291)",
        "(-0.435004, 1.458910, 0.102706)",
        "(-0.434394, 1.461449, 0.090943)",
        "(-0.433909, 1.465901, 0.079396)",
        "(-0.433973, 1.468867, 0.073762)",
        "(-0.434785, 1.476227, 0.062613)",
        "(-0.435613, 1.484437, 0.053151)",
        "(-0.435602, 1.493708, 0.044979)",
        "(-0.434601, 1.504163, 0.037987)",
        "(-0.434248, 1.509402, 0.034464)",
        "(-0.434069, 1.521006, 0.028334)",
        "(-0.434570, 1.533488, 0.023434)",
        "(-0.434976, 1.546266, 0.019372)",
        "(-0.434917, 1.559029, 0.015756)",
        "(-0.434831, 1.565376, 0.014324)",
        "(-0.435256, 1.578289, 0.012872)",
        "(-0.436151, 1.591115, 0.012899)",
        "(-0.436907, 1.603386, 0.013467)",
        "(-0.437519, 1.615048, 0.014588)",
        "(-0.437701, 1.620631, 0.015408)",
        "(-0.438336, 1.631530, 0.017904)",
        "(-0.439594, 1.642085, 0.022088)",
        "(-0.441067, 1.651614, 0.026915)",
        "(-0.442989, 1.659960, 0.031563)",
        "(-0.443974, 1.663785, 0.034174)",
        "(-0.445651, 1.670956, 0.040027)",
        "(-0.447058, 1.677233, 0.046591)",
        "(-0.448311, 1.682486, 0.053712)",
        "(-0.449506, 1.686680, 0.061187)",
        "(-0.450138, 1.688315, 0.065059)",
        "(-0.451440, 1.691029, 0.073053)",
        "(-0.452610, 1.692551, 0.081424)",
        "(-0.453125, 1.692813, 0.085667)",
        "(-0.454030, 1.692895, 0.094170)",
        "(-0.454861, 1.691720, 0.102697)",
        "(-0.455474, 1.689323, 0.111001)",
        "(-0.455713, 1.685675, 0.118800)",
        "(-0.455585, 1.680823, 0.126071)",
        "(-0.455446, 1.675028, 0.132958)",
        "(-0.455362, 1.671813, 0.136314)",
        "(-0.455131, 1.664976, 0.142889)",
        "(-0.455002, 1.657438, 0.149227)",
        "(-0.454724, 1.649201, 0.155177)",
        "(-0.454498, 1.640399, 0.160680)",
        "(-0.454381, 1.635761, 0.163273)",
        "(-0.453980, 1.626080, 0.168057)",
        "(-0.453388, 1.615937, 0.172089)",
        "(-0.452758, 1.605399, 0.175666)",
        "(-0.452042, 1.594345, 0.179005)",
        "(-0.451600, 1.588669, 0.180492)",
        "(-0.450704, 1.577092, 0.182971)",
        "(-0.449775, 1.565109, 0.184508)",
        "(-0.448552, 1.552959, 0.185342)",
        "(-0.447352, 1.540883, 0.186013)",
        "(-0.446747, 1.534847, 0.186111)",
        "(-0.445516, 1.522821, 0.186131)",
        "(-0.444033, 1.511029, 0.185056)",
        "(-0.442249, 1.499703, 0.182415)",
        "(-0.440183, 1.489233, 0.178171)",
        "(-0.439172, 1.484436, 0.175581)",
        "(-0.437392, 1.475587, 0.169993)",
        "(-0.435729, 1.467808, 0.163355)",
        "(-0.434096, 1.461257, 0.155417)",
        "(-0.432774, 1.455917, 0.146352)",
        "(-0.432206, 1.453699, 0.141382)",
        "(-0.431181, 1.449991, 0.130978)",
        "(-0.430271, 1.447526, 0.120298)",
        "(-0.429444, 1.446328, 0.109218)",
        "(-0.428932, 1.446344, 0.097376)",
        "(-0.428860, 1.446751, 0.091248)",
        "(-0.429089, 1.448626, 0.078966)",
        "(-0.429516, 1.451797, 0.067428)",
        "(-0.429597, 1.456529, 0.057055)"
    ],
    "rightHandRotations": [
        "(4.327521, 102.869700, 250.813500)",
        "(4.258477, 103.136700, 251.129900)",
        "(4.239632, 103.143500, 251.267100)",
        "(4.295835, 103.077200, 251.315800)",
        "(4.444011, 102.989100, 251.119100)",
        "(4.475772, 103.025500, 251.074600)",
        "(4.469573, 103.316900, 251.137800)",
        "(4.494258, 103.545100, 251.232500)",
        "(4.665774, 103.935700, 251.619900)",
        "(4.780023, 103.977900, 251.936200)",
        "(4.713856, 103.893700, 252.073300)",
        "(4.622276, 103.871500, 252.107600)",
        "(4.640401, 103.848600, 252.188300)",
        "(4.319865, 103.767000, 252.564100)",
        "(3.454384, 104.112300, 253.905700)",
        "(2.016381, 104.796600, 255.905300)",
        "(0.790230, 105.211300, 257.532100)",
        "(0.466881, 105.321800, 257.984300)",
        "(0.142971, 105.640800, 258.488500)",
        "(359.812400, 105.899400, 259.018900)",
        "(359.243500, 106.575700, 260.483800)",
        "(358.912600, 106.959900, 261.344600)",
        "(357.735500, 107.980200, 264.068300)",
        "(356.045500, 108.825100, 267.383700)",
        "(353.889400, 109.550200, 271.038700)",
        "(351.167900, 111.135600, 275.660300)",
        "(348.045000, 112.312900, 280.403900)",
        "(346.573500, 112.556300, 282.340800)",
        "(344.161000, 112.501100, 284.822400)",
        "(343.272600, 112.427300, 285.163600)",
        "(339.786300, 112.902000, 288.357600)",
        "(336.055800, 113.087100, 290.990100)",
        "(334.196700, 112.932600, 292.089500)",
        "(330.787900, 112.650400, 293.735200)",
        "(327.613700, 112.614700, 295.205400)",
        "(324.806200, 112.448100, 296.834000)",
        "(322.567200, 112.711900, 297.563600)",
        "(321.679300, 113.078100, 297.502000)",
        "(320.010600, 113.802500, 297.442300)",
        "(318.076800, 114.233800, 298.159900)",
        "(316.271600, 114.337600, 299.234700)",
        "(315.082100, 114.616400, 299.770000)",
        "(314.727400, 114.888400, 299.669300)",
        "(313.812400, 115.686000, 299.049400)",
        "(312.519300, 116.587900, 298.847700)",
        "(311.295500, 116.469100, 299.816300)",
        "(310.907600, 115.993000, 300.410300)",
        "(310.173800, 115.517500, 300.981600)",
        "(309.675400, 115.502000, 300.746000)",
        "(309.367800, 115.923900, 300.279800)",
        "(308.881800, 116.045900, 300.205800)",
        "(308.632800, 115.897200, 300.466000)",
        "(308.507100, 115.954100, 300.429100)",
        "(308.278600, 116.227800, 300.054900)",
        "(308.052800, 116.529400, 299.711200)",
        "(307.985300, 116.583700, 299.798700)",
        "(308.089500, 116.374200, 299.946300)",
        "(308.204900, 116.227400, 299.988600)",
        "(308.287100, 116.196000, 299.961900)",
        "(308.204200, 116.145300, 299.968300)",
        "(308.109300, 116.111800, 299.997800)",
        "(308.078500, 115.962800, 300.131800)",
        "(308.112100, 115.774300, 300.249900)",
        "(308.089700, 115.675000, 300.292400)",
        "(307.984400, 115.634400, 300.332700)",
        "(307.785900, 115.581400, 300.465800)",
        "(307.678900, 115.360300, 300.675500)",
        "(307.634300, 115.309800, 300.692200)",
        "(307.512300, 115.370800, 300.587100)",
        "(307.513400, 115.455300, 300.514900)",
        "(307.376800, 115.522600, 300.419700)",
        "(307.206700, 115.461700, 300.468100)",
        "(307.152800, 115.374900, 300.541500)",
        "(307.038800, 115.229000, 300.630900)",
        "(306.991500, 115.304600, 300.534900)",
        "(306.983900, 115.256500, 300.532000)",
        "(306.950100, 115.103000, 300.642200)",
        "(306.752400, 114.851200, 300.792000)",
        "(306.485000, 114.777000, 300.736800)",
        "(306.226100, 114.828800, 300.661400)",
        "(306.006300, 114.811800, 300.656200)",
        "(306.006200, 114.614600, 300.657900)",
        "(305.978400, 114.529800, 300.608500)",
        "(305.728500, 114.449600, 300.470100)",
        "(305.248200, 114.617700, 300.181600)",
        "(304.682800, 114.783400, 299.862200)",
        "(304.264400, 114.911100, 299.625700)",
        "(304.126400, 114.900400, 299.601400)",
        "(303.894800, 114.694700, 299.636100)",
        "(303.478600, 114.848100, 299.250800)",
        "(303.019300, 114.952500, 298.925400)",
        "(302.487500, 114.942200, 298.881000)",
        "(302.256000, 114.824800, 299.005000)",
        "(301.847600, 114.605700, 299.114800)",
        "(301.400400, 114.605400, 298.925000)",
        "(300.786100, 114.720000, 298.740400)",
        "(300.070800, 114.666800, 298.781900)",
        "(299.685100, 114.542700, 298.874400)",
        "(298.951200, 114.602300, 298.831200)",
        "(298.244500, 114.887200, 298.635700)",
        "(297.525100, 115.254400, 298.315900)",
        "(296.823300, 115.701700, 297.884600)",
        "(296.474200, 115.860900, 297.755000)",
        "(295.842400, 116.281900, 297.425500)",
        "(295.269000, 116.957900, 296.807600)",
        "(294.616100, 117.963200, 295.857700)",
        "(293.956100, 118.580300, 295.439800)",
        "(293.669600, 118.736400, 295.476500)",
        "(293.134000, 119.326600, 295.184200)",
        "(292.646100, 120.117700, 294.507500)",
        "(292.209200, 121.063600, 293.764600)",
        "(291.743400, 122.030300, 293.050800)",
        "(291.500700, 122.504600, 292.695600)",
        "(291.037900, 123.278700, 292.253100)",
        "(290.656300, 124.104300, 291.826700)",
        "(290.202700, 125.305300, 290.962000)",
        "(289.887800, 126.740100, 289.985500)",
        "(289.788000, 127.395800, 289.563200)",
        "(289.661700, 128.782500, 288.620700)",
        "(289.590200, 130.215500, 287.697000)",
        "(289.427700, 131.885100, 286.536400)",
        "(289.164300, 133.936900, 285.029400)",
        "(289.051200, 134.984000, 284.274400)",
        "(288.977300, 137.015400, 282.823000)",
        "(289.075100, 138.997200, 281.369000)",
        "(289.241500, 140.971600, 279.938200)",
        "(289.393500, 142.913800, 278.593700)",
        "(289.439700, 143.893100, 277.902300)",
        "(289.550300, 145.770600, 276.689400)",
        "(289.823300, 147.495800, 275.741600)",
        "(290.237700, 148.923700, 275.012200)",
        "(290.710800, 150.200800, 274.366000)",
        "(290.913400, 150.868400, 274.034700)",
        "(291.349100, 151.970700, 273.583800)",
        "(291.837300, 153.125700, 273.202100)",
        "(292.426900, 153.861400, 273.212500)",
        "(292.983500, 154.428700, 273.215500)",
        "(293.235900, 154.776100, 273.126300)",
        "(293.741400, 155.178600, 273.359700)",
        "(294.307300, 155.155100, 274.129200)",
        "(294.824100, 155.061800, 274.770200)",
        "(295.379100, 154.836100, 275.539600)",
        "(295.680200, 154.646200, 275.989000)",
        "(296.283700, 154.138100, 276.976100)",
        "(297.012900, 153.936800, 277.778300)",
        "(297.745600, 154.007000, 278.209400)",
        "(298.409100, 153.840800, 278.702900)",
        "(298.746000, 153.881400, 278.864000)",
        "(299.516200, 153.466000, 279.689000)",
        "(300.308200, 152.898800, 280.402500)",
        "(300.995900, 152.425200, 280.965800)",
        "(301.476100, 152.014500, 281.464900)",
        "(301.678500, 151.835300, 281.674300)",
        "(302.183900, 151.086800, 282.363500)",
        "(302.949300, 149.843400, 283.543200)",
        "(303.738700, 148.509700, 284.665200)",
        "(304.259000, 147.780600, 285.063900)",
        "(304.529200, 147.450700, 285.220000)",
        "(305.274900, 146.410900, 285.779100)",
        "(305.889000, 144.973300, 286.604800)",
        "(306.231600, 143.614500, 287.482000)",
        "(306.507400, 142.546800, 288.060200)",
        "(306.701400, 142.000500, 288.223800)",
        "(307.063300, 140.812200, 288.434800)",
        "(307.209200, 139.465000, 288.990000)",
        "(307.247100, 138.160200, 289.559700)",
        "(307.380200, 136.903200, 289.908200)",
        "(307.395900, 136.253500, 290.038100)",
        "(307.429000, 134.886300, 290.516400)",
        "(307.238100, 133.535000, 291.128400)",
        "(307.241800, 132.249200, 291.490100)",
        "(307.115700, 131.050400, 291.746000)",
        "(306.973800, 130.399700, 291.980000)",
        "(306.529500, 129.243500, 292.316300)",
        "(305.910900, 128.290800, 292.483700)",
        "(305.247100, 127.570200, 292.419700)",
        "(304.570800, 126.896100, 292.302500)",
        "(304.200000, 126.591800, 292.276300)",
        "(303.353500, 126.183300, 292.064500)",
        "(302.484100, 125.960000, 291.648500)",
        "(301.509900, 125.870600, 291.263900)",
        "(300.687800, 125.602800, 291.065700)",
        "(300.221200, 125.720100, 290.660300)",
        "(299.238200, 126.172000, 289.811500)",
        "(298.248100, 126.381500, 289.319600)",
        "(297.268600, 126.499400, 288.903100)",
        "(296.362100, 127.136200, 288.074300)",
        "(295.948800, 127.608600, 287.508200)",
        "(295.139300, 128.463900, 286.453400)",
        "(294.427600, 128.566800, 286.184700)",
        "(293.490500, 129.401500, 285.102100)",
        "(292.360500, 131.359800, 283.155000)",
        "(291.919300, 131.974100, 282.609600)",
        "(291.130800, 132.636800, 281.982200)",
        "(290.279100, 133.875300, 280.674100)",
        "(289.331500, 136.229500, 278.362300)",
        "(288.434100, 138.019900, 276.709700)",
        "(287.741600, 138.952500, 276.130900)",
        "(287.741600, 138.952500, 276.130900)",
        "(287.034900, 141.085300, 274.286200)",
        "(286.667300, 142.912000, 272.435200)",
        "(286.383200, 144.293400, 271.088900)",
        "(285.810500, 146.828800, 268.912800)",
        "(285.261900, 148.316800, 267.891800)",
        "(284.850700, 149.825800, 266.817900)",
        "(284.635400, 152.018600, 264.996100)",
        "(284.564600, 153.978100, 263.369700)",
        "(284.532800, 154.709400, 262.826800)",
        "(284.469300, 155.763100, 262.335800)",
        "(284.486100, 157.512600, 261.214800)",
        "(284.595900, 160.004900, 259.270800)",
        "(284.887400, 162.033700, 257.781900)",
        "(285.045500, 162.995800, 257.101500)",
        "(285.376100, 165.107900, 255.569400)",
        "(285.659200, 167.229200, 254.160200)",
        "(285.973900, 168.984300, 253.168700)",
        "(286.447400, 169.972700, 252.905000)",
        "(286.703100, 170.245400, 252.972000)",
        "(287.210200, 170.344200, 253.512500)",
        "(287.714300, 170.611200, 253.985700)",
        "(288.254500, 170.522800, 254.761000)",
        "(288.755900, 170.277500, 255.657000)",
        "(288.951600, 170.153000, 256.093800)",
        "(289.249400, 169.680500, 257.299000)",
        "(289.558400, 169.047800, 258.688500)",
        "(289.998800, 168.115400, 260.212800)",
        "(290.487600, 166.780500, 262.150600)",
        "(290.718300, 166.064000, 263.156100)",
        "(291.232800, 164.405500, 265.448800)",
        "(291.856800, 163.066100, 267.427100)",
        "(292.561100, 161.678400, 269.334100)",
        "(293.265700, 160.410200, 271.185900)",
        "(293.612700, 159.821300, 272.028100)",
        "(294.366300, 158.970500, 273.402400)",
        "(295.254200, 158.359500, 274.390600)",
        "(296.184400, 157.114900, 275.885800)",
        "(296.572600, 156.382200, 276.786400)",
        "(297.362200, 154.984300, 278.608700)",
        "(298.092400, 154.161700, 279.559500)",
        "(298.822400, 153.632300, 280.109900)",
        "(299.483500, 152.471200, 281.261700)",
        "(299.784900, 151.678400, 282.026800)",
        "(300.383100, 150.205600, 283.413400)",
        "(300.999900, 149.017900, 284.365800)",
        "(301.700400, 147.938700, 285.195100)",
        "(302.485500, 146.623500, 286.087200)",
        "(303.148300, 145.327800, 286.899600)",
        "(303.449600, 144.710700, 287.299400)",
        "(304.017400, 143.534500, 287.923700)",
        "(304.485700, 142.443000, 288.338100)",
        "(304.967400, 141.120900, 288.848500)",
        "(305.236300, 139.571800, 289.499500)",
        "(305.262400, 138.888800, 289.736100)",
        "(305.084500, 137.726800, 289.889200)",
        "(304.877100, 136.516800, 290.044700)",
        "(304.563800, 135.317700, 290.183500)",
        "(304.209100, 134.222400, 290.209400)",
        "(303.982000, 133.703100, 290.182400)",
        "(303.447100, 132.616200, 290.198900)",
        "(302.693500, 131.957700, 289.929200)",
        "(301.908200, 131.454100, 289.527600)",
        "(301.545600, 131.161700, 289.425400)",
        "(300.828200, 130.713700, 289.080600)",
        "(300.003700, 130.545400, 288.558400)",
        "(299.162600, 130.679400, 287.815600)",
        "(298.317100, 131.358200, 286.566600)",
        "(298.317100, 131.358200, 286.566600)",
        "(296.956900, 132.313300, 285.018900)",
        "(296.038800, 132.711100, 284.293500)",
        "(295.107500, 133.582500, 283.110700)",
        "(294.057600, 134.883800, 281.518400)",
        "(293.507900, 135.630900, 280.722700)",
        "(292.470900, 137.060500, 279.173800)",
        "(291.508300, 138.603400, 277.559400)",
        "(290.682000, 140.269300, 275.787900)",
        "(289.923600, 142.382800, 273.510200)",
        "(289.101800, 144.960000, 270.954000)",
        "(288.677700, 146.285300, 269.726500)",
        "(287.949200, 148.723500, 267.533900)",
        "(287.567000, 150.587000, 265.763700)",
        "(287.215300, 153.261900, 263.112900)",
        "(286.770100, 156.144100, 260.324100)",
        "(286.512900, 157.554300, 259.001700)",
        "(286.002900, 159.988900, 256.841300)",
        "(285.593200, 162.157400, 255.067900)",
        "(285.317800, 164.533300, 252.953600)",
        "(285.146400, 167.149800, 250.572800)",
        "(285.048800, 168.364900, 249.516500)",
        "(284.844700, 170.320800, 247.968700)",
        "(284.700300, 172.111100, 246.657100)",
        "(284.692000, 173.996100, 245.182200)",
        "(284.743800, 175.969400, 243.639900)",
        "(284.777600, 176.859800, 243.005900)",
        "(284.942600, 178.392600, 241.963900)",
        "(285.199700, 179.257600, 241.545800)",
        "(285.365900, 180.027500, 241.307500)",
        "(285.542400, 181.126500, 240.839900)",
        "(285.631800, 181.592700, 240.685200)",
        "(285.851300, 182.360900, 240.524200)",
        "(286.161100, 182.494800, 241.103400)",
        "(286.456100, 182.014200, 242.237100)",
        "(286.761800, 181.781300, 243.204700)",
        "(286.959200, 181.770600, 243.580700)",
        "(287.363200, 181.535500, 244.453300)",
        "(287.668900, 180.770800, 245.951500)",
        "(287.879100, 179.484300, 248.075300)",
        "(288.115600, 178.431600, 249.910800)",
        "(288.272600, 178.049700, 250.674700)",
        "(288.640700, 177.168900, 252.272900)",
        "(289.014400, 176.303300, 253.761900)",
        "(289.459800, 175.175900, 255.611100)",
        "(289.865200, 174.174300, 257.230100)",
        "(290.072000, 173.490600, 258.246800)",
        "(290.533600, 172.108800, 260.225800)",
        "(291.122700, 171.036100, 261.734200)",
        "(291.670300, 170.179100, 262.976100)",
        "(291.847700, 169.833000, 263.570800)",
        "(292.239500, 168.837200, 265.013800)",
        "(292.606200, 167.449100, 266.743200)",
        "(292.918500, 166.158300, 268.258500)",
        "(293.360000, 165.074200, 269.492500)",
        "(293.598700, 164.512800, 270.113700)",
        "(294.173700, 163.088300, 271.495700)",
        "(294.649700, 161.423000, 273.053600)",
        "(295.154800, 160.023100, 274.308800)",
        "(295.830000, 159.060000, 275.060500)",
        "(296.241800, 158.517700, 275.452000)",
        "(297.021900, 157.108300, 276.429800)",
        "(297.581800, 155.532000, 277.597800)",
        "(298.174600, 154.129500, 278.552700)",
        "(298.883300, 152.776300, 279.271900)",
        "(299.387000, 151.172200, 280.163300)",
        "(299.528400, 150.378500, 280.652700)",
        "(299.828100, 148.905700, 281.384300)",
        "(300.061800, 147.572300, 281.743000)",
        "(300.084900, 145.889000, 282.394000)",
        "(299.929700, 144.280700, 282.870400)",
        "(299.794200, 143.534700, 283.010100)",
        "(299.320200, 142.188800, 283.188300)",
        "(298.748000, 140.923900, 283.388100)",
        "(298.170800, 139.832300, 283.377400)",
        "(297.620000, 138.890500, 283.121700)",
        "(297.302500, 138.468000, 282.987900)",
        "(296.565100, 137.925500, 282.508500)",
        "(295.689500, 137.894400, 281.687000)",
        "(295.011000, 137.575200, 281.288500)",
        "(294.457400, 137.120900, 280.972900)",
        "(294.121100, 136.959300, 280.770400)",
        "(293.175800, 137.579900, 279.530300)",
        "(292.210600, 138.507700, 278.206800)",
        "(291.430100, 139.099100, 277.239800)",
        "(290.867900, 139.669900, 276.294800)",
        "(290.587100, 140.067800, 275.694800)",
        "(289.845600, 141.438500, 274.034300)",
        "(289.053600, 143.382200, 271.941000)",
        "(288.339800, 145.375300, 269.894100)",
        "(287.840400, 146.523500, 268.788500)",
        "(287.640300, 146.813400, 268.483200)",
        "(287.111400, 148.878500, 266.284500)",
        "(286.553100, 151.670700, 263.549000)",
        "(286.028700, 154.444900, 260.910700)",
        "(285.879200, 155.464000, 260.004900)",
        "(285.741000, 156.276200, 259.406000)",
        "(285.563300, 157.535000, 258.211600)",
        "(285.439100, 160.295400, 255.605400)",
        "(285.215900, 162.820000, 253.426100)",
        "(285.021400, 164.086000, 252.432600)",
        "(284.769600, 166.531000, 250.589300)",
        "(284.723300, 168.398500, 249.022000)",
        "(284.787100, 171.280700, 246.474800)",
        "(284.801600, 173.910800, 244.424900)",
        "(284.786400, 175.227100, 243.373700)",
        "(284.911100, 177.873700, 241.396500)",
        "(285.225100, 179.922700, 239.915600)",
        "(285.551400, 181.634400, 238.840400)",
        "(285.924100, 183.351100, 237.756500)",
        "(286.308500, 185.161700, 236.513300)",
        "(286.491100, 186.037500, 236.030700)",
        "(286.902500, 187.452300, 235.385300)",
        "(287.334100, 187.912600, 235.619100)",
        "(287.766200, 188.172000, 236.064900)",
        "(288.198100, 188.655200, 236.164200)",
        "(288.417900, 188.898200, 236.226100)",
        "(288.758700, 189.208900, 236.672400)",
        "(288.999300, 188.953800, 237.638700)",
        "(289.220200, 188.534500, 238.632600)",
        "(289.308100, 188.235100, 239.235900)",
        "(289.388400, 187.564500, 240.568500)",
        "(289.489500, 187.298100, 241.284100)",
        "(289.573500, 188.016100, 240.953700)",
        "(289.509700, 189.080500, 240.627500)",
        "(289.455500, 188.849400, 241.527800)",
        "(289.516500, 188.263500, 242.381300)",
        "(289.925300, 186.258600, 244.667300)",
        "(290.208700, 184.271100, 246.805700)",
        "(290.108800, 182.786200, 248.606000)",
        "(290.003500, 181.922500, 249.705800)",
        "(289.974700, 179.702700, 252.361300)",
        "(290.323000, 176.774100, 255.338900)",
        "(290.726100, 174.223300, 257.842700)",
        "(291.023800, 172.000400, 260.124000)",
        "(291.442900, 170.022100, 262.108700)",
        "(291.816700, 169.068100, 262.994200)",
        "(292.445400, 166.898100, 264.750100)",
        "(292.802800, 165.069400, 266.338900)",
        "(293.219300, 163.678000, 267.371600)",
        "(293.822900, 162.079900, 268.362300)",
        "(294.069900, 160.980300, 269.096700)",
        "(294.253100, 158.769400, 270.661500)",
        "(294.376400, 156.836000, 272.031600)",
        "(294.701500, 155.211000, 272.732400)",
        "(294.899400, 153.621700, 273.228700)",
        "(294.887900, 152.758400, 273.570000)",
        "(294.733500, 150.873400, 274.493500)",
        "(294.503600, 149.421400, 274.924600)",
        "(294.246100, 148.517500, 274.666000)",
        "(294.111900, 148.154800, 274.465500)",
        "(293.715400, 147.151800, 274.362800)",
        "(293.106000, 146.272400, 274.178600)",
        "(292.368700, 145.983900, 273.474700)",
        "(291.659800, 145.933700, 272.607800)",
        "(291.222900, 145.603300, 272.099100)",
        "(291.067300, 145.482500, 271.735500)",
        "(290.632800, 146.256700, 270.093900)",
        "(289.928100, 147.693200, 268.035300)",
        "(289.125500, 149.517200, 265.686600)",
        "(288.765500, 150.434800, 264.576000)",
        "(288.165900, 151.605700, 262.966600)",
        "(287.603100, 153.323900, 260.702600)",
        "(287.127300, 156.392700, 257.102900)",
        "(286.459600, 159.130600, 254.198200)",
        "(286.079800, 160.206100, 253.160400)",
        "(285.430700, 161.033500, 252.400800)",
        "(285.101200, 163.824200, 249.287700)",
        "(284.958400, 167.552700, 245.421600)",
        "(284.526200, 171.240000, 241.958700)",
        "(284.257700, 172.631600, 240.794500)",
        "(283.997500, 174.944700, 238.639300)",
        "(284.267600, 178.424400, 235.109300)",
        "(284.487900, 181.592800, 232.134600)",
        "(284.494800, 183.787100, 230.386000)",
        "(284.488200, 184.672400, 229.756800)",
        "(284.613900, 186.761000, 227.952200)",
        "(284.925200, 189.519100, 225.392800)",
        "(285.131500, 192.543800, 222.908500)",
        "(285.240900, 195.049300, 221.078300)",
        "(285.390300, 196.635300, 220.110300)",
        "(285.544800, 197.403400, 219.605300)",
        "(285.875500, 199.315800, 218.282400)",
        "(286.187000, 200.750400, 217.557800)",
        "(286.477000, 201.710000, 217.247500)",
        "(286.899100, 202.515800, 217.003800)",
        "(287.147700, 203.064700, 216.796300)",
        "(287.493100, 203.908200, 216.648900)",
        "(287.762600, 204.606600, 216.717400)",
        "(288.120200, 205.026000, 216.988000)",
        "(288.434800, 204.971300, 217.718800)",
        "(288.561900, 204.935000, 218.120300)",
        "(288.774600, 204.939300, 218.857000)",
        "(288.887200, 205.084600, 219.548200)",
        "(288.904600, 205.342300, 220.185500)",
        "(289.089700, 205.365300, 220.986800)",
        "(289.278000, 205.093300, 221.535800)",
        "(289.618700, 204.090600, 223.056200)",
        "(289.766500, 203.142600, 224.569000)",
        "(289.748500, 202.333800, 226.067400)",
        "(289.791700, 201.269700, 227.642900)",
        "(289.862700, 200.521100, 228.549000)",
        "(289.957900, 198.816300, 230.563900)",
        "(289.906100, 196.773100, 232.960400)",
        "(289.764900, 194.738600, 235.367800)",
        "(289.577500, 192.763200, 237.646700)",
        "(289.550000, 191.722800, 238.815200)",
        "(289.689200, 189.522500, 241.045800)",
        "(289.944200, 187.350200, 243.209700)",
        "(290.252300, 184.858800, 245.616700)",
        "(290.294100, 182.093800, 248.317300)",
        "(290.256200, 180.854600, 249.599700)",
        "(290.469400, 178.602100, 251.875200)",
        "(291.060400, 176.157800, 254.141000)",
        "(291.860900, 173.587800, 256.316300)",
        "(292.292000, 172.492700, 257.252100)",
        "(293.036900, 170.584700, 258.750500)",
        "(293.529200, 168.408200, 260.573900)",
        "(293.907200, 166.085100, 262.429800)",
        "(294.244100, 163.758900, 264.104100)",
        "(294.336500, 162.698800, 264.804900)",
        "(294.408500, 161.012100, 265.765200)",
        "(294.448100, 159.720600, 266.361400)",
        "(294.638300, 158.393100, 266.995700)",
        "(294.758900, 157.540900, 267.365600)",
        "(294.899000, 155.956300, 267.981800)",
        "(294.595300, 154.823400, 268.259000)",
        "(294.169700, 153.852600, 268.511800)",
        "(293.815400, 152.580600, 268.996700)",
        "(293.514700, 151.420500, 269.319000)",
        "(293.383000, 150.998000, 269.338000)",
        "(293.019700, 150.643000, 268.994800)",
        "(292.551400, 150.782000, 268.253200)",
        "(292.175200, 150.857300, 267.576200)",
        "(291.929600, 150.972400, 266.795400)",
        "(291.754900, 150.922600, 266.522600)",
        "(291.193100, 151.388900, 265.505500)",
        "(290.563500, 152.746400, 263.634900)",
        "(289.954400, 153.961400, 262.013900)",
        "(289.397600, 154.477000, 261.146700)",
        "(289.105900, 154.667900, 260.773700)",
        "(288.459000, 156.583100, 258.474800)",
        "(287.860800, 159.396800, 255.541800)",
        "(287.467400, 161.403800, 253.530800)",
        "(287.432700, 161.698500, 253.259400)",
        "(287.566300, 161.358500, 253.384000)",
        "(287.527100, 162.416000, 252.220200)",
        "(287.296900, 165.519200, 249.242900)",
        "(287.018100, 168.601600, 246.488800)",
        "(286.958600, 170.379900, 244.780400)",
        "(287.006600, 170.989500, 244.162400)",
        "(287.114700, 172.995700, 242.208900)",
        "(287.119500, 175.977900, 239.328500)",
        "(287.019000, 179.216400, 236.363900)",
        "(286.919200, 181.890400, 234.086600)",
        "(286.887500, 182.823700, 233.359000)",
        "(286.870700, 184.008100, 232.502600)",
        "(286.901100, 185.597500, 231.165100)",
        "(286.988900, 187.954800, 229.162600)",
        "(287.043300, 190.389800, 227.362900)",
        "(287.066800, 191.294200, 226.767600)",
        "(287.253700, 192.438500, 226.116700)",
        "(287.534100, 193.321500, 225.652400)",
        "(287.798500, 194.499800, 224.886700)",
        "(288.079700, 196.182400, 223.708600)",
        "(288.236200, 196.830900, 223.344400)",
        "(288.540500, 197.742400, 222.967800)",
        "(288.717300, 198.441800, 222.866400)",
        "(288.923800, 199.163600, 222.784800)",
        "(289.240100, 199.511400, 222.940700)",
        "(289.347400, 199.451100, 223.265600)",
        "(289.386900, 199.586500, 223.769400)",
        "(289.428600, 200.056100, 224.081500)",
        "(289.807800, 200.268200, 224.643600)",
        "(290.076200, 199.891900, 225.205900)",
        "(290.497500, 199.211400, 226.313900)",
        "(290.614800, 198.945300, 227.261100)",
        "(290.704900, 198.752100, 228.332800)",
        "(290.835500, 198.279800, 229.509000)",
        "(290.945600, 196.632600, 231.683200)",
        "(290.941200, 195.394500, 233.165300)",
        "(290.933900, 193.335500, 235.659100)",
        "(290.985700, 191.592100, 237.875200)",
        "(291.059900, 190.393700, 239.444500)",
        "(291.076800, 189.010400, 241.271900)",
        "(290.983600, 188.446200, 242.147400)",
        "(290.796100, 186.988200, 244.091100)",
        "(290.852900, 185.274400, 245.896000)",
        "(290.972400, 183.447700, 247.667300)",
        "(290.927900, 181.881700, 249.320400)",
        "(290.998900, 180.891400, 250.422800)",
        "(291.153000, 179.130600, 252.076100)",
        "(291.268100, 176.938000, 254.204300)",
        "(291.347700, 174.909900, 256.255600)",
        "(291.732300, 172.832300, 257.970300)",
        "(292.089100, 171.667100, 258.892900)",
        "(292.790600, 169.439900, 260.823000)",
        "(293.363600, 167.207300, 262.588800)",
        "(293.797900, 165.399500, 264.030600)",
        "(294.175300, 163.752000, 265.137800)",
        "(294.345700, 162.847400, 265.671100)",
        "(294.529400, 160.823500, 267.034300)",
        "(294.539000, 158.699700, 268.445600)",
        "(294.598400, 156.813200, 269.507400)",
        "(294.647900, 155.039400, 270.360000)",
        "(294.574600, 154.198200, 270.688800)",
        "(294.310600, 152.711200, 271.293100)",
        "(294.054100, 151.218700, 271.827700)",
        "(293.727100, 150.129000, 271.939400)",
        "(293.323200, 149.576400, 271.624900)",
        "(293.161000, 149.475900, 271.278000)",
        "(292.891700, 149.434100, 270.455700)",
        "(292.542800, 149.535400, 269.622800)",
        "(292.027600, 150.362400, 268.072100)",
        "(291.493800, 151.770600, 266.114000)",
        "(291.273000, 152.424900, 265.253200)",
        "(290.909400, 153.400200, 263.758600)",
        "(290.558500, 154.375900, 262.378300)",
        "(290.192300, 156.176600, 260.209000)",
        "(289.829700, 158.109100, 257.925500)",
        "(289.627500, 158.964500, 256.941800)",
        "(289.309000, 160.388300, 255.328200)",
        "(289.124200, 161.873700, 253.596100)",
        "(288.869100, 164.902800, 250.278300)",
        "(288.564700, 167.996200, 247.175000)",
        "(288.391900, 169.278600, 245.934400)",
        "(288.194600, 171.434000, 243.771600)",
        "(288.160600, 173.634400, 241.423100)",
        "(288.155500, 176.399300, 238.597700)",
        "(288.149500, 177.694100, 237.313800)",
        "(288.118200, 179.982800, 235.230900)",
        "(288.008000, 181.543900, 233.884900)",
        "(288.138500, 183.948200, 231.562000)",
        "(288.282900, 186.265300, 229.442200)",
        "(288.258400, 187.974500, 228.074400)",
        "(288.275200, 188.878600, 227.310900)",
        "(288.432400, 190.809100, 225.678100)",
        "(288.667100, 192.441500, 224.517500)",
        "(288.794100, 194.389200, 223.110100)",
        "(288.857200, 196.017200, 222.227500)",
        "(288.916700, 196.469200, 222.093600)",
        "(289.168500, 197.446500, 221.623000)",
        "(289.474300, 198.679200, 220.957200)",
        "(289.793800, 200.163900, 220.217600)",
        "(290.031900, 201.286400, 219.857000)",
        "(290.144300, 201.680600, 219.835900)",
        "(290.470200, 202.244800, 220.011800)",
        "(290.790200, 202.873000, 220.123900)",
        "(291.216600, 203.529000, 220.398500)",
        "(291.793300, 203.619700, 221.199500)",
        "(292.096300, 203.400900, 221.743700)",
        "(292.504800, 202.995600, 222.826700)",
        "(292.639300, 203.169500, 223.556500)",
        "(292.753200, 203.249100, 224.371800)",
        "(293.004600, 202.181400, 225.752200)",
        "(293.075000, 201.493500, 226.590500)",
        "(292.909000, 200.428200, 228.287400)",
        "(292.611300, 199.489300, 229.861300)",
        "(292.525500, 198.063400, 231.805700)",
        "(292.619500, 196.379700, 233.724600)",
        "(292.682100, 195.512000, 234.641600)",
        "(292.772000, 193.653200, 236.717400)",
        "(292.797900, 191.727800, 238.682700)",
        "(292.827900, 189.677600, 240.756000)",
        "(292.835100, 187.580700, 242.919900)",
        "(292.860100, 186.586700, 243.942500)",
        "(292.981400, 184.713900, 245.891000)",
        "(293.403600, 182.482200, 248.070800)",
        "(293.982700, 180.113500, 250.148400)",
        "(294.391100, 177.994100, 252.046100)",
        "(294.462600, 176.926000, 253.023200)",
        "(294.592700, 174.801300, 255.013400)",
        "(294.955800, 172.619400, 256.862700)",
        "(295.541700, 170.439700, 258.547000)",
        "(295.926100, 168.575700, 259.841600)",
        "(296.006600, 167.670100, 260.594100)",
        "(296.313800, 165.587800, 262.249200)",
        "(296.778700, 163.480600, 263.721100)",
        "(297.174300, 161.356700, 265.236800)",
        "(297.334900, 159.507300, 266.445700)",
        "(297.333100, 158.723500, 266.913200)",
        "(297.441100, 157.204700, 267.764000)",
        "(297.698100, 155.536700, 268.612500)",
        "(297.612300, 153.645000, 269.683400)",
        "(297.178400, 152.215300, 270.462500)",
        "(297.027400, 151.743700, 270.594100)",
        "(296.951500, 150.936100, 270.621800)",
        "(296.916400, 149.912200, 270.807900)",
        "(296.606100, 149.269400, 270.688700)",
        "(296.067400, 149.170300, 270.147800)",
        "(295.785800, 149.051900, 269.941600)",
        "(295.171000, 148.805300, 269.560200)",
        "(294.521100, 148.986600, 268.768700)",
        "(293.619200, 149.752700, 267.619900)",
        "(292.617000, 150.682100, 266.494600)",
        "(292.268100, 151.180900, 265.784800)",
        "(291.823900, 152.158600, 264.219400)",
        "(291.380900, 153.543300, 262.251500)",
        "(290.859700, 155.403100, 260.003200)",
        "(290.289800, 157.657600, 257.507500)",
        "(289.974600, 158.724700, 256.427800)",
        "(289.550700, 160.700000, 254.309100)",
        "(289.351600, 162.978400, 251.700900)",
        "(289.154100, 165.145000, 249.342300)",
        "(288.686900, 167.284400, 247.244300)",
        "(288.476500, 168.201900, 246.418500)",
        "(288.261500, 169.621500, 244.989900)",
        "(288.247900, 171.049900, 243.548400)",
        "(288.218500, 172.620100, 242.097400)",
        "(288.105700, 174.721900, 240.076700)",
        "(287.999700, 176.195300, 238.803100)",
        "(287.748900, 179.198900, 236.267800)",
        "(287.648600, 182.273900, 233.580700)",
        "(287.649700, 184.443600, 231.930200)",
        "(287.622200, 185.783600, 231.026900)",
        "(287.637700, 186.928900, 230.140400)",
        "(287.765500, 189.701100, 227.979800)",
        "(287.835200, 191.945800, 226.326800)",
        "(287.849600, 193.710500, 225.331500)",
        "(287.950500, 195.074900, 224.823300)",
        "(288.103300, 195.584700, 224.666800)",
        "(288.488300, 196.217700, 224.649300)",
        "(288.682500, 196.586000, 224.960800)",
        "(288.683700, 197.778500, 224.727300)",
        "(288.711900, 198.621400, 224.809600)",
        "(288.775300, 198.659100, 225.075900)",
        "(288.899800, 198.521000, 225.802000)",
        "(288.788000, 198.439800, 226.649200)",
        "(288.699000, 198.972900, 226.914300)",
        "(288.807400, 199.451200, 227.293700)",
        "(288.900500, 199.383600, 227.698600)",
        "(289.233800, 198.529900, 229.071100)",
        "(289.747800, 196.986600, 231.088900)",
        "(290.405600, 196.048000, 232.408200)",
        "(290.683300, 195.533800, 233.569100)",
        "(290.682000, 195.241500, 234.225100)",
        "(290.675300, 193.974200, 236.126200)",
        "(290.724200, 192.457000, 238.018000)",
        "(290.846300, 191.577000, 239.090200)",
        "(291.042200, 189.349800, 241.898100)",
        "(291.034300, 188.566400, 242.851500)",
        "(290.930000, 186.627400, 245.229200)",
        "(291.051300, 184.531200, 247.565900)",
        "(291.375600, 182.304700, 249.923800)",
        "(291.688000, 179.972800, 252.309700)",
        "(291.848100, 178.644600, 253.651100)",
        "(292.152400, 176.048300, 256.231000)",
        "(292.483700, 173.698500, 258.597300)",
        "(292.926300, 171.900300, 260.249600)",
        "(293.434900, 170.537700, 261.352800)",
        "(293.667900, 169.909800, 261.820600)",
        "(294.081500, 168.477600, 262.944400)",
        "(294.416700, 167.070300, 264.043700)",
        "(294.725600, 165.758400, 264.894800)",
        "(295.077000, 164.436300, 265.744400)",
        "(295.293000, 163.770800, 266.025500)",
        "(295.681000, 162.498200, 266.627500)",
        "(295.901100, 161.665500, 266.818100)",
        "(296.108900, 160.912900, 266.920000)",
        "(296.258900, 159.754800, 267.242800)",
        "(296.255300, 159.002900, 267.561300)",
        "(296.173400, 157.781100, 267.950300)",
        "(295.866700, 156.968600, 267.941600)",
        "(295.614700, 156.292400, 267.804400)",
        "(295.526600, 155.840100, 267.318400)",
        "(295.431300, 155.859500, 266.911000)",
        "(295.052700, 155.902800, 266.086800)",
        "(294.481700, 156.085900, 265.201500)",
        "(294.019200, 156.360300, 264.188500)",
        "(293.706500, 157.064900, 262.593600)",
        "(293.565700, 157.447100, 261.785400)",
        "(293.280500, 157.946400, 260.443900)",
        "(292.959400, 157.840000, 259.690500)",
        "(292.865400, 157.032600, 259.986200)",
        "(293.010700, 156.920800, 258.236600)",
        "(293.077500, 157.372300, 257.349800)",
        "(292.839000, 158.045400, 256.153100)",
        "(292.074000, 158.159700, 256.020100)",
        "(291.227400, 158.207600, 255.973500)",
        "(290.937600, 160.512900, 253.257400)",
        "(290.911700, 161.789600, 251.773300)",
        "(290.743000, 163.729500, 249.545600)",
        "(290.131700, 164.657600, 249.015200)",
        "(289.622100, 166.069200, 247.707500)",
        "(289.733700, 168.928800, 244.534900)",
        "(289.781100, 170.125200, 243.230300)",
        "(289.396100, 171.869600, 241.826000)",
        "(288.671100, 171.812500, 242.667600)",
        "(288.467500, 172.362300, 242.106800)",
        "(288.844700, 174.325800, 240.183500)",
        "(288.951200, 176.416200, 238.288100)",
        "(288.795600, 177.876800, 237.247900)",
        "(288.526900, 181.005500, 235.033300)",
        "(288.707400, 183.416700, 233.171700)",
        "(289.134900, 185.424700, 231.568400)",
        "(289.315600, 186.404700, 230.852900)",
        "(289.649600, 188.459900, 229.444800)",
        "(289.871900, 190.543100, 228.233900)",
        "(290.132600, 192.789100, 226.884000)",
        "(290.569500, 194.259200, 226.278100)",
        "(290.815100, 194.716100, 226.161700)",
        "(291.266100, 195.592700, 225.937700)",
        "(291.723300, 196.316500, 226.004900)",
        "(292.171700, 197.071900, 226.076300)",
        "(292.673600, 197.528800, 226.330800)",
        "(292.904800, 197.463000, 226.770500)",
        "(293.277600, 196.988800, 227.835000)",
        "(293.555400, 196.654800, 228.620000)",
        "(293.598400, 197.228700, 228.907200)",
        "(293.434600, 198.029300, 229.210800)",
        "(293.355700, 197.992900, 229.743800)",
        "(293.355200, 197.121500, 231.280000)",
        "(293.637500, 195.782500, 232.931400)",
        "(293.926000, 194.406500, 234.635600)",
        "(294.193800, 193.138600, 236.241400)",
        "(294.211900, 192.361400, 237.256800)",
        "(294.184700, 190.796400, 239.430700)",
        "(294.319800, 188.774600, 241.784100)",
        "(294.679700, 186.510300, 244.123000)",
        "(294.954200, 184.193500, 246.507500)",
        "(295.049100, 183.153800, 247.606200)",
        "(295.348500, 180.989400, 249.868100)",
        "(295.800300, 178.813800, 251.997800)",
        "(296.302600, 176.403700, 254.138400)",
        "(296.782700, 174.401700, 255.865100)",
        "(297.025100, 173.605000, 256.586600)",
        "(297.519900, 171.883300, 257.921300)",
        "(297.946400, 170.124800, 259.240900)",
        "(298.096500, 168.329800, 260.526300)",
        "(298.165600, 166.699600, 261.769200)",
        "(298.302400, 165.848600, 262.273700)",
        "(298.773900, 163.976800, 263.149300)",
        "(299.089400, 162.039000, 264.061700)",
        "(298.981800, 160.271900, 265.029200)",
        "(298.719000, 158.612100, 265.928700)",
        "(298.576400, 157.705300, 266.399600)",
        "(298.390000, 155.656100, 267.484800)",
        "(298.154500, 154.026000, 268.052800)",
        "(297.705600, 152.865300, 268.368200)",
        "(297.228300, 151.870600, 268.557700)",
        "(297.083300, 151.561500, 268.475500)",
        "(296.817000, 150.809600, 268.295100)",
        "(296.370800, 150.725800, 267.613500)",
        "(295.889600, 151.052700, 266.667400)",
        "(295.440500, 151.549100, 265.594500)",
        "(295.251600, 151.793400, 265.094800)",
        "(294.932700, 152.421500, 263.878800)",
        "(294.486100, 153.828700, 262.019600)",
        "(293.807800, 155.544500, 260.048200)",
        "(293.222400, 156.769200, 258.558000)",
        "(293.028600, 157.117000, 258.084000)",
        "(292.756800, 157.931500, 257.038800)",
        "(292.617000, 160.066300, 254.407000)",
        "(292.435300, 161.993800, 252.037000)",
        "(291.908700, 163.745300, 250.281300)",
        "(291.522100, 164.643600, 249.523500)",
        "(290.785300, 165.961100, 248.382000)",
        "(290.395700, 168.612000, 245.547900)",
        "(290.202600, 171.158600, 242.935200)",
        "(290.027900, 172.717100, 241.421900)",
        "(289.916000, 173.201200, 241.057200)",
        "(289.691800, 174.151500, 240.288000)",
        "(289.864200, 176.501000, 237.795100)",
        "(290.021700, 178.590800, 235.822800)",
        "(289.681700, 180.128800, 234.882200)",
        "(289.476200, 181.056300, 234.291800)",
        "(289.244000, 183.610700, 232.361100)",
        "(289.355000, 186.066400, 230.322700)",
        "(289.532200, 187.966100, 228.854500)",
        "(289.622000, 189.663800, 227.745800)",
        "(289.654500, 190.555600, 227.303100)",
        "(289.795000, 192.293900, 226.349000)",
        "(290.224700, 193.686200, 225.549700)",
        "(290.616600, 194.698300, 225.109500)",
        "(290.843400, 195.551900, 224.936000)",
        "(290.902900, 195.910700, 224.938100)",
        "(291.136400, 196.687700, 224.956600)",
        "(291.454500, 196.839700, 225.446800)",
        "(291.817800, 196.439100, 226.389500)",
        "(292.195000, 195.604900, 227.675000)",
        "(292.322300, 195.155000, 228.359100)",
        "(292.531600, 194.759300, 229.387400)",
        "(292.609300, 194.556400, 230.316800)",
        "(292.534700, 194.303100, 231.387400)",
        "(292.515300, 193.762800, 232.244000)",
        "(292.633300, 192.435300, 234.040800)",
        "(292.924700, 190.471200, 236.319500)",
        "(293.271400, 188.782400, 238.291800)",
        "(293.482600, 187.179200, 240.336500)",
        "(293.575500, 185.980500, 242.159200)",
        "(293.611600, 185.370900, 243.089300)",
        "(293.659900, 183.812200, 245.175800)",
        "(293.760700, 181.894300, 247.581500)",
        "(294.067100, 179.898200, 249.865400)",
        "(294.624600, 178.359100, 251.530000)",
        "(294.949100, 177.700400, 252.261000)",
        "(295.425200, 175.841900, 254.314500)",
        "(295.634500, 173.411400, 256.983500)",
        "(295.824500, 171.335700, 259.136900)",
        "(296.103200, 169.851700, 260.542200)",
        "(296.212200, 169.093500, 261.219700)",
        "(296.362600, 167.122700, 263.170600)",
        "(296.617600, 164.967900, 265.159200)",
        "(297.116700, 162.917100, 266.831000)",
        "(297.405400, 161.897000, 267.538600)",
        "(297.880300, 159.966300, 269.008900)",
        "(298.243000, 158.024300, 270.471300)",
        "(298.516900, 156.461400, 271.444500)",
        "(298.828300, 155.057100, 272.050300)",
        "(298.963000, 153.636600, 272.666900)",
        "(298.959000, 152.881100, 273.022000)",
        "(298.894500, 151.364400, 273.689000)",
        "(298.692500, 150.444100, 273.679600)",
        "(298.460600, 149.624400, 273.623500)",
        "(298.121600, 148.901800, 273.498800)",
        "(297.927300, 148.573900, 273.401400)",
        "(297.463600, 147.969900, 273.171400)",
        "(296.943800, 147.837000, 272.562700)",
        "(296.628100, 147.731400, 271.959500)",
        "(296.380100, 147.737300, 271.246000)",
        "(296.032700, 148.130400, 270.108300)",
        "(295.822000, 148.409900, 269.483900)",
        "(295.117600, 149.250900, 268.111600)",
        "(294.232900, 150.103000, 266.917100)",
        "(293.784100, 150.704100, 266.121300)",
        "(292.863300, 152.517300, 263.520800)",
        "(292.632800, 153.199500, 262.610200)",
        "(292.120200, 155.096700, 260.613600)",
        "(291.784900, 156.262900, 259.505600)",
        "(290.946500, 160.489300, 255.151300)",
        "(290.807500, 161.637500, 254.041900)",
        "(290.670000, 163.146900, 252.377300)",
        "(290.619000, 163.897800, 251.526500)",
        "(290.587900, 166.043800, 249.149600)",
        "(290.448400, 168.671600, 246.663000)",
        "(290.167600, 170.459500, 245.317900)",
        "(290.030200, 170.945800, 245.041600)",
        "(289.925900, 172.051700, 244.120100)",
        "(290.086900, 174.607200, 241.247600)",
        "(289.951800, 177.057200, 238.746000)",
        "(289.538500, 179.305200, 236.956400)",
        "(289.419600, 180.271600, 236.442600)",
        "(289.234700, 182.294400, 235.004900)",
        "(289.292700, 184.522100, 233.410400)",
        "(289.459100, 186.129300, 232.255300)",
        "(289.611000, 187.918200, 231.119900)",
        "(289.660900, 188.922200, 230.500400)",
        "(289.824400, 190.582600, 229.479600)",
        "(290.080900, 191.784500, 228.869800)",
        "(290.364600, 192.956600, 228.236500)",
        "(290.548200, 194.068000, 227.717000)",
        "(290.583700, 194.646400, 227.481700)",
        "(290.714600, 195.712600, 227.112900)",
        "(291.002300, 196.069400, 227.347300)",
        "(291.400700, 195.938700, 227.851400)",
        "(291.614000, 195.984800, 227.961300)",
        "(292.032200, 196.022100, 228.410800)",
        "(292.288300, 195.675500, 229.237300)",
        "(292.613000, 195.488800, 229.929500)",
        "(292.935500, 194.820900, 231.003800)",
        "(293.047500, 194.007600, 232.145800)",
        "(292.980300, 193.678900, 232.720000)",
        "(292.814200, 193.033800, 233.973000)",
        "(292.856200, 192.487800, 235.102300)",
        "(293.103800, 191.323400, 236.653000)",
        "(293.215700, 190.334400, 237.739000)",
        "(293.384400, 188.163500, 240.300200)",
        "(293.603000, 186.318200, 242.534800)",
        "(293.912500, 184.656200, 244.408200)",
        "(294.058200, 182.622600, 246.471800)",
        "(294.148900, 181.508000, 247.656700)",
        "(294.477800, 179.670700, 249.923000)",
        "(294.963000, 177.997100, 251.881100)",
        "(295.376700, 176.587100, 253.300900)",
        "(295.610300, 175.626700, 254.314500)",
        "(295.646000, 175.167200, 254.818100)",
        "(295.640400, 174.007900, 255.984300)",
        "(295.509600, 172.411500, 257.584800)",
        "(295.631700, 170.432000, 259.304400)",
        "(295.927500, 168.215800, 261.151300)",
        "(295.981800, 167.020400, 262.093900)",
        "(295.916600, 164.926400, 263.710400)",
        "(295.794100, 163.151300, 264.892000)",
        "(295.791800, 161.251100, 266.062200)",
        "(295.923700, 159.160200, 267.232500)",
        "(295.999900, 158.207200, 267.596800)",
        "(296.043000, 156.775400, 268.017900)",
        "(295.736100, 155.693400, 268.149800)",
        "(295.310000, 154.747400, 268.191100)",
        "(295.008300, 154.456300, 268.029300)",
        "(294.516300, 153.968200, 267.519000)",
        "(294.215600, 153.755800, 266.593000)",
        "(293.838700, 153.593000, 265.685600)",
        "(293.309400, 153.801100, 264.716100)",
        "(292.898900, 153.715300, 263.955300)",
        "(292.700900, 153.913600, 263.334400)",
        "(292.317700, 154.471100, 261.934000)",
        "(291.841700, 156.064800, 259.581400)",
        "(291.651700, 156.882600, 258.495800)",
        "(291.488300, 158.456800, 255.905400)",
        "(291.709900, 158.589300, 255.360400)",
        "(292.530200, 158.507200, 253.999500)",
        "(293.055400, 158.830200, 252.439200)",
        "(292.659200, 159.944700, 251.078300)",
        "(291.982100, 161.520800, 249.560100)",
        "(291.710400, 162.398700, 248.705600)",
        "(291.493700, 163.827300, 246.990000)",
        "(291.555300, 165.075200, 245.275800)",
        "(291.637500, 166.185800, 244.007200)",
        "(291.461600, 167.459600, 242.898300)",
        "(291.356600, 168.371600, 241.965000)",
        "(291.310200, 170.713200, 239.463200)",
        "(291.342700, 172.742300, 237.318300)",
        "(291.110600, 174.852600, 235.710000)",
        "(290.735200, 176.905700, 234.254400)",
        "(290.832400, 179.378600, 232.069700)",
        "(291.051900, 180.380800, 231.112000)",
        "(291.490800, 181.340700, 230.179500)",
        "(291.846600, 181.715100, 230.088700)",
        "(292.037300, 182.877900, 229.542500)",
        "(292.209100, 183.697000, 228.966400)",
        "(292.589700, 185.400400, 227.843500)",
        "(292.799600, 186.569900, 227.378400)",
        "(293.077300, 187.554400, 227.121100)",
        "(293.507200, 188.372100, 227.054000)",
        "(293.818600, 188.680400, 227.086400)",
        "(294.379900, 189.131700, 227.279100)",
        "(294.847000, 189.520100, 227.635900)",
        "(295.197700, 190.201500, 227.885600)",
        "(295.618000, 190.710500, 228.339200)",
        "(295.855800, 190.677300, 228.748800)",
        "(296.359100, 190.155800, 229.834000)",
        "(296.676000, 189.456100, 231.091900)",
        "(296.660200, 189.412300, 231.947000)",
        "(296.338100, 190.128200, 232.376100)",
        "(296.174900, 190.410000, 232.707800)",
        "(295.967200, 190.093200, 233.932800)",
        "(295.961400, 188.877300, 235.609900)",
        "(296.103900, 187.361200, 237.483600)",
        "(296.259700, 185.981700, 239.179600)",
        "(296.272800, 185.348200, 239.992200)",
        "(296.182400, 183.905300, 241.814300)",
        "(295.908900, 182.441800, 243.916900)",
        "(295.096700, 182.310000, 245.164200)",
        "(294.296900, 183.332600, 245.250000)",
        "(294.048300, 183.326000, 245.647100)",
        "(293.757100, 181.123100, 248.067200)",
        "(293.596000, 178.439500, 250.824600)",
        "(293.521500, 176.577500, 252.769000)",
        "(293.538000, 174.748200, 254.675300)",
        "(293.551900, 173.621200, 255.781100)",
        "(293.600600, 170.681600, 258.603600)",
        "(293.680900, 167.861900, 261.252600)",
        "(294.066400, 165.792800, 262.859800)",
        "(294.601100, 164.266400, 263.614000)",
        "(294.970800, 163.652300, 263.760900)",
        "(295.650100, 162.712700, 263.745100)",
        "(295.875900, 161.966700, 263.586200)",
        "(295.764500, 161.274700, 263.390900)",
        "(295.531200, 159.868100, 263.884600)",
        "(295.474100, 158.831100, 264.385100)",
        "(295.470300, 156.826100, 265.220900)",
        "(295.750200, 155.580700, 265.065500)",
        "(295.939500, 154.785500, 264.577600)",
        "(295.732100, 154.024500, 264.368400)",
        "(295.421100, 153.215600, 264.327500)",
        "(295.290900, 153.048500, 263.983600)",
        "(295.035500, 153.505800, 262.547700)",
        "(294.919400, 153.874200, 261.241900)",
        "(294.812400, 153.566800, 260.835900)",
        "(294.467700, 152.832400, 260.892900)",
        "(294.306300, 153.145800, 260.132600)",
        "(294.130900, 154.964100, 257.456300)",
        "(293.848700, 156.091800, 255.724500)",
        "(293.105400, 156.660200, 254.935500)",
        "(292.646600, 157.804500, 253.334000)",
        "(292.766900, 158.952500, 251.722900)",
        "(293.073900, 161.202300, 248.659800)",
        "(292.608400, 162.540500, 247.559100)",
        "(292.285300, 163.389500, 246.716800)",
        "(292.335800, 163.744200, 246.120800)",
        "(292.949000, 165.088400, 244.160400)",
        "(293.513300, 166.566900, 242.268800)",
        "(293.420700, 167.914600, 241.115400)",
        "(293.088200, 169.533300, 239.853200)",
        "(293.133300, 170.685900, 238.617400)",
        "(293.383000, 172.425300, 236.797100)",
        "(293.311100, 173.463500, 235.850400)",
        "(292.674100, 174.550600, 235.517500)",
        "(292.010500, 175.898100, 234.802200)",
        "(291.860600, 177.697500, 233.235000)",
        "(291.818500, 178.377100, 232.597300)",
        "(291.506200, 179.577800, 232.016100)",
        "(290.828000, 181.442200, 231.348500)",
        "(290.499300, 183.456500, 230.273900)",
        "(290.689300, 184.958800, 229.287500)",
        "(290.861200, 185.445600, 229.038700)",
        "(291.013700, 186.251100, 228.841600)",
        "(291.030800, 187.479300, 228.371000)",
        "(291.165800, 189.051300, 227.612900)",
        "(291.323700, 189.567700, 227.463800)",
        "(291.645100, 190.080600, 227.555800)",
        "(291.990800, 190.088300, 228.188400)",
        "(292.237200, 190.194900, 228.866300)",
        "(292.474800, 190.469300, 229.412800)",
        "(292.830900, 190.641600, 229.881900)",
        "(292.991400, 190.581700, 230.239300)",
        "(293.228900, 190.296100, 231.141600)",
        "(293.285000, 189.989200, 232.063200)",
        "(293.231700, 190.084800, 232.717300)",
        "(293.196000, 190.925700, 232.721200)",
        "(293.149500, 191.280700, 232.804400)",
        "(292.905600, 191.093700, 233.804100)",
        "(292.671300, 190.251400, 235.530800)",
        "(292.740500, 189.037100, 237.370400)",
        "(292.852000, 187.451000, 239.329300)",
        "(292.777400, 186.734500, 240.285800)",
        "(292.603300, 185.286400, 242.346300)",
        "(292.622500, 183.311100, 244.698300)",
        "(292.879500, 181.701100, 246.639300)",
        "(293.076800, 180.858000, 247.583900)",
        "(293.412600, 179.448900, 249.012900)",
        "(293.313900, 178.244100, 250.275600)",
        "(292.795300, 176.745700, 252.345800)",
        "(292.735900, 174.439100, 254.759000)",
        "(293.049700, 172.950300, 255.945400)",
        "(293.535900, 170.185800, 258.257800)",
        "(293.478600, 167.493900, 260.851900)",
        "(293.358500, 164.881300, 263.154600)",
        "(293.704200, 163.014700, 264.480400)",
        "(294.075900, 162.658800, 264.619900)",
        "(295.027200, 161.488900, 265.125000)",
        "(295.834300, 159.204400, 266.297500)",
        "(296.062700, 157.115100, 267.470900)",
        "(296.007600, 155.654800, 267.947800)",
        "(296.126100, 153.858700, 268.553900)",
        "(296.265800, 152.715100, 268.939700)",
        "(296.384300, 150.610200, 269.585400)",
        "(295.851300, 149.160400, 269.871500)",
        "(295.057300, 148.388700, 269.606900)",
        "(294.833600, 147.919700, 269.531200)",
        "(294.699800, 146.637700, 269.545500)",
        "(294.691700, 145.427900, 269.377300)",
        "(294.638000, 146.054500, 267.271000)",
        "(294.445900, 146.793800, 265.478100)",
        "(294.029900, 146.908700, 265.071900)",
        "(292.835300, 146.852500, 264.790100)",
        "(291.940600, 148.638500, 262.110000)",
        "(291.668800, 151.243100, 258.374600)",
        "(291.403400, 153.166700, 255.440500)",
        "(291.077000, 154.177700, 254.077100)",
        "(290.162000, 156.946700, 251.059400)",
        "(289.517900, 159.942400, 247.627000)",
        "(289.120500, 162.484200, 244.582800)",
        "(288.809900, 164.368200, 242.215700)",
        "(288.637800, 165.837400, 240.604900)",
        "(288.299900, 169.441800, 236.919200)",
        "(287.955900, 173.599300, 232.881800)",
        "(287.697100, 177.316700, 229.365300)",
        "(287.662500, 180.365800, 226.479900)",
        "(287.802100, 181.791700, 224.990400)",
        "(288.291600, 184.322600, 222.271300)",
        "(288.672500, 186.531700, 220.188200)",
        "(288.668500, 188.746700, 218.500900)",
        "(288.398500, 189.857300, 218.196700)",
        "(288.134600, 189.306600, 219.075300)",
        "(288.390400, 188.698300, 219.650200)",
        "(289.247600, 188.462300, 219.816500)",
        "(289.497400, 190.436200, 218.724700)",
        "(289.341300, 194.012700, 216.844300)",
        "(289.372400, 195.178800, 216.359700)",
        "(289.965100, 196.320600, 215.839300)",
        "(290.817100, 196.612700, 215.923400)",
        "(291.435700, 196.688900, 216.464100)",
        "(291.989700, 196.933400, 217.074600)",
        "(292.285000, 197.176000, 217.326000)",
        "(292.887600, 197.559800, 217.826900)",
        "(293.412200, 197.376300, 218.812600)",
        "(293.826800, 197.241100, 219.794700)",
        "(294.157300, 197.310900, 220.711400)",
        "(294.307200, 197.323300, 221.232700)",
        "(294.589400, 196.794300, 222.682800)",
        "(294.863800, 195.747100, 224.427200)",
        "(295.107800, 194.818800, 225.951000)",
        "(295.179200, 194.171600, 227.355000)",
        "(295.125500, 194.034600, 227.973600)",
        "(294.901000, 193.878500, 229.072600)",
        "(294.809500, 193.374400, 230.390200)",
        "(294.869000, 192.684600, 231.692900)",
        "(294.913500, 192.181300, 232.433300)",
        "(294.965300, 190.793800, 234.692800)",
        "(294.831800, 190.440500, 235.431300)",
        "(294.787700, 189.254300, 237.167000)",
        "(294.848000, 187.750500, 239.059300)",
        "(294.951600, 186.155900, 240.990000)",
        "(294.983500, 185.147000, 242.078200)",
        "(295.025800, 183.529300, 243.874200)",
        "(295.213800, 181.771600, 245.993300)",
        "(295.541800, 179.642800, 248.229800)",
        "(295.729500, 177.464000, 250.440000)",
        "(295.697700, 176.483300, 251.560900)",
        "(295.710600, 174.401600, 253.764600)",
        "(296.007200, 171.900000, 256.025200)",
        "(296.444900, 169.449300, 258.114900)",
        "(296.660000, 167.238800, 259.958200)",
        "(296.372900, 164.729500, 262.153200)",
        "(296.054100, 163.254800, 263.429200)",
        "(295.449700, 160.524800, 265.619400)",
        "(295.046700, 158.161600, 267.165800)",
        "(294.796900, 156.057100, 268.170800)",
        "(294.688400, 154.875800, 268.754000)",
        "(294.348100, 152.635800, 269.860500)",
        "(293.964600, 150.881200, 270.606100)",
        "(293.857800, 149.480200, 270.946800)",
        "(294.133300, 148.144300, 270.874100)",
        "(294.202100, 146.835700, 270.986000)",
        "(294.024600, 146.344700, 271.001400)",
        "(293.613300, 145.859200, 270.520800)",
        "(293.378800, 146.145800, 269.341200)",
        "(293.516000, 146.256500, 268.179000)",
        "(293.554700, 146.460800, 267.178100)",
        "(293.479700, 146.904600, 266.354200)",
        "(293.250800, 148.534300, 263.969800)",
        "(293.025000, 150.699500, 261.260100)",
        "(292.757300, 152.437100, 258.995600)",
        "(292.665200, 154.284000, 256.618200)",
        "(292.736400, 155.082700, 255.483900)",
        "(292.773500, 156.795800, 252.846300)",
        "(292.360900, 159.756300, 249.575600)",
        "(291.568300, 163.176100, 246.263800)",
        "(291.229600, 164.611000, 244.828800)",
        "(290.875500, 167.072000, 242.198500)",
        "(290.857400, 169.166700, 239.655000)",
        "(290.867500, 170.430600, 238.276200)",
        "(290.332100, 174.958100, 234.155500)",
        "(290.110000, 176.554900, 232.717700)",
        "(289.814600, 179.593200, 229.939900)",
        "(290.167400, 182.335800, 227.246700)",
        "(290.847400, 183.135100, 226.178800)",
        "(291.207300, 183.706800, 225.873000)",
        "(291.147600, 184.537300, 225.504200)",
        "(291.289600, 187.348100, 223.531400)",
        "(291.869000, 190.193800, 221.299500)",
        "(292.325700, 192.047800, 219.969700)",
        "(292.639600, 193.254900, 219.441300)",
        "(292.963700, 194.124200, 219.282400)",
        "(293.210300, 194.820400, 218.944000)",
        "(293.694400, 196.271100, 218.286900)",
        "(294.093000, 197.140400, 218.110100)",
        "(294.491000, 197.836700, 218.050000)",
        "(294.491000, 197.836700, 218.050000)",
        "(295.059700, 198.862800, 218.231100)",
        "(295.466700, 199.017400, 218.724400)",
        "(295.836900, 198.594200, 219.634300)",
        "(295.957600, 198.122300, 220.688700)",
        "(296.007200, 198.093500, 221.498600)",
        "(296.044000, 198.098700, 221.797900)",
        "(296.206500, 197.708900, 222.716600)",
        "(296.225400, 197.076900, 223.825300)",
        "(296.194100, 197.403700, 224.333700)",
        "(295.777500, 199.466300, 223.793300)",
        "(295.455400, 200.437100, 223.567400)",
        "(294.964800, 201.232000, 223.837400)",
        "(294.900500, 200.418200, 224.942600)",
        "(294.940500, 199.328700, 226.276000)",
        "(294.998000, 198.609200, 227.123800)",
        "(294.994800, 197.435400, 228.608200)",
        "(294.716300, 196.099400, 230.386800)",
        "(294.308300, 194.592800, 232.231500)",
        "(293.844500, 192.486800, 234.561400)",
        "(293.695300, 191.142300, 235.933000)",
        "(293.595800, 188.133000, 238.780900)",
        "(293.701000, 185.181400, 241.483600)",
[truncated: 266,176 more chars]
