# Supplementary material for: Playing the mirror game in virtual reality with an autonomous character
Source: Sci Rep. 2022 Dec 9;12:21329. doi: 10.1038/s41598-022-25197-z (PMC9734752; doi:10.1038/s41598-022-25197-z)
Supplement: Supplementary file 2 — Supplementary Information 1. [file 41598_2022_25197_MOESM2_ESM.zip › Data/Couple18/condition1_trial1_player2.json]

{
    "isFemale": false,
    "eyesLevel": 1.684356689453125,
    "timestamps": [
        0.0,
        0.02001953125,
        0.040008544921875,
        0.05999755859375,
        0.08001708984375,
        0.100006103515625,
        0.1199951171875,
        0.1400146484375,
        0.160003662109375,
        0.180023193359375,
        0.20001220703125,
        0.220001220703125,
        0.240020751953125,
        0.260009765625,
        0.279998779296875,
        0.300018310546875,
        0.32000732421875,
        0.339996337890625,
        0.360015869140625,
        0.3800048828125,
        0.4000244140625,
        0.420013427734375,
        0.44000244140625,
        0.46002197265625,
        0.480010986328125,
        0.5,
        0.52001953125,
        0.540008544921875,
        0.55999755859375,
        0.58001708984375,
        0.600006103515625,
        0.6199951171875,
        0.6400146484375,
        0.660003662109375,
        0.680023193359375,
        0.70001220703125,
        0.720001220703125,
        0.740020751953125,
        0.760009765625,
        0.779998779296875,
        0.800018310546875,
        0.82000732421875,
        0.839996337890625,
        0.860015869140625,
        0.8800048828125,
        0.9000244140625,
        0.920013427734375,
        0.94000244140625,
        0.96002197265625,
        0.980010986328125,
        1.0,
        1.02001953125,
        1.040008544921875,
        1.05999755859375,
        1.08001708984375,
        1.100006103515625,
        1.1199951171875,
        1.1400146484375,
        1.160003662109375,
        1.180023193359375,
        1.20001220703125,
        1.220001220703125,
        1.240020751953125,
        1.260009765625,
        1.279998779296875,
        1.300018310546875,
        1.32000732421875,
        1.339996337890625,
        1.360015869140625,
        1.3800048828125,
        1.4000244140625,
        1.420013427734375,
        1.44000244140625,
        1.46002197265625,
        1.480010986328125,
        1.5,
        1.52001953125,
        1.540008544921875,
        1.55999755859375,
        1.58001708984375,
        1.600006103515625,
        1.6199951171875,
        1.6400146484375,
        1.660003662109375,
        1.680023193359375,
        1.70001220703125,
        1.720001220703125,
        1.740020751953125,
        1.760009765625,
        1.779998779296875,
        1.800018310546875,
        1.82000732421875,
        1.839996337890625,
        1.860015869140625,
        1.8800048828125,
        1.9000244140625,
        1.920013427734375,
        1.94000244140625,
        1.96002197265625,
        1.980010986328125,
        2.0,
        2.02001953125,
        2.040008544921875,
        2.05999755859375,
        2.08001708984375,
        2.100006103515625,
        2.1199951171875,
        2.1400146484375,
        2.160003662109375,
        2.180023193359375,
        2.20001220703125,
        2.220001220703125,
        2.240020751953125,
        2.260009765625,
        2.279998779296875,
        2.300018310546875,
        2.32000732421875,
        2.339996337890625,
        2.360015869140625,
        2.3800048828125,
        2.4000244140625,
        2.420013427734375,
        2.44000244140625,
        2.46002197265625,
        2.480010986328125,
        2.5,
        2.52001953125,
        2.540008544921875,
        2.55999755859375,
        2.58001708984375,
        2.600006103515625,
        2.6199951171875,
        2.6400146484375,
        2.660003662109375,
        2.680023193359375,
        2.70001220703125,
        2.720001220703125,
        2.740020751953125,
        2.760009765625,
        2.779998779296875,
        2.800018310546875,
        2.82000732421875,
        2.839996337890625,
        2.860015869140625,
        2.8800048828125,
        2.9000244140625,
        2.920013427734375,
        2.94000244140625,
        2.96002197265625,
        2.980010986328125,
        3.0,
        3.02001953125,
        3.040008544921875,
        3.05999755859375,
        3.08001708984375,
        3.100006103515625,
        3.1199951171875,
        3.1400146484375,
        3.160003662109375,
        3.180023193359375,
        3.20001220703125,
        3.220001220703125,
        3.240020751953125,
        3.260009765625,
        3.279998779296875,
        3.300018310546875,
        3.32000732421875,
        3.339996337890625,
        3.360015869140625,
        3.3800048828125,
        3.4000244140625,
        3.420013427734375,
        3.44000244140625,
        3.46002197265625,
        3.480010986328125,
        3.5,
        3.52001953125,
        3.540008544921875,
        3.55999755859375,
        3.58001708984375,
        3.600006103515625,
        3.6199951171875,
        3.6400146484375,
        3.660003662109375,
        3.680023193359375,
        3.70001220703125,
        3.720001220703125,
        3.740020751953125,
        3.760009765625,
        3.779998779296875,
        3.800018310546875,
        3.82000732421875,
        3.839996337890625,
        3.860015869140625,
        3.8800048828125,
        3.9000244140625,
        3.920013427734375,
        3.94000244140625,
        3.96002197265625,
        3.980010986328125,
        4.0,
        4.02001953125,
        4.040008544921875,
        4.05999755859375,
        4.08001708984375,
        4.100006103515625,
        4.1199951171875,
        4.1400146484375,
        4.160003662109375,
        4.180023193359375,
        4.20001220703125,
        4.220001220703125,
        4.240020751953125,
        4.260009765625,
        4.279998779296875,
        4.300018310546875,
        4.32000732421875,
        4.339996337890625,
        4.360015869140625,
        4.3800048828125,
        4.4000244140625,
        4.420013427734375,
        4.44000244140625,
        4.46002197265625,
        4.480010986328125,
        4.5,
        4.52001953125,
        4.540008544921875,
        4.55999755859375,
        4.58001708984375,
        4.600006103515625,
        4.6199951171875,
        4.6400146484375,
        4.660003662109375,
        4.680023193359375,
        4.70001220703125,
        4.720001220703125,
        4.740020751953125,
        4.760009765625,
        4.779998779296875,
        4.800018310546875,
        4.82000732421875,
        4.839996337890625,
        4.860015869140625,
        4.8800048828125,
        4.9000244140625,
        4.920013427734375,
        4.94000244140625,
        4.96002197265625,
        4.980010986328125,
        5.0,
        5.02001953125,
        5.040008544921875,
        5.05999755859375,
        5.08001708984375,
        5.100006103515625,
        5.1199951171875,
        5.1400146484375,
        5.160003662109375,
        5.180023193359375,
        5.20001220703125,
        5.220001220703125,
        5.240020751953125,
        5.260009765625,
        5.279998779296875,
        5.300018310546875,
        5.32000732421875,
        5.339996337890625,
        5.360015869140625,
        5.3800048828125,
        5.4000244140625,
        5.420013427734375,
        5.44000244140625,
        5.46002197265625,
        5.480010986328125,
        5.5,
        5.52001953125,
        5.540008544921875,
        5.55999755859375,
        5.58001708984375,
        5.600006103515625,
        5.6199951171875,
        5.6400146484375,
        5.660003662109375,
        5.680023193359375,
        5.70001220703125,
        5.720001220703125,
        5.740020751953125,
        5.760009765625,
        5.779998779296875,
        5.800018310546875,
        5.82000732421875,
        5.839996337890625,
        5.860015869140625,
        5.8800048828125,
        5.9000244140625,
        5.920013427734375,
        5.94000244140625,
        5.96002197265625,
        5.980010986328125,
        6.0,
        6.02001953125,
        6.040008544921875,
        6.05999755859375,
        6.08001708984375,
        6.100006103515625,
        6.1199951171875,
        6.1400146484375,
        6.160003662109375,
        6.180023193359375,
        6.20001220703125,
        6.220001220703125,
        6.240020751953125,
        6.260009765625,
        6.279998779296875,
        6.300018310546875,
        6.32000732421875,
        6.339996337890625,
        6.360015869140625,
        6.3800048828125,
        6.4000244140625,
        6.420013427734375,
        6.44000244140625,
        6.46002197265625,
        6.480010986328125,
        6.5,
        6.52001953125,
        6.540008544921875,
        6.55999755859375,
        6.58001708984375,
        6.600006103515625,
        6.6199951171875,
        6.6400146484375,
        6.660003662109375,
        6.680023193359375,
        6.70001220703125,
        6.720001220703125,
        6.740020751953125,
        6.760009765625,
        6.779998779296875,
        6.800018310546875,
        6.82000732421875,
        6.839996337890625,
        6.860015869140625,
        6.8800048828125,
        6.9000244140625,
        6.920013427734375,
        6.94000244140625,
        6.96002197265625,
        6.980010986328125,
        7.0,
        7.02001953125,
        7.040008544921875,
        7.05999755859375,
        7.08001708984375,
        7.100006103515625,
        7.1199951171875,
        7.1400146484375,
        7.160003662109375,
        7.180023193359375,
        7.20001220703125,
        7.220001220703125,
        7.240020751953125,
        7.260009765625,
        7.279998779296875,
        7.300018310546875,
        7.32000732421875,
        7.339996337890625,
        7.360015869140625,
        7.3800048828125,
        7.4000244140625,
        7.420013427734375,
        7.44000244140625,
        7.46002197265625,
        7.480010986328125,
        7.5,
        7.52001953125,
        7.540008544921875,
        7.55999755859375,
        7.58001708984375,
        7.600006103515625,
        7.6199951171875,
        7.6400146484375,
        7.660003662109375,
        7.680023193359375,
        7.70001220703125,
        7.720001220703125,
        7.740020751953125,
        7.760009765625,
        7.779998779296875,
        7.800018310546875,
        7.82000732421875,
        7.839996337890625,
        7.860015869140625,
        7.8800048828125,
        7.9000244140625,
        7.920013427734375,
        7.94000244140625,
        7.96002197265625,
        7.980010986328125,
        8.0,
        8.02001953125,
        8.040008544921875,
        8.05999755859375,
        8.08001708984375,
        8.100006103515625,
        8.1199951171875,
        8.1400146484375,
        8.160003662109375,
        8.180023193359375,
        8.20001220703125,
        8.220001220703125,
        8.240020751953125,
        8.260009765625,
        8.279998779296875,
        8.300018310546875,
        8.32000732421875,
        8.339996337890625,
        8.360015869140625,
        8.3800048828125,
        8.4000244140625,
        8.420013427734375,
        8.44000244140625,
        8.46002197265625,
        8.480010986328125,
        8.5,
        8.52001953125,
        8.540008544921875,
        8.55999755859375,
        8.58001708984375,
        8.600006103515625,
        8.6199951171875,
        8.6400146484375,
        8.660003662109375,
        8.680023193359375,
        8.70001220703125,
        8.720001220703125,
        8.740020751953125,
        8.760009765625,
        8.779998779296875,
        8.800018310546875,
        8.82000732421875,
        8.839996337890625,
        8.860015869140625,
        8.8800048828125,
        8.9000244140625,
        8.920013427734375,
        8.94000244140625,
        8.96002197265625,
        8.980010986328125,
        9.0,
        9.02001953125,
        9.040008544921875,
        9.05999755859375,
        9.08001708984375,
        9.100006103515625,
        9.1199951171875,
        9.1400146484375,
        9.160003662109375,
        9.180023193359375,
        9.20001220703125,
        9.220001220703125,
        9.240020751953125,
        9.260009765625,
        9.279998779296875,
        9.300018310546875,
        9.32000732421875,
        9.339996337890625,
        9.360015869140625,
        9.3800048828125,
        9.4000244140625,
        9.420013427734375,
        9.44000244140625,
        9.46002197265625,
        9.480010986328125,
        9.5,
        9.52001953125,
        9.540008544921875,
        9.55999755859375,
        9.58001708984375,
        9.600006103515625,
        9.6199951171875,
        9.6400146484375,
        9.660003662109375,
        9.680023193359375,
        9.70001220703125,
        9.720001220703125,
        9.740020751953125,
        9.760009765625,
        9.779998779296875,
        9.800018310546875,
        9.82000732421875,
        9.839996337890625,
        9.860015869140625,
        9.8800048828125,
        9.9000244140625,
        9.920013427734375,
        9.94000244140625,
        9.96002197265625,
        9.980010986328125,
        10.0,
        10.02001953125,
        10.040008544921875,
        10.05999755859375,
        10.08001708984375,
        10.100006103515625,
        10.1199951171875,
        10.1400146484375,
        10.160003662109375,
        10.180023193359375,
        10.20001220703125,
        10.220001220703125,
        10.240020751953125,
        10.260009765625,
        10.279998779296875,
        10.300018310546875,
        10.32000732421875,
        10.339996337890625,
        10.360015869140625,
        10.3800048828125,
        10.4000244140625,
        10.420013427734375,
        10.44000244140625,
        10.46002197265625,
        10.480010986328125,
        10.5,
        10.52001953125,
        10.540008544921875,
        10.55999755859375,
        10.58001708984375,
        10.600006103515625,
        10.6199951171875,
        10.6400146484375,
        10.660003662109375,
        10.680023193359375,
        10.70001220703125,
        10.720001220703125,
        10.740020751953125,
        10.760009765625,
        10.779998779296875,
        10.800018310546875,
        10.82000732421875,
        10.839996337890625,
        10.860015869140625,
        10.8800048828125,
        10.9000244140625,
        10.920013427734375,
        10.94000244140625,
        10.96002197265625,
        10.980010986328125,
        11.0,
        11.02001953125,
        11.040008544921875,
        11.05999755859375,
        11.08001708984375,
        11.100006103515625,
        11.1199951171875,
        11.1400146484375,
        11.160003662109375,
        11.180023193359375,
        11.20001220703125,
        11.220001220703125,
        11.240020751953125,
        11.260009765625,
        11.279998779296875,
        11.300018310546875,
        11.32000732421875,
        11.339996337890625,
        11.360015869140625,
        11.3800048828125,
        11.4000244140625,
        11.420013427734375,
        11.44000244140625,
        11.46002197265625,
        11.480010986328125,
        11.5,
        11.52001953125,
        11.540008544921875,
        11.55999755859375,
        11.58001708984375,
        11.600006103515625,
        11.6199951171875,
        11.6400146484375,
        11.660003662109375,
        11.680023193359375,
        11.70001220703125,
        11.720001220703125,
        11.740020751953125,
        11.760009765625,
        11.779998779296875,
        11.800018310546875,
        11.82000732421875,
        11.839996337890625,
        11.860015869140625,
        11.8800048828125,
        11.9000244140625,
        11.920013427734375,
        11.94000244140625,
        11.96002197265625,
        11.980010986328125,
        12.0,
        12.02001953125,
        12.040008544921875,
        12.05999755859375,
        12.08001708984375,
        12.100006103515625,
        12.1199951171875,
        12.1400146484375,
        12.160003662109375,
        12.180023193359375,
        12.20001220703125,
        12.220001220703125,
        12.240020751953125,
        12.260009765625,
        12.279998779296875,
        12.300018310546875,
        12.32000732421875,
        12.339996337890625,
        12.360015869140625,
        12.3800048828125,
        12.4000244140625,
        12.420013427734375,
        12.44000244140625,
        12.46002197265625,
        12.480010986328125,
        12.5,
        12.52001953125,
        12.540008544921875,
        12.55999755859375,
        12.58001708984375,
        12.600006103515625,
        12.6199951171875,
        12.6400146484375,
        12.660003662109375,
        12.680023193359375,
        12.70001220703125,
        12.720001220703125,
        12.740020751953125,
        12.760009765625,
        12.779998779296875,
        12.800018310546875,
        12.82000732421875,
        12.839996337890625,
        12.860015869140625,
        12.8800048828125,
        12.9000244140625,
        12.920013427734375,
        12.94000244140625,
        12.96002197265625,
        12.980010986328125,
        13.0,
        13.02001953125,
        13.040008544921875,
        13.05999755859375,
        13.08001708984375,
        13.100006103515625,
        13.1199951171875,
        13.1400146484375,
        13.160003662109375,
        13.180023193359375,
        13.20001220703125,
        13.220001220703125,
        13.240020751953125,
        13.260009765625,
        13.279998779296875,
        13.300018310546875,
        13.32000732421875,
        13.339996337890625,
        13.360015869140625,
        13.3800048828125,
        13.4000244140625,
        13.420013427734375,
        13.44000244140625,
        13.46002197265625,
        13.480010986328125,
        13.5,
        13.52001953125,
        13.540008544921875,
        13.55999755859375,
        13.58001708984375,
        13.600006103515625,
        13.6199951171875,
        13.6400146484375,
        13.660003662109375,
        13.680023193359375,
        13.70001220703125,
        13.720001220703125,
        13.740020751953125,
        13.760009765625,
        13.779998779296875,
        13.800018310546875,
        13.82000732421875,
        13.839996337890625,
        13.860015869140625,
        13.8800048828125,
        13.9000244140625,
        13.920013427734375,
        13.94000244140625,
        13.96002197265625,
        13.980010986328125,
        14.0,
        14.02001953125,
        14.040008544921875,
        14.05999755859375,
        14.08001708984375,
        14.100006103515625,
        14.1199951171875,
        14.1400146484375,
        14.160003662109375,
        14.180023193359375,
        14.20001220703125,
        14.220001220703125,
        14.240020751953125,
        14.260009765625,
        14.279998779296875,
        14.300018310546875,
        14.32000732421875,
        14.339996337890625,
        14.360015869140625,
        14.3800048828125,
        14.4000244140625,
        14.420013427734375,
        14.44000244140625,
        14.46002197265625,
        14.480010986328125,
        14.5,
        14.52001953125,
        14.540008544921875,
        14.55999755859375,
        14.58001708984375,
        14.600006103515625,
        14.6199951171875,
        14.6400146484375,
        14.660003662109375,
        14.680023193359375,
        14.70001220703125,
        14.720001220703125,
        14.740020751953125,
        14.760009765625,
        14.779998779296875,
        14.800018310546875,
        14.82000732421875,
        14.839996337890625,
        14.860015869140625,
        14.8800048828125,
        14.9000244140625,
        14.920013427734375,
        14.94000244140625,
        14.96002197265625,
        14.980010986328125,
        15.0,
        15.02001953125,
        15.040008544921875,
        15.05999755859375,
        15.08001708984375,
        15.100006103515625,
        15.1199951171875,
        15.1400146484375,
        15.160003662109375,
        15.180023193359375,
        15.20001220703125,
        15.220001220703125,
        15.240020751953125,
        15.260009765625,
        15.279998779296875,
        15.300018310546875,
        15.32000732421875,
        15.339996337890625,
        15.360015869140625,
        15.3800048828125,
        15.4000244140625,
        15.420013427734375,
        15.44000244140625,
        15.46002197265625,
        15.480010986328125,
        15.5,
        15.52001953125,
        15.540008544921875,
        15.55999755859375,
        15.58001708984375,
        15.600006103515625,
        15.6199951171875,
        15.6400146484375,
        15.660003662109375,
        15.680023193359375,
        15.70001220703125,
        15.720001220703125,
        15.740020751953125,
        15.760009765625,
        15.779998779296875,
        15.800018310546875,
        15.82000732421875,
        15.839996337890625,
        15.860015869140625,
        15.8800048828125,
        15.9000244140625,
        15.920013427734375,
        15.94000244140625,
        15.96002197265625,
        15.980010986328125,
        16.0,
        16.02001953125,
        16.040008544921876,
        16.05999755859375,
        16.08001708984375,
        16.100006103515626,
        16.1199951171875,
        16.1400146484375,
        16.160003662109376,
        16.180023193359376,
        16.20001220703125,
        16.220001220703126,
        16.240020751953126,
        16.260009765625,
        16.279998779296876,
        16.300018310546876,
        16.32000732421875,
        16.339996337890626,
        16.360015869140626,
        16.3800048828125,
        16.4000244140625,
        16.420013427734376,
        16.44000244140625,
        16.46002197265625,
        16.480010986328126,
        16.5,
        16.52001953125,
        16.540008544921876,
        16.55999755859375,
        16.58001708984375,
        16.600006103515626,
        16.6199951171875,
        16.6400146484375,
        16.660003662109376,
        16.680023193359376,
        16.70001220703125,
        16.720001220703126,
        16.740020751953126,
        16.760009765625,
        16.779998779296876,
        16.800018310546876,
        16.82000732421875,
        16.839996337890626,
        16.860015869140626,
        16.8800048828125,
        16.9000244140625,
        16.920013427734376,
        16.94000244140625,
        16.96002197265625,
        16.980010986328126,
        17.0,
        17.02001953125,
        17.040008544921876,
        17.05999755859375,
        17.08001708984375,
        17.100006103515626,
        17.1199951171875,
        17.1400146484375,
        17.160003662109376,
        17.180023193359376,
        17.20001220703125,
        17.220001220703126,
        17.240020751953126,
        17.260009765625,
        17.279998779296876,
        17.300018310546876,
        17.32000732421875,
        17.339996337890626,
        17.360015869140626,
        17.3800048828125,
        17.4000244140625,
        17.420013427734376,
        17.44000244140625,
        17.46002197265625,
        17.480010986328126,
        17.5,
        17.52001953125,
        17.540008544921876,
        17.55999755859375,
        17.58001708984375,
        17.600006103515626,
        17.6199951171875,
        17.6400146484375,
        17.660003662109376,
        17.680023193359376,
        17.70001220703125,
        17.720001220703126,
        17.740020751953126,
        17.760009765625,
        17.779998779296876,
        17.800018310546876,
        17.82000732421875,
        17.839996337890626,
        17.860015869140626,
        17.8800048828125,
        17.9000244140625,
        17.920013427734376,
        17.94000244140625,
        17.96002197265625,
        17.980010986328126,
        18.0,
        18.02001953125,
        18.040008544921876,
        18.05999755859375,
        18.08001708984375,
        18.100006103515626,
        18.1199951171875,
        18.1400146484375,
        18.160003662109376,
        18.180023193359376,
        18.20001220703125,
        18.220001220703126,
        18.240020751953126,
        18.260009765625,
        18.279998779296876,
        18.300018310546876,
        18.32000732421875,
        18.339996337890626,
        18.360015869140626,
        18.3800048828125,
        18.4000244140625,
        18.420013427734376,
        18.44000244140625,
        18.46002197265625,
        18.480010986328126,
        18.5,
        18.52001953125,
        18.540008544921876,
        18.55999755859375,
        18.58001708984375,
        18.600006103515626,
        18.6199951171875,
        18.6400146484375,
        18.660003662109376,
        18.680023193359376,
        18.70001220703125,
        18.720001220703126,
        18.740020751953126,
        18.760009765625,
        18.779998779296876,
        18.800018310546876,
        18.82000732421875,
        18.839996337890626,
        18.860015869140626,
        18.8800048828125,
        18.9000244140625,
        18.920013427734376,
        18.94000244140625,
        18.96002197265625,
        18.980010986328126,
        19.0,
        19.02001953125,
        19.040008544921876,
        19.05999755859375,
        19.08001708984375,
        19.100006103515626,
        19.1199951171875,
        19.1400146484375,
        19.160003662109376,
        19.180023193359376,
        19.20001220703125,
        19.220001220703126,
        19.240020751953126,
        19.260009765625,
        19.279998779296876,
        19.300018310546876,
        19.32000732421875,
        19.339996337890626,
        19.360015869140626,
        19.3800048828125,
        19.4000244140625,
        19.420013427734376,
        19.44000244140625,
        19.46002197265625,
        19.480010986328126,
        19.5,
        19.52001953125,
        19.540008544921876,
        19.55999755859375,
        19.58001708984375,
        19.600006103515626,
        19.6199951171875,
        19.6400146484375,
        19.660003662109376,
        19.680023193359376,
        19.70001220703125,
        19.720001220703126,
        19.740020751953126,
        19.760009765625,
        19.779998779296876,
        19.800018310546876,
        19.82000732421875,
        19.839996337890626,
        19.860015869140626,
        19.8800048828125,
        19.9000244140625,
        19.920013427734376,
        19.94000244140625,
        19.96002197265625,
        19.980010986328126,
        20.0,
        20.02001953125,
        20.040008544921876,
        20.05999755859375,
        20.08001708984375,
        20.100006103515626,
        20.1199951171875,
        20.1400146484375,
        20.160003662109376,
        20.180023193359376,
        20.20001220703125,
        20.220001220703126,
        20.240020751953126,
        20.260009765625,
        20.279998779296876,
        20.300018310546876,
        20.32000732421875,
        20.339996337890626,
        20.360015869140626,
        20.3800048828125,
        20.4000244140625,
        20.420013427734376,
        20.44000244140625,
        20.46002197265625,
        20.480010986328126,
        20.5,
        20.52001953125,
        20.540008544921876,
        20.55999755859375,
        20.58001708984375,
        20.600006103515626,
        20.6199951171875,
        20.6400146484375,
        20.660003662109376,
        20.680023193359376,
        20.70001220703125,
        20.720001220703126,
        20.740020751953126,
        20.760009765625,
        20.779998779296876,
        20.800018310546876,
        20.82000732421875,
        20.839996337890626,
        20.860015869140626,
        20.8800048828125,
        20.9000244140625,
        20.920013427734376,
        20.94000244140625,
        20.96002197265625,
        20.980010986328126,
        21.0,
        21.02001953125,
        21.040008544921876,
        21.05999755859375,
        21.08001708984375,
        21.100006103515626,
        21.1199951171875,
        21.1400146484375,
        21.160003662109376,
        21.180023193359376,
        21.20001220703125,
        21.220001220703126,
        21.240020751953126,
        21.260009765625,
        21.279998779296876,
        21.300018310546876,
        21.32000732421875,
        21.339996337890626,
        21.360015869140626,
        21.3800048828125,
        21.4000244140625,
        21.420013427734376,
        21.44000244140625,
        21.46002197265625,
        21.480010986328126,
        21.5,
        21.52001953125,
        21.540008544921876,
        21.55999755859375,
        21.58001708984375,
        21.600006103515626,
        21.6199951171875,
        21.6400146484375,
        21.660003662109376,
        21.680023193359376,
        21.70001220703125,
        21.720001220703126,
        21.740020751953126,
        21.760009765625,
        21.779998779296876,
        21.800018310546876,
        21.82000732421875,
        21.839996337890626,
        21.860015869140626,
        21.8800048828125,
        21.9000244140625,
        21.920013427734376,
        21.94000244140625,
        21.96002197265625,
        21.980010986328126,
        22.0,
        22.02001953125,
        22.040008544921876,
        22.05999755859375,
        22.08001708984375,
        22.100006103515626,
        22.1199951171875,
        22.1400146484375,
        22.160003662109376,
        22.180023193359376,
        22.20001220703125,
        22.220001220703126,
        22.240020751953126,
        22.260009765625,
        22.279998779296876,
        22.300018310546876,
        22.32000732421875,
        22.339996337890626,
        22.360015869140626,
        22.3800048828125,
        22.4000244140625,
        22.420013427734376,
        22.44000244140625,
        22.46002197265625,
        22.480010986328126,
        22.5,
        22.52001953125,
        22.540008544921876,
        22.55999755859375,
        22.58001708984375,
        22.600006103515626,
        22.6199951171875,
        22.6400146484375,
        22.660003662109376,
        22.680023193359376,
        22.70001220703125,
        22.720001220703126,
        22.740020751953126,
        22.760009765625,
        22.779998779296876,
        22.800018310546876,
        22.82000732421875,
        22.839996337890626,
        22.860015869140626,
        22.8800048828125,
        22.9000244140625,
        22.920013427734376,
        22.94000244140625,
        22.96002197265625,
        22.980010986328126,
        23.0,
        23.02001953125,
        23.040008544921876,
        23.05999755859375,
        23.08001708984375,
        23.100006103515626,
        23.1199951171875,
        23.1400146484375,
        23.160003662109376,
        23.180023193359376,
        23.20001220703125,
        23.220001220703126,
        23.240020751953126,
        23.260009765625,
        23.279998779296876,
        23.300018310546876,
        23.32000732421875,
        23.339996337890626,
        23.360015869140626,
        23.3800048828125,
        23.4000244140625,
        23.420013427734376,
        23.44000244140625,
        23.46002197265625,
        23.480010986328126,
        23.5,
        23.52001953125,
        23.540008544921876,
        23.55999755859375,
        23.58001708984375,
        23.600006103515626,
        23.6199951171875,
        23.6400146484375,
        23.660003662109376,
        23.680023193359376,
        23.70001220703125,
        23.720001220703126,
        23.740020751953126,
        23.760009765625,
        23.779998779296876,
        23.800018310546876,
        23.82000732421875,
        23.839996337890626,
        23.860015869140626,
        23.8800048828125,
        23.9000244140625,
        23.920013427734376,
        23.94000244140625,
        23.96002197265625,
        23.980010986328126,
        24.0,
        24.02001953125,
        24.040008544921876,
        24.05999755859375,
        24.08001708984375,
        24.100006103515626,
        24.1199951171875,
        24.1400146484375,
        24.160003662109376,
        24.180023193359376,
        24.20001220703125,
        24.220001220703126,
        24.240020751953126,
        24.260009765625,
        24.279998779296876,
        24.300018310546876,
        24.32000732421875,
        24.339996337890626,
        24.360015869140626,
        24.3800048828125,
        24.4000244140625,
        24.420013427734376,
        24.44000244140625,
        24.46002197265625,
        24.480010986328126,
        24.5,
        24.52001953125,
        24.540008544921876,
        24.55999755859375,
        24.58001708984375,
        24.600006103515626,
        24.6199951171875,
        24.6400146484375,
        24.660003662109376,
        24.680023193359376,
        24.70001220703125,
        24.720001220703126,
        24.740020751953126,
        24.760009765625,
        24.779998779296876,
        24.800018310546876,
        24.82000732421875,
        24.839996337890626,
        24.860015869140626,
        24.8800048828125,
        24.9000244140625,
        24.920013427734376,
        24.94000244140625,
        24.96002197265625,
        24.980010986328126,
        25.0,
        25.02001953125,
        25.040008544921876,
        25.05999755859375,
        25.08001708984375,
        25.100006103515626,
        25.1199951171875,
        25.1400146484375,
        25.160003662109376,
        25.180023193359376,
        25.20001220703125,
        25.220001220703126,
        25.240020751953126,
        25.260009765625,
        25.279998779296876,
        25.300018310546876,
        25.32000732421875,
        25.339996337890626,
        25.360015869140626,
        25.3800048828125,
        25.4000244140625,
        25.420013427734376,
        25.44000244140625,
        25.46002197265625,
        25.480010986328126,
        25.5,
        25.52001953125,
        25.540008544921876,
        25.55999755859375,
        25.58001708984375,
        25.600006103515626,
        25.6199951171875,
        25.6400146484375,
        25.660003662109376,
        25.680023193359376,
        25.70001220703125,
        25.720001220703126,
        25.740020751953126,
        25.760009765625,
        25.779998779296876,
        25.800018310546876,
        25.82000732421875,
        25.839996337890626,
        25.860015869140626,
        25.8800048828125,
        25.9000244140625,
        25.920013427734376,
        25.94000244140625,
        25.96002197265625,
        25.980010986328126,
        26.0,
        26.02001953125,
        26.040008544921876,
        26.05999755859375,
        26.08001708984375,
        26.100006103515626,
        26.1199951171875,
        26.1400146484375,
        26.160003662109376,
        26.180023193359376,
        26.20001220703125,
        26.220001220703126,
        26.240020751953126,
        26.260009765625,
        26.279998779296876,
        26.300018310546876,
        26.32000732421875,
        26.339996337890626,
        26.360015869140626,
        26.3800048828125,
        26.4000244140625,
        26.420013427734376,
        26.44000244140625,
        26.46002197265625,
        26.480010986328126,
        26.5,
        26.52001953125,
        26.540008544921876,
        26.55999755859375,
        26.58001708984375,
        26.600006103515626,
        26.6199951171875,
        26.6400146484375,
        26.660003662109376,
        26.680023193359376,
        26.70001220703125,
        26.720001220703126,
        26.740020751953126,
        26.760009765625,
        26.779998779296876,
        26.800018310546876,
        26.82000732421875,
        26.839996337890626,
        26.860015869140626,
        26.8800048828125,
        26.9000244140625,
        26.920013427734376,
        26.94000244140625,
        26.96002197265625,
        26.980010986328126,
        27.0,
        27.02001953125,
        27.040008544921876,
        27.05999755859375,
        27.08001708984375,
        27.100006103515626,
        27.1199951171875,
        27.1400146484375,
        27.160003662109376,
        27.180023193359376,
        27.20001220703125,
        27.220001220703126,
        27.240020751953126,
        27.260009765625,
        27.279998779296876,
        27.300018310546876,
        27.32000732421875,
        27.339996337890626,
        27.360015869140626,
        27.3800048828125,
        27.4000244140625,
        27.420013427734376,
        27.44000244140625,
        27.46002197265625,
        27.480010986328126,
        27.5,
        27.52001953125,
        27.540008544921876,
        27.55999755859375,
        27.58001708984375,
        27.600006103515626,
        27.6199951171875,
        27.6400146484375,
        27.660003662109376,
        27.680023193359376,
        27.70001220703125,
        27.720001220703126,
        27.740020751953126,
        27.760009765625,
        27.779998779296876,
        27.800018310546876,
        27.82000732421875,
        27.839996337890626,
        27.860015869140626,
        27.8800048828125,
        27.9000244140625,
        27.920013427734376,
        27.94000244140625,
        27.96002197265625,
        27.980010986328126,
        28.0,
        28.02001953125,
        28.040008544921876,
        28.05999755859375,
        28.08001708984375,
        28.100006103515626,
        28.1199951171875,
        28.1400146484375,
        28.160003662109376,
        28.180023193359376,
        28.20001220703125,
        28.220001220703126,
        28.240020751953126,
        28.260009765625,
        28.279998779296876,
        28.300018310546876,
        28.32000732421875,
        28.339996337890626,
        28.360015869140626,
        28.3800048828125,
        28.4000244140625,
        28.420013427734376,
        28.44000244140625,
        28.46002197265625,
        28.480010986328126,
        28.5,
        28.52001953125,
        28.540008544921876,
        28.55999755859375,
        28.58001708984375,
        28.600006103515626,
        28.6199951171875,
        28.6400146484375,
        28.660003662109376,
        28.680023193359376,
        28.70001220703125,
        28.720001220703126,
        28.740020751953126,
        28.760009765625,
        28.779998779296876,
        28.800018310546876,
        28.82000732421875,
        28.839996337890626,
        28.860015869140626,
        28.8800048828125,
        28.9000244140625,
        28.920013427734376,
        28.94000244140625,
        28.96002197265625,
        28.980010986328126,
        29.0,
        29.02001953125,
        29.040008544921876,
        29.05999755859375,
        29.08001708984375,
        29.100006103515626,
        29.1199951171875,
        29.1400146484375,
        29.160003662109376,
        29.180023193359376,
        29.20001220703125,
        29.220001220703126,
        29.240020751953126,
        29.260009765625,
        29.279998779296876,
        29.300018310546876,
        29.32000732421875,
        29.339996337890626,
        29.360015869140626,
        29.3800048828125,
        29.4000244140625,
        29.420013427734376,
        29.44000244140625,
        29.46002197265625,
        29.480010986328126,
        29.5,
        29.52001953125,
        29.540008544921876,
        29.55999755859375,
        29.58001708984375,
        29.600006103515626,
        29.6199951171875,
        29.6400146484375,
        29.660003662109376,
        29.680023193359376,
        29.70001220703125,
        29.720001220703126,
        29.740020751953126,
        29.760009765625,
        29.779998779296876,
        29.800018310546876,
        29.82000732421875,
        29.839996337890626,
        29.860015869140626,
        29.8800048828125,
        29.9000244140625,
        29.920013427734376,
        29.94000244140625,
        29.96002197265625,
        29.980010986328126,
        30.0,
        30.02001953125,
        30.040008544921876,
        30.05999755859375,
        30.08001708984375,
        30.100006103515626,
        30.1199951171875,
        30.1400146484375,
        30.160003662109376,
        30.180023193359376,
        30.20001220703125,
        30.220001220703126,
        30.240020751953126,
        30.260009765625,
        30.279998779296876,
        30.300018310546876,
        30.32000732421875,
        30.339996337890626,
        30.360015869140626,
        30.3800048828125,
        30.4000244140625,
        30.420013427734376,
        30.44000244140625,
        30.46002197265625,
        30.480010986328126,
        30.5,
        30.52001953125,
        30.540008544921876,
        30.55999755859375,
        30.58001708984375,
        30.600006103515626,
        30.6199951171875,
        30.6400146484375,
        30.660003662109376,
        30.680023193359376,
        30.70001220703125,
        30.720001220703126,
        30.740020751953126,
        30.760009765625,
        30.779998779296876,
        30.800018310546876,
        30.82000732421875,
        30.839996337890626,
        30.860015869140626,
        30.8800048828125,
        30.9000244140625,
        30.920013427734376,
        30.94000244140625,
        30.96002197265625,
        30.980010986328126,
        31.0,
        31.02001953125,
        31.040008544921876,
        31.05999755859375,
        31.08001708984375,
        31.100006103515626,
        31.1199951171875,
        31.1400146484375,
        31.160003662109376,
        31.180023193359376,
        31.20001220703125,
        31.220001220703126,
        31.240020751953126,
        31.260009765625,
        31.279998779296876,
        31.300018310546876,
        31.32000732421875,
        31.339996337890626,
        31.360015869140626,
        31.3800048828125,
        31.4000244140625,
        31.420013427734376,
        31.44000244140625,
        31.46002197265625,
        31.480010986328126,
        31.5,
        31.52001953125,
        31.540008544921876,
        31.55999755859375,
        31.58001708984375,
        31.600006103515626,
        31.6199951171875,
        31.6400146484375,
        31.660003662109376,
        31.680023193359376,
        31.70001220703125,
        31.720001220703126,
        31.740020751953126,
        31.760009765625,
        31.779998779296876,
        31.800018310546876,
        31.82000732421875,
        31.839996337890626,
        31.860015869140626,
        31.8800048828125,
        31.9000244140625,
        31.920013427734376,
        31.94000244140625,
        31.96002197265625,
        31.980010986328126,
        32.0,
        32.02001953125,
        32.040008544921878,
        32.05999755859375,
        32.08001708984375,
        32.100006103515628,
        32.1199951171875,
        32.1400146484375,
        32.160003662109378,
        32.180023193359378,
        32.20001220703125,
        32.220001220703128,
        32.240020751953128,
        32.260009765625,
        32.279998779296878,
        32.300018310546878,
        32.32000732421875,
        32.339996337890628,
        32.360015869140628,
        32.3800048828125,
        32.4000244140625,
        32.420013427734378,
        32.44000244140625,
        32.46002197265625,
        32.480010986328128,
        32.5,
        32.52001953125,
        32.540008544921878,
        32.55999755859375,
        32.58001708984375,
        32.600006103515628,
        32.6199951171875,
        32.6400146484375,
        32.660003662109378,
        32.680023193359378,
        32.70001220703125,
        32.720001220703128,
        32.740020751953128,
        32.760009765625,
        32.779998779296878,
        32.800018310546878,
        32.82000732421875,
        32.839996337890628,
        32.860015869140628,
        32.8800048828125,
        32.9000244140625,
        32.920013427734378,
        32.94000244140625,
        32.96002197265625,
        32.980010986328128,
        33.0,
        33.02001953125,
        33.040008544921878,
        33.05999755859375,
        33.08001708984375,
        33.100006103515628,
        33.1199951171875,
        33.1400146484375,
        33.160003662109378,
        33.180023193359378,
        33.20001220703125,
        33.220001220703128,
        33.240020751953128,
        33.260009765625,
        33.279998779296878,
        33.300018310546878,
        33.32000732421875,
        33.339996337890628,
        33.360015869140628,
        33.3800048828125,
        33.4000244140625,
        33.420013427734378,
        33.44000244140625,
        33.46002197265625,
        33.480010986328128,
        33.5,
        33.52001953125,
        33.540008544921878,
        33.55999755859375,
        33.58001708984375,
        33.600006103515628,
        33.6199951171875,
        33.6400146484375,
        33.660003662109378,
        33.680023193359378,
        33.70001220703125,
        33.720001220703128,
        33.740020751953128,
        33.760009765625,
        33.779998779296878,
        33.800018310546878,
        33.82000732421875,
        33.839996337890628,
        33.860015869140628,
        33.8800048828125,
        33.9000244140625,
        33.920013427734378,
        33.94000244140625,
        33.96002197265625,
        33.980010986328128,
        34.0,
        34.02001953125,
        34.040008544921878,
        34.05999755859375,
        34.08001708984375,
        34.100006103515628,
        34.1199951171875,
        34.1400146484375,
        34.160003662109378,
        34.180023193359378,
        34.20001220703125,
        34.220001220703128,
        34.240020751953128,
        34.260009765625,
        34.279998779296878,
        34.300018310546878,
        34.32000732421875,
        34.339996337890628,
        34.360015869140628,
        34.3800048828125,
        34.4000244140625,
        34.420013427734378,
        34.44000244140625,
        34.46002197265625,
        34.480010986328128,
        34.5,
        34.52001953125,
        34.540008544921878,
        34.55999755859375,
        34.58001708984375,
        34.600006103515628,
        34.6199951171875,
        34.6400146484375,
        34.660003662109378,
        34.680023193359378,
        34.70001220703125,
        34.720001220703128,
        34.740020751953128,
        34.760009765625,
        34.779998779296878,
        34.800018310546878,
        34.82000732421875,
        34.839996337890628,
        34.860015869140628,
        34.8800048828125,
        34.9000244140625,
        34.920013427734378,
        34.94000244140625,
        34.96002197265625,
        34.980010986328128,
        35.0,
        35.02001953125,
        35.040008544921878,
        35.05999755859375,
        35.08001708984375,
        35.100006103515628,
        35.1199951171875,
        35.1400146484375,
        35.160003662109378,
        35.180023193359378,
        35.20001220703125,
        35.220001220703128,
        35.240020751953128,
        35.260009765625,
        35.279998779296878,
        35.300018310546878,
        35.32000732421875,
        35.339996337890628,
        35.360015869140628,
        35.3800048828125,
        35.4000244140625,
        35.420013427734378,
        35.44000244140625,
        35.46002197265625,
        35.480010986328128,
        35.5,
        35.52001953125,
        35.540008544921878,
        35.55999755859375,
        35.58001708984375,
        35.600006103515628,
        35.6199951171875,
        35.6400146484375,
        35.660003662109378,
        35.680023193359378,
        35.70001220703125,
        35.720001220703128,
        35.740020751953128,
        35.760009765625,
        35.779998779296878,
        35.800018310546878,
        35.82000732421875,
        35.839996337890628,
        35.860015869140628,
        35.8800048828125,
        35.9000244140625,
        35.920013427734378,
        35.94000244140625,
        35.96002197265625,
        35.980010986328128,
        36.0,
        36.02001953125,
        36.040008544921878,
        36.05999755859375,
        36.08001708984375,
        36.100006103515628,
        36.1199951171875,
        36.1400146484375,
        36.160003662109378,
        36.180023193359378,
        36.20001220703125,
        36.220001220703128,
        36.240020751953128,
        36.260009765625,
        36.279998779296878,
        36.300018310546878,
        36.32000732421875,
        36.339996337890628,
        36.360015869140628,
        36.3800048828125,
        36.4000244140625,
        36.420013427734378,
        36.44000244140625,
        36.46002197265625,
        36.480010986328128,
        36.5,
        36.52001953125,
        36.540008544921878,
        36.55999755859375,
        36.58001708984375,
        36.600006103515628,
        36.6199951171875,
        36.6400146484375,
        36.660003662109378,
        36.680023193359378,
        36.70001220703125,
        36.720001220703128,
        36.740020751953128,
        36.760009765625,
        36.779998779296878,
        36.800018310546878,
        36.82000732421875,
        36.839996337890628,
        36.860015869140628,
        36.8800048828125,
        36.9000244140625,
        36.920013427734378,
        36.94000244140625,
        36.96002197265625,
        36.980010986328128,
        37.0,
        37.02001953125,
        37.040008544921878,
        37.05999755859375,
        37.08001708984375,
        37.100006103515628,
        37.1199951171875,
        37.1400146484375,
        37.160003662109378,
        37.180023193359378,
        37.20001220703125,
        37.220001220703128,
        37.240020751953128,
        37.260009765625,
        37.279998779296878,
        37.300018310546878,
        37.32000732421875,
        37.339996337890628,
        37.360015869140628,
        37.3800048828125,
        37.4000244140625,
        37.420013427734378,
        37.44000244140625,
        37.46002197265625,
        37.480010986328128,
        37.5,
        37.52001953125,
        37.540008544921878,
        37.55999755859375,
        37.58001708984375,
        37.600006103515628,
        37.6199951171875,
        37.6400146484375,
        37.660003662109378,
        37.680023193359378,
        37.70001220703125,
        37.720001220703128,
        37.740020751953128,
        37.760009765625,
        37.779998779296878,
        37.800018310546878,
        37.82000732421875,
        37.839996337890628,
        37.860015869140628,
        37.8800048828125,
        37.9000244140625,
        37.920013427734378,
        37.94000244140625,
        37.96002197265625,
        37.980010986328128,
        38.0,
        38.02001953125,
        38.040008544921878,
        38.05999755859375,
        38.08001708984375,
        38.100006103515628,
        38.1199951171875,
        38.1400146484375,
        38.160003662109378,
        38.180023193359378,
        38.20001220703125,
        38.220001220703128,
        38.240020751953128,
        38.260009765625,
        38.279998779296878,
        38.300018310546878,
        38.32000732421875,
        38.339996337890628,
        38.360015869140628,
        38.3800048828125,
        38.4000244140625,
        38.420013427734378,
        38.44000244140625,
        38.46002197265625,
        38.480010986328128,
        38.5,
        38.52001953125,
        38.540008544921878,
        38.55999755859375,
        38.58001708984375,
        38.600006103515628,
        38.6199951171875,
        38.6400146484375,
        38.660003662109378,
        38.680023193359378,
        38.70001220703125,
        38.720001220703128,
        38.740020751953128,
        38.760009765625,
        38.779998779296878,
        38.800018310546878,
        38.82000732421875,
        38.839996337890628,
        38.860015869140628,
        38.8800048828125,
        38.9000244140625,
        38.920013427734378,
        38.94000244140625,
        38.96002197265625,
        38.980010986328128,
        39.0,
        39.02001953125,
        39.040008544921878,
        39.05999755859375,
        39.08001708984375,
        39.100006103515628,
        39.1199951171875,
        39.1400146484375,
        39.160003662109378,
        39.180023193359378,
        39.20001220703125,
        39.220001220703128,
        39.240020751953128,
        39.260009765625,
        39.279998779296878,
        39.300018310546878,
        39.32000732421875,
        39.339996337890628,
        39.360015869140628,
        39.3800048828125,
        39.4000244140625,
        39.420013427734378,
        39.44000244140625,
        39.46002197265625,
        39.480010986328128,
        39.5,
        39.52001953125,
        39.540008544921878,
        39.55999755859375,
        39.58001708984375,
        39.600006103515628,
        39.6199951171875,
        39.6400146484375,
        39.660003662109378,
        39.680023193359378,
        39.70001220703125,
        39.720001220703128,
        39.740020751953128,
        39.760009765625,
        39.779998779296878,
        39.800018310546878,
        39.82000732421875,
        39.839996337890628,
        39.860015869140628,
        39.8800048828125,
        39.9000244140625,
        39.920013427734378,
        39.94000244140625,
        39.96002197265625,
        39.980010986328128,
        40.0,
        40.02001953125,
        40.040008544921878,
        40.05999755859375,
        40.08001708984375,
        40.100006103515628,
        40.1199951171875,
        40.1400146484375,
        40.160003662109378,
        40.180023193359378,
        40.20001220703125,
        40.220001220703128,
        40.240020751953128,
        40.260009765625,
        40.279998779296878,
        40.300018310546878,
        40.32000732421875,
        40.339996337890628,
        40.360015869140628,
        40.3800048828125,
        40.4000244140625,
        40.420013427734378,
        40.44000244140625,
        40.46002197265625,
        40.480010986328128,
        40.5,
        40.52001953125,
        40.540008544921878,
        40.55999755859375,
        40.58001708984375,
        40.600006103515628,
        40.6199951171875,
        40.6400146484375,
        40.660003662109378,
        40.680023193359378,
        40.70001220703125,
        40.720001220703128,
        40.740020751953128,
        40.760009765625,
        40.779998779296878,
        40.800018310546878,
        40.82000732421875,
        40.839996337890628,
        40.860015869140628,
        40.8800048828125,
        40.9000244140625,
        40.920013427734378,
        40.94000244140625,
        40.96002197265625,
        40.980010986328128,
        41.0,
        41.02001953125,
        41.040008544921878,
        41.05999755859375,
        41.08001708984375,
        41.100006103515628,
        41.1199951171875,
        41.1400146484375,
        41.160003662109378,
        41.180023193359378,
        41.20001220703125,
        41.220001220703128,
        41.240020751953128,
        41.260009765625,
        41.279998779296878,
        41.300018310546878,
        41.32000732421875,
        41.339996337890628,
        41.360015869140628,
        41.3800048828125,
        41.4000244140625,
        41.420013427734378,
        41.44000244140625,
        41.46002197265625,
        41.480010986328128,
        41.5,
        41.52001953125,
        41.540008544921878,
        41.55999755859375,
        41.58001708984375,
        41.600006103515628,
        41.6199951171875,
        41.6400146484375,
        41.660003662109378,
        41.680023193359378,
        41.70001220703125,
        41.720001220703128,
        41.740020751953128,
        41.760009765625,
        41.779998779296878,
        41.800018310546878,
        41.82000732421875,
        41.839996337890628,
        41.860015869140628,
        41.8800048828125,
        41.9000244140625,
        41.920013427734378,
        41.94000244140625,
        41.96002197265625,
        41.980010986328128,
        42.0,
        42.02001953125,
        42.040008544921878,
        42.05999755859375,
        42.08001708984375,
        42.100006103515628,
        42.1199951171875,
        42.1400146484375,
        42.160003662109378,
        42.180023193359378,
        42.20001220703125,
        42.220001220703128,
        42.240020751953128,
        42.260009765625,
        42.279998779296878,
        42.300018310546878,
        42.32000732421875,
        42.339996337890628,
        42.360015869140628,
        42.3800048828125,
        42.4000244140625,
        42.420013427734378,
        42.44000244140625,
        42.46002197265625,
        42.480010986328128,
        42.5,
        42.52001953125,
        42.540008544921878,
        42.55999755859375,
        42.58001708984375,
        42.600006103515628,
        42.6199951171875,
        42.6400146484375,
        42.660003662109378,
        42.680023193359378,
        42.70001220703125,
        42.720001220703128,
        42.740020751953128,
        42.760009765625,
        42.779998779296878,
        42.800018310546878,
        42.82000732421875,
        42.839996337890628,
        42.860015869140628,
        42.8800048828125,
        42.9000244140625,
        42.920013427734378,
        42.94000244140625,
        42.96002197265625,
        42.980010986328128,
        43.0,
        43.02001953125,
        43.040008544921878,
        43.05999755859375,
        43.08001708984375,
        43.100006103515628,
        43.1199951171875,
        43.1400146484375,
        43.160003662109378,
        43.180023193359378,
        43.20001220703125,
        43.220001220703128,
        43.240020751953128,
        43.260009765625,
        43.279998779296878,
        43.300018310546878,
        43.32000732421875,
        43.339996337890628,
        43.360015869140628,
        43.3800048828125,
        43.4000244140625,
        43.420013427734378,
        43.44000244140625,
        43.46002197265625,
        43.480010986328128,
        43.5,
        43.52001953125,
        43.540008544921878,
        43.55999755859375,
        43.58001708984375,
        43.600006103515628,
        43.6199951171875,
        43.6400146484375,
        43.660003662109378,
        43.680023193359378,
        43.70001220703125,
        43.720001220703128,
        43.740020751953128,
        43.760009765625,
        43.779998779296878,
        43.800018310546878,
        43.82000732421875,
        43.839996337890628,
        43.860015869140628,
        43.8800048828125,
        43.9000244140625,
        43.920013427734378,
        43.94000244140625,
        43.96002197265625,
        43.980010986328128,
        44.0,
        44.02001953125,
        44.040008544921878,
        44.05999755859375,
        44.08001708984375,
        44.100006103515628,
        44.1199951171875,
        44.1400146484375,
        44.160003662109378,
        44.180023193359378,
        44.20001220703125,
        44.220001220703128,
        44.240020751953128,
        44.260009765625,
        44.279998779296878,
        44.300018310546878,
        44.32000732421875,
        44.339996337890628,
        44.360015869140628,
        44.3800048828125,
        44.4000244140625,
        44.420013427734378,
        44.44000244140625,
        44.46002197265625,
        44.480010986328128,
        44.5,
        44.52001953125,
        44.540008544921878,
        44.55999755859375,
        44.58001708984375,
        44.600006103515628,
        44.6199951171875,
        44.6400146484375,
        44.660003662109378,
        44.680023193359378,
        44.70001220703125,
        44.720001220703128,
        44.740020751953128,
        44.760009765625,
        44.779998779296878,
        44.800018310546878,
        44.82000732421875,
        44.839996337890628,
        44.860015869140628,
        44.8800048828125,
        44.9000244140625,
        44.920013427734378,
        44.94000244140625,
        44.96002197265625,
        44.980010986328128,
        45.0,
        45.02001953125,
        45.040008544921878,
        45.05999755859375,
        45.08001708984375,
        45.100006103515628,
        45.1199951171875,
        45.1400146484375,
        45.160003662109378,
        45.180023193359378,
        45.20001220703125,
        45.220001220703128,
        45.240020751953128,
        45.260009765625,
        45.279998779296878,
        45.300018310546878,
        45.32000732421875,
        45.339996337890628,
        45.360015869140628,
        45.3800048828125,
        45.4000244140625,
        45.420013427734378,
        45.44000244140625,
        45.46002197265625,
        45.480010986328128,
        45.5,
        45.52001953125,
        45.540008544921878,
        45.55999755859375,
        45.58001708984375,
        45.600006103515628,
        45.6199951171875,
        45.6400146484375,
        45.660003662109378,
        45.680023193359378,
        45.70001220703125,
        45.720001220703128,
        45.740020751953128,
        45.760009765625,
        45.779998779296878,
        45.800018310546878,
        45.82000732421875,
        45.839996337890628,
        45.860015869140628,
        45.8800048828125,
        45.9000244140625,
        45.920013427734378,
        45.94000244140625,
        45.96002197265625,
        45.980010986328128,
        46.0,
        46.02001953125,
        46.040008544921878,
        46.05999755859375,
        46.08001708984375,
        46.100006103515628,
        46.1199951171875,
        46.1400146484375,
        46.160003662109378,
        46.180023193359378,
        46.20001220703125,
        46.220001220703128,
        46.240020751953128,
        46.260009765625,
        46.279998779296878,
        46.300018310546878,
        46.32000732421875,
        46.339996337890628,
        46.360015869140628,
        46.3800048828125,
        46.4000244140625,
        46.420013427734378,
        46.44000244140625,
        46.46002197265625,
        46.480010986328128,
        46.5,
        46.52001953125,
        46.540008544921878,
        46.55999755859375,
        46.58001708984375,
        46.600006103515628,
        46.6199951171875,
        46.6400146484375,
        46.660003662109378,
        46.680023193359378,
        46.70001220703125,
        46.720001220703128,
        46.740020751953128,
        46.760009765625,
        46.779998779296878,
        46.800018310546878,
        46.82000732421875,
        46.839996337890628,
        46.860015869140628,
        46.8800048828125,
        46.899993896484378,
        46.920013427734378,
        46.94000244140625,
        46.96002197265625,
        46.980010986328128,
        47.0,
        47.02001953125,
        47.040008544921878,
        47.05999755859375,
        47.08001708984375,
        47.100006103515628,
        47.1199951171875,
        47.1400146484375,
        47.160003662109378,
        47.180023193359378,
        47.20001220703125,
        47.220001220703128,
        47.240020751953128,
        47.260009765625,
        47.279998779296878,
        47.300018310546878,
        47.32000732421875,
        47.339996337890628,
        47.360015869140628,
        47.3800048828125,
        47.399993896484378,
        47.420013427734378,
        47.44000244140625,
        47.46002197265625,
        47.480010986328128,
        47.5,
        47.52001953125,
        47.540008544921878,
        47.55999755859375,
        47.58001708984375,
        47.600006103515628,
        47.6199951171875,
        47.6400146484375,
        47.660003662109378,
        47.680023193359378,
        47.70001220703125,
        47.720001220703128,
        47.740020751953128,
        47.760009765625,
        47.779998779296878,
        47.800018310546878,
        47.82000732421875,
        47.839996337890628,
        47.860015869140628,
        47.8800048828125,
        47.899993896484378,
        47.920013427734378,
        47.94000244140625,
        47.96002197265625,
        47.980010986328128,
        48.0,
        48.02001953125,
        48.040008544921878,
        48.05999755859375,
        48.08001708984375,
        48.100006103515628,
        48.1199951171875,
        48.1400146484375,
        48.160003662109378,
        48.180023193359378,
        48.20001220703125,
        48.220001220703128,
        48.240020751953128,
        48.260009765625,
        48.279998779296878,
        48.300018310546878,
        48.32000732421875,
        48.339996337890628,
        48.360015869140628,
        48.3800048828125,
        48.399993896484378,
        48.420013427734378,
        48.44000244140625,
        48.46002197265625,
        48.480010986328128,
        48.5,
        48.52001953125,
        48.540008544921878,
        48.55999755859375,
        48.58001708984375,
        48.600006103515628,
        48.6199951171875,
        48.6400146484375,
        48.660003662109378,
        48.680023193359378,
        48.70001220703125,
        48.720001220703128,
        48.740020751953128,
        48.760009765625,
        48.779998779296878,
        48.800018310546878,
        48.82000732421875,
        48.839996337890628,
        48.860015869140628,
        48.8800048828125,
        48.899993896484378,
        48.920013427734378,
        48.94000244140625,
        48.96002197265625,
        48.980010986328128,
        49.0,
        49.02001953125,
        49.040008544921878,
        49.05999755859375,
        49.08001708984375,
        49.100006103515628,
        49.1199951171875,
        49.1400146484375,
        49.160003662109378,
        49.180023193359378,
        49.20001220703125,
        49.220001220703128,
        49.240020751953128,
        49.260009765625,
        49.279998779296878,
        49.300018310546878,
        49.32000732421875,
        49.339996337890628,
        49.360015869140628,
        49.3800048828125,
        49.399993896484378,
        49.420013427734378,
        49.44000244140625,
        49.46002197265625,
        49.480010986328128,
        49.5,
        49.52001953125,
        49.540008544921878,
        49.55999755859375,
        49.58001708984375,
        49.600006103515628,
        49.6199951171875,
        49.6400146484375,
        49.660003662109378,
        49.680023193359378,
        49.70001220703125,
        49.720001220703128,
        49.740020751953128,
        49.760009765625,
        49.779998779296878,
        49.800018310546878,
        49.82000732421875,
        49.839996337890628,
        49.860015869140628,
        49.8800048828125,
        49.899993896484378,
        49.920013427734378,
        49.94000244140625,
        49.96002197265625,
        49.980010986328128,
        50.0,
        50.02001953125,
        50.040008544921878,
        50.05999755859375,
        50.08001708984375,
        50.100006103515628,
        50.1199951171875,
        50.1400146484375,
        50.160003662109378,
        50.180023193359378,
        50.20001220703125,
        50.220001220703128,
        50.240020751953128,
        50.260009765625,
        50.279998779296878,
        50.300018310546878,
        50.32000732421875,
        50.339996337890628,
        50.360015869140628,
        50.3800048828125,
        50.399993896484378,
        50.420013427734378,
        50.44000244140625,
        50.46002197265625,
        50.480010986328128,
        50.5,
        50.52001953125,
        50.540008544921878,
        50.55999755859375,
        50.58001708984375,
        50.600006103515628,
        50.6199951171875,
        50.6400146484375,
        50.660003662109378,
        50.680023193359378,
        50.70001220703125,
        50.720001220703128,
        50.740020751953128,
        50.760009765625,
        50.779998779296878,
        50.800018310546878,
        50.82000732421875,
        50.839996337890628,
        50.860015869140628,
        50.8800048828125,
        50.899993896484378,
        50.920013427734378,
        50.94000244140625,
        50.96002197265625,
        50.980010986328128,
        51.0,
        51.02001953125,
        51.040008544921878,
        51.05999755859375,
        51.08001708984375,
        51.100006103515628,
        51.1199951171875,
        51.1400146484375,
        51.160003662109378,
        51.180023193359378,
        51.20001220703125,
        51.220001220703128,
        51.240020751953128,
        51.260009765625,
        51.279998779296878,
        51.300018310546878,
        51.32000732421875,
        51.339996337890628,
        51.360015869140628,
        51.3800048828125,
        51.399993896484378,
        51.420013427734378,
        51.44000244140625,
        51.46002197265625,
        51.480010986328128,
        51.5,
        51.52001953125,
        51.540008544921878,
        51.55999755859375,
        51.58001708984375,
        51.600006103515628,
        51.6199951171875,
        51.6400146484375,
        51.660003662109378,
        51.680023193359378,
        51.70001220703125,
        51.720001220703128,
        51.740020751953128,
        51.760009765625,
        51.779998779296878,
        51.800018310546878,
        51.82000732421875,
        51.839996337890628,
        51.860015869140628,
        51.8800048828125,
        51.899993896484378,
        51.920013427734378,
        51.94000244140625,
        51.96002197265625,
        51.980010986328128,
        52.0,
        52.02001953125,
        52.040008544921878,
        52.05999755859375,
        52.08001708984375,
        52.100006103515628,
        52.1199951171875,
        52.1400146484375,
        52.160003662109378,
        52.180023193359378,
        52.20001220703125,
        52.220001220703128,
        52.240020751953128,
        52.260009765625,
        52.279998779296878,
        52.300018310546878,
        52.32000732421875,
        52.339996337890628,
        52.360015869140628,
        52.3800048828125,
        52.399993896484378,
        52.420013427734378,
        52.44000244140625,
        52.46002197265625,
        52.480010986328128,
        52.5,
        52.52001953125,
        52.540008544921878,
        52.55999755859375,
        52.58001708984375,
        52.600006103515628,
        52.6199951171875,
        52.6400146484375,
        52.660003662109378,
        52.680023193359378,
        52.70001220703125,
        52.720001220703128,
        52.740020751953128,
        52.760009765625,
        52.779998779296878,
        52.800018310546878,
        52.82000732421875,
        52.839996337890628,
        52.860015869140628,
        52.8800048828125,
        52.899993896484378,
        52.920013427734378,
        52.94000244140625,
        52.96002197265625,
        52.980010986328128,
        53.0,
        53.02001953125,
        53.040008544921878,
        53.05999755859375,
        53.08001708984375,
        53.100006103515628,
        53.1199951171875,
        53.1400146484375,
        53.160003662109378,
        53.180023193359378,
        53.20001220703125,
        53.220001220703128,
        53.240020751953128,
        53.260009765625,
        53.279998779296878,
        53.300018310546878,
        53.32000732421875,
        53.339996337890628,
        53.360015869140628,
        53.3800048828125,
        53.399993896484378,
        53.420013427734378,
        53.44000244140625,
        53.46002197265625,
        53.480010986328128,
        53.5,
        53.52001953125,
        53.540008544921878,
        53.55999755859375,
        53.58001708984375,
        53.600006103515628,
        53.6199951171875,
        53.6400146484375,
        53.660003662109378,
        53.680023193359378,
        53.70001220703125,
        53.720001220703128,
        53.740020751953128,
        53.760009765625,
        53.779998779296878,
        53.800018310546878,
        53.82000732421875,
        53.839996337890628,
        53.860015869140628,
        53.8800048828125,
        53.899993896484378,
        53.920013427734378,
        53.94000244140625,
        53.96002197265625,
        53.980010986328128,
        54.0,
        54.02001953125,
        54.040008544921878,
        54.05999755859375,
        54.08001708984375,
        54.100006103515628,
        54.1199951171875,
        54.1400146484375,
        54.160003662109378,
        54.180023193359378,
        54.20001220703125,
        54.220001220703128,
        54.240020751953128,
        54.260009765625,
        54.279998779296878,
        54.300018310546878,
        54.32000732421875,
        54.339996337890628,
        54.360015869140628,
        54.3800048828125,
        54.399993896484378,
        54.420013427734378,
        54.44000244140625,
        54.46002197265625,
        54.480010986328128,
        54.5,
        54.52001953125,
        54.540008544921878,
        54.55999755859375,
        54.58001708984375,
        54.600006103515628,
        54.6199951171875,
        54.6400146484375,
        54.660003662109378,
        54.680023193359378,
        54.70001220703125,
        54.720001220703128,
        54.740020751953128,
        54.760009765625,
        54.779998779296878,
        54.800018310546878,
        54.82000732421875,
        54.839996337890628,
        54.860015869140628,
        54.8800048828125,
        54.899993896484378,
        54.920013427734378,
        54.94000244140625,
        54.96002197265625,
        54.980010986328128,
        55.0,
        55.02001953125,
        55.040008544921878,
        55.05999755859375,
        55.08001708984375,
        55.100006103515628,
        55.1199951171875,
        55.1400146484375,
        55.160003662109378,
        55.180023193359378,
        55.20001220703125,
        55.220001220703128,
        55.240020751953128,
        55.260009765625,
        55.279998779296878,
        55.300018310546878,
        55.32000732421875,
        55.339996337890628,
        55.360015869140628,
        55.3800048828125,
        55.399993896484378,
        55.420013427734378,
        55.44000244140625,
        55.46002197265625,
        55.480010986328128,
        55.5,
        55.52001953125,
        55.540008544921878,
        55.55999755859375,
        55.58001708984375,
        55.600006103515628,
        55.6199951171875,
        55.6400146484375,
        55.660003662109378,
        55.680023193359378,
        55.70001220703125,
        55.720001220703128,
        55.740020751953128,
        55.760009765625,
        55.779998779296878,
        55.800018310546878,
        55.82000732421875,
        55.839996337890628,
        55.860015869140628,
        55.8800048828125,
        55.899993896484378,
        55.920013427734378,
        55.94000244140625,
        55.96002197265625,
        55.980010986328128,
        56.0,
        56.02001953125,
        56.040008544921878,
        56.05999755859375,
        56.08001708984375,
        56.100006103515628,
        56.1199951171875,
        56.1400146484375,
        56.160003662109378,
        56.180023193359378,
        56.20001220703125,
        56.220001220703128,
        56.240020751953128,
        56.260009765625,
        56.279998779296878,
        56.300018310546878,
        56.32000732421875,
        56.339996337890628,
        56.360015869140628,
        56.3800048828125,
        56.399993896484378,
        56.420013427734378,
        56.44000244140625,
        56.46002197265625,
        56.480010986328128,
        56.5,
        56.52001953125,
        56.540008544921878,
        56.55999755859375,
        56.58001708984375,
        56.600006103515628,
        56.6199951171875,
        56.6400146484375,
        56.660003662109378,
        56.680023193359378,
        56.70001220703125,
        56.720001220703128,
        56.740020751953128,
        56.760009765625,
        56.779998779296878,
        56.800018310546878,
        56.82000732421875,
        56.839996337890628,
        56.860015869140628,
        56.8800048828125,
        56.899993896484378,
        56.920013427734378,
        56.94000244140625,
        56.96002197265625,
        56.980010986328128,
        57.0,
        57.02001953125,
        57.040008544921878,
        57.05999755859375,
        57.08001708984375,
        57.100006103515628,
        57.1199951171875,
        57.1400146484375,
        57.160003662109378,
        57.180023193359378,
        57.20001220703125,
        57.220001220703128,
        57.240020751953128,
        57.260009765625,
        57.279998779296878,
        57.300018310546878,
        57.32000732421875,
        57.339996337890628,
        57.360015869140628,
        57.3800048828125,
        57.399993896484378,
        57.420013427734378,
        57.44000244140625,
        57.46002197265625,
        57.480010986328128,
        57.5,
        57.52001953125,
        57.540008544921878,
        57.55999755859375,
        57.58001708984375,
        57.600006103515628,
        57.6199951171875,
        57.6400146484375,
        57.660003662109378,
        57.680023193359378,
        57.70001220703125,
        57.720001220703128,
        57.740020751953128,
        57.760009765625,
        57.779998779296878,
        57.800018310546878,
        57.82000732421875,
        57.839996337890628,
        57.860015869140628,
        57.8800048828125,
        57.899993896484378,
        57.920013427734378,
        57.94000244140625,
        57.96002197265625,
        57.980010986328128,
        58.0,
        58.02001953125,
        58.040008544921878,
        58.05999755859375,
        58.08001708984375,
        58.100006103515628,
        58.1199951171875,
        58.1400146484375,
        58.160003662109378,
        58.180023193359378,
        58.20001220703125,
        58.220001220703128,
        58.240020751953128,
        58.260009765625,
        58.279998779296878,
        58.300018310546878,
        58.32000732421875,
        58.339996337890628,
        58.360015869140628,
        58.3800048828125,
        58.399993896484378,
        58.420013427734378,
        58.44000244140625,
        58.46002197265625,
        58.480010986328128,
        58.5,
        58.52001953125,
        58.540008544921878,
        58.55999755859375,
        58.58001708984375,
        58.600006103515628,
        58.6199951171875,
        58.6400146484375,
        58.660003662109378,
        58.680023193359378,
        58.70001220703125,
        58.720001220703128,
        58.740020751953128,
        58.760009765625,
        58.779998779296878,
        58.800018310546878,
        58.82000732421875,
        58.839996337890628,
        58.860015869140628,
        58.8800048828125,
        58.899993896484378,
        58.920013427734378,
        58.94000244140625,
        58.96002197265625,
        58.980010986328128,
        59.0,
        59.02001953125,
        59.040008544921878,
        59.05999755859375,
        59.08001708984375,
        59.100006103515628,
        59.1199951171875,
        59.1400146484375,
        59.160003662109378,
        59.180023193359378,
        59.20001220703125,
        59.220001220703128,
        59.240020751953128,
        59.260009765625,
        59.279998779296878,
        59.300018310546878,
        59.32000732421875,
        59.339996337890628,
        59.360015869140628,
        59.3800048828125,
        59.399993896484378,
        59.420013427734378,
        59.44000244140625,
        59.46002197265625,
        59.480010986328128,
        59.5,
        59.52001953125,
        59.540008544921878,
        59.55999755859375,
        59.58001708984375,
        59.600006103515628,
        59.6199951171875,
        59.6400146484375,
        59.660003662109378,
        59.680023193359378,
        59.70001220703125,
        59.720001220703128,
        59.740020751953128,
        59.760009765625,
        59.779998779296878,
        59.800018310546878,
        59.82000732421875,
        59.839996337890628,
        59.860015869140628,
        59.8800048828125,
        59.899993896484378,
        59.920013427734378,
        59.94000244140625,
        59.96002197265625,
        59.980010986328128
    ],
    "rightHandPositions": [
        "(0.164554, 1.438904, 0.185516)",
        "(0.165507, 1.438549, 0.181786)",
        "(0.166010, 1.438465, 0.179967)",
        "(0.166803, 1.438457, 0.176751)",
        "(0.167362, 1.438475, 0.173933)",
        "(0.167211, 1.438555, 0.171722)",
        "(0.167451, 1.438804, 0.169513)",
        "(0.168193, 1.439172, 0.167231)",
        "(0.168731, 1.439383, 0.166038)",
        "(0.169827, 1.440055, 0.163554)",
        "(0.170779, 1.440602, 0.160768)",
        "(0.171762, 1.440818, 0.156854)",
        "(0.172907, 1.440652, 0.152743)",
        "(0.173469, 1.440483, 0.150849)",
        "(0.174974, 1.440039, 0.146926)",
        "(0.176575, 1.438974, 0.142808)",
        "(0.177748, 1.437537, 0.139295)",
        "(0.179019, 1.436032, 0.136778)",
        "(0.179762, 1.435326, 0.135911)",
        "(0.181168, 1.433897, 0.134492)",
        "(0.182822, 1.432594, 0.133480)",
        "(0.184525, 1.431263, 0.132397)",
        "(0.185756, 1.429771, 0.131035)",
        "(0.186291, 1.429134, 0.130294)",
        "(0.187246, 1.428008, 0.128780)",
        "(0.187756, 1.426928, 0.127229)",
        "(0.187943, 1.426031, 0.125643)",
        "(0.188156, 1.425307, 0.123693)",
        "(0.188367, 1.425026, 0.122468)",
        "(0.188744, 1.424451, 0.119994)",
        "(0.188638, 1.424004, 0.117770)",
        "(0.188682, 1.423856, 0.115824)",
        "(0.189222, 1.424119, 0.114149)",
        "(0.189522, 1.424258, 0.113312)",
        "(0.189891, 1.424102, 0.111517)",
        "(0.190090, 1.423990, 0.109676)",
        "(0.190521, 1.423424, 0.107666)",
        "(0.190996, 1.422821, 0.105897)",
        "(0.191038, 1.422419, 0.105088)",
        "(0.190809, 1.421153, 0.103564)",
        "(0.190660, 1.420291, 0.102345)",
        "(0.190504, 1.419526, 0.101034)",
        "(0.190332, 1.418944, 0.099734)",
        "(0.190411, 1.418859, 0.099115)",
        "(0.190673, 1.418663, 0.097604)",
        "(0.190861, 1.418521, 0.095646)",
        "(0.191253, 1.418507, 0.093432)",
        "(0.191612, 1.418395, 0.090967)",
        "(0.191732, 1.418186, 0.089475)",
        "(0.191983, 1.417533, 0.086226)",
        "(0.192062, 1.416805, 0.082874)",
        "(0.191900, 1.415981, 0.079231)",
        "(0.191768, 1.415102, 0.075186)",
        "(0.191670, 1.414796, 0.073228)",
        "(0.191408, 1.414559, 0.069704)",
        "(0.191707, 1.414103, 0.066425)",
        "(0.191503, 1.413762, 0.062807)",
        "(0.191689, 1.413425, 0.059130)",
        "(0.191191, 1.413114, 0.057363)",
        "(0.190620, 1.413392, 0.054040)",
        "(0.189724, 1.414343, 0.051147)",
        "(0.188667, 1.416100, 0.047987)",
        "(0.187283, 1.418808, 0.044670)",
        "(0.186583, 1.420519, 0.043071)",
        "(0.185605, 1.424938, 0.040067)",
        "(0.184967, 1.429956, 0.037336)",
        "(0.183884, 1.435456, 0.035193)",
        "(0.182404, 1.441439, 0.033177)",
        "(0.181648, 1.444554, 0.032097)",
        "(0.180238, 1.450783, 0.029918)",
        "(0.179351, 1.457196, 0.028024)",
        "(0.178328, 1.463647, 0.026525)",
        "(0.177123, 1.470160, 0.025320)",
        "(0.176457, 1.473566, 0.024985)",
        "(0.175329, 1.480464, 0.024756)",
        "(0.174593, 1.487240, 0.025017)",
        "(0.174012, 1.493716, 0.025471)",
        "(0.173616, 1.499883, 0.026033)",
        "(0.173405, 1.502866, 0.026447)",
        "(0.173176, 1.508758, 0.027256)",
        "(0.173317, 1.514320, 0.028027)",
        "(0.173017, 1.519356, 0.028835)",
        "(0.173056, 1.524156, 0.029755)",
        "(0.173214, 1.526454, 0.030301)",
        "(0.173527, 1.530984, 0.031608)",
        "(0.173637, 1.535293, 0.033337)",
        "(0.173620, 1.539142, 0.034792)",
        "(0.173807, 1.542607, 0.036283)",
        "(0.173917, 1.544199, 0.037174)",
        "(0.173843, 1.547060, 0.039010)",
        "(0.173583, 1.549480, 0.040710)",
        "(0.173421, 1.551740, 0.042418)",
        "(0.173058, 1.553693, 0.044260)",
        "(0.172810, 1.554566, 0.045200)",
        "(0.172477, 1.556319, 0.047000)",
        "(0.172309, 1.558032, 0.048908)",
        "(0.171928, 1.559630, 0.050810)",
        "(0.171428, 1.561164, 0.052658)",
        "(0.171196, 1.561961, 0.053671)",
        "(0.170650, 1.563743, 0.055940)",
        "(0.170395, 1.565742, 0.058078)",
        "(0.170266, 1.567917, 0.060276)",
        "(0.170130, 1.570319, 0.062750)",
        "(0.170120, 1.571601, 0.064016)",
        "(0.169872, 1.574238, 0.066506)",
        "(0.169534, 1.577058, 0.069202)",
        "(0.169525, 1.580048, 0.071867)",
        "(0.169598, 1.583140, 0.074665)",
        "(0.169688, 1.584715, 0.076111)",
        "(0.169930, 1.587862, 0.079011)",
        "(0.170189, 1.590972, 0.082016)",
        "(0.170626, 1.593991, 0.085112)",
        "(0.171012, 1.596874, 0.088406)",
        "(0.171122, 1.598234, 0.090121)",
        "(0.171254, 1.600904, 0.093740)",
        "(0.171595, 1.603332, 0.097370)",
        "(0.172079, 1.605472, 0.101036)",
        "(0.172641, 1.607468, 0.104974)",
        "(0.172948, 1.608369, 0.107005)",
        "(0.173640, 1.609951, 0.111001)",
        "(0.174532, 1.611247, 0.115130)",
        "(0.175546, 1.612216, 0.119519)",
        "(0.176544, 1.612929, 0.124041)",
        "(0.177018, 1.613079, 0.126207)",
        "(0.177838, 1.613067, 0.130530)",
        "(0.178608, 1.612634, 0.134876)",
        "(0.179478, 1.611768, 0.139231)",
        "(0.180277, 1.610495, 0.143762)",
        "(0.180647, 1.609676, 0.146100)",
        "(0.181292, 1.607678, 0.150716)",
        "(0.181793, 1.605232, 0.155313)",
        "(0.182264, 1.602376, 0.159944)",
        "(0.182858, 1.599345, 0.164714)",
        "(0.183222, 1.597770, 0.167164)",
        "(0.183956, 1.594436, 0.171962)",
        "(0.184772, 1.590682, 0.176369)",
        "(0.185734, 1.586492, 0.180660)",
        "(0.186937, 1.581934, 0.184468)",
        "(0.187494, 1.579552, 0.186215)",
        "(0.188547, 1.574682, 0.189594)",
        "(0.189469, 1.569698, 0.192814)",
        "(0.190110, 1.564566, 0.195671)",
        "(0.190915, 1.559289, 0.198266)",
        "(0.191251, 1.556617, 0.199695)",
        "(0.191884, 1.551266, 0.202281)",
        "(0.192576, 1.545866, 0.204203)",
        "(0.193273, 1.540294, 0.205312)",
        "(0.194122, 1.534612, 0.205756)",
        "(0.194703, 1.531788, 0.205732)",
        "(0.195768, 1.525976, 0.205224)",
        "(0.196696, 1.520016, 0.204246)",
        "(0.197692, 1.513841, 0.202795)",
        "(0.198888, 1.507298, 0.200359)",
        "(0.199558, 1.503885, 0.198812)",
        "(0.200950, 1.496981, 0.195503)",
        "(0.202241, 1.490019, 0.191659)",
        "(0.203486, 1.483045, 0.187123)",
        "(0.204729, 1.476167, 0.181759)",
        "(0.205307, 1.472839, 0.178698)",
        "(0.206483, 1.466352, 0.172013)",
        "(0.207700, 1.460294, 0.164151)",
        "(0.208819, 1.454732, 0.155218)",
        "(0.209422, 1.449868, 0.146071)",
        "(0.209737, 1.447819, 0.141476)",
        "(0.210237, 1.443935, 0.132001)",
        "(0.210454, 1.440462, 0.122209)",
        "(0.211125, 1.437932, 0.112737)",
        "(0.211868, 1.436264, 0.103830)",
        "(0.212001, 1.435712, 0.099596)",
        "(0.212122, 1.435199, 0.091246)",
        "(0.212295, 1.435547, 0.083203)",
        "(0.212294, 1.436597, 0.075698)",
        "(0.212420, 1.438569, 0.068457)",
        "(0.212596, 1.440070, 0.065091)",
        "(0.212525, 1.443665, 0.058934)",
        "(0.212128, 1.447948, 0.053043)",
        "(0.211894, 1.453162, 0.047717)",
        "(0.211101, 1.459246, 0.043056)",
        "(0.210668, 1.462670, 0.041000)",
        "(0.210153, 1.470125, 0.037321)",
        "(0.209474, 1.478263, 0.034324)",
        "(0.208862, 1.486853, 0.031858)",
        "(0.208214, 1.495649, 0.029683)",
        "(0.207631, 1.500121, 0.028806)",
        "(0.206344, 1.509234, 0.027280)",
        "(0.205235, 1.518634, 0.025934)",
        "(0.203899, 1.528010, 0.025002)",
        "(0.202551, 1.537265, 0.024349)",
        "(0.201890, 1.541825, 0.024140)",
        "(0.200396, 1.550864, 0.024216)",
        "(0.198964, 1.559833, 0.024924)",
        "(0.197833, 1.568542, 0.025966)",
        "(0.196740, 1.576956, 0.027462)",
        "(0.196208, 1.580984, 0.028321)",
        "(0.194862, 1.588670, 0.030079)",
        "(0.193323, 1.595950, 0.032320)",
        "(0.191598, 1.602721, 0.034940)",
        "(0.190106, 1.609083, 0.037865)",
        "(0.189596, 1.612073, 0.039476)",
        "(0.188390, 1.617643, 0.042819)",
        "(0.187046, 1.622683, 0.046596)",
        "(0.185571, 1.627176, 0.050892)",
        "(0.184268, 1.631257, 0.055541)",
        "(0.183637, 1.633166, 0.058109)",
        "(0.182288, 1.636724, 0.063413)",
        "(0.181015, 1.639783, 0.068793)",
        "(0.180108, 1.642286, 0.074181)",
        "(0.179517, 1.644230, 0.079960)",
        "(0.179293, 1.645028, 0.083075)",
        "(0.178726, 1.646398, 0.089530)",
        "(0.178189, 1.647194, 0.096154)",
        "(0.177783, 1.647433, 0.102878)",
        "(0.177791, 1.647085, 0.109284)",
        "(0.177899, 1.646620, 0.112330)",
        "(0.178071, 1.645332, 0.118399)",
        "(0.177977, 1.643617, 0.124625)",
        "(0.177678, 1.641395, 0.130900)",
        "(0.177449, 1.638740, 0.137150)",
        "(0.177507, 1.637196, 0.140143)",
        "(0.177686, 1.633694, 0.145731)",
        "(0.178087, 1.629556, 0.150912)",
        "(0.178566, 1.625013, 0.156280)",
        "(0.179014, 1.619975, 0.161541)",
        "(0.179312, 1.617262, 0.163968)",
        "(0.180072, 1.611341, 0.168458)",
        "(0.180928, 1.604722, 0.172205)",
        "(0.181510, 1.597129, 0.175030)",
        "(0.182102, 1.589110, 0.177604)",
        "(0.182542, 1.584960, 0.178936)",
        "(0.183510, 1.576503, 0.181237)",
        "(0.184081, 1.567408, 0.182279)",
        "(0.184835, 1.558098, 0.182289)",
        "(0.185773, 1.548701, 0.181547)",
        "(0.186325, 1.544030, 0.180928)",
        "(0.187295, 1.534794, 0.179247)",
        "(0.187805, 1.525855, 0.176969)",
        "(0.188326, 1.517268, 0.174352)",
        "(0.189037, 1.508979, 0.171308)",
        "(0.189322, 1.504939, 0.169518)",
        "(0.189557, 1.497054, 0.165241)",
        "(0.189433, 1.489409, 0.159582)",
        "(0.189093, 1.482263, 0.153324)",
        "(0.188666, 1.476090, 0.147105)",
        "(0.188277, 1.473363, 0.143916)",
        "(0.187348, 1.468377, 0.137243)",
        "(0.186678, 1.464169, 0.130094)",
        "(0.186296, 1.460858, 0.122901)",
        "(0.186110, 1.458218, 0.115318)",
        "(0.186072, 1.457214, 0.111401)",
        "(0.186079, 1.455672, 0.103558)",
        "(0.186110, 1.454947, 0.096165)",
        "(0.185950, 1.454850, 0.089078)",
        "(0.185897, 1.455408, 0.082163)",
        "(0.186095, 1.456239, 0.078932)",
        "(0.186079, 1.457864, 0.072514)",
        "(0.186083, 1.460298, 0.066268)",
        "(0.186035, 1.463543, 0.060873)",
        "(0.186166, 1.467545, 0.055835)",
        "(0.186330, 1.469826, 0.053268)",
        "(0.186539, 1.474688, 0.048141)",
        "(0.186411, 1.479946, 0.043407)",
        "(0.186017, 1.485543, 0.038988)",
        "(0.185687, 1.491632, 0.035054)",
        "(0.185520, 1.494936, 0.033461)",
        "(0.185028, 1.501753, 0.030514)",
        "(0.184828, 1.508981, 0.027691)",
        "(0.184785, 1.512749, 0.026498)",
        "(0.184645, 1.520342, 0.024421)",
        "(0.184715, 1.528288, 0.023014)",
        "(0.185041, 1.536458, 0.022083)",
        "(0.185406, 1.544659, 0.021507)",
        "(0.185403, 1.552739, 0.021394)",
        "(0.184982, 1.560599, 0.021733)",
        "(0.184586, 1.564407, 0.022111)",
        "(0.183794, 1.571885, 0.023329)",
        "(0.183078, 1.579150, 0.025076)",
        "(0.182845, 1.586257, 0.027329)",
        "(0.182628, 1.592903, 0.029885)",
        "(0.182477, 1.596025, 0.031234)",
        "(0.182235, 1.602023, 0.034301)",
        "(0.181711, 1.607615, 0.038023)",
        "(0.181210, 1.612791, 0.042113)",
        "(0.181227, 1.617691, 0.046653)",
        "(0.181250, 1.620003, 0.049087)",
        "(0.181293, 1.624216, 0.053951)",
        "(0.181394, 1.627825, 0.058798)",
        "(0.181372, 1.630942, 0.063969)",
        "(0.181135, 1.633623, 0.069800)",
        "(0.181159, 1.634779, 0.072870)",
        "(0.181608, 1.636728, 0.078997)",
        "(0.182064, 1.638147, 0.085268)",
        "(0.182352, 1.639112, 0.091897)",
        "(0.182547, 1.639501, 0.098526)",
        "(0.182690, 1.639450, 0.101788)",
        "(0.182965, 1.638974, 0.108060)",
        "(0.183544, 1.638004, 0.114175)",
        "(0.184026, 1.636434, 0.120201)",
        "(0.184447, 1.634279, 0.125907)",
        "(0.184599, 1.633028, 0.128697)",
        "(0.184998, 1.630271, 0.134273)",
        "(0.185365, 1.627002, 0.139355)",
        "(0.185697, 1.623314, 0.143667)",
        "(0.186207, 1.619319, 0.147547)",
        "(0.186551, 1.617252, 0.149314)",
        "(0.187049, 1.613000, 0.152586)",
        "(0.187316, 1.608439, 0.155341)",
        "(0.187569, 1.603694, 0.157478)",
        "(0.187958, 1.598350, 0.159537)",
        "(0.188142, 1.595596, 0.160449)",
        "(0.188359, 1.590019, 0.162133)",
        "(0.188624, 1.584396, 0.163682)",
        "(0.189077, 1.578757, 0.165360)",
        "(0.189877, 1.573024, 0.166821)",
        "(0.190241, 1.570147, 0.167474)",
        "(0.190715, 1.564187, 0.168713)",
        "(0.191045, 1.558028, 0.169738)",
        "(0.191281, 1.551607, 0.170259)",
        "(0.191392, 1.544909, 0.170266)",
        "(0.191378, 1.541531, 0.170130)",
        "(0.191235, 1.534737, 0.169514)",
        "(0.191037, 1.527772, 0.168143)",
        "(0.190550, 1.520781, 0.165759)",
        "(0.189808, 1.513847, 0.162665)",
        "(0.189439, 1.510441, 0.160891)",
        "(0.188493, 1.503725, 0.156964)",
        "(0.187464, 1.497248, 0.152322)",
        "(0.186356, 1.491007, 0.147053)",
        "(0.185328, 1.485183, 0.141218)",
        "(0.184900, 1.482539, 0.138185)",
        "(0.184039, 1.477668, 0.132315)",
        "(0.183281, 1.473449, 0.126457)",
        "(0.182566, 1.469796, 0.120192)",
        "(0.182142, 1.466759, 0.113367)",
        "(0.181994, 1.465585, 0.109912)",
        "(0.181782, 1.463803, 0.103225)",
        "(0.181522, 1.462824, 0.096579)",
        "(0.181096, 1.462696, 0.090031)",
        "(0.180825, 1.463488, 0.083546)",
        "(0.180921, 1.464334, 0.080363)",
        "(0.181296, 1.466697, 0.074112)",
        "(0.181619, 1.469748, 0.067624)",
        "(0.182065, 1.473816, 0.061307)",
        "(0.182605, 1.478627, 0.055661)",
        "(0.182754, 1.481273, 0.052998)",
        "(0.183086, 1.486941, 0.047861)",
        "(0.183496, 1.493189, 0.043324)",
        "(0.183761, 1.499807, 0.039079)",
        "(0.184234, 1.506768, 0.034978)",
        "(0.184428, 1.510354, 0.033109)",
        "(0.184495, 1.517519, 0.029554)",
        "(0.184291, 1.524837, 0.026376)",
        "(0.184410, 1.532653, 0.024169)",
        "(0.184732, 1.540748, 0.022653)",
        "(0.184978, 1.544866, 0.021989)",
        "(0.185498, 1.553054, 0.020783)",
        "(0.185798, 1.561077, 0.019988)",
        "(0.185791, 1.568763, 0.019567)",
        "(0.185859, 1.576170, 0.019536)",
        "(0.185807, 1.579728, 0.019783)",
        "(0.185809, 1.586648, 0.020798)",
        "(0.185971, 1.593207, 0.022358)",
        "(0.186011, 1.599257, 0.024227)",
        "(0.185728, 1.604758, 0.026599)",
        "(0.185505, 1.607312, 0.027959)",
        "(0.184901, 1.612093, 0.030980)",
        "(0.184017, 1.616448, 0.034587)",
        "(0.183233, 1.620262, 0.038709)",
        "(0.182584, 1.623692, 0.043111)",
        "(0.182319, 1.625214, 0.045511)",
        "(0.181909, 1.627949, 0.050613)",
        "(0.181518, 1.630157, 0.055937)",
        "(0.181097, 1.631725, 0.061125)",
        "(0.180736, 1.632609, 0.066237)",
        "(0.180423, 1.632799, 0.068945)",
        "(0.179585, 1.632928, 0.074689)",
        "(0.178788, 1.632545, 0.080558)",
        "(0.178118, 1.631802, 0.086499)",
        "(0.178035, 1.630672, 0.092365)",
        "(0.178115, 1.629927, 0.095244)",
        "(0.178193, 1.628158, 0.100954)",
        "(0.178299, 1.626049, 0.106594)",
        "(0.178326, 1.623669, 0.112503)",
        "(0.178134, 1.620989, 0.118377)",
        "(0.178101, 1.619519, 0.121090)",
        "(0.177960, 1.616288, 0.126110)",
        "(0.177930, 1.612807, 0.130898)",
        "(0.177901, 1.609161, 0.135237)",
        "(0.177674, 1.605202, 0.139117)",
        "(0.177698, 1.603126, 0.140970)",
        "(0.178105, 1.598955, 0.144565)",
        "(0.178394, 1.594473, 0.147610)",
        "(0.178549, 1.589548, 0.149963)",
        "(0.178828, 1.584361, 0.152088)",
        "(0.179018, 1.581703, 0.153025)",
        "(0.179217, 1.576208, 0.154613)",
        "(0.179556, 1.570344, 0.155776)",
        "(0.180018, 1.564433, 0.156973)",
        "(0.180283, 1.558423, 0.157642)",
        "(0.180352, 1.555336, 0.157572)",
        "(0.180493, 1.549109, 0.156794)",
        "(0.180569, 1.542918, 0.155564)",
        "(0.180707, 1.536760, 0.154096)",
        "(0.180631, 1.530586, 0.152200)",
        "(0.180581, 1.527528, 0.150897)",
        "(0.180497, 1.521325, 0.147541)",
        "(0.180383, 1.515141, 0.143442)",
        "(0.180514, 1.509343, 0.139140)",
        "(0.180612, 1.503956, 0.134504)",
        "(0.180492, 1.501364, 0.131882)",
        "(0.180083, 1.496309, 0.126197)",
        "(0.179691, 1.491650, 0.119798)",
        "(0.179342, 1.487453, 0.112796)",
        "(0.179254, 1.483914, 0.105665)",
        "(0.179273, 1.482453, 0.102120)",
        "(0.179281, 1.480052, 0.094998)",
        "(0.178927, 1.478408, 0.087962)",
        "(0.178817, 1.477760, 0.081176)",
        "(0.179033, 1.477984, 0.074233)",
        "(0.179320, 1.478504, 0.070743)",
        "(0.179922, 1.480208, 0.064244)",
        "(0.180549, 1.482783, 0.058263)",
        "(0.181083, 1.486195, 0.052775)",
        "(0.181308, 1.490395, 0.048063)",
        "(0.181483, 1.492848, 0.045893)",
        "(0.182026, 1.498327, 0.041810)",
        "(0.182727, 1.504632, 0.038244)",
        "(0.183237, 1.511478, 0.034908)",
        "(0.183896, 1.518770, 0.031901)",
        "(0.184199, 1.522500, 0.030675)",
        "(0.184519, 1.530053, 0.028647)",
        "(0.184601, 1.537630, 0.026995)",
        "(0.184654, 1.545283, 0.026146)",
        "(0.184892, 1.553035, 0.025864)",
        "(0.184925, 1.556887, 0.025895)",
        "(0.184688, 1.564435, 0.026334)",
        "(0.184215, 1.571837, 0.027292)",
        "(0.184127, 1.578923, 0.028451)",
        "(0.183597, 1.585577, 0.030030)",
        "(0.183345, 1.588819, 0.031084)",
        "(0.182723, 1.594980, 0.033523)",
        "(0.182067, 1.600740, 0.036640)",
        "(0.182118, 1.606346, 0.040495)",
        "(0.181906, 1.611588, 0.044683)",
        "(0.181726, 1.614039, 0.046932)",
        "(0.181453, 1.618672, 0.051648)",
        "(0.181032, 1.622768, 0.056566)",
        "(0.180862, 1.626426, 0.061784)",
        "(0.180531, 1.629520, 0.067439)",
        "(0.180159, 1.630803, 0.070454)",
        "(0.179369, 1.633065, 0.076914)",
        "(0.178729, 1.634854, 0.083795)",
        "(0.178723, 1.636214, 0.090727)",
        "(0.179075, 1.637081, 0.097597)",
        "(0.179265, 1.637278, 0.100995)",
        "(0.179329, 1.637350, 0.107730)",
        "(0.179293, 1.636948, 0.114139)",
        "(0.179517, 1.636012, 0.120171)",
        "(0.180028, 1.634495, 0.125956)",
        "(0.180420, 1.633528, 0.128844)",
        "(0.181439, 1.631315, 0.134491)",
        "(0.182323, 1.628689, 0.139902)",
        "(0.183034, 1.625553, 0.144934)",
        "(0.183529, 1.621801, 0.149327)",
        "(0.183631, 1.619621, 0.151289)",
        "(0.184138, 1.614985, 0.154802)",
        "(0.184655, 1.610147, 0.157558)",
        "(0.184929, 1.605050, 0.159163)",
        "(0.184956, 1.602429, 0.159757)",
        "(0.185073, 1.597166, 0.160841)",
        "(0.185116, 1.591999, 0.162129)",
        "(0.185036, 1.586947, 0.163379)",
        "(0.184713, 1.581803, 0.164314)",
        "(0.184665, 1.576518, 0.164619)",
        "(0.184821, 1.573773, 0.164508)",
        "(0.185400, 1.568098, 0.164065)",
        "(0.186225, 1.562204, 0.163465)",
        "(0.186688, 1.556037, 0.162394)",
        "(0.186913, 1.549691, 0.160995)",
        "(0.187073, 1.546446, 0.160154)",
        "(0.187363, 1.539895, 0.158109)",
        "(0.187444, 1.533249, 0.155610)",
        "(0.187688, 1.526672, 0.152745)",
        "(0.187656, 1.520235, 0.149325)",
        "(0.187507, 1.517059, 0.147273)",
        "(0.187191, 1.510711, 0.142582)",
        "(0.186899, 1.504690, 0.137289)",
        "(0.186438, 1.499142, 0.131492)",
        "(0.185708, 1.494339, 0.125784)",
        "(0.185221, 1.492283, 0.123097)",
        "(0.184275, 1.488703, 0.117679)",
        "(0.183293, 1.485820, 0.112195)",
        "(0.182179, 1.483603, 0.106354)",
        "(0.181435, 1.482309, 0.100194)",
        "(0.181236, 1.482079, 0.097096)",
        "(0.180828, 1.482192, 0.091310)",
        "(0.180242, 1.483086, 0.085977)",
        "(0.179564, 1.484685, 0.080576)",
        "(0.179035, 1.487058, 0.075048)",
        "(0.178807, 1.488635, 0.072391)",
        "(0.178242, 1.492105, 0.067233)",
        "(0.177636, 1.496398, 0.062349)",
        "(0.177248, 1.501289, 0.057876)",
        "(0.176731, 1.506742, 0.054030)",
        "(0.176465, 1.509662, 0.052256)",
        "(0.175981, 1.515840, 0.048777)",
        "(0.175376, 1.522318, 0.045538)",
        "(0.175013, 1.529087, 0.042588)",
        "(0.174525, 1.536085, 0.040157)",
        "(0.174150, 1.539623, 0.039206)",
        "(0.173334, 1.546721, 0.037556)",
        "(0.172721, 1.553965, 0.036373)",
        "(0.172294, 1.561302, 0.036104)",
        "(0.171938, 1.568563, 0.036044)",
        "(0.171752, 1.572121, 0.036053)",
        "(0.171574, 1.579279, 0.036413)",
        "(0.171661, 1.586373, 0.037561)",
        "(0.171401, 1.589712, 0.038388)",
        "(0.170587, 1.596223, 0.040306)",
        "(0.169665, 1.602399, 0.043085)",
        "(0.168491, 1.608140, 0.046518)",
        "(0.167548, 1.613406, 0.050155)",
        "(0.166752, 1.618115, 0.054196)",
        "(0.165689, 1.622444, 0.059024)",
        "(0.165184, 1.624408, 0.061603)",
        "(0.164169, 1.627946, 0.066893)",
        "(0.163344, 1.630988, 0.072617)",
        "(0.162760, 1.633472, 0.078381)",
        "(0.161813, 1.635302, 0.084123)",
        "(0.161258, 1.635967, 0.087034)",
        "(0.160462, 1.636987, 0.093149)",
        "(0.160255, 1.637704, 0.099510)",
        "(0.160021, 1.638029, 0.106112)",
        "(0.159889, 1.637946, 0.112643)",
        "(0.159771, 1.637697, 0.115725)",
        "(0.159592, 1.636932, 0.121542)",
        "(0.159451, 1.635867, 0.127415)",
        "(0.159152, 1.634305, 0.133093)",
        "(0.159194, 1.632340, 0.138447)",
        "(0.159258, 1.631252, 0.141045)",
        "(0.159280, 1.628788, 0.146007)",
        "(0.159151, 1.625872, 0.150526)",
        "(0.159352, 1.622694, 0.154792)",
        "(0.159685, 1.619260, 0.158876)",
        "(0.159870, 1.617357, 0.160580)",
        "(0.160389, 1.613160, 0.163237)",
        "(0.160882, 1.608414, 0.165108)",
        "(0.161400, 1.603324, 0.166640)",
        "(0.161815, 1.598061, 0.168125)",
        "(0.161849, 1.595386, 0.168713)",
        "(0.162087, 1.589889, 0.169416)",
        "(0.162614, 1.584130, 0.169462)",
        "(0.163096, 1.578255, 0.168663)",
        "(0.163448, 1.572114, 0.167309)",
        "(0.163673, 1.568937, 0.166601)",
        "(0.164047, 1.562511, 0.165493)",
        "(0.164264, 1.555917, 0.164192)",
        "(0.164328, 1.549155, 0.162365)",
        "(0.164409, 1.542377, 0.159920)",
        "(0.164468, 1.538971, 0.158357)",
        "(0.164556, 1.532190, 0.154609)",
        "(0.164552, 1.525576, 0.150686)",
        "(0.164524, 1.519185, 0.146900)",
        "(0.164329, 1.513136, 0.142342)",
        "(0.164080, 1.510181, 0.139654)",
        "(0.163505, 1.504509, 0.133974)",
        "(0.163025, 1.499454, 0.128196)",
        "(0.162602, 1.494997, 0.122245)",
        "(0.162099, 1.491139, 0.116042)",
        "(0.161957, 1.489521, 0.112786)",
        "(0.161837, 1.486709, 0.106141)",
        "(0.162148, 1.484557, 0.099148)",
        "(0.162630, 1.483110, 0.091914)",
        "(0.162853, 1.482746, 0.088228)",
        "(0.162878, 1.482318, 0.081176)",
        "(0.162844, 1.482771, 0.074326)",
        "(0.163153, 1.484014, 0.067717)",
        "(0.163808, 1.486171, 0.061520)",
        "(0.164852, 1.489162, 0.055637)",
        "(0.165479, 1.490982, 0.052911)",
        "(0.166635, 1.494978, 0.047787)",
        "(0.167506, 1.499452, 0.043056)",
        "(0.168134, 1.504481, 0.038612)",
        "(0.169021, 1.510215, 0.034695)",
        "(0.169583, 1.513369, 0.033015)",
        "(0.170573, 1.519947, 0.030062)",
        "(0.171436, 1.526924, 0.027735)",
        "(0.172010, 1.534215, 0.026007)",
        "(0.172779, 1.542004, 0.024987)",
        "(0.173131, 1.546077, 0.024608)",
        "(0.173779, 1.554303, 0.023834)",
        "(0.174696, 1.562854, 0.023703)",
        "(0.175713, 1.571618, 0.024160)",
        "(0.176601, 1.580155, 0.024668)",
        "(0.177037, 1.584347, 0.025104)",
        "(0.177802, 1.592500, 0.026254)",
        "(0.178819, 1.600271, 0.027743)",
        "(0.179644, 1.607536, 0.029751)",
        "(0.179784, 1.614269, 0.032461)",
        "(0.179644, 1.617408, 0.034093)",
        "(0.179813, 1.623230, 0.037523)",
        "(0.180366, 1.629056, 0.041657)",
        "(0.180873, 1.634176, 0.046335)",
        "(0.181539, 1.638667, 0.051540)",
        "(0.181865, 1.640676, 0.054301)",
        "(0.182279, 1.644261, 0.060097)",
        "(0.182647, 1.647193, 0.066143)",
        "(0.182977, 1.649390, 0.072415)",
        "(0.183267, 1.651053, 0.079329)",
        "(0.183470, 1.651691, 0.083013)",
        "(0.183930, 1.652573, 0.090445)",
        "(0.184434, 1.652978, 0.097883)",
        "(0.185209, 1.652877, 0.104972)",
        "(0.185867, 1.652159, 0.111340)",
        "(0.186184, 1.651568, 0.114386)",
        "(0.186934, 1.650050, 0.120744)",
        "(0.187840, 1.648075, 0.127127)",
        "(0.188757, 1.645583, 0.133070)",
        "(0.189665, 1.642317, 0.138466)",
        "(0.190100, 1.640354, 0.140888)",
        "(0.191004, 1.636052, 0.145054)",
        "(0.191573, 1.631224, 0.148542)",
        "(0.191975, 1.626025, 0.151633)",
        "(0.192376, 1.620654, 0.154511)",
        "(0.192709, 1.617909, 0.155813)",
        "(0.193253, 1.612232, 0.158204)",
        "(0.193486, 1.606304, 0.160389)",
        "(0.193521, 1.600228, 0.162593)",
        "(0.193761, 1.594061, 0.164686)",
        "(0.194007, 1.590868, 0.165557)",
        "(0.194592, 1.584202, 0.166824)",
        "(0.195174, 1.577203, 0.167204)",
        "(0.195404, 1.569867, 0.166942)",
        "(0.195644, 1.562475, 0.166680)",
        "(0.195839, 1.558852, 0.166682)",
        "(0.196379, 1.551764, 0.166539)",
        "(0.196777, 1.544947, 0.165766)",
        "(0.196924, 1.538309, 0.164107)",
        "(0.197195, 1.531873, 0.161183)",
        "(0.197288, 1.528805, 0.159193)",
        "(0.197324, 1.522856, 0.154828)",
        "(0.197475, 1.517147, 0.149766)",
        "(0.197746, 1.511711, 0.143906)",
        "(0.198289, 1.506699, 0.137583)",
        "(0.198614, 1.504353, 0.134334)",
        "(0.199280, 1.499854, 0.127760)",
        "(0.199891, 1.495673, 0.120564)",
        "(0.200216, 1.491711, 0.113248)",
        "(0.199904, 1.488344, 0.106022)",
        "(0.199543, 1.486988, 0.102599)",
        "(0.198911, 1.484662, 0.095467)",
        "(0.198364, 1.483187, 0.088176)",
        "(0.197801, 1.482796, 0.081363)",
        "(0.197494, 1.483414, 0.074682)",
        "(0.197418, 1.484084, 0.071307)",
        "(0.197230, 1.486044, 0.064890)",
        "(0.197218, 1.488821, 0.058652)",
        "(0.196964, 1.492354, 0.052770)",
        "(0.196511, 1.496499, 0.047699)",
        "(0.196227, 1.498880, 0.045460)",
        "(0.195764, 1.504037, 0.041130)",
        "(0.195555, 1.509755, 0.037077)",
        "(0.195774, 1.516109, 0.033425)",
        "(0.195913, 1.522716, 0.030056)",
        "(0.195947, 1.526143, 0.028642)",
        "(0.195733, 1.533046, 0.026186)",
        "(0.195669, 1.540137, 0.023933)",
        "(0.195482, 1.547328, 0.022027)",
        "(0.194969, 1.554627, 0.020643)",
        "(0.194572, 1.558306, 0.020166)",
        "(0.194072, 1.565779, 0.019396)",
        "(0.193885, 1.573240, 0.018952)",
        "(0.193959, 1.580597, 0.018959)",
        "(0.193838, 1.587681, 0.019404)",
        "(0.193532, 1.591099, 0.019877)",
        "(0.192760, 1.597819, 0.021474)",
        "(0.191771, 1.604157, 0.023767)",
        "(0.190719, 1.610063, 0.026579)",
        "(0.189305, 1.615462, 0.029823)",
        "(0.188478, 1.617928, 0.031643)",
        "(0.186881, 1.622488, 0.035428)",
        "(0.185433, 1.626617, 0.039724)",
        "(0.184123, 1.630353, 0.044688)",
        "(0.182784, 1.633560, 0.050118)",
        "(0.182195, 1.634907, 0.053014)",
        "(0.181123, 1.637375, 0.059069)",
        "(0.180244, 1.639304, 0.065383)",
        "(0.179785, 1.640591, 0.071811)",
        "(0.179554, 1.641322, 0.078186)",
        "(0.179482, 1.641442, 0.081417)",
        "(0.179378, 1.641375, 0.087897)",
        "(0.179661, 1.640789, 0.094287)",
        "(0.179952, 1.640229, 0.097430)",
        "(0.180482, 1.638891, 0.103835)",
        "(0.181115, 1.636916, 0.110266)",
        "(0.181959, 1.634518, 0.116430)",
        "(0.182687, 1.631631, 0.122267)",
        "(0.183564, 1.628137, 0.127588)",
        "(0.184447, 1.624159, 0.132468)",
        "(0.184818, 1.621995, 0.134858)",
        "(0.185723, 1.617519, 0.139787)",
        "(0.186866, 1.612799, 0.144379)",
        "(0.187822, 1.607819, 0.148082)",
        "(0.188950, 1.602470, 0.151087)",
        "(0.189610, 1.599627, 0.152397)",
        "(0.190722, 1.593684, 0.154627)",
        "(0.191525, 1.587341, 0.156300)",
        "(0.192099, 1.580686, 0.157718)",
        "(0.192589, 1.573683, 0.159393)",
        "(0.192919, 1.570138, 0.160291)",
        "(0.193754, 1.563164, 0.161847)",
        "(0.194146, 1.556154, 0.162754)",
        "(0.194266, 1.549119, 0.163119)",
        "(0.194509, 1.542178, 0.162753)",
        "(0.194567, 1.538757, 0.162162)",
        "(0.194556, 1.531992, 0.160205)",
        "(0.194667, 1.525396, 0.157167)",
        "(0.195097, 1.519044, 0.152909)",
        "(0.195435, 1.512963, 0.147949)",
        "(0.195437, 1.510034, 0.145345)",
        "(0.195510, 1.504794, 0.140098)",
        "(0.195708, 1.500006, 0.134262)",
        "(0.195910, 1.495695, 0.128147)",
        "(0.196530, 1.492002, 0.121446)",
        "(0.197029, 1.490390, 0.117727)",
        "(0.197392, 1.487695, 0.109903)",
        "(0.197582, 1.485992, 0.102353)",
        "(0.197766, 1.485115, 0.094885)",
        "(0.197977, 1.485008, 0.087185)",
        "(0.198008, 1.485303, 0.083470)",
        "(0.198133, 1.486528, 0.076640)",
        "(0.198279, 1.488516, 0.070473)",
        "(0.198182, 1.491601, 0.065165)",
        "(0.198335, 1.495397, 0.060043)",
        "(0.198537, 1.497544, 0.057338)",
        "(0.199254, 1.502209, 0.051819)",
        "(0.199629, 1.507449, 0.047012)",
        "(0.199809, 1.513196, 0.042900)",
        "(0.199610, 1.519336, 0.039158)",
        "(0.199512, 1.522662, 0.037587)",
        "(0.199508, 1.529732, 0.035044)",
        "(0.199826, 1.537286, 0.032777)",
        "(0.200158, 1.545184, 0.030903)",
        "(0.200152, 1.553158, 0.029332)",
        "(0.200074, 1.557159, 0.028607)",
        "(0.200203, 1.565205, 0.027150)",
        "(0.200330, 1.573266, 0.026415)",
        "(0.200030, 1.581100, 0.026373)",
        "(0.199508, 1.588632, 0.026816)",
        "(0.199163, 1.592256, 0.027335)",
        "(0.198153, 1.599363, 0.028886)",
        "(0.197283, 1.606200, 0.031129)",
        "(0.196624, 1.612759, 0.033858)",
        "(0.195612, 1.619137, 0.037417)",
        "(0.195064, 1.622178, 0.039691)",
        "(0.194000, 1.628073, 0.043947)",
        "(0.193453, 1.633486, 0.048754)",
        "(0.193005, 1.638440, 0.054246)",
        "(0.192511, 1.640644, 0.057169)",
        "(0.191447, 1.644728, 0.063313)",
        "(0.190435, 1.648248, 0.069865)",
        "(0.189841, 1.651103, 0.076573)",
        "(0.189795, 1.653349, 0.083399)",
        "(0.189817, 1.654868, 0.090327)",
        "(0.189878, 1.655348, 0.093918)",
        "(0.189752, 1.655884, 0.101072)",
        "(0.189684, 1.655702, 0.107855)",
        "(0.189831, 1.654723, 0.114122)",
        "(0.190199, 1.653073, 0.120301)",
        "(0.190444, 1.652044, 0.123423)",
        "(0.190812, 1.649669, 0.129667)",
        "(0.190902, 1.646712, 0.135711)",
        "(0.191234, 1.643179, 0.141210)",
        "(0.191526, 1.639089, 0.146147)",
        "(0.191616, 1.636812, 0.148325)",
        "(0.191872, 1.631932, 0.152451)",
        "(0.192348, 1.626707, 0.156110)",
        "(0.192848, 1.621147, 0.159226)",
        "(0.193118, 1.615521, 0.161956)",
        "(0.193156, 1.612661, 0.163118)",
        "(0.193210, 1.606787, 0.165152)",
        "(0.193315, 1.600771, 0.166734)",
        "(0.193571, 1.594649, 0.167650)",
        "(0.194061, 1.588396, 0.168048)",
        "(0.194269, 1.585166, 0.167982)",
        "(0.194602, 1.578616, 0.167805)",
        "(0.194926, 1.571788, 0.167698)",
        "(0.195357, 1.564741, 0.167681)",
        "(0.195982, 1.557403, 0.166960)",
        "(0.196269, 1.553564, 0.166090)",
        "(0.196666, 1.545732, 0.163330)",
        "(0.196738, 1.537914, 0.159766)",
        "(0.196731, 1.530325, 0.156020)",
        "(0.196446, 1.523148, 0.152167)",
        "(0.196250, 1.519791, 0.150239)",
        "(0.195783, 1.513456, 0.146158)",
        "(0.194975, 1.507575, 0.141397)",
        "(0.194125, 1.502371, 0.136334)",
        "(0.193341, 1.497936, 0.131105)",
        "(0.193057, 1.496103, 0.128409)",
        "(0.192519, 1.492846, 0.122693)",
        "(0.192075, 1.490406, 0.116652)",
        "(0.191994, 1.489365, 0.110847)",
        "(0.192123, 1.489371, 0.104697)",
        "(0.192313, 1.489733, 0.101323)",
        "(0.192873, 1.490919, 0.094220)",
        "(0.193215, 1.492780, 0.086912)",
        "(0.193636, 1.495546, 0.079630)",
        "(0.194482, 1.499407, 0.072611)",
        "(0.194894, 1.501637, 0.069208)",
        "(0.195626, 1.506729, 0.062570)",
        "(0.196380, 1.512535, 0.055953)",
        "(0.197056, 1.519033, 0.049498)",
        "(0.197454, 1.526045, 0.043905)",
        "(0.197463, 1.529692, 0.041501)",
        "(0.197438, 1.537166, 0.037203)",
        "(0.197686, 1.544983, 0.033630)",
        "(0.198180, 1.552925, 0.030808)",
        "(0.198367, 1.556848, 0.029754)",
        "(0.198497, 1.564608, 0.027554)",
        "(0.198459, 1.572364, 0.026265)",
        "(0.197709, 1.579821, 0.025517)",
        "(0.197334, 1.587027, 0.025475)",
        "(0.197290, 1.590532, 0.025614)",
        "(0.197132, 1.597190, 0.026047)",
        "(0.196763, 1.603478, 0.027138)",
        "(0.196177, 1.609374, 0.029234)",
        "(0.195297, 1.614898, 0.031752)",
        "(0.194717, 1.617465, 0.033299)",
        "(0.193494, 1.622297, 0.036851)",
        "(0.192446, 1.626655, 0.041063)",
        "(0.191850, 1.630478, 0.045506)",
        "(0.191211, 1.633858, 0.050356)",
        "(0.190547, 1.636811, 0.055773)",
        "(0.190176, 1.638060, 0.058608)",
        "(0.189506, 1.640140, 0.064294)",
        "(0.188857, 1.641644, 0.070441)",
        "(0.188348, 1.642661, 0.076991)",
        "(0.187821, 1.643187, 0.083638)",
        "(0.187443, 1.643322, 0.087110)",
        "(0.186696, 1.643359, 0.094302)",
        "(0.186375, 1.642942, 0.101492)",
        "(0.186425, 1.642052, 0.108452)",
        "(0.186461, 1.640597, 0.115258)",
        "(0.186497, 1.639608, 0.118635)",
        "(0.186568, 1.637286, 0.125172)",
        "(0.186722, 1.634326, 0.131398)",
        "(0.186967, 1.630785, 0.137408)",
        "(0.187303, 1.626693, 0.143025)",
        "(0.187569, 1.624350, 0.145591)",
        "(0.188151, 1.619545, 0.150716)",
        "(0.188566, 1.614497, 0.155383)",
        "(0.188799, 1.609105, 0.159095)",
        "(0.188747, 1.603249, 0.161904)",
        "(0.188752, 1.600095, 0.163026)",
        "(0.188752, 1.593513, 0.165245)",
        "(0.188850, 1.586605, 0.167310)",
        "(0.189042, 1.579433, 0.169096)",
        "(0.189140, 1.572028, 0.170549)",
        "(0.189083, 1.568190, 0.171136)",
        "(0.189089, 1.560443, 0.171878)",
        "(0.189251, 1.552669, 0.171764)",
        "(0.189330, 1.544980, 0.170731)",
        "(0.189147, 1.537351, 0.168739)",
        "(0.189094, 1.533609, 0.167298)",
        "(0.189001, 1.526279, 0.163953)",
        "(0.188728, 1.519288, 0.160377)",
        "(0.188673, 1.512843, 0.156669)",
        "(0.188530, 1.506768, 0.152273)",
        "(0.188461, 1.503793, 0.149594)",
        "(0.188516, 1.498016, 0.143617)",
        "(0.188470, 1.492676, 0.137710)",
        "(0.188381, 1.487859, 0.132111)",
        "(0.188171, 1.483847, 0.126179)",
        "(0.187979, 1.481884, 0.122595)",
        "(0.187689, 1.478066, 0.114833)",
        "(0.187469, 1.475273, 0.106620)",
        "(0.187315, 1.473398, 0.098590)",
        "(0.187125, 1.472505, 0.090826)",
        "(0.187278, 1.472768, 0.087020)",
        "(0.187719, 1.473650, 0.079308)",
        "(0.188385, 1.475502, 0.071652)",
        "(0.188982, 1.478134, 0.064277)",
        "(0.189370, 1.481426, 0.057211)",
        "(0.189478, 1.483337, 0.053779)",
        "(0.189429, 1.487561, 0.047389)",
        "(0.189483, 1.492869, 0.041801)",
        "(0.189852, 1.498914, 0.036649)",
        "(0.190550, 1.505726, 0.032177)",
        "(0.191091, 1.509341, 0.030047)",
        "(0.192397, 1.516956, 0.026187)",
        "(0.193313, 1.524814, 0.022749)",
        "(0.193886, 1.532877, 0.019939)",
        "(0.194120, 1.541224, 0.017687)",
        "(0.194181, 1.545501, 0.016750)",
        "(0.194139, 1.554018, 0.014964)",
        "(0.193896, 1.562646, 0.013619)",
        "(0.193518, 1.571299, 0.012828)",
        "(0.192998, 1.579887, 0.012886)",
        "(0.192630, 1.584123, 0.013276)",
        "(0.191846, 1.592328, 0.014203)",
        "(0.190996, 1.600167, 0.015703)",
        "(0.190114, 1.607578, 0.017922)",
        "(0.188892, 1.614423, 0.020907)",
        "(0.188042, 1.617566, 0.022685)",
        "(0.186491, 1.623488, 0.026872)",
        "(0.185010, 1.628708, 0.031797)",
        "(0.183375, 1.633155, 0.037276)",
        "(0.181677, 1.636876, 0.043668)",
        "(0.180718, 1.638519, 0.047258)",
        "(0.178889, 1.641434, 0.054712)",
        "(0.177338, 1.643691, 0.062476)",
        "(0.176521, 1.645322, 0.070200)",
        "(0.176335, 1.646161, 0.077615)",
        "(0.176269, 1.646355, 0.081377)",
        "(0.175868, 1.646331, 0.089035)",
        "(0.175418, 1.645709, 0.096740)",
        "(0.175363, 1.644353, 0.103999)",
        "(0.175520, 1.642179, 0.110582)",
        "(0.175627, 1.640771, 0.113712)",
        "(0.175856, 1.637616, 0.119976)",
        "(0.176098, 1.633827, 0.126052)",
        "(0.176481, 1.629353, 0.131640)",
        "(0.176902, 1.624173, 0.136426)",
        "(0.177142, 1.621330, 0.138595)",
        "(0.177608, 1.615268, 0.142665)",
        "(0.177876, 1.608683, 0.146291)",
        "(0.177771, 1.601988, 0.149490)",
        "(0.177507, 1.595313, 0.152627)",
        "(0.177318, 1.592012, 0.154349)",
        "(0.177627, 1.585734, 0.157786)",
        "(0.178219, 1.579825, 0.160776)",
        "(0.178641, 1.573838, 0.162740)",
        "(0.179075, 1.567667, 0.163554)",
        "(0.179311, 1.564504, 0.163577)",
        "(0.179840, 1.558114, 0.163255)",
        "(0.180611, 1.551774, 0.162583)",
        "(0.181246, 1.545570, 0.161457)",
        "(0.181712, 1.539310, 0.159837)",
        "(0.181827, 1.536177, 0.158679)",
        "(0.182094, 1.530076, 0.155390)",
        "(0.181979, 1.524266, 0.151170)",
        "(0.181566, 1.519006, 0.146510)",
        "(0.180907, 1.514337, 0.141765)",
        "(0.180585, 1.512248, 0.139303)",
        "(0.180399, 1.508315, 0.133888)",
        "(0.180570, 1.504799, 0.127614)",
        "(0.181025, 1.501701, 0.120578)",
        "(0.181720, 1.498867, 0.113148)",
        "(0.182040, 1.497515, 0.109354)",
        "(0.182572, 1.495004, 0.101766)",
        "(0.183421, 1.492878, 0.094044)",
        "(0.184066, 1.491215, 0.086576)",
        "(0.184531, 1.490282, 0.079542)",
        "(0.184577, 1.490062, 0.076112)",
        "(0.184637, 1.489923, 0.068829)",
        "(0.185125, 1.490515, 0.061233)",
        "(0.185977, 1.492024, 0.053974)",
        "(0.186920, 1.494386, 0.047156)",
        "(0.187295, 1.495965, 0.043964)",
        "(0.187911, 1.499680, 0.037951)",
        "(0.188390, 1.504201, 0.032484)",
        "(0.189065, 1.509575, 0.027609)",
        "(0.189687, 1.515658, 0.023314)",
        "(0.189770, 1.518964, 0.021453)",
        "(0.189866, 1.525843, 0.018143)",
        "(0.190342, 1.533579, 0.015637)",
        "(0.190848, 1.541909, 0.013896)",
        "(0.190916, 1.550542, 0.012840)",
        "(0.190660, 1.554900, 0.012553)",
        "(0.189727, 1.563445, 0.012131)",
        "(0.188751, 1.571963, 0.012003)",
        "(0.188329, 1.580666, 0.012517)",
        "(0.187345, 1.589225, 0.013196)",
        "(0.186670, 1.593368, 0.013570)",
        "(0.185389, 1.601478, 0.014630)",
        "(0.184117, 1.609368, 0.016389)",
        "(0.183051, 1.617001, 0.018923)",
        "(0.182503, 1.620609, 0.020335)",
        "(0.181392, 1.627483, 0.023528)",
        "(0.180399, 1.633929, 0.027180)",
        "(0.179379, 1.639759, 0.031144)",
        "(0.178562, 1.644920, 0.035801)",
        "(0.178136, 1.649617, 0.041356)",
        "(0.178038, 1.651766, 0.044410)",
        "(0.177997, 1.655629, 0.050780)",
        "(0.177950, 1.658732, 0.057471)",
        "(0.178154, 1.661045, 0.064317)",
        "(0.178884, 1.662723, 0.071482)",
        "(0.179133, 1.663247, 0.075190)",
        "(0.179704, 1.663828, 0.082514)",
        "(0.180247, 1.663596, 0.089760)",
        "(0.180672, 1.662741, 0.097096)",
        "(0.181219, 1.661314, 0.104453)",
        "(0.181515, 1.660338, 0.108215)",
        "(0.182160, 1.658006, 0.115605)",
        "(0.182831, 1.655058, 0.122601)",
        "(0.183227, 1.651558, 0.129138)",
        "(0.183374, 1.647727, 0.135297)",
        "(0.183425, 1.645653, 0.138247)",
        "(0.183970, 1.641233, 0.143747)",
        "(0.184741, 1.636272, 0.148425)",
        "(0.185160, 1.630850, 0.152136)",
        "(0.185305, 1.625137, 0.155241)",
        "(0.185290, 1.622131, 0.156547)",
        "(0.185567, 1.615978, 0.158722)",
        "(0.186254, 1.609687, 0.160274)",
        "(0.186727, 1.603242, 0.161291)",
        "(0.187038, 1.596670, 0.161741)",
        "(0.187245, 1.593294, 0.161706)",
        "(0.187792, 1.586331, 0.160908)",
        "(0.188239, 1.579185, 0.159514)",
        "(0.188920, 1.571960, 0.157694)",
        "(0.189259, 1.564565, 0.155308)",
        "(0.189307, 1.560832, 0.153935)",
        "(0.189303, 1.553409, 0.151294)",
        "(0.189156, 1.546067, 0.148628)",
        "(0.188763, 1.538869, 0.145271)",
        "(0.187966, 1.531829, 0.140994)",
        "(0.187441, 1.528476, 0.138592)",
        "(0.186245, 1.522130, 0.133447)",
        "(0.184776, 1.516138, 0.127496)",
        "(0.183493, 1.510760, 0.120693)",
        "(0.183241, 1.508481, 0.116826)",
        "(0.183061, 1.503938, 0.108937)",
        "(0.183248, 1.499908, 0.100371)",
        "(0.183474, 1.496631, 0.091507)",
        "(0.183442, 1.494018, 0.082850)",
        "(0.183339, 1.492976, 0.078594)",
        "(0.183524, 1.491463, 0.069953)",
        "(0.183973, 1.490888, 0.061208)",
        "(0.184311, 1.491405, 0.053169)",
        "(0.184888, 1.493076, 0.045766)",
        "(0.185724, 1.495730, 0.038587)",
        "(0.186099, 1.497481, 0.035285)",
        "(0.186862, 1.501491, 0.028962)",
        "(0.187692, 1.506495, 0.023028)",
        "(0.188499, 1.512108, 0.017535)",
        "(0.189467, 1.518556, 0.012889)",
        "(0.190029, 1.521982, 0.010795)",
        "(0.191526, 1.529160, 0.006832)",
        "(0.193796, 1.536939, 0.003624)",
        "(0.195887, 1.544901, 0.001111)",
        "(0.197142, 1.552827, -0.000425)",
        "(0.197498, 1.556789, -0.000856)",
        "(0.197717, 1.564828, -0.001002)",
        "(0.197663, 1.572918, -0.000630)",
        "(0.197379, 1.581024, 0.000390)",
        "(0.197093, 1.589015, 0.001571)",
        "(0.196977, 1.592970, 0.002407)",
        "(0.196798, 1.600824, 0.004549)",
        "(0.196765, 1.608418, 0.007246)",
        "(0.196748, 1.615546, 0.010332)",
        "(0.196569, 1.622239, 0.013836)",
        "(0.196341, 1.625363, 0.015861)",
        "(0.195721, 1.631232, 0.020199)",
        "(0.195233, 1.636550, 0.025162)",
        "(0.194809, 1.641361, 0.030601)",
        "(0.194514, 1.645450, 0.036151)",
        "(0.194423, 1.647148, 0.039047)",
        "(0.194255, 1.649966, 0.045022)",
        "(0.194129, 1.652066, 0.051353)",
        "(0.193530, 1.653384, 0.058007)",
        "(0.192981, 1.653865, 0.064841)",
        "(0.192761, 1.653753, 0.068449)",
        "(0.192346, 1.653154, 0.075681)",
        "(0.191589, 1.651882, 0.082975)",
        "(0.190699, 1.649895, 0.090066)",
        "(0.189941, 1.647272, 0.096865)",
        "(0.189613, 1.645723, 0.100081)",
        "(0.188921, 1.642266, 0.106033)",
        "(0.187899, 1.638257, 0.111473)",
        "(0.186622, 1.633815, 0.116660)",
        "(0.185727, 1.629095, 0.121776)",
        "(0.185334, 1.626556, 0.124211)",
        "(0.184590, 1.621244, 0.128447)",
        "(0.184085, 1.615528, 0.131629)",
        "(0.183203, 1.609293, 0.134150)",
        "(0.182135, 1.602427, 0.136078)",
        "(0.181531, 1.598814, 0.137059)",
        "(0.179914, 1.591549, 0.139366)",
        "(0.178443, 1.584219, 0.141526)",
        "(0.176940, 1.576635, 0.143223)",
        "(0.175432, 1.568950, 0.144198)",
        "(0.174764, 1.565124, 0.144375)",
        "(0.173467, 1.557518, 0.144077)",
        "(0.171779, 1.549829, 0.142866)",
        "(0.170094, 1.542138, 0.140745)",
        "(0.168494, 1.534572, 0.138402)",
        "(0.167850, 1.530945, 0.137149)",
        "(0.166581, 1.523877, 0.134291)",
        "(0.165351, 1.516984, 0.130400)",
        "(0.164498, 1.510359, 0.126049)",
        "(0.164151, 1.507172, 0.123835)",
        "(0.163717, 1.501128, 0.119022)",
        "(0.163347, 1.495417, 0.113629)",
        "(0.162480, 1.489905, 0.107725)",
        "(0.160926, 1.484598, 0.101512)",
        "(0.159321, 1.479836, 0.094955)",
        "(0.158407, 1.477828, 0.091496)",
        "(0.156536, 1.474699, 0.084771)",
        "(0.154836, 1.472885, 0.078350)",
        "(0.153508, 1.472215, 0.071794)",
        "(0.152751, 1.472679, 0.064977)",
        "(0.152478, 1.473397, 0.061547)",
        "(0.152140, 1.475670, 0.054842)",
        "(0.152152, 1.479115, 0.048465)",
        "(0.152133, 1.483542, 0.042508)",
        "(0.152494, 1.488949, 0.036907)",
        "(0.152881, 1.492088, 0.034343)",
        "(0.153667, 1.498747, 0.029566)",
        "(0.154678, 1.506030, 0.025067)",
        "(0.155820, 1.513652, 0.021052)",
        "(0.156658, 1.521568, 0.017925)",
        "(0.156982, 1.525711, 0.016710)",
        "(0.157410, 1.534160, 0.014591)",
        "(0.157473, 1.542658, 0.013075)",
        "(0.157736, 1.551255, 0.012092)",
        "(0.158222, 1.559796, 0.011459)",
        "(0.158690, 1.564092, 0.011483)",
        "(0.159741, 1.572590, 0.012040)",
        "(0.160974, 1.580906, 0.012911)",
        "(0.162449, 1.588868, 0.014356)",
        "(0.163623, 1.596390, 0.016298)",
        "(0.164210, 1.599979, 0.017480)",
        "(0.165355, 1.606784, 0.020111)",
        "(0.166525, 1.613112, 0.023425)",
        "(0.167716, 1.618831, 0.026967)",
        "(0.168465, 1.623792, 0.030622)",
        "(0.168635, 1.625942, 0.032580)",
        "(0.168961, 1.629816, 0.036779)",
        "(0.168943, 1.633051, 0.041410)",
        "(0.168668, 1.635670, 0.046534)",
        "(0.168620, 1.637784, 0.051895)",
        "(0.168583, 1.638577, 0.054627)",
        "(0.168627, 1.639846, 0.060203)",
        "(0.168588, 1.640470, 0.066122)",
        "(0.168661, 1.640621, 0.072068)",
        "(0.168734, 1.640394, 0.077969)",
        "(0.168716, 1.640089, 0.080900)",
        "(0.168783, 1.639188, 0.086849)",
        "(0.169045, 1.637696, 0.092721)",
        "(0.169425, 1.635642, 0.098488)",
        "(0.169755, 1.632962, 0.104075)",
        "(0.169733, 1.631407, 0.106861)",
        "(0.169808, 1.628273, 0.112464)",
        "(0.170160, 1.624727, 0.118456)",
        "(0.170574, 1.620743, 0.123955)",
        "(0.170867, 1.618569, 0.126398)",
        "(0.171383, 1.614093, 0.131273)",
        "(0.171532, 1.609433, 0.135793)",
        "(0.171583, 1.604603, 0.139394)",
        "(0.171705, 1.599595, 0.142054)",
        "(0.171550, 1.594460, 0.144151)",
        "(0.171463, 1.591798, 0.144686)",
        "(0.171209, 1.586425, 0.145677)",
        "(0.170965, 1.580982, 0.146484)",
        "(0.170937, 1.575649, 0.147390)",
        "(0.171131, 1.570276, 0.148058)",
        "(0.171283, 1.567515, 0.148069)",
        "(0.171641, 1.561825, 0.147244)",
        "(0.172001, 1.555952, 0.145907)",
        "(0.172517, 1.549874, 0.144505)",
        "(0.172790, 1.543663, 0.142796)",
        "(0.172873, 1.540557, 0.141574)",
        "(0.172813, 1.534416, 0.138618)",
        "(0.172693, 1.528519, 0.135421)",
        "(0.172795, 1.525720, 0.133771)",
        "(0.173126, 1.517354, 0.128636)",
        "(0.173081, 1.514888, 0.126372)",
        "(0.172815, 1.509975, 0.122292)",
        "(0.172392, 1.505492, 0.117674)",
        "(0.171813, 1.501370, 0.112552)",
        "(0.171401, 1.497725, 0.107261)",
        "(0.171283, 1.496087, 0.104604)",
        "(0.171031, 1.493105, 0.099050)",
        "(0.170990, 1.490712, 0.092983)",
        "(0.171028, 1.489027, 0.086633)",
        "(0.171037, 1.488102, 0.080089)",
        "(0.170960, 1.487958, 0.076887)",
        "(0.170631, 1.488203, 0.070614)",
        "(0.170576, 1.489561, 0.064591)",
        "(0.170556, 1.491862, 0.058699)",
        "(0.170555, 1.494920, 0.053178)",
        "(0.170553, 1.496763, 0.050614)",
        "(0.170847, 1.501004, 0.045862)",
        "(0.171184, 1.505805, 0.041551)",
        "(0.171534, 1.511174, 0.037623)",
        "(0.171936, 1.517178, 0.034148)",
        "(0.172033, 1.520416, 0.032572)",
        "(0.171965, 1.527265, 0.029882)",
        "(0.171414, 1.534636, 0.027942)",
        "(0.171058, 1.542514, 0.026489)",
        "(0.171257, 1.550895, 0.025590)",
        "(0.171459, 1.555236, 0.025283)",
        "(0.172156, 1.563947, 0.024639)",
        "(0.172505, 1.572550, 0.024213)",
        "(0.172256, 1.581122, 0.024441)",
        "(0.171568, 1.589455, 0.025238)",
        "(0.171182, 1.593475, 0.025764)",
        "(0.170900, 1.601388, 0.027160)",
        "(0.171188, 1.608948, 0.028991)",
        "(0.171209, 1.615934, 0.031171)",
        "(0.170526, 1.622484, 0.034151)",
        "(0.169905, 1.625565, 0.035990)",
        "(0.168589, 1.631337, 0.039900)",
        "(0.167178, 1.636559, 0.044200)",
        "(0.165929, 1.641032, 0.048966)",
        "(0.165152, 1.645003, 0.054233)",
        "(0.164831, 1.646862, 0.056995)",
        "(0.164485, 1.649682, 0.063195)",
        "(0.164129, 1.651921, 0.069561)",
        "(0.163748, 1.653330, 0.075968)",
        "(0.163549, 1.654018, 0.082685)",
        "(0.163548, 1.654080, 0.086052)",
        "(0.163426, 1.653629, 0.092537)",
        "(0.163434, 1.652412, 0.099046)",
        "(0.163465, 1.651542, 0.102365)",
        "(0.163747, 1.648000, 0.112213)",
        "(0.163887, 1.646431, 0.115308)",
        "(0.163813, 1.642892, 0.121065)",
        "(0.163545, 1.638788, 0.126575)",
        "(0.163768, 1.634327, 0.132303)",
        "(0.164100, 1.629724, 0.137810)",
        "(0.164245, 1.627376, 0.140233)",
        "(0.164394, 1.622639, 0.144619)",
        "(0.164314, 1.617795, 0.148114)",
        "(0.164082, 1.612748, 0.150733)",
        "(0.163726, 1.607491, 0.152549)",
        "(0.163601, 1.604769, 0.153331)",
        "(0.163474, 1.599149, 0.154621)",
        "(0.163382, 1.593266, 0.155173)",
        "(0.163297, 1.587158, 0.155015)",
        "(0.163270, 1.580670, 0.154028)",
        "(0.163338, 1.577279, 0.153203)",
        "(0.163404, 1.570378, 0.151429)",
        "(0.163543, 1.563406, 0.149545)",
        "(0.163640, 1.556393, 0.147510)",
        "(0.163467, 1.549268, 0.145188)",
        "(0.163303, 1.545692, 0.143923)",
        "(0.163024, 1.538582, 0.140725)",
        "(0.162569, 1.531554, 0.136704)",
        "(0.162021, 1.524838, 0.132505)",
        "(0.161241, 1.518362, 0.127935)",
        "(0.160814, 1.515242, 0.125272)",
        "(0.160003, 1.509307, 0.119807)",
        "(0.159268, 1.503988, 0.114479)",
        "(0.158884, 1.499179, 0.108955)",
        "(0.158688, 1.494978, 0.103097)",
        "(0.158585, 1.493110, 0.100000)",
        "(0.158277, 1.489813, 0.093942)",
        "(0.158093, 1.487368, 0.088030)",
        "(0.157743, 1.485855, 0.082283)",
        "(0.157439, 1.485229, 0.076397)",
        "(0.157443, 1.485347, 0.073399)",
        "(0.157682, 1.486225, 0.067350)",
        "(0.158053, 1.488020, 0.061367)",
        "(0.158222, 1.490586, 0.055448)",
        "(0.158069, 1.493922, 0.050129)",
        "(0.157847, 1.495988, 0.047835)",
        "(0.157794, 1.500793, 0.043657)",
        "(0.158085, 1.506385, 0.039718)",
        "(0.158549, 1.512627, 0.035984)",
        "(0.158722, 1.519248, 0.032795)",
        "(0.158684, 1.522682, 0.031366)",
        "(0.158361, 1.529758, 0.028775)",
        "(0.158162, 1.537311, 0.026860)",
        "(0.158229, 1.545236, 0.025557)",
        "(0.158417, 1.553258, 0.024576)",
        "(0.158595, 1.557287, 0.024182)",
        "(0.158785, 1.565285, 0.023718)",
        "(0.158729, 1.573129, 0.023668)",
        "(0.158472, 1.580677, 0.023794)",
        "(0.158177, 1.587964, 0.024021)",
        "(0.158181, 1.591541, 0.024440)",
        "(0.158161, 1.598582, 0.025482)",
        "(0.158241, 1.605319, 0.026511)",
        "(0.158250, 1.611767, 0.028232)",
        "(0.158433, 1.614877, 0.029407)",
        "(0.159146, 1.620794, 0.032189)",
        "(0.159155, 1.625993, 0.035533)",
        "(0.158820, 1.630688, 0.039632)",
        "(0.158155, 1.634786, 0.044266)",
        "(0.157752, 1.638259, 0.049300)",
        "(0.157648, 1.639717, 0.052028)",
        "(0.157446, 1.642134, 0.057594)",
        "(0.157470, 1.643783, 0.063513)",
        "(0.157429, 1.644710, 0.069885)",
        "(0.157043, 1.644913, 0.076054)",
        "(0.156792, 1.644701, 0.079037)",
        "(0.156208, 1.643881, 0.085032)",
        "(0.155880, 1.642505, 0.091110)",
        "(0.156042, 1.640675, 0.097278)",
        "(0.156440, 1.638215, 0.103218)",
        "(0.156678, 1.636709, 0.106028)",
        "(0.156913, 1.633119, 0.111098)",
        "(0.157006, 1.628865, 0.115803)",
        "(0.156889, 1.624036, 0.120156)",
        "(0.156979, 1.618745, 0.124428)",
        "(0.157095, 1.615996, 0.126649)",
        "(0.157267, 1.610275, 0.130707)",
        "(0.157079, 1.604141, 0.134338)",
        "(0.156893, 1.597679, 0.137760)",
        "(0.156825, 1.591046, 0.141054)",
        "(0.156847, 1.587673, 0.142468)",
        "(0.156713, 1.580808, 0.144673)",
        "(0.156681, 1.573971, 0.146268)",
        "(0.156895, 1.567207, 0.147469)",
        "(0.157357, 1.560508, 0.148185)",
        "(0.157675, 1.557212, 0.148363)",
        "(0.158200, 1.550819, 0.148489)",
        "(0.158424, 1.544622, 0.148133)",
        "(0.158437, 1.538562, 0.147159)",
        "(0.158479, 1.532732, 0.145142)",
        "(0.158379, 1.529933, 0.143719)",
        "(0.158166, 1.524562, 0.140831)",
        "(0.158062, 1.519559, 0.137864)",
        "(0.157855, 1.514915, 0.134443)",
        "(0.157646, 1.510527, 0.129846)",
        "(0.157689, 1.508525, 0.126773)",
        "(0.158112, 1.504757, 0.121071)",
        "(0.158751, 1.501505, 0.116021)",
        "(0.159370, 1.498542, 0.111180)",
        "(0.159979, 1.495728, 0.105555)",
        "(0.160273, 1.494370, 0.102393)",
        "(0.161102, 1.491949, 0.095734)",
        "(0.161822, 1.490059, 0.089280)",
        "(0.162030, 1.488774, 0.083091)",
        "(0.161951, 1.488579, 0.080182)",
        "(0.161842, 1.488250, 0.074346)",
        "(0.162118, 1.488893, 0.068479)",
        "(0.162632, 1.490286, 0.062600)",
        "(0.162985, 1.492539, 0.057157)",
        "(0.163118, 1.494029, 0.054580)",
        "(0.163374, 1.497462, 0.049697)",
        "(0.163647, 1.501574, 0.045131)",
        "(0.164123, 1.506382, 0.041012)",
        "(0.164451, 1.511830, 0.037546)",
        "(0.164430, 1.517738, 0.034375)",
        "(0.164383, 1.520856, 0.032870)",
        "(0.164298, 1.527192, 0.030069)",
        "(0.163879, 1.533639, 0.027677)",
        "(0.163115, 1.540133, 0.025383)",
        "(0.162495, 1.547183, 0.024046)",
        "(0.162200, 1.550820, 0.023539)",
        "(0.161574, 1.558257, 0.022816)",
        "(0.161455, 1.565838, 0.022231)",
        "(0.160956, 1.573321, 0.021993)",
        "(0.160153, 1.580754, 0.022127)",
        "(0.159833, 1.584453, 0.022374)",
        "(0.159462, 1.591851, 0.023229)",
        "(0.159049, 1.599390, 0.024802)",
        "(0.158070, 1.606456, 0.026843)",
        "(0.156763, 1.612902, 0.029421)",
        "(0.155934, 1.615857, 0.030928)",
        "(0.154440, 1.621419, 0.034251)",
        "(0.153386, 1.626251, 0.037825)",
        "(0.152525, 1.630346, 0.041729)",
        "(0.151642, 1.633920, 0.046289)",
        "(0.150989, 1.635398, 0.048800)",
        "(0.149388, 1.637796, 0.054180)",
        "(0.148350, 1.639487, 0.059995)",
        "(0.148163, 1.640530, 0.066182)",
        "(0.148189, 1.640703, 0.072543)",
        "(0.148151, 1.640462, 0.075885)",
        "(0.148115, 1.639547, 0.082576)",
        "(0.147816, 1.637868, 0.089282)",
        "(0.147774, 1.635373, 0.095926)",
        "(0.148263, 1.632334, 0.102756)",
        "(0.148513, 1.630523, 0.106176)",
        "(0.148613, 1.626372, 0.113121)",
        "(0.148630, 1.621624, 0.119679)",
        "(0.148949, 1.616355, 0.125753)",
        "(0.149151, 1.610644, 0.131695)",
        "(0.149326, 1.607663, 0.134580)",
        "(0.149706, 1.601558, 0.140054)",
        "(0.149973, 1.595155, 0.144538)",
        "(0.150606, 1.588515, 0.147849)",
        "(0.151470, 1.581635, 0.150420)",
        "(0.152054, 1.578201, 0.151496)",
        "(0.153331, 1.571299, 0.153291)",
        "(0.154705, 1.564283, 0.154621)",
        "(0.156023, 1.557135, 0.155249)",
        "(0.157085, 1.549923, 0.154727)",
        "(0.157520, 1.546289, 0.154026)",
        "(0.158203, 1.538938, 0.152427)",
        "(0.158910, 1.531677, 0.150683)",
        "(0.159333, 1.528227, 0.149433)",
        "(0.159804, 1.521320, 0.146794)",
        "(0.159885, 1.514553, 0.143359)",
        "(0.160148, 1.508185, 0.139040)",
        "(0.160347, 1.502225, 0.133629)",
        "(0.160270, 1.496757, 0.127368)",
        "(0.160332, 1.491980, 0.120825)",
        "(0.160337, 1.489744, 0.117429)",
        "(0.160231, 1.485638, 0.110218)",
        "(0.160212, 1.482150, 0.102941)",
        "(0.159856, 1.479403, 0.095886)",
        "(0.159097, 1.477441, 0.089144)",
        "(0.158624, 1.476864, 0.085929)",
        "(0.157904, 1.476382, 0.079432)",
        "(0.157641, 1.476926, 0.072763)",
        "(0.157444, 1.478228, 0.066006)",
        "(0.157115, 1.480306, 0.059447)",
        "(0.156959, 1.481659, 0.056246)",
        "(0.156735, 1.484730, 0.050127)",
        "(0.156477, 1.488302, 0.044462)",
        "(0.156541, 1.492516, 0.039305)",
        "(0.156707, 1.497399, 0.034643)",
        "(0.156666, 1.500039, 0.032446)",
        "(0.156559, 1.505546, 0.028326)",
        "(0.156531, 1.511505, 0.024902)",
        "(0.156461, 1.517644, 0.021909)",
        "(0.156705, 1.524308, 0.020027)",
        "(0.156794, 1.527849, 0.019317)",
        "(0.156584, 1.535482, 0.017898)",
        "(0.156028, 1.543681, 0.016572)",
        "(0.154909, 1.551971, 0.015330)",
        "(0.154013, 1.560436, 0.014322)",
        "(0.153970, 1.564837, 0.014294)",
        "(0.154107, 1.573529, 0.014594)",
        "(0.154325, 1.582031, 0.015347)",
        "(0.154060, 1.590133, 0.016486)",
        "(0.152728, 1.597574, 0.017990)",
        "(0.151768, 1.601002, 0.018917)",
        "(0.149952, 1.607496, 0.021113)",
        "(0.148706, 1.613598, 0.023914)",
        "(0.147927, 1.619191, 0.027357)",
        "(0.147350, 1.624137, 0.031020)",
        "(0.147005, 1.626253, 0.032918)",
        "(0.146098, 1.629986, 0.037040)",
        "(0.144554, 1.632996, 0.041648)",
        "(0.142551, 1.635267, 0.046948)",
        "(0.141112, 1.636902, 0.052978)",
        "(0.141007, 1.637458, 0.056159)",
        "(0.141141, 1.638040, 0.062549)",
        "(0.141646, 1.637773, 0.068666)",
        "(0.141556, 1.636803, 0.074643)",
        "(0.141104, 1.635316, 0.080828)",
        "(0.140975, 1.634342, 0.083923)",
        "(0.141177, 1.632093, 0.089817)",
        "(0.141805, 1.629272, 0.095337)",
        "(0.142297, 1.625906, 0.100907)",
        "(0.142685, 1.622240, 0.106582)",
        "(0.142902, 1.620205, 0.109196)",
        "(0.143390, 1.615856, 0.113979)",
        "(0.143906, 1.611177, 0.118250)",
        "(0.144189, 1.608643, 0.120140)",
        "(0.144703, 1.603454, 0.124013)",
        "(0.145259, 1.598087, 0.127719)",
        "(0.145697, 1.592646, 0.130822)",
        "(0.146104, 1.586794, 0.133235)",
        "(0.146748, 1.580639, 0.134939)",
        "(0.147536, 1.574232, 0.136219)",
        "(0.147904, 1.571010, 0.136843)",
        "(0.148473, 1.564357, 0.137687)",
        "(0.149060, 1.557527, 0.137712)",
        "(0.149415, 1.550540, 0.136972)",
        "(0.149696, 1.543429, 0.135556)",
        "(0.149944, 1.539836, 0.134662)",
        "(0.150369, 1.532609, 0.132739)",
        "(0.150415, 1.525538, 0.130334)",
        "(0.150349, 1.518818, 0.127513)",
        "(0.150246, 1.512394, 0.124289)",
        "(0.150183, 1.509296, 0.122359)",
        "(0.150084, 1.503253, 0.117726)",
        "(0.149586, 1.497588, 0.112329)",
        "(0.149096, 1.492472, 0.106829)",
        "(0.148650, 1.487997, 0.101122)",
        "(0.148496, 1.486058, 0.098094)",
        "(0.148403, 1.482678, 0.091656)",
        "(0.148646, 1.479958, 0.084622)",
        "(0.149176, 1.478002, 0.077249)",
        "(0.149679, 1.476973, 0.070246)",
        "(0.149861, 1.476849, 0.066885)",
        "(0.150225, 1.477244, 0.060363)",
        "(0.150634, 1.478347, 0.053752)",
        "(0.151325, 1.480158, 0.047151)",
        "(0.152197, 1.482874, 0.041087)",
        "(0.152612, 1.484524, 0.038478)",
        "(0.153253, 1.488274, 0.032790)",
        "(0.153685, 1.492948, 0.027599)",
        "(0.154572, 1.498541, 0.023368)",
        "(0.155992, 1.505094, 0.019748)",
        "(0.156686, 1.508637, 0.018270)",
        "(0.157702, 1.516073, 0.015977)",
        "(0.158201, 1.523879, 0.014007)",
        "(0.158096, 1.531826, 0.012033)",
        "(0.158043, 1.540183, 0.010674)",
        "(0.157926, 1.544459, 0.010250)",
        "(0.157623, 1.553139, 0.009530)",
        "(0.157578, 1.561994, 0.009361)",
        "(0.157233, 1.570807, 0.009824)",
        "(0.156885, 1.579489, 0.010723)",
        "(0.156907, 1.583815, 0.011359)",
        "(0.156728, 1.592144, 0.012793)",
        "(0.156384, 1.600067, 0.014844)",
        "(0.156211, 1.607629, 0.017641)",
        "(0.156310, 1.614767, 0.021108)",
        "(0.156362, 1.618159, 0.023160)",
        "(0.156166, 1.624631, 0.027649)",
        "(0.155386, 1.630553, 0.032673)",
        "(0.154359, 1.635794, 0.038043)",
        "(0.154035, 1.640313, 0.044001)",
        "(0.154272, 1.642300, 0.047267)",
        "(0.154828, 1.645730, 0.053917)",
        "(0.155332, 1.648536, 0.060775)",
        "(0.155886, 1.650729, 0.068088)",
        "(0.156438, 1.652084, 0.075448)",
        "(0.156826, 1.652451, 0.079096)",
        "(0.157225, 1.652576, 0.086497)",
        "(0.157688, 1.651876, 0.093660)",
        "(0.158148, 1.650485, 0.100680)",
        "(0.158431, 1.649484, 0.104097)",
        "(0.159107, 1.646684, 0.110806)",
        "(0.159903, 1.642959, 0.117238)",
        "(0.160990, 1.638439, 0.123265)",
        "(0.161586, 1.633248, 0.128797)",
        "(0.161595, 1.630343, 0.131196)",
        "(0.161491, 1.624006, 0.135378)",
        "(0.161645, 1.617055, 0.138742)",
        "(0.161677, 1.609524, 0.141805)",
        "(0.161860, 1.601482, 0.143957)",
        "(0.162076, 1.593082, 0.145285)",
        "(0.162144, 1.588772, 0.145788)",
        "(0.162126, 1.580001, 0.146881)",
        "(0.162210, 1.571072, 0.147537)",
        "(0.162173, 1.562081, 0.147601)",
        "(0.162145, 1.552844, 0.146979)",
        "(0.162315, 1.548128, 0.146268)",
        "(0.162787, 1.538656, 0.144167)",
        "(0.163025, 1.529293, 0.141612)",
        "(0.162614, 1.520323, 0.139444)",
        "(0.161979, 1.511980, 0.137207)",
        "(0.161716, 1.508067, 0.135794)",
        "(0.161191, 1.500578, 0.132225)",
        "(0.160736, 1.493714, 0.127481)",
        "(0.160184, 1.487496, 0.122156)",
        "(0.159511, 1.482020, 0.116702)",
        "(0.159140, 1.479678, 0.113825)",
        "(0.158456, 1.475538, 0.107793)",
        "(0.158161, 1.472292, 0.101449)",
        "(0.158009, 1.469707, 0.094525)",
        "(0.158153, 1.467941, 0.087483)",
        "(0.158307, 1.467427, 0.084067)",
        "(0.158693, 1.466862, 0.077157)",
        "(0.159255, 1.467085, 0.070344)",
        "(0.159812, 1.468077, 0.063788)",
        "(0.160244, 1.469768, 0.057537)",
        "(0.160529, 1.470865, 0.054435)",
        "(0.161160, 1.473583, 0.048535)",
        "(0.162020, 1.477275, 0.043340)",
        "(0.163208, 1.481705, 0.038684)",
        "(0.164117, 1.486575, 0.034577)",
        "(0.164474, 1.489226, 0.032826)",
        "(0.165097, 1.494820, 0.029571)",
        "(0.165587, 1.500762, 0.026525)",
        "(0.166140, 1.507341, 0.024336)",
        "(0.166746, 1.514621, 0.022959)",
        "(0.166937, 1.518401, 0.022377)",
        "(0.167314, 1.526157, 0.021511)",
        "(0.167786, 1.534360, 0.021154)",
        "(0.168200, 1.542795, 0.021204)",
        "(0.168647, 1.551242, 0.021589)",
        "(0.168887, 1.555426, 0.021793)",
        "(0.168965, 1.563497, 0.022022)",
        "(0.168393, 1.571328, 0.022285)",
        "(0.167315, 1.579014, 0.022886)",
        "(0.166289, 1.586615, 0.023728)",
        "(0.165806, 1.590333, 0.024209)",
        "(0.164565, 1.597518, 0.025383)",
        "(0.162906, 1.604474, 0.027199)",
        "(0.160876, 1.611303, 0.029548)",
        "(0.158747, 1.617936, 0.032266)",
        "(0.157618, 1.621132, 0.033809)",
        "(0.155454, 1.627346, 0.037118)",
        "(0.153624, 1.633170, 0.040910)",
        "(0.151927, 1.638378, 0.045092)",
        "(0.150291, 1.642964, 0.049978)",
        "(0.149616, 1.645017, 0.052663)",
        "(0.148719, 1.648807, 0.058188)",
        "(0.147979, 1.651957, 0.064139)",
        "(0.147105, 1.654424, 0.070409)",
        "(0.145925, 1.656237, 0.077085)",
        "(0.145503, 1.656876, 0.080581)",
        "(0.145165, 1.657724, 0.087755)",
        "(0.145367, 1.657909, 0.095062)",
        "(0.145510, 1.657330, 0.102567)",
        "(0.145573, 1.656754, 0.106437)",
        "(0.145844, 1.655121, 0.113971)",
        "(0.146330, 1.652679, 0.121001)",
        "(0.147178, 1.649377, 0.127636)",
        "(0.148358, 1.645124, 0.133942)",
        "(0.149391, 1.640058, 0.139711)",
        "(0.149767, 1.637202, 0.142290)",
        "(0.150473, 1.631005, 0.147155)",
        "(0.151264, 1.624123, 0.151614)",
        "(0.151763, 1.616717, 0.155604)",
        "(0.152101, 1.609025, 0.158854)",
        "(0.152184, 1.604867, 0.159848)",
        "(0.152522, 1.596539, 0.161328)",
        "(0.152879, 1.588036, 0.162013)",
        "(0.152976, 1.579335, 0.162062)",
        "(0.153138, 1.574998, 0.161761)",
        "(0.153529, 1.566555, 0.160990)",
        "(0.154023, 1.558454, 0.159712)",
        "(0.154359, 1.550460, 0.157676)",
        "(0.154526, 1.542750, 0.154240)",
        "(0.154440, 1.538995, 0.151882)",
        "(0.154043, 1.531510, 0.146495)",
        "(0.153815, 1.524413, 0.140409)",
        "(0.153542, 1.517792, 0.134076)",
        "(0.153333, 1.511517, 0.127308)",
        "(0.153076, 1.508626, 0.123582)",
        "(0.152327, 1.503182, 0.115546)",
        "(0.151505, 1.498514, 0.107140)",
        "(0.150407, 1.494743, 0.098478)",
        "(0.149066, 1.492033, 0.089785)",
        "(0.147919, 1.490827, 0.081380)",
        "(0.147609, 1.490939, 0.077257)",
        "(0.147612, 1.492059, 0.068898)",
        "(0.148093, 1.494387, 0.060675)",
        "(0.148475, 1.497676, 0.052886)",
        "(0.148447, 1.499649, 0.049400)",
        "(0.148334, 1.504056, 0.042977)",
        "(0.148739, 1.509323, 0.037482)",
        "(0.149544, 1.515508, 0.032954)",
        "(0.150209, 1.522137, 0.028853)",
        "(0.150563, 1.525623, 0.027025)",
        "(0.151235, 1.532762, 0.023588)",
        "(0.152002, 1.540161, 0.020571)",
        "(0.152855, 1.547768, 0.018253)",
        "(0.153619, 1.555565, 0.016770)",
        "(0.154438, 1.563544, 0.015589)",
        "(0.154810, 1.567533, 0.014976)",
        "(0.155518, 1.575498, 0.014133)",
        "(0.156470, 1.583484, 0.013783)",
        "(0.157327, 1.591228, 0.013726)",
        "(0.157656, 1.595047, 0.013826)",
        "(0.158255, 1.602630, 0.014291)",
        "(0.158527, 1.609889, 0.015302)",
        "(0.159212, 1.616943, 0.016862)",
        "(0.159290, 1.623541, 0.019063)",
        "(0.159280, 1.626757, 0.020289)",
        "(0.159305, 1.632815, 0.023106)",
        "(0.159551, 1.638376, 0.026272)",
        "(0.159777, 1.643299, 0.029914)",
        "(0.159660, 1.647556, 0.034458)",
        "(0.159367, 1.649362, 0.037010)",
        "(0.158750, 1.652489, 0.042421)",
        "(0.158505, 1.655046, 0.048378)",
        "(0.158480, 1.656968, 0.054736)",
        "(0.158698, 1.658173, 0.061239)",
        "(0.158618, 1.658489, 0.067847)",
        "(0.158520, 1.658326, 0.071175)",
        "(0.158402, 1.657665, 0.077873)",
        "(0.158365, 1.656449, 0.084801)",
        "(0.158607, 1.654572, 0.091987)",
        "(0.159188, 1.652138, 0.099088)",
        "(0.159489, 1.650611, 0.102432)",
        "(0.159988, 1.646969, 0.108533)",
        "(0.160600, 1.642558, 0.114154)",
        "(0.161411, 1.637295, 0.119070)",
        "(0.162238, 1.631365, 0.123595)",
        "(0.162514, 1.628208, 0.125969)",
        "(0.162942, 1.621661, 0.130912)",
        "(0.163542, 1.614531, 0.135809)",
        "(0.164414, 1.606846, 0.139988)",
        "(0.165349, 1.598759, 0.143244)",
        "(0.165645, 1.594551, 0.144463)",
        "(0.165963, 1.585911, 0.146617)",
        "(0.166505, 1.576939, 0.148642)",
        "(0.166946, 1.567639, 0.150268)",
        "(0.167259, 1.558522, 0.151246)",
        "(0.167348, 1.554101, 0.151440)",
        "(0.167444, 1.545490, 0.151350)",
        "(0.167461, 1.537412, 0.150609)",
        "(0.167478, 1.529757, 0.148859)",
        "(0.167570, 1.526099, 0.147486)",
        "(0.168064, 1.519030, 0.144249)",
        "(0.168786, 1.512590, 0.140672)",
        "(0.169283, 1.506706, 0.136537)",
        "(0.169121, 1.501170, 0.131566)",
        "(0.168568, 1.496043, 0.125704)",
        "(0.168625, 1.493801, 0.122396)",
        "(0.168981, 1.489763, 0.115328)",
        "(0.169005, 1.486430, 0.107996)",
        "(0.169410, 1.483969, 0.100415)",
        "(0.169734, 1.483087, 0.096385)",
        "(0.170294, 1.481871, 0.088293)",
        "(0.171082, 1.481715, 0.080540)",
        "(0.172030, 1.482493, 0.072754)",
        "(0.172956, 1.484043, 0.064977)",
        "(0.173421, 1.485155, 0.061219)",
        "(0.174030, 1.487810, 0.054142)",
        "(0.174960, 1.491310, 0.047684)",
        "(0.175538, 1.495597, 0.042022)",
        "(0.176020, 1.500697, 0.037173)",
        "(0.176183, 1.503525, 0.035025)",
        "(0.176117, 1.509440, 0.030863)",
        "(0.176294, 1.515884, 0.027064)",
        "(0.176591, 1.522814, 0.024126)",
        "(0.176088, 1.530208, 0.021923)",
        "(0.175762, 1.538293, 0.020542)",
        "(0.175545, 1.542465, 0.020040)",
        "(0.175120, 1.551232, 0.019630)",
        "(0.174960, 1.560208, 0.019693)",
        "(0.174770, 1.569132, 0.020144)",
        "(0.173836, 1.577810, 0.021180)",
        "(0.173309, 1.582095, 0.021830)",
        "(0.172173, 1.590574, 0.023981)",
        "(0.172098, 1.599119, 0.027242)",
        "(0.172530, 1.607114, 0.031161)",
        "(0.172751, 1.610762, 0.033271)",
        "(0.173055, 1.617481, 0.037852)",
        "(0.172652, 1.623319, 0.043177)",
        "(0.171929, 1.628253, 0.049068)",
        "(0.171071, 1.632330, 0.055554)",
        "(0.170749, 1.635599, 0.062981)",
        "(0.170793, 1.636871, 0.067091)",
        "(0.171282, 1.638762, 0.075370)",
        "(0.172115, 1.639579, 0.083613)",
        "(0.172727, 1.639419, 0.092047)",
        "(0.173037, 1.638356, 0.100572)",
        "(0.173063, 1.637614, 0.104920)",
        "(0.173135, 1.635440, 0.113836)",
        "(0.173683, 1.632492, 0.122407)",
        "(0.174597, 1.628642, 0.130308)",
        "(0.175583, 1.624088, 0.137947)",
        "(0.176096, 1.621584, 0.141633)",
        "(0.176986, 1.616300, 0.148384)",
        "(0.177558, 1.610343, 0.154111)",
        "(0.178378, 1.603706, 0.158924)",
        "(0.179627, 1.596625, 0.163380)",
        "(0.180124, 1.592944, 0.165539)",
        "(0.180779, 1.585434, 0.169572)",
        "(0.180830, 1.577629, 0.172805)",
        "(0.181006, 1.569680, 0.175274)",
        "(0.181270, 1.561764, 0.176864)",
        "(0.181214, 1.557774, 0.177355)",
        "(0.180988, 1.549732, 0.178213)",
        "(0.180574, 1.541781, 0.178801)",
        "(0.180360, 1.534238, 0.178434)",
        "(0.180282, 1.530580, 0.177866)",
        "(0.180210, 1.523403, 0.176461)",
        "(0.180021, 1.516598, 0.174829)",
        "(0.179346, 1.510182, 0.172975)",
        "(0.178499, 1.504097, 0.170788)",
        "(0.177922, 1.498528, 0.168107)",
        "(0.177607, 1.495936, 0.166508)",
        "(0.177006, 1.491046, 0.162774)",
        "(0.176450, 1.486543, 0.158194)",
        "(0.176127, 1.482474, 0.152743)",
        "(0.175501, 1.478759, 0.146131)",
        "(0.175182, 1.476979, 0.142513)",
        "(0.174827, 1.473830, 0.134539)",
        "(0.174330, 1.471320, 0.126542)",
        "(0.173654, 1.469582, 0.118832)",
        "(0.173299, 1.469057, 0.114999)",
        "(0.172603, 1.468538, 0.107132)",
        "(0.171962, 1.468833, 0.098842)",
        "(0.171805, 1.470154, 0.090489)",
        "(0.171465, 1.472360, 0.082341)",
        "(0.170867, 1.475201, 0.074333)",
        "(0.170573, 1.476932, 0.070470)",
        "(0.170170, 1.480930, 0.062892)",
        "(0.170152, 1.485891, 0.055937)",
        "(0.170375, 1.491660, 0.049687)",
        "(0.170344, 1.494792, 0.046732)",
        "(0.170489, 1.501434, 0.041015)",
        "(0.170802, 1.508569, 0.036024)",
        "(0.170975, 1.516112, 0.031830)",
        "(0.170843, 1.523611, 0.028296)",
        "(0.170346, 1.527625, 0.026658)",
        "(0.169289, 1.535659, 0.023466)",
        "(0.169077, 1.544019, 0.021133)",
        "(0.169173, 1.552464, 0.019936)",
        "(0.168891, 1.560729, 0.019621)",
        "(0.168332, 1.568747, 0.020144)",
        "(0.168024, 1.572745, 0.020550)",
        "(0.167812, 1.580584, 0.022140)",
        "(0.167761, 1.588145, 0.024635)",
        "(0.167333, 1.595051, 0.027706)",
        "(0.167119, 1.598357, 0.029459)",
        "(0.166635, 1.604379, 0.033566)",
        "(0.165815, 1.609604, 0.038340)",
        "(0.165198, 1.614162, 0.043972)",
        "(0.164199, 1.617875, 0.050173)",
        "(0.163507, 1.620795, 0.056993)",
        "(0.163393, 1.622062, 0.060470)",
        "(0.163194, 1.623812, 0.067476)",
        "(0.162596, 1.624709, 0.074492)",
        "(0.161957, 1.624914, 0.081822)",
        "(0.161608, 1.624794, 0.085615)",
        "(0.160978, 1.623845, 0.093159)",
        "(0.160567, 1.622267, 0.100262)",
        "(0.160470, 1.620031, 0.106853)",
        "(0.160664, 1.617249, 0.113060)",
        "(0.161302, 1.613744, 0.118561)",
        "(0.161703, 1.611833, 0.121161)",
        "(0.162616, 1.607808, 0.126339)",
        "(0.163798, 1.603422, 0.130915)",
        "(0.164884, 1.598544, 0.134439)",
        "(0.165457, 1.593252, 0.136977)",
        "(0.165534, 1.590372, 0.137870)",
        "(0.165456, 1.584345, 0.139268)",
        "(0.165142, 1.578022, 0.140201)",
        "(0.164735, 1.571592, 0.141080)",
        "(0.164065, 1.565086, 0.142232)",
        "(0.163582, 1.561757, 0.142858)",
        "(0.162545, 1.554945, 0.143846)",
        "(0.161901, 1.547963, 0.144153)",
        "(0.161230, 1.540701, 0.143815)",
        "(0.160523, 1.533273, 0.142971)",
        "(0.160102, 1.529589, 0.142400)",
        "(0.159223, 1.522400, 0.141180)",
        "(0.158449, 1.515450, 0.139674)",
        "(0.157885, 1.508677, 0.137665)",
        "(0.157832, 1.505427, 0.136436)",
        "(0.157874, 1.499040, 0.133389)",
        "(0.157865, 1.492728, 0.129208)",
        "(0.157934, 1.486897, 0.124289)",
        "(0.157666, 1.481521, 0.119127)",
        "(0.157453, 1.476717, 0.113334)",
        "(0.157363, 1.474557, 0.110044)",
        "(0.157192, 1.470745, 0.103309)",
        "(0.157285, 1.467846, 0.096467)",
        "(0.157448, 1.465892, 0.089277)",
        "(0.157501, 1.465304, 0.085588)",
        "(0.157751, 1.464751, 0.078285)",
        "(0.157947, 1.465166, 0.070944)",
        "(0.158113, 1.466657, 0.063622)",
        "(0.158531, 1.469230, 0.056533)",
        "(0.158808, 1.470934, 0.053130)",
        "(0.159493, 1.475002, 0.046408)",
        "(0.160302, 1.480014, 0.040069)",
        "(0.160749, 1.485786, 0.034381)",
        "(0.160991, 1.492271, 0.029537)",
        "(0.161438, 1.499429, 0.025259)",
        "(0.161880, 1.503313, 0.023360)",
        "(0.162955, 1.511468, 0.020087)",
        "(0.163803, 1.520124, 0.017874)",
        "(0.163845, 1.529076, 0.016331)",
        "(0.163505, 1.533635, 0.015689)",
        "(0.162222, 1.542653, 0.014419)",
        "(0.161014, 1.551677, 0.013509)",
        "(0.161378, 1.561426, 0.013828)",
        "(0.161990, 1.571140, 0.014773)",
        "(0.162668, 1.580520, 0.016098)",
        "(0.162954, 1.585006, 0.016913)",
        "(0.163098, 1.593563, 0.018640)",
        "(0.163083, 1.601542, 0.020925)",
        "(0.163167, 1.608975, 0.024009)",
        "(0.163161, 1.612272, 0.025925)",
        "(0.163441, 1.618793, 0.029995)",
        "(0.163664, 1.624509, 0.034678)",
        "(0.163744, 1.629309, 0.040040)",
        "(0.163694, 1.633248, 0.046260)",
        "(0.163606, 1.634834, 0.049668)",
        "(0.163393, 1.637408, 0.056807)",
        "(0.163390, 1.639099, 0.064409)",
        "(0.163328, 1.639910, 0.072475)",
        "(0.163035, 1.639913, 0.080686)",
        "(0.162744, 1.639171, 0.088718)",
        "(0.162724, 1.638481, 0.092650)",
        "(0.162710, 1.636665, 0.100368)",
        "(0.162863, 1.634166, 0.108055)",
        "(0.163058, 1.630805, 0.115272)",
        "(0.163129, 1.628679, 0.118538)",
        "(0.163341, 1.623754, 0.124498)",
        "(0.163935, 1.618079, 0.129191)",
        "(0.164479, 1.611735, 0.132605)",
        "(0.164549, 1.604752, 0.135450)",
        "(0.164534, 1.597515, 0.138614)",
        "(0.164693, 1.593836, 0.140205)",
        "(0.165000, 1.586446, 0.142958)",
        "(0.165325, 1.578869, 0.144628)",
        "(0.165684, 1.571181, 0.145206)",
        "(0.166103, 1.563215, 0.144581)",
        "(0.166306, 1.559026, 0.144012)",
        "(0.166783, 1.550660, 0.142798)",
        "(0.166743, 1.542322, 0.140989)",
        "(0.166229, 1.534204, 0.138776)",
        "(0.165759, 1.526405, 0.135982)",
        "(0.165584, 1.522705, 0.134308)",
        "(0.165070, 1.515503, 0.130307)",
        "(0.164413, 1.508707, 0.125108)",
        "(0.163575, 1.502533, 0.118954)",
        "(0.163116, 1.499695, 0.115689)",
        "(0.162499, 1.494421, 0.108998)",
        "(0.162227, 1.489815, 0.101645)",
        "(0.162179, 1.485893, 0.093861)",
        "(0.161997, 1.482729, 0.085736)",
        "(0.161727, 1.480680, 0.077741)",
        "(0.161565, 1.479973, 0.073899)",
        "(0.161243, 1.479482, 0.066353)",
        "(0.160854, 1.480402, 0.058980)",
        "(0.160599, 1.482330, 0.051485)",
        "(0.160714, 1.485418, 0.044092)",
        "(0.160817, 1.487355, 0.040522)",
        "(0.161010, 1.491481, 0.033436)",
        "(0.160763, 1.496010, 0.026856)",
        "(0.160018, 1.501044, 0.021272)",
        "(0.159792, 1.503946, 0.019096)",
        "(0.159946, 1.510431, 0.015823)",
        "(0.160357, 1.517721, 0.013571)",
        "(0.160897, 1.525393, 0.011589)",
        "(0.161332, 1.533240, 0.009898)",
        "(0.161409, 1.537205, 0.009231)",
        "(0.161649, 1.545354, 0.008431)",
        "(0.162244, 1.553723, 0.008361)",
        "(0.163032, 1.562183, 0.008813)",
        "(0.163981, 1.570596, 0.009591)",
        "(0.164763, 1.578751, 0.010415)",
        "(0.165152, 1.582756, 0.010988)",
        "(0.165965, 1.590622, 0.012540)",
        "(0.166959, 1.598158, 0.014377)",
        "(0.168396, 1.605421, 0.016629)",
        "(0.169723, 1.612157, 0.019189)",
        "(0.170396, 1.615385, 0.020609)",
        "(0.171717, 1.621433, 0.023945)",
        "(0.173037, 1.627082, 0.027784)",
        "(0.174581, 1.632234, 0.032174)",
        "(0.175504, 1.634536, 0.034602)",
        "(0.177314, 1.638706, 0.039603)",
        "(0.178826, 1.642262, 0.044908)",
        "(0.179767, 1.645143, 0.050447)",
        "(0.180394, 1.647274, 0.056089)",
        "(0.180692, 1.648075, 0.059067)",
        "(0.181844, 1.649344, 0.065206)",
        "(0.182907, 1.649925, 0.071475)",
        "(0.183590, 1.649886, 0.077881)",
        "(0.184181, 1.649345, 0.084831)",
        "(0.184448, 1.648914, 0.088387)",
        "(0.184969, 1.647628, 0.095487)",
        "(0.185699, 1.645796, 0.102495)",
        "(0.186536, 1.643298, 0.109570)",
        "(0.187489, 1.640061, 0.116660)",
        "(0.187925, 1.638207, 0.120174)",
        "(0.188774, 1.634181, 0.126914)",
        "(0.189594, 1.629623, 0.133470)",
        "(0.190646, 1.624600, 0.139939)",
        "(0.191881, 1.619037, 0.145971)",
        "(0.192952, 1.612970, 0.151332)",
        "(0.193285, 1.609753, 0.153642)",
        "(0.193804, 1.603124, 0.157410)",
        "(0.194288, 1.596007, 0.160264)",
        "(0.194945, 1.588457, 0.162289)",
        "(0.195358, 1.584515, 0.162818)",
        "(0.196328, 1.576491, 0.163296)",
        "(0.196965, 1.568262, 0.163234)",
        "(0.197435, 1.559996, 0.162660)",
        "(0.197639, 1.551532, 0.161737)",
        "(0.197729, 1.547232, 0.161210)",
        "(0.197810, 1.538670, 0.159640)",
        "(0.197579, 1.530203, 0.156561)",
        "(0.196745, 1.521903, 0.151803)",
        "(0.195771, 1.514020, 0.146419)",
        "(0.194548, 1.506622, 0.140719)",
        "(0.193850, 1.503182, 0.137509)",
        "(0.192768, 1.496855, 0.130329)",
        "(0.191722, 1.491305, 0.122427)",
        "(0.191027, 1.486672, 0.114329)",
        "(0.190682, 1.483074, 0.106096)",
        "(0.190528, 1.481556, 0.101883)",
        "(0.190291, 1.479485, 0.093415)",
        "(0.189787, 1.478436, 0.085317)",
        "(0.189612, 1.478245, 0.077281)",
        "(0.189664, 1.478507, 0.073325)",
        "(0.190141, 1.479831, 0.065835)",
        "(0.190997, 1.482320, 0.058791)",
        "(0.191660, 1.485668, 0.051958)",
        "(0.192418, 1.489949, 0.045412)",
        "(0.192759, 1.492446, 0.042380)",
        "(0.193259, 1.497994, 0.037222)",
        "(0.193860, 1.504541, 0.033207)",
        "(0.194630, 1.511881, 0.030061)",
        "(0.195380, 1.519748, 0.027409)",
        "(0.195730, 1.523912, 0.026158)",
        "(0.196393, 1.532524, 0.023629)",
        "(0.196767, 1.541322, 0.021705)",
        "(0.197060, 1.550344, 0.020671)",
        "(0.198198, 1.559994, 0.020830)",
        "(0.199077, 1.564988, 0.021223)",
        "(0.200711, 1.574840, 0.021936)",
        "(0.202262, 1.584351, 0.022582)",
        "(0.203365, 1.593482, 0.023353)",
        "(0.203862, 1.602277, 0.024628)",
        "(0.204273, 1.606628, 0.025755)",
        "(0.205095, 1.614892, 0.028419)",
        "(0.206191, 1.622468, 0.031396)",
        "(0.207378, 1.629489, 0.035300)",
        "(0.207740, 1.636014, 0.040032)",
        "(0.207578, 1.638996, 0.042719)",
        "(0.207087, 1.644447, 0.048534)",
        "(0.206115, 1.649114, 0.054930)",
        "(0.205438, 1.652899, 0.061651)",
        "(0.205275, 1.655750, 0.068931)",
        "(0.205176, 1.656712, 0.072800)",
        "(0.204778, 1.658122, 0.080679)",
        "(0.203974, 1.658728, 0.089141)",
        "(0.203019, 1.658539, 0.098253)",
        "(0.202600, 1.657578, 0.107182)",
        "(0.202567, 1.656709, 0.111520)",
        "(0.202565, 1.654376, 0.119855)",
        "(0.202407, 1.651117, 0.127695)",
        "(0.202327, 1.647100, 0.135326)",
        "(0.202192, 1.642121, 0.142377)",
        "(0.202056, 1.639541, 0.145695)",
        "(0.201674, 1.631033, 0.154612)",
        "(0.201471, 1.627337, 0.156683)",
        "(0.201324, 1.620621, 0.161515)",
        "(0.201769, 1.613369, 0.166007)",
        "(0.202093, 1.609659, 0.168083)",
        "(0.202548, 1.602027, 0.171682)",
        "(0.202818, 1.594056, 0.174356)",
        "(0.203388, 1.585600, 0.176553)",
        "(0.204520, 1.576518, 0.179314)",
        "(0.206078, 1.567782, 0.182309)",
        "(0.206647, 1.563529, 0.183522)",
        "(0.207293, 1.555000, 0.184971)",
        "(0.208222, 1.546631, 0.185286)",
        "(0.209395, 1.538541, 0.184570)",
        "(0.210530, 1.530828, 0.182637)",
        "(0.211213, 1.527152, 0.181110)",
        "(0.212921, 1.520036, 0.177379)",
        "(0.215070, 1.513543, 0.173007)",
        "(0.217180, 1.507840, 0.167941)",
        "(0.218117, 1.505247, 0.165123)",
        "(0.219498, 1.500758, 0.158499)",
        "(0.220629, 1.496985, 0.151189)",
        "(0.221660, 1.493902, 0.143388)",
        "(0.222827, 1.491529, 0.135520)",
        "(0.223287, 1.490566, 0.131329)",
        "(0.223917, 1.488895, 0.122578)",
        "(0.224150, 1.487927, 0.114133)",
        "(0.224351, 1.487791, 0.106071)",
        "(0.224104, 1.488467, 0.098578)",
        "(0.223979, 1.489232, 0.094921)",
        "(0.223908, 1.491277, 0.087612)",
        "(0.224284, 1.494028, 0.080360)",
        "(0.225337, 1.497622, 0.073589)",
        "(0.226322, 1.501824, 0.067340)",
        "(0.226684, 1.506371, 0.061399)",
        "(0.226659, 1.508775, 0.058607)",
        "(0.226382, 1.513864, 0.053587)",
        "(0.226076, 1.519603, 0.049563)",
        "(0.226082, 1.525983, 0.046290)",
        "(0.226124, 1.529416, 0.045040)",
        "(0.226096, 1.536522, 0.042701)",
        "(0.225868, 1.543691, 0.040377)",
        "(0.225127, 1.550901, 0.038387)",
        "(0.223749, 1.558339, 0.036609)",
        "(0.223046, 1.562094, 0.035688)",
        "(0.221697, 1.569713, 0.034143)",
        "(0.220233, 1.577583, 0.032972)",
        "(0.218972, 1.585536, 0.032386)",
        "(0.218127, 1.593363, 0.032223)",
        "(0.217586, 1.601220, 0.032881)",
        "(0.217319, 1.605127, 0.033663)",
        "(0.216359, 1.612568, 0.035703)",
        "(0.214932, 1.619358, 0.038138)",
        "(0.213899, 1.625671, 0.041364)",
        "(0.212836, 1.631457, 0.045376)",
        "(0.212296, 1.634014, 0.047538)",
        "(0.211083, 1.638596, 0.052238)",
        "(0.209962, 1.642497, 0.057773)",
        "(0.208757, 1.645593, 0.063947)",
        "(0.207618, 1.647834, 0.070759)",
        "(0.207058, 1.648558, 0.074418)",
        "(0.205915, 1.649549, 0.082192)",
        "(0.204728, 1.649678, 0.090146)",
        "(0.203933, 1.648961, 0.098040)",
        "(0.203318, 1.647324, 0.105949)",
        "(0.202958, 1.646276, 0.109882)",
        "(0.202205, 1.643556, 0.117551)",
        "(0.201746, 1.640067, 0.124546)",
        "(0.201581, 1.635820, 0.131065)",
        "(0.202072, 1.630824, 0.136924)",
        "(0.202474, 1.627940, 0.139528)",
        "(0.203261, 1.621668, 0.144262)",
        "(0.203937, 1.614838, 0.148394)",
        "(0.204359, 1.607595, 0.152178)",
        "(0.204437, 1.599693, 0.155434)",
        "(0.204675, 1.595724, 0.156658)",
        "(0.205318, 1.587052, 0.159351)",
        "(0.205735, 1.578102, 0.161775)",
        "(0.206019, 1.568883, 0.163857)",
        "(0.206234, 1.564223, 0.164651)",
        "(0.206667, 1.554831, 0.165751)",
        "(0.206886, 1.545446, 0.165900)",
        "(0.207087, 1.536332, 0.165500)",
        "(0.207311, 1.527614, 0.164713)",
        "(0.207483, 1.523434, 0.164116)",
        "(0.208159, 1.515382, 0.162865)",
        "(0.208725, 1.507946, 0.161292)",
        "(0.208941, 1.501106, 0.158546)",
        "(0.209331, 1.494841, 0.154733)",
        "(0.209531, 1.491961, 0.152507)",
        "(0.209753, 1.486485, 0.147564)",
        "(0.209666, 1.481666, 0.141943)",
        "(0.209398, 1.477438, 0.135605)",
        "(0.209226, 1.473901, 0.128481)",
        "(0.209459, 1.471092, 0.120631)",
        "(0.209590, 1.469894, 0.116583)",
        "(0.209771, 1.467892, 0.108466)",
        "(0.209678, 1.466320, 0.100274)",
        "(0.209511, 1.465225, 0.091758)",
        "(0.209495, 1.465018, 0.083372)",
        "(0.209369, 1.465139, 0.079241)",
        "(0.208997, 1.466102, 0.070936)",
        "(0.208961, 1.468150, 0.063154)",
        "(0.208916, 1.471262, 0.055942)",
        "(0.208842, 1.473177, 0.052395)",
        "(0.208529, 1.477318, 0.045363)",
        "(0.207536, 1.481901, 0.038712)",
        "(0.206333, 1.487216, 0.032714)",
        "(0.205885, 1.493667, 0.027722)",
        "(0.205898, 1.497351, 0.025768)",
        "(0.205226, 1.505117, 0.022613)",
        "(0.203982, 1.513356, 0.020259)",
        "(0.202438, 1.521904, 0.018501)",
        "(0.201438, 1.531091, 0.017330)",
        "(0.201222, 1.535997, 0.017120)",
        "(0.200554, 1.545839, 0.016833)",
        "(0.200205, 1.556012, 0.016954)",
        "(0.200030, 1.566201, 0.017620)",
        "(0.199644, 1.576023, 0.018874)",
        "(0.199591, 1.580827, 0.019780)",
        "(0.199397, 1.589981, 0.021927)",
        "(0.199002, 1.598250, 0.024258)",
        "(0.198517, 1.605516, 0.026962)",
        "(0.198167, 1.611819, 0.030386)",
        "(0.198086, 1.614561, 0.032434)",
        "(0.197884, 1.619526, 0.037057)",
        "(0.197442, 1.623630, 0.042388)",
        "(0.196863, 1.626873, 0.048418)",
        "(0.196462, 1.629160, 0.054788)",
        "(0.196277, 1.629873, 0.058085)",
        "(0.195925, 1.630826, 0.064791)",
        "(0.195815, 1.631063, 0.071465)",
        "(0.195497, 1.630487, 0.078037)",
        "(0.195223, 1.629059, 0.084492)",
        "(0.195110, 1.628133, 0.087747)",
        "(0.194843, 1.625623, 0.094294)",
        "(0.194598, 1.622385, 0.100695)",
        "(0.194415, 1.618350, 0.106966)",
        "(0.194314, 1.613469, 0.112782)",
        "(0.194349, 1.610688, 0.115331)",
        "(0.194308, 1.604473, 0.119832)",
        "(0.193801, 1.597513, 0.124044)",
        "(0.193193, 1.590281, 0.128498)",
        "(0.192697, 1.582693, 0.132902)",
        "(0.192400, 1.578786, 0.135177)",
        "(0.191688, 1.570850, 0.139497)",
        "(0.191051, 1.562791, 0.143293)",
        "(0.190416, 1.554721, 0.146516)",
        "(0.189484, 1.546708, 0.149451)",
        "(0.188992, 1.542755, 0.150639)",
        "(0.187999, 1.534789, 0.152727)",
        "(0.187215, 1.526748, 0.154097)",
        "(0.186936, 1.518835, 0.154745)",
        "(0.186980, 1.511207, 0.154340)",
        "(0.187029, 1.507521, 0.153822)",
        "(0.186971, 1.500353, 0.152287)",
        "(0.187063, 1.493570, 0.150162)",
        "(0.187154, 1.487114, 0.147361)",
        "(0.187411, 1.481087, 0.143862)",
        "(0.187537, 1.478257, 0.141878)",
        "(0.187601, 1.472910, 0.137236)",
        "(0.187543, 1.468067, 0.131497)",
        "(0.187477, 1.464016, 0.125394)",
        "(0.187343, 1.460816, 0.119016)",
        "(0.187387, 1.459589, 0.115646)",
        "(0.187705, 1.457762, 0.108749)",
        "(0.188180, 1.456925, 0.101362)",
        "(0.188881, 1.457063, 0.093255)",
        "(0.189700, 1.458182, 0.084814)",
        "(0.190171, 1.459030, 0.080754)",
        "(0.191028, 1.461514, 0.072843)",
        "(0.191730, 1.464692, 0.064982)",
        "(0.192248, 1.468666, 0.057488)",
        "(0.192507, 1.473384, 0.050347)",
        "(0.192608, 1.476110, 0.046978)",
        "(0.193099, 1.482160, 0.040726)",
        "(0.193879, 1.489266, 0.035447)",
        "(0.194741, 1.496861, 0.030764)",
        "(0.195136, 1.504904, 0.026860)",
        "(0.195000, 1.509101, 0.025353)",
        "(0.194460, 1.517823, 0.022885)",
        "(0.194136, 1.527082, 0.021128)",
        "(0.193795, 1.536524, 0.019890)",
        "(0.193967, 1.546201, 0.019036)",
        "(0.194286, 1.551119, 0.018713)",
        "(0.194976, 1.560893, 0.018561)",
        "(0.195176, 1.570121, 0.018930)",
        "(0.194886, 1.578684, 0.019778)",
        "(0.194601, 1.586592, 0.021116)",
        "(0.194793, 1.590287, 0.022043)",
        "(0.195758, 1.597252, 0.024533)",
        "(0.196590, 1.603198, 0.027606)",
        "(0.197125, 1.608310, 0.031461)",
        "(0.197051, 1.612635, 0.036242)",
        "(0.196795, 1.614423, 0.038873)",
        "(0.196466, 1.617518, 0.044573)",
        "(0.196314, 1.619925, 0.050853)",
        "(0.196028, 1.621726, 0.057934)",
        "(0.195751, 1.622773, 0.065735)",
        "(0.195605, 1.623051, 0.069715)",
        "(0.195590, 1.623029, 0.077780)",
        "(0.195856, 1.622407, 0.085347)",
        "(0.195701, 1.620983, 0.092386)",
        "(0.195574, 1.618986, 0.099185)",
        "(0.195556, 1.617913, 0.102616)",
        "(0.195466, 1.615372, 0.109310)",
        "(0.195408, 1.612381, 0.115538)",
        "(0.195384, 1.608967, 0.121125)",
        "(0.195280, 1.605106, 0.126016)",
        "(0.195227, 1.602901, 0.128059)",
        "(0.195259, 1.598256, 0.131939)",
        "(0.195423, 1.593175, 0.135225)",
        "(0.195690, 1.587818, 0.138211)",
        "(0.195677, 1.582048, 0.140946)",
        "(0.195670, 1.579099, 0.142378)",
        "(0.195884, 1.572940, 0.145318)",
        "(0.196031, 1.566635, 0.148002)",
        "(0.195821, 1.560082, 0.150196)",
        "(0.195626, 1.553229, 0.151624)",
        "(0.195479, 1.549697, 0.152117)",
        "(0.195434, 1.542452, 0.152499)",
        "(0.196046, 1.535254, 0.152261)",
        "(0.196714, 1.528031, 0.151361)",
        "(0.197482, 1.520847, 0.150263)",
        "(0.198282, 1.513823, 0.149108)",
        "(0.198561, 1.510353, 0.148454)",
        "(0.199076, 1.503493, 0.146829)",
        "(0.199798, 1.496767, 0.144406)",
        "(0.200682, 1.490301, 0.140605)",
        "(0.201215, 1.487170, 0.138124)",
        "(0.202556, 1.481320, 0.132683)",
        "(0.203949, 1.476103, 0.126657)",
        "(0.205309, 1.471525, 0.120152)",
        "(0.206514, 1.467717, 0.113005)",
        "(0.207081, 1.466116, 0.109197)",
        "(0.208220, 1.463537, 0.101493)",
        "(0.209147, 1.461981, 0.093276)",
        "(0.209949, 1.461452, 0.084421)",
        "(0.210682, 1.461945, 0.075369)",
        "(0.211492, 1.463631, 0.066779)",
        "(0.211979, 1.464786, 0.062605)",
        "(0.213184, 1.467897, 0.054467)",
        "(0.214237, 1.471916, 0.046921)",
        "(0.214802, 1.476869, 0.040220)",
        "(0.214884, 1.479584, 0.037147)",
        "(0.214782, 1.485173, 0.031236)",
        "(0.214654, 1.491414, 0.026176)",
        "(0.214719, 1.498625, 0.022478)",
        "(0.214862, 1.506680, 0.019859)",
        "(0.214992, 1.510973, 0.018935)",
        "(0.215045, 1.519783, 0.017390)",
        "(0.214431, 1.528596, 0.016344)",
        "(0.213356, 1.537230, 0.015673)",
        "(0.212094, 1.545818, 0.015541)",
        "(0.211471, 1.550141, 0.015917)",
        "(0.210297, 1.558814, 0.017455)",
        "(0.209229, 1.567268, 0.019803)",
        "(0.208571, 1.575339, 0.022682)",
        "(0.208025, 1.583071, 0.026129)",
        "(0.208020, 1.586775, 0.028033)",
        "(0.207952, 1.593624, 0.031995)",
        "(0.207445, 1.599664, 0.036277)",
        "(0.206637, 1.605096, 0.041209)",
        "(0.205854, 1.609965, 0.046889)",
        "(0.205723, 1.612211, 0.049971)",
        "(0.205710, 1.616223, 0.056136)",
        "(0.205791, 1.619514, 0.062516)",
        "(0.205808, 1.622005, 0.069063)",
        "(0.205259, 1.623610, 0.075841)",
        "(0.204893, 1.624240, 0.079174)",
        "(0.203814, 1.624944, 0.085931)",
        "(0.202875, 1.625198, 0.092799)",
        "(0.202139, 1.624918, 0.099599)",
        "(0.201775, 1.624074, 0.106129)",
        "(0.201689, 1.623474, 0.109370)",
        "(0.201447, 1.621732, 0.115418)",
        "(0.201140, 1.619343, 0.120947)",
        "(0.200961, 1.616391, 0.125945)",
        "(0.201136, 1.613000, 0.130268)",
        "(0.201192, 1.611066, 0.132221)",
        "(0.201302, 1.606975, 0.136153)",
        "(0.201621, 1.602538, 0.140217)",
        "(0.201655, 1.597522, 0.144168)",
        "(0.201814, 1.591906, 0.147722)",
        "(0.202021, 1.588923, 0.149262)",
        "(0.202235, 1.582615, 0.151957)",
        "(0.202304, 1.575911, 0.153929)",
        "(0.202740, 1.568965, 0.155816)",
        "(0.202841, 1.561779, 0.157455)",
        "(0.202697, 1.558089, 0.157996)",
        "(0.202468, 1.550622, 0.158456)",
        "(0.202551, 1.543088, 0.158270)",
        "(0.202676, 1.535764, 0.157753)",
        "(0.202427, 1.529000, 0.157017)",
        "(0.202224, 1.525496, 0.156469)",
        "(0.201950, 1.518706, 0.155035)",
        "(0.202074, 1.512372, 0.152911)",
        "(0.202492, 1.506595, 0.149610)",
        "(0.202814, 1.500966, 0.145278)",
        "(0.202979, 1.498241, 0.142611)",
        "(0.203442, 1.492850, 0.136552)",
        "(0.203526, 1.487329, 0.129452)",
        "(0.204084, 1.481969, 0.120846)",
        "(0.204920, 1.477237, 0.111710)",
        "(0.205278, 1.475313, 0.107450)",
        "(0.205764, 1.472274, 0.099375)",
        "(0.205664, 1.470151, 0.091103)",
        "(0.205179, 1.469115, 0.082691)",
        "(0.204756, 1.469738, 0.075439)",
        "(0.204919, 1.470873, 0.072286)",
        "(0.204880, 1.474005, 0.066532)",
        "(0.204611, 1.478568, 0.061694)",
        "(0.204540, 1.484756, 0.058188)",
        "(0.204729, 1.492250, 0.055452)",
        "(0.204859, 1.496410, 0.054306)",
        "(0.204896, 1.504923, 0.052106)",
        "(0.204791, 1.513944, 0.050092)",
        "(0.204293, 1.523229, 0.048203)",
        "(0.203965, 1.532987, 0.046922)",
        "(0.203691, 1.538020, 0.046564)",
        "(0.202950, 1.548314, 0.046145)",
        "(0.202416, 1.558846, 0.046352)",
        "(0.201846, 1.569286, 0.046882)",
        "(0.201090, 1.579543, 0.047901)",
        "(0.200598, 1.584575, 0.048615)",
        "(0.199633, 1.594333, 0.050811)",
        "(0.198353, 1.603506, 0.053900)",
        "(0.196954, 1.611922, 0.057589)",
        "(0.195633, 1.619509, 0.061595)",
        "(0.195004, 1.622880, 0.063769)",
        "(0.193907, 1.628983, 0.068525)",
        "(0.192573, 1.634092, 0.073894)",
        "(0.191028, 1.638271, 0.079978)",
        "(0.189411, 1.641458, 0.086775)",
        "(0.188593, 1.642621, 0.090510)",
        "(0.187171, 1.644544, 0.098299)",
        "(0.185923, 1.645697, 0.106404)",
        "(0.184647, 1.645971, 0.114529)",
        "(0.183749, 1.645288, 0.122602)",
        "(0.183348, 1.644723, 0.126552)",
        "(0.182522, 1.642986, 0.134176)",
        "(0.181557, 1.640620, 0.141377)",
        "(0.180436, 1.637551, 0.148234)",
        "(0.179443, 1.633666, 0.154478)",
        "(0.179043, 1.631614, 0.157381)",
        "(0.178136, 1.627063, 0.162752)",
        "(0.177314, 1.622031, 0.167605)",
        "(0.176426, 1.616638, 0.171618)",
        "(0.175677, 1.610876, 0.174463)",
        "(0.175331, 1.607784, 0.175492)",
        "(0.174853, 1.601427, 0.177261)",
        "(0.174558, 1.594871, 0.178469)",
        "(0.174604, 1.588254, 0.179389)",
        "(0.174878, 1.581318, 0.179915)",
        "(0.175233, 1.577770, 0.179828)",
        "(0.176045, 1.570625, 0.179047)",
        "(0.176716, 1.563118, 0.177580)",
        "(0.177671, 1.555253, 0.175799)",
        "(0.178905, 1.547234, 0.173870)",
        "(0.179472, 1.543189, 0.173046)",
        "(0.180705, 1.534795, 0.171432)",
        "(0.181978, 1.526332, 0.169218)",
        "(0.183203, 1.517955, 0.165762)",
        "(0.183748, 1.509523, 0.161201)",
        "(0.183819, 1.505255, 0.158602)",
        "(0.183956, 1.497358, 0.153282)",
        "(0.184059, 1.490369, 0.147605)",
        "(0.183931, 1.484235, 0.141667)",
        "(0.183700, 1.478702, 0.135195)",
        "(0.183529, 1.476276, 0.131514)",
        "(0.183367, 1.472132, 0.123742)",
        "(0.183196, 1.468905, 0.115401)",
        "(0.183088, 1.466552, 0.106904)",
        "(0.182984, 1.465390, 0.098841)",
        "(0.182840, 1.465046, 0.094930)",
        "(0.182598, 1.465200, 0.087339)",
        "(0.182687, 1.466302, 0.080116)",
        "(0.182902, 1.468450, 0.073520)",
        "(0.182870, 1.471209, 0.067321)",
        "(0.182766, 1.472838, 0.064385)",
        "(0.182434, 1.476779, 0.058958)",
        "(0.181648, 1.481416, 0.054292)",
        "(0.180786, 1.487000, 0.050563)",
        "(0.180043, 1.493453, 0.047314)",
        "(0.179706, 1.496938, 0.045857)",
        "(0.178916, 1.504639, 0.043747)",
        "(0.177821, 1.512703, 0.042025)",
        "(0.176792, 1.521163, 0.040314)",
        "(0.175638, 1.529964, 0.038991)",
        "(0.175061, 1.534583, 0.038636)",
        "(0.173608, 1.543820, 0.037871)",
        "(0.171567, 1.552981, 0.037534)",
        "(0.169567, 1.562132, 0.037477)",
        "(0.167888, 1.571171, 0.037598)",
        "(0.167268, 1.575684, 0.037878)",
        "(0.166148, 1.584427, 0.039105)",
        "(0.165111, 1.592679, 0.040878)",
        "(0.164323, 1.600382, 0.043444)",
        "(0.163479, 1.607348, 0.046511)",
        "(0.163033, 1.610541, 0.048245)",
        "(0.162319, 1.616189, 0.052027)",
        "(0.162011, 1.621032, 0.056319)",
        "(0.162063, 1.624863, 0.061030)",
        "(0.161688, 1.627410, 0.066212)",
        "(0.161382, 1.628194, 0.068892)",
        "(0.160377, 1.629255, 0.074643)",
        "(0.159049, 1.629634, 0.081215)",
        "(0.157642, 1.629220, 0.087907)",
        "(0.156061, 1.627831, 0.094336)",
        "(0.155469, 1.627047, 0.097654)",
        "(0.154782, 1.625159, 0.104623)",
        "(0.154366, 1.622788, 0.111397)",
        "(0.154351, 1.619729, 0.117477)",
        "(0.155186, 1.616120, 0.123324)",
        "(0.155901, 1.614298, 0.126205)",
        "(0.157790, 1.610192, 0.131383)",
        "(0.159888, 1.605348, 0.135696)",
        "(0.161887, 1.599863, 0.139575)",
        "(0.164461, 1.594072, 0.143457)",
        "(0.165836, 1.590946, 0.145410)",
        "(0.168846, 1.584263, 0.149045)",
        "(0.172486, 1.577357, 0.152162)",
        "(0.175601, 1.570110, 0.154672)",
        "(0.177978, 1.562339, 0.156531)",
        "(0.179034, 1.558261, 0.157311)",
        "(0.181081, 1.550183, 0.158583)",
        "(0.183283, 1.542051, 0.159262)",
        "(0.185470, 1.534028, 0.159806)",
        "(0.187488, 1.526317, 0.159762)",
        "(0.188298, 1.522513, 0.159559)",
        "(0.189445, 1.515066, 0.158317)",
        "(0.190629, 1.508192, 0.155827)",
        "(0.191832, 1.501912, 0.152048)",
        "(0.193402, 1.496111, 0.147191)",
        "(0.194285, 1.493374, 0.144634)",
        "(0.195934, 1.488288, 0.139485)",
        "(0.197191, 1.483682, 0.133544)",
        "(0.197876, 1.479754, 0.126120)",
        "(0.198812, 1.476614, 0.118519)",
        "(0.199320, 1.475371, 0.114671)",
        "(0.200271, 1.473420, 0.106672)",
        "(0.200984, 1.472344, 0.098575)",
        "(0.201515, 1.472213, 0.090539)",
        "(0.202154, 1.473226, 0.082576)",
        "(0.202767, 1.474114, 0.078787)",
        "(0.203886, 1.476729, 0.071815)",
        "(0.204149, 1.480151, 0.065447)",
        "(0.204148, 1.484488, 0.059620)",
        "(0.204325, 1.489890, 0.054317)",
        "(0.204616, 1.492832, 0.051735)",
        "(0.205007, 1.499134, 0.046851)",
        "(0.204884, 1.505811, 0.042836)",
        "(0.204646, 1.513231, 0.040046)",
        "(0.204777, 1.521270, 0.037618)",
        "(0.204951, 1.525512, 0.036635)",
        "(0.205017, 1.534140, 0.034823)",
        "(0.204689, 1.542840, 0.033086)",
        "(0.203786, 1.551532, 0.031855)",
        "(0.202432, 1.560319, 0.031405)",
        "(0.201949, 1.564856, 0.031554)",
        "(0.201240, 1.573924, 0.032223)",
        "(0.200427, 1.582816, 0.033011)",
        "(0.199546, 1.591544, 0.034238)",
        "(0.198850, 1.595763, 0.035265)",
        "(0.197052, 1.603949, 0.037331)",
        "(0.194747, 1.611648, 0.040013)",
        "(0.193519, 1.619079, 0.043780)",
        "(0.192380, 1.625933, 0.048121)",
        "(0.191288, 1.632249, 0.053128)",
        "(0.190662, 1.635183, 0.056057)",
        "(0.189095, 1.640535, 0.062190)",
        "(0.187581, 1.645009, 0.068569)",
        "(0.187189, 1.648621, 0.075225)",
        "(0.187216, 1.651187, 0.082548)",
        "(0.187276, 1.652017, 0.086491)",
        "(0.187529, 1.653223, 0.094427)",
        "(0.187605, 1.653305, 0.102796)",
        "(0.187531, 1.652543, 0.111264)",
        "(0.187800, 1.650666, 0.119791)",
        "(0.188022, 1.649406, 0.123933)",
        "(0.188547, 1.645828, 0.131638)",
        "(0.189153, 1.640962, 0.138517)",
        "(0.189989, 1.635089, 0.144878)",
        "(0.190873, 1.628419, 0.150631)",
        "(0.191220, 1.624764, 0.153217)",
        "(0.191899, 1.617053, 0.157915)",
        "(0.192902, 1.608762, 0.162119)",
        "(0.194326, 1.600159, 0.165488)",
        "(0.195721, 1.591150, 0.167485)",
        "(0.196355, 1.586498, 0.167867)",
        "(0.197817, 1.577197, 0.168113)",
        "(0.199545, 1.567799, 0.168114)",
        "(0.200734, 1.558233, 0.168073)",
        "(0.201627, 1.548843, 0.166944)",
        "(0.202118, 1.544351, 0.165744)",
        "(0.203180, 1.535627, 0.162807)",
        "(0.204734, 1.527088, 0.159139)",
        "(0.206230, 1.518778, 0.154699)",
        "(0.206888, 1.510665, 0.148750)",
        "(0.207076, 1.506672, 0.145427)",
        "(0.207780, 1.499298, 0.138330)",
        "(0.208847, 1.492743, 0.131168)",
        "(0.209160, 1.486802, 0.123294)",
        "(0.208933, 1.481619, 0.115357)",
        "(0.208635, 1.479387, 0.111377)",
        "(0.208018, 1.475541, 0.103106)",
        "(0.207801, 1.472815, 0.094874)",
        "(0.207752, 1.471188, 0.086886)",
        "(0.207603, 1.470682, 0.079039)",
        "(0.207545, 1.470964, 0.075287)",
        "(0.207245, 1.472341, 0.068158)",
        "(0.206648, 1.474883, 0.061725)",
        "(0.206292, 1.478552, 0.055840)",
        "(0.206099, 1.483442, 0.050665)",
        "(0.205963, 1.486204, 0.048365)",
        "(0.205581, 1.492394, 0.044309)",
        "(0.205069, 1.499495, 0.040656)",
        "(0.204771, 1.507297, 0.037447)",
        "(0.204380, 1.515546, 0.034705)",
        "(0.204088, 1.519959, 0.033613)",
        "(0.203114, 1.528957, 0.031710)",
        "(0.202295, 1.538476, 0.030361)",
        "(0.201365, 1.548254, 0.029436)",
        "(0.200210, 1.558262, 0.029031)",
        "(0.199332, 1.563214, 0.029023)",
        "(0.197344, 1.572749, 0.029278)",
        "(0.195686, 1.581864, 0.029998)",
        "(0.194724, 1.590770, 0.031613)",
        "(0.194216, 1.599334, 0.034459)",
        "(0.193714, 1.603241, 0.036115)",
        "(0.192382, 1.610392, 0.039766)",
        "(0.190646, 1.616705, 0.044084)",
        "(0.188532, 1.622039, 0.049277)",
        "(0.186765, 1.626492, 0.055348)",
        "(0.185887, 1.628409, 0.058653)",
        "(0.184294, 1.631729, 0.065647)",
        "(0.183086, 1.633954, 0.073299)",
        "(0.182078, 1.635143, 0.081531)",
        "(0.180956, 1.635135, 0.090797)",
        "(0.180100, 1.634629, 0.095602)",
        "(0.177749, 1.632877, 0.104743)",
        "(0.176012, 1.630426, 0.113794)",
        "(0.175414, 1.627477, 0.122782)",
        "(0.175112, 1.623925, 0.130964)",
        "(0.174880, 1.621801, 0.134669)",
        "(0.174321, 1.617212, 0.141749)",
        "(0.173376, 1.611936, 0.148280)",
        "(0.172519, 1.606119, 0.153921)",
        "(0.172163, 1.599771, 0.158616)",
        "(0.172039, 1.596528, 0.160835)",
        "(0.172050, 1.589709, 0.164732)",
        "(0.172440, 1.582584, 0.168104)",
        "(0.172696, 1.575140, 0.170825)",
        "(0.172919, 1.567466, 0.172766)",
        "(0.173167, 1.563616, 0.173493)",
        "(0.174105, 1.556028, 0.174704)",
        "(0.175379, 1.548477, 0.175420)",
        "(0.176532, 1.540891, 0.175676)",
        "(0.177989, 1.533265, 0.175359)",
        "(0.178863, 1.529470, 0.174944)",
        "(0.180824, 1.522084, 0.173633)",
        "(0.182928, 1.515039, 0.171824)",
        "(0.185155, 1.508358, 0.169495)",
        "(0.187508, 1.501838, 0.166570)",
        "(0.188568, 1.498776, 0.164575)",
        "(0.190795, 1.492954, 0.159755)",
        "(0.193452, 1.487529, 0.154232)",
        "(0.196446, 1.482438, 0.147991)",
        "(0.199398, 1.477891, 0.141357)",
        "(0.200797, 1.475825, 0.138084)",
        "(0.203630, 1.472240, 0.131304)",
        "(0.206588, 1.469137, 0.123697)",
        "(0.209630, 1.466639, 0.115354)",
        "(0.212282, 1.464896, 0.106938)",
        "(0.213511, 1.464366, 0.102759)",
        "(0.215615, 1.463976, 0.094702)",
        "(0.217357, 1.464508, 0.086957)",
        "(0.219236, 1.466172, 0.079301)",
        "(0.220862, 1.468745, 0.072145)",
        "(0.221502, 1.470479, 0.069065)",
        "(0.222741, 1.474671, 0.063735)",
        "(0.223864, 1.479851, 0.059101)",
        "(0.225324, 1.486063, 0.054936)",
        "(0.226849, 1.493241, 0.051370)",
        "(0.227350, 1.496966, 0.049692)",
        "(0.227746, 1.504946, 0.046716)",
        "(0.227249, 1.513441, 0.044473)",
        "(0.225609, 1.522224, 0.043016)",
        "(0.224383, 1.531477, 0.042020)",
        "(0.224062, 1.536334, 0.041760)",
        "(0.223305, 1.546094, 0.041254)",
        "(0.222113, 1.555856, 0.041006)",
        "(0.220386, 1.565636, 0.040947)",
        "(0.218317, 1.575376, 0.041041)",
        "(0.217290, 1.580172, 0.041332)",
        "(0.215355, 1.589450, 0.042290)",
        "(0.213527, 1.598059, 0.043827)",
        "(0.211557, 1.605946, 0.046006)",
        "(0.209492, 1.613121, 0.048908)",
        "(0.208608, 1.616420, 0.050660)",
        "(0.207328, 1.622284, 0.054601)",
        "(0.206219, 1.627731, 0.059097)",
        "(0.205019, 1.632335, 0.063945)",
        "(0.204453, 1.634065, 0.066752)",
        "(0.203261, 1.637344, 0.072388)",
        "(0.201964, 1.639652, 0.078449)",
        "(0.201001, 1.640895, 0.084983)",
        "(0.200475, 1.641446, 0.092118)",
        "(0.200055, 1.641197, 0.099452)",
        "(0.199809, 1.640732, 0.103123)",
        "(0.199453, 1.639447, 0.110370)",
        "(0.199266, 1.637491, 0.117610)",
        "(0.198857, 1.634895, 0.124833)",
        "(0.198314, 1.631789, 0.131937)",
        "(0.197970, 1.629981, 0.135369)",
        "(0.197164, 1.625743, 0.141917)",
        "(0.196840, 1.620584, 0.147873)",
        "(0.196942, 1.614806, 0.153553)",
        "(0.196721, 1.608588, 0.158649)",
        "(0.196507, 1.605251, 0.160841)",
        "(0.196175, 1.598322, 0.164871)",
        "(0.196279, 1.591073, 0.168507)",
        "(0.196989, 1.583745, 0.171425)",
        "(0.197757, 1.576262, 0.173776)",
        "(0.198183, 1.572477, 0.174749)",
        "(0.199471, 1.564777, 0.176263)",
        "(0.201113, 1.556956, 0.177340)",
        "(0.202652, 1.549313, 0.177745)",
        "(0.203698, 1.541893, 0.177537)",
        "(0.204196, 1.538215, 0.177213)",
        "(0.205559, 1.531023, 0.176418)",
        "(0.207415, 1.524046, 0.175465)",
        "(0.209404, 1.517403, 0.174115)",
        "(0.211112, 1.511068, 0.171843)",
        "(0.211843, 1.507968, 0.170105)",
        "(0.213210, 1.501836, 0.166060)",
        "(0.214693, 1.496104, 0.161657)",
        "(0.216119, 1.490879, 0.156672)",
        "(0.217268, 1.486179, 0.150681)",
        "(0.217896, 1.483966, 0.147349)",
        "(0.219181, 1.479890, 0.139762)",
        "(0.220536, 1.476247, 0.131312)",
        "(0.221650, 1.473021, 0.122886)",
        "(0.222598, 1.470344, 0.114622)",
        "(0.222953, 1.469207, 0.110535)",
        "(0.223435, 1.467720, 0.102585)",
        "(0.224256, 1.467050, 0.094573)",
        "(0.225062, 1.467475, 0.086859)",
        "(0.225649, 1.469013, 0.079237)",
        "(0.226040, 1.470301, 0.075535)",
        "(0.227004, 1.473640, 0.068451)",
        "(0.228257, 1.478112, 0.061580)",
        "(0.229586, 1.483905, 0.055329)",
        "(0.230431, 1.490670, 0.049950)",
        "(0.230481, 1.494428, 0.047682)",
        "(0.230235, 1.502301, 0.043761)",
        "(0.229826, 1.511034, 0.041214)",
        "(0.229430, 1.520491, 0.039397)",
        "(0.229209, 1.530367, 0.037680)",
        "(0.228997, 1.535429, 0.036914)",
        "(0.228656, 1.545758, 0.035774)",
        "(0.227629, 1.556037, 0.034980)",
        "(0.225819, 1.566098, 0.034768)",
        "(0.223888, 1.575985, 0.035324)",
        "(0.223094, 1.580797, 0.035776)",
        "(0.222049, 1.590312, 0.037245)",
        "(0.221786, 1.599520, 0.039375)",
        "(0.221661, 1.607946, 0.041879)",
        "(0.221147, 1.615346, 0.044840)",
        "(0.220786, 1.618603, 0.046553)",
        "(0.220194, 1.624499, 0.050506)",
        "(0.219551, 1.629423, 0.055432)",
        "(0.218899, 1.633343, 0.061154)",
        "(0.218211, 1.636142, 0.067446)",
        "(0.217953, 1.637093, 0.070865)",
        "(0.217615, 1.638200, 0.078050)",
        "(0.217549, 1.638238, 0.085641)",
        "(0.217641, 1.637284, 0.093398)",
        "(0.217491, 1.635357, 0.101189)",
        "(0.217152, 1.633923, 0.104948)",
        "(0.216390, 1.630401, 0.112485)",
        "(0.216088, 1.625860, 0.120209)",
        "(0.216293, 1.620410, 0.127563)",
        "(0.216665, 1.614127, 0.134018)",
        "(0.216776, 1.610571, 0.136892)",
        "(0.216818, 1.602946, 0.142450)",
        "(0.216957, 1.594658, 0.147366)",
        "(0.217285, 1.585857, 0.151183)",
        "(0.217393, 1.576746, 0.154203)",
        "(0.217396, 1.572067, 0.155459)",
        "(0.217594, 1.562311, 0.157377)",
        "(0.217729, 1.552484, 0.158735)",
        "(0.217758, 1.543043, 0.159441)",
        "(0.217618, 1.534140, 0.160145)",
        "(0.217564, 1.529824, 0.160451)",
        "(0.217742, 1.521431, 0.160947)",
        "(0.218104, 1.513272, 0.160571)",
        "(0.218076, 1.505368, 0.158557)",
        "(0.217706, 1.498148, 0.155511)",
        "(0.217541, 1.494933, 0.153839)",
        "(0.217290, 1.489002, 0.150473)",
        "(0.216862, 1.483711, 0.146715)",
        "(0.216589, 1.479237, 0.141661)",
        "(0.216782, 1.475413, 0.134951)",
        "(0.217103, 1.473716, 0.131140)",
        "(0.217769, 1.470583, 0.123422)",
        "(0.218604, 1.468057, 0.115546)",
        "(0.219094, 1.466085, 0.107194)",
        "(0.219138, 1.464767, 0.098367)",
        "(0.219097, 1.464525, 0.094005)",
        "(0.219381, 1.464898, 0.085527)",
        "(0.219334, 1.466204, 0.077390)",
        "(0.219111, 1.468851, 0.069875)",
        "(0.219528, 1.472880, 0.062566)",
        "(0.219849, 1.475367, 0.058925)",
        "(0.220253, 1.480850, 0.052178)",
        "(0.220076, 1.486959, 0.045973)",
        "(0.219136, 1.493543, 0.040251)",
        "(0.218361, 1.500978, 0.035535)",
        "(0.218495, 1.505154, 0.033576)",
        "(0.219241, 1.513884, 0.030143)",
        "(0.219639, 1.522839, 0.027318)",
        "(0.219449, 1.531846, 0.024942)",
        "(0.218363, 1.540625, 0.022994)",
        "(0.217535, 1.544953, 0.022249)",
        "(0.216121, 1.553744, 0.021374)",
        "(0.215308, 1.562651, 0.021145)",
        "(0.214928, 1.571511, 0.021648)",
        "(0.214459, 1.579955, 0.022932)",
        "(0.214106, 1.584024, 0.023607)",
        "(0.213045, 1.591510, 0.025552)",
        "(0.211684, 1.598242, 0.027958)",
        "(0.210516, 1.603990, 0.030919)",
        "(0.209051, 1.609257, 0.034847)",
        "(0.207925, 1.611666, 0.037332)",
        "(0.205202, 1.615918, 0.042570)",
        "(0.202654, 1.619421, 0.048071)",
        "(0.201195, 1.622360, 0.053947)",
        "(0.200184, 1.624661, 0.060047)",
        "(0.199681, 1.625536, 0.063219)",
        "(0.198391, 1.626871, 0.070015)",
        "(0.197116, 1.627651, 0.076991)",
        "(0.196444, 1.627710, 0.084126)",
        "(0.196141, 1.627168, 0.091279)",
        "(0.196055, 1.626644, 0.094955)",
        "(0.195866, 1.625215, 0.102321)",
        "(0.195737, 1.623079, 0.109444)",
        "(0.195925, 1.620263, 0.115848)",
        "(0.196406, 1.616717, 0.121651)",
        "(0.196908, 1.614703, 0.124512)",
        "(0.198161, 1.610369, 0.130245)",
        "(0.199338, 1.605463, 0.135544)",
        "(0.200394, 1.600085, 0.140373)",
        "(0.201853, 1.594302, 0.144816)",
        "(0.202726, 1.591248, 0.146842)",
        "(0.204490, 1.584983, 0.150533)",
        "(0.206125, 1.578590, 0.153741)",
        "(0.207515, 1.572063, 0.156402)",
        "(0.208918, 1.565513, 0.158149)",
        "(0.209804, 1.562244, 0.158893)",
        "(0.211481, 1.555637, 0.160095)",
        "(0.213310, 1.549096, 0.161013)",
        "(0.215203, 1.542833, 0.161303)",
        "(0.216880, 1.536745, 0.160880)",
        "(0.217812, 1.533809, 0.160536)",
        "(0.219729, 1.528025, 0.159824)",
        "(0.221562, 1.522361, 0.158738)",
        "(0.223285, 1.516782, 0.156917)",
        "(0.224827, 1.511287, 0.154111)",
        "(0.225493, 1.508588, 0.152486)",
        "(0.227034, 1.503413, 0.149297)",
        "(0.228607, 1.498494, 0.145597)",
        "(0.230008, 1.493671, 0.140510)",
        "(0.231186, 1.488911, 0.134119)",
        "(0.231757, 1.486651, 0.130580)",
        "(0.232597, 1.482394, 0.123491)",
        "(0.232973, 1.478604, 0.116176)",
        "(0.233192, 1.475515, 0.108241)",
        "(0.232997, 1.473386, 0.100156)",
        "(0.232573, 1.472748, 0.096154)",
        "(0.231486, 1.472015, 0.087733)",
        "(0.230901, 1.472542, 0.079098)",
        "(0.229931, 1.474442, 0.071134)",
        "(0.229179, 1.476132, 0.067579)",
        "(0.227921, 1.479985, 0.060568)",
        "(0.226314, 1.485240, 0.054228)",
        "(0.224554, 1.491775, 0.049061)",
        "(0.223068, 1.499523, 0.044633)",
        "(0.221923, 1.508159, 0.040566)",
        "(0.221286, 1.512777, 0.038777)",
        "(0.220043, 1.522267, 0.035358)",
        "(0.219080, 1.532187, 0.032215)",
        "(0.217771, 1.542287, 0.029879)",
        "(0.215920, 1.552353, 0.027943)",
        "(0.215125, 1.557427, 0.027073)",
        "(0.214287, 1.567731, 0.025991)",
        "(0.213772, 1.577925, 0.025740)",
        "(0.213524, 1.587699, 0.026011)",
        "(0.213198, 1.597038, 0.026845)",
        "(0.212846, 1.601472, 0.027481)",
        "(0.211668, 1.609867, 0.029146)",
        "(0.210041, 1.617263, 0.031431)",
        "(0.208693, 1.623766, 0.034460)",
        "(0.207369, 1.629356, 0.038155)",
        "(0.206541, 1.631719, 0.040362)",
        "(0.205175, 1.635986, 0.045495)",
        "(0.203836, 1.639371, 0.051302)",
        "(0.202635, 1.641873, 0.057860)",
        "(0.201581, 1.643380, 0.065045)",
        "(0.201126, 1.643726, 0.068868)",
        "(0.200723, 1.643887, 0.076397)",
        "(0.200682, 1.643161, 0.083917)",
        "(0.200796, 1.641599, 0.091570)",
        "(0.200725, 1.639344, 0.099138)",
        "(0.200665, 1.637877, 0.102875)",
        "(0.200549, 1.634462, 0.110214)",
        "(0.200517, 1.630130, 0.117498)",
        "(0.201238, 1.625146, 0.124509)",
        "(0.202075, 1.619574, 0.130840)",
        "(0.202391, 1.616497, 0.133716)",
        "(0.202815, 1.609993, 0.139215)",
        "(0.203459, 1.603034, 0.144300)",
        "(0.204639, 1.595974, 0.149145)",
        "(0.205488, 1.588723, 0.153454)",
        "(0.205909, 1.584985, 0.155362)",
        "(0.206777, 1.577198, 0.158463)",
        "(0.208062, 1.569148, 0.160346)",
        "(0.209675, 1.561230, 0.161541)",
        "(0.210888, 1.553512, 0.162611)",
        "(0.211406, 1.549688, 0.163129)",
        "(0.212375, 1.542095, 0.163932)",
        "(0.213412, 1.534916, 0.164006)",
        "(0.214331, 1.528181, 0.163507)",
        "(0.215084, 1.521665, 0.162532)",
        "(0.215502, 1.518542, 0.161777)",
        "(0.216533, 1.512485, 0.159910)",
        "(0.217471, 1.506594, 0.157360)",
        "(0.218060, 1.501000, 0.153968)",
        "(0.218738, 1.495875, 0.149951)",
        "(0.219033, 1.493443, 0.147629)",
        "(0.219405, 1.488635, 0.142573)",
        "(0.219955, 1.484344, 0.137090)",
        "(0.220263, 1.480497, 0.131108)",
        "(0.220396, 1.477100, 0.124396)",
        "(0.220399, 1.475599, 0.120820)",
        "(0.220259, 1.473011, 0.113538)",
        "(0.220122, 1.470955, 0.105778)",
        "(0.220221, 1.469308, 0.097299)",
        "(0.219956, 1.468307, 0.089183)",
        "(0.219638, 1.468186, 0.085416)",
        "(0.218790, 1.468585, 0.077944)",
        "(0.218156, 1.469829, 0.070462)",
        "(0.217728, 1.471816, 0.063277)",
        "(0.217646, 1.474499, 0.056272)",
        "(0.217496, 1.476043, 0.053099)",
        "(0.216719, 1.479348, 0.047313)",
        "(0.215641, 1.483367, 0.042604)",
        "(0.214663, 1.488178, 0.038583)",
        "(0.213663, 1.493550, 0.034834)",
        "(0.213124, 1.496480, 0.033129)",
        "(0.211583, 1.502666, 0.030153)",
        "(0.209488, 1.509594, 0.028118)",
        "(0.207650, 1.517361, 0.027002)",
        "(0.206103, 1.525618, 0.026145)",
        "(0.205556, 1.529929, 0.025761)",
        "(0.204132, 1.538580, 0.025117)",
        "(0.201846, 1.547179, 0.024778)",
        "(0.199354, 1.555678, 0.025096)",
        "(0.196863, 1.563767, 0.025854)",
        "(0.195781, 1.567740, 0.026407)",
        "(0.194268, 1.575743, 0.028033)",
        "(0.193211, 1.583508, 0.030209)",
        "(0.191960, 1.590575, 0.033010)",
        "(0.190338, 1.596712, 0.036403)",
        "(0.189598, 1.599494, 0.038331)",
        "(0.188394, 1.604630, 0.042652)",
        "(0.187313, 1.608877, 0.047682)",
        "(0.186699, 1.612075, 0.053485)",
        "(0.186346, 1.614314, 0.059993)",
        "(0.186315, 1.615021, 0.063387)",
        "(0.185978, 1.615761, 0.070130)",
        "(0.185253, 1.615532, 0.077017)",
        "(0.184399, 1.614581, 0.084169)",
        "(0.183463, 1.612936, 0.091484)",
        "(0.183042, 1.611761, 0.095161)",
        "(0.182517, 1.608772, 0.102153)",
        "(0.183041, 1.604946, 0.108356)",
        "(0.183685, 1.600470, 0.113973)",
        "(0.183608, 1.595170, 0.119431)",
        "(0.183514, 1.592157, 0.122187)",
        "(0.183014, 1.585727, 0.127570)",
        "(0.182629, 1.578798, 0.132421)",
        "(0.182351, 1.571401, 0.137065)",
        "(0.182393, 1.563453, 0.141446)",
        "(0.182597, 1.559306, 0.143532)",
        "(0.182848, 1.550784, 0.147360)",
        "(0.182732, 1.541850, 0.150332)",
        "(0.182686, 1.532757, 0.152847)",
        "(0.182723, 1.528189, 0.154037)",
        "(0.183125, 1.519174, 0.156121)",
        "(0.183949, 1.510449, 0.157048)",
        "(0.184660, 1.501796, 0.156634)",
        "(0.185715, 1.493309, 0.154960)",
        "(0.186926, 1.485079, 0.153068)",
        "(0.187437, 1.481188, 0.151877)",
        "(0.188030, 1.473557, 0.149326)",
        "(0.188449, 1.466421, 0.145778)",
        "(0.189042, 1.459812, 0.141207)",
        "(0.189712, 1.453915, 0.135829)",
        "(0.190114, 1.451334, 0.132760)",
        "(0.190857, 1.446810, 0.125926)",
        "(0.191150, 1.442996, 0.118092)",
        "(0.191387, 1.439995, 0.109408)",
        "(0.192222, 1.438297, 0.100379)",
        "(0.192636, 1.437955, 0.095888)",
        "(0.193564, 1.437973, 0.086837)",
        "(0.194449, 1.438995, 0.077588)",
        "(0.195274, 1.441099, 0.068781)",
        "(0.196359, 1.444479, 0.060504)",
        "(0.197060, 1.446673, 0.056574)",
        "(0.198339, 1.451572, 0.049066)",
        "(0.199157, 1.457153, 0.042332)",
        "(0.199662, 1.463313, 0.036218)",
        "(0.200069, 1.470119, 0.030978)",
        "(0.200297, 1.473914, 0.028927)",
        "(0.200544, 1.482013, 0.025723)",
        "(0.200687, 1.490802, 0.023440)",
        "(0.200853, 1.500058, 0.021710)",
        "(0.201211, 1.509570, 0.020135)",
        "(0.201229, 1.514300, 0.019297)",
        "(0.200494, 1.523641, 0.018014)",
        "(0.199309, 1.533205, 0.017746)",
        "(0.198477, 1.543287, 0.018297)",
        "(0.198819, 1.553767, 0.019736)",
        "(0.199147, 1.558965, 0.020526)",
        "(0.199825, 1.568946, 0.021923)",
        "(0.200025, 1.578943, 0.023744)",
        "(0.199492, 1.588256, 0.026363)",
        "(0.198880, 1.596974, 0.029920)",
        "(0.198632, 1.600999, 0.031987)",
        "(0.198448, 1.608442, 0.036337)",
        "(0.198856, 1.614968, 0.041175)",
        "(0.199532, 1.620531, 0.046399)",
        "(0.199835, 1.625215, 0.052474)",
        "(0.199786, 1.627118, 0.055820)",
        "(0.199474, 1.630256, 0.062878)",
        "(0.199194, 1.632505, 0.070322)",
        "(0.199358, 1.634119, 0.078306)",
        "(0.199442, 1.634904, 0.086629)",
        "(0.199426, 1.634924, 0.090745)",
        "(0.199386, 1.634547, 0.098731)",
        "(0.199345, 1.633526, 0.106380)",
        "(0.199422, 1.631811, 0.113542)",
        "(0.199838, 1.629258, 0.120380)",
        "(0.199999, 1.627656, 0.123773)",
        "(0.200091, 1.624003, 0.130115)",
        "(0.199835, 1.619577, 0.135429)",
        "(0.199317, 1.614225, 0.139724)",
        "(0.199246, 1.608068, 0.143373)",
        "(0.199488, 1.604616, 0.144927)",
        "(0.199698, 1.597863, 0.148286)",
        "(0.199775, 1.590562, 0.151502)",
        "(0.199573, 1.582759, 0.154402)",
        "(0.199336, 1.574398, 0.156692)",
        "(0.199327, 1.570148, 0.157585)",
        "(0.199111, 1.561631, 0.158979)",
        "(0.198556, 1.552987, 0.159985)",
        "(0.197984, 1.544228, 0.160872)",
        "(0.197528, 1.535484, 0.160966)",
        "(0.197337, 1.531158, 0.160668)",
        "(0.197062, 1.522618, 0.159512)",
        "(0.196686, 1.514271, 0.157152)",
        "(0.196522, 1.506374, 0.154059)",
        "(0.196687, 1.499006, 0.150985)",
        "(0.196802, 1.495513, 0.149443)",
        "(0.197018, 1.488664, 0.146273)",
        "(0.197098, 1.482307, 0.142360)",
        "(0.197216, 1.476375, 0.137286)",
        "(0.197455, 1.470907, 0.131428)",
        "(0.197494, 1.468366, 0.128333)",
        "(0.197409, 1.463551, 0.122162)",
        "(0.197129, 1.459278, 0.115637)",
        "(0.196805, 1.455499, 0.108260)",
        "(0.196774, 1.452355, 0.100447)",
        "(0.197002, 1.451173, 0.096498)",
        "(0.197397, 1.449172, 0.088300)",
        "(0.197369, 1.447792, 0.080053)",
        "(0.197042, 1.447427, 0.072494)",
        "(0.196983, 1.448285, 0.065512)",
        "(0.196966, 1.449027, 0.062044)",
        "(0.196959, 1.450830, 0.054866)",
        "(0.197020, 1.453555, 0.048454)"
    ],
    "leftHandPositions": [
        "(0.190986, 1.463717, -0.211686)",
        "(0.191672, 1.462095, -0.206955)",
        "(0.191890, 1.461314, -0.204650)",
        "(0.192050, 1.459647, -0.200164)",
        "(0.191798, 1.457957, -0.195762)",
        "(0.191091, 1.456382, -0.191484)",
        "(0.190395, 1.454976, -0.187321)",
        "(0.189760, 1.453728, -0.183376)",
        "(0.189391, 1.453194, -0.181413)",
        "(0.188406, 1.452024, -0.177179)",
        "(0.187327, 1.450602, -0.172071)",
        "(0.186569, 1.448882, -0.166380)",
        "(0.185894, 1.447461, -0.161049)",
        "(0.185766, 1.446792, -0.158482)",
        "(0.185624, 1.445175, -0.153478)",
        "(0.185409, 1.443109, -0.148649)",
        "(0.185297, 1.440677, -0.144268)",
        "(0.185371, 1.438154, -0.141122)",
        "(0.185517, 1.436998, -0.140180)",
        "(0.186149, 1.434790, -0.138993)",
        "(0.186613, 1.432654, -0.138514)",
        "(0.186567, 1.430767, -0.138267)",
        "(0.185908, 1.429278, -0.138005)",
        "(0.185399, 1.428780, -0.137899)",
        "(0.184342, 1.427958, -0.137489)",
        "(0.183617, 1.427679, -0.136810)",
        "(0.183240, 1.427844, -0.136198)",
        "(0.183066, 1.428412, -0.135198)",
        "(0.183173, 1.428922, -0.134517)",
        "(0.182797, 1.429160, -0.133077)",
        "(0.182593, 1.430133, -0.131819)",
        "(0.183276, 1.430929, -0.130897)",
        "(0.184111, 1.432256, -0.129926)",
        "(0.184685, 1.432720, -0.129493)",
        "(0.185835, 1.432845, -0.128534)",
        "(0.186394, 1.432195, -0.127329)",
        "(0.186532, 1.431515, -0.126421)",
        "(0.186859, 1.431117, -0.125952)",
        "(0.187099, 1.430568, -0.125527)",
        "(0.187348, 1.429189, -0.124593)",
        "(0.187345, 1.427870, -0.123883)",
        "(0.187229, 1.426573, -0.123448)",
        "(0.187037, 1.425588, -0.123407)",
        "(0.187165, 1.425212, -0.123513)",
        "(0.187851, 1.424553, -0.123865)",
        "(0.188165, 1.425275, -0.124605)",
        "(0.188360, 1.424110, -0.124805)",
        "(0.188466, 1.424073, -0.124117)",
        "(0.188944, 1.424030, -0.123955)",
        "(0.189978, 1.424494, -0.123862)",
        "(0.190902, 1.424826, -0.123138)",
        "(0.191798, 1.425137, -0.122107)",
        "(0.192838, 1.425653, -0.120923)",
        "(0.193508, 1.425926, -0.120262)",
        "(0.194805, 1.426602, -0.118833)",
        "(0.195912, 1.427531, -0.117222)",
        "(0.196277, 1.428756, -0.115162)",
        "(0.195909, 1.430254, -0.112724)",
        "(0.195667, 1.431186, -0.111412)",
        "(0.195475, 1.433161, -0.108781)",
        "(0.195289, 1.435199, -0.106091)",
        "(0.194485, 1.437179, -0.103359)",
        "(0.192689, 1.439189, -0.100393)",
        "(0.191530, 1.440295, -0.098825)",
        "(0.189516, 1.442499, -0.095681)",
        "(0.187820, 1.445221, -0.093025)",
        "(0.186055, 1.448670, -0.090582)",
        "(0.184120, 1.452510, -0.087759)",
        "(0.183022, 1.454703, -0.086269)",
        "(0.180689, 1.459584, -0.083395)",
        "(0.178531, 1.464524, -0.080766)",
        "(0.176316, 1.469687, -0.078627)",
        "(0.173789, 1.474964, -0.076811)",
        "(0.172432, 1.477581, -0.075976)",
        "(0.169876, 1.482666, -0.074357)",
        "(0.167673, 1.487399, -0.072982)",
        "(0.165617, 1.491992, -0.072097)",
        "(0.163525, 1.496249, -0.071595)",
        "(0.162489, 1.498255, -0.071384)",
        "(0.161126, 1.502198, -0.070842)",
        "(0.160364, 1.506041, -0.070311)",
        "(0.159641, 1.509758, -0.069863)",
        "(0.159226, 1.513127, -0.069354)",
        "(0.159135, 1.514704, -0.069106)",
        "(0.159116, 1.517679, -0.068732)",
        "(0.159488, 1.520589, -0.068700)",
        "(0.160053, 1.523511, -0.068993)",
        "(0.160562, 1.526065, -0.069253)",
        "(0.160842, 1.527280, -0.069439)",
        "(0.161491, 1.529632, -0.069827)",
        "(0.162127, 1.531812, -0.070142)",
        "(0.162707, 1.533929, -0.070636)",
        "(0.163334, 1.536124, -0.071492)",
        "(0.163620, 1.537199, -0.071989)",
        "(0.164037, 1.539303, -0.073006)",
        "(0.164271, 1.541467, -0.074217)",
        "(0.164456, 1.543676, -0.075525)",
        "(0.164657, 1.545985, -0.076807)",
        "(0.164816, 1.547221, -0.077518)",
        "(0.165039, 1.549876, -0.079128)",
        "(0.165285, 1.552794, -0.080813)",
        "(0.165580, 1.555896, -0.082615)",
        "(0.165941, 1.559131, -0.084570)",
        "(0.166147, 1.560789, -0.085581)",
        "(0.166636, 1.564156, -0.087713)",
        "(0.166978, 1.567543, -0.090049)",
        "(0.167158, 1.570859, -0.092423)",
        "(0.167423, 1.574047, -0.094795)",
        "(0.167544, 1.575645, -0.096043)",
        "(0.167810, 1.578845, -0.098704)",
        "(0.168058, 1.582097, -0.101559)",
        "(0.168286, 1.585258, -0.104437)",
        "(0.168592, 1.588358, -0.107444)",
        "(0.168825, 1.589835, -0.109034)",
        "(0.169033, 1.592655, -0.112408)",
        "(0.169002, 1.595328, -0.115935)",
        "(0.168973, 1.597705, -0.119547)",
        "(0.169154, 1.599724, -0.123230)",
        "(0.169348, 1.600625, -0.125071)",
        "(0.170060, 1.602235, -0.128815)",
        "(0.170688, 1.603448, -0.132744)",
        "(0.171185, 1.604248, -0.136871)",
        "(0.171587, 1.604660, -0.141276)",
        "(0.171722, 1.604680, -0.143552)",
        "(0.171954, 1.604394, -0.148045)",
        "(0.172334, 1.603681, -0.152487)",
        "(0.172880, 1.602514, -0.156848)",
        "(0.173471, 1.600728, -0.161081)",
        "(0.173747, 1.599655, -0.163151)",
        "(0.174440, 1.597313, -0.167352)",
        "(0.175189, 1.594664, -0.171736)",
        "(0.176034, 1.591772, -0.176275)",
        "(0.176870, 1.588642, -0.180853)",
        "(0.177134, 1.586993, -0.183193)",
        "(0.177614, 1.583496, -0.187833)",
        "(0.178485, 1.579575, -0.192181)",
        "(0.179577, 1.575287, -0.196089)",
        "(0.180380, 1.570569, -0.199495)",
        "(0.180702, 1.568094, -0.201040)",
        "(0.181436, 1.563271, -0.204044)",
        "(0.182328, 1.558539, -0.206903)",
        "(0.183155, 1.553712, -0.209454)",
        "(0.184025, 1.548883, -0.211775)",
        "(0.184559, 1.546552, -0.212774)",
        "(0.185647, 1.541965, -0.214395)",
        "(0.186903, 1.537299, -0.215538)",
        "(0.188384, 1.532549, -0.216227)",
        "(0.189688, 1.527619, -0.216415)",
        "(0.190248, 1.525051, -0.216232)",
        "(0.191531, 1.519776, -0.215405)",
        "(0.193111, 1.514245, -0.213946)",
        "(0.194735, 1.508351, -0.212060)",
        "(0.196199, 1.502031, -0.209740)",
        "(0.196882, 1.498643, -0.208279)",
        "(0.198105, 1.491498, -0.205100)",
        "(0.199473, 1.484175, -0.201677)",
        "(0.200551, 1.476725, -0.197934)",
        "(0.201136, 1.468820, -0.193627)",
        "(0.201313, 1.464959, -0.191311)",
        "(0.201602, 1.457358, -0.186388)",
        "(0.201217, 1.450345, -0.180524)",
        "(0.200363, 1.444147, -0.173960)",
        "(0.199226, 1.438644, -0.166838)",
        "(0.198724, 1.436234, -0.163081)",
        "(0.198230, 1.432011, -0.155184)",
        "(0.198064, 1.428648, -0.147111)",
        "(0.197658, 1.426122, -0.139089)",
        "(0.197285, 1.424515, -0.131183)",
        "(0.197031, 1.424054, -0.127309)",
        "(0.196433, 1.423751, -0.119703)",
        "(0.195833, 1.424473, -0.112552)",
        "(0.194995, 1.426345, -0.105929)",
        "(0.194003, 1.429209, -0.099668)",
        "(0.193568, 1.431092, -0.096682)",
        "(0.192770, 1.435535, -0.091007)",
        "(0.191985, 1.440948, -0.085689)",
        "(0.191307, 1.447088, -0.080829)",
        "(0.190427, 1.453963, -0.076678)",
        "(0.189898, 1.457799, -0.074884)",
        "(0.188834, 1.465830, -0.071614)",
        "(0.187582, 1.474228, -0.068732)",
        "(0.186455, 1.483002, -0.066168)",
        "(0.185343, 1.491925, -0.064067)",
        "(0.184703, 1.496483, -0.063236)",
        "(0.183806, 1.505805, -0.061676)",
        "(0.183124, 1.515105, -0.060236)",
        "(0.182298, 1.524194, -0.058831)",
        "(0.181422, 1.532928, -0.057601)",
        "(0.180735, 1.537140, -0.057208)",
        "(0.179155, 1.545338, -0.056861)",
        "(0.177619, 1.553331, -0.057059)",
        "(0.176390, 1.561195, -0.057636)",
        "(0.175230, 1.568675, -0.058559)",
        "(0.174711, 1.572220, -0.059077)",
        "(0.173663, 1.578996, -0.060333)",
        "(0.172323, 1.585404, -0.062213)",
        "(0.170814, 1.591357, -0.064595)",
        "(0.169290, 1.597067, -0.067735)",
        "(0.168710, 1.599867, -0.069529)",
        "(0.167825, 1.605236, -0.073317)",
        "(0.167039, 1.610138, -0.077165)",
        "(0.166367, 1.614475, -0.080931)",
        "(0.165771, 1.618378, -0.085163)",
        "(0.165482, 1.620155, -0.087551)",
        "(0.164936, 1.623538, -0.092665)",
        "(0.164538, 1.626541, -0.098124)",
        "(0.164274, 1.629025, -0.103812)",
        "(0.164361, 1.630931, -0.109704)",
        "(0.164386, 1.631640, -0.112694)",
        "(0.164357, 1.632668, -0.118761)",
        "(0.164597, 1.633213, -0.125066)",
        "(0.165221, 1.633298, -0.131673)",
        "(0.165739, 1.632775, -0.138259)",
        "(0.165903, 1.632271, -0.141538)",
        "(0.166143, 1.630951, -0.148016)",
        "(0.166381, 1.629232, -0.154446)",
        "(0.166978, 1.627234, -0.160685)",
        "(0.167921, 1.624794, -0.166569)",
        "(0.168454, 1.623332, -0.169368)",
        "(0.169457, 1.620170, -0.174802)",
        "(0.170296, 1.616503, -0.179957)",
        "(0.171282, 1.612422, -0.185295)",
        "(0.172456, 1.608090, -0.190721)",
        "(0.173049, 1.605717, -0.193322)",
        "(0.174364, 1.600597, -0.198192)",
        "(0.176039, 1.594998, -0.202701)",
        "(0.177626, 1.588878, -0.206386)",
        "(0.178954, 1.582279, -0.209256)",
        "(0.179547, 1.578784, -0.210401)",
        "(0.180805, 1.571506, -0.212360)",
        "(0.182224, 1.563672, -0.213739)",
        "(0.183736, 1.555391, -0.214244)",
        "(0.184641, 1.546560, -0.213657)",
        "(0.184725, 1.541939, -0.212924)",
        "(0.184593, 1.532696, -0.211358)",
        "(0.184419, 1.523610, -0.209895)",
        "(0.184344, 1.514725, -0.208231)",
        "(0.184123, 1.506189, -0.205620)",
        "(0.183902, 1.502080, -0.203945)",
        "(0.183337, 1.494085, -0.200187)",
        "(0.182466, 1.486454, -0.195790)",
        "(0.181173, 1.479435, -0.190887)",
        "(0.179873, 1.473053, -0.185358)",
        "(0.179282, 1.469969, -0.182176)",
        "(0.178374, 1.464567, -0.175176)",
        "(0.177687, 1.459758, -0.167977)",
        "(0.176921, 1.455598, -0.160588)",
        "(0.176149, 1.452306, -0.153174)",
        "(0.175699, 1.451063, -0.149639)",
        "(0.174859, 1.449202, -0.142830)",
        "(0.174171, 1.448265, -0.136288)",
        "(0.173581, 1.448071, -0.129520)",
        "(0.173363, 1.448764, -0.122750)",
        "(0.173389, 1.449545, -0.119577)",
        "(0.173425, 1.451792, -0.113690)",
        "(0.173629, 1.454909, -0.108207)",
        "(0.173847, 1.458832, -0.102880)",
        "(0.174168, 1.463251, -0.097557)",
        "(0.174298, 1.465719, -0.095020)",
        "(0.174427, 1.471032, -0.090495)",
        "(0.174432, 1.476812, -0.086427)",
        "(0.174178, 1.483178, -0.082713)",
        "(0.174277, 1.489734, -0.079579)",
        "(0.174339, 1.493288, -0.078197)",
        "(0.174408, 1.500494, -0.075621)",
        "(0.174360, 1.508050, -0.073471)",
        "(0.174267, 1.511986, -0.072374)",
        "(0.174218, 1.519617, -0.070635)",
        "(0.174275, 1.527254, -0.069458)",
        "(0.174463, 1.534977, -0.068782)",
        "(0.174385, 1.542501, -0.068421)",
        "(0.174223, 1.549836, -0.068215)",
        "(0.173931, 1.557055, -0.068280)",
        "(0.173739, 1.560582, -0.068483)",
        "(0.173390, 1.567532, -0.069317)",
        "(0.173367, 1.574436, -0.070602)",
        "(0.173340, 1.581093, -0.072019)",
        "(0.173420, 1.587470, -0.073693)",
        "(0.173525, 1.590521, -0.074698)",
        "(0.173715, 1.596432, -0.076855)",
        "(0.174079, 1.601891, -0.079286)",
        "(0.174342, 1.606977, -0.082090)",
        "(0.174800, 1.611677, -0.085162)",
        "(0.175040, 1.613906, -0.086868)",
        "(0.175348, 1.618164, -0.090487)",
        "(0.175479, 1.622021, -0.094483)",
        "(0.175696, 1.625437, -0.098749)",
        "(0.176010, 1.628443, -0.103315)",
        "(0.176209, 1.629707, -0.105664)",
        "(0.176617, 1.631890, -0.110483)",
        "(0.177014, 1.633580, -0.115625)",
        "(0.177476, 1.634808, -0.121000)",
        "(0.177891, 1.635528, -0.126486)",
        "(0.178005, 1.635697, -0.129220)",
        "(0.178032, 1.635502, -0.134631)",
        "(0.178143, 1.634865, -0.139984)",
        "(0.178431, 1.633626, -0.145155)",
        "(0.178981, 1.631994, -0.150106)",
        "(0.179267, 1.630886, -0.152423)",
        "(0.179620, 1.628335, -0.156922)",
        "(0.179824, 1.625389, -0.161301)",
        "(0.180053, 1.622077, -0.165524)",
        "(0.180168, 1.618335, -0.169346)",
        "(0.180345, 1.616199, -0.170993)",
        "(0.181082, 1.611855, -0.174005)",
        "(0.182019, 1.607257, -0.176610)",
        "(0.182674, 1.602242, -0.178665)",
        "(0.183169, 1.596979, -0.180604)",
        "(0.183377, 1.594212, -0.181544)",
        "(0.183882, 1.588500, -0.183511)",
        "(0.184658, 1.582623, -0.185426)",
        "(0.185755, 1.576491, -0.186945)",
        "(0.186835, 1.570111, -0.187788)",
        "(0.187337, 1.566840, -0.188036)",
        "(0.188177, 1.560148, -0.188373)",
        "(0.188946, 1.553307, -0.188476)",
        "(0.189441, 1.546318, -0.188337)",
        "(0.189897, 1.539399, -0.187806)",
        "(0.190202, 1.536031, -0.187304)",
        "(0.190876, 1.529542, -0.185880)",
        "(0.191163, 1.523200, -0.183799)",
        "(0.191199, 1.517172, -0.181357)",
        "(0.191233, 1.511644, -0.178532)",
        "(0.191229, 1.509044, -0.176778)",
        "(0.191156, 1.504044, -0.172713)",
        "(0.190968, 1.499417, -0.167963)",
        "(0.190649, 1.495118, -0.162767)",
        "(0.190267, 1.491247, -0.157321)",
        "(0.190024, 1.489463, -0.154440)",
        "(0.189323, 1.486024, -0.148579)",
        "(0.188655, 1.483108, -0.142705)",
        "(0.188003, 1.480777, -0.136855)",
        "(0.187299, 1.478963, -0.130779)",
        "(0.187046, 1.478341, -0.127715)",
        "(0.186467, 1.477542, -0.121741)",
        "(0.185666, 1.477378, -0.115811)",
        "(0.184852, 1.477821, -0.110033)",
        "(0.184180, 1.479046, -0.104466)",
        "(0.183949, 1.480024, -0.101744)",
        "(0.183360, 1.482284, -0.096482)",
        "(0.182655, 1.485023, -0.091525)",
        "(0.182158, 1.488361, -0.086756)",
        "(0.181595, 1.492223, -0.082551)",
        "(0.181295, 1.494353, -0.080704)",
        "(0.180826, 1.499005, -0.077316)",
        "(0.180430, 1.504007, -0.074196)",
        "(0.179889, 1.509300, -0.071359)",
        "(0.179504, 1.514922, -0.068880)",
        "(0.179251, 1.517832, -0.067922)",
        "(0.178502, 1.523755, -0.066297)",
        "(0.177507, 1.529856, -0.065039)",
        "(0.176519, 1.535779, -0.064088)",
        "(0.175766, 1.541864, -0.063538)",
        "(0.175535, 1.545043, -0.063469)",
        "(0.175158, 1.551508, -0.063619)",
        "(0.174456, 1.557975, -0.064190)",
        "(0.173631, 1.564334, -0.065099)",
        "(0.172903, 1.570657, -0.066383)",
        "(0.172691, 1.573817, -0.067149)",
        "(0.172411, 1.579972, -0.068870)",
        "(0.172319, 1.585967, -0.071066)",
        "(0.172586, 1.591785, -0.073623)",
        "(0.172850, 1.597293, -0.076209)",
        "(0.172962, 1.599864, -0.077478)",
        "(0.173170, 1.604732, -0.080207)",
        "(0.173310, 1.609244, -0.083372)",
        "(0.173592, 1.613448, -0.086922)",
        "(0.173901, 1.617341, -0.090696)",
        "(0.174020, 1.619079, -0.092641)",
        "(0.174356, 1.622232, -0.096405)",
        "(0.174814, 1.624883, -0.100195)",
        "(0.175405, 1.627013, -0.104215)",
        "(0.175775, 1.628588, -0.108371)",
        "(0.175863, 1.629138, -0.110485)",
        "(0.176082, 1.629944, -0.115007)",
        "(0.176363, 1.630244, -0.119650)",
        "(0.176627, 1.629948, -0.124291)",
        "(0.177136, 1.629042, -0.128891)",
        "(0.177386, 1.628332, -0.131161)",
        "(0.177718, 1.626618, -0.135671)",
        "(0.178160, 1.624387, -0.140063)",
        "(0.178663, 1.621746, -0.144748)",
        "(0.179168, 1.619042, -0.149919)",
        "(0.179369, 1.617649, -0.152630)",
        "(0.179400, 1.614704, -0.157797)",
        "(0.179585, 1.611417, -0.162326)",
        "(0.180280, 1.607742, -0.166255)",
        "(0.180999, 1.603894, -0.169786)",
        "(0.181291, 1.601857, -0.171378)",
        "(0.181565, 1.597477, -0.174346)",
        "(0.182014, 1.592837, -0.176713)",
        "(0.182609, 1.587879, -0.178420)",
        "(0.183470, 1.582556, -0.179812)",
        "(0.183940, 1.579772, -0.180493)",
        "(0.184725, 1.574176, -0.181773)",
        "(0.185224, 1.568348, -0.182621)",
        "(0.185713, 1.562085, -0.183230)",
        "(0.186253, 1.555577, -0.183437)",
        "(0.186486, 1.552283, -0.183303)",
        "(0.186999, 1.545784, -0.182745)",
        "(0.187379, 1.539209, -0.181728)",
        "(0.187665, 1.532616, -0.179988)",
        "(0.187837, 1.526111, -0.177683)",
        "(0.187959, 1.522958, -0.176286)",
        "(0.188247, 1.516877, -0.173232)",
        "(0.188207, 1.511014, -0.169798)",
        "(0.187916, 1.505449, -0.166018)",
        "(0.187497, 1.500293, -0.161911)",
        "(0.187285, 1.497894, -0.159598)",
        "(0.186892, 1.493390, -0.154581)",
        "(0.186585, 1.489482, -0.149243)",
        "(0.186064, 1.486115, -0.143724)",
        "(0.185346, 1.483337, -0.138165)",
        "(0.184862, 1.482221, -0.135353)",
        "(0.183864, 1.480487, -0.129837)",
        "(0.182851, 1.479521, -0.124306)",
        "(0.181703, 1.479244, -0.118768)",
        "(0.180872, 1.479797, -0.113145)",
        "(0.180378, 1.480324, -0.110204)",
        "(0.179243, 1.481694, -0.104470)",
        "(0.178119, 1.483836, -0.099415)",
        "(0.176970, 1.486604, -0.094987)",
        "(0.175545, 1.489977, -0.091056)",
        "(0.174831, 1.491963, -0.089217)",
        "(0.173618, 1.496422, -0.085709)",
        "(0.172628, 1.501593, -0.082645)",
        "(0.171566, 1.507342, -0.079950)",
        "(0.170760, 1.513605, -0.077490)",
        "(0.170327, 1.516916, -0.076458)",
        "(0.169622, 1.523844, -0.074562)",
        "(0.168926, 1.530956, -0.072992)",
        "(0.168185, 1.538206, -0.071778)",
        "(0.167499, 1.545588, -0.070851)",
        "(0.167181, 1.549337, -0.070503)",
        "(0.166680, 1.556892, -0.070148)",
        "(0.166673, 1.564461, -0.070025)",
        "(0.167076, 1.572024, -0.070399)",
        "(0.167499, 1.579425, -0.071165)",
        "(0.167670, 1.582924, -0.071619)",
        "(0.167866, 1.589767, -0.072690)",
        "(0.168063, 1.596366, -0.074406)",
        "(0.168426, 1.602649, -0.076947)",
        "(0.168715, 1.608491, -0.079941)",
        "(0.168839, 1.611285, -0.081571)",
        "(0.169029, 1.616475, -0.085414)",
        "(0.169084, 1.621277, -0.089580)",
        "(0.168773, 1.625357, -0.094000)",
        "(0.168502, 1.628936, -0.098651)",
        "(0.168477, 1.630386, -0.101207)",
        "(0.168736, 1.633101, -0.106221)",
        "(0.169230, 1.635281, -0.111390)",
        "(0.169882, 1.636848, -0.116765)",
        "(0.170321, 1.637808, -0.122315)",
        "(0.170438, 1.638024, -0.125140)",
        "(0.170520, 1.638037, -0.130871)",
        "(0.170502, 1.637414, -0.136747)",
        "(0.170347, 1.636156, -0.142636)",
        "(0.170335, 1.634318, -0.148640)",
        "(0.170504, 1.633186, -0.151677)",
        "(0.171023, 1.630569, -0.157601)",
        "(0.171719, 1.627427, -0.163084)",
        "(0.172728, 1.623658, -0.167956)",
        "(0.174007, 1.619338, -0.172267)",
        "(0.174755, 1.617016, -0.174266)",
        "(0.176133, 1.612135, -0.178266)",
        "(0.177426, 1.607036, -0.182101)",
        "(0.178896, 1.601760, -0.185435)",
        "(0.179618, 1.599110, -0.186868)",
        "(0.181001, 1.593708, -0.189205)",
        "(0.182215, 1.588255, -0.191198)",
        "(0.183264, 1.582850, -0.192603)",
        "(0.184173, 1.577529, -0.193415)",
        "(0.185184, 1.572093, -0.193701)",
        "(0.185722, 1.569306, -0.193654)",
        "(0.186704, 1.563641, -0.193195)",
        "(0.187628, 1.557876, -0.192047)",
        "(0.188464, 1.552021, -0.190360)",
        "(0.189247, 1.546122, -0.188421)",
        "(0.189617, 1.543191, -0.187352)",
        "(0.190285, 1.537286, -0.184686)",
        "(0.190939, 1.531392, -0.181533)",
        "(0.191527, 1.525580, -0.177689)",
        "(0.192018, 1.520077, -0.173667)",
        "(0.192064, 1.517538, -0.171509)",
        "(0.191910, 1.512602, -0.167071)",
        "(0.191645, 1.508070, -0.162439)",
        "(0.191416, 1.503891, -0.157401)",
        "(0.191269, 1.500257, -0.151659)",
        "(0.191128, 1.498596, -0.148691)",
        "(0.190749, 1.495603, -0.142632)",
        "(0.190329, 1.493135, -0.136507)",
        "(0.189824, 1.491366, -0.130345)",
        "(0.189502, 1.490026, -0.124047)",
        "(0.189367, 1.489712, -0.120809)",
        "(0.189175, 1.489434, -0.114358)",
        "(0.188858, 1.489890, -0.108145)",
        "(0.188296, 1.491034, -0.102141)",
        "(0.187569, 1.493075, -0.096236)",
        "(0.187176, 1.494266, -0.093311)",
        "(0.186333, 1.497174, -0.087673)",
        "(0.185383, 1.500694, -0.082546)",
        "(0.184252, 1.504916, -0.078137)",
        "(0.183035, 1.509824, -0.074258)",
        "(0.182498, 1.512497, -0.072412)",
        "(0.181624, 1.518130, -0.068710)",
        "(0.181040, 1.524268, -0.065288)",
        "(0.180087, 1.530795, -0.062240)",
        "(0.178859, 1.537623, -0.059725)",
        "(0.178169, 1.541161, -0.058783)",
        "(0.176506, 1.548205, -0.057265)",
        "(0.174904, 1.555373, -0.056330)",
        "(0.173453, 1.562680, -0.056201)",
        "(0.172085, 1.569895, -0.056304)",
        "(0.171465, 1.573409, -0.056406)",
        "(0.170237, 1.580369, -0.056903)",
        "(0.168984, 1.587087, -0.057796)",
        "(0.168311, 1.590220, -0.058451)",
        "(0.166897, 1.596318, -0.060030)",
        "(0.165729, 1.602194, -0.062419)",
        "(0.165118, 1.607841, -0.065386)",
        "(0.164728, 1.613107, -0.068474)",
        "(0.164118, 1.617916, -0.071887)",
        "(0.163310, 1.622251, -0.075690)",
        "(0.162860, 1.624217, -0.077776)",
        "(0.161818, 1.627939, -0.082391)",
        "(0.160569, 1.631138, -0.087466)",
        "(0.159752, 1.633806, -0.092772)",
        "(0.159376, 1.635974, -0.098292)",
        "(0.159253, 1.636793, -0.101079)",
        "(0.158884, 1.637908, -0.106553)",
        "(0.158434, 1.638403, -0.112236)",
        "(0.157844, 1.638410, -0.118303)",
        "(0.157280, 1.638018, -0.124773)",
        "(0.157099, 1.637608, -0.128029)",
        "(0.156745, 1.636422, -0.134337)",
        "(0.156536, 1.634633, -0.140220)",
        "(0.156615, 1.632436, -0.145729)",
        "(0.156683, 1.629670, -0.150827)",
        "(0.156698, 1.628064, -0.153260)",
        "(0.156820, 1.624684, -0.158157)",
        "(0.157103, 1.620925, -0.163357)",
        "(0.157664, 1.617031, -0.168155)",
        "(0.158421, 1.612862, -0.172566)",
        "(0.158836, 1.610600, -0.174565)",
        "(0.159829, 1.605782, -0.177952)",
        "(0.161040, 1.600614, -0.180677)",
        "(0.162130, 1.595118, -0.182913)",
        "(0.163189, 1.589319, -0.184652)",
        "(0.163615, 1.586273, -0.185272)",
        "(0.164406, 1.580040, -0.186178)",
        "(0.165370, 1.573656, -0.186606)",
        "(0.165959, 1.567107, -0.186608)",
        "(0.166205, 1.560377, -0.186070)",
        "(0.166295, 1.556983, -0.185585)",
        "(0.166347, 1.550188, -0.184203)",
        "(0.166547, 1.543450, -0.182530)",
        "(0.166979, 1.536994, -0.180813)",
        "(0.167461, 1.530910, -0.178853)",
        "(0.167513, 1.527958, -0.177581)",
        "(0.167543, 1.522221, -0.174398)",
        "(0.167951, 1.516939, -0.170704)",
        "(0.168439, 1.512056, -0.166675)",
        "(0.169062, 1.507676, -0.162063)",
        "(0.169407, 1.505603, -0.159542)",
        "(0.170027, 1.501765, -0.154002)",
        "(0.170641, 1.498269, -0.148129)",
        "(0.171374, 1.495326, -0.141973)",
        "(0.172145, 1.493021, -0.135712)",
        "(0.172504, 1.492112, -0.132446)",
        "(0.173182, 1.490673, -0.125777)",
        "(0.173768, 1.489738, -0.119078)",
        "(0.174331, 1.489388, -0.112295)",
        "(0.174632, 1.489597, -0.108822)",
        "(0.175366, 1.490237, -0.101978)",
        "(0.175986, 1.491585, -0.095383)",
        "(0.176471, 1.493459, -0.089043)",
        "(0.176943, 1.495921, -0.083253)",
        "(0.177471, 1.499089, -0.078011)",
        "(0.177799, 1.500967, -0.075594)",
        "(0.178371, 1.505068, -0.071178)",
        "(0.179026, 1.509677, -0.067433)",
        "(0.179680, 1.514869, -0.064204)",
        "(0.180153, 1.520442, -0.061343)",
        "(0.180334, 1.523461, -0.060214)",
        "(0.180796, 1.530008, -0.058508)",
        "(0.181182, 1.537090, -0.057223)",
        "(0.181516, 1.544448, -0.056487)",
        "(0.181817, 1.552110, -0.056415)",
        "(0.181986, 1.555973, -0.056482)",
        "(0.182270, 1.563644, -0.056783)",
        "(0.182455, 1.571311, -0.057675)",
        "(0.182731, 1.578942, -0.059147)",
        "(0.183114, 1.586409, -0.060878)",
        "(0.183221, 1.590050, -0.061898)",
        "(0.183582, 1.597239, -0.064318)",
        "(0.184065, 1.604118, -0.067126)",
        "(0.184377, 1.610565, -0.070247)",
        "(0.184823, 1.616721, -0.073883)",
        "(0.184979, 1.619625, -0.075901)",
        "(0.185158, 1.625170, -0.079942)",
        "(0.185139, 1.630177, -0.084336)",
        "(0.184925, 1.634688, -0.089286)",
        "(0.184686, 1.638817, -0.094822)",
        "(0.184558, 1.640688, -0.097723)",
        "(0.184431, 1.644153, -0.103658)",
        "(0.184310, 1.647014, -0.109687)",
        "(0.184081, 1.649222, -0.116106)",
        "(0.183942, 1.650864, -0.122918)",
        "(0.183905, 1.651451, -0.126515)",
        "(0.184140, 1.652403, -0.133886)",
        "(0.184870, 1.653009, -0.141298)",
        "(0.186096, 1.652976, -0.148202)",
        "(0.187471, 1.652364, -0.154628)",
        "(0.188154, 1.651870, -0.157692)",
        "(0.189234, 1.650545, -0.163790)",
        "(0.190121, 1.648741, -0.169666)",
        "(0.191241, 1.646484, -0.175099)",
        "(0.192692, 1.643665, -0.179880)",
        "(0.193498, 1.641942, -0.182126)",
        "(0.194923, 1.637994, -0.186711)",
        "(0.196355, 1.633401, -0.191022)",
        "(0.197599, 1.628183, -0.194635)",
        "(0.198773, 1.622470, -0.197497)",
        "(0.199329, 1.619427, -0.198618)",
        "(0.199948, 1.613154, -0.200435)",
        "(0.200361, 1.606712, -0.201596)",
        "(0.200728, 1.600101, -0.202573)",
        "(0.200973, 1.593288, -0.203311)",
        "(0.201031, 1.589858, -0.203569)",
        "(0.201007, 1.582990, -0.203774)",
        "(0.200831, 1.575881, -0.203427)",
        "(0.200706, 1.568581, -0.202531)",
        "(0.200849, 1.561219, -0.201178)",
        "(0.200851, 1.557483, -0.200348)",
        "(0.200622, 1.549973, -0.198322)",
        "(0.200405, 1.542588, -0.195812)",
        "(0.199999, 1.535317, -0.192818)",
        "(0.199413, 1.528186, -0.189073)",
        "(0.199064, 1.524727, -0.186808)",
        "(0.198208, 1.517864, -0.181726)",
        "(0.197430, 1.511231, -0.176028)",
        "(0.196959, 1.504920, -0.169853)",
        "(0.196330, 1.499120, -0.163202)",
        "(0.196037, 1.496492, -0.159797)",
        "(0.195491, 1.491721, -0.153132)",
        "(0.194901, 1.487592, -0.146814)",
        "(0.194438, 1.484062, -0.140669)",
        "(0.194192, 1.481470, -0.134690)",
        "(0.194088, 1.480440, -0.131647)",
        "(0.193953, 1.478833, -0.125222)",
        "(0.193967, 1.478072, -0.118744)",
        "(0.193867, 1.478194, -0.112516)",
        "(0.193993, 1.479239, -0.106221)",
        "(0.194153, 1.480132, -0.103218)",
        "(0.194575, 1.482567, -0.097667)",
        "(0.195046, 1.485831, -0.092484)",
        "(0.195354, 1.489737, -0.087518)",
        "(0.195529, 1.494257, -0.083137)",
        "(0.195669, 1.496745, -0.081130)",
        "(0.195918, 1.502069, -0.077286)",
        "(0.196203, 1.508057, -0.074023)",
        "(0.196628, 1.514634, -0.071380)",
        "(0.197231, 1.521579, -0.069145)",
        "(0.197376, 1.525098, -0.068193)",
        "(0.197277, 1.532320, -0.066697)",
        "(0.197092, 1.539638, -0.065643)",
        "(0.196440, 1.546988, -0.064993)",
        "(0.195699, 1.554313, -0.064634)",
        "(0.195318, 1.558022, -0.064680)",
        "(0.194600, 1.565400, -0.064955)",
        "(0.193984, 1.572650, -0.065925)",
        "(0.193371, 1.579707, -0.067187)",
        "(0.192959, 1.586498, -0.068423)",
        "(0.192799, 1.589787, -0.069085)",
        "(0.192525, 1.596263, -0.070749)",
        "(0.192309, 1.602721, -0.073168)",
        "(0.191886, 1.608991, -0.076182)",
        "(0.191448, 1.615077, -0.079509)",
        "(0.191307, 1.617904, -0.081380)",
        "(0.191258, 1.623489, -0.085144)",
        "(0.191109, 1.628481, -0.089050)",
        "(0.190767, 1.632913, -0.092937)",
        "(0.190558, 1.636722, -0.097252)",
        "(0.190396, 1.638480, -0.099637)",
        "(0.189855, 1.641671, -0.104663)",
        "(0.189220, 1.644336, -0.110045)",
        "(0.188738, 1.646201, -0.115909)",
        "(0.188553, 1.647507, -0.121591)",
        "(0.188577, 1.647718, -0.124374)",
        "(0.188442, 1.647876, -0.129961)",
        "(0.188405, 1.647229, -0.135535)",
        "(0.188464, 1.646546, -0.138399)",
        "(0.188519, 1.644968, -0.144073)",
        "(0.188422, 1.642732, -0.149753)",
        "(0.188484, 1.639894, -0.155089)",
        "(0.188808, 1.636398, -0.159888)",
        "(0.189270, 1.632382, -0.164364)",
        "(0.189668, 1.627786, -0.168592)",
        "(0.189707, 1.625161, -0.170617)",
        "(0.189965, 1.619673, -0.174455)",
        "(0.190794, 1.613860, -0.177583)",
        "(0.191795, 1.607465, -0.179853)",
        "(0.192626, 1.600649, -0.181844)",
        "(0.192939, 1.597251, -0.182822)",
        "(0.193295, 1.590340, -0.184848)",
        "(0.193543, 1.583241, -0.186774)",
        "(0.194434, 1.576067, -0.187933)",
        "(0.195598, 1.568652, -0.188257)",
        "(0.196180, 1.564824, -0.188200)",
        "(0.197295, 1.557250, -0.187631)",
        "(0.198324, 1.549707, -0.186329)",
        "(0.199089, 1.542208, -0.184372)",
        "(0.199778, 1.534984, -0.182088)",
        "(0.200110, 1.531531, -0.180793)",
        "(0.200992, 1.524932, -0.177750)",
        "(0.201658, 1.518660, -0.173847)",
        "(0.202093, 1.512754, -0.169176)",
        "(0.202766, 1.507461, -0.163918)",
        "(0.203228, 1.505065, -0.161321)",
        "(0.204052, 1.500636, -0.156022)",
        "(0.204523, 1.496591, -0.150085)",
        "(0.204516, 1.492909, -0.143031)",
        "(0.204826, 1.489854, -0.135826)",
        "(0.205138, 1.488709, -0.132314)",
        "(0.205533, 1.486922, -0.125449)",
        "(0.205392, 1.485850, -0.118689)",
        "(0.205129, 1.485667, -0.112117)",
        "(0.205009, 1.486244, -0.105613)",
        "(0.205009, 1.486806, -0.102357)",
        "(0.205065, 1.488358, -0.095979)",
        "(0.204928, 1.490715, -0.090190)",
        "(0.204581, 1.493876, -0.084897)",
        "(0.204201, 1.497420, -0.080192)",
        "(0.204142, 1.499528, -0.078086)",
        "(0.204135, 1.504295, -0.074191)",
        "(0.203766, 1.509475, -0.070796)",
        "(0.203283, 1.515296, -0.068052)",
        "(0.202785, 1.521580, -0.065715)",
        "(0.202305, 1.524799, -0.064669)",
        "(0.201361, 1.531495, -0.062989)",
        "(0.200837, 1.538753, -0.061786)",
        "(0.200370, 1.546161, -0.060865)",
        "(0.199835, 1.553633, -0.060396)",
        "(0.199516, 1.557384, -0.060387)",
        "(0.198808, 1.564886, -0.060494)",
        "(0.197808, 1.572386, -0.060940)",
        "(0.196728, 1.579923, -0.062184)",
        "(0.195953, 1.587429, -0.064125)",
        "(0.195753, 1.591099, -0.065085)",
        "(0.195445, 1.598229, -0.067118)",
        "(0.195328, 1.605112, -0.069685)",
        "(0.195295, 1.611865, -0.072868)",
        "(0.194860, 1.618366, -0.076470)",
        "(0.194464, 1.621483, -0.078747)",
        "(0.193923, 1.627769, -0.083407)",
        "(0.193532, 1.633612, -0.088693)",
        "(0.193183, 1.638950, -0.094291)",
        "(0.193071, 1.641408, -0.097205)",
        "(0.192861, 1.645987, -0.103269)",
        "(0.192619, 1.649959, -0.109633)",
        "(0.192476, 1.653223, -0.116328)",
        "(0.192327, 1.655875, -0.123373)",
        "(0.192171, 1.657689, -0.130532)",
        "(0.192200, 1.658242, -0.134182)",
        "(0.192645, 1.658872, -0.141412)",
        "(0.193106, 1.658641, -0.148428)",
        "(0.193649, 1.657541, -0.155105)",
        "(0.194212, 1.655692, -0.161403)",
        "(0.194399, 1.654500, -0.164516)",
        "(0.194740, 1.651697, -0.170646)",
        "(0.195047, 1.648326, -0.176559)",
        "(0.195418, 1.644386, -0.182110)",
        "(0.195799, 1.639880, -0.187412)",
        "(0.196099, 1.637446, -0.189877)",
        "(0.196589, 1.632321, -0.194236)",
        "(0.196764, 1.626758, -0.197894)",
        "(0.197051, 1.621217, -0.201059)",
        "(0.197384, 1.615642, -0.203605)",
        "(0.197458, 1.612808, -0.204567)",
        "(0.197659, 1.607066, -0.206038)",
        "(0.198136, 1.601202, -0.207134)",
        "(0.198761, 1.595491, -0.208069)",
        "(0.199578, 1.589861, -0.208595)",
        "(0.199910, 1.587006, -0.208652)",
        "(0.200626, 1.581267, -0.208312)",
        "(0.201472, 1.575599, -0.207239)",
        "(0.202373, 1.569958, -0.205724)",
        "(0.203457, 1.564389, -0.203962)",
        "(0.204003, 1.561666, -0.203126)",
        "(0.205122, 1.556409, -0.201340)",
        "(0.206108, 1.551290, -0.198951)",
        "(0.206778, 1.546265, -0.195764)",
        "(0.207283, 1.541343, -0.191844)",
        "(0.207534, 1.538963, -0.189670)",
        "(0.207861, 1.534509, -0.184986)",
        "(0.207942, 1.530340, -0.179935)",
        "(0.207918, 1.526577, -0.174664)",
        "(0.207980, 1.523213, -0.169004)",
        "(0.208062, 1.521730, -0.165991)",
        "(0.208510, 1.519089, -0.159992)",
        "(0.208814, 1.516990, -0.153776)",
        "(0.208870, 1.515338, -0.147263)",
        "(0.208750, 1.514016, -0.140357)",
        "(0.208677, 1.513544, -0.136808)",
        "(0.208577, 1.512966, -0.129789)",
        "(0.208514, 1.512951, -0.122862)",
        "(0.208152, 1.513526, -0.115974)",
        "(0.207551, 1.514820, -0.109203)",
        "(0.207187, 1.515755, -0.105920)",
        "(0.206463, 1.518133, -0.099606)",
        "(0.205741, 1.521300, -0.093827)",
        "(0.204685, 1.525272, -0.088682)",
        "(0.203267, 1.529726, -0.083969)",
        "(0.202393, 1.532361, -0.081866)",
        "(0.200581, 1.537939, -0.077995)",
        "(0.198952, 1.544063, -0.074795)",
        "(0.197307, 1.550606, -0.072480)",
        "(0.196428, 1.554018, -0.071684)",
        "(0.194642, 1.560690, -0.069914)",
        "(0.193035, 1.567462, -0.068766)",
        "(0.191399, 1.574258, -0.068475)",
        "(0.190120, 1.580940, -0.068792)",
        "(0.189720, 1.584242, -0.069130)",
        "(0.188903, 1.590754, -0.070041)",
        "(0.188131, 1.597025, -0.071339)",
        "(0.187260, 1.602995, -0.073339)",
        "(0.186147, 1.608761, -0.075645)",
        "(0.185570, 1.611542, -0.077025)",
        "(0.184728, 1.616999, -0.080329)",
        "(0.184170, 1.622248, -0.084191)",
        "(0.184085, 1.627084, -0.088461)",
        "(0.184211, 1.631671, -0.092673)",
        "(0.184214, 1.635715, -0.096965)",
        "(0.184127, 1.637524, -0.099166)",
        "(0.184139, 1.640869, -0.103778)",
        "(0.184238, 1.643737, -0.108941)",
        "(0.184410, 1.646200, -0.114722)",
        "(0.184913, 1.648253, -0.120807)",
        "(0.185272, 1.649050, -0.123816)",
        "(0.185855, 1.650107, -0.129586)",
        "(0.186238, 1.650372, -0.135184)",
        "(0.186622, 1.649845, -0.140694)",
        "(0.187026, 1.648634, -0.146233)",
        "(0.187324, 1.647750, -0.149034)",
        "(0.188120, 1.645649, -0.154711)",
        "(0.189121, 1.643170, -0.160543)",
        "(0.190035, 1.640318, -0.166261)",
        "(0.191043, 1.637032, -0.171282)",
        "(0.191706, 1.635231, -0.173461)",
        "(0.193628, 1.631101, -0.177167)",
        "(0.195743, 1.626527, -0.180405)",
        "(0.197232, 1.621174, -0.182960)",
        "(0.198280, 1.615410, -0.185188)",
        "(0.198752, 1.612298, -0.186033)",
        "(0.199939, 1.605848, -0.187654)",
        "(0.201257, 1.598818, -0.188869)",
        "(0.202352, 1.591326, -0.189764)",
        "(0.203184, 1.583396, -0.190112)",
        "(0.203507, 1.579271, -0.190117)",
        "(0.203999, 1.570951, -0.189870)",
        "(0.204416, 1.562594, -0.189172)",
        "(0.204405, 1.554267, -0.187974)",
        "(0.203988, 1.546040, -0.186194)",
        "(0.203781, 1.542032, -0.185029)",
        "(0.203468, 1.534129, -0.182443)",
        "(0.203330, 1.526620, -0.179293)",
        "(0.203016, 1.519358, -0.175725)",
        "(0.202386, 1.512352, -0.171337)",
        "(0.202017, 1.508979, -0.168970)",
        "(0.201325, 1.502839, -0.164033)",
        "(0.200689, 1.497304, -0.159141)",
        "(0.199708, 1.492550, -0.154221)",
        "(0.198972, 1.488363, -0.149013)",
        "(0.198693, 1.486715, -0.146088)",
        "(0.197847, 1.483584, -0.140016)",
        "(0.197110, 1.481206, -0.133709)",
        "(0.196414, 1.479560, -0.127444)",
        "(0.195566, 1.478838, -0.121108)",
        "(0.195267, 1.478706, -0.118004)",
        "(0.194859, 1.479176, -0.111858)",
        "(0.194537, 1.480386, -0.105658)",
        "(0.194281, 1.482347, -0.099519)",
        "(0.193856, 1.485244, -0.093732)",
        "(0.193747, 1.487065, -0.090959)",
        "(0.193578, 1.491274, -0.085676)",
        "(0.193492, 1.496230, -0.080937)",
        "(0.193557, 1.502104, -0.076995)",
        "(0.193393, 1.508695, -0.073871)",
        "(0.193405, 1.512140, -0.072406)",
        "(0.193548, 1.519358, -0.069745)",
        "(0.194369, 1.527235, -0.068034)",
        "(0.195075, 1.535393, -0.066782)",
        "(0.195089, 1.543677, -0.065616)",
        "(0.194657, 1.547879, -0.065107)",
        "(0.193629, 1.556419, -0.064388)",
        "(0.192377, 1.565085, -0.064447)",
        "(0.191335, 1.573930, -0.065346)",
        "(0.190345, 1.582601, -0.066909)",
        "(0.189876, 1.586772, -0.067810)",
        "(0.189045, 1.594941, -0.069866)",
        "(0.188147, 1.602794, -0.072231)",
        "(0.186901, 1.610138, -0.075127)",
        "(0.185579, 1.617003, -0.078830)",
        "(0.184857, 1.620273, -0.080967)",
        "(0.183416, 1.626271, -0.085468)",
        "(0.182008, 1.631335, -0.090556)",
        "(0.180825, 1.635724, -0.096268)",
        "(0.179789, 1.639406, -0.102730)",
        "(0.179395, 1.640915, -0.106191)",
        "(0.178833, 1.643368, -0.113082)",
        "(0.178234, 1.644816, -0.119740)",
        "(0.177373, 1.645336, -0.126369)",
        "(0.176330, 1.644769, -0.133147)",
        "(0.175752, 1.644296, -0.136695)",
        "(0.174585, 1.643011, -0.143876)",
        "(0.173634, 1.641083, -0.150707)",
        "(0.172979, 1.638577, -0.156911)",
        "(0.172496, 1.635582, -0.162788)",
        "(0.172319, 1.633914, -0.165654)",
        "(0.172095, 1.630489, -0.171303)",
        "(0.171760, 1.626831, -0.176551)",
        "(0.171729, 1.622707, -0.181028)",
        "(0.172430, 1.618305, -0.184380)",
        "(0.173053, 1.615848, -0.185752)",
        "(0.174198, 1.610631, -0.188305)",
        "(0.175127, 1.605051, -0.190394)",
        "(0.175635, 1.598944, -0.191834)",
        "(0.176097, 1.592577, -0.192709)",
        "(0.176411, 1.589438, -0.192945)",
        "(0.177207, 1.583320, -0.193263)",
        "(0.178268, 1.577258, -0.193231)",
        "(0.179292, 1.571306, -0.192761)",
        "(0.180288, 1.565465, -0.191298)",
        "(0.180869, 1.562556, -0.190096)",
        "(0.182235, 1.556680, -0.187447)",
        "(0.183915, 1.550989, -0.184830)",
        "(0.185415, 1.545500, -0.182302)",
        "(0.186757, 1.540160, -0.179399)",
        "(0.187367, 1.537498, -0.177673)",
        "(0.188368, 1.532216, -0.173755)",
        "(0.188896, 1.527114, -0.169272)",
        "(0.188986, 1.522341, -0.164214)",
        "(0.188687, 1.517741, -0.158573)",
        "(0.188539, 1.515557, -0.155496)",
        "(0.188433, 1.511472, -0.148988)",
        "(0.188433, 1.507808, -0.142136)",
        "(0.188618, 1.504697, -0.135276)",
        "(0.188989, 1.502181, -0.128834)",
        "(0.189168, 1.501146, -0.125715)",
        "(0.189424, 1.499385, -0.119302)",
        "(0.189526, 1.498082, -0.113012)",
        "(0.189622, 1.497549, -0.107216)",
        "(0.189802, 1.497716, -0.101720)",
        "(0.189709, 1.497983, -0.098911)",
        "(0.189634, 1.498882, -0.092935)",
        "(0.189775, 1.500444, -0.086697)",
        "(0.190118, 1.502655, -0.080652)",
        "(0.190640, 1.505618, -0.075056)",
        "(0.190721, 1.507351, -0.072473)",
        "(0.190554, 1.511202, -0.067786)",
        "(0.190352, 1.515737, -0.063940)",
        "(0.190094, 1.520905, -0.060503)",
        "(0.189828, 1.526516, -0.057332)",
        "(0.189624, 1.529513, -0.055867)",
        "(0.189184, 1.535833, -0.053214)",
        "(0.188632, 1.542504, -0.051285)",
        "(0.187952, 1.549565, -0.050115)",
        "(0.186994, 1.556780, -0.049597)",
        "(0.186396, 1.560468, -0.049564)",
        "(0.185354, 1.568135, -0.049712)",
        "(0.184720, 1.576314, -0.050133)",
        "(0.184083, 1.584783, -0.050432)",
        "(0.183500, 1.593233, -0.050477)",
        "(0.183416, 1.597516, -0.050624)",
        "(0.183251, 1.606038, -0.051484)",
        "(0.182903, 1.614342, -0.052865)",
        "(0.182913, 1.622374, -0.054743)",
        "(0.182968, 1.626243, -0.055913)",
        "(0.183184, 1.633742, -0.058529)",
        "(0.183302, 1.640670, -0.061543)",
        "(0.183114, 1.646943, -0.064952)",
        "(0.182869, 1.652502, -0.068877)",
        "(0.182458, 1.657409, -0.073246)",
        "(0.182222, 1.659518, -0.075664)",
        "(0.181697, 1.663243, -0.080613)",
        "(0.181003, 1.666128, -0.085771)",
        "(0.180238, 1.668170, -0.091475)",
        "(0.179531, 1.669248, -0.097515)",
        "(0.179204, 1.669420, -0.100605)",
        "(0.178759, 1.669196, -0.106795)",
        "(0.178098, 1.668090, -0.113197)",
        "(0.176966, 1.666193, -0.119710)",
        "(0.175514, 1.663570, -0.126279)",
        "(0.174759, 1.662028, -0.129721)",
        "(0.173571, 1.658730, -0.136728)",
        "(0.172627, 1.654946, -0.143378)",
        "(0.171728, 1.650788, -0.149511)",
        "(0.171170, 1.646402, -0.155141)",
        "(0.171060, 1.644068, -0.157740)",
        "(0.170747, 1.639185, -0.162645)",
        "(0.170688, 1.633916, -0.167093)",
        "(0.170793, 1.628312, -0.171156)",
        "(0.171237, 1.622449, -0.174768)",
        "(0.171665, 1.619385, -0.176252)",
        "(0.172531, 1.613066, -0.178677)",
        "(0.173466, 1.606447, -0.180422)",
        "(0.174252, 1.599654, -0.181830)",
        "(0.175071, 1.592659, -0.183007)",
        "(0.175564, 1.589091, -0.183362)",
        "(0.176386, 1.581848, -0.183770)",
        "(0.177236, 1.574616, -0.183739)",
        "(0.178272, 1.567436, -0.183337)",
        "(0.179178, 1.560207, -0.182524)",
        "(0.179613, 1.556618, -0.181907)",
        "(0.180334, 1.549537, -0.180458)",
        "(0.180858, 1.542560, -0.178623)",
        "(0.181578, 1.535770, -0.176391)",
        "(0.182240, 1.529276, -0.173346)",
        "(0.182351, 1.526111, -0.171489)",
        "(0.182250, 1.520022, -0.167266)",
        "(0.181772, 1.514598, -0.162076)",
        "(0.181276, 1.509845, -0.156839)",
        "(0.181181, 1.507913, -0.154081)",
        "(0.181172, 1.504104, -0.148506)",
        "(0.181411, 1.500810, -0.142494)",
        "(0.181965, 1.498188, -0.135917)",
        "(0.182570, 1.496161, -0.129040)",
        "(0.182794, 1.495359, -0.125460)",
        "(0.183266, 1.494239, -0.118361)",
        "(0.183473, 1.493902, -0.111716)",
        "(0.183888, 1.494440, -0.105346)",
        "(0.184968, 1.495933, -0.099225)",
        "(0.186072, 1.498157, -0.093378)",
        "(0.186693, 1.499784, -0.090736)",
        "(0.187869, 1.503390, -0.085744)",
        "(0.189034, 1.507714, -0.081022)",
        "(0.190464, 1.512776, -0.076535)",
        "(0.192434, 1.518602, -0.072869)",
        "(0.193476, 1.521799, -0.071374)",
        "(0.195385, 1.528523, -0.068486)",
        "(0.196862, 1.535685, -0.065962)",
        "(0.198224, 1.543250, -0.064052)",
        "(0.199713, 1.551205, -0.062845)",
        "(0.200476, 1.555260, -0.062477)",
        "(0.201974, 1.563425, -0.062023)",
        "(0.203004, 1.571619, -0.062199)",
        "(0.203486, 1.579808, -0.062925)",
        "(0.203658, 1.587852, -0.064126)",
        "(0.203581, 1.591754, -0.064775)",
        "(0.203458, 1.599363, -0.066392)",
        "(0.203312, 1.606619, -0.068826)",
        "(0.202612, 1.613426, -0.071633)",
        "(0.201814, 1.619757, -0.075182)",
        "(0.201467, 1.622816, -0.077131)",
        "(0.200586, 1.628437, -0.081029)",
        "(0.199527, 1.633432, -0.085080)",
        "(0.198328, 1.637913, -0.089590)",
        "(0.196938, 1.641987, -0.094418)",
        "(0.196005, 1.643660, -0.096937)",
        "(0.194056, 1.646621, -0.101701)",
        "(0.192612, 1.648831, -0.106373)",
        "(0.191408, 1.650659, -0.111412)",
        "(0.189837, 1.651910, -0.116903)",
        "(0.188849, 1.652225, -0.119760)",
        "(0.186877, 1.652519, -0.125603)",
        "(0.185380, 1.652404, -0.131488)",
        "(0.184309, 1.651602, -0.137362)",
        "(0.183109, 1.650273, -0.143035)",
        "(0.182487, 1.649239, -0.145675)",
        "(0.181424, 1.646763, -0.150831)",
        "(0.180534, 1.643725, -0.155821)",
        "(0.179537, 1.640029, -0.160484)",
        "(0.178517, 1.635610, -0.164709)",
        "(0.178199, 1.633153, -0.166732)",
        "(0.177779, 1.627963, -0.170635)",
        "(0.177046, 1.622316, -0.174004)",
        "(0.175992, 1.616166, -0.176526)",
        "(0.174977, 1.609662, -0.178552)",
        "(0.174703, 1.606333, -0.179472)",
        "(0.174458, 1.599535, -0.181206)",
        "(0.174228, 1.592624, -0.182658)",
        "(0.173870, 1.585756, -0.183609)",
        "(0.173334, 1.578998, -0.183983)",
        "(0.173059, 1.575649, -0.183991)",
        "(0.172325, 1.568892, -0.183489)",
        "(0.171388, 1.562067, -0.182349)",
        "(0.170328, 1.555249, -0.180768)",
        "(0.169397, 1.548470, -0.178724)",
        "(0.168917, 1.545079, -0.177394)",
        "(0.167992, 1.538298, -0.174118)",
        "(0.167328, 1.531530, -0.170146)",
        "(0.166893, 1.524890, -0.165866)",
        "(0.166677, 1.521622, -0.163627)",
        "(0.166091, 1.515221, -0.158782)",
        "(0.165524, 1.509083, -0.153500)",
        "(0.164851, 1.503429, -0.147893)",
        "(0.164028, 1.498361, -0.142302)",
        "(0.163083, 1.494158, -0.136617)",
        "(0.162493, 1.492468, -0.133640)",
        "(0.161304, 1.489700, -0.127371)",
        "(0.160394, 1.487988, -0.120784)",
        "(0.160114, 1.487478, -0.114264)",
        "(0.160362, 1.488035, -0.107926)",
        "(0.160427, 1.488713, -0.104806)",
        "(0.160388, 1.490569, -0.098651)",
        "(0.160353, 1.493248, -0.092758)",
        "(0.160284, 1.496623, -0.087150)",
        "(0.160258, 1.500698, -0.081761)",
        "(0.160256, 1.503060, -0.079321)",
        "(0.160294, 1.508513, -0.075085)",
        "(0.160436, 1.514941, -0.071786)",
        "(0.160560, 1.521701, -0.068959)",
        "(0.160819, 1.528555, -0.066842)",
        "(0.160980, 1.532214, -0.065981)",
        "(0.161149, 1.539665, -0.064299)",
        "(0.160778, 1.547146, -0.062879)",
        "(0.160659, 1.554787, -0.061767)",
        "(0.161315, 1.562591, -0.061294)",
        "(0.161789, 1.566458, -0.061273)",
        "(0.162578, 1.574031, -0.061484)",
        "(0.163188, 1.581386, -0.062200)",
        "(0.163913, 1.588629, -0.063331)",
        "(0.164681, 1.595533, -0.064988)",
        "(0.165064, 1.598808, -0.065951)",
        "(0.165984, 1.605117, -0.067892)",
        "(0.166739, 1.611070, -0.070318)",
        "(0.167453, 1.616745, -0.073217)",
        "(0.167677, 1.621977, -0.076452)",
        "(0.167677, 1.624418, -0.078223)",
        "(0.167859, 1.628991, -0.081903)",
        "(0.168164, 1.633106, -0.085756)",
        "(0.168656, 1.636774, -0.089795)",
        "(0.168924, 1.640098, -0.094154)",
        "(0.168890, 1.641590, -0.096332)",
        "(0.168781, 1.644219, -0.100623)",
        "(0.169012, 1.646429, -0.104931)",
        "(0.169630, 1.648298, -0.109378)",
        "(0.170162, 1.649668, -0.113847)",
        "(0.170330, 1.650167, -0.116172)",
        "(0.170733, 1.650884, -0.120911)",
        "(0.171211, 1.651078, -0.125644)",
        "(0.171650, 1.650630, -0.130355)",
        "(0.172191, 1.649441, -0.134853)",
        "(0.172400, 1.648535, -0.137056)",
        "(0.172750, 1.646289, -0.141229)",
        "(0.173213, 1.643353, -0.145273)",
        "(0.173792, 1.639862, -0.149427)",
        "(0.174085, 1.637916, -0.151426)",
        "(0.174344, 1.633646, -0.155124)",
        "(0.173934, 1.628723, -0.158488)",
        "(0.173176, 1.623397, -0.161556)",
        "(0.172420, 1.617819, -0.164405)",
        "(0.171848, 1.611987, -0.166897)",
        "(0.171629, 1.608983, -0.167951)",
        "(0.171042, 1.602833, -0.169727)",
        "(0.170491, 1.596416, -0.170952)",
        "(0.170189, 1.589625, -0.171799)",
        "(0.170247, 1.582461, -0.172072)",
        "(0.170458, 1.578786, -0.171807)",
        "(0.170781, 1.571202, -0.170865)",
        "(0.170975, 1.563398, -0.169483)",
        "(0.170899, 1.555414, -0.167494)",
        "(0.170738, 1.547395, -0.164938)",
        "(0.170722, 1.543417, -0.163545)",
        "(0.170822, 1.535737, -0.160520)",
        "(0.170935, 1.528370, -0.156906)",
        "(0.170885, 1.524790, -0.154718)",
        "(0.170879, 1.514154, -0.148325)",
        "(0.171006, 1.511178, -0.145629)",
        "(0.170964, 1.505144, -0.140653)",
        "(0.170561, 1.499705, -0.135113)",
        "(0.169811, 1.494964, -0.129406)",
        "(0.169039, 1.491107, -0.123764)",
        "(0.168913, 1.489632, -0.120942)",
        "(0.168992, 1.487289, -0.115403)",
        "(0.169278, 1.485937, -0.109781)",
        "(0.169499, 1.485432, -0.103783)",
        "(0.169495, 1.485651, -0.097579)",
        "(0.169468, 1.486084, -0.094522)",
        "(0.169355, 1.487459, -0.088617)",
        "(0.169141, 1.489720, -0.083235)",
        "(0.168844, 1.492805, -0.078368)",
        "(0.168608, 1.496537, -0.074021)",
        "(0.168599, 1.498717, -0.072045)",
        "(0.168648, 1.503445, -0.068346)",
        "(0.168674, 1.508749, -0.065284)",
        "(0.168334, 1.514646, -0.062951)",
        "(0.167518, 1.520979, -0.060887)",
        "(0.167016, 1.524324, -0.059959)",
        "(0.166444, 1.531377, -0.058287)",
        "(0.166339, 1.538879, -0.057135)",
        "(0.166261, 1.546595, -0.056356)",
        "(0.166007, 1.554458, -0.055943)",
        "(0.165741, 1.558431, -0.055925)",
        "(0.165242, 1.566420, -0.056150)",
        "(0.165194, 1.574535, -0.056801)",
        "(0.165075, 1.582383, -0.057689)",
        "(0.165173, 1.590042, -0.058887)",
        "(0.165349, 1.593845, -0.059726)",
        "(0.165594, 1.601302, -0.061690)",
        "(0.165753, 1.608575, -0.063966)",
        "(0.165806, 1.615472, -0.066711)",
        "(0.165984, 1.622017, -0.069734)",
        "(0.166114, 1.625136, -0.071377)",
        "(0.166227, 1.631087, -0.074947)",
        "(0.166234, 1.636502, -0.078976)",
        "(0.166107, 1.641346, -0.083449)",
        "(0.166086, 1.645590, -0.088488)",
        "(0.166255, 1.647454, -0.091200)",
        "(0.166576, 1.650709, -0.096628)",
        "(0.166851, 1.653243, -0.102292)",
        "(0.167131, 1.655043, -0.108247)",
        "(0.167401, 1.656137, -0.114461)",
        "(0.167433, 1.656379, -0.117622)",
        "(0.167504, 1.656408, -0.123963)",
        "(0.167589, 1.655823, -0.130271)",
        "(0.167678, 1.655131, -0.133379)",
        "(0.168142, 1.652721, -0.142503)",
        "(0.168437, 1.651472, -0.145432)",
        "(0.169007, 1.648753, -0.150949)",
        "(0.169540, 1.645468, -0.155949)",
        "(0.170104, 1.641739, -0.160741)",
        "(0.170414, 1.637726, -0.165194)",
        "(0.170572, 1.635654, -0.167230)",
        "(0.170763, 1.631440, -0.171214)",
        "(0.170727, 1.627058, -0.174824)",
        "(0.170318, 1.622305, -0.177447)",
        "(0.169609, 1.617134, -0.179243)",
        "(0.169250, 1.614269, -0.179800)",
        "(0.168519, 1.608186, -0.180561)",
        "(0.167890, 1.601741, -0.180837)",
        "(0.167369, 1.594818, -0.180504)",
        "(0.166904, 1.587304, -0.179337)",
        "(0.166755, 1.583347, -0.178407)",
        "(0.166543, 1.575271, -0.176285)",
        "(0.166428, 1.566841, -0.173693)",
        "(0.166353, 1.558321, -0.171242)",
        "(0.166170, 1.549638, -0.168768)",
        "(0.165965, 1.545317, -0.167359)",
        "(0.165342, 1.536844, -0.164132)",
        "(0.164521, 1.528710, -0.160484)",
        "(0.163866, 1.520989, -0.156836)",
        "(0.163671, 1.513932, -0.152780)",
        "(0.163628, 1.510663, -0.150461)",
        "(0.163438, 1.504550, -0.145246)",
        "(0.163360, 1.499109, -0.139500)",
        "(0.163566, 1.494428, -0.133886)",
        "(0.163868, 1.490825, -0.128419)",
        "(0.164022, 1.489227, -0.125645)",
        "(0.164100, 1.486560, -0.120023)",
        "(0.164039, 1.484679, -0.114445)",
        "(0.163855, 1.483711, -0.108892)",
        "(0.163427, 1.483671, -0.103528)",
        "(0.163190, 1.484102, -0.100868)",
        "(0.162624, 1.485509, -0.095495)",
        "(0.161917, 1.487706, -0.090188)",
        "(0.161658, 1.490938, -0.085264)",
        "(0.161720, 1.495112, -0.080824)",
        "(0.161605, 1.497575, -0.078837)",
        "(0.161216, 1.502649, -0.075046)",
        "(0.160492, 1.508523, -0.071704)",
        "(0.159542, 1.515032, -0.068809)",
        "(0.158464, 1.522021, -0.066301)",
        "(0.157919, 1.525629, -0.065042)",
        "(0.157156, 1.533000, -0.062765)",
        "(0.156807, 1.540885, -0.060999)",
        "(0.156669, 1.549032, -0.059446)",
        "(0.156676, 1.557348, -0.058164)",
        "(0.156767, 1.561556, -0.057595)",
        "(0.156994, 1.569823, -0.056728)",
        "(0.157415, 1.577941, -0.056341)",
        "(0.157762, 1.585902, -0.056308)",
        "(0.157663, 1.593641, -0.056349)",
        "(0.157505, 1.597403, -0.056638)",
        "(0.157277, 1.604709, -0.057752)",
        "(0.157318, 1.611630, -0.059517)",
        "(0.157333, 1.617972, -0.061616)",
        "(0.157255, 1.620911, -0.062841)",
        "(0.156993, 1.626501, -0.065684)",
        "(0.156417, 1.631686, -0.069120)",
        "(0.156010, 1.636486, -0.073048)",
        "(0.155975, 1.640829, -0.077465)",
        "(0.155905, 1.644578, -0.082055)",
        "(0.155913, 1.646171, -0.084381)",
        "(0.155953, 1.648927, -0.089169)",
        "(0.156231, 1.651104, -0.094222)",
        "(0.156727, 1.652686, -0.099663)",
        "(0.157260, 1.653677, -0.105209)",
        "(0.157513, 1.653868, -0.107951)",
        "(0.158197, 1.653885, -0.113269)",
        "(0.158924, 1.653242, -0.118566)",
        "(0.159605, 1.651774, -0.123626)",
        "(0.160506, 1.649646, -0.128320)",
        "(0.161087, 1.648340, -0.130592)",
        "(0.162429, 1.645276, -0.135207)",
        "(0.163716, 1.641504, -0.139916)",
        "(0.164764, 1.637056, -0.144449)",
        "(0.165814, 1.631893, -0.148625)",
        "(0.166393, 1.629033, -0.150563)",
        "(0.167943, 1.622898, -0.154097)",
        "(0.169422, 1.615983, -0.157423)",
        "(0.170158, 1.608910, -0.160638)",
        "(0.170669, 1.601184, -0.163907)",
        "(0.170910, 1.597113, -0.165295)",
        "(0.171255, 1.588773, -0.167419)",
        "(0.171537, 1.580276, -0.168812)",
        "(0.171598, 1.571714, -0.169760)",
        "(0.171712, 1.563270, -0.170478)",
        "(0.171880, 1.559140, -0.170729)",
        "(0.172349, 1.551141, -0.170703)",
        "(0.172553, 1.543497, -0.169906)",
        "(0.172389, 1.536218, -0.168280)",
        "(0.172312, 1.529297, -0.165751)",
        "(0.172202, 1.525966, -0.164203)",
        "(0.172025, 1.519648, -0.160660)",
        "(0.171833, 1.513873, -0.156446)",
        "(0.171491, 1.508581, -0.151668)",
        "(0.171264, 1.503919, -0.146620)",
        "(0.171245, 1.501853, -0.144056)",
        "(0.171598, 1.497987, -0.138682)",
        "(0.172113, 1.494347, -0.132981)",
        "(0.172527, 1.490950, -0.127013)",
        "(0.172809, 1.487916, -0.121050)",
        "(0.172873, 1.486520, -0.118085)",
        "(0.172798, 1.483964, -0.112159)",
        "(0.172276, 1.481927, -0.106426)",
        "(0.171531, 1.480535, -0.100599)",
        "(0.171082, 1.480267, -0.097654)",
        "(0.170355, 1.479974, -0.091816)",
        "(0.169681, 1.480506, -0.085986)",
        "(0.169054, 1.481985, -0.080214)",
        "(0.168757, 1.484359, -0.074556)",
        "(0.168746, 1.485964, -0.071877)",
        "(0.168825, 1.489675, -0.066867)",
        "(0.168540, 1.494158, -0.062402)",
        "(0.167877, 1.499131, -0.058423)",
        "(0.166673, 1.504648, -0.055216)",
        "(0.165527, 1.510857, -0.052571)",
        "(0.165254, 1.514298, -0.051545)",
        "(0.164866, 1.521423, -0.050038)",
        "(0.164132, 1.528736, -0.048906)",
        "(0.162922, 1.535983, -0.047948)",
        "(0.161413, 1.543387, -0.047579)",
        "(0.160690, 1.547076, -0.047499)",
        "(0.159946, 1.554771, -0.048109)",
        "(0.159326, 1.562548, -0.049606)",
        "(0.158709, 1.570153, -0.051059)",
        "(0.158431, 1.577820, -0.052771)",
        "(0.158286, 1.581614, -0.053836)",
        "(0.157945, 1.589133, -0.056298)",
        "(0.157555, 1.596519, -0.059411)",
        "(0.157034, 1.603855, -0.063003)",
        "(0.156676, 1.611074, -0.067134)",
        "(0.156528, 1.614525, -0.069479)",
        "(0.156132, 1.620993, -0.074377)",
        "(0.155569, 1.626866, -0.079517)",
        "(0.154767, 1.632081, -0.084865)",
        "(0.154054, 1.636781, -0.090563)",
        "(0.153790, 1.638868, -0.093590)",
        "(0.153355, 1.642588, -0.099945)",
        "(0.153118, 1.645548, -0.106568)",
        "(0.152891, 1.647729, -0.113532)",
        "(0.152742, 1.649018, -0.120636)",
        "(0.152798, 1.649328, -0.124216)",
        "(0.153210, 1.649401, -0.131284)",
        "(0.153753, 1.648561, -0.138267)",
        "(0.154209, 1.646972, -0.145448)",
        "(0.154532, 1.644721, -0.152710)",
        "(0.154796, 1.643321, -0.156172)",
        "(0.155705, 1.640039, -0.162714)",
        "(0.157042, 1.636072, -0.168554)",
        "(0.158335, 1.631306, -0.173916)",
        "(0.159452, 1.625893, -0.178778)",
        "(0.159871, 1.622935, -0.180995)",
        "(0.160511, 1.616769, -0.185149)",
        "(0.161365, 1.610122, -0.188586)",
        "(0.162592, 1.603027, -0.191256)",
        "(0.163812, 1.595351, -0.193199)",
        "(0.164306, 1.591364, -0.193878)",
        "(0.165061, 1.583388, -0.194586)",
        "(0.165387, 1.575289, -0.194234)",
        "(0.165537, 1.567071, -0.193043)",
        "(0.165944, 1.558894, -0.191878)",
        "(0.166305, 1.554831, -0.191395)",
        "(0.167012, 1.546669, -0.190325)",
        "(0.167267, 1.538395, -0.188148)",
        "(0.166933, 1.534195, -0.186252)",
        "(0.166085, 1.526086, -0.182588)",
        "(0.164991, 1.518688, -0.178361)",
        "(0.163968, 1.512028, -0.174013)",
        "(0.162964, 1.506093, -0.169334)",
        "(0.162060, 1.500923, -0.163994)",
        "(0.161261, 1.496460, -0.157987)",
        "(0.160999, 1.494491, -0.154855)",
        "(0.160726, 1.491152, -0.148559)",
        "(0.160497, 1.488478, -0.142197)",
        "(0.160233, 1.486643, -0.135523)",
        "(0.159866, 1.485561, -0.128635)",
        "(0.159611, 1.485287, -0.125175)",
        "(0.159207, 1.485681, -0.118281)",
        "(0.158714, 1.486686, -0.111453)",
        "(0.157940, 1.488516, -0.104843)",
        "(0.157218, 1.490900, -0.098398)",
        "(0.156928, 1.492571, -0.095286)",
        "(0.156735, 1.496173, -0.089314)",
        "(0.156475, 1.500316, -0.084062)",
        "(0.156098, 1.504859, -0.079211)",
        "(0.155610, 1.509696, -0.074765)",
        "(0.155408, 1.512259, -0.072706)",
        "(0.154990, 1.517646, -0.069048)",
        "(0.154682, 1.523332, -0.066077)",
        "(0.153984, 1.529075, -0.063647)",
        "(0.153424, 1.535208, -0.061863)",
        "(0.153017, 1.538548, -0.061301)",
        "(0.152165, 1.545293, -0.059946)",
        "(0.151175, 1.552230, -0.058766)",
        "(0.150155, 1.559292, -0.057875)",
        "(0.148957, 1.566306, -0.057461)",
        "(0.148328, 1.569799, -0.057486)",
        "(0.146918, 1.576873, -0.057871)",
        "(0.145050, 1.583967, -0.058738)",
        "(0.143179, 1.590966, -0.059891)",
        "(0.141511, 1.597824, -0.061369)",
        "(0.140973, 1.601210, -0.062430)",
        "(0.140230, 1.607950, -0.065056)",
        "(0.139787, 1.614376, -0.068030)",
        "(0.139626, 1.620313, -0.071236)",
        "(0.139590, 1.625623, -0.074602)",
        "(0.139720, 1.628030, -0.076462)",
        "(0.139956, 1.632455, -0.080550)",
        "(0.140153, 1.636224, -0.085032)",
        "(0.140471, 1.639404, -0.089993)",
        "(0.140999, 1.642025, -0.095626)",
        "(0.141265, 1.643138, -0.098675)",
        "(0.141994, 1.644660, -0.104968)",
        "(0.142760, 1.645597, -0.111023)",
        "(0.143777, 1.645774, -0.116978)",
        "(0.144745, 1.645481, -0.122951)",
        "(0.145067, 1.644950, -0.125871)",
        "(0.145703, 1.643745, -0.131566)",
        "(0.146526, 1.641830, -0.137057)",
        "(0.147659, 1.639345, -0.142568)",
        "(0.148918, 1.636323, -0.147625)",
        "(0.149535, 1.634681, -0.149853)",
        "(0.150523, 1.630795, -0.153854)",
        "(0.151618, 1.626525, -0.157453)",
        "(0.152280, 1.624027, -0.159029)",
        "(0.153481, 1.618858, -0.162193)",
        "(0.154596, 1.613384, -0.165220)",
        "(0.155612, 1.607462, -0.167918)",
        "(0.156742, 1.601130, -0.170090)",
        "(0.158044, 1.594461, -0.171551)",
        "(0.159141, 1.587458, -0.172221)",
        "(0.159633, 1.583889, -0.172401)",
        "(0.160489, 1.576516, -0.172340)",
        "(0.161224, 1.569093, -0.171757)",
        "(0.161554, 1.561567, -0.170698)",
        "(0.162002, 1.553998, -0.169420)",
        "(0.162262, 1.550247, -0.168806)",
        "(0.162704, 1.542898, -0.167296)",
        "(0.163004, 1.535795, -0.164919)",
        "(0.162833, 1.528928, -0.161512)",
        "(0.162548, 1.522357, -0.157343)",
        "(0.162587, 1.519285, -0.155086)",
        "(0.162793, 1.513432, -0.150453)",
        "(0.162936, 1.507892, -0.145652)",
        "(0.163016, 1.502875, -0.140516)",
        "(0.162746, 1.498356, -0.134732)",
        "(0.162487, 1.496350, -0.131595)",
        "(0.162123, 1.492810, -0.125218)",
        "(0.162157, 1.490137, -0.119030)",
        "(0.162295, 1.488336, -0.113028)",
        "(0.162407, 1.487294, -0.107157)",
        "(0.162525, 1.487066, -0.104074)",
        "(0.162982, 1.487090, -0.097667)",
        "(0.163796, 1.487908, -0.091331)",
        "(0.164625, 1.489485, -0.085238)",
        "(0.165243, 1.491763, -0.079372)",
        "(0.165440, 1.493204, -0.076620)",
        "(0.165818, 1.496510, -0.071338)",
        "(0.166285, 1.500555, -0.066839)",
        "(0.166813, 1.505500, -0.063201)",
        "(0.167311, 1.511285, -0.059960)",
        "(0.167535, 1.514556, -0.058558)",
        "(0.167691, 1.521597, -0.055930)",
        "(0.167300, 1.529264, -0.053543)",
        "(0.167228, 1.537658, -0.051786)",
        "(0.167410, 1.546367, -0.050369)",
        "(0.167487, 1.550749, -0.049758)",
        "(0.167423, 1.559551, -0.048926)",
        "(0.167099, 1.568690, -0.048944)",
        "(0.166921, 1.577359, -0.049740)",
        "(0.166726, 1.586117, -0.051145)",
        "(0.166691, 1.590469, -0.051947)",
        "(0.166564, 1.599150, -0.053511)",
        "(0.166367, 1.607637, -0.055370)",
        "(0.166087, 1.615853, -0.058068)",
        "(0.165332, 1.623632, -0.061637)",
        "(0.164912, 1.627251, -0.063688)",
        "(0.164289, 1.633981, -0.068049)",
        "(0.163767, 1.640069, -0.072704)",
        "(0.163479, 1.645433, -0.077672)",
        "(0.163161, 1.649999, -0.082885)",
        "(0.162894, 1.651937, -0.085632)",
        "(0.162572, 1.655385, -0.091436)",
        "(0.162351, 1.658235, -0.097720)",
        "(0.162248, 1.660442, -0.104504)",
        "(0.162465, 1.661888, -0.111576)",
        "(0.162588, 1.662225, -0.115063)",
        "(0.162743, 1.662369, -0.121958)",
        "(0.163043, 1.661781, -0.128956)",
        "(0.163394, 1.660481, -0.135869)",
        "(0.163664, 1.659577, -0.139178)",
        "(0.164384, 1.657020, -0.145471)",
        "(0.165260, 1.653728, -0.151732)",
        "(0.166416, 1.649633, -0.157862)",
        "(0.167703, 1.644810, -0.163848)",
        "(0.168396, 1.642261, -0.166749)",
        "(0.169979, 1.637009, -0.172219)",
        "(0.171142, 1.631180, -0.176910)",
        "(0.171884, 1.624867, -0.180641)",
        "(0.172559, 1.618130, -0.183581)",
        "(0.173183, 1.610979, -0.185830)",
        "(0.173501, 1.607194, -0.186729)",
        "(0.174437, 1.599317, -0.188234)",
        "(0.175286, 1.591039, -0.189205)",
        "(0.175751, 1.582348, -0.189230)",
        "(0.175958, 1.573290, -0.188205)",
        "(0.176116, 1.568645, -0.187390)",
        "(0.176404, 1.559285, -0.185618)",
        "(0.176372, 1.549782, -0.183567)",
        "(0.176008, 1.540184, -0.180855)",
        "(0.175324, 1.530868, -0.177431)",
        "(0.175008, 1.526504, -0.175451)",
        "(0.174415, 1.518196, -0.170973)",
        "(0.173691, 1.510441, -0.165844)",
        "(0.173070, 1.503384, -0.160274)",
        "(0.172601, 1.497129, -0.153916)",
        "(0.172260, 1.494281, -0.150298)",
        "(0.171633, 1.489088, -0.142737)",
        "(0.171233, 1.484879, -0.135226)",
        "(0.170898, 1.481668, -0.127823)",
        "(0.170768, 1.479363, -0.120180)",
        "(0.170755, 1.478543, -0.116225)",
        "(0.170856, 1.477283, -0.108050)",
        "(0.171129, 1.476787, -0.099780)",
        "(0.171397, 1.477312, -0.092306)",
        "(0.171469, 1.478763, -0.085663)",
        "(0.171368, 1.479917, -0.082621)",
        "(0.171208, 1.482802, -0.076627)",
        "(0.171509, 1.486541, -0.070788)",
        "(0.172173, 1.491104, -0.065647)",
        "(0.173072, 1.496388, -0.061218)",
        "(0.173397, 1.499275, -0.059350)",
        "(0.173847, 1.505416, -0.056054)",
        "(0.174033, 1.512006, -0.053174)",
        "(0.174215, 1.519088, -0.050855)",
        "(0.174831, 1.526742, -0.049558)",
        "(0.175074, 1.530683, -0.049226)",
        "(0.174957, 1.538597, -0.048733)",
        "(0.174388, 1.546623, -0.048615)",
        "(0.173693, 1.554732, -0.048680)",
        "(0.173303, 1.563041, -0.049236)",
        "(0.173086, 1.567253, -0.049753)",
        "(0.172204, 1.575663, -0.051151)",
        "(0.170462, 1.583810, -0.053060)",
        "(0.168201, 1.591748, -0.055535)",
        "(0.166347, 1.599540, -0.058551)",
        "(0.165903, 1.603323, -0.060199)",
        "(0.165217, 1.610543, -0.063298)",
        "(0.164691, 1.617415, -0.066359)",
        "(0.164237, 1.623977, -0.069545)",
        "(0.163398, 1.630240, -0.072929)",
        "(0.163016, 1.633329, -0.074808)",
        "(0.162575, 1.639404, -0.078767)",
        "(0.162354, 1.644989, -0.082581)",
        "(0.162249, 1.649967, -0.086323)",
        "(0.162361, 1.654413, -0.090485)",
        "(0.162399, 1.656411, -0.092806)",
        "(0.162202, 1.660088, -0.097777)",
        "(0.161870, 1.663321, -0.103418)",
        "(0.161556, 1.666106, -0.109659)",
        "(0.161398, 1.668324, -0.116124)",
        "(0.161405, 1.669241, -0.119441)",
        "(0.161334, 1.670386, -0.126308)",
        "(0.161467, 1.670988, -0.133180)",
        "(0.161926, 1.670704, -0.139942)",
        "(0.162120, 1.670266, -0.143276)",
        "(0.162567, 1.668969, -0.149996)",
        "(0.163109, 1.666905, -0.156824)",
        "(0.163411, 1.663959, -0.163377)",
        "(0.163850, 1.660068, -0.169327)",
        "(0.164352, 1.655174, -0.174707)",
        "(0.164626, 1.652305, -0.177035)",
        "(0.165234, 1.645880, -0.181135)",
        "(0.165520, 1.638522, -0.184720)",
        "(0.165748, 1.630471, -0.187947)",
        "(0.165979, 1.622008, -0.190904)",
        "(0.165880, 1.617590, -0.192159)",
        "(0.165537, 1.608587, -0.194328)",
        "(0.165011, 1.599207, -0.195778)",
        "(0.164592, 1.589703, -0.196349)",
        "(0.164497, 1.584949, -0.196051)",
        "(0.164020, 1.575525, -0.195211)",
        "(0.163242, 1.566173, -0.194044)",
        "(0.162541, 1.557180, -0.192493)",
        "(0.161472, 1.548353, -0.189886)",
        "(0.160769, 1.544047, -0.188022)",
        "(0.159526, 1.535858, -0.183559)",
        "(0.158729, 1.528398, -0.178347)",
        "(0.158233, 1.521680, -0.172567)",
        "(0.157589, 1.515708, -0.166273)",
        "(0.157120, 1.513012, -0.162946)",
        "(0.156022, 1.508208, -0.155876)",
        "(0.154903, 1.504419, -0.148328)",
        "(0.153934, 1.501830, -0.140709)",
        "(0.152941, 1.500326, -0.132950)",
        "(0.151969, 1.500059, -0.125312)",
        "(0.151505, 1.500367, -0.121601)",
        "(0.150664, 1.502296, -0.114284)",
        "(0.150160, 1.505135, -0.107010)",
        "(0.150211, 1.509344, -0.099891)",
        "(0.150319, 1.511810, -0.096479)",
        "(0.150631, 1.517230, -0.090379)",
        "(0.151044, 1.523317, -0.085485)",
        "(0.150954, 1.530091, -0.081511)",
        "(0.150646, 1.537168, -0.078014)",
        "(0.150515, 1.540993, -0.076620)",
        "(0.150688, 1.548709, -0.074065)",
        "(0.151238, 1.556734, -0.072226)",
        "(0.151686, 1.564737, -0.070490)",
        "(0.151820, 1.572793, -0.069157)",
        "(0.151767, 1.580916, -0.068300)",
        "(0.151823, 1.584931, -0.068093)",
        "(0.152025, 1.592827, -0.068028)",
        "(0.152398, 1.600437, -0.068494)",
        "(0.152769, 1.607674, -0.069395)",
        "(0.152946, 1.611156, -0.070078)",
        "(0.153303, 1.617969, -0.071654)",
        "(0.153498, 1.624509, -0.073745)",
        "(0.153741, 1.630769, -0.076320)",
        "(0.154275, 1.636761, -0.079529)",
        "(0.154487, 1.639654, -0.081235)",
        "(0.154705, 1.645090, -0.085016)",
        "(0.154848, 1.650188, -0.089217)",
        "(0.155114, 1.654760, -0.093648)",
        "(0.155536, 1.658693, -0.098331)",
        "(0.155944, 1.660402, -0.100843)",
        "(0.156816, 1.663451, -0.106137)",
        "(0.157468, 1.665926, -0.111711)",
        "(0.157942, 1.667748, -0.117785)",
        "(0.158601, 1.668879, -0.124397)",
        "(0.159576, 1.669410, -0.131144)",
        "(0.160048, 1.669349, -0.134487)",
        "(0.160818, 1.668827, -0.141187)",
        "(0.161408, 1.667654, -0.147804)",
        "(0.161905, 1.665836, -0.154139)",
        "(0.162443, 1.663301, -0.160125)",
        "(0.162774, 1.661720, -0.163032)",
        "(0.163583, 1.658071, -0.168763)",
        "(0.164510, 1.653645, -0.174101)",
        "(0.165261, 1.648253, -0.178909)",
        "(0.166216, 1.641938, -0.182937)",
        "(0.166787, 1.638445, -0.184728)",
        "(0.167917, 1.631112, -0.188057)",
        "(0.168735, 1.623164, -0.191000)",
        "(0.169291, 1.614688, -0.193855)",
        "(0.169758, 1.605813, -0.196574)",
        "(0.170127, 1.601291, -0.197860)",
        "(0.170802, 1.592592, -0.200205)",
        "(0.171192, 1.584234, -0.202007)",
        "(0.171243, 1.575985, -0.203397)",
        "(0.171331, 1.568039, -0.204373)",
        "(0.171420, 1.564279, -0.204616)",
        "(0.171457, 1.557097, -0.204327)",
        "(0.171213, 1.550413, -0.202927)",
        "(0.171045, 1.544325, -0.200863)",
        "(0.171157, 1.541496, -0.199561)",
        "(0.171476, 1.536169, -0.196489)",
        "(0.171846, 1.531107, -0.192514)",
        "(0.172288, 1.526213, -0.187247)",
        "(0.172550, 1.521802, -0.181162)",
        "(0.172940, 1.517567, -0.174484)",
        "(0.173237, 1.515625, -0.171007)",
        "(0.173735, 1.511852, -0.163647)",
        "(0.174110, 1.508223, -0.155343)",
        "(0.174538, 1.504918, -0.146535)",
        "(0.174872, 1.503494, -0.142007)",
        "(0.175323, 1.500991, -0.133146)",
        "(0.175276, 1.499168, -0.124651)",
        "(0.174927, 1.498043, -0.116486)",
        "(0.174299, 1.497558, -0.108335)",
        "(0.174148, 1.497657, -0.104283)",
        "(0.174381, 1.498558, -0.096721)",
        "(0.174872, 1.500498, -0.089752)",
        "(0.175074, 1.503348, -0.083124)",
        "(0.174813, 1.507122, -0.077107)",
        "(0.174425, 1.509348, -0.074423)",
        "(0.173900, 1.514497, -0.069465)",
        "(0.173614, 1.520827, -0.065092)",
        "(0.173244, 1.528030, -0.061110)",
        "(0.172713, 1.536009, -0.057573)",
        "(0.171895, 1.544662, -0.054475)",
        "(0.171656, 1.549159, -0.053208)",
        "(0.171710, 1.558671, -0.051555)",
        "(0.172008, 1.568379, -0.050830)",
        "(0.172361, 1.578033, -0.050590)",
        "(0.172719, 1.587395, -0.051080)",
        "(0.172870, 1.591971, -0.051443)",
        "(0.173075, 1.600723, -0.053104)",
        "(0.172984, 1.608951, -0.055705)",
        "(0.173201, 1.616540, -0.059106)",
        "(0.173405, 1.620035, -0.061114)",
        "(0.174085, 1.626605, -0.065351)",
        "(0.174764, 1.632307, -0.069835)",
        "(0.175189, 1.637117, -0.074747)",
        "(0.175568, 1.641186, -0.080212)",
        "(0.175993, 1.644484, -0.086169)",
        "(0.176307, 1.645751, -0.089358)",
        "(0.177399, 1.647667, -0.096048)",
        "(0.178859, 1.648658, -0.102972)",
        "(0.180132, 1.648818, -0.110026)",
        "(0.181102, 1.648098, -0.117168)",
        "(0.181495, 1.647561, -0.120745)",
        "(0.182324, 1.645925, -0.127803)",
        "(0.183371, 1.643577, -0.134714)",
        "(0.184696, 1.640556, -0.141621)",
        "(0.186015, 1.636689, -0.148174)",
        "(0.186561, 1.634315, -0.151109)",
        "(0.187527, 1.629047, -0.156289)",
        "(0.188506, 1.623111, -0.160944)",
        "(0.189461, 1.616728, -0.165423)",
        "(0.189976, 1.609715, -0.169484)",
        "(0.190005, 1.606001, -0.171312)",
        "(0.190064, 1.598351, -0.174627)",
        "(0.190074, 1.590597, -0.177221)",
        "(0.189654, 1.582640, -0.178915)",
        "(0.188802, 1.574612, -0.179994)",
        "(0.188263, 1.570640, -0.180466)",
        "(0.187161, 1.562815, -0.181399)",
        "(0.186177, 1.555205, -0.181999)",
        "(0.185105, 1.547854, -0.181947)",
        "(0.184452, 1.544235, -0.181535)",
        "(0.183062, 1.537165, -0.180193)",
        "(0.181721, 1.530342, -0.178296)",
        "(0.180628, 1.523995, -0.176129)",
        "(0.179367, 1.517948, -0.173763)",
        "(0.178072, 1.512161, -0.170975)",
        "(0.177468, 1.509408, -0.169408)",
        "(0.176273, 1.504038, -0.165884)",
        "(0.175252, 1.498940, -0.161574)",
        "(0.174464, 1.494184, -0.156656)",
        "(0.173770, 1.489877, -0.151135)",
        "(0.173449, 1.487853, -0.148238)",
        "(0.172882, 1.484235, -0.142067)",
        "(0.172542, 1.481162, -0.135396)",
        "(0.172509, 1.478807, -0.128477)",
        "(0.172502, 1.477978, -0.124997)",
        "(0.172374, 1.476902, -0.118121)",
        "(0.172038, 1.476825, -0.111282)",
        "(0.171859, 1.477704, -0.104409)",
        "(0.172112, 1.479595, -0.097604)",
        "(0.172663, 1.482490, -0.090858)",
        "(0.172947, 1.484326, -0.087560)",
        "(0.173335, 1.488523, -0.081285)",
        "(0.173259, 1.493538, -0.075641)",
        "(0.172874, 1.499443, -0.070949)",
        "(0.172772, 1.502832, -0.069014)",
        "(0.172555, 1.510011, -0.065524)",
        "(0.172190, 1.517590, -0.062515)",
        "(0.171835, 1.525556, -0.060189)",
        "(0.171320, 1.533678, -0.058182)",
        "(0.171053, 1.537876, -0.057438)",
        "(0.170593, 1.546210, -0.056169)",
        "(0.170347, 1.554577, -0.055502)",
        "(0.170424, 1.562933, -0.055802)",
        "(0.170230, 1.571002, -0.056734)",
        "(0.169862, 1.578821, -0.058504)",
        "(0.169601, 1.582641, -0.059555)",
        "(0.169250, 1.590049, -0.062237)",
        "(0.169304, 1.597266, -0.065965)",
        "(0.169065, 1.603922, -0.070320)",
        "(0.168956, 1.607063, -0.072571)",
        "(0.168911, 1.612852, -0.077522)",
        "(0.169175, 1.618206, -0.082919)",
        "(0.169924, 1.622942, -0.088709)",
        "(0.170657, 1.627270, -0.094530)",
        "(0.171157, 1.630679, -0.100569)",
        "(0.171441, 1.632202, -0.103724)",
        "(0.172004, 1.634587, -0.110285)",
        "(0.172300, 1.636308, -0.116870)",
        "(0.172408, 1.637279, -0.123360)",
        "(0.172491, 1.637455, -0.126539)",
        "(0.172701, 1.637365, -0.132637)",
        "(0.173039, 1.636606, -0.138318)",
        "(0.173287, 1.635144, -0.143500)",
        "(0.173493, 1.632966, -0.148527)",
        "(0.173795, 1.630188, -0.153589)",
        "(0.173882, 1.628555, -0.156045)",
        "(0.173815, 1.624792, -0.160637)",
        "(0.173633, 1.620418, -0.164648)",
        "(0.173726, 1.615704, -0.168002)",
        "(0.174043, 1.610624, -0.170460)",
        "(0.174195, 1.607936, -0.171437)",
        "(0.174414, 1.602142, -0.172621)",
        "(0.174358, 1.596152, -0.173364)",
        "(0.173752, 1.589853, -0.173573)",
        "(0.173165, 1.583325, -0.173522)",
        "(0.172928, 1.579996, -0.173487)",
        "(0.172568, 1.573143, -0.173104)",
        "(0.172480, 1.566251, -0.172204)",
        "(0.172445, 1.559299, -0.170619)",
        "(0.172230, 1.552089, -0.168444)",
        "(0.172137, 1.548466, -0.167279)",
        "(0.171893, 1.541226, -0.164538)",
        "(0.171702, 1.534011, -0.161487)",
        "(0.171794, 1.526850, -0.158201)",
        "(0.171860, 1.523280, -0.156480)",
        "(0.171925, 1.516321, -0.152536)",
        "(0.171852, 1.509611, -0.147949)",
        "(0.171499, 1.503350, -0.142634)",
        "(0.171143, 1.497444, -0.137247)",
        "(0.170790, 1.492268, -0.131739)",
        "(0.170629, 1.489916, -0.128912)",
        "(0.170288, 1.485912, -0.123067)",
        "(0.169906, 1.482699, -0.117018)",
        "(0.169910, 1.480357, -0.110953)",
        "(0.170018, 1.479621, -0.107805)",
        "(0.170388, 1.478451, -0.101467)",
        "(0.170530, 1.478257, -0.095080)",
        "(0.170530, 1.478988, -0.088882)",
        "(0.170641, 1.480604, -0.082927)",
        "(0.170664, 1.481743, -0.080023)",
        "(0.170759, 1.484445, -0.074230)",
        "(0.170961, 1.487989, -0.068876)",
        "(0.170987, 1.492346, -0.063921)",
        "(0.170588, 1.497510, -0.059732)",
        "(0.170032, 1.503566, -0.056544)",
        "(0.169737, 1.506966, -0.055373)",
        "(0.169134, 1.514201, -0.053410)",
        "(0.168647, 1.521946, -0.051944)",
        "(0.168329, 1.530244, -0.050881)",
        "(0.168185, 1.534586, -0.050517)",
        "(0.167635, 1.543322, -0.049963)",
        "(0.166901, 1.552446, -0.049964)",
        "(0.166519, 1.562003, -0.050723)",
        "(0.166681, 1.571839, -0.052103)",
        "(0.167290, 1.581626, -0.053770)",
        "(0.167621, 1.586423, -0.054732)",
        "(0.167943, 1.595743, -0.056956)",
        "(0.167928, 1.604722, -0.059801)",
        "(0.167538, 1.613157, -0.063313)",
        "(0.167426, 1.617018, -0.065445)",
        "(0.167510, 1.624574, -0.069647)",
        "(0.167616, 1.631272, -0.074102)",
        "(0.168159, 1.637064, -0.078970)",
        "(0.168600, 1.641998, -0.084294)",
        "(0.168730, 1.644082, -0.087151)",
        "(0.169114, 1.647741, -0.093396)",
        "(0.169647, 1.650567, -0.100317)",
        "(0.170125, 1.652547, -0.107573)",
        "(0.170695, 1.653678, -0.114893)",
        "(0.171404, 1.654111, -0.122418)",
        "(0.171739, 1.654043, -0.126270)",
        "(0.172413, 1.653382, -0.133756)",
        "(0.173163, 1.651871, -0.141021)",
        "(0.174155, 1.649604, -0.148199)",
        "(0.174596, 1.648147, -0.151754)",
        "(0.175284, 1.644629, -0.158532)",
        "(0.175772, 1.639877, -0.164819)",
        "(0.176444, 1.634804, -0.169742)",
        "(0.177159, 1.629090, -0.173752)",
        "(0.177765, 1.622579, -0.177432)",
        "(0.177977, 1.618965, -0.179124)",
        "(0.178245, 1.611311, -0.182128)",
        "(0.178356, 1.603132, -0.184126)",
        "(0.178358, 1.594505, -0.185152)",
        "(0.178163, 1.585410, -0.185466)",
        "(0.178061, 1.580730, -0.185379)",
        "(0.177931, 1.571237, -0.185026)",
        "(0.177548, 1.561757, -0.184131)",
        "(0.176667, 1.552331, -0.182144)",
        "(0.175343, 1.543068, -0.179275)",
        "(0.174778, 1.538581, -0.177614)",
        "(0.173854, 1.529944, -0.174072)",
        "(0.173045, 1.521922, -0.169867)",
        "(0.172033, 1.514578, -0.164643)",
        "(0.171307, 1.511198, -0.161733)",
        "(0.169946, 1.505064, -0.155924)",
        "(0.169147, 1.499933, -0.150112)",
        "(0.168403, 1.495702, -0.143956)",
        "(0.167878, 1.492478, -0.137086)",
        "(0.167357, 1.490325, -0.129730)",
        "(0.167097, 1.489512, -0.126083)",
        "(0.166600, 1.488679, -0.118958)",
        "(0.166087, 1.489067, -0.112144)",
        "(0.165389, 1.490387, -0.105273)",
        "(0.164405, 1.492801, -0.098200)",
        "(0.163983, 1.494263, -0.094754)",
        "(0.163484, 1.497975, -0.088315)",
        "(0.163312, 1.502468, -0.082422)",
        "(0.163176, 1.507620, -0.077090)",
        "(0.163155, 1.510427, -0.074690)",
        "(0.162887, 1.516327, -0.070404)",
        "(0.162436, 1.522712, -0.066881)",
        "(0.162086, 1.529696, -0.063982)",
        "(0.161958, 1.537325, -0.061918)",
        "(0.161916, 1.541276, -0.061042)",
        "(0.161848, 1.549350, -0.059313)",
        "(0.161970, 1.557765, -0.058118)",
        "(0.162644, 1.566558, -0.057386)",
        "(0.163586, 1.575295, -0.056959)",
        "(0.164745, 1.583902, -0.056873)",
        "(0.165425, 1.588159, -0.057123)",
        "(0.166649, 1.596390, -0.058002)",
        "(0.167808, 1.604246, -0.059438)",
        "(0.169225, 1.611800, -0.061156)",
        "(0.171069, 1.618833, -0.063273)",
        "(0.172083, 1.622227, -0.064421)",
        "(0.174106, 1.628554, -0.067067)",
        "(0.175976, 1.634313, -0.070252)",
        "(0.177405, 1.639473, -0.073891)",
        "(0.177957, 1.641828, -0.075807)",
        "(0.179347, 1.646223, -0.080009)",
        "(0.180971, 1.649993, -0.084714)",
        "(0.182685, 1.653086, -0.089524)",
        "(0.184347, 1.655558, -0.094506)",
        "(0.185081, 1.656559, -0.097116)",
        "(0.186334, 1.658106, -0.102600)",
        "(0.187805, 1.659035, -0.108616)",
        "(0.189689, 1.659575, -0.114876)",
        "(0.191554, 1.659504, -0.121167)",
        "(0.192467, 1.659264, -0.124351)",
        "(0.194243, 1.658148, -0.130866)",
        "(0.195987, 1.656312, -0.137351)",
        "(0.197675, 1.653726, -0.143768)",
        "(0.199521, 1.650526, -0.150398)",
        "(0.200487, 1.648716, -0.153789)",
        "(0.202547, 1.644853, -0.160406)",
        "(0.204600, 1.640384, -0.166503)",
        "(0.206200, 1.635208, -0.171909)",
        "(0.207736, 1.629297, -0.176781)",
        "(0.209082, 1.622768, -0.181428)",
        "(0.209764, 1.619339, -0.183538)",
        "(0.211005, 1.612228, -0.187063)",
        "(0.211746, 1.604469, -0.189452)",
        "(0.212006, 1.596120, -0.191140)",
        "(0.211995, 1.591778, -0.191693)",
        "(0.211601, 1.582799, -0.192329)",
        "(0.210758, 1.573160, -0.192368)",
        "(0.209930, 1.563259, -0.191950)",
        "(0.209082, 1.553207, -0.190839)",
        "(0.208566, 1.548139, -0.189879)",
        "(0.207255, 1.538076, -0.187277)",
        "(0.205646, 1.528420, -0.184022)",
        "(0.203659, 1.519327, -0.180389)",
        "(0.201416, 1.510880, -0.176116)",
        "(0.199453, 1.503214, -0.170979)",
        "(0.198669, 1.499718, -0.168003)",
        "(0.197580, 1.493422, -0.161293)",
        "(0.196774, 1.488041, -0.153633)",
        "(0.195891, 1.483540, -0.145533)",
        "(0.194941, 1.479989, -0.137371)",
        "(0.194570, 1.478499, -0.133290)",
        "(0.193991, 1.476488, -0.125131)",
        "(0.193465, 1.475482, -0.117030)",
        "(0.192940, 1.475457, -0.108956)",
        "(0.192767, 1.475723, -0.105000)",
        "(0.192546, 1.477244, -0.097531)",
        "(0.192263, 1.479624, -0.090322)",
        "(0.192106, 1.483255, -0.083612)",
        "(0.192185, 1.487807, -0.077486)",
        "(0.192427, 1.490693, -0.074795)",
        "(0.192839, 1.496641, -0.069814)",
        "(0.193196, 1.503396, -0.065664)",
        "(0.193468, 1.510829, -0.062166)",
        "(0.193519, 1.518925, -0.059413)",
        "(0.193553, 1.523295, -0.058284)",
        "(0.193953, 1.532284, -0.056101)",
        "(0.194901, 1.541576, -0.054471)",
        "(0.196187, 1.550967, -0.053420)",
        "(0.197593, 1.560310, -0.052863)",
        "(0.198222, 1.564996, -0.052843)",
        "(0.199300, 1.574414, -0.053207)",
        "(0.200418, 1.584000, -0.053999)",
        "(0.201625, 1.593574, -0.055281)",
        "(0.202552, 1.603022, -0.057213)",
        "(0.203098, 1.607633, -0.058415)",
        "(0.204097, 1.616520, -0.061210)",
        "(0.205162, 1.624850, -0.064579)",
        "(0.206738, 1.632672, -0.068382)",
        "(0.208207, 1.639795, -0.072689)",
        "(0.208877, 1.643060, -0.075111)",
        "(0.210266, 1.649057, -0.080358)",
        "(0.211137, 1.654118, -0.085959)",
        "(0.211834, 1.658274, -0.092080)",
        "(0.212385, 1.661474, -0.098748)",
        "(0.212611, 1.662666, -0.102165)",
        "(0.213124, 1.664585, -0.109308)",
        "(0.213724, 1.665429, -0.117362)",
        "(0.214205, 1.665635, -0.125416)",
        "(0.214519, 1.665147, -0.133356)",
        "(0.214640, 1.664657, -0.137312)",
        "(0.214907, 1.662999, -0.145165)",
        "(0.215175, 1.660967, -0.152896)",
        "(0.215460, 1.658286, -0.159969)",
        "(0.216094, 1.654880, -0.165907)",
        "(0.216581, 1.652952, -0.168511)",
        "(0.218186, 1.646732, -0.175654)",
        "(0.218931, 1.643551, -0.176814)",
        "(0.220012, 1.637943, -0.180478)",
        "(0.220824, 1.631641, -0.183835)",
        "(0.221328, 1.628292, -0.185307)",
        "(0.222384, 1.621134, -0.187774)",
        "(0.223215, 1.613424, -0.189883)",
        "(0.223970, 1.605244, -0.191574)",
        "(0.224624, 1.596707, -0.192551)",
        "(0.224919, 1.587556, -0.191816)",
        "(0.225027, 1.582950, -0.191009)",
        "(0.225249, 1.573820, -0.188829)",
        "(0.225807, 1.565011, -0.186790)",
        "(0.226541, 1.556622, -0.185050)",
        "(0.227164, 1.548599, -0.183088)",
        "(0.227429, 1.544756, -0.181927)",
        "(0.227906, 1.537345, -0.179111)",
        "(0.228442, 1.530452, -0.175665)",
        "(0.228930, 1.524314, -0.171865)",
        "(0.229014, 1.521552, -0.169770)",
        "(0.228904, 1.516322, -0.165296)",
        "(0.228507, 1.511567, -0.160331)",
        "(0.228124, 1.507499, -0.154929)",
        "(0.227932, 1.504135, -0.149124)",
        "(0.227799, 1.502720, -0.146064)",
        "(0.227464, 1.500309, -0.139749)",
        "(0.226846, 1.498718, -0.133235)",
        "(0.226106, 1.498124, -0.126274)",
        "(0.225526, 1.498435, -0.119071)",
        "(0.225350, 1.498951, -0.115499)",
        "(0.225266, 1.500548, -0.108337)",
        "(0.225533, 1.503028, -0.101666)",
        "(0.225698, 1.506162, -0.095489)",
        "(0.225558, 1.509872, -0.089502)",
        "(0.225043, 1.514218, -0.083673)",
        "(0.224750, 1.516652, -0.080929)",
        "(0.224442, 1.522039, -0.076136)",
        "(0.224206, 1.528122, -0.072166)",
        "(0.223813, 1.534682, -0.068636)",
        "(0.223661, 1.538191, -0.067161)",
        "(0.223426, 1.545586, -0.064252)",
        "(0.223055, 1.553452, -0.061382)",
        "(0.222650, 1.562010, -0.059072)",
        "(0.222296, 1.570692, -0.057186)",
        "(0.222031, 1.575058, -0.056250)",
        "(0.221672, 1.583882, -0.054410)",
        "(0.221441, 1.592503, -0.053057)",
        "(0.221243, 1.600821, -0.052563)",
        "(0.221142, 1.608946, -0.053136)",
        "(0.220289, 1.616577, -0.054339)",
        "(0.219725, 1.620440, -0.055347)",
        "(0.218663, 1.627236, -0.057679)",
        "(0.217289, 1.633548, -0.060759)",
        "(0.215973, 1.639658, -0.064643)",
        "(0.214565, 1.645317, -0.069080)",
        "(0.213816, 1.647895, -0.071503)",
        "(0.212575, 1.652629, -0.076818)",
        "(0.211644, 1.656713, -0.082918)",
        "(0.210714, 1.660041, -0.089721)",
        "(0.210173, 1.662536, -0.096923)",
        "(0.209981, 1.663396, -0.100658)",
        "(0.209600, 1.664526, -0.108149)",
        "(0.209457, 1.664908, -0.115806)",
        "(0.209207, 1.664531, -0.123644)",
        "(0.208911, 1.663242, -0.131261)",
        "(0.208751, 1.662381, -0.134985)",
        "(0.208622, 1.660116, -0.142249)",
        "(0.208999, 1.657219, -0.149214)",
        "(0.209599, 1.653535, -0.155619)",
        "(0.210351, 1.649028, -0.161313)",
        "(0.210724, 1.646461, -0.163898)",
        "(0.211404, 1.640865, -0.168429)",
        "(0.212086, 1.634458, -0.172402)",
        "(0.213038, 1.627277, -0.175923)",
        "(0.214123, 1.619345, -0.178684)",
        "(0.214689, 1.615051, -0.179851)",
        "(0.215815, 1.606195, -0.182134)",
        "(0.216481, 1.596871, -0.184059)",
        "(0.216840, 1.587087, -0.185775)",
        "(0.217130, 1.582076, -0.186525)",
        "(0.217759, 1.571982, -0.187628)",
        "(0.218051, 1.561866, -0.187871)",
        "(0.217685, 1.551688, -0.187139)",
        "(0.217069, 1.541587, -0.185764)",
        "(0.216877, 1.536713, -0.184906)",
        "(0.216875, 1.527361, -0.182940)",
        "(0.216404, 1.518402, -0.180255)",
        "(0.215603, 1.509740, -0.176855)",
        "(0.215072, 1.501669, -0.173005)",
        "(0.214875, 1.497947, -0.170756)",
        "(0.214222, 1.490856, -0.165680)",
        "(0.213598, 1.484313, -0.159901)",
        "(0.212994, 1.478555, -0.153591)",
        "(0.212255, 1.473691, -0.146538)",
        "(0.211602, 1.469661, -0.138887)",
        "(0.211352, 1.468021, -0.134881)",
        "(0.210812, 1.465174, -0.126956)",
        "(0.210272, 1.463177, -0.119203)",
        "(0.209655, 1.462106, -0.111494)",
        "(0.208994, 1.462077, -0.103779)",
        "(0.208595, 1.462291, -0.099894)",
        "(0.207773, 1.463497, -0.092088)",
        "(0.207065, 1.465883, -0.085066)",
        "(0.206031, 1.469393, -0.078800)",
        "(0.205374, 1.471499, -0.075781)",
        "(0.204029, 1.476198, -0.069742)",
        "(0.202899, 1.481715, -0.064034)",
        "(0.202375, 1.488230, -0.059091)",
        "(0.201683, 1.495593, -0.055209)",
        "(0.201096, 1.499535, -0.053541)",
        "(0.199432, 1.507627, -0.050592)",
        "(0.197887, 1.516214, -0.048412)",
        "(0.197068, 1.525504, -0.047414)",
        "(0.196916, 1.535542, -0.047159)",
        "(0.196737, 1.540625, -0.047043)",
        "(0.196169, 1.550898, -0.047142)",
        "(0.195316, 1.561054, -0.047791)",
        "(0.194463, 1.570946, -0.049050)",
        "(0.194735, 1.580806, -0.051396)",
        "(0.194845, 1.585522, -0.052852)",
        "(0.194743, 1.594514, -0.055774)",
        "(0.194864, 1.602907, -0.059068)",
        "(0.194885, 1.610421, -0.062745)",
        "(0.194960, 1.617180, -0.066834)",
        "(0.195037, 1.620186, -0.069113)",
        "(0.194961, 1.625513, -0.073988)",
        "(0.195147, 1.629963, -0.079385)",
        "(0.195516, 1.633632, -0.085281)",
        "(0.195823, 1.636320, -0.091472)",
        "(0.195996, 1.637236, -0.094722)",
        "(0.196240, 1.638551, -0.101337)",
        "(0.196267, 1.639037, -0.107891)",
        "(0.196363, 1.638754, -0.114400)",
        "(0.196431, 1.637574, -0.120992)",
        "(0.196536, 1.636731, -0.124194)",
        "(0.196764, 1.634332, -0.130456)",
        "(0.196619, 1.631177, -0.136432)",
        "(0.196664, 1.627284, -0.142094)",
        "(0.196865, 1.622467, -0.147450)",
        "(0.197099, 1.619702, -0.149870)",
        "(0.197651, 1.613770, -0.154504)",
        "(0.197856, 1.607295, -0.158942)",
        "(0.197458, 1.600050, -0.163171)",
        "(0.196873, 1.592297, -0.167064)",
        "(0.196686, 1.588289, -0.168824)",
        "(0.196224, 1.580089, -0.171838)",
        "(0.195534, 1.571822, -0.174274)",
        "(0.194609, 1.563320, -0.176197)",
        "(0.193587, 1.554648, -0.177602)",
        "(0.193089, 1.550332, -0.177773)",
        "(0.192038, 1.541741, -0.177729)",
        "(0.191034, 1.533194, -0.177082)",
        "(0.190151, 1.524902, -0.176111)",
        "(0.189553, 1.517006, -0.174825)",
        "(0.189312, 1.513152, -0.173979)",
        "(0.188833, 1.505557, -0.171566)",
        "(0.188526, 1.498291, -0.168043)",
        "(0.188215, 1.491333, -0.163724)",
        "(0.188114, 1.484864, -0.158946)",
        "(0.188099, 1.481904, -0.156354)",
        "(0.187740, 1.476294, -0.150580)",
        "(0.187199, 1.471454, -0.143716)",
        "(0.186958, 1.467299, -0.136661)",
        "(0.187197, 1.464329, -0.129376)",
        "(0.187465, 1.463256, -0.125752)",
        "(0.187947, 1.461734, -0.118394)",
        "(0.188265, 1.461144, -0.110861)",
        "(0.188496, 1.461571, -0.103259)",
        "(0.189120, 1.463282, -0.095913)",
        "(0.189493, 1.464407, -0.092365)",
        "(0.190195, 1.467415, -0.085500)",
        "(0.190957, 1.471331, -0.078715)",
        "(0.191674, 1.476117, -0.072286)",
        "(0.192198, 1.481912, -0.066391)",
        "(0.192516, 1.485179, -0.063697)",
        "(0.193232, 1.492161, -0.058780)",
        "(0.193758, 1.499760, -0.054894)",
        "(0.194013, 1.507849, -0.052104)",
        "(0.193774, 1.516427, -0.050105)",
        "(0.193741, 1.520893, -0.049274)",
        "(0.193979, 1.530132, -0.048108)",
        "(0.194402, 1.539399, -0.047281)",
        "(0.195118, 1.548818, -0.047268)",
        "(0.195367, 1.558053, -0.048167)",
        "(0.195350, 1.562589, -0.048732)",
        "(0.195002, 1.571477, -0.050630)",
        "(0.194836, 1.580104, -0.053060)",
        "(0.195385, 1.588390, -0.056037)",
        "(0.196347, 1.596266, -0.059693)",
        "(0.196739, 1.599980, -0.061591)",
        "(0.197267, 1.606777, -0.065523)",
        "(0.197563, 1.612698, -0.069821)",
        "(0.197828, 1.617826, -0.074712)",
        "(0.198207, 1.622451, -0.080201)",
        "(0.198312, 1.624340, -0.083235)",
        "(0.198336, 1.627549, -0.089389)",
        "(0.198277, 1.629877, -0.095726)",
        "(0.198048, 1.631464, -0.102249)",
        "(0.197568, 1.632224, -0.109071)",
        "(0.197367, 1.632447, -0.112527)",
        "(0.197067, 1.632339, -0.119663)",
        "(0.197030, 1.631678, -0.126888)",
        "(0.197384, 1.630402, -0.133870)",
        "(0.197811, 1.628589, -0.140363)",
        "(0.197975, 1.627535, -0.143459)",
        "(0.198133, 1.624930, -0.149389)",
        "(0.198251, 1.621734, -0.154938)",
        "(0.198362, 1.617805, -0.159819)",
        "(0.198578, 1.613306, -0.163984)",
        "(0.198715, 1.610733, -0.165778)",
        "(0.198906, 1.605431, -0.169368)",
        "(0.199110, 1.599835, -0.172874)",
        "(0.199463, 1.594113, -0.176230)",
        "(0.200076, 1.588257, -0.179110)",
        "(0.200490, 1.585297, -0.180356)",
        "(0.201230, 1.579294, -0.182465)",
        "(0.201726, 1.573402, -0.184080)",
        "(0.202066, 1.567399, -0.185491)",
        "(0.202538, 1.561262, -0.186811)",
        "(0.202869, 1.558170, -0.187306)",
        "(0.203600, 1.551783, -0.187594)",
        "(0.204015, 1.545048, -0.186872)",
        "(0.204293, 1.538220, -0.185452)",
        "(0.204604, 1.531338, -0.183652)",
        "(0.204789, 1.524348, -0.181410)",
        "(0.204838, 1.520812, -0.179910)",
        "(0.204996, 1.513759, -0.176409)",
        "(0.205299, 1.506711, -0.172371)",
        "(0.205654, 1.499757, -0.167661)",
        "(0.205843, 1.496412, -0.165075)",
        "(0.206129, 1.489939, -0.159548)",
        "(0.205865, 1.483854, -0.153539)",
        "(0.205404, 1.478317, -0.147206)",
        "(0.205042, 1.473375, -0.140630)",
        "(0.204873, 1.471196, -0.137091)",
        "(0.204657, 1.467440, -0.129561)",
        "(0.204494, 1.464720, -0.121613)",
        "(0.204451, 1.463213, -0.113198)",
        "(0.204539, 1.462911, -0.104626)",
        "(0.205019, 1.464107, -0.096059)",
        "(0.205324, 1.464900, -0.091890)",
        "(0.206051, 1.467420, -0.083670)",
        "(0.207037, 1.471092, -0.075853)",
        "(0.208036, 1.475738, -0.068625)",
        "(0.208541, 1.478455, -0.065219)",
        "(0.209040, 1.484487, -0.058992)",
        "(0.208756, 1.491308, -0.053665)",
        "(0.208204, 1.498889, -0.049431)",
        "(0.208329, 1.507342, -0.046318)",
        "(0.208476, 1.511889, -0.045206)",
        "(0.208583, 1.521371, -0.043390)",
        "(0.208511, 1.531358, -0.042046)",
        "(0.208103, 1.541606, -0.041126)",
        "(0.207658, 1.551991, -0.040654)",
        "(0.207714, 1.557220, -0.040637)",
        "(0.208584, 1.567572, -0.041326)",
        "(0.209450, 1.577480, -0.042680)",
        "(0.209772, 1.586816, -0.044695)",
        "(0.209844, 1.595430, -0.047071)",
        "(0.209840, 1.599379, -0.048326)",
        "(0.209982, 1.606777, -0.051184)",
        "(0.210724, 1.613473, -0.054900)",
        "(0.211065, 1.619172, -0.059224)",
        "(0.210902, 1.623895, -0.063832)",
        "(0.210894, 1.625941, -0.066347)",
        "(0.210937, 1.629511, -0.071586)",
        "(0.211001, 1.632289, -0.077230)",
        "(0.210919, 1.634399, -0.083299)",
        "(0.210626, 1.635758, -0.089476)",
        "(0.210346, 1.636310, -0.092526)",
        "(0.209536, 1.636931, -0.098531)",
        "(0.208545, 1.637241, -0.104729)",
        "(0.207463, 1.637128, -0.111100)",
        "(0.206255, 1.636466, -0.117188)",
        "(0.205719, 1.635949, -0.120077)",
        "(0.204805, 1.634554, -0.125640)",
        "(0.203860, 1.632650, -0.130812)",
        "(0.202797, 1.630234, -0.135844)",
        "(0.201733, 1.627387, -0.140514)",
        "(0.201151, 1.625655, -0.142579)",
        "(0.199967, 1.621796, -0.146309)",
        "(0.199129, 1.617318, -0.149548)",
        "(0.198645, 1.612284, -0.152345)",
        "(0.198331, 1.606660, -0.154706)",
        "(0.198106, 1.603545, -0.155706)",
        "(0.197583, 1.597016, -0.157580)",
        "(0.197280, 1.590154, -0.159459)",
        "(0.196717, 1.582978, -0.161170)",
        "(0.195808, 1.575405, -0.162228)",
        "(0.195453, 1.571467, -0.162515)",
        "(0.195081, 1.563659, -0.162792)",
        "(0.194948, 1.555842, -0.162223)",
        "(0.194318, 1.547808, -0.160574)",
        "(0.193469, 1.539829, -0.158180)",
        "(0.193062, 1.535919, -0.156837)",
        "(0.192239, 1.528321, -0.153828)",
        "(0.191631, 1.521034, -0.149857)",
        "(0.191167, 1.514158, -0.145408)",
        "(0.190814, 1.507803, -0.140748)",
        "(0.190800, 1.504855, -0.138213)",
        "(0.190646, 1.498934, -0.132550)",
        "(0.190334, 1.493035, -0.125878)",
        "(0.190191, 1.487739, -0.118121)",
        "(0.190003, 1.483140, -0.108800)",
        "(0.190026, 1.481224, -0.103815)",
        "(0.190215, 1.478235, -0.094291)",
        "(0.190255, 1.476517, -0.085169)",
        "(0.190358, 1.475968, -0.076049)",
        "(0.190393, 1.476702, -0.067278)",
        "(0.190568, 1.477491, -0.063038)",
        "(0.191236, 1.480295, -0.055003)",
        "(0.191892, 1.484451, -0.047723)",
        "(0.192721, 1.490107, -0.041651)",
        "(0.193527, 1.497031, -0.036523)",
        "(0.193913, 1.500946, -0.034320)",
        "(0.194854, 1.509371, -0.030357)",
        "(0.195841, 1.518407, -0.026997)",
        "(0.196347, 1.527903, -0.024044)",
        "(0.196458, 1.537822, -0.021561)",
        "(0.196464, 1.542878, -0.020697)",
        "(0.196425, 1.553082, -0.019473)",
        "(0.196730, 1.563422, -0.019153)",
        "(0.196761, 1.573647, -0.019578)",
        "(0.196665, 1.583733, -0.020528)",
        "(0.196484, 1.588668, -0.021073)",
        "(0.195793, 1.598199, -0.022706)",
        "(0.195073, 1.607372, -0.025156)",
        "(0.194473, 1.616089, -0.028719)",
        "(0.193848, 1.624160, -0.033027)",
        "(0.193547, 1.627969, -0.035301)",
        "(0.193213, 1.634830, -0.040249)",
        "(0.193182, 1.641027, -0.045445)",
        "(0.192843, 1.646379, -0.051108)",
        "(0.192389, 1.650899, -0.057433)",
        "(0.192193, 1.652801, -0.060875)",
        "(0.191837, 1.656039, -0.067855)",
        "(0.191443, 1.658448, -0.075139)",
        "(0.191013, 1.660068, -0.082935)",
        "(0.190302, 1.660891, -0.090987)",
        "(0.189863, 1.661102, -0.094962)",
        "(0.188972, 1.660909, -0.102767)",
        "(0.188428, 1.660113, -0.110039)",
        "(0.188240, 1.658620, -0.116890)",
        "(0.188052, 1.656475, -0.123307)",
        "(0.187844, 1.655270, -0.126446)",
        "(0.187247, 1.652422, -0.132292)",
        "(0.186447, 1.648841, -0.137133)",
        "(0.186062, 1.644752, -0.141180)",
        "(0.185808, 1.639959, -0.144154)",
        "(0.185720, 1.637375, -0.145344)",
        "(0.185365, 1.631920, -0.147365)",
        "(0.184440, 1.625798, -0.148521)",
        "(0.183323, 1.619240, -0.149311)",
        "(0.182831, 1.612374, -0.150299)",
        "(0.182807, 1.608797, -0.150795)",
        "(0.182768, 1.601398, -0.151298)",
        "(0.182430, 1.593422, -0.150808)",
        "(0.181793, 1.584624, -0.149346)",
        "(0.181366, 1.575133, -0.147828)",
        "(0.181327, 1.570322, -0.147195)",
        "(0.181144, 1.560346, -0.145700)",
        "(0.180235, 1.549795, -0.143198)",
        "(0.179123, 1.539006, -0.139802)",
        "(0.178280, 1.528417, -0.136191)",
        "(0.178002, 1.523247, -0.134304)",
        "(0.177647, 1.513446, -0.129986)",
        "(0.176789, 1.504076, -0.124961)",
        "(0.175883, 1.495708, -0.119036)",
        "(0.175254, 1.488067, -0.112816)",
        "(0.175046, 1.484671, -0.109473)",
        "(0.174831, 1.478495, -0.102598)",
        "(0.174756, 1.473316, -0.095202)",
        "(0.174752, 1.469118, -0.087142)",
        "(0.174926, 1.466069, -0.079128)",
        "(0.174936, 1.464717, -0.075300)",
        "(0.174931, 1.463344, -0.068246)",
        "(0.174915, 1.462957, -0.061833)",
        "(0.174816, 1.463521, -0.055827)",
        "(0.174745, 1.464869, -0.050059)",
        "(0.174718, 1.466187, -0.047529)",
        "(0.174794, 1.469667, -0.043039)",
        "(0.174346, 1.474557, -0.039596)",
        "(0.173335, 1.480134, -0.036654)",
        "(0.171902, 1.486862, -0.034691)",
        "(0.171249, 1.490471, -0.033874)",
        "(0.170124, 1.498708, -0.032907)",
        "(0.168897, 1.507680, -0.032438)",
        "(0.167771, 1.517622, -0.032647)",
        "(0.166191, 1.527809, -0.032888)",
        "(0.165119, 1.532933, -0.032928)",
        "(0.162849, 1.543159, -0.033007)",
        "(0.161508, 1.553527, -0.033676)",
        "(0.160774, 1.563676, -0.034990)",
        "(0.160194, 1.573601, -0.036490)",
        "(0.159912, 1.578426, -0.037303)",
        "(0.159293, 1.587530, -0.039267)",
        "(0.159109, 1.596245, -0.042254)",
        "(0.159868, 1.604648, -0.046253)",
        "(0.160695, 1.612273, -0.050531)",
        "(0.161059, 1.615735, -0.052683)",
        "(0.161777, 1.621867, -0.057109)",
        "(0.162359, 1.626979, -0.061930)",
        "(0.162976, 1.631273, -0.067336)",
        "(0.163402, 1.634617, -0.073503)",
        "(0.163494, 1.635866, -0.076834)",
        "(0.163661, 1.637697, -0.083766)",
        "(0.163893, 1.638713, -0.091710)",
        "(0.164427, 1.639105, -0.099840)",
        "(0.164952, 1.638737, -0.107036)",
        "(0.165142, 1.638352, -0.110420)",
        "(0.165546, 1.636981, -0.116903)",
        "(0.166228, 1.635030, -0.123153)",
        "(0.166997, 1.632529, -0.128919)",
        "(0.167843, 1.629210, -0.134283)",
        "(0.168290, 1.627329, -0.136915)",
        "(0.169355, 1.623004, -0.141664)",
        "(0.170297, 1.617980, -0.145708)",
        "(0.171253, 1.612200, -0.149409)",
        "(0.172619, 1.605668, -0.153034)",
        "(0.173482, 1.602100, -0.154772)",
        "(0.175181, 1.594642, -0.157706)",
        "(0.176605, 1.586814, -0.159958)",
        "(0.177862, 1.578657, -0.161737)",
        "(0.179178, 1.570297, -0.163074)",
        "(0.179873, 1.566096, -0.163487)",
        "(0.181142, 1.557657, -0.163688)",
        "(0.181981, 1.549009, -0.163263)",
        "(0.182541, 1.540255, -0.162384)",
        "(0.183066, 1.532332, -0.160924)",
        "(0.183332, 1.528535, -0.160037)",
        "(0.183842, 1.521188, -0.157683)",
        "(0.184164, 1.514195, -0.154418)",
        "(0.184435, 1.507576, -0.150064)",
        "(0.185081, 1.501447, -0.144838)",
        "(0.185596, 1.498626, -0.142131)",
        "(0.186860, 1.493445, -0.136702)",
        "(0.188098, 1.488944, -0.130647)",
        "(0.188946, 1.485084, -0.124057)",
        "(0.189635, 1.481968, -0.117112)",
        "(0.189956, 1.480766, -0.113519)",
        "(0.190772, 1.479056, -0.106146)",
        "(0.191724, 1.478356, -0.098757)",
        "(0.192359, 1.478552, -0.091523)",
        "(0.192945, 1.479699, -0.084438)",
        "(0.193332, 1.480514, -0.080949)",
        "(0.194253, 1.482863, -0.074108)",
        "(0.195062, 1.486177, -0.067645)",
        "(0.195503, 1.490547, -0.061917)",
        "(0.195803, 1.495975, -0.056861)",
        "(0.196080, 1.498964, -0.054590)",
        "(0.196816, 1.505602, -0.050752)",
        "(0.197410, 1.512783, -0.047562)",
        "(0.197601, 1.520473, -0.044774)",
        "(0.197334, 1.528666, -0.042579)",
        "(0.197030, 1.533017, -0.041690)",
        "(0.196694, 1.542066, -0.040203)",
        "(0.196308, 1.551362, -0.039472)",
        "(0.195798, 1.560818, -0.039008)",
        "(0.195239, 1.570325, -0.038894)",
        "(0.194936, 1.575130, -0.039119)",
        "(0.194489, 1.584896, -0.040020)",
        "(0.194147, 1.594760, -0.041292)",
        "(0.193615, 1.604335, -0.042498)",
        "(0.193354, 1.608942, -0.043163)",
        "(0.192752, 1.617947, -0.044762)",
        "(0.192225, 1.626505, -0.047064)",
        "(0.192020, 1.634602, -0.050401)",
        "(0.191556, 1.641958, -0.054317)",
        "(0.190889, 1.648537, -0.058674)",
        "(0.190581, 1.651518, -0.061115)",
        "(0.190024, 1.657086, -0.066217)",
        "(0.189729, 1.661630, -0.071702)",
        "(0.189542, 1.665253, -0.077445)",
        "(0.189634, 1.667868, -0.083545)",
        "(0.189852, 1.668779, -0.086892)",
        "(0.190307, 1.669987, -0.093852)",
        "(0.190765, 1.670002, -0.101049)",
        "(0.191404, 1.668905, -0.108366)",
        "(0.192142, 1.666627, -0.115556)",
        "(0.192442, 1.665189, -0.118988)",
        "(0.193045, 1.661347, -0.125667)",
        "(0.193613, 1.656483, -0.132242)",
        "(0.194394, 1.650718, -0.138329)",
        "(0.195319, 1.643916, -0.143691)",
        "(0.195952, 1.640087, -0.146026)",
        "(0.197402, 1.631980, -0.150414)",
        "(0.198609, 1.623124, -0.154595)",
        "(0.199851, 1.613493, -0.157936)",
        "(0.201348, 1.603294, -0.159986)",
        "(0.202111, 1.598001, -0.160600)",
        "(0.203238, 1.587088, -0.161411)",
        "(0.204314, 1.575700, -0.161362)",
        "(0.205332, 1.564177, -0.160594)",
        "(0.206218, 1.552922, -0.159093)",
        "(0.206572, 1.547350, -0.158061)",
        "(0.207134, 1.536427, -0.155451)",
        "(0.207377, 1.525939, -0.152077)",
        "(0.207339, 1.516078, -0.147729)",
        "(0.207265, 1.506961, -0.142012)",
        "(0.207167, 1.502612, -0.138983)",
        "(0.206826, 1.494717, -0.132419)",
        "(0.206456, 1.487936, -0.125201)",
        "(0.206255, 1.482315, -0.117526)",
        "(0.206171, 1.478004, -0.109773)",
        "(0.206206, 1.476411, -0.105837)",
        "(0.206435, 1.473932, -0.097739)",
        "(0.206596, 1.472502, -0.089457)",
        "(0.206901, 1.472285, -0.081560)",
        "(0.207066, 1.473252, -0.074261)",
        "(0.207092, 1.474223, -0.070831)",
        "(0.207025, 1.476930, -0.064732)",
        "(0.206820, 1.480779, -0.059287)",
        "(0.206465, 1.485543, -0.053997)",
        "(0.206312, 1.491599, -0.049219)",
        "(0.206304, 1.494997, -0.047078)",
        "(0.206342, 1.502604, -0.043439)",
        "(0.206261, 1.510765, -0.040107)",
        "(0.205854, 1.519394, -0.037183)",
        "(0.205272, 1.528307, -0.035047)",
        "(0.205028, 1.532988, -0.034388)",
        "(0.204669, 1.542718, -0.033472)",
        "(0.203886, 1.552566, -0.032639)",
        "(0.203089, 1.562528, -0.031845)",
        "(0.202177, 1.572421, -0.031975)",
        "(0.201643, 1.577293, -0.032417)",
        "(0.200623, 1.586760, -0.033794)",
        "(0.199425, 1.595573, -0.035629)",
        "(0.198025, 1.603686, -0.037791)",
        "(0.196373, 1.611033, -0.040510)",
        "(0.195505, 1.614327, -0.042163)",
        "(0.193997, 1.620527, -0.046089)",
        "(0.192435, 1.625651, -0.050854)",
        "(0.190884, 1.630188, -0.055889)",
        "(0.189629, 1.633598, -0.061381)",
        "(0.189186, 1.635074, -0.064232)",
        "(0.188719, 1.637690, -0.070399)",
        "(0.188165, 1.639645, -0.077338)",
        "(0.187295, 1.640739, -0.084577)",
        "(0.186710, 1.640985, -0.091706)",
        "(0.186610, 1.640756, -0.095217)",
        "(0.186740, 1.639908, -0.102251)",
        "(0.186895, 1.638194, -0.109539)",
        "(0.186961, 1.635432, -0.116562)",
        "(0.187134, 1.631888, -0.123093)",
        "(0.187362, 1.629856, -0.126130)",
        "(0.187970, 1.625288, -0.131806)",
        "(0.188563, 1.620100, -0.137143)",
        "(0.189338, 1.614264, -0.141700)",
        "(0.189973, 1.607862, -0.145550)",
        "(0.190274, 1.604604, -0.147415)",
        "(0.190944, 1.597780, -0.150938)",
        "(0.191830, 1.590848, -0.154118)",
        "(0.192781, 1.583824, -0.156916)",
        "(0.194096, 1.576721, -0.159139)",
        "(0.194904, 1.573194, -0.159999)",
        "(0.196532, 1.566044, -0.161173)",
        "(0.197984, 1.558653, -0.161418)",
        "(0.199697, 1.551167, -0.161178)",
        "(0.201926, 1.543791, -0.160474)",
        "(0.203124, 1.540168, -0.159852)",
        "(0.205545, 1.533146, -0.158080)",
        "(0.207759, 1.526340, -0.155668)",
        "(0.209740, 1.519746, -0.152530)",
        "(0.211765, 1.513642, -0.148816)",
        "(0.212786, 1.510738, -0.146689)",
        "(0.214638, 1.505087, -0.142131)",
        "(0.216475, 1.499950, -0.137271)",
        "(0.218384, 1.495197, -0.132377)",
        "(0.220033, 1.490927, -0.126475)",
        "(0.220881, 1.488847, -0.123343)",
        "(0.222319, 1.485145, -0.116299)",
        "(0.223397, 1.481920, -0.109263)",
        "(0.224526, 1.479609, -0.102427)",
        "(0.225356, 1.477867, -0.095402)",
        "(0.225529, 1.477249, -0.091643)",
        "(0.225761, 1.476342, -0.083836)",
        "(0.225937, 1.476324, -0.075894)",
        "(0.226560, 1.477406, -0.068625)",
        "(0.226808, 1.479390, -0.061908)",
        "(0.226704, 1.480705, -0.058657)",
        "(0.226559, 1.483867, -0.052642)",
        "(0.226622, 1.488152, -0.047550)",
        "(0.226884, 1.493765, -0.043151)",
        "(0.226302, 1.500293, -0.039023)",
        "(0.225914, 1.503789, -0.037074)",
        "(0.224655, 1.511645, -0.033580)",
        "(0.222795, 1.520174, -0.030611)",
        "(0.221063, 1.529449, -0.028573)",
        "(0.219818, 1.539436, -0.027183)",
        "(0.219470, 1.544586, -0.026515)",
        "(0.218997, 1.554860, -0.025126)",
        "(0.218545, 1.565302, -0.024302)",
        "(0.217845, 1.575797, -0.024204)",
        "(0.216318, 1.586142, -0.024618)",
        "(0.215464, 1.591186, -0.025143)",
        "(0.213956, 1.600957, -0.026861)",
        "(0.212878, 1.610259, -0.029357)",
        "(0.212199, 1.618871, -0.032394)",
        "(0.211471, 1.626723, -0.035994)",
        "(0.211162, 1.630331, -0.037988)",
        "(0.210427, 1.636939, -0.042357)",
        "(0.209762, 1.642537, -0.047234)",
        "(0.209412, 1.647142, -0.052864)",
        "(0.209281, 1.648882, -0.056142)",
        "(0.208900, 1.652146, -0.062390)",
        "(0.208657, 1.654369, -0.068781)",
        "(0.208626, 1.655370, -0.075331)",
        "(0.208537, 1.655412, -0.082355)",
        "(0.208032, 1.654627, -0.090104)",
        "(0.207680, 1.653865, -0.094214)",
        "(0.207016, 1.651870, -0.102427)",
        "(0.206594, 1.649134, -0.110322)",
        "(0.206548, 1.645761, -0.117825)",
        "(0.206730, 1.641706, -0.124891)",
        "(0.206921, 1.639498, -0.128291)",
        "(0.207448, 1.634871, -0.134759)",
        "(0.207809, 1.629731, -0.140693)",
        "(0.208006, 1.623823, -0.146269)",
        "(0.208571, 1.618097, -0.151391)",
        "(0.208990, 1.615162, -0.153959)",
        "(0.209833, 1.609094, -0.158922)",
        "(0.210629, 1.602692, -0.163538)",
        "(0.211290, 1.595951, -0.167398)",
        "(0.211782, 1.589091, -0.169977)",
        "(0.212110, 1.585605, -0.170825)",
        "(0.212971, 1.578551, -0.172165)",
        "(0.213808, 1.571592, -0.173239)",
        "(0.214717, 1.564680, -0.173686)",
        "(0.215552, 1.557623, -0.173273)",
        "(0.216045, 1.553987, -0.172704)",
        "(0.217264, 1.546608, -0.171283)",
        "(0.218459, 1.539277, -0.169700)",
        "(0.219386, 1.531925, -0.167652)",
        "(0.220279, 1.524533, -0.164848)",
        "(0.220707, 1.520827, -0.162964)",
        "(0.221676, 1.513568, -0.158582)",
        "(0.222660, 1.506647, -0.153391)",
        "(0.223682, 1.500313, -0.147574)",
        "(0.224586, 1.494624, -0.141245)",
        "(0.225063, 1.491944, -0.137950)",
        "(0.225899, 1.486886, -0.130718)",
        "(0.226736, 1.482201, -0.122647)",
        "(0.227735, 1.478023, -0.114180)",
        "(0.228901, 1.474644, -0.105864)",
        "(0.229335, 1.473268, -0.101748)",
        "(0.229885, 1.471259, -0.093397)",
        "(0.230167, 1.470416, -0.085340)",
        "(0.230341, 1.470738, -0.077646)",
        "(0.230865, 1.472159, -0.070069)",
        "(0.231261, 1.473333, -0.066368)",
        "(0.231889, 1.476453, -0.058986)",
        "(0.232044, 1.480721, -0.051797)",
        "(0.231765, 1.486242, -0.045358)",
        "(0.231491, 1.493006, -0.039651)",
        "(0.231531, 1.496946, -0.037365)",
        "(0.231443, 1.505360, -0.033704)",
        "(0.230763, 1.514829, -0.031123)",
        "(0.230085, 1.525116, -0.028900)",
        "(0.229607, 1.536087, -0.027013)",
        "(0.229448, 1.541783, -0.026235)",
        "(0.229169, 1.553329, -0.025345)",
        "(0.228589, 1.564662, -0.025034)",
        "(0.227642, 1.575564, -0.025226)",
        "(0.226559, 1.586021, -0.025952)",
        "(0.225996, 1.591036, -0.026584)",
        "(0.224965, 1.600602, -0.028316)",
        "(0.223924, 1.609275, -0.030780)",
        "(0.222644, 1.616871, -0.033800)",
        "(0.221778, 1.623398, -0.037518)",
        "(0.221522, 1.626146, -0.039611)",
        "(0.220804, 1.630894, -0.044039)",
        "(0.219900, 1.634615, -0.049188)",
        "(0.218895, 1.637416, -0.055041)",
        "(0.218447, 1.639285, -0.061415)",
        "(0.218457, 1.639808, -0.064786)",
        "(0.218701, 1.640210, -0.071731)",
        "(0.218869, 1.639754, -0.079059)",
        "(0.218745, 1.638454, -0.086380)",
        "(0.218464, 1.636399, -0.093330)",
        "(0.218344, 1.635042, -0.096725)",
        "(0.218559, 1.631933, -0.103593)",
        "(0.218882, 1.628135, -0.110685)",
        "(0.219088, 1.623599, -0.117477)",
        "(0.219190, 1.618327, -0.123824)",
        "(0.219415, 1.615414, -0.126666)",
        "(0.220365, 1.609053, -0.132064)",
        "(0.221569, 1.602150, -0.137189)",
        "(0.222479, 1.594579, -0.141696)",
        "(0.223145, 1.586607, -0.145518)",
        "(0.223504, 1.582448, -0.147059)",
        "(0.224108, 1.573680, -0.149431)",
        "(0.225081, 1.564682, -0.151270)",
        "(0.226006, 1.555675, -0.152554)",
        "(0.226259, 1.546694, -0.153084)",
        "(0.226189, 1.542183, -0.153062)",
        "(0.225985, 1.533115, -0.152800)",
        "(0.225910, 1.524330, -0.152207)",
        "(0.225856, 1.515994, -0.150676)",
        "(0.225377, 1.507912, -0.147829)",
        "(0.225042, 1.504062, -0.145948)",
        "(0.224387, 1.496899, -0.142224)",
        "(0.223934, 1.490550, -0.138289)",
        "(0.223405, 1.484971, -0.133590)",
        "(0.222976, 1.479970, -0.127660)",
        "(0.222942, 1.477692, -0.124200)",
        "(0.223207, 1.473648, -0.116919)",
        "(0.223894, 1.470530, -0.109536)",
        "(0.224517, 1.468504, -0.102324)",
        "(0.224456, 1.467539, -0.095185)",
        "(0.224326, 1.467548, -0.091685)",
        "(0.223950, 1.468222, -0.084703)",
        "(0.223675, 1.470114, -0.078150)",
        "(0.223377, 1.473330, -0.072383)",
        "(0.222753, 1.477502, -0.067086)",
        "(0.222283, 1.479944, -0.064666)",
        "(0.221265, 1.485404, -0.060158)",
        "(0.219946, 1.491632, -0.056391)",
        "(0.218405, 1.498591, -0.053230)",
        "(0.216577, 1.505926, -0.050437)",
        "(0.215703, 1.509799, -0.049238)",
        "(0.214308, 1.517847, -0.047459)",
        "(0.213139, 1.526280, -0.046356)",
        "(0.211565, 1.534811, -0.045489)",
        "(0.209490, 1.543017, -0.044537)",
        "(0.208317, 1.547079, -0.044123)",
        "(0.206249, 1.555315, -0.043959)",
        "(0.204517, 1.563801, -0.045214)",
        "(0.202666, 1.572158, -0.047180)",
        "(0.200972, 1.580182, -0.049804)",
        "(0.200123, 1.584143, -0.051045)",
        "(0.198715, 1.591521, -0.053831)",
        "(0.198153, 1.598863, -0.056759)",
        "(0.197908, 1.605795, -0.060130)",
        "(0.197650, 1.612401, -0.063922)",
        "(0.197849, 1.615549, -0.066241)",
        "(0.198065, 1.621526, -0.071052)",
        "(0.198504, 1.626954, -0.075994)",
        "(0.199339, 1.631775, -0.080814)",
        "(0.200303, 1.635857, -0.085533)",
        "(0.200816, 1.637612, -0.087895)",
        "(0.201743, 1.640675, -0.092789)",
        "(0.202611, 1.643012, -0.097962)",
        "(0.203816, 1.644660, -0.103427)",
        "(0.205156, 1.645675, -0.108973)",
        "(0.205866, 1.645849, -0.111698)",
        "(0.207185, 1.645664, -0.117103)",
        "(0.208591, 1.644636, -0.122278)",
        "(0.210030, 1.642846, -0.127335)",
        "(0.211642, 1.640388, -0.132233)",
        "(0.212444, 1.638837, -0.134598)",
        "(0.214185, 1.635280, -0.139187)",
        "(0.216042, 1.630698, -0.143386)",
        "(0.217717, 1.625512, -0.147424)",
        "(0.219519, 1.619610, -0.151208)",
        "(0.220422, 1.616531, -0.152973)",
        "(0.222046, 1.609911, -0.155992)",
        "(0.223780, 1.603136, -0.158538)",
        "(0.225498, 1.596165, -0.160606)",
        "(0.227222, 1.589156, -0.162253)",
        "(0.227981, 1.585649, -0.162963)",
        "(0.229189, 1.578726, -0.163936)",
        "(0.230148, 1.571836, -0.164226)",
        "(0.231374, 1.565012, -0.164569)",
        "(0.232902, 1.558136, -0.164717)",
        "(0.233642, 1.554702, -0.164649)",
        "(0.234956, 1.547769, -0.163917)",
        "(0.235934, 1.540780, -0.162280)",
        "(0.236496, 1.533707, -0.159694)",
        "(0.237244, 1.526885, -0.156708)",
        "(0.237744, 1.523624, -0.155127)",
        "(0.238584, 1.517166, -0.151510)",
        "(0.239039, 1.510804, -0.146923)",
        "(0.239422, 1.504545, -0.141732)",
        "(0.239520, 1.498664, -0.136442)",
        "(0.239517, 1.495910, -0.133724)",
        "(0.239308, 1.490621, -0.127780)",
        "(0.238611, 1.485667, -0.120806)",
        "(0.237779, 1.481509, -0.113224)",
        "(0.237232, 1.478553, -0.105203)",
        "(0.237036, 1.477624, -0.101123)",
        "(0.236479, 1.476578, -0.093173)",
        "(0.235569, 1.476854, -0.085427)",
        "(0.234457, 1.478291, -0.077739)",
        "(0.233755, 1.479583, -0.073971)",
        "(0.232262, 1.482512, -0.066680)",
        "(0.230366, 1.486880, -0.060332)",
        "(0.227874, 1.492380, -0.054893)",
        "(0.225311, 1.499054, -0.050214)",
        "(0.223370, 1.506771, -0.046200)",
        "(0.222595, 1.511081, -0.044469)",
        "(0.221225, 1.520302, -0.041010)",
        "(0.219470, 1.530050, -0.037505)",
        "(0.216789, 1.540049, -0.034603)",
        "(0.213847, 1.550546, -0.033116)",
        "(0.212641, 1.556075, -0.033170)",
        "(0.210572, 1.567161, -0.034040)",
        "(0.209239, 1.578282, -0.035366)",
        "(0.208446, 1.589280, -0.036893)",
        "(0.207746, 1.599841, -0.038563)",
        "(0.207248, 1.604806, -0.039542)",
        "(0.206161, 1.614396, -0.041856)",
        "(0.205206, 1.623463, -0.044752)",
        "(0.204471, 1.631739, -0.048321)",
        "(0.204559, 1.639234, -0.052674)",
        "(0.204697, 1.642496, -0.055072)",
        "(0.204907, 1.648333, -0.060102)",
        "(0.205499, 1.653116, -0.065701)",
        "(0.206012, 1.656494, -0.071273)",
        "(0.206726, 1.658802, -0.077152)",
        "(0.207257, 1.659505, -0.080249)",
        "(0.208389, 1.660353, -0.086839)",
        "(0.209397, 1.660213, -0.093505)",
        "(0.210132, 1.659016, -0.100067)",
        "(0.210942, 1.656802, -0.106210)",
        "(0.211387, 1.655352, -0.109124)",
        "(0.212356, 1.651915, -0.114889)",
        "(0.213501, 1.647710, -0.120320)",
        "(0.214743, 1.642783, -0.125407)",
        "(0.216281, 1.637205, -0.130387)",
        "(0.217091, 1.634216, -0.132956)",
        "(0.218579, 1.628118, -0.138250)",
        "(0.220021, 1.621751, -0.143313)",
        "(0.221485, 1.615061, -0.147586)",
        "(0.223030, 1.608141, -0.151043)",
        "(0.223981, 1.604644, -0.152502)",
        "(0.225822, 1.597512, -0.155226)",
        "(0.227190, 1.590132, -0.157682)",
        "(0.228282, 1.582860, -0.159753)",
        "(0.228971, 1.575655, -0.161112)",
        "(0.229324, 1.572048, -0.161732)",
        "(0.230157, 1.564877, -0.162746)",
        "(0.230905, 1.557983, -0.163244)",
        "(0.231244, 1.551246, -0.163056)",
        "(0.231260, 1.544615, -0.161990)",
        "(0.231268, 1.541348, -0.161197)",
        "(0.231448, 1.534881, -0.159169)",
        "(0.231597, 1.528488, -0.156633)",
        "(0.231908, 1.522443, -0.153717)",
        "(0.232091, 1.516684, -0.150365)",
        "(0.232004, 1.513860, -0.148381)",
        "(0.231865, 1.508275, -0.144001)",
        "(0.232163, 1.503031, -0.139047)",
        "(0.232448, 1.498211, -0.133278)",
        "(0.232522, 1.493800, -0.127095)",
        "(0.232432, 1.491869, -0.123908)",
        "(0.231885, 1.488484, -0.117526)",
        "(0.230953, 1.485732, -0.110663)",
        "(0.229820, 1.483551, -0.103704)",
        "(0.229214, 1.482188, -0.096936)",
        "(0.228921, 1.481817, -0.093522)",
        "(0.228174, 1.481456, -0.086244)",
        "(0.227249, 1.481862, -0.078917)",
        "(0.226091, 1.482884, -0.072110)",
        "(0.224361, 1.484427, -0.065807)",
        "(0.223318, 1.485484, -0.062937)",
        "(0.221852, 1.488433, -0.058096)",
        "(0.220570, 1.492316, -0.054044)",
        "(0.219097, 1.496963, -0.049966)",
        "(0.217583, 1.502406, -0.046359)",
        "(0.216756, 1.505486, -0.044864)",
        "(0.214764, 1.511933, -0.042297)",
        "(0.212382, 1.518873, -0.040614)",
        "(0.209536, 1.526296, -0.039715)",
        "(0.206673, 1.534443, -0.039104)",
        "(0.205039, 1.538730, -0.038952)",
        "(0.201581, 1.547686, -0.038556)",
        "(0.198341, 1.557014, -0.038564)",
        "(0.195339, 1.566463, -0.039305)",
        "(0.192921, 1.575828, -0.040443)",
        "(0.192094, 1.580469, -0.041166)",
        "(0.190583, 1.589416, -0.042775)",
        "(0.189098, 1.597799, -0.044777)",
        "(0.187550, 1.605360, -0.047341)",
        "(0.186560, 1.612041, -0.050735)",
        "(0.186512, 1.615018, -0.052728)",
        "(0.186815, 1.620409, -0.056835)",
        "(0.187347, 1.624799, -0.061244)",
        "(0.187937, 1.628142, -0.066038)",
        "(0.188390, 1.630391, -0.071426)",
        "(0.188685, 1.631096, -0.074323)",
        "(0.189183, 1.631936, -0.080343)",
        "(0.189369, 1.631959, -0.086511)",
        "(0.189340, 1.631116, -0.092953)",
        "(0.189299, 1.629511, -0.099416)",
        "(0.189355, 1.628166, -0.102615)",
        "(0.189518, 1.625174, -0.108836)",
        "(0.189854, 1.621343, -0.114808)",
        "(0.190433, 1.616733, -0.120190)",
        "(0.191073, 1.611353, -0.125113)",
        "(0.191444, 1.608431, -0.127458)",
        "(0.192335, 1.602322, -0.131901)",
        "(0.193386, 1.595645, -0.135924)",
        "(0.194417, 1.588309, -0.139805)",
        "(0.195437, 1.580613, -0.143603)",
        "(0.195875, 1.576660, -0.145420)",
        "(0.196797, 1.568449, -0.148630)",
        "(0.197618, 1.559839, -0.151243)",
        "(0.198471, 1.551054, -0.152919)",
        "(0.198915, 1.546681, -0.153459)",
        "(0.199859, 1.537845, -0.154046)",
        "(0.200978, 1.528989, -0.153859)",
        "(0.201927, 1.520211, -0.153226)",
        "(0.202739, 1.511557, -0.151937)",
        "(0.203593, 1.503238, -0.150286)",
        "(0.203961, 1.499242, -0.149085)",
        "(0.204454, 1.491411, -0.146054)",
        "(0.204725, 1.484056, -0.142316)",
        "(0.204675, 1.477349, -0.138104)",
        "(0.204710, 1.471445, -0.133419)",
        "(0.204681, 1.468822, -0.130854)",
        "(0.204309, 1.464090, -0.125168)",
        "(0.203846, 1.460180, -0.118559)",
        "(0.203509, 1.457199, -0.111098)",
        "(0.203298, 1.455231, -0.103518)",
        "(0.203128, 1.454505, -0.099705)",
        "(0.202691, 1.453816, -0.091865)",
        "(0.202428, 1.453852, -0.083913)",
        "(0.202455, 1.455043, -0.076171)",
        "(0.202555, 1.457048, -0.068882)",
        "(0.202568, 1.458587, -0.065528)",
        "(0.202376, 1.462053, -0.059256)",
        "(0.201848, 1.466483, -0.053842)",
        "(0.201214, 1.471803, -0.049284)",
        "(0.200839, 1.477955, -0.045657)",
        "(0.200892, 1.481501, -0.044228)",
        "(0.201015, 1.489051, -0.041952)",
        "(0.200859, 1.497289, -0.040310)",
        "(0.200203, 1.506137, -0.039199)",
        "(0.199398, 1.515613, -0.038430)",
        "(0.199238, 1.520628, -0.038307)",
        "(0.199317, 1.531170, -0.038619)",
        "(0.199316, 1.541986, -0.039653)",
        "(0.199298, 1.552679, -0.041036)",
        "(0.199117, 1.562956, -0.043078)",
        "(0.199059, 1.568006, -0.044122)",
        "(0.199140, 1.577763, -0.046523)",
        "(0.199097, 1.586969, -0.049538)",
        "(0.198844, 1.595499, -0.053141)",
        "(0.198737, 1.603262, -0.057186)",
        "(0.198729, 1.606767, -0.059343)",
        "(0.199251, 1.613321, -0.063821)",
        "(0.200005, 1.618988, -0.068905)",
        "(0.200574, 1.623813, -0.074355)",
        "(0.200968, 1.627754, -0.080064)",
        "(0.201063, 1.629375, -0.082973)",
        "(0.201397, 1.632158, -0.089068)",
        "(0.201649, 1.634315, -0.095725)",
        "(0.201684, 1.635698, -0.102863)",
        "(0.201787, 1.636332, -0.110139)",
        "(0.201844, 1.636441, -0.113606)",
        "(0.201795, 1.635966, -0.119916)",
        "(0.201655, 1.635029, -0.125836)",
        "(0.201189, 1.633322, -0.131397)",
        "(0.200657, 1.631300, -0.137228)",
        "(0.200412, 1.630098, -0.140281)",
        "(0.199890, 1.627426, -0.146142)",
        "(0.199410, 1.624132, -0.151239)",
        "(0.199148, 1.620153, -0.155558)",
        "(0.198840, 1.615363, -0.159320)",
        "(0.198537, 1.612510, -0.160933)",
        "(0.197971, 1.606788, -0.164054)",
        "(0.197358, 1.600177, -0.166509)",
        "(0.196855, 1.593025, -0.168631)",
        "(0.196470, 1.585494, -0.170467)",
        "(0.196226, 1.581557, -0.171311)",
        "(0.195701, 1.573498, -0.172605)",
        "(0.195087, 1.564920, -0.172843)",
        "(0.194270, 1.556148, -0.172079)",
        "(0.193560, 1.547197, -0.170189)",
        "(0.193285, 1.542701, -0.169091)",
        "(0.192816, 1.533763, -0.167024)",
        "(0.192591, 1.525087, -0.164638)",
        "(0.192347, 1.516692, -0.161639)",
        "(0.191931, 1.508314, -0.157957)",
        "(0.191724, 1.504163, -0.155798)",
        "(0.191731, 1.496204, -0.150899)",
        "(0.192030, 1.488729, -0.145384)",
        "(0.192347, 1.481639, -0.139332)",
        "(0.192454, 1.475014, -0.133064)",
        "(0.192450, 1.471902, -0.129999)",
        "(0.192311, 1.466082, -0.123926)",
        "(0.192130, 1.460910, -0.117200)",
        "(0.191992, 1.456440, -0.109832)",
        "(0.191840, 1.452816, -0.102334)",
        "(0.191743, 1.451421, -0.098573)",
        "(0.191476, 1.449245, -0.091105)",
        "(0.191347, 1.448149, -0.083903)",
        "(0.191192, 1.448037, -0.076828)",
        "(0.191261, 1.449003, -0.069965)",
        "(0.191459, 1.450003, -0.066824)",
        "(0.191899, 1.452604, -0.060995)",
        "(0.192262, 1.456050, -0.055537)"
    ],
    "rightHandRotations": [
        "(289.517800, 280.691400, 333.852900)",
        "(289.321100, 278.972700, 335.388200)",
        "(288.958200, 277.964800, 336.654500)",
        "(288.380600, 276.573800, 338.543600)",
        "(288.154700, 275.362900, 339.873600)",
        "(288.571800, 274.981400, 340.595400)",
        "(288.845400, 274.198900, 341.602600)",
        "(288.888200, 272.563600, 343.324200)",
        "(288.816500, 271.853000, 344.057700)",
        "(288.851000, 271.093700, 344.622300)",
        "(288.939700, 271.194600, 344.319500)",
        "(289.008200, 270.326600, 344.753400)",
        "(288.991500, 268.783800, 345.763900)",
        "(288.954000, 268.414700, 346.023200)",
        "(288.724800, 268.253800, 345.861100)",
        "(288.730000, 267.894000, 345.720600)",
        "(288.819900, 267.692300, 345.828400)",
        "(289.067100, 268.259900, 345.094600)",
        "(289.173800, 268.660300, 344.559000)",
        "(289.348400, 269.229400, 344.034800)",
        "(289.195800, 269.791200, 343.422100)",
        "(289.274000, 270.064300, 342.743300)",
        "(289.487700, 269.476300, 343.146700)",
        "(289.498100, 269.256000, 343.340700)",
        "(289.420000, 268.841700, 343.676400)",
        "(289.552500, 268.439100, 344.019600)",
        "(289.727100, 268.516600, 343.862500)",
        "(289.861900, 268.556500, 343.620100)",
        "(289.784600, 268.356300, 343.629000)",
        "(289.685200, 267.501400, 344.024900)",
        "(289.701100, 267.140700, 344.440900)",
        "(289.800500, 267.250200, 344.155900)",
        "(289.705600, 268.032500, 342.682500)",
        "(289.697800, 268.353500, 341.944500)",
        "(289.869900, 268.012600, 341.721300)",
        "(290.077300, 267.929000, 341.484300)",
        "(290.220200, 267.111500, 341.807800)",
        "(290.144700, 266.314600, 342.088600)",
        "(290.132400, 266.064200, 342.290000)",
        "(290.596100, 264.990400, 343.076400)",
        "(290.684800, 265.207400, 342.605200)",
        "(290.860000, 265.182500, 342.302200)",
        "(291.086500, 265.065600, 342.308100)",
        "(291.075200, 265.263000, 341.996700)",
        "(291.101000, 265.257800, 341.712100)",
        "(291.175500, 265.017900, 341.788300)",
        "(291.177400, 264.687500, 341.811700)",
        "(291.183500, 264.316300, 341.974900)",
        "(291.304100, 264.042900, 342.135800)",
        "(291.643500, 263.125000, 342.631700)",
        "(291.801200, 262.346600, 343.111900)",
        "(292.092700, 261.738800, 343.401100)",
        "(292.622700, 260.739300, 344.076400)",
        "(292.883800, 260.424900, 344.317200)",
        "(293.407800, 261.107500, 343.712100)",
        "(293.117400, 261.696800, 343.196900)",
        "(293.261400, 261.269800, 343.834100)",
        "(293.471800, 260.280100, 344.270200)",
        "(294.086100, 260.000900, 344.308600)",
        "(294.282200, 259.250000, 345.155200)",
        "(293.922000, 259.711900, 344.909500)",
        "(294.080200, 260.093300, 344.013600)",
        "(294.168200, 260.318500, 343.550200)",
        "(294.104300, 260.486600, 343.456800)",
        "(293.642100, 260.854800, 343.215800)",
        "(293.114900, 261.112900, 342.788800)",
        "(292.566800, 261.749500, 342.261800)",
        "(292.147100, 262.898600, 341.286300)",
        "(292.081100, 263.275700, 340.898300)",
        "(291.798000, 263.642900, 340.702700)",
        "(291.045900, 263.638500, 340.787400)",
        "(290.301500, 263.606000, 341.213200)",
        "(289.734800, 263.245600, 342.098100)",
        "(289.539900, 263.430800, 342.133500)",
        "(289.181200, 264.470900, 341.278200)",
        "(288.608800, 265.549900, 340.234000)",
        "(288.026100, 266.552200, 339.479800)",
        "(287.470400, 266.836200, 339.546000)",
        "(287.177200, 267.073500, 339.602500)",
        "(286.638200, 267.822700, 339.237000)",
        "(286.021500, 268.242800, 338.809500)",
        "(285.696900, 268.185600, 339.272900)",
        "(285.275500, 268.000500, 339.915400)",
        "(284.993300, 267.966600, 340.106400)",
        "(284.528700, 268.292200, 339.950300)",
        "(284.226700, 269.336500, 339.081200)",
        "(283.731200, 269.362900, 339.642600)",
        "(283.437400, 269.578100, 339.592200)",
        "(283.329300, 270.092000, 339.003000)",
        "(283.149000, 271.033000, 338.212700)",
        "(282.896500, 271.223000, 338.561200)",
        "(282.716900, 272.034000, 337.907900)",
        "(282.779300, 272.971200, 337.052200)",
        "(282.796600, 273.315400, 336.890400)",
        "(282.661900, 273.787400, 336.792100)",
        "(282.614400, 274.521100, 336.223900)",
        "(282.592800, 275.232400, 335.721700)",
        "(282.608600, 275.383200, 335.803000)",
        "(282.571000, 275.344100, 335.994800)",
        "(282.579500, 275.934200, 335.812200)",
        "(282.585100, 276.535800, 335.430800)",
        "(282.558500, 276.943500, 335.223500)",
        "(282.511200, 277.999200, 334.453500)",
        "(282.426200, 278.616300, 333.920700)",
        "(282.316500, 279.412500, 333.436600)",
        "(282.327400, 280.248300, 332.997100)",
        "(282.266800, 281.143600, 332.325700)",
        "(282.064500, 282.008400, 331.858700)",
        "(281.946600, 282.421700, 331.624800)",
        "(281.744000, 283.156600, 331.121600)",
        "(281.499900, 283.541800, 331.131800)",
        "(281.121500, 283.826500, 331.216800)",
        "(280.820700, 284.832900, 330.619300)",
        "(280.772000, 285.049900, 330.552000)",
        "(280.699700, 286.083600, 330.029100)",
        "(280.566700, 286.985000, 329.500400)",
        "(280.296600, 287.758500, 329.136100)",
        "(280.069300, 288.840500, 328.521800)",
        "(280.015600, 289.488500, 328.085700)",
        "(279.934400, 290.467500, 327.462900)",
        "(279.801600, 291.602100, 326.714700)",
        "(279.584800, 292.630200, 326.172300)",
        "(279.318900, 294.534100, 324.838600)",
        "(279.279200, 294.981300, 324.550700)",
        "(279.230500, 295.787200, 324.168200)",
        "(279.209300, 296.387900, 324.045000)",
        "(279.079400, 296.688200, 324.188900)",
        "(278.861100, 297.453500, 324.048500)",
        "(278.825400, 298.134300, 323.648100)",
        "(278.894700, 299.021300, 323.167100)",
        "(279.086200, 299.989100, 322.595600)",
        "(279.287000, 300.674700, 322.315700)",
        "(279.478600, 302.021700, 321.410500)",
        "(279.638000, 303.007800, 320.584700)",
        "(279.860400, 304.992900, 319.015500)",
        "(280.129000, 306.164900, 318.087800)",
        "(280.579100, 307.329200, 317.205300)",
        "(280.716800, 308.039100, 316.782700)",
        "(280.707400, 308.398400, 316.631300)",
        "(280.825000, 308.884000, 316.429100)",
        "(281.098600, 309.597800, 315.924200)",
        "(281.554000, 309.860700, 315.792400)",
        "(281.758800, 309.842400, 315.903100)",
        "(281.915700, 310.384500, 315.592600)",
        "(282.407200, 311.354100, 314.802600)",
        "(283.015200, 311.872600, 314.148000)",
        "(283.361400, 311.938400, 314.186500)",
        "(283.627400, 311.620000, 314.585100)",
        "(283.686100, 311.827900, 314.305100)",
        "(283.860700, 311.842300, 314.126800)",
        "(284.077500, 311.588900, 314.358600)",
        "(284.531000, 311.855300, 313.889800)",
        "(285.032900, 311.385500, 313.798700)",
        "(285.195700, 311.069500, 313.836100)",
        "(285.371800, 310.619600, 313.920600)",
        "(285.583700, 310.316400, 313.844200)",
        "(286.055600, 309.561000, 314.032400)",
        "(286.469400, 308.615600, 314.312600)",
        "(286.629900, 307.946400, 314.663200)",
        "(286.907500, 306.479500, 315.548300)",
        "(287.139600, 305.184100, 316.108000)",
        "(286.952600, 303.111900, 317.435500)",
        "(287.092200, 301.071500, 318.803200)",
        "(287.309000, 300.376600, 318.964400)",
        "(287.798600, 298.656600, 319.520600)",
        "(288.113300, 296.148300, 321.108400)",
        "(288.046800, 294.212800, 322.284500)",
        "(287.961400, 293.147900, 322.335400)",
        "(288.118200, 292.478500, 322.488700)",
        "(288.384500, 291.155500, 323.016100)",
        "(288.537400, 290.123500, 323.023800)",
        "(288.621900, 289.155600, 323.109900)",
        "(288.303000, 287.879100, 324.008600)",
        "(288.149400, 287.547200, 323.975300)",
        "(288.221800, 287.520100, 322.956200)",
        "(288.101200, 286.579000, 323.336400)",
        "(287.456800, 286.011100, 323.563300)",
        "(287.143400, 285.750900, 323.342700)",
        "(287.077300, 285.597400, 323.208400)",
        "(286.513200, 285.775900, 322.683400)",
        "(285.945600, 286.242000, 322.026600)",
        "(285.418600, 286.799000, 321.222000)",
        "(284.572800, 287.273500, 320.784100)",
        "(284.267300, 287.544900, 320.558200)",
        "(283.965000, 288.330000, 319.633300)",
        "(283.393200, 288.958600, 318.794900)",
        "(282.721500, 289.802100, 318.079000)",
        "(282.169500, 290.164700, 317.775100)",
        "(281.794000, 290.180800, 317.832500)",
        "(281.227200, 290.503600, 317.759700)",
        "(280.903100, 291.886100, 316.508900)",
        "(280.458000, 292.972400, 315.521600)",
        "(279.760700, 294.493100, 314.502800)",
        "(279.470800, 295.191400, 313.951800)",
        "(279.004900, 295.620900, 313.842200)",
        "(278.584000, 296.240600, 313.698000)",
        "(278.315100, 296.584200, 313.875200)",
        "(278.020700, 296.727500, 314.288900)",
        "(277.733800, 297.393700, 313.883100)",
        "(277.182100, 297.919800, 313.951300)",
        "(276.782700, 298.094900, 314.426600)",
        "(276.521700, 298.328600, 314.866400)",
        "(276.109800, 298.927700, 314.964900)",
        "(275.927700, 299.906100, 314.356700)",
        "(275.786700, 302.536200, 312.340800)",
        "(275.843800, 303.962700, 311.396100)",
        "(275.660300, 305.252600, 310.729400)",
        "(275.313800, 306.553500, 310.293600)",
        "(275.140000, 308.230100, 309.057800)",
        "(275.164200, 311.756900, 306.155300)",
        "(275.393400, 314.352200, 304.072600)",
        "(275.707300, 317.213900, 301.768200)",
        "(275.769600, 320.041800, 299.449600)",
        "(275.692300, 321.366200, 298.447500)",
        "(275.516800, 323.633300, 296.800400)",
        "(275.712600, 325.507500, 295.509700)",
        "(275.966700, 325.968300, 295.525400)",
        "(276.265000, 327.492700, 294.581600)",
        "(276.465400, 328.051900, 294.151200)",
        "(276.740100, 328.823800, 293.782000)",
        "(276.773100, 328.577900, 294.467500)",
        "(277.111600, 328.800500, 294.568500)",
        "(277.661000, 329.139800, 294.470200)",
        "(277.913300, 329.594700, 294.116000)",
        "(278.229100, 329.783000, 294.076500)",
        "(278.374400, 330.962300, 293.207800)",
        "(278.562700, 328.260900, 296.061500)",
        "(278.892800, 326.397500, 298.282600)",
        "(279.256000, 326.400300, 298.295500)",
        "(280.202200, 327.485400, 296.810500)",
        "(280.773300, 326.269900, 297.973900)",
        "(280.995700, 325.105800, 299.164100)",
        "(281.289700, 323.874800, 300.201800)",
        "(281.556700, 323.317800, 300.574200)",
        "(281.995000, 322.696700, 300.821000)",
        "(282.626600, 320.918700, 302.261800)",
        "(283.216600, 319.396400, 303.397200)",
        "(283.680800, 318.979800, 303.511600)",
        "(284.056500, 318.688000, 303.434000)",
        "(284.904800, 317.395300, 303.970800)",
        "(285.175700, 315.392400, 305.606500)",
        "(285.555900, 312.654500, 307.758100)",
        "(286.079300, 311.335300, 308.275000)",
        "(286.428300, 310.699400, 308.465000)",
        "(287.123000, 309.121800, 309.373200)",
        "(287.557900, 307.620300, 310.174600)",
        "(287.832800, 307.023600, 310.098000)",
        "(288.106600, 306.012000, 310.218400)",
        "(288.154000, 305.269200, 310.580300)",
        "(288.122700, 303.990600, 311.276200)",
        "(288.397000, 303.098400, 311.174600)",
        "(288.627700, 302.191800, 311.335800)",
        "(288.570500, 301.214800, 311.919700)",
        "(288.500100, 301.298200, 311.391300)",
        "(288.601700, 300.754700, 311.153400)",
        "(288.333100, 299.947600, 311.478600)",
        "(288.384000, 300.027600, 310.648900)",
        "(288.387800, 300.310500, 309.744700)",
        "(288.189000, 300.440500, 309.389800)",
        "(287.893700, 300.260700, 309.053400)",
        "(287.605200, 299.938800, 308.887900)",
        "(287.196100, 299.461100, 309.239300)",
        "(286.996600, 299.233200, 309.023400)",
        "(286.919800, 299.703900, 308.223200)",
        "(286.828300, 300.129800, 307.357800)",
        "(286.242500, 300.252000, 307.134900)",
        "(285.895200, 300.440600, 306.924300)",
        "(285.484800, 300.914300, 306.158100)",
        "(285.229900, 301.653500, 305.018800)",
        "(284.659200, 302.853100, 303.809300)",
        "(284.010300, 304.078500, 302.515800)",
        "(283.418800, 305.210600, 301.383900)",
        "(282.895900, 306.082700, 300.609100)",
        "(282.692600, 306.315900, 300.483200)",
        "(282.331300, 307.105100, 299.850300)",
        "(282.068000, 307.627500, 299.581500)",
        "(281.704200, 309.253100, 298.150700)",
        "(281.241200, 310.513200, 297.205900)",
        "(280.878300, 310.988900, 297.060100)",
        "(280.236400, 312.478400, 296.145600)",
        "(279.969100, 313.750300, 295.305800)",
        "(279.797900, 314.624400, 294.873300)",
        "(279.526200, 316.760000, 293.089100)",
        "(279.416700, 318.191200, 291.926400)",
        "(279.182800, 320.073000, 290.574600)",
        "(278.795700, 321.623500, 289.613100)",
        "(278.388700, 323.073100, 288.800500)",
        "(278.333300, 324.309100, 288.290400)",
        "(278.409300, 324.971400, 287.884400)",
        "(278.398000, 326.981400, 286.279400)",
        "(278.181300, 329.524800, 284.433700)",
        "(278.079800, 332.198800, 282.592700)",
        "(278.314500, 333.491700, 281.805100)",
        "(278.432200, 333.975400, 281.501300)",
        "(278.521000, 334.884000, 281.287400)",
        "(278.480900, 336.956100, 279.843100)",
        "(278.566400, 338.517600, 278.905800)",
        "(278.678000, 338.856900, 279.029000)",
        "(278.761700, 338.576900, 279.556300)",
        "(278.927900, 339.228000, 279.518900)",
        "(279.157900, 339.456200, 279.780800)",
        "(279.408900, 338.460400, 281.009000)",
        "(279.475100, 337.901900, 281.957700)",
        "(279.439800, 338.380200, 281.762800)",
        "(279.567500, 338.370800, 282.097900)",
        "(279.827000, 337.086600, 283.523300)",
        "(279.990900, 335.873800, 284.919300)",
        "(280.124500, 334.786500, 286.213700)",
        "(280.191100, 334.290900, 286.812900)",
        "(280.412500, 333.202300, 288.082600)",
        "(280.776200, 331.577800, 289.628400)",
        "(281.132500, 330.970500, 290.396000)",
        "(281.522900, 330.999900, 290.447700)",
        "(281.770400, 330.944800, 290.457100)",
        "(282.224100, 330.238200, 291.232400)",
        "(282.708900, 329.819000, 291.742800)",
        "(283.297300, 328.887200, 292.542400)",
        "(283.785700, 327.704300, 293.657300)",
        "(284.026500, 327.279700, 294.043000)",
        "(284.631200, 326.117700, 295.053700)",
        "(285.187000, 325.183300, 295.844800)",
        "(285.744800, 323.546800, 297.074900)",
        "(286.294700, 321.556500, 298.726200)",
        "(286.519000, 320.744200, 299.356000)",
        "(287.038600, 319.177500, 300.641800)",
        "(287.713700, 317.533300, 301.636600)",
        "(288.309400, 315.890400, 302.715800)",
        "(288.706700, 314.107500, 304.006700)",
        "(288.893200, 313.303800, 304.459700)",
        "(289.435500, 312.010500, 305.053400)",
        "(290.127200, 311.128900, 305.106600)",
        "(290.785400, 309.910100, 305.580300)",
        "(291.056600, 308.526200, 306.278700)",
        "(291.082400, 307.874200, 306.630400)",
        "(291.226300, 306.857100, 306.952600)",
        "(291.414500, 305.926500, 307.097000)",
        "(291.679300, 304.974900, 307.289000)",
        "(291.776900, 304.102200, 307.585500)",
        "(291.770400, 303.786100, 307.530900)",
        "(291.728700, 303.628400, 306.840300)",
        "(291.609700, 302.950100, 306.749900)",
        "(291.121800, 302.132200, 307.025600)",
        "(290.666600, 301.959900, 306.575400)",
        "(290.463900, 301.825800, 306.509300)",
        "(290.050400, 301.563000, 306.309600)",
        "(289.705100, 301.815700, 305.412000)",
        "(289.366900, 301.913600, 304.821400)",
        "(288.680500, 302.039200, 304.319300)",
        "(288.347400, 302.259300, 303.985300)",
        "(287.812000, 302.369900, 303.545300)",
        "(287.386900, 302.184000, 303.472000)",
        "(287.002500, 302.915900, 302.417100)",
        "(286.534600, 304.097600, 300.974300)",
        "(286.197800, 304.845600, 300.199500)",
        "(285.566200, 306.045700, 298.893500)",
        "(284.930400, 307.309700, 297.617600)",
        "(284.379000, 308.047300, 297.062100)",
        "(283.734900, 309.036700, 296.175200)",
        "(283.497300, 309.427300, 295.810900)",
        "(283.086300, 310.608300, 294.755700)",
        "(282.604900, 312.140100, 293.413700)",
        "(281.998900, 313.467500, 292.391800)",
        "(281.475700, 314.761300, 291.559000)",
        "(281.266700, 315.304000, 291.234300)",
        "(280.866200, 316.560300, 290.403400)",
        "(280.744800, 317.333900, 290.064300)",
        "(280.621500, 318.481600, 289.355600)",
        "(280.387400, 319.963300, 288.489700)",
        "(280.299200, 320.919800, 287.894500)",
        "(280.290000, 322.832100, 286.474800)",
        "(280.459400, 324.548600, 285.115500)",
        "(280.446800, 325.836700, 284.349800)",
        "(280.128400, 327.194800, 283.691900)",
        "(280.008200, 327.679700, 283.618600)",
        "(280.027700, 328.734400, 283.320200)",
        "(280.192700, 328.879200, 283.668100)",
        "(280.400100, 329.046400, 284.160200)",
        "(280.536200, 329.700800, 283.978600)",
        "(280.545700, 330.420400, 283.546800)",
        "(280.452900, 331.241200, 283.415700)",
        "(280.371500, 331.790800, 283.510200)",
        "(280.458900, 332.291200, 283.597200)",
        "(280.755000, 332.460100, 283.979400)",
        "(280.871500, 332.539000, 284.093100)",
        "(281.006600, 332.108400, 285.008900)",
        "(281.054300, 332.053900, 285.550000)",
        "(281.270100, 332.113600, 285.739600)",
        "(281.463900, 330.975000, 287.293400)",
        "(281.558300, 330.600600, 287.899800)",
        "(281.858300, 330.961100, 287.736900)",
        "(282.106800, 330.761700, 288.094700)",
        "(282.212800, 329.857800, 289.291100)",
        "(282.413500, 329.021200, 290.359900)",
        "(282.565600, 328.767000, 290.626300)",
        "(282.928100, 327.476800, 291.974700)",
        "(283.109700, 326.370500, 293.225800)",
        "(283.489300, 326.041600, 293.670300)",
        "(284.094200, 325.246300, 294.288800)",
        "(284.355400, 324.701300, 294.746200)",
        "(284.694000, 323.293600, 295.965100)",
        "(284.837800, 322.179100, 297.240900)",
        "(285.269700, 321.406700, 297.840700)",
        "(286.023800, 320.397700, 298.427400)",
        "(286.443000, 319.863300, 298.673400)",
        "(286.904500, 318.390900, 299.707900)",
        "(287.076400, 316.796100, 301.218000)",
        "(287.326300, 316.003700, 301.604700)",
        "(287.851900, 315.402300, 301.536700)",
        "(288.160200, 314.904000, 301.713700)",
        "(288.840900, 313.493700, 302.467000)",
        "(289.350200, 311.958500, 303.308200)",
        "(289.686600, 310.157700, 304.533500)",
        "(289.806500, 308.767600, 305.438900)",
        "(289.924000, 308.231000, 305.635700)",
        "(290.231900, 307.044300, 305.960300)",
        "(290.571000, 305.848600, 306.516300)",
        "(291.021200, 305.147900, 306.208500)",
        "(291.153100, 304.395000, 306.229700)",
        "(291.069100, 303.885000, 306.359900)",
        "(290.935200, 303.219300, 306.376000)",
        "(290.696900, 302.810600, 306.252700)",
        "(290.567000, 302.355600, 306.004800)",
        "(290.477000, 302.278600, 305.552300)",
        "(290.375600, 302.295400, 305.226000)",
        "(290.118000, 302.266300, 304.678600)",
        "(289.605400, 302.844900, 303.730000)",
        "(289.168200, 303.099300, 303.195500)",
        "(288.621200, 303.251100, 302.701000)",
        "(288.275000, 303.595200, 302.237100)",
        "(287.706000, 304.390800, 301.259000)",
        "(287.156500, 304.732800, 300.809000)",
        "(286.719500, 305.515300, 299.992600)",
        "(286.283800, 306.672500, 298.628600)",
        "(286.042800, 307.200600, 298.149500)",
        "(285.616800, 308.066000, 297.527700)",
        "(285.396700, 309.071400, 296.720700)",
        "(284.923700, 310.597800, 295.104200)",
        "(284.434000, 311.449300, 294.668700)",
        "(284.232500, 312.091900, 294.176500)",
        "(283.844800, 313.068500, 293.577000)",
        "(283.597100, 313.585800, 293.551000)",
        "(283.243200, 315.521000, 291.805100)",
        "(282.808400, 317.443400, 290.545300)",
        "(282.638900, 318.282300, 290.063700)",
        "(282.492100, 319.831500, 288.974400)",
        "(282.427700, 320.331100, 289.001100)",
        "(282.243400, 321.411400, 288.260200)",
        "(281.844500, 323.101200, 287.220200)",
        "(281.636000, 323.737800, 287.088100)",
        "(281.503600, 324.902700, 286.745200)",
        "(281.663300, 325.635300, 286.709400)",
        "(281.758100, 327.179000, 285.644400)",
        "(281.749800, 328.970500, 284.356800)",
        "(281.626300, 329.910200, 283.728500)",
        "(281.460200, 331.536700, 283.045000)",
        "(281.467500, 332.185900, 283.056300)",
        "(281.549800, 332.512400, 283.117500)",
        "(281.412200, 333.077500, 283.122600)",
        "(281.326600, 333.739500, 282.851300)",
        "(281.260700, 335.237300, 281.905100)",
        "(281.386400, 336.206000, 281.405200)",
        "(281.683900, 336.543400, 281.341500)",
        "(281.774700, 336.642600, 281.600400)",
        "(281.810100, 336.271800, 282.267400)",
        "(281.910400, 336.259300, 282.577200)",
        "(282.128900, 335.767900, 283.106400)",
        "(282.093600, 334.401600, 284.583600)",
        "(282.006500, 333.459900, 285.715100)",
        "(281.792300, 332.091400, 287.564500)",
        "(281.790800, 331.331100, 288.723100)",
        "(282.075200, 330.972200, 289.086300)",
        "(282.724300, 329.559100, 290.258000)",
        "(283.305800, 328.218500, 291.332300)",
        "(283.395000, 327.694100, 291.849300)",
        "(283.453800, 327.028400, 292.635900)",
        "(283.652000, 326.911700, 292.649600)",
        "(284.057000, 325.892100, 293.389600)",
        "(284.566100, 324.465100, 294.540900)",
        "(284.844000, 323.932500, 294.928200)",
        "(285.271800, 322.937800, 295.585700)",
        "(285.716200, 321.531900, 296.811600)",
        "(286.026600, 320.371100, 297.788500)",
        "(286.258900, 319.215000, 298.930100)",
        "(286.444800, 318.328200, 299.697100)",
        "(286.677600, 316.192700, 301.586500)",
        "(286.714600, 314.495000, 303.261100)",
        "(286.979800, 312.476100, 304.782700)",
        "(287.426500, 310.784000, 305.777900)",
        "(287.755400, 310.107200, 306.072400)",
        "(288.287600, 309.055500, 306.500900)",
        "(288.798800, 308.268600, 306.557200)",
        "(289.165900, 306.952800, 307.300200)",
        "(289.232900, 305.611000, 308.182000)",
        "(289.181600, 305.102400, 308.382100)",
        "(289.191800, 304.495200, 308.324200)",
        "(289.431900, 304.147000, 307.948300)",
        "(289.562600, 303.687700, 307.890700)",
        "(289.532400, 302.976000, 307.918700)",
        "(289.450200, 302.892200, 307.647300)",
        "(289.285600, 302.641100, 307.274800)",
        "(289.247500, 302.227200, 307.197200)",
        "(289.060000, 302.305200, 306.544500)",
        "(288.901000, 302.540300, 305.761700)",
        "(288.806900, 302.747100, 305.328100)",
        "(288.719600, 302.965100, 304.506800)",
        "(288.484700, 302.942200, 304.168900)",
        "(288.016900, 303.171400, 303.640000)",
        "(287.572500, 303.672900, 302.842100)",
        "(287.434600, 303.914300, 302.450700)",
        "(287.116500, 304.075000, 302.132900)",
        "(286.674000, 304.397200, 301.654800)",
        "(286.356900, 305.495900, 300.427800)",
        "(285.953400, 306.323800, 299.611900)",
        "(285.700700, 306.444300, 299.612600)",
        "(285.246900, 306.749800, 299.497700)",
        "(284.691000, 308.153500, 298.045900)",
        "(284.412800, 308.468800, 297.893700)",
        "(283.914600, 308.869300, 297.939300)",
        "(283.564300, 309.519200, 297.583200)",
        "(283.321500, 310.434800, 297.096600)",
        "(283.001100, 311.195400, 296.586300)",
        "(282.401700, 312.031900, 296.274800)",
        "(282.107500, 313.675000, 295.432300)",
        "(282.080300, 314.352700, 294.991800)",
        "(281.981200, 315.528200, 294.419900)",
        "(282.011700, 317.042500, 293.446100)",
        "(281.917500, 318.805100, 292.118300)",
        "(281.680500, 320.217300, 291.510000)",
        "(281.621300, 320.469600, 291.635400)",
        "(281.628900, 320.926200, 291.799400)",
        "(281.520200, 322.729500, 290.548000)",
        "(281.507900, 324.907600, 289.166900)",
        "(281.725400, 326.738100, 287.802800)",
        "(281.815200, 327.104000, 287.677100)",
        "(281.712700, 328.001900, 287.452700)",
        "(281.695500, 329.841200, 286.228800)",
        "(281.912500, 330.082000, 286.420000)",
        "(281.914300, 330.703900, 286.313200)",
        "(281.934600, 331.379000, 285.973900)",
        "(282.078500, 332.220700, 285.613800)",
        "(282.247200, 332.237800, 286.030000)",
        "(282.502800, 332.581400, 285.947400)",
        "(282.940500, 333.212200, 285.623100)",
        "(283.120800, 333.227300, 285.721800)",
        "(283.222500, 333.447400, 285.749100)",
        "(283.201500, 333.063000, 286.380900)",
        "(283.196800, 332.693600, 287.022500)",
        "(283.482100, 332.446900, 287.391900)",
        "(283.750200, 332.067600, 287.798900)",
        "(284.302800, 331.144600, 288.571900)",
        "(284.675400, 330.584100, 288.985700)",
        "(284.822800, 329.706100, 289.816100)",
        "(284.834700, 328.378100, 291.249100)",
        "(284.898700, 327.711000, 291.895400)",
        "(285.281300, 326.829500, 292.779400)",
        "(285.900000, 325.884500, 293.458100)",
        "(286.583400, 324.574200, 294.355000)",
        "(287.102000, 323.455300, 295.196300)",
        "(287.308900, 322.897900, 295.637100)",
        "(287.513500, 321.465200, 296.842400)",
        "(287.795100, 320.056100, 297.974100)",
        "(288.472000, 319.146700, 298.419500)",
        "(289.262800, 317.972100, 298.727400)",
        "(289.532300, 317.083700, 299.280200)",
        "(289.572900, 315.415600, 300.776300)",
        "(289.714200, 314.007700, 301.878100)",
        "(290.091800, 312.592100, 302.690700)",
        "(290.711900, 311.115600, 303.460900)",
        "(291.000300, 310.350500, 303.780900)",
        "(291.327300, 309.151400, 304.354900)",
        "(291.360000, 308.038400, 304.885700)",
        "(291.375800, 306.948200, 305.308200)",
        "(291.327800, 306.203700, 305.677700)",
        "(291.405800, 305.054800, 306.282900)",
        "(291.732500, 303.939200, 306.496900)",
        "(291.726100, 303.202900, 306.516800)",
        "(291.703800, 302.875600, 306.123700)",
        "(291.589500, 302.647100, 305.593600)",
        "(291.425800, 302.685200, 305.281400)",
        "(291.140700, 302.829300, 304.586800)",
        "(290.995000, 302.924000, 303.815000)",
        "(290.972100, 302.652200, 303.400000)",
        "(290.555700, 302.801300, 302.808300)",
        "(290.238300, 303.066700, 302.368000)",
        "(289.727900, 303.559700, 301.595600)",
        "(289.355300, 304.294500, 300.521500)",
        "(289.083500, 304.893100, 299.648700)",
        "(288.873700, 306.088900, 297.980500)",
        "(288.735400, 306.685600, 297.215200)",
        "(288.114100, 307.635700, 296.423300)",
        "(287.398700, 309.232500, 294.891800)",
        "(287.090000, 311.153200, 292.636900)",
        "(286.572800, 312.408700, 291.406800)",
        "(286.267400, 313.072200, 290.875200)",
        "(285.685200, 314.315000, 290.015100)",
        "(284.919300, 315.985800, 288.675800)",
        "(284.206100, 317.708500, 287.255200)",
        "(283.835900, 318.807300, 286.551500)",
        "(283.748400, 319.152000, 286.457200)",
        "(283.573600, 320.026600, 285.922900)",
        "(283.292600, 321.954100, 284.273200)",
        "(282.950000, 323.728200, 283.125900)",
        "(282.534800, 326.199100, 281.482400)",
        "(282.366600, 327.566700, 280.518700)",
        "(282.358000, 329.318200, 279.356100)",
        "(282.384700, 330.815600, 278.259400)",
        "(282.189900, 332.066700, 277.650200)",
        "(282.007000, 334.024200, 276.713900)",
        "(282.082000, 335.170900, 275.996600)",
        "(282.422400, 336.525700, 275.127200)",
        "(282.815800, 337.820400, 274.366200)",
        "(283.042500, 339.602800, 273.189600)",
        "(282.893700, 341.216900, 272.529100)",
        "(282.826900, 341.636700, 272.525200)",
        "(282.913800, 342.534400, 272.269500)",
        "(283.178800, 343.802300, 271.657700)",
        "(283.515000, 344.609300, 271.394500)",
        "(283.811500, 344.685300, 271.746500)",
        "(283.943900, 344.652800, 272.066800)",
        "(283.959300, 344.515300, 272.651600)",
        "(283.774800, 344.729100, 273.236300)",
        "(283.753000, 344.140000, 274.407700)",
        "(284.015700, 342.856500, 275.983800)",
        "(284.150200, 342.456000, 276.463000)",
        "(284.227500, 342.159900, 277.098800)",
        "(284.349900, 341.328200, 278.301200)",
        "(284.750200, 340.072200, 279.793000)",
        "(285.283900, 338.867200, 281.023400)",
        "(285.557400, 338.313800, 281.490300)",
        "(285.972400, 337.466600, 282.328800)",
        "(286.068100, 336.523500, 283.339600)",
        "(286.060500, 334.780800, 285.374900)",
        "(286.184300, 332.859000, 287.414000)",
        "(286.394000, 332.282600, 287.966700)",
        "(286.971100, 331.305700, 288.690100)",
        "(287.594200, 330.451900, 289.127200)",
        "(288.123400, 329.205400, 290.138900)",
        "(288.336300, 328.281300, 291.009800)",
        "(288.348000, 327.649800, 291.525400)",
        "(288.772900, 326.028900, 292.635000)",
        "(289.314300, 324.232700, 293.619500)",
        "(289.598400, 322.703100, 294.536600)",
        "(289.667200, 321.316800, 295.341600)",
        "(289.639000, 320.784600, 295.627200)",
        "(289.841000, 319.680500, 296.108100)",
        "(289.972200, 318.152700, 296.746700)",
        "(289.892900, 316.209000, 298.133600)",
        "(289.856300, 314.523300, 299.186200)",
        "(290.157400, 313.619800, 299.621500)",
        "(290.528100, 311.858700, 300.488700)",
        "(290.480500, 310.060500, 301.679400)",
        "(290.553600, 308.921800, 302.169000)",
        "(290.743600, 307.982300, 302.180400)",
        "(290.663800, 307.467200, 302.300400)",
        "(290.501200, 306.640800, 302.559600)",
        "(290.194800, 306.190200, 302.291200)",
        "(289.961100, 305.510100, 302.215400)",
        "(289.802400, 305.319100, 301.734200)",
        "(289.753900, 305.357500, 301.442300)",
        "(289.648400, 305.346500, 300.859200)",
        "(289.368000, 305.400400, 300.291700)",
        "(288.858100, 306.172800, 299.071800)",
        "(288.370900, 306.467900, 298.425900)",
        "(288.198400, 306.807600, 297.873200)",
        "(287.993500, 307.362700, 296.892300)",
        "(287.550100, 308.088500, 295.882400)",
        "(287.059700, 308.664800, 295.125300)",
        "(286.617600, 309.301100, 294.431300)",
        "(286.498600, 309.523700, 294.201600)",
        "(286.186300, 310.144400, 293.500600)",
        "(285.753700, 310.971100, 292.643700)",
        "(285.178800, 312.172500, 291.479900)",
        "(284.386200, 313.608900, 290.408100)",
        "(284.087000, 314.035700, 290.265700)",
        "(283.824300, 314.835000, 289.638200)",
        "(283.678700, 315.676800, 288.902700)",
        "(283.316400, 317.206600, 287.804300)",
        "(283.016400, 318.492400, 287.138000)",
        "(282.996800, 318.793400, 287.033100)",
        "(282.811300, 319.168400, 287.142300)",
        "(282.427000, 320.056800, 287.030000)",
        "(282.178200, 321.542000, 286.237200)",
        "(282.078600, 322.794700, 285.700600)",
        "(282.084200, 323.239300, 285.565900)",
        "(282.123000, 324.643000, 284.790000)",
        "(282.128500, 326.152000, 283.975400)",
        "(282.092800, 327.840100, 282.827500)",
        "(282.057500, 329.120000, 282.063000)",
        "(282.046500, 329.687900, 281.857900)",
        "(282.065200, 331.031200, 281.322900)",
        "(282.082900, 332.045300, 280.878000)",
        "(282.000600, 332.755800, 280.477800)",
        "(281.911500, 334.059100, 279.847800)",
        "(281.947400, 335.346200, 279.241300)",
        "(282.087100, 336.577900, 278.395400)",
        "(282.409900, 337.104400, 278.293200)",
        "(282.582100, 337.598600, 278.250100)",
        "(282.511900, 338.261800, 278.145100)",
        "(282.505400, 338.534800, 278.154800)",
        "(282.832400, 338.754000, 278.248200)",
        "(283.453300, 339.167100, 277.861500)",
        "(283.896200, 338.902300, 278.295500)",
        "(284.018300, 338.752900, 278.790600)",
        "(284.015700, 338.983700, 278.760900)",
        "(284.129600, 338.799300, 279.165000)",
        "(284.327300, 337.663700, 280.346100)",
        "(284.583600, 336.219100, 281.796200)",
        "(284.834800, 335.221000, 283.108500)",
        "(285.106500, 334.914900, 283.498400)",
        "(285.878100, 334.183800, 283.765800)",
        "(286.411200, 333.162300, 284.632500)",
        "(286.704400, 332.150700, 285.934500)",
        "(287.040000, 331.149100, 287.000200)",
        "(287.306000, 330.533100, 287.529600)",
        "(287.877800, 328.764300, 288.963000)",
        "(288.294100, 327.101400, 290.339500)",
        "(288.417400, 325.549300, 291.489000)",
        "(288.418600, 323.860500, 292.897500)",
        "(288.525100, 323.067700, 293.506100)",
        "(289.079100, 321.574400, 294.311900)",
        "(289.567200, 319.906900, 295.146800)",
        "(290.005800, 318.471700, 295.948200)",
        "(290.355500, 317.280400, 296.319200)",
        "(290.438000, 316.583600, 296.524700)",
        "(290.391400, 314.868800, 297.590600)",
        "(290.576400, 313.486500, 298.102800)",
        "(290.910700, 312.548500, 298.034800)",
        "(291.008500, 311.301000, 298.244600)",
        "(290.970200, 310.653500, 298.465900)",
        "(290.717200, 309.831500, 298.719200)",
        "(290.468200, 309.358500, 298.559100)",
        "(290.632100, 309.030700, 298.040500)",
        "(290.735300, 308.932000, 297.284200)",
        "(290.584000, 308.732900, 297.201200)",
        "(289.890100, 308.348100, 297.026800)",
        "(289.249400, 308.471500, 296.586400)",
        "(288.955700, 308.718800, 295.713100)",
        "(288.762500, 308.864000, 295.055600)",
        "(288.675300, 309.057300, 294.586700)",
        "(288.398700, 310.116800, 293.092400)",
        "(287.834100, 311.366800, 291.608800)",
        "(287.321500, 312.911300, 289.834900)",
        "(287.097200, 313.639800, 288.704300)",
        "(286.901800, 313.965500, 288.391400)",
        "(286.198900, 314.795300, 287.635700)",
        "(285.525900, 316.434100, 286.027300)",
        "(285.112300, 317.533100, 284.828800)",
        "(284.626600, 318.527300, 283.954800)",
        "(284.347300, 319.123000, 283.511300)",
        "(284.123400, 319.771900, 283.119900)",
        "(283.813200, 320.869500, 282.370800)",
        "(283.140000, 323.240500, 280.652300)",
        "(282.827500, 325.104700, 279.481000)",
        "(282.930300, 325.597800, 279.124000)",
        "(282.763800, 326.975900, 278.396500)",
        "(282.405200, 329.261400, 276.720500)",
        "(282.185300, 332.419900, 274.085400)",
        "(282.066900, 333.429500, 273.540900)",
        "(281.999100, 335.566300, 272.301100)",
        "(282.236400, 337.043800, 271.394300)",
        "(282.362400, 338.271600, 270.733700)",
        "(282.212500, 341.146800, 268.692000)",
        "(282.002100, 344.067900, 266.803600)",
        "(282.069700, 345.158800, 266.052600)",
        "(282.401700, 346.296200, 265.529200)",
        "(282.626200, 346.618900, 265.649400)",
        "(282.468500, 348.054100, 265.088300)",
        "(282.263700, 349.787100, 264.317900)",
        "(282.292700, 350.488700, 263.932900)",
        "(282.554600, 350.931100, 263.883300)",
        "(282.877800, 350.889100, 264.550400)",
        "(283.060500, 350.758700, 265.120100)",
        "(283.152000, 351.068100, 265.473300)",
        "(283.160200, 350.912300, 265.929900)",
        "(283.308000, 350.210100, 266.991600)",
        "(283.594800, 349.089400, 268.304800)",
        "(283.731600, 348.840000, 269.038500)",
        "(283.929800, 348.365300, 269.917000)",
        "(284.087100, 347.819700, 270.551500)",
        "(284.433300, 346.196100, 272.216000)",
        "(284.732600, 344.895800, 273.610700)",
        "(284.951100, 343.354900, 275.186700)",
        "(285.000500, 342.278200, 276.432300)",
        "(284.938100, 341.601100, 277.244800)",
        "(284.832800, 340.156600, 278.897300)",
        "(284.972100, 338.278200, 280.814300)",
        "(285.360700, 336.536400, 282.457200)",
        "(285.579100, 334.985000, 283.940800)",
        "(285.608300, 334.041100, 284.974900)",
        "(285.410200, 331.404900, 287.711700)",
        "(285.063900, 328.428700, 290.971200)",
        "(285.185200, 325.609900, 293.608900)",
        "(285.611000, 322.711800, 295.975300)",
        "(285.863600, 321.590700, 296.905000)",
        "(286.346600, 319.722000, 298.294700)",
        "(286.681700, 317.144700, 300.493100)",
        "(286.859600, 315.093700, 302.217100)",
        "(287.301500, 313.179200, 303.491600)",
        "(287.583500, 312.448600, 303.747600)",
        "(287.936000, 311.017900, 304.482000)",
        "(288.116600, 309.868700, 305.110300)",
        "(288.447600, 309.242900, 304.913100)",
        "(288.661500, 308.931700, 304.464000)",
        "(288.701100, 308.725700, 304.248400)",
        "(288.665600, 308.113100, 303.840300)",
        "(288.424600, 307.250700, 304.003600)",
        "(288.129600, 306.293700, 304.391200)",
        "(287.972100, 306.325200, 303.309900)",
        "(287.916200, 306.214400, 302.925700)",
        "(287.692100, 306.339600, 301.962900)",
        "(287.323400, 306.596600, 300.853700)",
        "(286.743000, 306.451300, 300.351200)",
        "(286.211600, 307.123500, 299.199900)",
        "(286.092300, 307.316900, 298.726600)",
        "(285.937800, 307.759400, 297.859000)",
        "(285.730000, 308.662600, 296.419300)",
        "(285.341700, 310.382200, 294.267600)",
        "(285.056900, 311.274400, 293.282000)",
        "(284.632600, 312.433000, 291.996900)",
        "(284.361600, 314.145900, 289.998600)",
        "(284.258500, 314.925600, 289.120100)",
        "(284.048900, 316.074800, 287.863800)",
        "(283.779100, 317.178800, 286.833300)",
        "(283.087900, 318.757600, 285.665000)",
        "(282.584400, 320.151100, 284.654000)",
        "(282.442100, 321.071500, 283.871700)",
        "(282.226300, 322.190400, 283.050000)",
        "(282.124500, 322.947400, 282.468600)",
        "(282.016600, 323.977600, 281.760000)",
        "(281.960000, 325.016900, 281.127100)",
        "(281.543300, 326.901700, 279.925300)",
        "(281.112200, 329.196200, 278.620300)",
        "(281.015000, 330.629100, 277.698500)",
        "(281.028200, 331.124600, 277.423900)",
        "(280.805700, 332.290400, 276.828800)",
        "(280.507900, 333.705400, 276.237400)",
        "(280.320600, 335.483000, 275.326100)",
        "(280.220300, 336.998700, 274.515900)",
        "(280.236800, 337.731000, 274.208400)",
        "(280.503700, 338.341800, 274.326000)",
        "(280.770900, 338.851100, 274.348400)",
        "(280.838100, 340.341700, 273.580900)",
        "(280.870900, 341.334600, 273.386400)",
        "(280.920600, 341.504400, 273.586200)",
        "(280.955900, 341.850100, 273.948100)",
        "(281.011800, 341.970200, 274.515500)",
        "(281.135100, 341.835000, 275.225600)",
        "(281.281100, 342.104200, 275.605700)",
        "(281.362500, 342.157800, 275.825100)",
        "(281.744700, 342.983000, 275.477100)",
        "(282.503800, 342.342600, 276.285500)",
        "(282.926600, 341.790900, 277.129500)",
        "(283.045300, 341.057800, 278.369300)",
        "(283.083300, 340.713200, 278.889900)",
        "(283.351200, 339.291000, 280.519300)",
        "(283.710900, 337.797800, 282.187400)",
        "(283.947800, 336.606900, 283.654000)",
        "(284.291800, 335.429400, 284.913500)",
        "(284.589700, 334.395100, 285.930800)",
        "(285.094600, 332.755800, 287.573100)",
        "(285.596900, 331.043200, 289.175600)",
        "(286.051600, 329.344500, 290.694700)",
        "(286.408500, 327.287400, 292.609900)",
        "(286.509800, 326.325000, 293.504000)",
        "(286.690800, 324.176400, 295.389600)",
        "(286.965800, 322.212800, 297.229500)",
        "(287.503600, 320.915500, 297.936200)",
        "(288.185900, 319.354100, 298.743400)",
        "(288.342000, 318.350900, 299.508900)",
        "(288.272500, 316.381300, 301.167800)",
        "(288.296600, 314.698500, 302.634300)",
        "(288.862100, 313.386300, 303.272700)",
        "(289.606000, 312.404800, 303.304900)",
        "(289.933200, 311.489600, 303.697700)",
        "(290.091600, 309.564100, 304.938100)",
        "(290.005200, 308.077900, 305.842200)",
        "(290.135600, 306.402900, 306.622500)",
        "(290.415400, 305.236600, 306.934700)",
        "(290.571100, 304.831600, 306.742800)",
        "(290.521200, 304.037500, 306.703200)",
        "(290.400700, 303.445500, 306.329600)",
        "(290.147900, 302.958600, 305.974200)",
        "(289.927800, 302.419600, 305.692200)",
        "(289.784700, 302.116300, 305.561700)",
        "(289.547500, 301.511300, 305.444700)",
        "(289.264000, 301.671100, 304.644100)",
        "(288.973900, 301.739800, 303.804000)",
        "(288.516800, 302.547000, 302.523000)",
        "(288.262800, 302.942100, 301.809800)",
        "(287.669700, 304.111700, 300.027000)",
        "(287.041600, 304.931400, 298.799700)",
        "(286.473100, 306.237200, 297.251600)",
        "(286.157000, 307.511300, 295.587700)",
        "(286.032800, 308.272500, 294.544200)",
        "(285.599200, 309.583300, 292.960000)",
        "(285.103400, 310.989900, 291.543200)",
        "(284.729800, 312.281500, 290.170700)",
        "(284.459800, 313.954800, 288.371000)",
        "(284.406100, 314.903100, 287.330700)",
        "(284.010500, 316.099900, 286.262600)",
        "(283.347200, 318.070500, 284.795200)",
        "(282.854700, 319.890500, 283.230700)",
        "(282.433200, 321.769700, 281.806800)",
        "(282.269700, 322.202300, 281.729000)",
        "(281.954200, 323.405000, 281.071700)",
        "(281.526800, 325.290900, 279.813300)",
        "(281.027100, 326.615700, 279.278200)",
        "(280.542800, 328.542300, 278.302300)",
        "(280.463600, 329.788700, 277.668500)",
        "(280.603100, 331.453700, 276.771100)",
        "(280.973000, 331.970300, 276.802300)",
        "(280.977500, 333.901100, 275.691300)",
        "(280.536100, 337.007200, 273.735900)",
        "(280.406700, 338.386700, 272.810400)",
        "(280.364900, 340.277600, 271.786600)",
        "(280.646200, 340.818400, 271.956100)",
        "(280.781300, 341.786000, 271.660100)",
        "(280.627700, 343.295200, 271.023600)",
        "(280.542200, 343.669600, 271.032400)",
        "(280.509600, 344.318200, 271.116100)",
        "(280.683300, 344.482600, 271.551200)",
        "(280.993300, 343.966400, 272.409200)",
        "(281.077300, 343.351800, 273.532700)",
        "(281.104800, 343.187000, 273.970900)",
        "(281.275000, 342.453800, 275.086100)",
        "(281.553800, 340.851900, 276.922900)",
        "(281.968300, 339.277100, 278.556100)",
        "(282.439900, 337.929100, 279.930300)",
        "(282.739700, 337.345700, 280.790700)",
        "(283.508400, 337.139300, 281.071500)",
        "(284.446900, 337.145500, 280.824600)",
        "(285.044100, 336.728100, 281.278100)",
        "(285.415600, 336.047500, 282.083200)",
        "(285.563800, 335.387000, 282.689800)",
        "(285.884800, 333.920500, 284.108100)",
        "(286.156600, 333.106600, 284.869400)",
        "(286.471700, 332.186000, 285.647900)",
        "(286.896700, 331.217300, 286.471800)",
        "(287.195600, 330.497900, 287.098000)",
        "(287.629500, 328.815400, 288.213700)",
        "(287.793700, 327.066600, 289.635400)",
        "(287.998400, 325.492900, 290.797800)",
        "(288.510100, 323.904800, 291.810000)",
        "(288.868500, 323.282500, 292.135400)",
        "(289.590600, 322.054700, 292.421100)",
        "(290.011400, 320.736000, 292.802900)",
        "(289.994300, 319.623300, 293.260300)",
        "(290.022700, 318.190500, 293.845600)",
        "(290.049900, 317.361800, 294.295100)",
        "(290.232100, 315.612800, 295.243900)",
        "(290.380100, 313.838000, 295.897300)",
        "(290.251500, 312.477500, 296.588600)",
        "(290.457100, 311.456500, 296.669100)",
        "(290.673200, 310.860400, 296.731500)",
        "(290.919000, 309.521400, 297.306900)",
        "(290.832400, 308.097700, 297.842500)",
        "(290.526100, 307.176800, 298.032400)",
        "(290.207300, 306.517500, 297.996900)",
        "(290.158000, 306.150900, 297.923900)",
        "(290.069300, 305.682500, 297.614600)",
        "(289.876400, 305.444100, 297.188000)",
        "(289.572800, 305.560300, 296.433000)",
        "(289.154700, 305.943100, 295.452200)",
        "(288.975700, 306.227100, 295.039000)",
        "(288.713400, 306.256900, 294.755100)",
        "(288.340000, 307.151000, 293.468600)",
        "(287.818900, 308.705500, 291.560700)",
        "(287.266600, 310.654700, 289.510600)",
        "(287.105600, 311.420000, 288.645800)",
        "(286.773900, 312.327700, 287.770800)",
        "(286.249700, 313.359200, 287.040300)",
        "(285.828500, 315.551700, 284.567600)",
        "(285.522500, 317.071000, 282.985200)",
        "(285.250200, 317.381000, 282.881300)",
        "(284.538900, 319.048000, 281.876400)",
        "(284.063200, 320.322900, 281.073800)",
        "(283.879300, 322.216900, 279.333600)",
        "(283.720600, 322.857700, 278.831100)",
        "(283.357200, 324.643100, 277.677200)",
        "(283.039200, 326.659000, 276.303200)",
        "(282.688200, 327.937500, 275.765700)",
        "(282.408800, 329.271700, 275.131900)",
        "(282.273100, 331.388600, 273.661400)",
        "(282.227100, 332.696000, 272.764400)",
        "(282.253600, 335.198300, 270.998600)",
        "(282.425800, 336.593600, 270.236100)",
        "(282.420400, 337.846400, 269.744100)",
        "(282.297500, 340.911700, 267.475600)",
        "(282.336600, 341.965700, 266.913600)",
        "(282.459500, 343.524000, 266.037300)",
        "(282.460600, 344.283000, 265.952100)",
        "(282.296100, 346.268900, 265.276100)",
        "(282.309900, 347.465300, 264.933700)",
        "(282.444900, 347.766700, 264.935800)",
        "(282.719400, 347.979800, 265.272000)",
        "(282.793000, 348.896900, 265.075100)",
        "(282.888100, 349.669900, 265.140400)",
        "(283.115500, 349.741100, 265.791200)",
        "(283.347300, 349.263200, 266.495000)",
        "(283.750800, 348.625100, 267.351000)",
        "(283.836200, 349.456800, 267.108800)",
        "(283.793800, 349.547300, 267.585900)",
        "(283.987900, 348.544900, 268.922000)",
        "(284.135100, 347.563100, 270.020900)",
        "(284.364400, 345.943800, 271.827200)",
        "(284.508700, 345.340100, 272.551700)",
        "(284.670600, 344.454400, 273.653700)",
        "(284.907700, 342.928100, 275.301900)",
        "(285.097100, 341.972400, 276.206600)",
        "(285.298200, 340.184600, 277.796400)",
        "(285.500900, 338.202700, 279.694100)",
        "(285.785000, 336.829800, 280.795600)",
        "(285.951900, 335.252300, 282.296900)",
        "(286.016000, 334.273400, 283.217000)",
        "(286.353500, 332.360900, 284.896800)",
        "(286.861500, 330.876100, 286.024200)",
        "(287.506900, 328.966200, 287.324200)",
        "(287.886300, 326.613200, 289.252300)",
        "(287.973300, 325.624300, 290.178600)",
        "(288.380100, 323.718100, 291.705800)",
        "(289.068600, 321.233400, 293.382600)",
        "(289.683400, 318.884100, 294.941400)",
        "(289.868000, 317.842900, 295.601000)",
        "(289.977700, 316.103900, 296.621400)",
        "(289.878500, 314.346600, 297.676400)",
        "(289.867600, 312.508400, 298.646400)",
        "(290.291900, 310.563500, 299.475900)",
        "(290.575500, 309.530800, 299.936600)",
        "(290.705900, 308.111100, 300.487700)",
        "(290.488800, 306.432800, 301.278300)",
        "(290.392500, 305.221400, 301.814800)",
        "(290.615000, 304.520000, 301.435600)",
        "(290.587700, 303.743300, 301.142200)",
        "(290.414000, 303.663100, 300.950400)",
        "(290.068600, 303.556000, 300.490000)",
        "(289.775400, 303.332200, 299.843800)",
        "(289.402300, 303.095300, 299.348100)",
        "(289.070400, 303.668700, 298.059000)",
        "(288.887600, 303.874300, 297.581500)",
        "(288.268500, 304.370500, 296.879500)",
        "(287.585400, 305.887800, 294.704000)",
        "(286.880200, 307.645700, 292.331200)",
        "(286.381100, 309.363200, 290.268900)",
        "(286.304100, 310.066000, 289.309600)",
        "(286.213300, 311.486000, 287.383400)",
        "(286.017200, 313.046400, 285.506200)",
        "(285.782100, 314.841500, 283.609200)",
        "(285.071700, 316.838600, 282.141300)",
        "(284.728300, 317.905900, 281.364500)",
        "(284.415700, 319.949900, 279.501300)",
        "(284.217300, 321.619200, 277.820600)",
        "(283.726700, 323.832500, 276.127700)",
        "(283.134200, 326.647900, 274.202500)",
        "(283.019400, 327.672900, 273.494400)",
        "(282.951900, 329.130100, 272.459700)",
        "(282.903000, 330.714300, 271.210300)",
        "(282.826800, 333.141000, 269.486400)",
        "(282.627300, 335.461000, 268.046400)",
        "(282.548300, 336.558700, 267.318400)",
        "(282.474000, 338.086900, 266.425100)",
        "(282.445700, 340.375700, 264.840900)",
        "(282.560500, 341.587900, 264.496100)",
        "(282.612700, 342.146000, 264.597900)",
        "(282.644800, 342.821900, 264.373200)",
        "(282.730100, 344.598600, 263.419200)",
        "(283.028600, 345.254100, 263.543800)",
        "(283.379600, 344.926100, 264.445400)",
        "(283.655200, 344.837200, 265.221800)",
        "(283.756200, 345.113400, 265.320200)",
        "(283.864000, 345.396400, 265.708600)",
        "(283.913800, 344.790500, 266.927300)",
        "(283.986600, 343.685700, 268.838400)",
        "(284.274500, 343.052000, 270.019600)",
        "(284.479400, 342.758400, 270.555100)",
        "(284.894200, 341.650300, 272.008700)",
        "(285.134000, 340.109400, 273.612900)",
        "(285.125800, 339.109600, 275.262600)",
        "(285.100000, 337.791400, 277.120600)",
        "(285.251800, 336.785200, 278.170600)",
        "(285.917000, 334.706500, 280.440900)",
        "(286.592200, 332.936200, 282.151500)",
        "(287.063200, 331.527800, 283.744500)",
        "(287.482400, 329.887300, 285.535600)",
        "(287.677700, 329.224000, 286.232900)",
        "(288.148200, 327.554500, 287.694900)",
        "(288.656700, 325.393400, 289.800300)",
        "(288.883300, 322.974400, 292.174100)",
        "(289.232500, 321.192400, 294.005900)",
        "(289.594400, 320.425100, 294.482100)",
        "(290.437000, 318.963300, 295.253000)",
        "(290.963500, 317.195800, 296.744300)",
        "(291.360300, 315.463300, 298.128400)",
        "(291.581600, 314.731100, 298.690300)",
        "(291.811300, 313.495500, 299.639600)",
        "(291.935300, 312.216100, 300.513200)",
        "(292.232000, 310.262800, 301.949600)",
        "(292.833300, 308.015300, 303.674800)",
        "(293.426800, 305.953000, 304.771100)",
        "(293.574800, 304.863600, 305.596200)",
        "(293.757400, 303.070000, 307.020700)",
        "(294.227400, 301.853100, 307.552300)",
        "(294.720900, 300.764600, 307.776800)",
        "(294.832300, 299.849000, 307.944400)",
        "(294.734300, 299.313500, 308.269900)",
        "(294.554400, 298.778500, 308.270400)",
        "(294.489400, 298.357100, 307.737900)",
        "(294.329000, 298.280900, 307.158500)",
        "(294.215900, 298.351600, 306.322700)",
        "(294.038700, 298.564100, 305.724400)",
        "(293.633900, 299.176100, 304.538100)",
        "(293.232100, 299.847900, 303.289300)",
        "(292.776800, 300.385300, 302.172900)",
        "(292.347000, 301.291800, 300.933800)",
        "(292.178200, 301.846800, 300.126800)",
        "(291.778700, 303.161500, 298.419900)",
        "(291.508000, 304.134200, 297.146500)",
        "(291.219000, 305.142900, 295.809700)",
        "(290.504100, 306.086000, 295.100700)",
        "(290.118400, 306.842400, 294.429800)",
        "(289.609400, 308.464300, 292.718700)",
        "(289.098100, 309.941700, 291.253200)",
        "(288.402800, 311.941200, 289.410400)",
        "(287.983100, 313.628200, 287.805800)",
        "(287.819100, 314.428600, 286.922400)",
        "(287.381000, 316.098100, 285.498600)",
        "(287.101100, 318.047600, 283.908100)",
        "(286.844200, 319.600600, 282.535700)",
        "(286.328600, 321.185800, 281.673100)",
        "(286.105700, 321.813700, 281.405900)",
        "(285.799500, 323.163600, 280.377100)",
        "(285.613000, 324.461500, 279.383900)",
        "(285.516800, 325.542100, 278.957300)",
        "(285.473100, 326.719100, 278.296700)",
        "(285.432800, 327.261700, 278.043300)",
        "(285.252000, 328.885100, 277.027200)",
        "(285.104800, 330.136600, 276.452800)",
        "(284.974700, 330.854500, 276.288700)",
        "(284.763500, 332.171400, 275.714500)",
        "(284.714600, 332.506100, 275.705900)",
        "(284.763700, 332.924400, 275.712000)",
        "(284.647400, 333.430700, 275.724200)",
        "(284.464900, 334.655200, 275.240500)",
        "(284.400300, 335.140400, 275.242100)",
        "(284.357700, 335.136700, 275.651200)",
        "(284.483600, 335.221700, 276.145200)",
        "(284.805500, 335.558600, 276.151300)",
        "(285.073400, 335.932200, 276.265800)",
        "(285.099400, 335.850300, 276.500900)",
        "(285.251600, 336.356600, 276.542700)",
        "(285.629000, 336.303100, 276.995700)",
        "(286.050600, 335.614100, 277.693000)",
        "(286.208200, 334.669700, 278.640500)",
        "(286.128600, 334.063600, 279.914800)",
        "(285.900800, 333.564000, 280.731000)",
        "(285.653300, 332.272200, 282.464800)",
        "(285.593300, 330.698500, 284.214700)",
        "(285.810700, 329.581400, 285.422000)",
        "(286.287800, 328.667900, 286.140000)",
        "(286.547900, 328.181400, 286.489600)",
        "(286.671400, 326.780800, 287.733800)",
        "(286.503100, 325.683300, 289.071200)",
        "(286.431500, 324.895200, 289.927000)",
        "(286.677600, 323.861600, 290.951300)",
        "(286.910600, 322.938300, 291.609700)",
        "(287.195200, 320.638900, 293.553200)",
        "(287.199000, 319.024300, 295.216700)",
        "(287.351600, 318.517200, 295.532300)",
        "(287.916000, 316.600100, 296.618700)",
        "(288.185800, 315.696400, 297.213100)",
        "(288.670200, 314.469800, 298.116400)",
        "(289.090500, 313.041900, 298.957400)",
        "(289.284700, 311.368700, 300.296100)",
        "(289.406100, 310.006200, 301.316300)",
        "(289.574000, 309.432900, 301.585400)",
        "(290.098300, 308.327700, 301.998000)",
        "(290.523100, 307.091600, 302.403400)",
        "(290.620000, 306.148100, 302.889500)",
        "(290.713000, 305.053800, 303.321100)",
        "(290.794600, 304.481000, 303.508600)",
        "(290.922200, 303.568100, 303.768400)",
        "(291.063700, 302.943000, 303.593600)",
        "(291.088600, 302.405600, 303.388800)",
        "(290.803400, 302.088500, 303.244300)",
        "(290.696200, 301.869900, 303.236900)",
        "(290.556900, 301.939000, 302.455500)",
        "(290.375400, 302.043400, 301.715600)",
        "(290.093000, 302.222400, 301.066600)",
        "(289.721600, 302.796200, 299.968300)",
        "(289.494500, 302.984600, 299.627000)",
        "(289.074300, 303.667600, 298.585600)",
        "(288.851800, 304.484400, 297.452700)",
        "(288.555100, 305.192400, 296.540600)",
        "(288.149700, 306.726100, 294.876700)",
        "(288.013500, 307.622200, 293.889300)",
        "(287.517900, 309.305200, 291.855300)",
        "(286.811700, 310.870300, 290.429000)",
        "(286.359400, 312.379200, 288.912200)",
        "(286.273800, 313.286500, 287.940500)",
        "(286.162400, 313.583800, 287.782100)",
        "(285.727200, 314.953900, 286.691700)",
        "(285.110600, 316.815100, 284.996800)",
        "(284.249300, 318.631200, 283.767000)",
        "(283.644200, 320.354000, 282.770800)",
        "(283.617600, 320.830400, 282.498500)",
        "(283.653700, 321.658100, 281.858200)",
        "(283.585400, 322.781600, 281.067500)",
        "(283.381200, 323.612800, 280.780900)",
        "(282.988400, 325.750200, 279.600400)",
        "(282.853500, 326.977900, 278.839100)",
        "(282.871600, 328.664100, 277.757700)",
        "(282.993700, 330.102100, 276.838400)",
        "(282.960700, 331.617700, 276.080800)",
        "(282.994000, 333.428800, 275.034600)",
        "(283.063800, 334.417800, 274.331800)",
        "(283.146400, 335.151800, 274.190600)",
        "(283.103000, 336.449200, 273.685100)",
        "(283.171900, 337.041000, 273.472600)",
        "(283.546800, 338.330400, 272.956800)",
        "(283.619600, 338.945400, 272.624000)",
        "(283.663500, 339.784700, 272.556300)",
        "(283.813000, 339.362700, 273.668500)",
        "(284.093100, 339.440800, 273.999200)",
        "(284.244100, 341.088700, 273.358400)",
        "(284.333300, 341.471700, 273.372500)",
        "(284.535900, 341.804800, 273.685500)",
        "(284.820800, 341.285700, 274.575400)",
        "(285.002300, 340.278700, 275.810700)",
        "(284.988200, 339.204100, 277.240200)",
        "(285.047600, 338.771600, 277.815800)",
        "(285.352700, 337.646000, 279.162600)",
        "(285.639900, 336.255000, 280.533800)",
        "(285.913400, 334.718700, 281.985400)",
        "(286.012100, 333.355400, 283.489200)",
        "(286.021900, 332.337400, 284.426300)",
        "(286.196500, 330.487400, 286.241700)",
        "(286.335500, 328.848100, 287.827700)",
        "(286.623700, 327.562000, 288.899400)",
        "(287.007900, 325.688000, 290.576300)",
        "(287.276200, 324.813400, 291.359000)",
        "(287.783300, 322.899000, 292.828400)",
        "(287.881300, 320.652400, 294.962000)",
        "(288.181600, 318.853000, 296.497500)",
        "(288.806500, 316.836100, 297.955000)",
        "(289.029700, 315.628800, 298.866500)",
        "(289.270100, 313.315600, 300.756200)",
        "(289.605900, 311.550200, 302.139800)",
        "(289.947700, 309.927300, 303.183900)",
        "(290.349700, 308.517600, 303.887100)",
        "(290.492000, 307.396800, 304.607500)",
        "(290.518800, 305.703100, 306.002800)",
        "(290.519300, 304.265700, 306.888700)",
        "(290.784100, 303.152200, 307.296000)",
        "(291.165700, 301.920400, 307.684300)",
        "(291.171700, 301.490900, 307.833100)",
        "(290.972300, 300.752600, 308.043500)",
        "(290.720900, 300.071700, 308.042000)",
        "(290.390000, 299.228200, 308.287800)",
        "(290.073200, 298.622900, 308.358100)",
        "(290.117000, 298.434700, 308.241200)",
        "(290.102300, 298.523200, 307.452800)",
        "(289.782200, 298.885600, 306.627900)",
        "(289.269000, 299.292400, 305.669800)",
        "(288.862600, 299.936300, 304.608400)",
        "(288.675400, 300.168500, 304.187900)",
        "(288.330700, 300.651200, 303.432200)",
        "(288.021100, 301.617500, 302.067700)",
        "(287.687200, 302.938000, 300.372400)",
        "(287.163700, 304.459400, 298.781000)",
        "(286.918200, 305.097800, 298.046800)",
        "(286.488600, 306.419100, 296.629700)",
        "(286.239900, 307.708800, 295.195400)",
        "(285.812700, 308.819100, 294.138300)",
        "(285.249000, 309.687200, 293.511700)",
        "(285.018200, 310.351500, 292.870800)",
        "(284.629700, 311.724500, 291.659800)",
        "(283.940100, 312.222000, 291.607200)",
        "(283.382200, 312.791400, 291.644500)",
        "(283.228000, 313.057500, 291.485500)",
        "(282.646200, 314.750000, 289.795900)",
        "(281.964800, 316.186900, 289.172900)",
        "(281.592100, 317.855000, 288.193700)",
        "(281.659200, 318.764000, 287.759900)",
        "(281.720000, 320.143300, 286.731000)",
        "(281.721900, 321.167700, 285.906000)",
        "(281.500300, 323.084100, 284.778700)",
        "(281.232600, 325.522000, 283.217500)",
        "(281.435300, 327.262700, 282.002700)",
        "(281.685200, 328.175900, 281.581000)",
        "(281.741700, 328.559900, 281.483000)",
        "(281.788800, 329.554000, 281.248900)",
        "(281.923100, 330.437600, 281.088400)",
        "(282.257000, 331.595000, 280.409000)",
        "(282.671900, 332.719900, 279.682000)",
        "(282.888900, 333.342900, 279.194900)",
        "(283.097000, 333.521700, 279.444300)",
        "(283.124200, 333.810900, 279.852300)",
        "(283.328700, 333.050000, 281.187700)",
        "(283.553300, 332.403500, 282.218600)",
        "(283.750500, 332.598800, 282.255900)",
        "(284.096100, 332.268500, 282.789200)",
        "(284.432300, 331.122000, 284.333500)",
        "(284.668000, 330.082200, 285.892800)",
        "(285.060200, 329.539900, 286.784100)",
        "(285.351600, 329.169300, 287.123400)",
        "(285.875200, 327.728200, 288.623400)",
        "(286.247100, 326.433500, 290.079600)",
        "(286.655500, 325.263500, 291.300800)",
        "(286.948400, 324.297300, 292.342000)",
        "(287.053300, 323.986800, 292.719600)",
        "(287.341400, 323.447400, 293.320000)",
        "(287.865600, 322.560800, 294.030400)",
        "(288.535800, 321.373800, 294.988500)",
        "(288.907600, 320.281700, 295.815600)",
        "(288.971500, 319.475300, 296.591100)",
        "(289.134800, 318.161900, 297.964100)",
        "(289.731000, 317.266100, 298.441000)",
        "(290.832600, 316.367000, 298.279200)",
        "(291.623500, 314.561500, 299.009600)",
        "(291.410700, 313.438900, 300.086600)",
        "(290.975000, 311.560100, 301.847300)",
        "(291.114000, 310.423400, 302.353200)",
        "(291.812400, 309.535400, 302.252000)",
        "(292.497700, 308.113700, 302.510200)",
        "(292.557600, 307.175100, 303.158800)",
        "(292.096500, 305.497300, 304.627500)",
        "(291.852000, 304.205000, 305.323400)",
        "(292.212900, 302.843100, 305.784900)",
        "(292.411300, 302.314600, 305.836200)",
        "(292.661100, 301.326400, 306.136700)",
        "(292.534100, 300.627400, 306.264100)",
        "(292.143800, 299.988200, 306.476900)",
        "(292.033500, 299.624700, 306.230500)",
        "(292.043900, 299.521500, 305.924400)",
        "(291.943400, 299.327300, 305.378600)",
        "(291.576700, 299.307400, 304.984600)",
        "(291.083000, 299.476200, 304.466800)",
        "(290.764900, 300.170100, 303.336500)",
        "(290.486900, 300.737500, 302.449900)",
        "(290.310700, 301.039900, 302.014200)",
        "(289.975900, 301.607800, 300.969500)",
        "(289.501300, 302.309900, 300.028400)",
        "(288.957900, 302.358500, 300.122900)",
        "(288.498300, 303.108000, 299.437100)",
        "(288.381500, 303.589200, 298.848100)",
        "(288.206700, 304.550800, 297.787000)",
        "(287.482900, 305.923900, 296.371600)",
        "(286.837200, 307.238700, 295.306600)",
        "(286.454700, 307.891700, 294.835800)",
        "(286.213700, 308.412200, 294.443900)",
        "(285.653900, 309.781700, 293.317200)",
        "(285.121500, 312.224000, 291.050900)",
        "(284.586300, 313.965100, 289.843400)",
        "(284.136800, 315.658900, 288.768600)",
        "(284.142700, 315.994400, 288.671100)",
        "(284.400100, 316.168300, 288.824500)",
        "(284.348700, 316.828500, 288.402300)",
        "(283.723200, 318.414900, 287.649900)",
        "(283.170500, 320.930600, 285.966600)",
        "(283.086500, 321.623700, 285.563300)",
        "(283.155200, 322.249400, 285.649200)",
        "(283.331100, 322.958100, 285.369500)",
        "(283.235900, 324.989700, 283.897500)",
        "(282.832800, 327.230700, 282.578000)",
[truncated: 527,219 more chars]
