# Supplementary material for: Playing the mirror game in virtual reality with an autonomous character
Source: Sci Rep. 2022 Dec 9;12:21329. doi: 10.1038/s41598-022-25197-z (PMC9734752; doi:10.1038/s41598-022-25197-z)
Supplement: Supplementary file 2 — Supplementary Information 1. [file 41598_2022_25197_MOESM2_ESM.zip › Data/Couple18/condition2_trial1_player1.json]

{
    "isFemale": true,
    "eyesLevel": 1.6812753677368165,
    "timestamps": [
        0.0,
        0.02001953125,
        0.0400390625,
        0.05999755859375,
        0.08001708984375,
        0.10003662109375,
        0.1199951171875,
        0.1400146484375,
        0.1600341796875,
        0.17999267578125,
        0.20001220703125,
        0.22003173828125,
        0.239990234375,
        0.260009765625,
        0.280029296875,
        0.29998779296875,
        0.32000732421875,
        0.34002685546875,
        0.36004638671875,
        0.3800048828125,
        0.4000244140625,
        0.4200439453125,
        0.44000244140625,
        0.46002197265625,
        0.48004150390625,
        0.5,
        0.52001953125,
        0.5400390625,
        0.55999755859375,
        0.58001708984375,
        0.60003662109375,
        0.6199951171875,
        0.6400146484375,
        0.6600341796875,
        0.67999267578125,
        0.70001220703125,
        0.72003173828125,
        0.739990234375,
        0.760009765625,
        0.780029296875,
        0.79998779296875,
        0.82000732421875,
        0.84002685546875,
        0.86004638671875,
        0.8800048828125,
        0.9000244140625,
        0.9200439453125,
        0.94000244140625,
        0.96002197265625,
        0.98004150390625,
        1.0,
        1.02001953125,
        1.0400390625,
        1.05999755859375,
        1.08001708984375,
        1.10003662109375,
        1.1199951171875,
        1.1400146484375,
        1.1600341796875,
        1.17999267578125,
        1.20001220703125,
        1.22003173828125,
        1.239990234375,
        1.260009765625,
        1.280029296875,
        1.29998779296875,
        1.32000732421875,
        1.34002685546875,
        1.36004638671875,
        1.3800048828125,
        1.4000244140625,
        1.4200439453125,
        1.44000244140625,
        1.46002197265625,
        1.48004150390625,
        1.5,
        1.52001953125,
        1.5400390625,
        1.55999755859375,
        1.58001708984375,
        1.60003662109375,
        1.6199951171875,
        1.6400146484375,
        1.6600341796875,
        1.67999267578125,
        1.70001220703125,
        1.72003173828125,
        1.739990234375,
        1.760009765625,
        1.780029296875,
        1.79998779296875,
        1.82000732421875,
        1.84002685546875,
        1.86004638671875,
        1.8800048828125,
        1.9000244140625,
        1.9200439453125,
        1.94000244140625,
        1.96002197265625,
        1.98004150390625,
        2.0,
        2.02001953125,
        2.0400390625,
        2.05999755859375,
        2.08001708984375,
        2.10003662109375,
        2.1199951171875,
        2.1400146484375,
        2.1600341796875,
        2.17999267578125,
        2.20001220703125,
        2.22003173828125,
        2.239990234375,
        2.260009765625,
        2.280029296875,
        2.29998779296875,
        2.32000732421875,
        2.34002685546875,
        2.36004638671875,
        2.3800048828125,
        2.4000244140625,
        2.4200439453125,
        2.44000244140625,
        2.46002197265625,
        2.48004150390625,
        2.5,
        2.52001953125,
        2.5400390625,
        2.55999755859375,
        2.58001708984375,
        2.60003662109375,
        2.6199951171875,
        2.6400146484375,
        2.6600341796875,
        2.67999267578125,
        2.70001220703125,
        2.72003173828125,
        2.739990234375,
        2.760009765625,
        2.780029296875,
        2.79998779296875,
        2.82000732421875,
        2.84002685546875,
        2.86004638671875,
        2.8800048828125,
        2.9000244140625,
        2.9200439453125,
        2.94000244140625,
        2.96002197265625,
        2.98004150390625,
        3.0,
        3.02001953125,
        3.0400390625,
        3.05999755859375,
        3.08001708984375,
        3.10003662109375,
        3.1199951171875,
        3.1400146484375,
        3.1600341796875,
        3.17999267578125,
        3.20001220703125,
        3.22003173828125,
        3.239990234375,
        3.260009765625,
        3.280029296875,
        3.29998779296875,
        3.32000732421875,
        3.34002685546875,
        3.36004638671875,
        3.3800048828125,
        3.4000244140625,
        3.4200439453125,
        3.44000244140625,
        3.46002197265625,
        3.48004150390625,
        3.5,
        3.52001953125,
        3.5400390625,
        3.55999755859375,
        3.58001708984375,
        3.60003662109375,
        3.6199951171875,
        3.6400146484375,
        3.6600341796875,
        3.67999267578125,
        3.70001220703125,
        3.72003173828125,
        3.739990234375,
        3.760009765625,
        3.780029296875,
        3.79998779296875,
        3.82000732421875,
        3.84002685546875,
        3.86004638671875,
        3.8800048828125,
        3.9000244140625,
        3.9200439453125,
        3.94000244140625,
        3.96002197265625,
        3.98004150390625,
        4.0,
        4.02001953125,
        4.0400390625,
        4.05999755859375,
        4.08001708984375,
        4.10003662109375,
        4.1199951171875,
        4.1400146484375,
        4.1600341796875,
        4.17999267578125,
        4.20001220703125,
        4.22003173828125,
        4.239990234375,
        4.260009765625,
        4.280029296875,
        4.29998779296875,
        4.32000732421875,
        4.34002685546875,
        4.36004638671875,
        4.3800048828125,
        4.4000244140625,
        4.4200439453125,
        4.44000244140625,
        4.46002197265625,
        4.48004150390625,
        4.5,
        4.52001953125,
        4.5400390625,
        4.55999755859375,
        4.58001708984375,
        4.60003662109375,
        4.6199951171875,
        4.6400146484375,
        4.6600341796875,
        4.67999267578125,
        4.70001220703125,
        4.72003173828125,
        4.739990234375,
        4.760009765625,
        4.780029296875,
        4.79998779296875,
        4.82000732421875,
        4.84002685546875,
        4.86004638671875,
        4.8800048828125,
        4.9000244140625,
        4.9200439453125,
        4.94000244140625,
        4.96002197265625,
        4.98004150390625,
        5.0,
        5.02001953125,
        5.0400390625,
        5.05999755859375,
        5.08001708984375,
        5.10003662109375,
        5.1199951171875,
        5.1400146484375,
        5.1600341796875,
        5.17999267578125,
        5.20001220703125,
        5.22003173828125,
        5.239990234375,
        5.260009765625,
        5.280029296875,
        5.29998779296875,
        5.32000732421875,
        5.34002685546875,
        5.36004638671875,
        5.3800048828125,
        5.4000244140625,
        5.4200439453125,
        5.44000244140625,
        5.46002197265625,
        5.48004150390625,
        5.5,
        5.52001953125,
        5.5400390625,
        5.55999755859375,
        5.58001708984375,
        5.60003662109375,
        5.6199951171875,
        5.6400146484375,
        5.6600341796875,
        5.67999267578125,
        5.70001220703125,
        5.72003173828125,
        5.739990234375,
        5.760009765625,
        5.780029296875,
        5.79998779296875,
        5.82000732421875,
        5.84002685546875,
        5.86004638671875,
        5.8800048828125,
        5.9000244140625,
        5.9200439453125,
        5.94000244140625,
        5.96002197265625,
        5.98004150390625,
        6.0,
        6.02001953125,
        6.0400390625,
        6.05999755859375,
        6.08001708984375,
        6.10003662109375,
        6.1199951171875,
        6.1400146484375,
        6.1600341796875,
        6.17999267578125,
        6.20001220703125,
        6.22003173828125,
        6.239990234375,
        6.260009765625,
        6.280029296875,
        6.29998779296875,
        6.32000732421875,
        6.34002685546875,
        6.36004638671875,
        6.3800048828125,
        6.4000244140625,
        6.4200439453125,
        6.44000244140625,
        6.46002197265625,
        6.48004150390625,
        6.5,
        6.52001953125,
        6.5400390625,
        6.55999755859375,
        6.58001708984375,
        6.60003662109375,
        6.6199951171875,
        6.6400146484375,
        6.6600341796875,
        6.67999267578125,
        6.70001220703125,
        6.72003173828125,
        6.739990234375,
        6.760009765625,
        6.780029296875,
        6.79998779296875,
        6.82000732421875,
        6.84002685546875,
        6.86004638671875,
        6.8800048828125,
        6.9000244140625,
        6.9200439453125,
        6.94000244140625,
        6.96002197265625,
        6.98004150390625,
        7.0,
        7.02001953125,
        7.0400390625,
        7.05999755859375,
        7.08001708984375,
        7.10003662109375,
        7.1199951171875,
        7.1400146484375,
        7.1600341796875,
        7.17999267578125,
        7.20001220703125,
        7.22003173828125,
        7.239990234375,
        7.260009765625,
        7.280029296875,
        7.29998779296875,
        7.32000732421875,
        7.34002685546875,
        7.36004638671875,
        7.3800048828125,
        7.4000244140625,
        7.4200439453125,
        7.44000244140625,
        7.46002197265625,
        7.48004150390625,
        7.5,
        7.52001953125,
        7.5400390625,
        7.55999755859375,
        7.58001708984375,
        7.60003662109375,
        7.6199951171875,
        7.6400146484375,
        7.6600341796875,
        7.67999267578125,
        7.70001220703125,
        7.72003173828125,
        7.739990234375,
        7.760009765625,
        7.780029296875,
        7.79998779296875,
        7.82000732421875,
        7.84002685546875,
        7.86004638671875,
        7.8800048828125,
        7.9000244140625,
        7.9200439453125,
        7.94000244140625,
        7.96002197265625,
        7.98004150390625,
        8.0,
        8.02001953125,
        8.0400390625,
        8.05999755859375,
        8.08001708984375,
        8.10003662109375,
        8.1199951171875,
        8.1400146484375,
        8.1600341796875,
        8.17999267578125,
        8.20001220703125,
        8.22003173828125,
        8.239990234375,
        8.260009765625,
        8.280029296875,
        8.29998779296875,
        8.32000732421875,
        8.34002685546875,
        8.36004638671875,
        8.3800048828125,
        8.4000244140625,
        8.4200439453125,
        8.44000244140625,
        8.46002197265625,
        8.48004150390625,
        8.5,
        8.52001953125,
        8.5400390625,
        8.55999755859375,
        8.58001708984375,
        8.60003662109375,
        8.6199951171875,
        8.6400146484375,
        8.6600341796875,
        8.67999267578125,
        8.70001220703125,
        8.72003173828125,
        8.739990234375,
        8.760009765625,
        8.780029296875,
        8.79998779296875,
        8.82000732421875,
        8.84002685546875,
        8.86004638671875,
        8.8800048828125,
        8.9000244140625,
        8.9200439453125,
        8.94000244140625,
        8.96002197265625,
        8.98004150390625,
        9.0,
        9.02001953125,
        9.0400390625,
        9.05999755859375,
        9.08001708984375,
        9.10003662109375,
        9.1199951171875,
        9.1400146484375,
        9.1600341796875,
        9.17999267578125,
        9.20001220703125,
        9.22003173828125,
        9.239990234375,
        9.260009765625,
        9.280029296875,
        9.29998779296875,
        9.32000732421875,
        9.34002685546875,
        9.36004638671875,
        9.3800048828125,
        9.4000244140625,
        9.4200439453125,
        9.44000244140625,
        9.46002197265625,
        9.48004150390625,
        9.5,
        9.52001953125,
        9.5400390625,
        9.55999755859375,
        9.58001708984375,
        9.60003662109375,
        9.6199951171875,
        9.6400146484375,
        9.6600341796875,
        9.67999267578125,
        9.70001220703125,
        9.72003173828125,
        9.739990234375,
        9.760009765625,
        9.780029296875,
        9.79998779296875,
        9.82000732421875,
        9.84002685546875,
        9.86004638671875,
        9.8800048828125,
        9.9000244140625,
        9.9200439453125,
        9.94000244140625,
        9.96002197265625,
        9.98004150390625,
        10.0,
        10.02001953125,
        10.0400390625,
        10.05999755859375,
        10.08001708984375,
        10.10003662109375,
        10.1199951171875,
        10.1400146484375,
        10.1600341796875,
        10.17999267578125,
        10.20001220703125,
        10.22003173828125,
        10.239990234375,
        10.260009765625,
        10.280029296875,
        10.29998779296875,
        10.32000732421875,
        10.34002685546875,
        10.36004638671875,
        10.3800048828125,
        10.4000244140625,
        10.4200439453125,
        10.44000244140625,
        10.46002197265625,
        10.48004150390625,
        10.5,
        10.52001953125,
        10.5400390625,
        10.55999755859375,
        10.58001708984375,
        10.60003662109375,
        10.6199951171875,
        10.6400146484375,
        10.6600341796875,
        10.67999267578125,
        10.70001220703125,
        10.72003173828125,
        10.739990234375,
        10.760009765625,
        10.780029296875,
        10.79998779296875,
        10.82000732421875,
        10.84002685546875,
        10.86004638671875,
        10.8800048828125,
        10.9000244140625,
        10.9200439453125,
        10.94000244140625,
        10.96002197265625,
        10.98004150390625,
        11.0,
        11.02001953125,
        11.0400390625,
        11.05999755859375,
        11.08001708984375,
        11.10003662109375,
        11.1199951171875,
        11.1400146484375,
        11.1600341796875,
        11.17999267578125,
        11.20001220703125,
        11.22003173828125,
        11.239990234375,
        11.260009765625,
        11.280029296875,
        11.29998779296875,
        11.32000732421875,
        11.34002685546875,
        11.36004638671875,
        11.3800048828125,
        11.4000244140625,
        11.4200439453125,
        11.44000244140625,
        11.46002197265625,
        11.48004150390625,
        11.5,
        11.52001953125,
        11.5400390625,
        11.55999755859375,
        11.58001708984375,
        11.60003662109375,
        11.6199951171875,
        11.6400146484375,
        11.6600341796875,
        11.67999267578125,
        11.70001220703125,
        11.72003173828125,
        11.739990234375,
        11.760009765625,
        11.780029296875,
        11.79998779296875,
        11.82000732421875,
        11.84002685546875,
        11.86004638671875,
        11.8800048828125,
        11.9000244140625,
        11.9200439453125,
        11.94000244140625,
        11.96002197265625,
        11.98004150390625,
        12.0,
        12.02001953125,
        12.0400390625,
        12.05999755859375,
        12.08001708984375,
        12.10003662109375,
        12.1199951171875,
        12.1400146484375,
        12.1600341796875,
        12.17999267578125,
        12.20001220703125,
        12.22003173828125,
        12.239990234375,
        12.260009765625,
        12.280029296875,
        12.29998779296875,
        12.32000732421875,
        12.34002685546875,
        12.36004638671875,
        12.3800048828125,
        12.4000244140625,
        12.4200439453125,
        12.44000244140625,
        12.46002197265625,
        12.48004150390625,
        12.5,
        12.52001953125,
        12.5400390625,
        12.55999755859375,
        12.58001708984375,
        12.60003662109375,
        12.6199951171875,
        12.6400146484375,
        12.6600341796875,
        12.67999267578125,
        12.70001220703125,
        12.72003173828125,
        12.739990234375,
        12.760009765625,
        12.780029296875,
        12.79998779296875,
        12.82000732421875,
        12.84002685546875,
        12.86004638671875,
        12.8800048828125,
        12.9000244140625,
        12.9200439453125,
        12.94000244140625,
        12.96002197265625,
        12.98004150390625,
        13.0,
        13.02001953125,
        13.0400390625,
        13.05999755859375,
        13.08001708984375,
        13.10003662109375,
        13.1199951171875,
        13.1400146484375,
        13.1600341796875,
        13.17999267578125,
        13.20001220703125,
        13.22003173828125,
        13.239990234375,
        13.260009765625,
        13.280029296875,
        13.29998779296875,
        13.32000732421875,
        13.34002685546875,
        13.36004638671875,
        13.3800048828125,
        13.4000244140625,
        13.4200439453125,
        13.44000244140625,
        13.46002197265625,
        13.48004150390625,
        13.5,
        13.52001953125,
        13.5400390625,
        13.55999755859375,
        13.58001708984375,
        13.60003662109375,
        13.6199951171875,
        13.6400146484375,
        13.6600341796875,
        13.67999267578125,
        13.70001220703125,
        13.72003173828125,
        13.739990234375,
        13.760009765625,
        13.780029296875,
        13.79998779296875,
        13.82000732421875,
        13.84002685546875,
        13.86004638671875,
        13.8800048828125,
        13.9000244140625,
        13.9200439453125,
        13.94000244140625,
        13.96002197265625,
        13.98004150390625,
        14.0,
        14.02001953125,
        14.0400390625,
        14.05999755859375,
        14.08001708984375,
        14.10003662109375,
        14.1199951171875,
        14.1400146484375,
        14.1600341796875,
        14.17999267578125,
        14.20001220703125,
        14.22003173828125,
        14.239990234375,
        14.260009765625,
        14.280029296875,
        14.29998779296875,
        14.32000732421875,
        14.34002685546875,
        14.36004638671875,
        14.3800048828125,
        14.4000244140625,
        14.4200439453125,
        14.44000244140625,
        14.46002197265625,
        14.48004150390625,
        14.5,
        14.52001953125,
        14.5400390625,
        14.55999755859375,
        14.58001708984375,
        14.60003662109375,
        14.6199951171875,
        14.6400146484375,
        14.6600341796875,
        14.67999267578125,
        14.70001220703125,
        14.72003173828125,
        14.739990234375,
        14.760009765625,
        14.780029296875,
        14.79998779296875,
        14.82000732421875,
        14.84002685546875,
        14.86004638671875,
        14.8800048828125,
        14.9000244140625,
        14.9200439453125,
        14.94000244140625,
        14.96002197265625,
        14.98004150390625,
        15.0,
        15.02001953125,
        15.0400390625,
        15.05999755859375,
        15.08001708984375,
        15.10003662109375,
        15.1199951171875,
        15.1400146484375,
        15.1600341796875,
        15.17999267578125,
        15.20001220703125,
        15.22003173828125,
        15.239990234375,
        15.260009765625,
        15.280029296875,
        15.29998779296875,
        15.32000732421875,
        15.34002685546875,
        15.36004638671875,
        15.3800048828125,
        15.4000244140625,
        15.4200439453125,
        15.44000244140625,
        15.46002197265625,
        15.48004150390625,
        15.5,
        15.52001953125,
        15.5400390625,
        15.55999755859375,
        15.58001708984375,
        15.60003662109375,
        15.6199951171875,
        15.6400146484375,
        15.6600341796875,
        15.67999267578125,
        15.70001220703125,
        15.72003173828125,
        15.739990234375,
        15.760009765625,
        15.780029296875,
        15.79998779296875,
        15.82000732421875,
        15.84002685546875,
        15.86004638671875,
        15.8800048828125,
        15.9000244140625,
        15.9200439453125,
        15.94000244140625,
        15.96002197265625,
        15.98004150390625,
        16.0,
        16.02001953125,
        16.0400390625,
        16.05999755859375,
        16.08001708984375,
        16.10003662109375,
        16.1199951171875,
        16.1400146484375,
        16.1600341796875,
        16.17999267578125,
        16.20001220703125,
        16.22003173828125,
        16.239990234375,
        16.260009765625,
        16.280029296875,
        16.29998779296875,
        16.32000732421875,
        16.34002685546875,
        16.36004638671875,
        16.3800048828125,
        16.4000244140625,
        16.4200439453125,
        16.44000244140625,
        16.46002197265625,
        16.48004150390625,
        16.5,
        16.52001953125,
        16.5400390625,
        16.55999755859375,
        16.58001708984375,
        16.60003662109375,
        16.6199951171875,
        16.6400146484375,
        16.6600341796875,
        16.67999267578125,
        16.70001220703125,
        16.72003173828125,
        16.739990234375,
        16.760009765625,
        16.780029296875,
        16.79998779296875,
        16.82000732421875,
        16.84002685546875,
        16.86004638671875,
        16.8800048828125,
        16.9000244140625,
        16.9200439453125,
        16.94000244140625,
        16.96002197265625,
        16.98004150390625,
        17.0,
        17.02001953125,
        17.0400390625,
        17.05999755859375,
        17.08001708984375,
        17.10003662109375,
        17.1199951171875,
        17.1400146484375,
        17.1600341796875,
        17.17999267578125,
        17.20001220703125,
        17.22003173828125,
        17.239990234375,
        17.260009765625,
        17.280029296875,
        17.29998779296875,
        17.32000732421875,
        17.34002685546875,
        17.36004638671875,
        17.3800048828125,
        17.4000244140625,
        17.4200439453125,
        17.44000244140625,
        17.46002197265625,
        17.48004150390625,
        17.5,
        17.52001953125,
        17.5400390625,
        17.55999755859375,
        17.58001708984375,
        17.60003662109375,
        17.6199951171875,
        17.6400146484375,
        17.6600341796875,
        17.67999267578125,
        17.70001220703125,
        17.72003173828125,
        17.739990234375,
        17.760009765625,
        17.780029296875,
        17.79998779296875,
        17.82000732421875,
        17.84002685546875,
        17.86004638671875,
        17.8800048828125,
        17.9000244140625,
        17.9200439453125,
        17.94000244140625,
        17.96002197265625,
        17.98004150390625,
        18.0,
        18.02001953125,
        18.0400390625,
        18.05999755859375,
        18.08001708984375,
        18.10003662109375,
        18.1199951171875,
        18.1400146484375,
        18.1600341796875,
        18.17999267578125,
        18.20001220703125,
        18.22003173828125,
        18.239990234375,
        18.260009765625,
        18.280029296875,
        18.29998779296875,
        18.32000732421875,
        18.34002685546875,
        18.36004638671875,
        18.3800048828125,
        18.4000244140625,
        18.4200439453125,
        18.44000244140625,
        18.46002197265625,
        18.48004150390625,
        18.5,
        18.52001953125,
        18.5400390625,
        18.55999755859375,
        18.58001708984375,
        18.60003662109375,
        18.6199951171875,
        18.6400146484375,
        18.6600341796875,
        18.67999267578125,
        18.70001220703125,
        18.72003173828125,
        18.739990234375,
        18.760009765625,
        18.780029296875,
        18.79998779296875,
        18.82000732421875,
        18.84002685546875,
        18.86004638671875,
        18.8800048828125,
        18.9000244140625,
        18.9200439453125,
        18.94000244140625,
        18.96002197265625,
        18.98004150390625,
        19.0,
        19.02001953125,
        19.0400390625,
        19.05999755859375,
        19.08001708984375,
        19.10003662109375,
        19.1199951171875,
        19.1400146484375,
        19.1600341796875,
        19.17999267578125,
        19.20001220703125,
        19.22003173828125,
        19.239990234375,
        19.260009765625,
        19.280029296875,
        19.29998779296875,
        19.32000732421875,
        19.34002685546875,
        19.36004638671875,
        19.3800048828125,
        19.4000244140625,
        19.4200439453125,
        19.44000244140625,
        19.46002197265625,
        19.48004150390625,
        19.5,
        19.52001953125,
        19.5400390625,
        19.55999755859375,
        19.58001708984375,
        19.60003662109375,
        19.6199951171875,
        19.6400146484375,
        19.6600341796875,
        19.67999267578125,
        19.70001220703125,
        19.72003173828125,
        19.739990234375,
        19.760009765625,
        19.780029296875,
        19.79998779296875,
        19.82000732421875,
        19.84002685546875,
        19.86004638671875,
        19.8800048828125,
        19.9000244140625,
        19.9200439453125,
        19.94000244140625,
        19.96002197265625,
        19.98004150390625,
        20.0,
        20.02001953125,
        20.0400390625,
        20.05999755859375,
        20.08001708984375,
        20.10003662109375,
        20.1199951171875,
        20.1400146484375,
        20.1600341796875,
        20.17999267578125,
        20.20001220703125,
        20.22003173828125,
        20.239990234375,
        20.260009765625,
        20.280029296875,
        20.29998779296875,
        20.32000732421875,
        20.34002685546875,
        20.36004638671875,
        20.3800048828125,
        20.4000244140625,
        20.4200439453125,
        20.44000244140625,
        20.46002197265625,
        20.48004150390625,
        20.5,
        20.52001953125,
        20.5400390625,
        20.55999755859375,
        20.58001708984375,
        20.60003662109375,
        20.6199951171875,
        20.6400146484375,
        20.6600341796875,
        20.67999267578125,
        20.70001220703125,
        20.72003173828125,
        20.739990234375,
        20.760009765625,
        20.780029296875,
        20.79998779296875,
        20.82000732421875,
        20.84002685546875,
        20.86004638671875,
        20.8800048828125,
        20.9000244140625,
        20.9200439453125,
        20.94000244140625,
        20.96002197265625,
        20.98004150390625,
        21.0,
        21.02001953125,
        21.0400390625,
        21.05999755859375,
        21.08001708984375,
        21.10003662109375,
        21.1199951171875,
        21.1400146484375,
        21.1600341796875,
        21.17999267578125,
        21.20001220703125,
        21.22003173828125,
        21.239990234375,
        21.260009765625,
        21.280029296875,
        21.29998779296875,
        21.32000732421875,
        21.34002685546875,
        21.36004638671875,
        21.3800048828125,
        21.4000244140625,
        21.4200439453125,
        21.44000244140625,
        21.46002197265625,
        21.48004150390625,
        21.5,
        21.52001953125,
        21.5400390625,
        21.55999755859375,
        21.58001708984375,
        21.60003662109375,
        21.6199951171875,
        21.6400146484375,
        21.6600341796875,
        21.67999267578125,
        21.70001220703125,
        21.72003173828125,
        21.739990234375,
        21.760009765625,
        21.780029296875,
        21.79998779296875,
        21.82000732421875,
        21.84002685546875,
        21.86004638671875,
        21.8800048828125,
        21.9000244140625,
        21.9200439453125,
        21.94000244140625,
        21.96002197265625,
        21.98004150390625,
        22.0,
        22.02001953125,
        22.0400390625,
        22.05999755859375,
        22.08001708984375,
        22.10003662109375,
        22.1199951171875,
        22.1400146484375,
        22.1600341796875,
        22.17999267578125,
        22.20001220703125,
        22.22003173828125,
        22.239990234375,
        22.260009765625,
        22.280029296875,
        22.29998779296875,
        22.32000732421875,
        22.34002685546875,
        22.36004638671875,
        22.3800048828125,
        22.4000244140625,
        22.4200439453125,
        22.44000244140625,
        22.46002197265625,
        22.48004150390625,
        22.5,
        22.52001953125,
        22.5400390625,
        22.55999755859375,
        22.58001708984375,
        22.60003662109375,
        22.6199951171875,
        22.6400146484375,
        22.6600341796875,
        22.67999267578125,
        22.70001220703125,
        22.72003173828125,
        22.739990234375,
        22.760009765625,
        22.780029296875,
        22.79998779296875,
        22.82000732421875,
        22.84002685546875,
        22.86004638671875,
        22.8800048828125,
        22.9000244140625,
        22.9200439453125,
        22.94000244140625,
        22.96002197265625,
        22.98004150390625,
        23.0,
        23.02001953125,
        23.0400390625,
        23.05999755859375,
        23.08001708984375,
        23.10003662109375,
        23.1199951171875,
        23.1400146484375,
        23.1600341796875,
        23.17999267578125,
        23.20001220703125,
        23.22003173828125,
        23.239990234375,
        23.260009765625,
        23.280029296875,
        23.29998779296875,
        23.32000732421875,
        23.34002685546875,
        23.36004638671875,
        23.3800048828125,
        23.4000244140625,
        23.4200439453125,
        23.44000244140625,
        23.46002197265625,
        23.48004150390625,
        23.5,
        23.52001953125,
        23.5400390625,
        23.55999755859375,
        23.58001708984375,
        23.60003662109375,
        23.6199951171875,
        23.6400146484375,
        23.6600341796875,
        23.67999267578125,
        23.70001220703125,
        23.72003173828125,
        23.739990234375,
        23.760009765625,
        23.780029296875,
        23.79998779296875,
        23.82000732421875,
        23.84002685546875,
        23.86004638671875,
        23.8800048828125,
        23.9000244140625,
        23.9200439453125,
        23.94000244140625,
        23.96002197265625,
        23.98004150390625,
        24.0,
        24.02001953125,
        24.0400390625,
        24.05999755859375,
        24.08001708984375,
        24.10003662109375,
        24.1199951171875,
        24.1400146484375,
        24.1600341796875,
        24.17999267578125,
        24.20001220703125,
        24.22003173828125,
        24.239990234375,
        24.260009765625,
        24.280029296875,
        24.29998779296875,
        24.32000732421875,
        24.34002685546875,
        24.36004638671875,
        24.3800048828125,
        24.4000244140625,
        24.4200439453125,
        24.44000244140625,
        24.46002197265625,
        24.48004150390625,
        24.5,
        24.52001953125,
        24.5400390625,
        24.55999755859375,
        24.58001708984375,
        24.60003662109375,
        24.6199951171875,
        24.6400146484375,
        24.6600341796875,
        24.67999267578125,
        24.70001220703125,
        24.72003173828125,
        24.739990234375,
        24.760009765625,
        24.780029296875,
        24.79998779296875,
        24.82000732421875,
        24.84002685546875,
        24.86004638671875,
        24.8800048828125,
        24.9000244140625,
        24.9200439453125,
        24.94000244140625,
        24.96002197265625,
        24.98004150390625,
        25.0,
        25.02001953125,
        25.0400390625,
        25.05999755859375,
        25.08001708984375,
        25.10003662109375,
        25.1199951171875,
        25.1400146484375,
        25.1600341796875,
        25.17999267578125,
        25.20001220703125,
        25.22003173828125,
        25.239990234375,
        25.260009765625,
        25.280029296875,
        25.29998779296875,
        25.32000732421875,
        25.34002685546875,
        25.36004638671875,
        25.3800048828125,
        25.4000244140625,
        25.4200439453125,
        25.44000244140625,
        25.46002197265625,
        25.48004150390625,
        25.5,
        25.52001953125,
        25.5400390625,
        25.55999755859375,
        25.58001708984375,
        25.60003662109375,
        25.6199951171875,
        25.6400146484375,
        25.6600341796875,
        25.67999267578125,
        25.70001220703125,
        25.72003173828125,
        25.739990234375,
        25.760009765625,
        25.780029296875,
        25.79998779296875,
        25.82000732421875,
        25.84002685546875,
        25.86004638671875,
        25.8800048828125,
        25.9000244140625,
        25.9200439453125,
        25.94000244140625,
        25.96002197265625,
        25.98004150390625,
        26.0,
        26.02001953125,
        26.0400390625,
        26.05999755859375,
        26.08001708984375,
        26.10003662109375,
        26.1199951171875,
        26.1400146484375,
        26.1600341796875,
        26.17999267578125,
        26.20001220703125,
        26.22003173828125,
        26.239990234375,
        26.260009765625,
        26.280029296875,
        26.29998779296875,
        26.32000732421875,
        26.34002685546875,
        26.36004638671875,
        26.3800048828125,
        26.4000244140625,
        26.4200439453125,
        26.44000244140625,
        26.46002197265625,
        26.48004150390625,
        26.5,
        26.52001953125,
        26.5400390625,
        26.55999755859375,
        26.58001708984375,
        26.60003662109375,
        26.6199951171875,
        26.6400146484375,
        26.6600341796875,
        26.67999267578125,
        26.70001220703125,
        26.72003173828125,
        26.739990234375,
        26.760009765625,
        26.780029296875,
        26.79998779296875,
        26.82000732421875,
        26.84002685546875,
        26.86004638671875,
        26.8800048828125,
        26.9000244140625,
        26.9200439453125,
        26.94000244140625,
        26.96002197265625,
        26.98004150390625,
        27.0,
        27.02001953125,
        27.0400390625,
        27.05999755859375,
        27.08001708984375,
        27.10003662109375,
        27.1199951171875,
        27.1400146484375,
        27.1600341796875,
        27.17999267578125,
        27.20001220703125,
        27.22003173828125,
        27.239990234375,
        27.260009765625,
        27.280029296875,
        27.29998779296875,
        27.32000732421875,
        27.34002685546875,
        27.36004638671875,
        27.3800048828125,
        27.4000244140625,
        27.4200439453125,
        27.44000244140625,
        27.46002197265625,
        27.48004150390625,
        27.5,
        27.52001953125,
        27.5400390625,
        27.55999755859375,
        27.58001708984375,
        27.60003662109375,
        27.6199951171875,
        27.6400146484375,
        27.6600341796875,
        27.67999267578125,
        27.70001220703125,
        27.72003173828125,
        27.739990234375,
        27.760009765625,
        27.780029296875,
        27.79998779296875,
        27.82000732421875,
        27.84002685546875,
        27.86004638671875,
        27.8800048828125,
        27.9000244140625,
        27.9200439453125,
        27.94000244140625,
        27.96002197265625,
        27.98004150390625,
        28.0,
        28.02001953125,
        28.0400390625,
        28.05999755859375,
        28.08001708984375,
        28.10003662109375,
        28.1199951171875,
        28.1400146484375,
        28.1600341796875,
        28.17999267578125,
        28.20001220703125,
        28.22003173828125,
        28.239990234375,
        28.260009765625,
        28.280029296875,
        28.29998779296875,
        28.32000732421875,
        28.34002685546875,
        28.36004638671875,
        28.3800048828125,
        28.4000244140625,
        28.4200439453125,
        28.44000244140625,
        28.46002197265625,
        28.48004150390625,
        28.5,
        28.52001953125,
        28.5400390625,
        28.55999755859375,
        28.58001708984375,
        28.60003662109375,
        28.6199951171875,
        28.6400146484375,
        28.6600341796875,
        28.67999267578125,
        28.70001220703125,
        28.72003173828125,
        28.739990234375,
        28.760009765625,
        28.780029296875,
        28.79998779296875,
        28.82000732421875,
        28.84002685546875,
        28.86004638671875,
        28.8800048828125,
        28.9000244140625,
        28.9200439453125,
        28.94000244140625,
        28.96002197265625,
        28.98004150390625,
        29.0,
        29.02001953125,
        29.0400390625,
        29.05999755859375,
        29.08001708984375,
        29.10003662109375,
        29.1199951171875,
        29.1400146484375,
        29.1600341796875,
        29.17999267578125,
        29.20001220703125,
        29.22003173828125,
        29.239990234375,
        29.260009765625,
        29.280029296875,
        29.29998779296875,
        29.32000732421875,
        29.34002685546875,
        29.36004638671875,
        29.3800048828125,
        29.4000244140625,
        29.4200439453125,
        29.44000244140625,
        29.46002197265625,
        29.48004150390625,
        29.5,
        29.52001953125,
        29.5400390625,
        29.55999755859375,
        29.58001708984375,
        29.60003662109375,
        29.6199951171875,
        29.6400146484375,
        29.6600341796875,
        29.67999267578125,
        29.70001220703125,
        29.72003173828125,
        29.739990234375,
        29.760009765625,
        29.780029296875,
        29.79998779296875,
        29.82000732421875,
        29.84002685546875,
        29.86004638671875,
        29.8800048828125,
        29.9000244140625,
        29.9200439453125,
        29.94000244140625,
        29.96002197265625,
        29.98004150390625,
        30.0,
        30.02001953125,
        30.0400390625,
        30.05999755859375,
        30.08001708984375,
        30.10003662109375,
        30.1199951171875,
        30.1400146484375,
        30.1600341796875,
        30.17999267578125,
        30.20001220703125,
        30.22003173828125,
        30.239990234375,
        30.260009765625,
        30.280029296875,
        30.29998779296875,
        30.32000732421875,
        30.34002685546875,
        30.36004638671875,
        30.3800048828125,
        30.4000244140625,
        30.4200439453125,
        30.44000244140625,
        30.46002197265625,
        30.48004150390625,
        30.5,
        30.52001953125,
        30.5400390625,
        30.55999755859375,
        30.58001708984375,
        30.60003662109375,
        30.6199951171875,
        30.6400146484375,
        30.6600341796875,
        30.67999267578125,
        30.70001220703125,
        30.72003173828125,
        30.739990234375,
        30.760009765625,
        30.780029296875,
        30.79998779296875,
        30.82000732421875,
        30.84002685546875,
        30.86004638671875,
        30.8800048828125,
        30.9000244140625,
        30.9200439453125,
        30.94000244140625,
        30.96002197265625,
        30.98004150390625,
        31.0,
        31.02001953125,
        31.0400390625,
        31.05999755859375,
        31.08001708984375,
        31.10003662109375,
        31.1199951171875,
        31.1400146484375,
        31.1600341796875,
        31.17999267578125,
        31.20001220703125,
        31.22003173828125,
        31.239990234375,
        31.260009765625,
        31.280029296875,
        31.29998779296875,
        31.32000732421875,
        31.34002685546875,
        31.36004638671875,
        31.3800048828125,
        31.4000244140625,
        31.4200439453125,
        31.44000244140625,
        31.46002197265625,
        31.48004150390625,
        31.5,
        31.52001953125,
        31.5400390625,
        31.55999755859375,
        31.58001708984375,
        31.60003662109375,
        31.6199951171875,
        31.6400146484375,
        31.6600341796875,
        31.67999267578125,
        31.70001220703125,
        31.72003173828125,
        31.739990234375,
        31.760009765625,
        31.780029296875,
        31.79998779296875,
        31.82000732421875,
        31.84002685546875,
        31.86004638671875,
        31.8800048828125,
        31.9000244140625,
        31.9200439453125,
        31.94000244140625,
        31.96002197265625,
        31.98004150390625,
        32.0,
        32.02001953125,
        32.0400390625,
        32.05999755859375,
        32.08001708984375,
        32.10003662109375,
        32.1199951171875,
        32.1400146484375,
        32.1600341796875,
        32.17999267578125,
        32.20001220703125,
        32.22003173828125,
        32.239990234375,
        32.260009765625,
        32.280029296875,
        32.29998779296875,
        32.32000732421875,
        32.34002685546875,
        32.36004638671875,
        32.3800048828125,
        32.4000244140625,
        32.4200439453125,
        32.44000244140625,
        32.46002197265625,
        32.48004150390625,
        32.5,
        32.52001953125,
        32.5400390625,
        32.55999755859375,
        32.58001708984375,
        32.60003662109375,
        32.6199951171875,
        32.6400146484375,
        32.6600341796875,
        32.67999267578125,
        32.70001220703125,
        32.72003173828125,
        32.739990234375,
        32.760009765625,
        32.780029296875,
        32.79998779296875,
        32.82000732421875,
        32.84002685546875,
        32.86004638671875,
        32.8800048828125,
        32.9000244140625,
        32.9200439453125,
        32.94000244140625,
        32.96002197265625,
        32.98004150390625,
        33.0,
        33.02001953125,
        33.0400390625,
        33.05999755859375,
        33.08001708984375,
        33.10003662109375,
        33.1199951171875,
        33.1400146484375,
        33.1600341796875,
        33.17999267578125,
        33.20001220703125,
        33.22003173828125,
        33.239990234375,
        33.260009765625,
        33.280029296875,
        33.29998779296875,
        33.32000732421875,
        33.34002685546875,
        33.36004638671875,
        33.3800048828125,
        33.4000244140625,
        33.4200439453125,
        33.44000244140625,
        33.46002197265625,
        33.48004150390625,
        33.5,
        33.52001953125,
        33.5400390625,
        33.55999755859375,
        33.58001708984375,
        33.60003662109375,
        33.6199951171875,
        33.6400146484375,
        33.6600341796875,
        33.67999267578125,
        33.70001220703125,
        33.72003173828125,
        33.739990234375,
        33.760009765625,
        33.780029296875,
        33.79998779296875,
        33.82000732421875,
        33.84002685546875,
        33.86004638671875,
        33.8800048828125,
        33.9000244140625,
        33.9200439453125,
        33.94000244140625,
        33.96002197265625,
        33.98004150390625,
        34.0,
        34.02001953125,
        34.0400390625,
        34.05999755859375,
        34.08001708984375,
        34.10003662109375,
        34.1199951171875,
        34.1400146484375,
        34.1600341796875,
        34.17999267578125,
        34.20001220703125,
        34.22003173828125,
        34.239990234375,
        34.260009765625,
        34.280029296875,
        34.29998779296875,
        34.32000732421875,
        34.34002685546875,
        34.36004638671875,
        34.3800048828125,
        34.4000244140625,
        34.4200439453125,
        34.44000244140625,
        34.46002197265625,
        34.48004150390625,
        34.5,
        34.52001953125,
        34.5400390625,
        34.55999755859375,
        34.58001708984375,
        34.60003662109375,
        34.6199951171875,
        34.6400146484375,
        34.6600341796875,
        34.67999267578125,
        34.70001220703125,
        34.72003173828125,
        34.739990234375,
        34.760009765625,
        34.780029296875,
        34.79998779296875,
        34.82000732421875,
        34.84002685546875,
        34.86004638671875,
        34.8800048828125,
        34.9000244140625,
        34.9200439453125,
        34.94000244140625,
        34.96002197265625,
        34.98004150390625,
        35.0,
        35.02001953125,
        35.0400390625,
        35.05999755859375,
        35.08001708984375,
        35.10003662109375,
        35.1199951171875,
        35.1400146484375,
        35.1600341796875,
        35.17999267578125,
        35.20001220703125,
        35.22003173828125,
        35.239990234375,
        35.260009765625,
        35.280029296875,
        35.29998779296875,
        35.32000732421875,
        35.34002685546875,
        35.36004638671875,
        35.3800048828125,
        35.4000244140625,
        35.4200439453125,
        35.44000244140625,
        35.46002197265625,
        35.48004150390625,
        35.5,
        35.52001953125,
        35.5400390625,
        35.55999755859375,
        35.58001708984375,
        35.60003662109375,
        35.6199951171875,
        35.6400146484375,
        35.6600341796875,
        35.67999267578125,
        35.70001220703125,
        35.72003173828125,
        35.739990234375,
        35.760009765625,
        35.780029296875,
        35.79998779296875,
        35.82000732421875,
        35.84002685546875,
        35.86004638671875,
        35.8800048828125,
        35.9000244140625,
        35.9200439453125,
        35.94000244140625,
        35.96002197265625,
        35.98004150390625,
        36.0,
        36.02001953125,
        36.0400390625,
        36.05999755859375,
        36.08001708984375,
        36.10003662109375,
        36.1199951171875,
        36.1400146484375,
        36.1600341796875,
        36.17999267578125,
        36.20001220703125,
        36.22003173828125,
        36.239990234375,
        36.260009765625,
        36.280029296875,
        36.29998779296875,
        36.32000732421875,
        36.34002685546875,
        36.36004638671875,
        36.3800048828125,
        36.4000244140625,
        36.4200439453125,
        36.44000244140625,
        36.46002197265625,
        36.48004150390625,
        36.5,
        36.52001953125,
        36.5400390625,
        36.55999755859375,
        36.58001708984375,
        36.60003662109375,
        36.6199951171875,
        36.6400146484375,
        36.6600341796875,
        36.67999267578125,
        36.70001220703125,
        36.72003173828125,
        36.739990234375,
        36.760009765625,
        36.780029296875,
        36.79998779296875,
        36.82000732421875,
        36.84002685546875,
        36.86004638671875,
        36.8800048828125,
        36.9000244140625,
        36.9200439453125,
        36.94000244140625,
        36.96002197265625,
        36.98004150390625,
        37.0,
        37.02001953125,
        37.0400390625,
        37.05999755859375,
        37.08001708984375,
        37.10003662109375,
        37.1199951171875,
        37.1400146484375,
        37.1600341796875,
        37.17999267578125,
        37.20001220703125,
        37.22003173828125,
        37.239990234375,
        37.260009765625,
        37.280029296875,
        37.29998779296875,
        37.32000732421875,
        37.34002685546875,
        37.36004638671875,
        37.3800048828125,
        37.4000244140625,
        37.4200439453125,
        37.44000244140625,
        37.46002197265625,
        37.48004150390625,
        37.5,
        37.52001953125,
        37.5400390625,
        37.55999755859375,
        37.58001708984375,
        37.60003662109375,
        37.6199951171875,
        37.6400146484375,
        37.6600341796875,
        37.67999267578125,
        37.70001220703125,
        37.72003173828125,
        37.739990234375,
        37.760009765625,
        37.780029296875,
        37.79998779296875,
        37.82000732421875,
        37.84002685546875,
        37.86004638671875,
        37.8800048828125,
        37.9000244140625,
        37.9200439453125,
        37.94000244140625,
        37.96002197265625,
        37.98004150390625,
        38.0,
        38.02001953125,
        38.0400390625,
        38.05999755859375,
        38.08001708984375,
        38.10003662109375,
        38.1199951171875,
        38.1400146484375,
        38.1600341796875,
        38.17999267578125,
        38.20001220703125,
        38.22003173828125,
        38.239990234375,
        38.260009765625,
        38.280029296875,
        38.29998779296875,
        38.32000732421875,
        38.34002685546875,
        38.36004638671875,
        38.3800048828125,
        38.4000244140625,
        38.4200439453125,
        38.44000244140625,
        38.46002197265625,
        38.48004150390625,
        38.5,
        38.52001953125,
        38.5400390625,
        38.55999755859375,
        38.58001708984375,
        38.60003662109375,
        38.6199951171875,
        38.6400146484375,
        38.6600341796875,
        38.67999267578125,
        38.70001220703125,
        38.72003173828125,
        38.739990234375,
        38.760009765625,
        38.780029296875,
        38.79998779296875,
        38.82000732421875,
        38.84002685546875,
        38.86004638671875,
        38.8800048828125,
        38.9000244140625,
        38.9200439453125,
        38.94000244140625,
        38.96002197265625,
        38.98004150390625,
        39.0,
        39.02001953125,
        39.0400390625,
        39.05999755859375,
        39.08001708984375,
        39.10003662109375,
        39.1199951171875,
        39.1400146484375,
        39.1600341796875,
        39.17999267578125,
        39.20001220703125,
        39.22003173828125,
        39.239990234375,
        39.260009765625,
        39.280029296875,
        39.29998779296875,
        39.32000732421875,
        39.34002685546875,
        39.36004638671875,
        39.3800048828125,
        39.4000244140625,
        39.4200439453125,
        39.44000244140625,
        39.46002197265625,
        39.48004150390625,
        39.5,
        39.52001953125,
        39.5400390625,
        39.55999755859375,
        39.58001708984375,
        39.60003662109375,
        39.6199951171875,
        39.6400146484375,
        39.6600341796875,
        39.67999267578125,
        39.70001220703125,
        39.72003173828125,
        39.739990234375,
        39.760009765625,
        39.780029296875,
        39.79998779296875,
        39.82000732421875,
        39.84002685546875,
        39.86004638671875,
        39.8800048828125,
        39.9000244140625,
        39.9200439453125,
        39.94000244140625,
        39.96002197265625,
        39.98004150390625,
        40.0,
        40.02001953125,
        40.0400390625,
        40.05999755859375,
        40.08001708984375,
        40.10003662109375,
        40.1199951171875,
        40.1400146484375,
        40.1600341796875,
        40.17999267578125,
        40.20001220703125,
        40.22003173828125,
        40.239990234375,
        40.260009765625,
        40.280029296875,
        40.29998779296875,
        40.32000732421875,
        40.34002685546875,
        40.36004638671875,
        40.3800048828125,
        40.4000244140625,
        40.4200439453125,
        40.44000244140625,
        40.46002197265625,
        40.48004150390625,
        40.5,
        40.52001953125,
        40.5400390625,
        40.55999755859375,
        40.58001708984375,
        40.60003662109375,
        40.6199951171875,
        40.6400146484375,
        40.6600341796875,
        40.67999267578125,
        40.70001220703125,
        40.72003173828125,
        40.739990234375,
        40.760009765625,
        40.780029296875,
        40.79998779296875,
        40.82000732421875,
        40.84002685546875,
        40.86004638671875,
        40.8800048828125,
        40.9000244140625,
        40.9200439453125,
        40.94000244140625,
        40.96002197265625,
        40.98004150390625,
        41.0,
        41.02001953125,
        41.0400390625,
        41.05999755859375,
        41.08001708984375,
        41.10003662109375,
        41.1199951171875,
        41.1400146484375,
        41.1600341796875,
        41.17999267578125,
        41.20001220703125,
        41.22003173828125,
        41.239990234375,
        41.260009765625,
        41.280029296875,
        41.29998779296875,
        41.32000732421875,
        41.34002685546875,
        41.36004638671875,
        41.3800048828125,
        41.4000244140625,
        41.4200439453125,
        41.44000244140625,
        41.46002197265625,
        41.48004150390625,
        41.5,
        41.52001953125,
        41.5400390625,
        41.55999755859375,
        41.58001708984375,
        41.60003662109375,
        41.6199951171875,
        41.6400146484375,
        41.6600341796875,
        41.67999267578125,
        41.70001220703125,
        41.72003173828125,
        41.739990234375,
        41.760009765625,
        41.780029296875,
        41.79998779296875,
        41.82000732421875,
        41.84002685546875,
        41.86004638671875,
        41.8800048828125,
        41.9000244140625,
        41.9200439453125,
        41.94000244140625,
        41.96002197265625,
        41.98004150390625,
        42.0,
        42.02001953125,
        42.0400390625,
        42.05999755859375,
        42.08001708984375,
        42.10003662109375,
        42.1199951171875,
        42.1400146484375,
        42.1600341796875,
        42.17999267578125,
        42.20001220703125,
        42.22003173828125,
        42.239990234375,
        42.260009765625,
        42.280029296875,
        42.29998779296875,
        42.32000732421875,
        42.34002685546875,
        42.36004638671875,
        42.3800048828125,
        42.4000244140625,
        42.4200439453125,
        42.44000244140625,
        42.46002197265625,
        42.48004150390625,
        42.5,
        42.52001953125,
        42.5400390625,
        42.55999755859375,
        42.58001708984375,
        42.60003662109375,
        42.6199951171875,
        42.6400146484375,
        42.6600341796875,
        42.67999267578125,
        42.70001220703125,
        42.72003173828125,
        42.739990234375,
        42.760009765625,
        42.780029296875,
        42.79998779296875,
        42.82000732421875,
        42.84002685546875,
        42.86004638671875,
        42.8800048828125,
        42.9000244140625,
        42.9200439453125,
        42.94000244140625,
        42.96002197265625,
        42.98004150390625,
        43.0,
        43.02001953125,
        43.0400390625,
        43.05999755859375,
        43.08001708984375,
        43.10003662109375,
        43.1199951171875,
        43.1400146484375,
        43.1600341796875,
        43.17999267578125,
        43.20001220703125,
        43.22003173828125,
        43.239990234375,
        43.260009765625,
        43.280029296875,
        43.29998779296875,
        43.32000732421875,
        43.34002685546875,
        43.36004638671875,
        43.3800048828125,
        43.4000244140625,
        43.4200439453125,
        43.44000244140625,
        43.46002197265625,
        43.48004150390625,
        43.5,
        43.52001953125,
        43.5400390625,
        43.55999755859375,
        43.58001708984375,
        43.60003662109375,
        43.6199951171875,
        43.6400146484375,
        43.6600341796875,
        43.67999267578125,
        43.70001220703125,
        43.72003173828125,
        43.739990234375,
        43.760009765625,
        43.780029296875,
        43.79998779296875,
        43.82000732421875,
        43.84002685546875,
        43.86004638671875,
        43.8800048828125,
        43.9000244140625,
        43.9200439453125,
        43.94000244140625,
        43.96002197265625,
        43.98004150390625,
        44.0,
        44.02001953125,
        44.0400390625,
        44.05999755859375,
        44.08001708984375,
        44.10003662109375,
        44.1199951171875,
        44.1400146484375,
        44.1600341796875,
        44.17999267578125,
        44.20001220703125,
        44.22003173828125,
        44.239990234375,
        44.260009765625,
        44.280029296875,
        44.29998779296875,
        44.32000732421875,
        44.34002685546875,
        44.36004638671875,
        44.3800048828125,
        44.4000244140625,
        44.4200439453125,
        44.44000244140625,
        44.46002197265625,
        44.48004150390625,
        44.5,
        44.52001953125,
        44.5400390625,
        44.55999755859375,
        44.58001708984375,
        44.60003662109375,
        44.6199951171875,
        44.6400146484375,
        44.6600341796875,
        44.67999267578125,
        44.70001220703125,
        44.72003173828125,
        44.739990234375,
        44.760009765625,
        44.780029296875,
        44.79998779296875,
        44.82000732421875,
        44.84002685546875,
        44.86004638671875,
        44.8800048828125,
        44.9000244140625,
        44.9200439453125,
        44.94000244140625,
        44.96002197265625,
        44.98004150390625,
        45.0,
        45.02001953125,
        45.0400390625,
        45.05999755859375,
        45.08001708984375,
        45.10003662109375,
        45.1199951171875,
        45.1400146484375,
        45.1600341796875,
        45.17999267578125,
        45.20001220703125,
        45.22003173828125,
        45.239990234375,
        45.260009765625,
        45.280029296875,
        45.29998779296875,
        45.32000732421875,
        45.34002685546875,
        45.36004638671875,
        45.3800048828125,
        45.4000244140625,
        45.4200439453125,
        45.44000244140625,
        45.46002197265625,
        45.48004150390625,
        45.5,
        45.52001953125,
        45.5400390625,
        45.55999755859375,
        45.58001708984375,
        45.60003662109375,
        45.6199951171875,
        45.6400146484375,
        45.6600341796875,
        45.67999267578125,
        45.70001220703125,
        45.72003173828125,
        45.739990234375,
        45.760009765625,
        45.780029296875,
        45.79998779296875,
        45.82000732421875,
        45.84002685546875,
        45.86004638671875,
        45.8800048828125,
        45.9000244140625,
        45.9200439453125,
        45.94000244140625,
        45.96002197265625,
        45.98004150390625,
        46.0,
        46.02001953125,
        46.0400390625,
        46.05999755859375,
        46.08001708984375,
        46.10003662109375,
        46.1199951171875,
        46.1400146484375,
        46.1600341796875,
        46.17999267578125,
        46.20001220703125,
        46.22003173828125,
        46.239990234375,
        46.260009765625,
        46.280029296875,
        46.29998779296875,
        46.32000732421875,
        46.34002685546875,
        46.36004638671875,
        46.3800048828125,
        46.4000244140625,
        46.4200439453125,
        46.44000244140625,
        46.46002197265625,
        46.48004150390625,
        46.5,
        46.52001953125,
        46.5400390625,
        46.55999755859375,
        46.58001708984375,
        46.60003662109375,
        46.6199951171875,
        46.6400146484375,
        46.6600341796875,
        46.67999267578125,
        46.70001220703125,
        46.72003173828125,
        46.739990234375,
        46.760009765625,
        46.780029296875,
        46.79998779296875,
        46.82000732421875,
        46.84002685546875,
        46.86004638671875,
        46.8800048828125,
        46.9000244140625,
        46.9200439453125,
        46.94000244140625,
        46.96002197265625,
        46.98004150390625,
        47.0,
        47.02001953125,
        47.0400390625,
        47.05999755859375,
        47.08001708984375,
        47.10003662109375,
        47.1199951171875,
        47.1400146484375,
        47.1600341796875,
        47.17999267578125,
        47.20001220703125,
        47.22003173828125,
        47.239990234375,
        47.260009765625,
        47.280029296875,
        47.29998779296875,
        47.32000732421875,
        47.34002685546875,
        47.36004638671875,
        47.3800048828125,
        47.4000244140625,
        47.4200439453125,
        47.44000244140625,
        47.46002197265625,
        47.48004150390625,
        47.5,
        47.52001953125,
        47.5400390625,
        47.55999755859375,
        47.58001708984375,
        47.60003662109375,
        47.6199951171875,
        47.6400146484375,
        47.6600341796875,
        47.67999267578125,
        47.70001220703125,
        47.72003173828125,
        47.739990234375,
        47.760009765625,
        47.780029296875,
        47.79998779296875,
        47.82000732421875,
        47.84002685546875,
        47.8599853515625,
        47.8800048828125,
        47.9000244140625,
        47.9200439453125,
        47.94000244140625,
        47.96002197265625,
        47.98004150390625,
        48.0,
        48.02001953125,
        48.0400390625,
        48.05999755859375,
        48.08001708984375,
        48.10003662109375,
        48.1199951171875,
        48.1400146484375,
        48.1600341796875,
        48.17999267578125,
        48.20001220703125,
        48.22003173828125,
        48.239990234375,
        48.260009765625,
        48.280029296875,
        48.29998779296875,
        48.32000732421875,
        48.34002685546875,
        48.3599853515625,
        48.3800048828125,
        48.4000244140625,
        48.4200439453125,
        48.44000244140625,
        48.46002197265625,
        48.48004150390625,
        48.5,
        48.52001953125,
        48.5400390625,
        48.55999755859375,
        48.58001708984375,
        48.60003662109375,
        48.6199951171875,
        48.6400146484375,
        48.6600341796875,
        48.67999267578125,
        48.70001220703125,
        48.72003173828125,
        48.739990234375,
        48.760009765625,
        48.780029296875,
        48.79998779296875,
        48.82000732421875,
        48.84002685546875,
        48.8599853515625,
        48.8800048828125,
        48.9000244140625,
        48.9200439453125,
        48.94000244140625,
        48.96002197265625,
        48.98004150390625,
        49.0,
        49.02001953125,
        49.0400390625,
        49.05999755859375,
        49.08001708984375,
        49.10003662109375,
        49.1199951171875,
        49.1400146484375,
        49.1600341796875,
        49.17999267578125,
        49.20001220703125,
        49.22003173828125,
        49.239990234375,
        49.260009765625,
        49.280029296875,
        49.29998779296875,
        49.32000732421875,
        49.34002685546875,
        49.3599853515625,
        49.3800048828125,
        49.4000244140625,
        49.4200439453125,
        49.44000244140625,
        49.46002197265625,
        49.48004150390625,
        49.5,
        49.52001953125,
        49.5400390625,
        49.55999755859375,
        49.58001708984375,
        49.60003662109375,
        49.6199951171875,
        49.6400146484375,
        49.6600341796875,
        49.67999267578125,
        49.70001220703125,
        49.72003173828125,
        49.739990234375,
        49.760009765625,
        49.780029296875,
        49.79998779296875,
        49.82000732421875,
        49.84002685546875,
        49.8599853515625,
        49.8800048828125,
        49.9000244140625,
        49.9200439453125,
        49.94000244140625,
        49.96002197265625,
        49.98004150390625,
        50.0,
        50.02001953125,
        50.0400390625,
        50.05999755859375,
        50.08001708984375,
        50.10003662109375,
        50.1199951171875,
        50.1400146484375,
        50.1600341796875,
        50.17999267578125,
        50.20001220703125,
        50.22003173828125,
        50.239990234375,
        50.260009765625,
        50.280029296875,
        50.29998779296875,
        50.32000732421875,
        50.34002685546875,
        50.3599853515625,
        50.3800048828125,
        50.4000244140625,
        50.4200439453125,
        50.44000244140625,
        50.46002197265625,
        50.48004150390625,
        50.5,
        50.52001953125,
        50.5400390625,
        50.55999755859375,
        50.58001708984375,
        50.60003662109375,
        50.6199951171875,
        50.6400146484375,
        50.6600341796875,
        50.67999267578125,
        50.70001220703125,
        50.72003173828125,
        50.739990234375,
        50.760009765625,
        50.780029296875,
        50.79998779296875,
        50.82000732421875,
        50.84002685546875,
        50.8599853515625,
        50.8800048828125,
        50.9000244140625,
        50.9200439453125,
        50.94000244140625,
        50.96002197265625,
        50.98004150390625,
        51.0,
        51.02001953125,
        51.0400390625,
        51.05999755859375,
        51.08001708984375,
        51.10003662109375,
        51.1199951171875,
        51.1400146484375,
        51.1600341796875,
        51.17999267578125,
        51.20001220703125,
        51.22003173828125,
        51.239990234375,
        51.260009765625,
        51.280029296875,
        51.29998779296875,
        51.32000732421875,
        51.34002685546875,
        51.3599853515625,
        51.3800048828125,
        51.4000244140625,
        51.4200439453125,
        51.44000244140625,
        51.46002197265625,
        51.48004150390625,
        51.5,
        51.52001953125,
        51.5400390625,
        51.55999755859375,
        51.58001708984375,
        51.60003662109375,
        51.6199951171875,
        51.6400146484375,
        51.6600341796875,
        51.67999267578125,
        51.70001220703125,
        51.72003173828125,
        51.739990234375,
        51.760009765625,
        51.780029296875,
        51.79998779296875,
        51.82000732421875,
        51.84002685546875,
        51.8599853515625,
        51.8800048828125,
        51.9000244140625,
        51.9200439453125,
        51.94000244140625,
        51.96002197265625,
        51.98004150390625,
        52.0,
        52.02001953125,
        52.0400390625,
        52.05999755859375,
        52.08001708984375,
        52.10003662109375,
        52.1199951171875,
        52.1400146484375,
        52.1600341796875,
        52.17999267578125,
        52.20001220703125,
        52.22003173828125,
        52.239990234375,
        52.260009765625,
        52.280029296875,
        52.29998779296875,
        52.32000732421875,
        52.34002685546875,
        52.3599853515625,
        52.3800048828125,
        52.4000244140625,
        52.4200439453125,
        52.44000244140625,
        52.46002197265625,
        52.48004150390625,
        52.5,
        52.52001953125,
        52.5400390625,
        52.55999755859375,
        52.58001708984375,
        52.60003662109375,
        52.6199951171875,
        52.6400146484375,
        52.6600341796875,
        52.67999267578125,
        52.70001220703125,
        52.72003173828125,
        52.739990234375,
        52.760009765625,
        52.780029296875,
        52.79998779296875,
        52.82000732421875,
        52.84002685546875,
        52.8599853515625,
        52.8800048828125,
        52.9000244140625,
        52.9200439453125,
        52.94000244140625,
        52.96002197265625,
        52.98004150390625,
        53.0,
        53.02001953125,
        53.0400390625,
        53.05999755859375,
        53.08001708984375,
        53.10003662109375,
        53.1199951171875,
        53.1400146484375,
        53.1600341796875,
        53.17999267578125,
        53.20001220703125,
        53.22003173828125,
        53.239990234375,
        53.260009765625,
        53.280029296875,
        53.29998779296875,
        53.32000732421875,
        53.34002685546875,
        53.3599853515625,
        53.3800048828125,
        53.4000244140625,
        53.4200439453125,
        53.44000244140625,
        53.46002197265625,
        53.48004150390625,
        53.5,
        53.52001953125,
        53.5400390625,
        53.55999755859375,
        53.58001708984375,
        53.60003662109375,
        53.6199951171875,
        53.6400146484375,
        53.6600341796875,
        53.67999267578125,
        53.70001220703125,
        53.72003173828125,
        53.739990234375,
        53.760009765625,
        53.780029296875,
        53.79998779296875,
        53.82000732421875,
        53.84002685546875,
        53.8599853515625,
        53.8800048828125,
        53.9000244140625,
        53.9200439453125,
        53.94000244140625,
        53.96002197265625,
        53.98004150390625,
        54.0,
        54.02001953125,
        54.0400390625,
        54.05999755859375,
        54.08001708984375,
        54.10003662109375,
        54.1199951171875,
        54.1400146484375,
        54.1600341796875,
        54.17999267578125,
        54.20001220703125,
        54.22003173828125,
        54.239990234375,
        54.260009765625,
        54.280029296875,
        54.29998779296875,
        54.32000732421875,
        54.34002685546875,
        54.3599853515625,
        54.3800048828125,
        54.4000244140625,
        54.4200439453125,
        54.44000244140625,
        54.46002197265625,
        54.48004150390625,
        54.5,
        54.52001953125,
        54.5400390625,
        54.55999755859375,
        54.58001708984375,
        54.60003662109375,
        54.6199951171875,
        54.6400146484375,
        54.6600341796875,
        54.67999267578125,
        54.70001220703125,
        54.72003173828125,
        54.739990234375,
        54.760009765625,
        54.780029296875,
        54.79998779296875,
        54.82000732421875,
        54.84002685546875,
        54.8599853515625,
        54.8800048828125,
        54.9000244140625,
        54.9200439453125,
        54.94000244140625,
        54.96002197265625,
        54.98004150390625,
        55.0,
        55.02001953125,
        55.0400390625,
        55.05999755859375,
        55.08001708984375,
        55.10003662109375,
        55.1199951171875,
        55.1400146484375,
        55.1600341796875,
        55.17999267578125,
        55.20001220703125,
        55.22003173828125,
        55.239990234375,
        55.260009765625,
        55.280029296875,
        55.29998779296875,
        55.32000732421875,
        55.34002685546875,
        55.3599853515625,
        55.3800048828125,
        55.4000244140625,
        55.4200439453125,
        55.44000244140625,
        55.46002197265625,
        55.48004150390625,
        55.5,
        55.52001953125,
        55.5400390625,
        55.55999755859375,
        55.58001708984375,
        55.60003662109375,
        55.6199951171875,
        55.6400146484375,
        55.6600341796875,
        55.67999267578125,
        55.70001220703125,
        55.72003173828125,
        55.739990234375,
        55.760009765625,
        55.780029296875,
        55.79998779296875,
        55.82000732421875,
        55.84002685546875,
        55.8599853515625,
        55.8800048828125,
        55.9000244140625,
        55.9200439453125,
        55.94000244140625,
        55.96002197265625,
        55.98004150390625,
        56.0,
        56.02001953125,
        56.0400390625,
        56.05999755859375,
        56.08001708984375,
        56.10003662109375,
        56.1199951171875,
        56.1400146484375,
        56.1600341796875,
        56.17999267578125,
        56.20001220703125,
        56.22003173828125,
        56.239990234375,
        56.260009765625,
        56.280029296875,
        56.29998779296875,
        56.32000732421875,
        56.34002685546875,
        56.3599853515625,
        56.3800048828125,
        56.4000244140625,
        56.4200439453125,
        56.44000244140625,
        56.46002197265625,
        56.48004150390625,
        56.5,
        56.52001953125,
        56.5400390625,
        56.55999755859375,
        56.58001708984375,
        56.60003662109375,
        56.6199951171875,
        56.6400146484375,
        56.6600341796875,
        56.67999267578125,
        56.70001220703125,
        56.72003173828125,
        56.739990234375,
        56.760009765625,
        56.780029296875,
        56.79998779296875,
        56.82000732421875,
        56.84002685546875,
        56.8599853515625,
        56.8800048828125,
        56.9000244140625,
        56.9200439453125,
        56.94000244140625,
        56.96002197265625,
        56.98004150390625,
        57.0,
        57.02001953125,
        57.0400390625,
        57.05999755859375,
        57.08001708984375,
        57.10003662109375,
        57.1199951171875,
        57.1400146484375,
        57.1600341796875,
        57.17999267578125,
        57.20001220703125,
        57.22003173828125,
        57.239990234375,
        57.260009765625,
        57.280029296875,
        57.29998779296875,
        57.32000732421875,
        57.34002685546875,
        57.3599853515625,
        57.3800048828125,
        57.4000244140625,
        57.4200439453125,
        57.44000244140625,
        57.46002197265625,
        57.48004150390625,
        57.5,
        57.52001953125,
        57.5400390625,
        57.55999755859375,
        57.58001708984375,
        57.60003662109375,
        57.6199951171875,
        57.6400146484375,
        57.6600341796875,
        57.67999267578125,
        57.70001220703125,
        57.72003173828125,
        57.739990234375,
        57.760009765625,
        57.780029296875,
        57.79998779296875,
        57.82000732421875,
        57.84002685546875,
        57.8599853515625,
        57.8800048828125,
        57.9000244140625,
        57.9200439453125,
        57.94000244140625,
        57.96002197265625,
        57.98004150390625,
        58.0,
        58.02001953125,
        58.0400390625,
        58.05999755859375,
        58.08001708984375,
        58.10003662109375,
        58.1199951171875,
        58.1400146484375,
        58.1600341796875,
        58.17999267578125,
        58.20001220703125,
        58.22003173828125,
        58.239990234375,
        58.260009765625,
        58.280029296875,
        58.29998779296875,
        58.32000732421875,
        58.34002685546875,
        58.3599853515625,
        58.3800048828125,
        58.4000244140625,
        58.4200439453125,
        58.44000244140625,
        58.46002197265625,
        58.48004150390625,
        58.5,
        58.52001953125,
        58.5400390625,
        58.55999755859375,
        58.58001708984375,
        58.60003662109375,
        58.6199951171875,
        58.6400146484375,
        58.6600341796875,
        58.67999267578125,
        58.70001220703125,
        58.72003173828125,
        58.739990234375,
        58.760009765625,
        58.780029296875,
        58.79998779296875,
        58.82000732421875,
        58.84002685546875,
        58.8599853515625,
        58.8800048828125,
        58.9000244140625,
        58.9200439453125,
        58.94000244140625,
        58.96002197265625,
        58.98004150390625,
        59.0,
        59.02001953125,
        59.0400390625,
        59.05999755859375,
        59.08001708984375,
        59.10003662109375,
        59.1199951171875,
        59.1400146484375,
        59.1600341796875,
        59.17999267578125,
        59.20001220703125,
        59.22003173828125,
        59.239990234375,
        59.260009765625,
        59.280029296875,
        59.29998779296875,
        59.32000732421875,
        59.34002685546875,
        59.3599853515625,
        59.3800048828125,
        59.4000244140625,
        59.4200439453125,
        59.44000244140625,
        59.46002197265625,
        59.48004150390625,
        59.5,
        59.52001953125,
        59.5400390625,
        59.55999755859375,
        59.58001708984375,
        59.60003662109375,
        59.6199951171875,
        59.6400146484375,
        59.6600341796875,
        59.67999267578125,
        59.70001220703125,
        59.72003173828125,
        59.739990234375,
        59.760009765625,
        59.780029296875,
        59.79998779296875,
        59.82000732421875,
        59.84002685546875,
        59.8599853515625,
        59.8800048828125,
        59.9000244140625,
        59.9200439453125,
        59.94000244140625,
        59.96002197265625,
        59.98004150390625,
        60.0
    ],
    "rightHandPositions": [
        "(-0.280000, 1.520103, -0.089895)",
        "(-0.280000, 1.554395, -0.092961)",
        "(-0.280000, 1.560167, -0.095373)",
        "(-0.280000, 1.565610, -0.098222)",
        "(-0.280000, 1.570680, -0.101436)",
        "(-0.280000, 1.575391, -0.104977)",
        "(-0.280000, 1.579721, -0.108775)",
        "(-0.280000, 1.583660, -0.112762)",
        "(-0.280000, 1.587243, -0.116910)",
        "(-0.280000, 1.590476, -0.121163)",
        "(-0.280000, 1.593367, -0.125460)",
        "(-0.280000, 1.595970, -0.129806)",
        "(-0.280000, 1.598307, -0.134164)",
        "(-0.280000, 1.600403, -0.138508)",
        "(-0.280000, 1.602301, -0.142858)",
        "(-0.280000, 1.604022, -0.147203)",
        "(-0.280000, 1.605584, -0.151538)",
        "(-0.280000, 1.607016, -0.155904)",
        "(-0.280000, 1.608325, -0.160307)",
        "(-0.280000, 1.609517, -0.164776)",
        "(-0.280000, 1.610582, -0.169301)",
        "(-0.280000, 1.611520, -0.173942)",
        "(-0.280000, 1.612310, -0.178706)",
        "(-0.280000, 1.612927, -0.183592)",
        "(-0.280000, 1.613344, -0.188643)",
        "(-0.280000, 1.613524, -0.193851)",
        "(-0.280000, 1.613430, -0.199197)",
        "(-0.280000, 1.613021, -0.204706)",
        "(-0.280000, 1.612255, -0.210345)",
        "(-0.280000, 1.611097, -0.216071)",
        "(-0.280000, 1.609494, -0.221896)",
        "(-0.280000, 1.607429, -0.227744)",
        "(-0.280000, 1.604876, -0.233561)",
        "(-0.280000, 1.601798, -0.239332)",
        "(-0.280000, 1.598188, -0.244984)",
        "(-0.280000, 1.594052, -0.250444)",
        "(-0.280000, 1.589366, -0.255689)",
        "(-0.280000, 1.584153, -0.260648)",
        "(-0.280000, 1.578445, -0.265246)",
        "(-0.280000, 1.572219, -0.269421)",
        "(-0.280000, 1.565523, -0.273064)",
        "(-0.280000, 1.558412, -0.276082)",
        "(-0.280000, 1.550938, -0.278412)",
        "(-0.280000, 1.543185, -0.279986)",
        "(-0.280000, 1.535243, -0.280752)",
        "(-0.280000, 1.527233, -0.280680)",
        "(-0.280000, 1.519208, -0.279753)",
        "(-0.280000, 1.511294, -0.277970)",
        "(-0.280000, 1.503618, -0.275356)",
        "(-0.280000, 1.496231, -0.271926)",
        "(-0.280000, 1.489247, -0.267733)",
        "(-0.280000, 1.482757, -0.262842)",
        "(-0.280000, 1.476822, -0.257312)",
        "(-0.280000, 1.471509, -0.251225)",
        "(-0.280000, 1.466880, -0.244689)",
        "(-0.280000, 1.462942, -0.237751)",
        "(-0.280000, 1.459730, -0.230523)",
        "(-0.280000, 1.457260, -0.223120)",
        "(-0.280000, 1.455509, -0.215584)",
        "(-0.280000, 1.454469, -0.208022)",
        "(-0.280000, 1.454110, -0.200535)",
        "(-0.280000, 1.454390, -0.193131)",
        "(-0.280000, 1.455269, -0.185925)",
        "(-0.280000, 1.456686, -0.178972)",
        "(-0.280000, 1.458592, -0.172269)",
        "(-0.280000, 1.460925, -0.165866)",
        "(-0.280000, 1.463616, -0.159797)",
        "(-0.280000, 1.466625, -0.154032)",
        "(-0.280000, 1.469891, -0.148587)",
        "(-0.280000, 1.473366, -0.143449)",
        "(-0.280000, 1.476995, -0.138612)",
        "(-0.280000, 1.480777, -0.134012)",
        "(-0.280000, 1.484662, -0.129655)",
        "(-0.280000, 1.488630, -0.125513)",
        "(-0.280000, 1.492699, -0.121529)",
        "(-0.280000, 1.496862, -0.117686)",
        "(-0.280000, 1.501118, -0.113972)",
        "(-0.280000, 1.505513, -0.110345)",
        "(-0.280000, 1.510061, -0.106807)",
        "(-0.280000, 1.514778, -0.103367)",
        "(-0.280000, 1.519736, -0.100010)",
        "(-0.280000, 1.524933, -0.096776)",
        "(-0.280000, 1.530392, -0.093702)",
        "(-0.280000, 1.536172, -0.090815)",
        "(-0.280000, 1.542273, -0.088180)",
        "(-0.280000, 1.548681, -0.085869)",
        "(-0.280000, 1.555429, -0.083943)",
        "(-0.280000, 1.562472, -0.082490)",
        "(-0.280000, 1.569751, -0.081579)",
        "(-0.280000, 1.577293, -0.081212)",
        "(-0.280000, 1.585020, -0.081383)",
        "(-0.280000, 1.592898, -0.082102)",
        "(-0.280000, 1.600947, -0.083396)",
        "(-0.280000, 1.609108, -0.085292)",
        "(-0.280000, 1.617336, -0.087826)",
        "(-0.280000, 1.625552, -0.091020)",
        "(-0.280000, 1.633741, -0.094931)",
        "(-0.280000, 1.641801, -0.099576)",
        "(-0.280000, 1.649632, -0.104976)",
        "(-0.280000, 1.657166, -0.111142)",
        "(-0.280000, 1.664286, -0.118070)",
        "(-0.280000, 1.670870, -0.125716)",
        "(-0.280000, 1.676356, -0.134248)",
        "(-0.280000, 1.678993, -0.143856)",
        "(-0.280000, 1.680906, -0.153602)",
        "(-0.280000, 1.682099, -0.163493)",
        "(-0.280000, 1.682558, -0.173467)",
        "(-0.280000, 1.682280, -0.183395)",
        "(-0.280000, 1.681266, -0.193306)",
        "(-0.280000, 1.679523, -0.203116)",
        "(-0.280000, 1.677068, -0.212739)",
        "(-0.280000, 1.673899, -0.222185)",
        "(-0.280000, 1.670040, -0.231370)",
        "(-0.280000, 1.665528, -0.240218)",
        "(-0.280000, 1.660348, -0.248753)",
        "(-0.280000, 1.654562, -0.256864)",
        "(-0.280000, 1.648213, -0.264502)",
        "(-0.280000, 1.641296, -0.271672)",
        "(-0.280000, 1.633868, -0.278312)",
        "(-0.280000, 1.625970, -0.284384)",
        "(-0.280000, 1.617670, -0.289839)",
        "(-0.280000, 1.608964, -0.294682)",
        "(-0.280000, 1.599923, -0.298868)",
        "(-0.280000, 1.589877, -0.300189)",
        "(-0.280000, 1.579756, -0.300093)",
        "(-0.280000, 1.569869, -0.299122)",
        "(-0.280000, 1.560327, -0.297352)",
        "(-0.280000, 1.551139, -0.294846)",
        "(-0.280000, 1.542389, -0.291686)",
        "(-0.280000, 1.534142, -0.287966)",
        "(-0.280000, 1.526358, -0.283736)",
        "(-0.280000, 1.519114, -0.279084)",
        "(-0.280000, 1.512419, -0.274088)",
        "(-0.280000, 1.506236, -0.268775)",
        "(-0.280000, 1.500586, -0.263204)",
        "(-0.280000, 1.495485, -0.257428)",
        "(-0.280000, 1.490910, -0.251439)",
        "(-0.280000, 1.486895, -0.245273)",
        "(-0.280000, 1.483460, -0.238964)",
        "(-0.280000, 1.480576, -0.232566)",
        "(-0.280000, 1.478199, -0.226160)",
        "(-0.280000, 1.476281, -0.219818)",
        "(-0.280000, 1.474756, -0.213539)",
        "(-0.280000, 1.473578, -0.207367)",
        "(-0.280000, 1.472696, -0.201310)",
        "(-0.280000, 1.472066, -0.195386)",
        "(-0.280000, 1.471646, -0.189533)",
        "(-0.280000, 1.471415, -0.183776)",
        "(-0.280000, 1.471350, -0.178096)",
        "(-0.280000, 1.471441, -0.172431)",
        "(-0.280000, 1.471691, -0.166771)",
        "(-0.280000, 1.472107, -0.161109)",
        "(-0.280000, 1.472713, -0.155388)",
        "(-0.280000, 1.473538, -0.149597)",
        "(-0.280000, 1.474605, -0.143770)",
        "(-0.280000, 1.475961, -0.137859)",
        "(-0.280000, 1.477645, -0.131889)",
        "(-0.280000, 1.479690, -0.125899)",
        "(-0.280000, 1.482151, -0.119881)",
        "(-0.280000, 1.485058, -0.113891)",
        "(-0.280000, 1.488433, -0.107995)",
        "(-0.280000, 1.492333, -0.102204)",
        "(-0.280000, 1.496744, -0.096619)",
        "(-0.280000, 1.501666, -0.091314)",
        "(-0.280000, 1.507126, -0.086329)",
        "(-0.280000, 1.513094, -0.081757)",
        "(-0.280000, 1.519521, -0.077684)",
        "(-0.280000, 1.526406, -0.074156)",
        "(-0.280000, 1.533693, -0.071254)",
        "(-0.280000, 1.541287, -0.069045)",
        "(-0.280000, 1.549103, -0.067581)",
        "(-0.280000, 1.557107, -0.066896)",
        "(-0.280000, 1.565185, -0.067028)",
        "(-0.280000, 1.573214, -0.067990)",
        "(-0.280000, 1.581146, -0.069791)",
        "(-0.280000, 1.588871, -0.072426)",
        "(-0.280000, 1.596235, -0.075845)",
        "(-0.280000, 1.603206, -0.080034)",
        "(-0.280000, 1.609674, -0.084928)",
        "(-0.280000, 1.615543, -0.090443)",
        "(-0.280000, 1.620783, -0.096534)",
        "(-0.280000, 1.625322, -0.103095)",
        "(-0.280000, 1.629121, -0.110023)",
        "(-0.280000, 1.632164, -0.117236)",
        "(-0.280000, 1.634446, -0.124624)",
        "(-0.280000, 1.635980, -0.132067)",
        "(-0.280000, 1.636810, -0.139516)",
        "(-0.280000, 1.636983, -0.146866)",
        "(-0.280000, 1.636561, -0.154026)",
        "(-0.280000, 1.635581, -0.161004)",
        "(-0.280000, 1.634074, -0.167707)",
        "(-0.280000, 1.632092, -0.174092)",
        "(-0.280000, 1.629671, -0.180168)",
        "(-0.280000, 1.626866, -0.185888)",
        "(-0.280000, 1.623730, -0.191239)",
        "(-0.280000, 1.620325, -0.196207)",
        "(-0.280000, 1.616688, -0.200800)",
        "(-0.280000, 1.612874, -0.205023)",
        "(-0.280000, 1.608942, -0.208878)",
        "(-0.280000, 1.604906, -0.212411)",
        "(-0.280000, 1.600812, -0.215633)",
        "(-0.280000, 1.596697, -0.218565)",
        "(-0.280000, 1.592546, -0.221262)",
        "(-0.280000, 1.588398, -0.223731)",
        "(-0.280000, 1.584260, -0.226001)",
        "(-0.280000, 1.580103, -0.228114)",
        "(-0.280000, 1.575929, -0.230082)",
        "(-0.280000, 1.571735, -0.231917)",
        "(-0.280000, 1.567476, -0.233641)",
        "(-0.280000, 1.563134, -0.235253)",
        "(-0.280000, 1.558719, -0.236737)",
        "(-0.280000, 1.554172, -0.238094)",
        "(-0.280000, 1.549488, -0.239299)",
        "(-0.280000, 1.544666, -0.240323)",
        "(-0.280000, 1.539668, -0.241140)",
        "(-0.280000, 1.534494, -0.241705)",
        "(-0.280000, 1.529187, -0.241981)",
        "(-0.280000, 1.523717, -0.241926)",
        "(-0.280000, 1.518124, -0.241494)",
        "(-0.280000, 1.512440, -0.240645)",
        "(-0.280000, 1.506723, -0.239346)",
        "(-0.280000, 1.500977, -0.237546)",
        "(-0.280000, 1.495298, -0.235240)",
        "(-0.280000, 1.489754, -0.232411)",
        "(-0.280000, 1.484381, -0.229036)",
        "(-0.280000, 1.479264, -0.225125)",
        "(-0.280000, 1.474490, -0.220708)",
        "(-0.280000, 1.470098, -0.215783)",
        "(-0.280000, 1.466161, -0.210389)",
        "(-0.280000, 1.462762, -0.204615)",
        "(-0.280000, 1.459921, -0.198471)",
        "(-0.280000, 1.457689, -0.192039)",
        "(-0.280000, 1.456097, -0.185408)",
        "(-0.280000, 1.455148, -0.178609)",
        "(-0.280000, 1.454845, -0.171718)",
        "(-0.280000, 1.455170, -0.164853)",
        "(-0.280000, 1.456092, -0.158014)",
        "(-0.280000, 1.457566, -0.151270)",
        "(-0.280000, 1.459527, -0.144673)",
        "(-0.280000, 1.461933, -0.138200)",
        "(-0.280000, 1.464740, -0.131864)",
        "(-0.280000, 1.467895, -0.125713)",
        "(-0.280000, 1.471403, -0.119696)",
        "(-0.280000, 1.475245, -0.113830)",
        "(-0.280000, 1.479421, -0.108120)",
        "(-0.280000, 1.483922, -0.102590)",
        "(-0.280000, 1.488799, -0.097213)",
        "(-0.280000, 1.494029, -0.092047)",
        "(-0.280000, 1.499616, -0.087127)",
        "(-0.280000, 1.505606, -0.082460)",
        "(-0.280000, 1.511988, -0.078108)",
        "(-0.280000, 1.518740, -0.074132)",
        "(-0.280000, 1.525911, -0.070558)",
        "(-0.280000, 1.533431, -0.067466)",
        "(-0.280000, 1.541263, -0.064916)",
        "(-0.280000, 1.549418, -0.062950)",
        "(-0.280000, 1.557824, -0.061631)",
        "(-0.280000, 1.566398, -0.061010)",
        "(-0.280000, 1.575142, -0.061129)",
        "(-0.280000, 1.583919, -0.062019)",
        "(-0.280000, 1.592639, -0.063699)",
        "(-0.280000, 1.601269, -0.066192)",
        "(-0.280000, 1.609693, -0.069496)",
        "(-0.280000, 1.617810, -0.073596)",
        "(-0.280000, 1.625550, -0.078472)",
        "(-0.280000, 1.632815, -0.084084)",
        "(-0.280000, 1.639504, -0.090363)",
        "(-0.280000, 1.645584, -0.097287)",
        "(-0.280000, 1.650965, -0.104768)",
        "(-0.280000, 1.655602, -0.112744)",
        "(-0.280000, 1.659416, -0.121069)",
        "(-0.280000, 1.662408, -0.129720)",
        "(-0.280000, 1.664545, -0.138577)",
        "(-0.280000, 1.665815, -0.147518)",
        "(-0.280000, 1.666230, -0.156504)",
        "(-0.280000, 1.665803, -0.165433)",
        "(-0.280000, 1.664562, -0.174154)",
        "(-0.280000, 1.662539, -0.182658)",
        "(-0.280000, 1.659785, -0.190844)",
        "(-0.280000, 1.656366, -0.198620)",
        "(-0.280000, 1.652315, -0.205996)",
        "(-0.280000, 1.647715, -0.212864)",
        "(-0.280000, 1.642647, -0.219185)",
        "(-0.280000, 1.637146, -0.224968)",
        "(-0.280000, 1.631296, -0.230172)",
        "(-0.280000, 1.625181, -0.234769)",
        "(-0.280000, 1.618816, -0.238791)",
        "(-0.280000, 1.612297, -0.242197)",
        "(-0.280000, 1.605687, -0.244985)",
        "(-0.280000, 1.598977, -0.247143)",
        "(-0.280000, 1.592230, -0.248636)",
        "(-0.280000, 1.585511, -0.249453)",
        "(-0.280000, 1.578870, -0.249585)",
        "(-0.280000, 1.572384, -0.249049)",
        "(-0.280000, 1.566126, -0.247877)",
        "(-0.280000, 1.560182, -0.246117)",
        "(-0.280000, 1.554576, -0.243816)",
        "(-0.280000, 1.549366, -0.241049)",
        "(-0.280000, 1.544629, -0.237900)",
        "(-0.280000, 1.540349, -0.234433)",
        "(-0.280000, 1.536552, -0.230742)",
        "(-0.280000, 1.533243, -0.226925)",
        "(-0.280000, 1.530376, -0.223034)",
        "(-0.280000, 1.527945, -0.219161)",
        "(-0.280000, 1.525903, -0.215378)",
        "(-0.280000, 1.524184, -0.211717)",
        "(-0.280000, 1.522734, -0.208230)",
        "(-0.280000, 1.521486, -0.204947)",
        "(-0.280000, 1.520374, -0.201869)",
        "(-0.280000, 1.519331, -0.198999)",
        "(-0.280000, 1.518298, -0.196327)",
        "(-0.280000, 1.517213, -0.193808)",
        "(-0.280000, 1.516034, -0.191407)",
        "(-0.280000, 1.514728, -0.189075)",
        "(-0.280000, 1.513269, -0.186753)",
        "(-0.280000, 1.511650, -0.184379)",
        "(-0.280000, 1.509884, -0.181900)",
        "(-0.280000, 1.507981, -0.179238)",
        "(-0.280000, 1.505980, -0.176339)",
        "(-0.280000, 1.503931, -0.173166)",
        "(-0.280000, 1.501898, -0.169685)",
        "(-0.280000, 1.499936, -0.165847)",
        "(-0.280000, 1.498125, -0.161647)",
        "(-0.280000, 1.496552, -0.157093)",
        "(-0.280000, 1.495282, -0.152188)",
        "(-0.280000, 1.494397, -0.146968)",
        "(-0.280000, 1.493972, -0.141493)",
        "(-0.280000, 1.494066, -0.135789)",
        "(-0.280000, 1.494742, -0.129929)",
        "(-0.280000, 1.496024, -0.124025)",
        "(-0.280000, 1.497952, -0.118114)",
        "(-0.280000, 1.500537, -0.112295)",
        "(-0.280000, 1.503765, -0.106668)",
        "(-0.280000, 1.507651, -0.101267)",
        "(-0.280000, 1.512137, -0.096188)",
        "(-0.280000, 1.517177, -0.091493)",
        "(-0.280000, 1.522760, -0.087190)",
        "(-0.280000, 1.528824, -0.083316)",
        "(-0.280000, 1.535321, -0.079889)",
        "(-0.280000, 1.542228, -0.076930)",
        "(-0.280000, 1.549505, -0.074494)",
        "(-0.280000, 1.557084, -0.072633)",
        "(-0.280000, 1.564966, -0.071383)",
        "(-0.280000, 1.573088, -0.070797)",
        "(-0.280000, 1.581353, -0.070907)",
        "(-0.280000, 1.589682, -0.071747)",
        "(-0.280000, 1.598052, -0.073346)",
        "(-0.280000, 1.606354, -0.075722)",
        "(-0.280000, 1.614495, -0.078880)",
        "(-0.280000, 1.622404, -0.082818)",
        "(-0.280000, 1.629985, -0.087520)",
        "(-0.280000, 1.637127, -0.092941)",
        "(-0.280000, 1.643791, -0.099077)",
        "(-0.280000, 1.649883, -0.105877)",
        "(-0.280000, 1.655293, -0.113226)",
        "(-0.280000, 1.659999, -0.121114)",
        "(-0.280000, 1.663928, -0.129438)",
        "(-0.280000, 1.667027, -0.138086)",
        "(-0.280000, 1.669287, -0.147039)",
        "(-0.280000, 1.670668, -0.156137)",
        "(-0.280000, 1.671166, -0.165275)",
        "(-0.280000, 1.670792, -0.174414)",
        "(-0.280000, 1.669560, -0.183433)",
        "(-0.280000, 1.667508, -0.192236)",
        "(-0.280000, 1.664667, -0.200757)",
        "(-0.280000, 1.661093, -0.208916)",
        "(-0.280000, 1.656859, -0.216624)",
        "(-0.280000, 1.651998, -0.223893)",
        "(-0.280000, 1.646607, -0.230621)",
        "(-0.280000, 1.640752, -0.236795)",
        "(-0.280000, 1.634526, -0.242378)",
        "(-0.280000, 1.627964, -0.247397)",
        "(-0.280000, 1.621139, -0.251846)",
        "(-0.280000, 1.614162, -0.255700)",
        "(-0.280000, 1.607036, -0.259015)",
        "(-0.280000, 1.599832, -0.261800)",
        "(-0.280000, 1.592614, -0.264079)",
        "(-0.280000, 1.585356, -0.265901)",
        "(-0.280000, 1.578135, -0.267275)",
        "(-0.280000, 1.570977, -0.268234)",
        "(-0.280000, 1.563849, -0.268805)",
        "(-0.280000, 1.556778, -0.269005)",
        "(-0.280000, 1.549775, -0.268842)",
        "(-0.280000, 1.542831, -0.268317)",
        "(-0.280000, 1.535955, -0.267423)",
        "(-0.280000, 1.529181, -0.266148)",
        "(-0.280000, 1.522472, -0.264454)",
        "(-0.280000, 1.515907, -0.262320)",
        "(-0.280000, 1.509530, -0.259732)",
        "(-0.280000, 1.503320, -0.256714)",
        "(-0.280000, 1.497297, -0.253317)",
        "(-0.280000, 1.491468, -0.249576)",
        "(-0.280000, 1.485817, -0.245505)",
        "(-0.280000, 1.480350, -0.241115)",
        "(-0.280000, 1.475069, -0.236409)",
        "(-0.280000, 1.469991, -0.231384)",
        "(-0.280000, 1.465118, -0.226024)",
        "(-0.280000, 1.460480, -0.220322)",
        "(-0.280000, 1.456122, -0.214287)",
        "(-0.280000, 1.452055, -0.207876)",
        "(-0.280000, 1.448334, -0.201089)",
        "(-0.280000, 1.445028, -0.193986)",
        "(-0.280000, 1.442165, -0.186522)",
        "(-0.280000, 1.439811, -0.178740)",
        "(-0.280000, 1.438028, -0.170682)",
        "(-0.280000, 1.436858, -0.162376)",
        "(-0.280000, 1.436357, -0.153882)",
        "(-0.280000, 1.436565, -0.145290)",
        "(-0.280000, 1.437521, -0.136617)",
        "(-0.280000, 1.439258, -0.127950)",
        "(-0.280000, 1.441771, -0.119433)",
        "(-0.280000, 1.445084, -0.111085)",
        "(-0.280000, 1.449185, -0.103020)",
        "(-0.280000, 1.454047, -0.095336)",
        "(-0.280000, 1.459645, -0.088103)",
        "(-0.280000, 1.465931, -0.081413)",
        "(-0.280000, 1.472824, -0.075361)",
        "(-0.280000, 1.480302, -0.069978)",
        "(-0.280000, 1.488283, -0.065333)",
        "(-0.280000, 1.496650, -0.061497)",
        "(-0.280000, 1.505303, -0.058503)",
        "(-0.280000, 1.514201, -0.056358)",
        "(-0.280000, 1.523241, -0.055081)",
        "(-0.280000, 1.532262, -0.054680)",
        "(-0.280000, 1.541245, -0.055133)",
        "(-0.280000, 1.550071, -0.056420)",
        "(-0.280000, 1.558631, -0.058495)",
        "(-0.280000, 1.566918, -0.061330)",
        "(-0.280000, 1.574799, -0.064860)",
        "(-0.280000, 1.582209, -0.069014)",
        "(-0.280000, 1.589142, -0.073750)",
        "(-0.280000, 1.595551, -0.078996)",
        "(-0.280000, 1.601353, -0.084650)",
        "(-0.280000, 1.606578, -0.090682)",
        "(-0.280000, 1.611193, -0.097006)",
        "(-0.280000, 1.615189, -0.103546)",
        "(-0.280000, 1.618568, -0.110258)",
        "(-0.280000, 1.621329, -0.117074)",
        "(-0.280000, 1.623467, -0.123921)",
        "(-0.280000, 1.624975, -0.130820)",
        "(-0.280000, 1.625809, -0.137679)",
        "(-0.280000, 1.625969, -0.144431)",
        "(-0.280000, 1.625460, -0.151054)",
        "(-0.280000, 1.624302, -0.157458)",
        "(-0.280000, 1.622534, -0.163585)",
        "(-0.280000, 1.620209, -0.169331)",
        "(-0.280000, 1.617379, -0.174689)",
        "(-0.280000, 1.614122, -0.179596)",
        "(-0.280000, 1.610530, -0.184017)",
        "(-0.280000, 1.606667, -0.187943)",
        "(-0.280000, 1.602628, -0.191366)",
        "(-0.280000, 1.598509, -0.194290)",
        "(-0.280000, 1.594360, -0.196769)",
        "(-0.280000, 1.590271, -0.198815)",
        "(-0.280000, 1.586310, -0.200482)",
        "(-0.280000, 1.582500, -0.201840)",
        "(-0.280000, 1.578885, -0.202952)",
        "(-0.280000, 1.575502, -0.203873)",
        "(-0.280000, 1.572331, -0.204683)",
        "(-0.280000, 1.569374, -0.205444)",
        "(-0.280000, 1.566611, -0.206218)",
        "(-0.280000, 1.563998, -0.207054)",
        "(-0.280000, 1.561495, -0.207996)",
        "(-0.280000, 1.559055, -0.209070)",
        "(-0.280000, 1.556597, -0.210300)",
        "(-0.280000, 1.554078, -0.211682)",
        "(-0.280000, 1.551441, -0.213200)",
        "(-0.280000, 1.548608, -0.214838)",
        "(-0.280000, 1.545537, -0.216550)",
        "(-0.280000, 1.542175, -0.218283)",
        "(-0.280000, 1.538514, -0.219972)",
        "(-0.280000, 1.534505, -0.221555)",
        "(-0.280000, 1.530151, -0.222952)",
        "(-0.280000, 1.525467, -0.224079)",
        "(-0.280000, 1.520462, -0.224871)",
        "(-0.280000, 1.515181, -0.225248)",
        "(-0.280000, 1.509692, -0.225145)",
        "(-0.280000, 1.504015, -0.224495)",
        "(-0.280000, 1.498256, -0.223264)",
        "(-0.280000, 1.492504, -0.221420)",
        "(-0.280000, 1.486806, -0.218932)",
        "(-0.280000, 1.481258, -0.215789)",
        "(-0.280000, 1.475969, -0.212034)",
        "(-0.280000, 1.470973, -0.207657)",
        "(-0.280000, 1.466350, -0.202704)",
        "(-0.280000, 1.462158, -0.197222)",
        "(-0.280000, 1.458415, -0.191251)",
        "(-0.280000, 1.455143, -0.184843)",
        "(-0.280000, 1.452368, -0.178061)",
        "(-0.280000, 1.450145, -0.170889)",
        "(-0.280000, 1.448567, -0.163434)",
        "(-0.280000, 1.447703, -0.155775)",
        "(-0.280000, 1.447603, -0.147949)",
        "(-0.280000, 1.448313, -0.140057)",
        "(-0.280000, 1.449846, -0.132229)",
        "(-0.280000, 1.452201, -0.124576)",
        "(-0.280000, 1.455380, -0.117152)",
        "(-0.280000, 1.459357, -0.110065)",
        "(-0.280000, 1.464054, -0.103458)",
        "(-0.280000, 1.469449, -0.097360)",
        "(-0.280000, 1.475460, -0.091867)",
        "(-0.280000, 1.481998, -0.087046)",
        "(-0.280000, 1.488991, -0.082938)",
        "(-0.280000, 1.496339, -0.079586)",
        "(-0.280000, 1.503939, -0.077011)",
        "(-0.280000, 1.511710, -0.075219)",
        "(-0.280000, 1.519551, -0.074207)",
        "(-0.280000, 1.527349, -0.073954)",
        "(-0.280000, 1.535085, -0.074427)",
        "(-0.280000, 1.542626, -0.075591)",
        "(-0.280000, 1.549901, -0.077386)",
        "(-0.280000, 1.556899, -0.079767)",
        "(-0.280000, 1.563567, -0.082669)",
        "(-0.280000, 1.569823, -0.086013)",
        "(-0.280000, 1.575700, -0.089753)",
        "(-0.280000, 1.581169, -0.093817)",
        "(-0.280000, 1.586226, -0.098134)",
        "(-0.280000, 1.590889, -0.102664)",
        "(-0.280000, 1.595173, -0.107348)",
        "(-0.280000, 1.599104, -0.112144)",
        "(-0.280000, 1.602710, -0.117012)",
        "(-0.280000, 1.606028, -0.121939)",
        "(-0.280000, 1.609092, -0.126905)",
        "(-0.280000, 1.611928, -0.131889)",
        "(-0.280000, 1.614590, -0.136936)",
        "(-0.280000, 1.617082, -0.142021)",
        "(-0.280000, 1.619426, -0.147159)",
        "(-0.280000, 1.621649, -0.152417)",
        "(-0.280000, 1.623739, -0.157784)",
        "(-0.280000, 1.625688, -0.163284)",
        "(-0.280000, 1.627488, -0.168981)",
        "(-0.280000, 1.629104, -0.174896)",
        "(-0.280000, 1.630490, -0.181003)",
        "(-0.280000, 1.631606, -0.187365)",
        "(-0.280000, 1.632390, -0.193962)",
        "(-0.280000, 1.632771, -0.200775)",
        "(-0.280000, 1.632690, -0.207789)",
        "(-0.280000, 1.632071, -0.214953)",
        "(-0.280000, 1.630851, -0.222178)",
        "(-0.280000, 1.628956, -0.229443)",
        "(-0.280000, 1.626363, -0.236608)",
        "(-0.280000, 1.623056, -0.243570)",
        "(-0.280000, 1.619001, -0.250282)",
        "(-0.280000, 1.614246, -0.256600)",
        "(-0.280000, 1.608814, -0.262441)",
        "(-0.280000, 1.602776, -0.267699)",
        "(-0.280000, 1.596143, -0.272337)",
        "(-0.280000, 1.589041, -0.276251)",
        "(-0.280000, 1.581566, -0.279386)",
        "(-0.280000, 1.573766, -0.281719)",
        "(-0.280000, 1.565745, -0.283217)",
        "(-0.280000, 1.557664, -0.283861)",
        "(-0.280000, 1.549557, -0.283660)",
        "(-0.280000, 1.541529, -0.282631)",
        "(-0.280000, 1.533732, -0.280810)",
        "(-0.280000, 1.526186, -0.278233)",
        "(-0.280000, 1.518991, -0.274956)",
        "(-0.280000, 1.512218, -0.271051)",
        "(-0.280000, 1.505911, -0.266574)",
        "(-0.280000, 1.500119, -0.261607)",
        "(-0.280000, 1.494886, -0.256243)",
        "(-0.280000, 1.490186, -0.250520)",
        "(-0.280000, 1.486065, -0.244546)",
        "(-0.280000, 1.482514, -0.238406)",
        "(-0.280000, 1.479485, -0.232117)",
        "(-0.280000, 1.476984, -0.225780)",
        "(-0.280000, 1.474974, -0.219455)",
        "(-0.280000, 1.473402, -0.213147)",
        "(-0.280000, 1.472229, -0.206896)",
        "(-0.280000, 1.471421, -0.200749)",
        "(-0.280000, 1.470930, -0.194724)",
        "(-0.280000, 1.470708, -0.188775)",
        "(-0.280000, 1.470725, -0.182940)",
        "(-0.280000, 1.470946, -0.177210)",
        "(-0.280000, 1.471347, -0.171531)",
        "(-0.280000, 1.471914, -0.165884)",
        "(-0.280000, 1.472634, -0.160284)",
        "(-0.280000, 1.473517, -0.154656)",
        "(-0.280000, 1.474572, -0.148994)",
        "(-0.280000, 1.475823, -0.143282)",
        "(-0.280000, 1.477300, -0.137493)",
        "(-0.280000, 1.479041, -0.131628)",
        "(-0.280000, 1.481093, -0.125697)",
        "(-0.280000, 1.483501, -0.119705)",
        "(-0.280000, 1.486317, -0.113687)",
        "(-0.280000, 1.489577, -0.107708)",
        "(-0.280000, 1.493357, -0.101783)",
        "(-0.280000, 1.497661, -0.096025)",
        "(-0.280000, 1.502502, -0.090516)",
        "(-0.280000, 1.507899, -0.085239)",
        "(-0.280000, 1.513792, -0.080241)",
        "(-0.280000, 1.520161, -0.075554)",
        "(-0.280000, 1.527039, -0.071183)",
        "(-0.280000, 1.534417, -0.067185)",
        "(-0.280000, 1.542252, -0.063622)",
        "(-0.280000, 1.550516, -0.060562)",
        "(-0.280000, 1.559253, -0.058057)",
        "(-0.280000, 1.568362, -0.056187)",
        "(-0.280000, 1.577782, -0.055027)",
        "(-0.280000, 1.587506, -0.054642)",
        "(-0.280000, 1.597446, -0.055107)",
        "(-0.280000, 1.607442, -0.056459)",
        "(-0.280000, 1.617204, -0.059202)",
        "(-0.280000, 1.625565, -0.064652)",
        "(-0.280000, 1.633460, -0.070673)",
        "(-0.280000, 1.640911, -0.077280)",
        "(-0.280000, 1.647868, -0.084437)",
        "(-0.280000, 1.654244, -0.092047)",
        "(-0.280000, 1.660059, -0.100133)",
        "(-0.280000, 1.665260, -0.108625)",
        "(-0.280000, 1.669816, -0.117471)",
        "(-0.280000, 1.673709, -0.126638)",
        "(-0.280000, 1.676914, -0.136067)",
        "(-0.280000, 1.679412, -0.145698)",
        "(-0.280000, 1.681193, -0.155497)",
        "(-0.280000, 1.682245, -0.165400)",
        "(-0.280000, 1.682562, -0.175324)",
        "(-0.280000, 1.682143, -0.185295)",
        "(-0.280000, 1.680990, -0.195187)",
        "(-0.280000, 1.679109, -0.204967)",
        "(-0.280000, 1.676513, -0.214573)",
        "(-0.280000, 1.673211, -0.223968)",
        "(-0.280000, 1.669225, -0.233095)",
        "(-0.280000, 1.662585, -0.240744)",
        "(-0.280000, 1.654950, -0.247384)",
        "(-0.280000, 1.646910, -0.253214)",
        "(-0.280000, 1.638598, -0.258217)",
        "(-0.280000, 1.630049, -0.262449)",
        "(-0.280000, 1.621409, -0.265887)",
        "(-0.280000, 1.612773, -0.268572)",
        "(-0.280000, 1.604144, -0.270569)",
        "(-0.280000, 1.595640, -0.271893)",
        "(-0.280000, 1.587320, -0.272595)",
        "(-0.280000, 1.579155, -0.272726)",
        "(-0.280000, 1.571234, -0.272305)",
        "(-0.280000, 1.563588, -0.271367)",
        "(-0.280000, 1.556195, -0.269920)",
        "(-0.280000, 1.549087, -0.267969)",
        "(-0.280000, 1.542349, -0.265511)",
        "(-0.280000, 1.535967, -0.262524)",
        "(-0.280000, 1.529997, -0.259021)",
        "(-0.280000, 1.524534, -0.255049)",
        "(-0.280000, 1.519581, -0.250624)",
        "(-0.280000, 1.515185, -0.245813)",
        "(-0.280000, 1.511401, -0.240694)",
        "(-0.280000, 1.508247, -0.235358)",
        "(-0.280000, 1.505708, -0.229857)",
        "(-0.280000, 1.503777, -0.224284)",
        "(-0.280000, 1.502452, -0.218753)",
        "(-0.280000, 1.501678, -0.213301)",
        "(-0.280000, 1.501404, -0.208006)",
        "(-0.280000, 1.501581, -0.202958)",
        "(-0.280000, 1.502134, -0.198165)",
        "(-0.280000, 1.502988, -0.193666)",
        "(-0.280000, 1.504068, -0.189507)",
        "(-0.280000, 1.505301, -0.185656)",
        "(-0.280000, 1.506613, -0.182108)",
        "(-0.280000, 1.507934, -0.178861)",
        "(-0.280000, 1.509215, -0.175850)",
        "(-0.280000, 1.510405, -0.173039)",
        "(-0.280000, 1.511468, -0.170373)",
        "(-0.280000, 1.512389, -0.167790)",
        "(-0.280000, 1.513160, -0.165230)",
        "(-0.280000, 1.513790, -0.162633)",
        "(-0.280000, 1.514302, -0.159939)",
        "(-0.280000, 1.514732, -0.157099)",
        "(-0.280000, 1.515130, -0.154076)",
        "(-0.280000, 1.515547, -0.150832)",
        "(-0.280000, 1.516051, -0.147352)",
        "(-0.280000, 1.516714, -0.143628)",
        "(-0.280000, 1.517595, -0.139695)",
        "(-0.280000, 1.518770, -0.135548)",
        "(-0.280000, 1.520309, -0.131236)",
        "(-0.280000, 1.522250, -0.126834)",
        "(-0.280000, 1.524658, -0.122377)",
        "(-0.280000, 1.527563, -0.117951)",
        "(-0.280000, 1.530986, -0.113649)",
        "(-0.280000, 1.534938, -0.109535)",
        "(-0.280000, 1.539411, -0.105705)",
        "(-0.280000, 1.544379, -0.102253)",
        "(-0.280000, 1.549814, -0.099236)",
        "(-0.280000, 1.555667, -0.096734)",
        "(-0.280000, 1.561874, -0.094812)",
        "(-0.280000, 1.568384, -0.093498)",
        "(-0.280000, 1.575125, -0.092831)",
        "(-0.280000, 1.582025, -0.092828)",
        "(-0.280000, 1.589042, -0.093477)",
        "(-0.280000, 1.596119, -0.094767)",
        "(-0.280000, 1.603215, -0.096672)",
        "(-0.280000, 1.610324, -0.099162)",
        "(-0.280000, 1.617416, -0.102229)",
        "(-0.280000, 1.624452, -0.105872)",
        "(-0.280000, 1.631418, -0.110100)",
        "(-0.280000, 1.638261, -0.114927)",
        "(-0.280000, 1.644937, -0.120385)",
        "(-0.280000, 1.651342, -0.126437)",
        "(-0.280000, 1.657453, -0.133140)",
        "(-0.280000, 1.663168, -0.140476)",
        "(-0.280000, 1.668387, -0.148425)",
        "(-0.280000, 1.673043, -0.156970)",
        "(-0.280000, 1.677030, -0.166065)",
        "(-0.280000, 1.680250, -0.175644)",
        "(-0.280000, 1.682117, -0.185610)",
        "(-0.280000, 1.680941, -0.195499)",
        "(-0.280000, 1.679040, -0.205265)",
        "(-0.280000, 1.676419, -0.214872)",
        "(-0.280000, 1.673097, -0.224260)",
        "(-0.280000, 1.669093, -0.233368)",
        "(-0.280000, 1.664423, -0.242163)",
        "(-0.280000, 1.659116, -0.250590)",
        "(-0.280000, 1.653206, -0.258594)",
        "(-0.280000, 1.646716, -0.266146)",
        "(-0.280000, 1.639685, -0.273198)",
        "(-0.280000, 1.632159, -0.279706)",
        "(-0.280000, 1.624166, -0.285645)",
        "(-0.280000, 1.615755, -0.290978)",
        "(-0.280000, 1.606982, -0.295670)",
        "(-0.280000, 1.597878, -0.299705)",
        "(-0.280000, 1.588501, -0.303057)",
        "(-0.280000, 1.578880, -0.305711)",
        "(-0.280000, 1.569141, -0.307637)",
        "(-0.280000, 1.559256, -0.308843)",
        "(-0.280000, 1.549287, -0.309315)",
        "(-0.280000, 1.539509, -0.306755)",
        "(-0.280000, 1.530174, -0.302854)",
        "(-0.280000, 1.521365, -0.298228)",
        "(-0.280000, 1.513197, -0.292995)",
        "(-0.280000, 1.505633, -0.287214)",
        "(-0.280000, 1.498704, -0.280985)",
        "(-0.280000, 1.492470, -0.274434)",
        "(-0.280000, 1.486871, -0.267595)",
        "(-0.280000, 1.481901, -0.260549)",
        "(-0.280000, 1.477584, -0.253402)",
        "(-0.280000, 1.473860, -0.246153)",
        "(-0.280000, 1.470715, -0.238854)",
        "(-0.280000, 1.468168, -0.231586)",
        "(-0.280000, 1.466187, -0.224317)",
        "(-0.280000, 1.464786, -0.217082)",
        "(-0.280000, 1.463995, -0.209956)",
        "(-0.280000, 1.463789, -0.202929)",
        "(-0.280000, 1.464140, -0.196057)",
        "(-0.280000, 1.465016, -0.189431)",
        "(-0.280000, 1.466378, -0.183037)",
        "(-0.280000, 1.468177, -0.176914)",
        "(-0.280000, 1.470364, -0.171114)",
        "(-0.280000, 1.472881, -0.165657)",
        "(-0.280000, 1.475692, -0.160506)",
        "(-0.280000, 1.478737, -0.155702)",
        "(-0.280000, 1.481962, -0.151240)",
        "(-0.280000, 1.485347, -0.147069)",
        "(-0.280000, 1.488838, -0.143205)",
        "(-0.280000, 1.492398, -0.139622)",
        "(-0.280000, 1.496033, -0.136264)",
        "(-0.280000, 1.499704, -0.133132)",
        "(-0.280000, 1.503397, -0.130197)",
        "(-0.280000, 1.507144, -0.127408)",
        "(-0.280000, 1.510925, -0.124765)",
        "(-0.280000, 1.514748, -0.122249)",
        "(-0.280000, 1.518661, -0.119827)",
        "(-0.280000, 1.522659, -0.117511)",
        "(-0.280000, 1.526758, -0.115303)",
        "(-0.280000, 1.531019, -0.113196)",
        "(-0.280000, 1.535430, -0.111218)",
        "(-0.280000, 1.540008, -0.109395)",
        "(-0.280000, 1.544806, -0.107746)",
        "(-0.280000, 1.549797, -0.106316)",
        "(-0.280000, 1.554990, -0.105149)",
        "(-0.280000, 1.560389, -0.104280)",
        "(-0.280000, 1.565972, -0.103760)",
        "(-0.280000, 1.571728, -0.103641)",
        "(-0.280000, 1.577580, -0.103957)",
        "(-0.280000, 1.583534, -0.104754)",
        "(-0.280000, 1.589530, -0.106074)",
        "(-0.280000, 1.595469, -0.107925)",
        "(-0.280000, 1.601333, -0.110344)",
        "(-0.280000, 1.607044, -0.113342)",
        "(-0.280000, 1.612493, -0.116889)",
        "(-0.280000, 1.617652, -0.120999)",
        "(-0.280000, 1.622441, -0.125651)",
        "(-0.280000, 1.626765, -0.130765)",
        "(-0.280000, 1.630601, -0.136339)",
        "(-0.280000, 1.633890, -0.142313)",
        "(-0.280000, 1.636577, -0.148577)",
        "(-0.280000, 1.638660, -0.155116)",
        "(-0.280000, 1.640121, -0.161854)",
        "(-0.280000, 1.640959, -0.168673)",
        "(-0.280000, 1.641205, -0.175582)",
        "(-0.280000, 1.640890, -0.182475)",
        "(-0.280000, 1.640062, -0.189304)",
        "(-0.280000, 1.638725, -0.196089)",
        "(-0.280000, 1.636893, -0.202742)",
        "(-0.280000, 1.634582, -0.209221)",
        "(-0.280000, 1.631785, -0.215545)",
        "(-0.280000, 1.628534, -0.221632)",
        "(-0.280000, 1.624843, -0.227462)",
        "(-0.280000, 1.620735, -0.232999)",
        "(-0.280000, 1.616225, -0.238221)",
        "(-0.280000, 1.611341, -0.243096)",
        "(-0.280000, 1.606116, -0.247593)",
        "(-0.280000, 1.600567, -0.251695)",
        "(-0.280000, 1.594731, -0.255376)",
        "(-0.280000, 1.588644, -0.258613)",
        "(-0.280000, 1.582329, -0.261394)",
        "(-0.280000, 1.575811, -0.263706)",
        "(-0.280000, 1.569175, -0.265520)",
        "(-0.280000, 1.562403, -0.266843)",
        "(-0.280000, 1.555537, -0.267664)",
        "(-0.280000, 1.548665, -0.267974)",
        "(-0.280000, 1.541767, -0.267775)",
        "(-0.280000, 1.534889, -0.267065)",
        "(-0.280000, 1.528117, -0.265855)",
        "(-0.280000, 1.521432, -0.264144)",
        "(-0.280000, 1.514878, -0.261938)",
        "(-0.280000, 1.508538, -0.259268)",
        "(-0.280000, 1.502381, -0.256121)",
        "(-0.280000, 1.496486, -0.252534)",
        "(-0.280000, 1.490889, -0.248535)",
        "(-0.280000, 1.485575, -0.244110)",
        "(-0.280000, 1.480613, -0.239314)",
        "(-0.280000, 1.476020, -0.234165)",
        "(-0.280000, 1.471823, -0.228696)",
        "(-0.280000, 1.468038, -0.222926)",
        "(-0.280000, 1.464690, -0.216893)",
        "(-0.280000, 1.461799, -0.210634)",
        "(-0.280000, 1.459376, -0.204173)",
        "(-0.280000, 1.457434, -0.197536)",
        "(-0.280000, 1.455994, -0.190810)",
        "(-0.280000, 1.455052, -0.183974)",
        "(-0.280000, 1.454618, -0.177073)",
        "(-0.280000, 1.454693, -0.170194)",
        "(-0.280000, 1.455278, -0.163319)",
        "(-0.280000, 1.456373, -0.156491)",
        "(-0.280000, 1.457960, -0.149797)",
        "(-0.280000, 1.460043, -0.143219)",
        "(-0.280000, 1.462613, -0.136799)",
        "(-0.280000, 1.465634, -0.130619)",
        "(-0.280000, 1.469121, -0.124648)",
        "(-0.280000, 1.473032, -0.118963)",
        "(-0.280000, 1.477332, -0.113593)",
        "(-0.280000, 1.482008, -0.108494)",
        "(-0.280000, 1.486982, -0.103695)",
        "(-0.280000, 1.492218, -0.099187)",
        "(-0.280000, 1.497744, -0.094927)",
        "(-0.280000, 1.503510, -0.090943)",
        "(-0.280000, 1.509540, -0.087221)",
        "(-0.280000, 1.515790, -0.083796)",
        "(-0.280000, 1.522316, -0.080657)",
        "(-0.280000, 1.529118, -0.077838)",
        "(-0.280000, 1.536144, -0.075386)",
        "(-0.280000, 1.543447, -0.073320)",
        "(-0.280000, 1.551012, -0.071692)",
        "(-0.280000, 1.558761, -0.070552)",
        "(-0.280000, 1.566729, -0.069939)",
        "(-0.280000, 1.574873, -0.069910)",
        "(-0.280000, 1.583086, -0.070496)",
        "(-0.280000, 1.591394, -0.071753)",
        "(-0.280000, 1.599675, -0.073697)",
        "(-0.280000, 1.607847, -0.076349)",
        "(-0.280000, 1.615899, -0.079751)",
        "(-0.280000, 1.623692, -0.083879)",
        "(-0.280000, 1.631134, -0.088716)",
        "(-0.280000, 1.638200, -0.094288)",
        "(-0.280000, 1.644756, -0.100519)",
        "(-0.280000, 1.650729, -0.107372)",
        "(-0.280000, 1.656060, -0.114799)",
        "(-0.280000, 1.660675, -0.122731)",
        "(-0.280000, 1.664513, -0.131081)",
        "(-0.280000, 1.667535, -0.139782)",
        "(-0.280000, 1.669705, -0.148755)",
        "(-0.280000, 1.670991, -0.157866)",
        "(-0.280000, 1.671388, -0.167010)",
        "(-0.280000, 1.670903, -0.176167)",
        "(-0.280000, 1.669546, -0.185173)",
        "(-0.280000, 1.667355, -0.193930)",
        "(-0.280000, 1.664351, -0.202425)",
        "(-0.280000, 1.660598, -0.210514)",
        "(-0.280000, 1.656158, -0.218139)",
        "(-0.280000, 1.651083, -0.225251)",
        "(-0.280000, 1.645450, -0.231793)",
        "(-0.280000, 1.639345, -0.237720)",
        "(-0.280000, 1.632827, -0.243010)",
        "(-0.280000, 1.625982, -0.247638)",
        "(-0.280000, 1.618897, -0.251594)",
        "(-0.280000, 1.611626, -0.254877)",
        "(-0.280000, 1.604236, -0.257502)",
        "(-0.280000, 1.596842, -0.259454)",
        "(-0.280000, 1.589447, -0.260774)",
        "(-0.280000, 1.582115, -0.261479)",
        "(-0.280000, 1.574947, -0.261579)",
        "(-0.280000, 1.567919, -0.261110)",
        "(-0.280000, 1.561127, -0.260095)",
        "(-0.280000, 1.554618, -0.258585)",
        "(-0.280000, 1.548372, -0.256613)",
        "(-0.280000, 1.542465, -0.254233)",
        "(-0.280000, 1.536891, -0.251495)",
        "(-0.280000, 1.531702, -0.248464)",
        "(-0.280000, 1.526858, -0.245172)",
        "(-0.280000, 1.522360, -0.241675)",
        "(-0.280000, 1.518231, -0.238035)",
        "(-0.280000, 1.514416, -0.234269)",
        "(-0.280000, 1.510896, -0.230417)",
        "(-0.280000, 1.507674, -0.226528)",
        "(-0.280000, 1.504683, -0.222587)",
        "(-0.280000, 1.501920, -0.218631)",
        "(-0.280000, 1.499355, -0.214672)",
        "(-0.280000, 1.496940, -0.210674)",
        "(-0.280000, 1.494674, -0.206657)",
        "(-0.280000, 1.492534, -0.202601)",
        "(-0.280000, 1.490505, -0.198481)",
        "(-0.280000, 1.488586, -0.194280)",
        "(-0.280000, 1.486781, -0.189977)",
        "(-0.280000, 1.485096, -0.185544)",
        "(-0.280000, 1.483551, -0.180952)",
        "(-0.280000, 1.482179, -0.176221)",
        "(-0.280000, 1.481000, -0.171298)",
        "(-0.280000, 1.480059, -0.166181)",
        "(-0.280000, 1.479395, -0.160911)",
        "(-0.280000, 1.479053, -0.155444)",
        "(-0.280000, 1.479075, -0.149837)",
        "(-0.280000, 1.479506, -0.144108)",
        "(-0.280000, 1.480390, -0.138303)",
        "(-0.280000, 1.481757, -0.132455)",
        "(-0.280000, 1.483641, -0.126625)",
        "(-0.280000, 1.486063, -0.120882)",
        "(-0.280000, 1.489035, -0.115279)",
        "(-0.280000, 1.492570, -0.109884)",
        "(-0.280000, 1.496624, -0.104802)",
        "(-0.280000, 1.501213, -0.100064)",
        "(-0.280000, 1.506303, -0.095746)",
        "(-0.280000, 1.511810, -0.091936)",
        "(-0.280000, 1.517740, -0.088650)",
        "(-0.280000, 1.523989, -0.085956)",
        "(-0.280000, 1.530483, -0.083886)",
        "(-0.280000, 1.537206, -0.082441)",
        "(-0.280000, 1.544038, -0.081638)",
        "(-0.280000, 1.550920, -0.081461)",
        "(-0.280000, 1.557804, -0.081881)",
        "(-0.280000, 1.564649, -0.082860)",
        "(-0.280000, 1.571368, -0.084335)",
        "(-0.280000, 1.577996, -0.086261)",
        "(-0.280000, 1.584517, -0.088598)",
        "(-0.280000, 1.590878, -0.091294)",
        "(-0.280000, 1.597145, -0.094359)",
        "(-0.280000, 1.603272, -0.097761)",
        "(-0.280000, 1.609269, -0.101507)",
        "(-0.280000, 1.615121, -0.105601)",
        "(-0.280000, 1.620827, -0.110059)",
        "(-0.280000, 1.626368, -0.114907)",
        "(-0.280000, 1.631680, -0.120117)",
        "(-0.280000, 1.636769, -0.125748)",
        "(-0.280000, 1.641581, -0.131807)",
        "(-0.280000, 1.646038, -0.138247)",
        "(-0.280000, 1.650124, -0.145134)",
        "(-0.280000, 1.653756, -0.152404)",
        "(-0.280000, 1.656870, -0.160025)",
        "(-0.280000, 1.659427, -0.168029)",
        "(-0.280000, 1.661355, -0.176312)",
        "(-0.280000, 1.662598, -0.184832)",
        "(-0.280000, 1.663120, -0.193538)",
        "(-0.280000, 1.662875, -0.202352)",
        "(-0.280000, 1.661832, -0.211186)",
        "(-0.280000, 1.659976, -0.219970)",
        "(-0.280000, 1.657289, -0.228626)",
        "(-0.280000, 1.653804, -0.237000)",
        "(-0.280000, 1.649509, -0.245071)",
        "(-0.280000, 1.644434, -0.252739)",
        "(-0.280000, 1.638663, -0.259865)",
        "(-0.280000, 1.632190, -0.266444)",
        "(-0.280000, 1.625124, -0.272354)",
        "(-0.280000, 1.617511, -0.277557)",
        "(-0.280000, 1.609491, -0.281965)",
        "(-0.280000, 1.601086, -0.285579)",
        "(-0.280000, 1.592394, -0.288363)",
        "(-0.280000, 1.583574, -0.290280)",
        "(-0.280000, 1.574628, -0.291353)",
        "(-0.280000, 1.565715, -0.291573)",
        "(-0.280000, 1.556931, -0.290972)",
        "(-0.280000, 1.548288, -0.289576)",
        "(-0.280000, 1.539928, -0.287427)",
        "(-0.280000, 1.531909, -0.284582)",
        "(-0.280000, 1.524278, -0.281084)",
        "(-0.280000, 1.517080, -0.276994)",
        "(-0.280000, 1.510410, -0.272402)",
        "(-0.280000, 1.504244, -0.267340)",
        "(-0.280000, 1.498617, -0.261879)",
        "(-0.280000, 1.493590, -0.256117)",
        "(-0.280000, 1.489117, -0.250064)",
        "(-0.280000, 1.485247, -0.243814)",
        "(-0.280000, 1.481980, -0.237434)",
        "(-0.280000, 1.479286, -0.230927)",
        "(-0.280000, 1.477184, -0.224389)",
        "(-0.280000, 1.475646, -0.217873)",
        "(-0.280000, 1.474651, -0.211413)",
        "(-0.280000, 1.474162, -0.205051)",
        "(-0.280000, 1.474150, -0.198853)",
        "(-0.280000, 1.474567, -0.192859)",
        "(-0.280000, 1.475368, -0.187047)",
        "(-0.280000, 1.476511, -0.181476)",
        "(-0.280000, 1.477942, -0.176150)",
        "(-0.280000, 1.479627, -0.171062)",
        "(-0.280000, 1.481519, -0.166210)",
        "(-0.280000, 1.483579, -0.161588)",
        "(-0.280000, 1.485783, -0.157170)",
        "(-0.280000, 1.488106, -0.152931)",
        "(-0.280000, 1.490518, -0.148877)",
        "(-0.280000, 1.493032, -0.144941)",
        "(-0.280000, 1.495629, -0.141129)",
        "(-0.280000, 1.498309, -0.137421)",
        "(-0.280000, 1.501109, -0.133769)",
        "(-0.280000, 1.504024, -0.130186)",
        "(-0.280000, 1.507080, -0.126661)",
        "(-0.280000, 1.510307, -0.123186)",
        "(-0.280000, 1.513738, -0.119766)",
        "(-0.280000, 1.517371, -0.116439)",
        "(-0.280000, 1.521261, -0.113200)",
        "(-0.280000, 1.525430, -0.110088)",
        "(-0.280000, 1.529859, -0.107158)",
        "(-0.280000, 1.534608, -0.104428)",
        "(-0.280000, 1.539643, -0.101962)",
        "(-0.280000, 1.544981, -0.099808)",
        "(-0.280000, 1.550564, -0.098027)",
        "(-0.280000, 1.556412, -0.096660)",
        "(-0.280000, 1.562485, -0.095767)",
        "(-0.280000, 1.568693, -0.095390)",
        "(-0.280000, 1.575046, -0.095574)",
        "(-0.280000, 1.581436, -0.096346)",
        "(-0.280000, 1.587800, -0.097734)",
        "(-0.280000, 1.594080, -0.099747)",
        "(-0.280000, 1.600195, -0.102387)",
        "(-0.280000, 1.606063, -0.105643)",
        "(-0.280000, 1.611626, -0.109492)",
        "(-0.280000, 1.616820, -0.113910)",
        "(-0.280000, 1.621554, -0.118813)",
        "(-0.280000, 1.625828, -0.124199)",
        "(-0.280000, 1.629576, -0.129967)",
        "(-0.280000, 1.632779, -0.136043)",
        "(-0.280000, 1.635460, -0.142414)",
        "(-0.280000, 1.637612, -0.148969)",
        "(-0.280000, 1.639263, -0.155661)",
        "(-0.280000, 1.640417, -0.162463)",
        "(-0.280000, 1.641067, -0.169347)",
        "(-0.280000, 1.641205, -0.176223)",
        "(-0.280000, 1.640833, -0.183127)",
        "(-0.280000, 1.639954, -0.189970)",
        "(-0.280000, 1.638571, -0.196729)",
        "(-0.280000, 1.636695, -0.203362)",
        "(-0.280000, 1.634332, -0.209844)",
        "(-0.280000, 1.631489, -0.216147)",
        "(-0.280000, 1.628207, -0.222190)",
        "(-0.280000, 1.624467, -0.228006)",
        "(-0.280000, 1.620317, -0.233517)",
        "(-0.280000, 1.615785, -0.238691)",
        "(-0.280000, 1.610858, -0.243541)",
        "(-0.280000, 1.605597, -0.248004)",
        "(-0.280000, 1.600025, -0.252063)",
        "(-0.280000, 1.594164, -0.255702)",
        "(-0.280000, 1.588037, -0.258905)",
        "(-0.280000, 1.581723, -0.261632)",
        "(-0.280000, 1.575190, -0.263898)",
        "(-0.280000, 1.568523, -0.265670)",
        "(-0.280000, 1.561764, -0.266942)",
        "(-0.280000, 1.554893, -0.267715)",
        "(-0.280000, 1.547999, -0.267977)",
        "(-0.280000, 1.541110, -0.267730)",
        "(-0.280000, 1.534253, -0.266973)",
        "(-0.280000, 1.527455, -0.265709)",
        "(-0.280000, 1.520805, -0.263956)",
        "(-0.280000, 1.514268, -0.261705)",
        "(-0.280000, 1.507929, -0.258982)",
        "(-0.280000, 1.501808, -0.255798)",
        "(-0.280000, 1.495945, -0.252174)",
        "(-0.280000, 1.490360, -0.248124)",
        "(-0.280000, 1.485079, -0.243662)",
        "(-0.280000, 1.480167, -0.238847)",
        "(-0.280000, 1.475601, -0.233656)",
        "(-0.280000, 1.471440, -0.228153)",
        "(-0.280000, 1.467700, -0.222363)",
        "(-0.280000, 1.464395, -0.216307)",
        "(-0.280000, 1.461546, -0.210024)",
        "(-0.280000, 1.459172, -0.203553)",
        "(-0.280000, 1.457280, -0.196918)",
        "(-0.280000, 1.455880, -0.190147)",
        "(-0.280000, 1.454990, -0.183328)",
        "(-0.280000, 1.454603, -0.176424)",
        "(-0.280000, 1.454728, -0.169527)",
        "(-0.280000, 1.455361, -0.162663)",
        "(-0.280000, 1.456500, -0.155859)",
        "(-0.280000, 1.458143, -0.149143)",
        "(-0.280000, 1.460275, -0.142604)",
        "(-0.280000, 1.462935, -0.136242)",
        "(-0.280000, 1.466141, -0.130126)",
        "(-0.280000, 1.469865, -0.124368)",
        "(-0.280000, 1.474127, -0.118973)",
        "(-0.280000, 1.478865, -0.114045)",
        "(-0.280000, 1.484051, -0.109617)",
        "(-0.280000, 1.489588, -0.105769)",
        "(-0.280000, 1.495467, -0.102491)",
        "(-0.280000, 1.501576, -0.099838)",
        "(-0.280000, 1.507846, -0.097812)",
        "(-0.280000, 1.514214, -0.096412)",
        "(-0.280000, 1.520602, -0.095628)",
        "(-0.280000, 1.526934, -0.095431)",
        "(-0.280000, 1.533162, -0.095796)",
        "(-0.280000, 1.539237, -0.096677)",
        "(-0.280000, 1.545070, -0.098028)",
        "(-0.280000, 1.550686, -0.099803)",
        "(-0.280000, 1.556015, -0.101945)",
        "(-0.280000, 1.561051, -0.104395)",
        "(-0.280000, 1.565795, -0.107113)",
        "(-0.280000, 1.570254, -0.110047)",
        "(-0.280000, 1.574406, -0.113137)",
        "(-0.280000, 1.578303, -0.116367)",
        "(-0.280000, 1.581963, -0.119702)",
        "(-0.280000, 1.585382, -0.123099)",
        "(-0.280000, 1.588624, -0.126574)",
        "(-0.280000, 1.591689, -0.130096)",
        "(-0.280000, 1.594609, -0.133669)",
        "(-0.280000, 1.597410, -0.137307)",
        "(-0.280000, 1.600112, -0.141029)",
        "(-0.280000, 1.602715, -0.144836)",
        "(-0.280000, 1.605229, -0.148754)",
        "(-0.280000, 1.607656, -0.152815)",
        "(-0.280000, 1.609988, -0.157050)",
        "(-0.280000, 1.612194, -0.161449)",
        "(-0.280000, 1.614267, -0.166070)",
        "(-0.280000, 1.616171, -0.170928)",
        "(-0.280000, 1.617861, -0.175997)",
        "(-0.280000, 1.619307, -0.181335)",
        "(-0.280000, 1.620461, -0.186903)",
        "(-0.280000, 1.621272, -0.192696)",
        "(-0.280000, 1.621703, -0.198707)",
        "(-0.280000, 1.621698, -0.204916)",
        "(-0.280000, 1.621229, -0.211246)",
        "(-0.280000, 1.620242, -0.217720)",
        "(-0.280000, 1.618720, -0.224246)",
        "(-0.280000, 1.616631, -0.230779)",
        "(-0.280000, 1.613961, -0.237280)",
        "(-0.280000, 1.610687, -0.243696)",
        "(-0.280000, 1.606838, -0.249927)",
        "(-0.280000, 1.602360, -0.255932)",
        "(-0.280000, 1.597249, -0.261601)",
        "(-0.280000, 1.591566, -0.266802)",
        "(-0.280000, 1.585284, -0.271492)",
        "(-0.280000, 1.578503, -0.275553)",
        "(-0.280000, 1.571258, -0.278921)",
        "(-0.280000, 1.563687, -0.281517)",
        "(-0.280000, 1.555799, -0.283314)",
        "(-0.280000, 1.547750, -0.284264)",
        "(-0.280000, 1.539630, -0.284352)",
        "(-0.280000, 1.531529, -0.283575)",
        "(-0.280000, 1.523538, -0.281942)",
        "(-0.280000, 1.515814, -0.279495)",
        "(-0.280000, 1.508366, -0.276251)",
        "(-0.280000, 1.501337, -0.272281)",
        "(-0.280000, 1.494803, -0.267661)",
        "(-0.280000, 1.488771, -0.262423)",
        "(-0.280000, 1.483343, -0.256679)",
        "(-0.280000, 1.478542, -0.250513)",
        "(-0.280000, 1.474388, -0.243993)",
        "(-0.280000, 1.470885, -0.237200)",
        "(-0.280000, 1.468060, -0.230263)",
        "(-0.280000, 1.465863, -0.223193)",
        "(-0.280000, 1.464297, -0.216110)",
        "(-0.280000, 1.463316, -0.209073)",
        "(-0.280000, 1.462885, -0.202123)",
        "(-0.280000, 1.462952, -0.195300)",
        "(-0.280000, 1.463472, -0.188687)",
        "(-0.280000, 1.464392, -0.182240)",
        "(-0.280000, 1.465660, -0.176024)",
        "(-0.280000, 1.467228, -0.170014)",
        "(-0.280000, 1.469042, -0.164251)",
        "(-0.280000, 1.471077, -0.158659)",
        "(-0.280000, 1.473290, -0.153263)",
        "(-0.280000, 1.475656, -0.148029)",
        "(-0.280000, 1.478167, -0.142922)",
        "(-0.280000, 1.480812, -0.137917)",
        "(-0.280000, 1.483593, -0.132992)",
        "(-0.280000, 1.486529, -0.128113)",
        "(-0.280000, 1.489646, -0.123258)",
        "(-0.280000, 1.492946, -0.118448)",
        "(-0.280000, 1.496502, -0.113635)",
        "(-0.280000, 1.500322, -0.108859)",
        "(-0.280000, 1.504454, -0.104140)",
        "(-0.280000, 1.508940, -0.099497)",
        "(-0.280000, 1.513825, -0.094978)",
        "(-0.280000, 1.519094, -0.090669)",
        "(-0.280000, 1.524825, -0.086605)",
        "(-0.280000, 1.530979, -0.082893)",
        "(-0.280000, 1.537552, -0.079628)",
        "(-0.280000, 1.544523, -0.076890)",
        "(-0.280000, 1.551856, -0.074772)",
        "(-0.280000, 1.559427, -0.073351)",
        "(-0.280000, 1.567237, -0.072682)",
        "(-0.280000, 1.575140, -0.072810)",
        "(-0.280000, 1.583072, -0.073772)",
        "(-0.280000, 1.590872, -0.075561)",
        "(-0.280000, 1.598521, -0.078196)",
        "(-0.280000, 1.605860, -0.081636)",
        "(-0.280000, 1.612803, -0.085845)",
        "(-0.280000, 1.619275, -0.090779)",
        "(-0.280000, 1.625202, -0.096382)",
        "(-0.280000, 1.630472, -0.102536)",
        "(-0.280000, 1.635087, -0.109221)",
        "(-0.280000, 1.638964, -0.116302)",
        "(-0.280000, 1.642085, -0.123690)",
        "(-0.280000, 1.644437, -0.131306)",
        "(-0.280000, 1.646023, -0.139065)",
        "(-0.280000, 1.646843, -0.146820)",
        "(-0.280000, 1.646934, -0.154566)",
        "(-0.280000, 1.646323, -0.162168)",
        "(-0.280000, 1.645063, -0.169551)",
        "(-0.280000, 1.643199, -0.176716)",
        "(-0.280000, 1.640793, -0.183559)",
        "(-0.280000, 1.637914, -0.190054)",
        "(-0.280000, 1.634613, -0.196185)",
        "(-0.280000, 1.630956, -0.201946)",
        "(-0.280000, 1.627025, -0.207289)",
        "(-0.280000, 1.622844, -0.212280)",
        "(-0.280000, 1.618487, -0.216892)",
        "(-0.280000, 1.613985, -0.221170)",
        "(-0.280000, 1.609403, -0.225109)",
        "(-0.280000, 1.604724, -0.228786)",
        "(-0.280000, 1.599997, -0.232202)",
        "(-0.280000, 1.595226, -0.235400)",
        "(-0.280000, 1.590400, -0.238414)",
        "(-0.280000, 1.585501, -0.241276)",
        "(-0.280000, 1.580551, -0.243987)",
        "(-0.280000, 1.575472, -0.246587)",
        "(-0.280000, 1.570275, -0.249063)",
        "(-0.280000, 1.564922, -0.251410)",
        "(-0.280000, 1.559374, -0.253620)",
        "(-0.280000, 1.553596, -0.255663)",
        "(-0.280000, 1.547610, -0.257491)",
        "(-0.280000, 1.541336, -0.259068)",
        "(-0.280000, 1.534817, -0.260332)",
        "(-0.280000, 1.528053, -0.261209)",
        "(-0.280000, 1.521055, -0.261642)",
        "(-0.280000, 1.513855, -0.261544)",
        "(-0.280000, 1.506563, -0.260856)",
        "(-0.280000, 1.499182, -0.259496)",
        "(-0.280000, 1.491850, -0.257436)",
        "(-0.280000, 1.484655, -0.254639)",
        "(-0.280000, 1.477680, -0.251097)",
        "(-0.280000, 1.471023, -0.246807)",
        "(-0.280000, 1.464804, -0.241819)",
        "(-0.280000, 1.459111, -0.236170)",
        "(-0.280000, 1.454013, -0.229911)",
        "(-0.280000, 1.449585, -0.223102)",
        "(-0.280000, 1.445915, -0.215880)",
        "(-0.280000, 1.443013, -0.208257)",
        "(-0.280000, 1.440940, -0.200388)",
        "(-0.280000, 1.439706, -0.192362)",
        "(-0.280000, 1.439314, -0.184267)",
        "(-0.280000, 1.439756, -0.176189)",
        "(-0.280000, 1.441001, -0.168284)",
        "(-0.280000, 1.443023, -0.160556)",
        "(-0.280000, 1.445765, -0.153145)",
        "(-0.280000, 1.449165, -0.146109)",
        "(-0.280000, 1.453168, -0.139496)",
        "(-0.280000, 1.457704, -0.133345)",
        "(-0.280000, 1.462669, -0.127739)",
        "(-0.280000, 1.468033, -0.122636)",
        "(-0.280000, 1.473687, -0.118093)",
        "(-0.280000, 1.479560, -0.114094)",
        "(-0.280000, 1.485599, -0.110627)",
        "(-0.280000, 1.491744, -0.107663)",
        "(-0.280000, 1.497902, -0.105198)",
        "(-0.280000, 1.504088, -0.103165)",
        "(-0.280000, 1.510234, -0.101540)",
        "(-0.280000, 1.516303, -0.100287)",
        "(-0.280000, 1.522286, -0.099354)",
        "(-0.280000, 1.528188, -0.098704)",
        "(-0.280000, 1.534018, -0.098293)",
        "(-0.280000, 1.539745, -0.098096)",
        "(-0.280000, 1.545448, -0.098082)",
        "(-0.280000, 1.551106, -0.098235)",
        "(-0.280000, 1.556754, -0.098545)",
        "(-0.280000, 1.562428, -0.099015)",
        "(-0.280000, 1.568161, -0.099656)",
        "(-0.280000, 1.573935, -0.100483)",
        "(-0.280000, 1.579825, -0.101537)",
        "(-0.280000, 1.585799, -0.102845)",
        "(-0.280000, 1.591861, -0.104457)",
        "(-0.280000, 1.598010, -0.106420)",
        "(-0.280000, 1.604226, -0.108795)",
        "(-0.280000, 1.610424, -0.111609)",
        "(-0.280000, 1.616607, -0.114944)",
        "(-0.280000, 1.622662, -0.118814)",
        "(-0.280000, 1.628508, -0.123254)",
        "(-0.280000, 1.634104, -0.128263)",
        "(-0.280000, 1.639388, -0.133841)",
        "(-0.280000, 1.644272, -0.139922)",
        "(-0.280000, 1.648736, -0.146551)",
        "(-0.280000, 1.652690, -0.153644)",
        "(-0.280000, 1.656080, -0.161196)",
        "(-0.280000, 1.658834, -0.169095)",
        "(-0.280000, 1.660917, -0.177370)",
        "(-0.280000, 1.662267, -0.185894)",
        "(-0.280000, 1.662841, -0.194601)",
        "(-0.280000, 1.662612, -0.203428)",
        "(-0.280000, 1.661545, -0.212297)",
        "(-0.280000, 1.659647, -0.221054)",
        "(-0.280000, 1.656891, -0.229697)",
        "(-0.280000, 1.653300, -0.238086)",
        "(-0.280000, 1.648924, -0.246086)",
        "(-0.280000, 1.643752, -0.253692)",
        "(-0.280000, 1.637867, -0.260762)",
        "(-0.280000, 1.631325, -0.267231)",
        "(-0.280000, 1.624182, -0.273041)",
        "(-0.280000, 1.616506, -0.278141)",
        "(-0.280000, 1.608438, -0.282446)",
        "(-0.280000, 1.599982, -0.285969)",
        "(-0.280000, 1.591292, -0.288657)",
        "(-0.280000, 1.582451, -0.290509)",
        "(-0.280000, 1.573532, -0.291529)",
        "(-0.280000, 1.564615, -0.291735)",
        "(-0.280000, 1.555846, -0.291149)",
        "(-0.280000, 1.547210, -0.289810)",
        "(-0.280000, 1.538841, -0.287763)",
        "(-0.280000, 1.530760, -0.285060)",
        "(-0.280000, 1.523077, -0.281773)",
        "(-0.280000, 1.515745, -0.277939)",
        "(-0.280000, 1.508853, -0.273637)",
        "(-0.280000, 1.502403, -0.268935)",
        "(-0.280000, 1.496381, -0.263868)",
        "(-0.280000, 1.490819, -0.258515)",
        "(-0.280000, 1.485698, -0.252926)",
        "(-0.280000, 1.481000, -0.247129)",
        "(-0.280000, 1.476699, -0.241155)",
        "(-0.280000, 1.472812, -0.235074)",
        "(-0.280000, 1.469279, -0.228844)",
        "(-0.280000, 1.466117, -0.222522)",
        "(-0.280000, 1.463311, -0.216110)",
        "(-0.280000, 1.460858, -0.209596)",
        "(-0.280000, 1.458763, -0.202976)",
        "(-0.280000, 1.457062, -0.196302)",
        "(-0.280000, 1.455766, -0.189508)",
        "(-0.280000, 1.454930, -0.182661)",
        "(-0.280000, 1.454602, -0.175778)",
        "(-0.280000, 1.454831, -0.168887)",
        "(-0.280000, 1.455659, -0.162032)",
        "(-0.280000, 1.457101, -0.155314)",
        "(-0.280000, 1.459168, -0.148774)",
        "(-0.280000, 1.461854, -0.142472)",
        "(-0.280000, 1.465125, -0.136508)",
        "(-0.280000, 1.468943, -0.130933)",
        "(-0.280000, 1.473268, -0.125796)",
        "(-0.280000, 1.478047, -0.121137)",
        "(-0.280000, 1.483179, -0.117030)",
        "(-0.280000, 1.488646, -0.113453)",
        "(-0.280000, 1.494339, -0.110454)",
        "(-0.280000, 1.500189, -0.108024)",
        "(-0.280000, 1.506140, -0.106156)",
        "(-0.280000, 1.512132, -0.104826)",
        "(-0.280000, 1.518075, -0.104014)",
        "(-0.280000, 1.523942, -0.103686)",
        "(-0.280000, 1.529696, -0.103795)",
        "(-0.280000, 1.535261, -0.104302)",
        "(-0.280000, 1.540671, -0.105158)",
        "(-0.280000, 1.545869, -0.106320)",
        "(-0.280000, 1.550857, -0.107736)",
        "(-0.280000, 1.555646, -0.109373)",
        "(-0.280000, 1.560250, -0.111193)",
        "(-0.280000, 1.564650, -0.113156)",
        "(-0.280000, 1.568914, -0.115254)",
        "(-0.280000, 1.573029, -0.117460)",
        "(-0.280000, 1.577026, -0.119764)",
        "(-0.280000, 1.580943, -0.122177)",
        "(-0.280000, 1.584780, -0.124692)",
        "(-0.280000, 1.588573, -0.127333)",
        "(-0.280000, 1.592304, -0.130097)",
        "(-0.280000, 1.596021, -0.133040)",
        "(-0.280000, 1.599697, -0.136163)",
        "(-0.280000, 1.603326, -0.139501)",
        "(-0.280000, 1.606903, -0.143086)",
        "(-0.280000, 1.610406, -0.146952)",
        "(-0.280000, 1.613784, -0.151090)",
        "(-0.280000, 1.617030, -0.155567)",
        "(-0.280000, 1.620084, -0.160362)",
        "(-0.280000, 1.622897, -0.165489)",
        "(-0.280000, 1.625433, -0.170968)",
        "(-0.280000, 1.627632, -0.176761)",
        "(-0.280000, 1.629438, -0.182858)",
        "(-0.280000, 1.630814, -0.189246)",
        "(-0.280000, 1.631704, -0.195901)",
        "(-0.280000, 1.632073, -0.202734)",
        "(-0.280000, 1.631879, -0.209773)",
        "(-0.280000, 1.631102, -0.216919)",
        "(-0.280000, 1.629714, -0.224127)",
        "(-0.280000, 1.627696, -0.231376)",
        "(-0.280000, 1.625048, -0.238572)",
        "(-0.280000, 1.621750, -0.245657)",
        "(-0.280000, 1.617799, -0.252584)",
        "(-0.280000, 1.613180, -0.259283)",
        "(-0.280000, 1.607929, -0.265659)",
        "(-0.280000, 1.602054, -0.271638)",
        "(-0.280000, 1.595576, -0.277164)",
        "(-0.280000, 1.588517, -0.282160)",
        "(-0.280000, 1.580985, -0.286527)",
        "(-0.280000, 1.572953, -0.290239)",
        "(-0.280000, 1.564530, -0.293214)",
        "(-0.280000, 1.555840, -0.295393)",
        "(-0.280000, 1.546871, -0.296754)",
        "(-0.280000, 1.537781, -0.297254)",
        "(-0.280000, 1.528651, -0.296875)",
        "(-0.280000, 1.519560, -0.295614)",
        "(-0.280000, 1.510595, -0.293469)",
        "(-0.280000, 1.501916, -0.290479)",
        "(-0.280000, 1.493523, -0.286645)",
        "(-0.280000, 1.485550, -0.282024)",
        "(-0.280000, 1.478116, -0.276700)",
        "(-0.280000, 1.471210, -0.270683)",
        "(-0.280000, 1.464950, -0.264084)",
        "(-0.280000, 1.459371, -0.256981)",
        "(-0.280000, 1.454504, -0.249439)",
        "(-0.280000, 1.450367, -0.241537)",
        "(-0.280000, 1.447005, -0.233417)",
        "(-0.280000, 1.444377, -0.225083)",
        "(-0.280000, 1.442496, -0.216657)",
        "(-0.280000, 1.441344, -0.208233)",
        "(-0.280000, 1.440880, -0.199872)",
        "(-0.280000, 1.441072, -0.191619)",
        "(-0.280000, 1.441871, -0.183517)",
        "(-0.280000, 1.443228, -0.175669)",
        "(-0.280000, 1.445100, -0.168025)",
        "(-0.280000, 1.447433, -0.160667)",
        "(-0.280000, 1.450172, -0.153600)",
        "(-0.280000, 1.453290, -0.146803)",
        "(-0.280000, 1.456733, -0.140316)",
        "(-0.280000, 1.460467, -0.134122)",
        "(-0.280000, 1.464478, -0.128208)",
        "(-0.280000, 1.468752, -0.122559)",
        "(-0.280000, 1.473247, -0.117214)",
        "(-0.280000, 1.478007, -0.112116)",
        "(-0.280000, 1.483002, -0.107315)",
        "(-0.280000, 1.488242, -0.102822)",
        "(-0.280000, 1.493757, -0.098650)",
        "(-0.280000, 1.499524, -0.094865)",
        "(-0.280000, 1.505548, -0.091520)",
        "(-0.280000, 1.511827, -0.088672)",
        "(-0.280000, 1.518338, -0.086376)",
        "(-0.280000, 1.524984, -0.084695)",
        "(-0.280000, 1.531777, -0.083645)",
        "(-0.280000, 1.538616, -0.083260)",
        "(-0.280000, 1.545412, -0.083549)",
        "(-0.280000, 1.552101, -0.084500)",
        "(-0.280000, 1.558622, -0.086100)",
        "(-0.280000, 1.564916, -0.088318)",
        "(-0.280000, 1.570872, -0.091098)",
        "(-0.280000, 1.576501, -0.094412)",
        "(-0.280000, 1.581725, -0.098192)",
        "(-0.280000, 1.586483, -0.102352)",
        "(-0.280000, 1.590807, -0.106866)",
        "(-0.280000, 1.594644, -0.111639)",
        "(-0.280000, 1.598006, -0.116607)",
        "(-0.280000, 1.600901, -0.121721)",
        "(-0.280000, 1.603353, -0.126926)",
        "(-0.280000, 1.605366, -0.132139)",
        "(-0.280000, 1.606996, -0.137367)",
        "(-0.280000, 1.608265, -0.142552)",
        "(-0.280000, 1.609201, -0.147640)",
        "(-0.280000, 1.609860, -0.152668)",
        "(-0.280000, 1.610266, -0.157592)",
        "(-0.280000, 1.610460, -0.162416)",
        "(-0.280000, 1.610467, -0.167157)",
        "(-0.280000, 1.610315, -0.171833)",
        "(-0.280000, 1.610021, -0.176437)",
        "(-0.280000, 1.609595, -0.181007)",
        "(-0.280000, 1.609041, -0.185572)",
        "(-0.280000, 1.608357, -0.190131)",
        "(-0.280000, 1.607530, -0.194712)",
        "(-0.280000, 1.606544, -0.199338)",
        "(-0.280000, 1.605369, -0.204026)",
        "(-0.280000, 1.603985, -0.208759)",
        "(-0.280000, 1.602358, -0.213554)",
        "(-0.280000, 1.600446, -0.218407)",
        "(-0.280000, 1.598234, -0.223269)",
        "(-0.280000, 1.595659, -0.228163)",
        "(-0.280000, 1.592706, -0.233034)",
        "(-0.280000, 1.589367, -0.237820)",
        "(-0.280000, 1.585580, -0.242522)",
        "(-0.280000, 1.581362, -0.247060)",
        "(-0.280000, 1.576698, -0.251382)",
        "(-0.280000, 1.571582, -0.255447)",
        "(-0.280000, 1.566012, -0.259195)",
        "(-0.280000, 1.560036, -0.262556)",
        "(-0.280000, 1.553656, -0.265500)",
        "(-0.280000, 1.546891, -0.267972)",
        "(-0.280000, 1.539831, -0.269923)",
        "(-0.280000, 1.532439, -0.271328)",
        "(-0.280000, 1.524815, -0.272145)",
        "(-0.280000, 1.517003, -0.272330)",
        "(-0.280000, 1.509027, -0.271853)",
        "(-0.280000, 1.500991, -0.270689)",
        "(-0.280000, 1.492933, -0.268800)",
        "(-0.280000, 1.484984, -0.266194)",
        "(-0.280000, 1.477145, -0.262826)",
        "(-0.280000, 1.469539, -0.258713)",
        "(-0.280000, 1.462286, -0.253897)",
        "(-0.280000, 1.455400, -0.248343)",
        "(-0.280000, 1.449011, -0.242128)",
        "(-0.280000, 1.443194, -0.235288)",
        "(-0.280000, 1.438009, -0.227870)",
        "(-0.280000, 1.433523, -0.219925)",
        "(-0.280000, 1.429816, -0.211574)",
        "(-0.280000, 1.426917, -0.202867)",
        "(-0.280000, 1.424867, -0.193880)",
        "(-0.280000, 1.423700, -0.184776)",
        "(-0.280000, 1.423417, -0.175553)",
        "(-0.280000, 1.424025, -0.166359)",
        "(-0.280000, 1.425502, -0.157335)",
        "(-0.280000, 1.427834, -0.148478)",
        "(-0.280000, 1.430974, -0.139943)",
        "(-0.280000, 1.434868, -0.131793)",
        "(-0.280000, 1.439471, -0.124088)",
        "(-0.280000, 1.444720, -0.116877)",
        "(-0.280000, 1.450518, -0.110249)",
        "(-0.280000, 1.456813, -0.104216)",
        "(-0.280000, 1.463531, -0.098794)",
        "(-0.280000, 1.470571, -0.094028)",
        "(-0.280000, 1.477860, -0.089906)",
        "(-0.280000, 1.485357, -0.086409)",
        "(-0.280000, 1.492958, -0.083544)",
        "(-0.280000, 1.500610, -0.081274)",
        "(-0.280000, 1.508276, -0.079571)",
        "(-0.280000, 1.515920, -0.078396)",
        "(-0.280000, 1.523469, -0.077719)",
        "(-0.280000, 1.530927, -0.077505)",
        "(-0.280000, 1.538284, -0.077713)",
        "(-0.280000, 1.545475, -0.078316)",
        "(-0.280000, 1.552569, -0.079290)",
        "(-0.280000, 1.559511, -0.080615)",
        "(-0.280000, 1.566310, -0.082277)",
        "(-0.280000, 1.572989, -0.084285)",
        "(-0.280000, 1.579506, -0.086634)",
        "(-0.280000, 1.585856, -0.089340)",
        "(-0.280000, 1.592027, -0.092427)",
        "(-0.280000, 1.597988, -0.095926)",
        "(-0.280000, 1.603667, -0.099829)",
        "(-0.280000, 1.609079, -0.104109)",
        "(-0.280000, 1.614237, -0.108728)",
        "(-0.280000, 1.619112, -0.113619)",
        "(-0.280000, 1.623762, -0.118816)",
        "(-0.280000, 1.628163, -0.124286)",
        "(-0.280000, 1.632305, -0.130012)",
        "(-0.280000, 1.636183, -0.136006)",
        "(-0.280000, 1.639788, -0.142282)",
        "(-0.280000, 1.643095, -0.148857)",
        "(-0.280000, 1.646056, -0.155698)",
        "(-0.280000, 1.648649, -0.162827)",
        "(-0.280000, 1.650824, -0.170249)",
        "(-0.280000, 1.652526, -0.177890)",
        "(-0.280000, 1.653718, -0.185806)",
        "(-0.280000, 1.654341, -0.193923)",
        "(-0.280000, 1.654356, -0.202152)",
        "(-0.280000, 1.653711, -0.210526)",
        "(-0.280000, 1.652378, -0.218922)",
        "(-0.280000, 1.650323, -0.227279)",
        "(-0.280000, 1.647519, -0.235555)",
        "(-0.280000, 1.643973, -0.243624)",
        "(-0.280000, 1.639682, -0.251411)",
        "(-0.280000, 1.634656, -0.258847)",
        "(-0.280000, 1.628910, -0.265850)",
        "(-0.280000, 1.622514, -0.272305)",
        "(-0.280000, 1.615499, -0.278161)",
        "(-0.280000, 1.607912, -0.283350)",
        "(-0.280000, 1.599886, -0.287776)",
        "(-0.280000, 1.591415, -0.291431)",
        "(-0.280000, 1.582628, -0.294249)",
        "(-0.280000, 1.573640, -0.296195)",
        "(-0.280000, 1.564533, -0.297261)",
        "(-0.280000, 1.555390, -0.297443)",
        "(-0.280000, 1.546293, -0.296747)",
        "(-0.280000, 1.537385, -0.295200)",
        "(-0.280000, 1.528717, -0.292827)",
        "(-0.280000, 1.520361, -0.289671)",
        "(-0.280000, 1.512455, -0.285806)",
        "(-0.280000, 1.504977, -0.281259)",
        "(-0.280000, 1.498029, -0.276112)",
        "(-0.280000, 1.491692, -0.270467)",
        "(-0.280000, 1.485929, -0.264344)",
        "(-0.280000, 1.480803, -0.257847)",
        "(-0.280000, 1.476357, -0.251083)",
        "(-0.280000, 1.472543, -0.244061)",
        "(-0.280000, 1.469400, -0.236898)",
        "(-0.280000, 1.466905, -0.229656)",
        "(-0.280000, 1.465043, -0.222367)",
        "(-0.280000, 1.463814, -0.215122)",
        "(-0.280000, 1.463179, -0.207973)",
        "(-0.280000, 1.463085, -0.200963)",
        "(-0.280000, 1.463454, -0.194133)",
        "(-0.280000, 1.464220, -0.187544)",
        "(-0.280000, 1.465324, -0.181185)",
        "(-0.280000, 1.466701, -0.175047)",
        "(-0.280000, 1.468305, -0.169147)",
        "(-0.280000, 1.470088, -0.163455)",
        "(-0.280000, 1.472034, -0.157926)",
        "(-0.280000, 1.474113, -0.152559)",
        "(-0.280000, 1.476318, -0.147317)",
        "(-0.280000, 1.478661, -0.142151)",
        "(-0.280000, 1.481142, -0.137065)",
        "(-0.280000, 1.483783, -0.132032)",
        "(-0.280000, 1.486615, -0.127030)",
        "(-0.280000, 1.489674, -0.122052)",
        "(-0.280000, 1.492979, -0.117127)",
        "(-0.280000, 1.496572, -0.112250)",
        "(-0.280000, 1.500500, -0.107441)",
        "(-0.280000, 1.504757, -0.102765)",
        "(-0.280000, 1.509417, -0.098221)",
        "(-0.280000, 1.514477, -0.093882)",
        "(-0.280000, 1.519915, -0.089822)",
        "(-0.280000, 1.525793, -0.086066)",
        "(-0.280000, 1.532071, -0.082698)",
        "(-0.280000, 1.538692, -0.079794)",
        "(-0.280000, 1.545694, -0.077397)",
        "(-0.280000, 1.552981, -0.075581)",
        "(-0.280000, 1.560507, -0.074405)",
        "(-0.280000, 1.568236, -0.073915)",
        "(-0.280000, 1.576053, -0.074150)",
        "(-0.280000, 1.583906, -0.075151)",
        "(-0.280000, 1.591651, -0.076918)",
        "(-0.280000, 1.599274, -0.079482)",
        "(-0.280000, 1.606638, -0.082826)",
        "(-0.280000, 1.613612, -0.086902)",
        "(-0.280000, 1.620177, -0.091720)",
        "(-0.280000, 1.626207, -0.097209)",
        "(-0.280000, 1.631593, -0.103272)",
        "(-0.280000, 1.636325, -0.109899)",
        "(-0.280000, 1.640303, -0.116957)",
        "(-0.280000, 1.643494, -0.124361)",
        "(-0.280000, 1.645878, -0.132043)",
        "(-0.280000, 1.647423, -0.139862)",
        "(-0.280000, 1.648147, -0.147723)",
        "(-0.280000, 1.648066, -0.155559)",
        "(-0.280000, 1.647215, -0.163237)",
        "(-0.280000, 1.645658, -0.170683)",
        "(-0.280000, 1.643451, -0.177839)",
        "(-0.280000, 1.640681, -0.184657)",
        "(-0.280000, 1.637440, -0.191064)",
        "(-0.280000, 1.633766, -0.197053)",
        "(-0.280000, 1.629712, -0.202608)",
        "(-0.280000, 1.625348, -0.207682)",
        "(-0.280000, 1.620710, -0.212284)",
        "(-0.280000, 1.615854, -0.216420)",
        "(-0.280000, 1.610850, -0.220073)",
        "(-0.280000, 1.605752, -0.223269)",
        "(-0.280000, 1.600581, -0.226038)",
        "(-0.280000, 1.595406, -0.228389)",
        "(-0.280000, 1.590259, -0.230362)",
        "(-0.280000, 1.585145, -0.231998)",
        "(-0.280000, 1.580110, -0.233319)",
        "(-0.280000, 1.575163, -0.234371)",
        "(-0.280000, 1.570296, -0.235186)",
        "(-0.280000, 1.565502, -0.235800)",
        "(-0.280000, 1.560797, -0.236236)",
        "(-0.280000, 1.556148, -0.236516)",
        "(-0.280000, 1.551529, -0.236660)",
        "(-0.280000, 1.546946, -0.236672)",
        "(-0.280000, 1.542358, -0.236557)",
        "(-0.280000, 1.537738, -0.236306)",
        "(-0.280000, 1.533092, -0.235907)",
        "(-0.280000, 1.528385, -0.235342)",
        "(-0.280000, 1.523604, -0.234579)",
        "(-0.280000, 1.518778, -0.233600)",
        "(-0.280000, 1.513863, -0.232355)",
        "(-0.280000, 1.508896, -0.230814)",
        "(-0.280000, 1.503923, -0.228957)",
        "(-0.280000, 1.498924, -0.226724)",
        "(-0.280000, 1.493961, -0.224096)",
        "(-0.280000, 1.489089, -0.221057)",
        "(-0.280000, 1.484360, -0.217582)",
        "(-0.280000, 1.479809, -0.213647)",
        "(-0.280000, 1.475522, -0.209275)",
        "(-0.280000, 1.471562, -0.204466)",
        "(-0.280000, 1.467979, -0.199236)",
        "(-0.280000, 1.464842, -0.193604)",
        "(-0.280000, 1.462222, -0.187643)",
        "(-0.280000, 1.460156, -0.181383)",
        "(-0.280000, 1.458695, -0.174873)",
        "(-0.280000, 1.457877, -0.168215)",
        "(-0.280000, 1.457718, -0.161456)",
        "(-0.280000, 1.458234, -0.154659)",
        "(-0.280000, 1.459418, -0.147936)",
        "(-0.280000, 1.461254, -0.141328)",
        "(-0.280000, 1.463719, -0.134894)",
        "(-0.280000, 1.466748, -0.128732)",
        "(-0.280000, 1.470322, -0.122820)",
        "(-0.280000, 1.474365, -0.117215)",
        "(-0.280000, 1.478794, -0.111957)",
        "(-0.280000, 1.483624, -0.107014)",
        "(-0.280000, 1.488807, -0.102442)",
        "(-0.280000, 1.494284, -0.098287)",
        "(-0.280000, 1.500084, -0.094528)",
        "(-0.280000, 1.506146, -0.091209)",
        "(-0.280000, 1.512422, -0.088353)",
        "(-0.280000, 1.518887, -0.085971)",
        "(-0.280000, 1.525531, -0.084067)",
        "(-0.280000, 1.532282, -0.082662)",
        "(-0.280000, 1.539113, -0.081760)",
        "(-0.280000, 1.545997, -0.081365)",
        "(-0.280000, 1.552908, -0.081480)",
        "(-0.280000, 1.559769, -0.082103)",
        "(-0.280000, 1.566572, -0.083232)",
        "(-0.280000, 1.573287, -0.084864)",
        "(-0.280000, 1.579844, -0.086982)",
        "(-0.280000, 1.586231, -0.089580)",
        "(-0.280000, 1.592423, -0.092651)",
        "(-0.280000, 1.598353, -0.096159)",
        "(-0.280000, 1.604012, -0.100099)",
        "(-0.280000, 1.609377, -0.104456)",
        "(-0.280000, 1.614389, -0.109183)",
        "(-0.280000, 1.619043, -0.114272)",
        "(-0.280000, 1.623317, -0.119703)",
        "(-0.280000, 1.627159, -0.125404)",
        "(-0.280000, 1.630587, -0.131405)",
        "(-0.280000, 1.633561, -0.137643)",
        "(-0.280000, 1.636054, -0.144049)",
        "(-0.280000, 1.638078, -0.150658)",
        "(-0.280000, 1.639607, -0.157397)",
        "(-0.280000, 1.640632, -0.164217)",
        "(-0.280000, 1.641150, -0.171087)",
        "(-0.280000, 1.641158, -0.177998)",
        "(-0.280000, 1.640657, -0.184875)",
        "(-0.280000, 1.639651, -0.191691)",
        "(-0.280000, 1.638139, -0.198435)",
        "(-0.280000, 1.636137, -0.205034)",
        "(-0.280000, 1.633655, -0.211461)",
        "(-0.280000, 1.630697, -0.217707)",
        "(-0.280000, 1.627292, -0.223703)",
        "(-0.280000, 1.623457, -0.229427)",
        "(-0.280000, 1.619197, -0.234869)",
        "(-0.280000, 1.614556, -0.239969)",
        "(-0.280000, 1.609556, -0.244709)",
        "(-0.280000, 1.604203, -0.249080)",
        "(-0.280000, 1.598553, -0.253034)",
        "(-0.280000, 1.592633, -0.256558)",
        "(-0.280000, 1.586449, -0.259644)",
        "(-0.280000, 1.580068, -0.262258)",
        "(-0.280000, 1.573517, -0.264392)",
        "(-0.280000, 1.566821, -0.266039)",
        "(-0.280000, 1.560007, -0.267189)",
        "(-0.280000, 1.553147, -0.267829)",
        "(-0.280000, 1.546253, -0.267962)",
        "(-0.280000, 1.539352, -0.267584)",
        "(-0.280000, 1.532498, -0.266697)",
        "(-0.280000, 1.525765, -0.265313)",
        "(-0.280000, 1.519116, -0.263426)",
        "(-0.280000, 1.512626, -0.261052)",
        "(-0.280000, 1.506362, -0.258221)",
        "(-0.280000, 1.500291, -0.254917)",
        "(-0.280000, 1.494482, -0.251174)",
        "(-0.280000, 1.488995, -0.247033)",
        "(-0.280000, 1.483800, -0.242475)",
        "(-0.280000, 1.478957, -0.237545)",
        "(-0.280000, 1.474515, -0.232299)",
        "(-0.280000, 1.470450, -0.226710)",
        "(-0.280000, 1.466811, -0.220835)",
        "(-0.280000, 1.463632, -0.214740)",
        "(-0.280000, 1.460896, -0.208393)",
        "(-0.280000, 1.458639, -0.201861)",
        "(-0.280000, 1.456878, -0.195217)",
        "(-0.280000, 1.455607, -0.188424)",
        "(-0.280000, 1.454841, -0.181555)",
        "(-0.280000, 1.454586, -0.174686)",
        "(-0.280000, 1.454840, -0.167780)",
        "(-0.280000, 1.455605, -0.160911)",
        "(-0.280000, 1.456868, -0.154154)",
        "(-0.280000, 1.458635, -0.147473)",
        "(-0.280000, 1.460892, -0.140941)",
        "(-0.280000, 1.463619, -0.134608)",
        "(-0.280000, 1.466804, -0.128499)",
        "(-0.280000, 1.470443, -0.122623)",
        "(-0.280000, 1.474497, -0.117046)",
        "(-0.280000, 1.478948, -0.111787)",
        "(-0.280000, 1.483791, -0.106856)",
        "(-0.280000, 1.488972, -0.102307)",
        "(-0.280000, 1.494471, -0.098156)",
        "(-0.280000, 1.500280, -0.094412)",
        "(-0.280000, 1.506336, -0.091114)",
        "(-0.280000, 1.512613, -0.088275)",
        "(-0.280000, 1.519103, -0.085900)",
        "(-0.280000, 1.525736, -0.084016)",
        "(-0.280000, 1.532484, -0.082628)",
        "(-0.280000, 1.539338, -0.081739)",
        "(-0.280000, 1.546222, -0.081360)",
        "(-0.280000, 1.553111, -0.081491)",
        "(-0.280000, 1.559992, -0.082132)",
        "(-0.280000, 1.566791, -0.083277)",
        "(-0.280000, 1.573480, -0.084928)",
        "(-0.280000, 1.580031, -0.087121)",
        "(-0.280000, 1.586347, -0.089866)",
        "(-0.280000, 1.592372, -0.093165)",
        "(-0.280000, 1.598061, -0.097021)",
        "(-0.280000, 1.603318, -0.101384)",
        "(-0.280000, 1.608110, -0.106231)",
        "(-0.280000, 1.612361, -0.111481)",
        "(-0.280000, 1.616047, -0.117091)",
        "(-0.280000, 1.619146, -0.122999)",
        "(-0.280000, 1.621623, -0.129101)",
        "(-0.280000, 1.623481, -0.135348)",
        "(-0.280000, 1.624735, -0.141671)",
        "(-0.280000, 1.625392, -0.147970)",
        "(-0.280000, 1.625481, -0.154205)",
        "(-0.280000, 1.625045, -0.160325)",
        "(-0.280000, 1.624125, -0.166251)",
        "(-0.280000, 1.622764, -0.171978)",
        "(-0.280000, 1.621016, -0.177447)",
        "(-0.280000, 1.618940, -0.182646)",
        "(-0.280000, 1.616575, -0.187584)",
        "(-0.280000, 1.613977, -0.192232)",
        "(-0.280000, 1.611196, -0.196607)",
        "(-0.280000, 1.608256, -0.200737)",
        "(-0.280000, 1.605201, -0.204618)",
        "(-0.280000, 1.602059, -0.208283)",
        "(-0.280000, 1.598831, -0.211768)",
        "(-0.280000, 1.595543, -0.215080)",
        "(-0.280000, 1.592194, -0.218251)",
        "(-0.280000, 1.588764, -0.221315)",
        "(-0.280000, 1.585259, -0.224274)",
        "(-0.280000, 1.581646, -0.227153)",
        "(-0.280000, 1.577923, -0.229944)",
        "(-0.280000, 1.574052, -0.232661)",
        "(-0.280000, 1.570001, -0.235295)",
        "(-0.280000, 1.565767, -0.237818)",
        "(-0.280000, 1.561312, -0.240222)",
        "(-0.280000, 1.556608, -0.242475)",
        "(-0.280000, 1.551667, -0.244531)",
        "(-0.280000, 1.546463, -0.246363)",
        "(-0.280000, 1.540985, -0.247920)",
        "(-0.280000, 1.535269, -0.249151)",
        "(-0.280000, 1.529296, -0.250017)",
        "(-0.280000, 1.523118, -0.250470)",
        "(-0.280000, 1.516761, -0.250460)",
        "(-0.280000, 1.510236, -0.249949)",
        "(-0.280000, 1.503618, -0.248909)",
        "(-0.280000, 1.496953, -0.247304)",
        "(-0.280000, 1.490265, -0.245109)",
        "(-0.280000, 1.483641, -0.242324)",
        "(-0.280000, 1.477124, -0.238943)",
        "(-0.280000, 1.470709, -0.234975)",
        "(-0.280000, 1.464446, -0.230462)",
        "(-0.280000, 1.458361, -0.225397)",
        "(-0.280000, 1.452461, -0.219761)",
        "(-0.280000, 1.446818, -0.213582)",
        "(-0.280000, 1.441473, -0.206822)",
        "(-0.280000, 1.436515, -0.199525)",
        "(-0.280000, 1.431986, -0.191652)",
        "(-0.280000, 1.427983, -0.183267)",
        "(-0.280000, 1.424594, -0.174389)",
        "(-0.280000, 1.421885, -0.165030)",
        "(-0.280000, 1.419946, -0.155298)",
        "(-0.280000, 1.418859, -0.145258)",
        "(-0.280000, 1.419180, -0.135111)",
        "(-0.280000, 1.422452, -0.125714)",
        "(-0.280000, 1.426405, -0.116592)",
        "(-0.280000, 1.431035, -0.107760)",
        "(-0.280000, 1.436294, -0.099313)",
        "(-0.280000, 1.442157, -0.091285)",
        "(-0.280000, 1.448617, -0.083688)",
        "(-0.280000, 1.455622, -0.076590)",
        "(-0.280000, 1.463091, -0.070063)",
        "(-0.280000, 1.471065, -0.064074)",
        "(-0.280000, 1.479459, -0.058691)",
        "(-0.280000, 1.488181, -0.053967)",
        "(-0.280000, 1.497277, -0.049879)",
        "(-0.280000, 1.506650, -0.046474)",
        "(-0.280000, 1.516198, -0.043785)",
        "(-0.280000, 1.525970, -0.041798)",
        "(-0.280000, 1.535863, -0.040539)",
        "(-0.280000, 1.545799, -0.040016)",
        "(-0.280000, 1.555738, -0.040228)",
        "(-0.280000, 1.565665, -0.041177)",
        "(-0.280000, 1.575494, -0.042857)",
        "(-0.280000, 1.584486, -0.047457)",
        "(-0.280000, 1.592777, -0.053277)",
        "(-0.280000, 1.600379, -0.059686)",
        "(-0.280000, 1.607225, -0.066549)",
        "(-0.280000, 1.613380, -0.073827)",
        "(-0.280000, 1.618803, -0.081396)",
        "(-0.280000, 1.623478, -0.089129)",
        "(-0.280000, 1.627485, -0.097020)",
        "(-0.280000, 1.630820, -0.104965)",
        "(-0.280000, 1.633506, -0.112881)",
        "(-0.280000, 1.635581, -0.120755)",
        "(-0.280000, 1.637081, -0.128555)",
        "(-0.280000, 1.638011, -0.136210)",
        "(-0.280000, 1.638380, -0.143729)",
        "(-0.280000, 1.638192, -0.151091)",
        "(-0.280000, 1.637426, -0.158231)",
        "(-0.280000, 1.636059, -0.165138)",
        "(-0.280000, 1.634093, -0.171770)",
        "(-0.280000, 1.631549, -0.178035)",
        "(-0.280000, 1.628443, -0.183914)",
        "(-0.280000, 1.624831, -0.189319)",
        "(-0.280000, 1.620770, -0.194229)",
        "(-0.280000, 1.616346, -0.198580)",
        "(-0.280000, 1.611618, -0.202361)",
        "(-0.280000, 1.606674, -0.205570)",
        "(-0.280000, 1.601620, -0.208190)",
        "(-0.280000, 1.596516, -0.210248)",
        "(-0.280000, 1.591444, -0.211783)",
        "(-0.280000, 1.586498, -0.212829)",
        "(-0.280000, 1.581708, -0.213446)",
        "(-0.280000, 1.577145, -0.213692)",
        "(-0.280000, 1.572844, -0.213645)",
        "(-0.280000, 1.568806, -0.213375)",
        "(-0.280000, 1.565056, -0.212950)",
        "(-0.280000, 1.561583, -0.212449)",
        "(-0.280000, 1.558348, -0.211930)",
        "(-0.280000, 1.555330, -0.211451)",
        "(-0.280000, 1.552496, -0.211058)",
        "(-0.280000, 1.549763, -0.210785)",
        "(-0.280000, 1.547089, -0.210652)",
        "(-0.280000, 1.544425, -0.210664)",
        "(-0.280000, 1.541684, -0.210814)",
        "(-0.280000, 1.538820, -0.211078)",
        "(-0.280000, 1.535792, -0.211419)",
        "(-0.280000, 1.532545, -0.211794)",
        "(-0.280000, 1.529042, -0.212139)",
        "(-0.280000, 1.525271, -0.212391)",
        "(-0.280000, 1.521244, -0.212483)",
        "(-0.280000, 1.516932, -0.212336)",
        "(-0.280000, 1.512379, -0.211879)",
        "(-0.280000, 1.507636, -0.211049)",
        "(-0.280000, 1.502734, -0.209786)",
        "(-0.280000, 1.497736, -0.208024)",
        "(-0.280000, 1.492740, -0.205737)",
        "(-0.280000, 1.487799, -0.202894)",
        "(-0.280000, 1.483004, -0.199466)",
        "(-0.280000, 1.478461, -0.195477)",
        "(-0.280000, 1.474225, -0.190918)",
        "(-0.280000, 1.470391, -0.185842)",
        "(-0.280000, 1.467035, -0.180284)",
        "(-0.280000, 1.464196, -0.174272)",
        "(-0.280000, 1.461929, -0.167895)",
        "(-0.280000, 1.460267, -0.161203)",
        "(-0.280000, 1.459213, -0.154227)",
        "(-0.280000, 1.458769, -0.147038)",
        "(-0.280000, 1.458906, -0.139713)",
        "(-0.280000, 1.459619, -0.132205)",
        "(-0.280000, 1.460896, -0.124576)",
        "(-0.280000, 1.462730, -0.116890)",
        "(-0.280000, 1.465166, -0.109104)",
        "(-0.280000, 1.468215, -0.101293)",
        "(-0.280000, 1.471905, -0.093507)",
        "(-0.280000, 1.476235, -0.085841)",
        "(-0.280000, 1.481283, -0.078291)",
        "(-0.280000, 1.487041, -0.070975)",
        "(-0.280000, 1.493479, -0.064013)",
        "(-0.280000, 1.500666, -0.057435)",
        "(-0.280000, 1.508549, -0.051376)",
        "(-0.280000, 1.517067, -0.045952)",
        "(-0.280000, 1.526283, -0.041747)",
        "(-0.280000, 1.536178, -0.040511)",
        "(-0.280000, 1.546106, -0.040012)",
        "(-0.280000, 1.556053, -0.040247)",
        "(-0.280000, 1.565977, -0.041219)",
        "(-0.280000, 1.575772, -0.042916)",
        "(-0.280000, 1.585445, -0.045339)",
        "(-0.280000, 1.594890, -0.048464)",
        "(-0.280000, 1.604072, -0.052274)",
        "(-0.280000, 1.612975, -0.056766)",
        "(-0.280000, 1.621520, -0.061905)",
        "(-0.280000, 1.629620, -0.067629)",
        "(-0.280000, 1.637316, -0.073970)",
        "(-0.280000, 1.644522, -0.080862)",
        "(-0.280000, 1.651164, -0.088228)",
        "(-0.280000, 1.657277, -0.096106)",
        "(-0.280000, 1.662790, -0.104415)",
        "(-0.280000, 1.667673, -0.113110)",
        "(-0.280000, 1.671878, -0.122092)",
        "(-0.280000, 1.675429, -0.131410)",
        "(-0.280000, 1.678280, -0.140966)",
        "(-0.280000, 1.678146, -0.151085)",
        "(-0.280000, 1.676600, -0.161075)",
        "(-0.280000, 1.674226, -0.170730)",
        "(-0.280000, 1.671108, -0.179929)",
        "(-0.280000, 1.667313, -0.188651)",
        "(-0.280000, 1.662934, -0.196867)",
        "(-0.280000, 1.658070, -0.204503)",
        "(-0.280000, 1.652772, -0.211592)",
        "(-0.280000, 1.647135, -0.218086)",
        "(-0.280000, 1.641231, -0.224003)",
        "(-0.280000, 1.635084, -0.229368)",
        "(-0.280000, 1.628757, -0.234168)",
        "(-0.280000, 1.622318, -0.238382)",
        "(-0.280000, 1.615731, -0.242057)",
        "(-0.280000, 1.609049, -0.245152)",
        "(-0.280000, 1.602332, -0.247634)",
        "(-0.280000, 1.595583, -0.249577)",
        "(-0.280000, 1.588897, -0.251016)",
        "(-0.280000, 1.582341, -0.252009)",
        "(-0.280000, 1.575917, -0.252616)",
        "(-0.280000, 1.569634, -0.252901)",
        "(-0.280000, 1.563509, -0.252908)",
        "(-0.280000, 1.557550, -0.252684)",
        "(-0.280000, 1.551718, -0.252260)",
        "(-0.280000, 1.545982, -0.251666)",
        "(-0.280000, 1.540346, -0.250917)",
        "(-0.280000, 1.534747, -0.250015)",
        "(-0.280000, 1.529189, -0.248960)",
        "(-0.280000, 1.523640, -0.247736)",
        "(-0.280000, 1.518060, -0.246315)",
        "(-0.280000, 1.512454, -0.244673)",
        "(-0.280000, 1.506846, -0.242787)",
        "(-0.280000, 1.501185, -0.240596)",
        "(-0.280000, 1.495514, -0.238073)",
        "(-0.280000, 1.489885, -0.235197)",
        "(-0.280000, 1.484276, -0.231896)",
        "(-0.280000, 1.478760, -0.228157)",
        "(-0.280000, 1.473405, -0.223968)",
        "(-0.280000, 1.468244, -0.219299)",
        "(-0.280000, 1.463344, -0.214130)",
        "(-0.280000, 1.458796, -0.208494)",
        "(-0.280000, 1.454642, -0.202370)",
        "(-0.280000, 1.450974, -0.195819)",
        "(-0.280000, 1.447861, -0.188869)",
        "(-0.280000, 1.445355, -0.181543)",
        "(-0.280000, 1.443526, -0.173925)",
        "(-0.280000, 1.442425, -0.166104)",
        "(-0.280000, 1.442095, -0.158152)",
        "(-0.280000, 1.442565, -0.150125)",
        "(-0.280000, 1.443853, -0.142143)",
        "(-0.280000, 1.445951, -0.134345)",
        "(-0.280000, 1.448872, -0.126746)",
        "(-0.280000, 1.452581, -0.119487)",
        "(-0.280000, 1.457022, -0.112681)",
        "(-0.280000, 1.462159, -0.106390)",
        "(-0.280000, 1.467933, -0.100683)",
        "(-0.280000, 1.474236, -0.095659)",
        "(-0.280000, 1.481019, -0.091341)",
        "(-0.280000, 1.488154, -0.087795)",
        "(-0.280000, 1.495547, -0.085031)",
        "(-0.280000, 1.503127, -0.083048)",
        "(-0.280000, 1.510772, -0.081845)",
        "(-0.280000, 1.518348, -0.081395)",
        "(-0.280000, 1.525846, -0.081638)",
        "(-0.280000, 1.533151, -0.082519)",
        "(-0.280000, 1.540167, -0.083962)",
        "(-0.280000, 1.546925, -0.085931)",
        "(-0.280000, 1.553349, -0.088381)",
        "(-0.280000, 1.559390, -0.091257)",
        "(-0.280000, 1.565048, -0.094521)",
        "(-0.280000, 1.570314, -0.098117)",
        "(-0.280000, 1.575165, -0.101988)",
        "(-0.280000, 1.579589, -0.106066)",
        "(-0.280000, 1.583608, -0.110320)",
        "(-0.280000, 1.587246, -0.114700)",
        "(-0.280000, 1.590503, -0.119146)",
        "(-0.280000, 1.593424, -0.123649)",
        "(-0.280000, 1.596022, -0.128158)",
        "(-0.280000, 1.598338, -0.132653)",
        "(-0.280000, 1.600410, -0.137142)",
        "(-0.280000, 1.602262, -0.141605)",
        "(-0.280000, 1.603914, -0.146019)",
        "(-0.280000, 1.605412, -0.150439)",
        "(-0.280000, 1.606764, -0.154856)",
        "(-0.280000, 1.607981, -0.159274)",
        "(-0.280000, 1.609078, -0.163739)",
        "(-0.280000, 1.610049, -0.168251)",
        "(-0.280000, 1.610887, -0.172838)",
        "(-0.280000, 1.611579, -0.177536)",
        "(-0.280000, 1.612101, -0.182349)",
        "(-0.280000, 1.612425, -0.187261)",
        "(-0.280000, 1.612517, -0.192329)",
        "(-0.280000, 1.612337, -0.197525)",
        "(-0.280000, 1.611850, -0.202821)",
        "(-0.280000, 1.611016, -0.208220)",
        "(-0.280000, 1.609786, -0.213697)",
        "(-0.280000, 1.608129, -0.219206)",
        "(-0.280000, 1.606021, -0.224682)",
        "(-0.280000, 1.603432, -0.230096)",
        "(-0.280000, 1.600332, -0.235391)",
        "(-0.280000, 1.596736, -0.240475)",
        "(-0.280000, 1.592622, -0.245314)",
        "(-0.280000, 1.588026, -0.249813)",
        "(-0.280000, 1.582966, -0.253909)",
        "(-0.280000, 1.577458, -0.257553)",
        "(-0.280000, 1.571563, -0.260674)",
        "(-0.280000, 1.565372, -0.263210)",
        "(-0.280000, 1.558879, -0.265144)",
        "(-0.280000, 1.552187, -0.266433)",
        "(-0.280000, 1.545391, -0.267059)",
        "(-0.280000, 1.538535, -0.267026)",
        "(-0.280000, 1.531681, -0.266341)",
        "(-0.280000, 1.524926, -0.265036)",
        "(-0.280000, 1.518284, -0.263143)",
        "(-0.280000, 1.511829, -0.260723)",
        "(-0.280000, 1.505579, -0.257827)",
        "(-0.280000, 1.499541, -0.254468)",
        "(-0.280000, 1.493769, -0.250670)",
        "(-0.280000, 1.488309, -0.246470)",
        "(-0.280000, 1.483171, -0.241875)",
        "(-0.280000, 1.478375, -0.236901)",
        "(-0.280000, 1.473960, -0.231586)",
        "(-0.280000, 1.469962, -0.225976)",
        "(-0.280000, 1.466387, -0.220082)",
        "(-0.280000, 1.463249, -0.213926)",
        "(-0.280000, 1.460584, -0.207575)",
        "(-0.280000, 1.458388, -0.201024)",
        "(-0.280000, 1.456686, -0.194344)",
        "(-0.280000, 1.455482, -0.187561)",
        "(-0.280000, 1.454781, -0.180688)",
        "(-0.280000, 1.454591, -0.173781)",
        "(-0.280000, 1.454908, -0.166916)",
        "(-0.280000, 1.455736, -0.160056)",
        "(-0.280000, 1.457070, -0.153277)",
        "(-0.280000, 1.458894, -0.146635)",
        "(-0.280000, 1.461212, -0.140126)",
        "(-0.280000, 1.463998, -0.133820)",
        "(-0.280000, 1.467239, -0.127743)",
        "(-0.280000, 1.470932, -0.121903)",
        "(-0.280000, 1.475047, -0.116352)",
        "(-0.280000, 1.479536, -0.111148)",
        "(-0.280000, 1.484422, -0.106264)",
        "(-0.280000, 1.489657, -0.101755)",
        "(-0.280000, 1.495194, -0.097657)",
        "(-0.280000, 1.501022, -0.093976)",
        "(-0.280000, 1.507121, -0.090728)",
        "(-0.280000, 1.513443, -0.087941)",
        "(-0.280000, 1.519934, -0.085635)",
        "(-0.280000, 1.526597, -0.083810)",
        "(-0.280000, 1.533363, -0.082485)",
        "(-0.280000, 1.540201, -0.081664)",
        "(-0.280000, 1.547104, -0.081349)",
        "(-0.280000, 1.554010, -0.081545)",
        "(-0.280000, 1.560846, -0.082247)",
        "(-0.280000, 1.567649, -0.083458)",
        "(-0.280000, 1.574343, -0.085170)",
        "(-0.280000, 1.580872, -0.087364)",
        "(-0.280000, 1.587241, -0.090042)",
        "(-0.280000, 1.593380, -0.093177)",
        "(-0.280000, 1.599267, -0.096754)",
        "(-0.280000, 1.604890, -0.100768)",
        "(-0.280000, 1.610201, -0.105187)",
        "(-0.280000, 1.615146, -0.109960)",
        "(-0.280000, 1.619748, -0.115113)",
        "(-0.280000, 1.623958, -0.120592)",
        "(-0.280000, 1.627731, -0.126354)",
        "(-0.280000, 1.631035, -0.132419)",
        "(-0.280000, 1.633792, -0.138728)",
        "(-0.280000, 1.635958, -0.145245)",
        "(-0.280000, 1.637500, -0.151941)",
        "(-0.280000, 1.638382, -0.158730)",
        "(-0.280000, 1.638590, -0.165525)",
        "(-0.280000, 1.638129, -0.172263)",
        "(-0.280000, 1.637010, -0.178896)",
        "(-0.280000, 1.635256, -0.185331)",
        "(-0.280000, 1.632916, -0.191485)",
        "(-0.280000, 1.630025, -0.197324)",
        "(-0.280000, 1.626638, -0.202807)",
        "(-0.280000, 1.622832, -0.207867)",
        "(-0.280000, 1.618647, -0.212505)",
        "(-0.280000, 1.614168, -0.216678)",
        "(-0.280000, 1.609461, -0.220391)",
        "(-0.280000, 1.604565, -0.223659)",
        "(-0.280000, 1.599554, -0.226483)",
        "(-0.280000, 1.594495, -0.228876)",
        "(-0.280000, 1.589411, -0.230875)",
        "(-0.280000, 1.584335, -0.232517)",
        "(-0.280000, 1.579321, -0.233827)",
        "(-0.280000, 1.574356, -0.234850)",
        "(-0.280000, 1.569478, -0.235613)",
        "(-0.280000, 1.564682, -0.236157)",
        "(-0.280000, 1.559947, -0.236512)",
        "(-0.280000, 1.555274, -0.236701)",
        "(-0.280000, 1.550663, -0.236744)",
        "(-0.280000, 1.546076, -0.236653)",
        "(-0.280000, 1.541486, -0.236433)",
        "(-0.280000, 1.536880, -0.236082)",
        "(-0.280000, 1.532254, -0.235592)",
        "(-0.280000, 1.527560, -0.234944)",
        "(-0.280000, 1.522811, -0.234119)",
        "(-0.280000, 1.517992, -0.233085)",
        "(-0.280000, 1.513083, -0.231808)",
        "(-0.280000, 1.508106, -0.230256)",
        "(-0.280000, 1.503097, -0.228406)",
        "(-0.280000, 1.498030, -0.226197)",
        "(-0.280000, 1.492959, -0.223609)",
        "(-0.280000, 1.487935, -0.220621)",
        "(-0.280000, 1.482971, -0.217189)",
        "(-0.280000, 1.478138, -0.213317)",
        "(-0.280000, 1.473489, -0.208982)",
        "(-0.280000, 1.469058, -0.204167)",
        "(-0.280000, 1.464914, -0.198888)",
        "(-0.280000, 1.461127, -0.193176)",
        "(-0.280000, 1.457726, -0.187031)",
        "(-0.280000, 1.454767, -0.180468)",
        "(-0.280000, 1.452314, -0.173556)",
        "(-0.280000, 1.450431, -0.166296)",
        "(-0.280000, 1.449206, -0.158767)",
        "(-0.280000, 1.448702, -0.151085)",
        "(-0.280000, 1.448972, -0.143256)",
        "(-0.280000, 1.450050, -0.135414)",
        "(-0.280000, 1.451952, -0.127660)",
        "(-0.280000, 1.454669, -0.120119)",
        "(-0.280000, 1.458189, -0.112861)",
        "(-0.280000, 1.462490, -0.105977)",
        "(-0.280000, 1.467497, -0.099592)",
        "(-0.280000, 1.473179, -0.093749)",
        "(-0.280000, 1.479434, -0.088551)",
        "(-0.280000, 1.486185, -0.084048)",
        "(-0.280000, 1.493370, -0.080270)",
        "(-0.280000, 1.500874, -0.077263)",
        "(-0.280000, 1.508578, -0.075052)",
        "(-0.280000, 1.516416, -0.073630)",
        "(-0.280000, 1.524304, -0.072985)",
        "(-0.280000, 1.532112, -0.073098)",
        "(-0.280000, 1.539809, -0.073935)",
        "(-0.280000, 1.547295, -0.075452)",
        "(-0.280000, 1.554468, -0.077588)",
        "(-0.280000, 1.561353, -0.080296)",
        "(-0.280000, 1.567870, -0.083507)",
        "(-0.280000, 1.573968, -0.087142)",
        "(-0.280000, 1.579670, -0.091157)",
        "(-0.280000, 1.584933, -0.095470)",
        "(-0.280000, 1.589776, -0.100017)",
        "(-0.280000, 1.594226, -0.104765)",
        "(-0.280000, 1.598290, -0.109649)",
        "(-0.280000, 1.601995, -0.114628)",
        "(-0.280000, 1.605353, -0.119646)",
        "(-0.280000, 1.608441, -0.124728)",
        "(-0.280000, 1.611272, -0.129838)",
        "(-0.280000, 1.613873, -0.134954)",
        "(-0.280000, 1.616291, -0.140115)",
        "(-0.280000, 1.618539, -0.145306)",
        "(-0.280000, 1.620640, -0.150553)",
        "(-0.280000, 1.622612, -0.155903)",
        "(-0.280000, 1.624449, -0.161369)",
        "(-0.280000, 1.626138, -0.166961)",
        "(-0.280000, 1.627667, -0.172728)",
        "(-0.280000, 1.629003, -0.178706)",
        "(-0.280000, 1.630100, -0.184877)",
        "(-0.280000, 1.630915, -0.191291)",
        "(-0.280000, 1.631386, -0.197924)",
        "(-0.280000, 1.631448, -0.204740)",
        "(-0.280000, 1.631040, -0.211735)",
        "(-0.280000, 1.630083, -0.218868)",
        "(-0.280000, 1.628535, -0.226043)",
        "(-0.280000, 1.626395, -0.233274)",
        "(-0.280000, 1.623678, -0.240514)",
        "(-0.280000, 1.620405, -0.247704)",
        "(-0.280000, 1.616521, -0.254877)",
        "(-0.280000, 1.612031, -0.261956)",
        "(-0.280000, 1.606916, -0.268889)",
        "(-0.280000, 1.601181, -0.275590)",
        "(-0.280000, 1.594797, -0.282021)",
        "(-0.280000, 1.587744, -0.288096)",
        "(-0.280000, 1.580072, -0.293700)",
        "(-0.280000, 1.571757, -0.298774)",
        "(-0.280000, 1.562860, -0.303207)",
        "(-0.280000, 1.553483, -0.306895)",
        "(-0.280000, 1.543611, -0.309254)",
        "(-0.280000, 1.533665, -0.308568)",
        "(-0.280000, 1.523827, -0.307153)",
        "(-0.280000, 1.514091, -0.305008)",
        "(-0.280000, 1.504540, -0.302150)",
        "(-0.280000, 1.495276, -0.298613)",
        "(-0.280000, 1.486250, -0.294380)",
        "(-0.280000, 1.477561, -0.289490)",
        "(-0.280000, 1.469283, -0.283990)",
        "(-0.280000, 1.461410, -0.277873)",
        "(-0.280000, 1.454027, -0.271207)",
        "(-0.280000, 1.447162, -0.264020)",
        "(-0.280000, 1.440827, -0.256322)",
        "(-0.280000, 1.435079, -0.248177)",
        "(-0.280000, 1.429964, -0.239655)",
        "(-0.280000, 1.425488, -0.230772)",
        "(-0.280000, 1.421672, -0.221561)",
        "(-0.280000, 1.418548, -0.212094)",
        "(-0.280000, 1.416140, -0.202451)",
        "(-0.280000, 1.414445, -0.192627)",
        "(-0.280000, 1.413481, -0.182704)",
        "(-0.280000, 1.415555, -0.172822)",
        "(-0.280000, 1.418989, -0.163295)",
        "(-0.280000, 1.423172, -0.154277)",
        "(-0.280000, 1.427997, -0.145849)",
        "(-0.280000, 1.433400, -0.138000)",
        "(-0.280000, 1.439268, -0.130798)",
        "(-0.280000, 1.445506, -0.124238)",
        "(-0.280000, 1.452065, -0.118299)",
        "(-0.280000, 1.458852, -0.112993)",
        "(-0.280000, 1.465781, -0.108321)",
        "(-0.280000, 1.472843, -0.104237)",
        "(-0.280000, 1.479960, -0.100753)",
        "(-0.280000, 1.487100, -0.097843)",
        "(-0.280000, 1.494268, -0.095500)",
        "(-0.280000, 1.501419, -0.093747)",
        "(-0.280000, 1.508507, -0.092609)",
        "(-0.280000, 1.515529, -0.092112)",
        "(-0.280000, 1.522443, -0.092265)",
        "(-0.280000, 1.529155, -0.093072)",
        "(-0.280000, 1.535642, -0.094523)",
        "(-0.280000, 1.541819, -0.096585)",
        "(-0.280000, 1.547622, -0.099212)",
        "(-0.280000, 1.552969, -0.102335)",
        "(-0.280000, 1.557872, -0.105904)",
        "(-0.280000, 1.562267, -0.109830)",
        "(-0.280000, 1.566123, -0.114016)",
        "(-0.280000, 1.569459, -0.118403)",
        "(-0.280000, 1.572272, -0.122892)",
        "(-0.280000, 1.574572, -0.127384)",
        "(-0.280000, 1.576427, -0.131843)",
        "(-0.280000, 1.577870, -0.136185)",
        "(-0.280000, 1.578956, -0.140346)",
        "(-0.280000, 1.579756, -0.144312)",
        "(-0.280000, 1.580332, -0.148041)",
        "(-0.280000, 1.580761, -0.151523)",
        "(-0.280000, 1.581111, -0.154779)",
        "(-0.280000, 1.581442, -0.157817)",
        "(-0.280000, 1.581811, -0.160660)",
        "(-0.280000, 1.582266, -0.163368)",
        "(-0.280000, 1.582839, -0.165976)",
        "(-0.280000, 1.583552, -0.168548)",
        "(-0.280000, 1.584418, -0.171153)",
        "(-0.280000, 1.585426, -0.173846)",
        "(-0.280000, 1.586551, -0.176676)",
        "(-0.280000, 1.587766, -0.179716)",
        "(-0.280000, 1.589021, -0.182997)",
        "(-0.280000, 1.590257, -0.186569)",
        "(-0.280000, 1.591403, -0.190436)",
        "(-0.280000, 1.592395, -0.194634)",
        "(-0.280000, 1.593153, -0.199146)",
        "(-0.280000, 1.593599, -0.203939)",
        "(-0.280000, 1.593671, -0.209001)",
        "(-0.280000, 1.593286, -0.214284)",
        "(-0.280000, 1.592395, -0.219705)",
        "(-0.280000, 1.590944, -0.225227)",
        "(-0.280000, 1.588898, -0.230753)",
        "(-0.280000, 1.586245, -0.236185)",
        "(-0.280000, 1.582973, -0.241464)",
        "(-0.280000, 1.579075, -0.246503)",
        "(-0.280000, 1.574597, -0.251202)",
        "(-0.280000, 1.569545, -0.255522)",
        "(-0.280000, 1.563975, -0.259389)",
        "(-0.280000, 1.557958, -0.262752)",
        "(-0.280000, 1.551521, -0.265602)",
        "(-0.280000, 1.544705, -0.267922)",
        "(-0.280000, 1.537589, -0.269698)",
        "(-0.280000, 1.530182, -0.270873)",
        "(-0.280000, 1.522571, -0.271366)",
        "(-0.280000, 1.514861, -0.271123)",
        "(-0.280000, 1.507111, -0.270106)",
        "(-0.280000, 1.499410, -0.268277)",
        "(-0.280000, 1.491876, -0.265637)",
        "(-0.280000, 1.484633, -0.262207)",
        "(-0.280000, 1.477734, -0.257993)",
        "(-0.280000, 1.471297, -0.253048)",
        "(-0.280000, 1.465438, -0.247463)",
        "(-0.280000, 1.460170, -0.241245)",
        "(-0.280000, 1.455589, -0.234504)",
        "(-0.280000, 1.451759, -0.227351)",
        "(-0.280000, 1.448691, -0.219836)",
        "(-0.280000, 1.446423, -0.212077)",
        "(-0.280000, 1.444970, -0.204214)",
        "(-0.280000, 1.444306, -0.196259)",
        "(-0.280000, 1.444425, -0.188347)",
        "(-0.280000, 1.445290, -0.180586)",
        "(-0.280000, 1.446865, -0.173007)",
        "(-0.280000, 1.449097, -0.165703)",
        "(-0.280000, 1.451916, -0.158753)",
        "(-0.280000, 1.455273, -0.152178)",
        "(-0.280000, 1.459096, -0.146002)",
        "(-0.280000, 1.463302, -0.140282)",
        "(-0.280000, 1.467848, -0.134995)",
        "(-0.280000, 1.472656, -0.130160)",
        "(-0.280000, 1.477648, -0.125779)",
        "(-0.280000, 1.482793, -0.121819)",
        "(-0.280000, 1.488046, -0.118245)",
        "(-0.280000, 1.493359, -0.115037)",
        "(-0.280000, 1.498687, -0.112170)",
        "(-0.280000, 1.504043, -0.109588)",
        "(-0.280000, 1.509401, -0.107263)",
        "(-0.280000, 1.514744, -0.105168)",
        "(-0.280000, 1.520101, -0.103264)",
        "(-0.280000, 1.525496, -0.101523)",
        "(-0.280000, 1.530921, -0.099937)",
        "(-0.280000, 1.536436, -0.098491)",
        "(-0.280000, 1.542053, -0.097189)",
        "(-0.280000, 1.547781, -0.096048)",
        "(-0.280000, 1.553668, -0.095081)",
        "(-0.280000, 1.559746, -0.094328)",
        "(-0.280000, 1.565994, -0.093830)",
        "(-0.280000, 1.572456, -0.093637)",
        "(-0.280000, 1.579103, -0.093808)",
        "(-0.280000, 1.585893, -0.094403)",
        "(-0.280000, 1.592829, -0.095490)",
        "(-0.280000, 1.599822, -0.097123)",
        "(-0.280000, 1.606814, -0.099354)",
        "(-0.280000, 1.613804, -0.102180)",
        "(-0.280000, 1.620749, -0.105582)",
        "(-0.280000, 1.627600, -0.109545)",
        "(-0.280000, 1.634365, -0.114103)",
        "(-0.280000, 1.640978, -0.119254)",
        "(-0.280000, 1.647356, -0.124977)",
        "(-0.280000, 1.653493, -0.131349)",
        "(-0.280000, 1.659285, -0.138341)",
        "(-0.280000, 1.664651, -0.145947)",
        "(-0.280000, 1.669488, -0.154122)",
        "(-0.280000, 1.673737, -0.162886)",
        "(-0.280000, 1.677291, -0.172147)",
        "(-0.280000, 1.680058, -0.181856)",
        "(-0.280000, 1.681454, -0.191909)",
        "(-0.280000, 1.679812, -0.201742)",
        "(-0.280000, 1.677456, -0.211396)",
        "(-0.280000, 1.674383, -0.220880)",
        "(-0.280000, 1.670618, -0.230110)",
        "(-0.280000, 1.666205, -0.238989)",
        "(-0.280000, 1.661122, -0.247564)",
        "(-0.280000, 1.655419, -0.255740)",
        "(-0.280000, 1.649146, -0.263449)",
        "(-0.280000, 1.642301, -0.270695)",
        "(-0.280000, 1.634938, -0.277415)",
        "(-0.280000, 1.627123, -0.283554)",
        "(-0.280000, 1.618869, -0.289104)",
        "(-0.280000, 1.610209, -0.294041)",
        "(-0.280000, 1.601235, -0.298311)",
        "(-0.280000, 1.591942, -0.301917)",
        "(-0.280000, 1.582407, -0.304827)",
        "(-0.280000, 1.572713, -0.307017)",
        "(-0.280000, 1.562854, -0.308490)",
        "(-0.280000, 1.552936, -0.309228)",
        "(-0.280000, 1.542967, -0.309232)",
        "(-0.280000, 1.533310, -0.306214)",
        "(-0.280000, 1.524159, -0.301878)",
        "(-0.280000, 1.515587, -0.296845)",
        "(-0.280000, 1.507665, -0.291230)",
        "(-0.280000, 1.500373, -0.285096)",
        "(-0.280000, 1.493772, -0.278561)",
        "(-0.280000, 1.487844, -0.271720)",
        "(-0.280000, 1.482566, -0.264620)",
        "(-0.280000, 1.477940, -0.257354)",
        "(-0.280000, 1.473958, -0.250007)",
        "(-0.280000, 1.470573, -0.242585)",
        "(-0.280000, 1.467781, -0.235153)",
        "(-0.280000, 1.465574, -0.227766)",
        "(-0.280000, 1.463943, -0.220420)",
        "(-0.280000, 1.462886, -0.213134)",
        "(-0.280000, 1.462421, -0.205976)",
        "(-0.280000, 1.462488, -0.198955)",
        "(-0.280000, 1.463019, -0.192139)",
        "(-0.280000, 1.463940, -0.185574)",
        "(-0.280000, 1.465192, -0.179232)",
        "(-0.280000, 1.466715, -0.173145)",
        "(-0.280000, 1.468451, -0.167292)",
        "(-0.280000, 1.470373, -0.161630)",
        "(-0.280000, 1.472447, -0.156150)",
        "(-0.280000, 1.474655, -0.150825)",
        "(-0.280000, 1.476981, -0.145639)",
        "(-0.280000, 1.479444, -0.140533)",
        "(-0.280000, 1.482049, -0.135498)",
        "(-0.280000, 1.484799, -0.130542)",
        "(-0.280000, 1.487753, -0.125601)",
        "(-0.280000, 1.490927, -0.120698)",
        "(-0.280000, 1.494343, -0.115855)",
        "(-0.280000, 1.498058, -0.111057)",
        "(-0.280000, 1.502095, -0.106343)",
        "(-0.280000, 1.506470, -0.101764)",
        "(-0.280000, 1.511220, -0.097340)",
        "(-0.280000, 1.516377, -0.093122)",
        "(-0.280000, 1.521919, -0.089187)",
        "(-0.280000, 1.527880, -0.085571)",
        "(-0.280000, 1.534232, -0.082352)",
        "(-0.280000, 1.540931, -0.079603)",
        "(-0.280000, 1.547983, -0.077372)",
        "(-0.280000, 1.555324, -0.075729)",
        "(-0.280000, 1.562854, -0.074729)",
        "(-0.280000, 1.570588, -0.074418)",
        "(-0.280000, 1.578409, -0.074840)",
        "(-0.280000, 1.586209, -0.076019)",
        "(-0.280000, 1.593947, -0.077978)",
        "(-0.280000, 1.601503, -0.080720)",
        "(-0.280000, 1.608782, -0.084233)",
        "(-0.280000, 1.615669, -0.088481)",
        "(-0.280000, 1.622101, -0.093437)",
        "(-0.280000, 1.627997, -0.099062)",
        "(-0.280000, 1.633250, -0.105260)",
        "(-0.280000, 1.637822, -0.111993)",
        "(-0.280000, 1.641640, -0.119154)",
        "(-0.280000, 1.644653, -0.126628)",
        "(-0.280000, 1.646853, -0.134360)",
        "(-0.280000, 1.648219, -0.142225)",
        "(-0.280000, 1.648751, -0.150079)",
        "(-0.280000, 1.648486, -0.157908)",
        "(-0.280000, 1.647456, -0.165576)",
        "(-0.280000, 1.645724, -0.172979)",
        "(-0.280000, 1.643350, -0.180093)",
        "(-0.280000, 1.640420, -0.186840)",
        "(-0.280000, 1.637038, -0.193167)",
        "(-0.280000, 1.633277, -0.199095)",
        "(-0.280000, 1.629229, -0.204604)",
        "(-0.280000, 1.624988, -0.209682)",
        "(-0.280000, 1.620579, -0.214409)",
        "(-0.280000, 1.616068, -0.218788)",
        "(-0.280000, 1.611505, -0.222844)",
        "(-0.280000, 1.606884, -0.226639)",
        "(-0.280000, 1.602231, -0.230199)",
        "(-0.280000, 1.597546, -0.233558)",
        "(-0.280000, 1.592834, -0.236736)",
        "(-0.280000, 1.588059, -0.239767)",
        "(-0.280000, 1.583190, -0.242670)",
        "(-0.280000, 1.578228, -0.245435)",
        "(-0.280000, 1.573112, -0.248073)",
        "(-0.280000, 1.567829, -0.250563)",
        "(-0.280000, 1.562371, -0.252875)",
        "(-0.280000, 1.556684, -0.254991)",
        "(-0.280000, 1.550768, -0.256864)",
        "(-0.280000, 1.544636, -0.258446)",
        "(-0.280000, 1.538266, -0.259698)",
        "(-0.280000, 1.531660, -0.260560)",
        "(-0.280000, 1.524876, -0.260979)",
        "(-0.280000, 1.517905, -0.260906)",
        "(-0.280000, 1.510811, -0.260289)",
        "(-0.280000, 1.503671, -0.259090)",
        "(-0.280000, 1.496503, -0.257264)",
        "(-0.280000, 1.489400, -0.254787)",
        "(-0.280000, 1.482476, -0.251664)",
        "(-0.280000, 1.475742, -0.247847)",
        "(-0.280000, 1.469321, -0.243362)",
        "(-0.280000, 1.463317, -0.238246)",
        "(-0.280000, 1.457778, -0.232500)",
        "(-0.280000, 1.452806, -0.226185)",
        "(-0.280000, 1.448476, -0.219359)",
        "(-0.280000, 1.444866, -0.212118)",
        "(-0.280000, 1.442012, -0.204496)",
        "(-0.280000, 1.439976, -0.196625)",
        "(-0.280000, 1.438785, -0.188589)",
        "(-0.280000, 1.438452, -0.180458)",
        "(-0.280000, 1.438987, -0.172360)",
        "(-0.280000, 1.440370, -0.164422)",
        "(-0.280000, 1.442580, -0.156693)",
        "(-0.280000, 1.445570, -0.149292)",
        "(-0.280000, 1.449267, -0.142322)",
        "(-0.280000, 1.453623, -0.135812)",
        "(-0.280000, 1.458544, -0.129842)",
        "(-0.280000, 1.463914, -0.124483)",
        "(-0.280000, 1.469684, -0.119692)",
        "(-0.280000, 1.475732, -0.115506)",
        "(-0.280000, 1.481942, -0.111916)",
        "(-0.280000, 1.488265, -0.108864)",
        "(-0.280000, 1.494610, -0.106319)",
        "(-0.280000, 1.500903, -0.104235)",
        "(-0.280000, 1.507143, -0.102547)",
        "(-0.280000, 1.513286, -0.101208)",
        "(-0.280000, 1.519289, -0.100176)",
        "(-0.280000, 1.525216, -0.099389)",
        "(-0.280000, 1.531047, -0.098819)",
        "(-0.280000, 1.536799, -0.098437)",
        "(-0.280000, 1.542478, -0.098224)",
        "(-0.280000, 1.548147, -0.098168)",
        "(-0.280000, 1.553814, -0.098271)",
        "(-0.280000, 1.559488, -0.098541)",
        "(-0.280000, 1.565226, -0.098999)",
        "(-0.280000, 1.571027, -0.099671)",
        "(-0.280000, 1.576870, -0.100583)",
        "(-0.280000, 1.582818, -0.101786)",
        "(-0.280000, 1.588832, -0.103315)",
        "(-0.280000, 1.594876, -0.105205)",
        "(-0.280000, 1.600959, -0.107511)",
        "(-0.280000, 1.607025, -0.110264)",
        "(-0.280000, 1.613008, -0.113488)",
        "(-0.280000, 1.618891, -0.117228)",
        "(-0.280000, 1.624591, -0.121495)",
        "(-0.280000, 1.630024, -0.126281)",
        "(-0.280000, 1.635143, -0.131599)",
        "(-0.280000, 1.639870, -0.137450)",
        "(-0.280000, 1.644110, -0.143772)",
        "(-0.280000, 1.647816, -0.150567)",
        "(-0.280000, 1.650904, -0.157765)",
        "(-0.280000, 1.653305, -0.165278)",
        "(-0.280000, 1.654978, -0.173082)",
        "(-0.280000, 1.655870, -0.181070)",
        "(-0.280000, 1.655946, -0.189152)",
        "(-0.280000, 1.655192, -0.197208)",
        "(-0.280000, 1.653600, -0.205170)",
        "(-0.280000, 1.651171, -0.212948)",
        "(-0.280000, 1.647944, -0.220403)",
        "(-0.280000, 1.643936, -0.227485)",
        "(-0.280000, 1.639209, -0.234082)",
        "(-0.280000, 1.633846, -0.240095)",
        "(-0.280000, 1.627891, -0.245494)",
        "(-0.280000, 1.621446, -0.250204)",
        "(-0.280000, 1.614629, -0.254174)",
        "(-0.280000, 1.607494, -0.257405)",
        "(-0.280000, 1.600178, -0.259871)",
        "(-0.280000, 1.592775, -0.261600)",
        "(-0.280000, 1.585346, -0.262625)",
        "(-0.280000, 1.577999, -0.262990)",
        "(-0.280000, 1.570830, -0.262763)",
        "(-0.280000, 1.563849, -0.262020)",
        "(-0.280000, 1.557116, -0.260834)",
        "(-0.280000, 1.550672, -0.259284)",
        "(-0.280000, 1.544480, -0.257426)",
        "(-0.280000, 1.538556, -0.255323)",
        "(-0.280000, 1.532898, -0.253030)",
        "(-0.280000, 1.527461, -0.250574)",
        "(-0.280000, 1.522208, -0.247982)",
        "(-0.280000, 1.517120, -0.245272)",
        "(-0.280000, 1.512183, -0.242457)",
        "(-0.280000, 1.507338, -0.239514)",
        "(-0.280000, 1.502578, -0.236436)",
        "(-0.280000, 1.497901, -0.233214)",
        "(-0.280000, 1.493268, -0.229797)",
        "(-0.280000, 1.488695, -0.226166)",
        "(-0.280000, 1.484204, -0.222298)",
        "(-0.280000, 1.479787, -0.218138)",
        "(-0.280000, 1.475485, -0.213666)",
        "(-0.280000, 1.471355, -0.208884)",
        "(-0.280000, 1.467404, -0.203716)",
        "(-0.280000, 1.463703, -0.198177)",
        "(-0.280000, 1.460321, -0.192282)",
        "(-0.280000, 1.457297, -0.186001)",
        "(-0.280000, 1.454705, -0.179369)",
        "(-0.280000, 1.452615, -0.172437)",
        "(-0.280000, 1.451074, -0.165203)",
        "(-0.280000, 1.450145, -0.157739)",
        "(-0.280000, 1.449880, -0.150132)",
        "(-0.280000, 1.450317, -0.142404)",
        "(-0.280000, 1.451485, -0.134678)",
        "(-0.280000, 1.453410, -0.127028)",
        "(-0.280000, 1.456105, -0.119517)",
        "(-0.280000, 1.459561, -0.112260)",
        "(-0.280000, 1.463759, -0.105354)",
        "(-0.280000, 1.468650, -0.098908)",
        "(-0.280000, 1.474216, -0.092972)",
        "(-0.280000, 1.480383, -0.087646)",
        "(-0.280000, 1.487058, -0.083017)",
        "(-0.280000, 1.494199, -0.079116)",
        "(-0.280000, 1.501695, -0.076007)",
        "(-0.280000, 1.509424, -0.073729)",
        "(-0.280000, 1.517331, -0.072285)",
        "(-0.280000, 1.525273, -0.071688)",
        "(-0.280000, 1.533159, -0.071912)",
        "(-0.280000, 1.540924, -0.072931)",
        "(-0.280000, 1.548457, -0.074695)",
        "(-0.280000, 1.555658, -0.077133)",
        "(-0.280000, 1.562509, -0.080182)",
        "(-0.280000, 1.568942, -0.083748)",
        "(-0.280000, 1.574912, -0.087723)",
        "(-0.280000, 1.580450, -0.092039)",
        "(-0.280000, 1.585543, -0.096598)",
        "(-0.280000, 1.590200, -0.101315)",
        "(-0.280000, 1.594479, -0.106160)",
        "(-0.280000, 1.598402, -0.111072)",
        "(-0.280000, 1.601988, -0.115996)",
        "(-0.280000, 1.605320, -0.120960)",
        "(-0.280000, 1.608415, -0.125934)",
        "(-0.280000, 1.611307, -0.130920)",
        "(-0.280000, 1.614015, -0.135917)",
        "(-0.280000, 1.616578, -0.140973)",
        "(-0.280000, 1.618998, -0.146098)",
        "(-0.280000, 1.621271, -0.151303)",
        "(-0.280000, 1.623403, -0.156650)",
        "(-0.280000, 1.625372, -0.162147)",
        "(-0.280000, 1.627147, -0.167802)",
        "(-0.280000, 1.628704, -0.173666)",
        "(-0.280000, 1.629999, -0.179735)",
        "(-0.280000, 1.630984, -0.185976)",
        "(-0.280000, 1.631614, -0.192450)",
        "(-0.280000, 1.631836, -0.199108)",
        "(-0.280000, 1.631599, -0.205900)",
        "(-0.280000, 1.630854, -0.212831)",
        "(-0.280000, 1.629557, -0.219832)",
        "(-0.280000, 1.627675, -0.226823)",
        "(-0.280000, 1.625168, -0.233781)",
        "(-0.280000, 1.622019, -0.240611)",
        "(-0.280000, 1.618231, -0.247214)",
        "(-0.280000, 1.613783, -0.253547)",
        "(-0.280000, 1.608700, -0.259505)",
        "(-0.280000, 1.603029, -0.264987)",
        "(-0.280000, 1.596775, -0.269945)",
        "(-0.280000, 1.590028, -0.274278)",
        "(-0.280000, 1.582818, -0.277930)",
        "(-0.280000, 1.575263, -0.280825)",
        "(-0.280000, 1.567403, -0.282932)",
        "(-0.280000, 1.559354, -0.284202)",
        "(-0.280000, 1.551242, -0.284613)",
        "(-0.280000, 1.543118, -0.284160)",
        "(-0.280000, 1.535110, -0.282847)",
        "(-0.280000, 1.527343, -0.280705)",
        "(-0.280000, 1.519864, -0.277760)",
        "(-0.280000, 1.512786, -0.274071)",
        "(-0.280000, 1.506206, -0.269719)",
        "(-0.280000, 1.500147, -0.264757)",
        "(-0.280000, 1.494679, -0.259283)",
        "(-0.280000, 1.489849, -0.253413)",
        "(-0.280000, 1.485651, -0.247218)",
        "(-0.280000, 1.482068, -0.240795)",
        "(-0.280000, 1.479100, -0.234263)",
        "(-0.280000, 1.476719, -0.227642)",
        "(-0.280000, 1.474923, -0.221007)",
        "(-0.280000, 1.473696, -0.214432)",
        "(-0.280000, 1.473004, -0.207926)",
        "(-0.280000, 1.472816, -0.201555)",
        "(-0.280000, 1.473092, -0.195376)",
        "(-0.280000, 1.473791, -0.189384)",
        "(-0.280000, 1.474865, -0.183621)",
        "(-0.280000, 1.476269, -0.178105)",
        "(-0.280000, 1.477949, -0.172859)",
        "(-0.280000, 1.479872, -0.167850)",
        "(-0.280000, 1.481992, -0.163088)",
        "(-0.280000, 1.484266, -0.158573)",
        "(-0.280000, 1.486674, -0.154270)",
        "(-0.280000, 1.489192, -0.150149)",
        "(-0.280000, 1.491794, -0.146208)",
        "(-0.280000, 1.494487, -0.142399)",
        "(-0.280000, 1.497262, -0.138709)",
        "(-0.280000, 1.500118, -0.135128)",
        "(-0.280000, 1.503082, -0.131615)",
        "(-0.280000, 1.506166, -0.128170)",
        "(-0.280000, 1.509381, -0.124796)",
        "(-0.280000, 1.512772, -0.121474)",
        "(-0.280000, 1.516355, -0.118222)",
        "(-0.280000, 1.520145, -0.115066)",
        "(-0.280000, 1.524188, -0.112013)",
        "(-0.280000, 1.528494, -0.109102)",
        "(-0.280000, 1.533062, -0.106382)",
        "(-0.280000, 1.537928, -0.103880)",
        "(-0.280000, 1.543079, -0.101653)",
        "(-0.280000, 1.548489, -0.099759)",
        "(-0.280000, 1.554160, -0.098237)",
        "(-0.280000, 1.560072, -0.097147)",
        "(-0.280000, 1.566174, -0.096538)",
        "(-0.280000, 1.572399, -0.096455)",
        "(-0.280000, 1.578729, -0.096936)",
        "(-0.280000, 1.585082, -0.098010)",
        "(-0.280000, 1.591368, -0.099692)",
        "(-0.280000, 1.597552, -0.102001)",
        "(-0.280000, 1.603542, -0.104931)",
        "(-0.280000, 1.609244, -0.108454)",
        "(-0.280000, 1.614625, -0.112566)",
        "(-0.280000, 1.619601, -0.117218)",
        "(-0.280000, 1.624103, -0.122344)",
        "(-0.280000, 1.628115, -0.127918)",
        "(-0.280000, 1.631591, -0.133863)",
        "(-0.280000, 1.634507, -0.140090)",
        "(-0.280000, 1.636881, -0.146573)",
        "(-0.280000, 1.638723, -0.153229)",
        "(-0.280000, 1.640048, -0.159985)",
        "(-0.280000, 1.640822, -0.166830)",
        "(-0.280000, 1.641001, -0.173725)",
        "(-0.280000, 1.640553, -0.180575)",
        "(-0.280000, 1.639460, -0.187356)",
        "(-0.280000, 1.637721, -0.193975)",
        "(-0.280000, 1.635359, -0.200341)",
        "(-0.280000, 1.632387, -0.206426)",
        "(-0.280000, 1.628852, -0.212146)",
        "(-0.280000, 1.624806, -0.217445)",
        "(-0.280000, 1.620321, -0.222262)",
        "(-0.280000, 1.615437, -0.226592)",
        "(-0.280000, 1.610236, -0.230394)",
        "(-0.280000, 1.604806, -0.233645)",
        "(-0.280000, 1.599184, -0.236364)",
        "(-0.280000, 1.593454, -0.238549)",
        "(-0.280000, 1.587696, -0.240213)",
        "(-0.280000, 1.581932, -0.241395)",
        "(-0.280000, 1.576229, -0.242123)",
        "(-0.280000, 1.570643, -0.242433)",
        "(-0.280000, 1.565171, -0.242372)",
        "(-0.280000, 1.559852, -0.241980)",
        "(-0.280000, 1.554715, -0.241304)",
        "(-0.280000, 1.549744, -0.240381)",
        "(-0.280000, 1.544929, -0.239250)",
        "(-0.280000, 1.540284, -0.237949)",
        "(-0.280000, 1.535765, -0.236494)",
        "(-0.280000, 1.531367, -0.234910)",
        "(-0.280000, 1.527081, -0.233213)",
        "(-0.280000, 1.522858, -0.231398)",
        "(-0.280000, 1.518690, -0.229466)",
        "(-0.280000, 1.514570, -0.227414)",
        "(-0.280000, 1.510458, -0.225212)",
        "(-0.280000, 1.506356, -0.222845)",
        "(-0.280000, 1.502260, -0.220285)",
        "(-0.280000, 1.498187, -0.217514)",
        "(-0.280000, 1.494122, -0.214484)",
        "(-0.280000, 1.490097, -0.211172)",
        "(-0.280000, 1.486149, -0.207564)",
        "(-0.280000, 1.482289, -0.203611)",
        "(-0.280000, 1.478567, -0.199304)",
        "(-0.280000, 1.475039, -0.194646)",
        "(-0.280000, 1.471735, -0.189600)",
        "(-0.280000, 1.468715, -0.184181)",
        "(-0.280000, 1.466042, -0.178416)",
        "(-0.280000, 1.463751, -0.172289)",
        "(-0.280000, 1.461902, -0.165840)",
        "(-0.280000, 1.460544, -0.159125)",
        "(-0.280000, 1.459708, -0.152154)",
        "(-0.280000, 1.459438, -0.144963)",
        "(-0.280000, 1.459752, -0.137632)",
        "(-0.280000, 1.460639, -0.130146)",
        "(-0.280000, 1.462093, -0.122552)",
        "(-0.280000, 1.464113, -0.114901)",
        "(-0.280000, 1.466729, -0.107178)",
        "(-0.280000, 1.469958, -0.099444)",
        "(-0.280000, 1.473813, -0.091773)",
        "(-0.280000, 1.478346, -0.084178)",
        "(-0.280000, 1.483566, -0.076752)",
        "(-0.280000, 1.489491, -0.069576)",
        "(-0.280000, 1.496103, -0.062760)",
        "(-0.280000, 1.503439, -0.056356)",
        "(-0.280000, 1.511458, -0.050485)",
        "(-0.280000, 1.520095, -0.045264)",
        "(-0.280000, 1.529424, -0.041274)",
        "(-0.280000, 1.539340, -0.040272)",
        "(-0.280000, 1.549272, -0.040007)",
        "(-0.280000, 1.559227, -0.040477)",
        "(-0.280000, 1.569120, -0.041682)",
        "(-0.280000, 1.578867, -0.043608)",
        "(-0.280000, 1.588475, -0.046257)",
        "(-0.280000, 1.597860, -0.049610)",
        "(-0.280000, 1.606944, -0.053633)",
        "(-0.280000, 1.615733, -0.058332)",
        "(-0.280000, 1.624151, -0.063667)",
        "(-0.280000, 1.632127, -0.069591)",
        "(-0.280000, 1.639667, -0.076108)",
        "(-0.280000, 1.646705, -0.083164)",
        "(-0.280000, 1.653182, -0.090698)",
        "(-0.280000, 1.659103, -0.098714)",
        "(-0.280000, 1.664404, -0.107126)",
        "(-0.280000, 1.669066, -0.115900)",
        "(-0.280000, 1.673080, -0.125022)",
        "(-0.280000, 1.676409, -0.134415)",
        "(-0.280000, 1.679033, -0.144030)",
        "(-0.280000, 1.678661, -0.154138)",
        "(-0.280000, 1.676884, -0.164105)",
        "(-0.280000, 1.674283, -0.173696)",
        "(-0.280000, 1.670951, -0.182814)",
        "(-0.280000, 1.666951, -0.191461)",
        "(-0.280000, 1.662380, -0.199566)",
        "(-0.280000, 1.657339, -0.207081)",
        "(-0.280000, 1.651878, -0.214039)",
        "(-0.280000, 1.646085, -0.220412)",
        "(-0.280000, 1.640044, -0.226184)",
        "(-0.280000, 1.633775, -0.231400)",
        "(-0.280000, 1.627340, -0.236047)",
        "(-0.280000, 1.620795, -0.240118)",
        "(-0.280000, 1.614127, -0.243634)",
        "(-0.280000, 1.607377, -0.246568)",
        "(-0.280000, 1.600589, -0.248892)",
        "(-0.280000, 1.593770, -0.250623)",
        "(-0.280000, 1.586994, -0.251770)",
        "(-0.280000, 1.580332, -0.252357)",
        "(-0.280000, 1.573790, -0.252419)",
        "(-0.280000, 1.567430, -0.251991)",
        "(-0.280000, 1.561308, -0.251120)",
        "(-0.280000, 1.555411, -0.249847)",
        "(-0.280000, 1.549780, -0.248222)",
        "(-0.280000, 1.544425, -0.246293)",
        "(-0.280000, 1.539365, -0.244115)",
        "(-0.280000, 1.534565, -0.241718)",
        "(-0.280000, 1.530030, -0.239149)",
        "(-0.280000, 1.525756, -0.236451)",
        "(-0.280000, 1.521695, -0.233635)",
        "(-0.280000, 1.517837, -0.230731)",
        "(-0.280000, 1.514166, -0.227761)",
        "(-0.280000, 1.510635, -0.224713)",
        "(-0.280000, 1.507231, -0.221595)",
        "(-0.280000, 1.503942, -0.218408)",
        "(-0.280000, 1.500732, -0.215118)",
        "(-0.280000, 1.497601, -0.211717)",
        "(-0.280000, 1.494553, -0.208192)",
        "(-0.280000, 1.491574, -0.204497)",
        "(-0.280000, 1.488683, -0.200617)",
        "(-0.280000, 1.485908, -0.196541)",
        "(-0.280000, 1.483259, -0.192222)",
        "(-0.280000, 1.480777, -0.187657)",
        "(-0.280000, 1.478510, -0.182848)",
        "(-0.280000, 1.476489, -0.177764)",
        "(-0.280000, 1.474769, -0.172435)",
        "(-0.280000, 1.473404, -0.166868)",
        "(-0.280000, 1.472437, -0.161065)",
        "(-0.280000, 1.471922, -0.155076)",
        "(-0.280000, 1.471905, -0.148944)",
        "(-0.280000, 1.472422, -0.142741)",
        "(-0.280000, 1.473509, -0.136487)",
        "(-0.280000, 1.475191, -0.130268)",
        "(-0.280000, 1.477470, -0.124174)",
        "(-0.280000, 1.480364, -0.118241)",
        "(-0.280000, 1.483857, -0.112562)",
        "(-0.280000, 1.487913, -0.107226)",
        "(-0.280000, 1.492524, -0.102267)",
        "(-0.280000, 1.497632, -0.097763)",
        "(-0.280000, 1.503167, -0.093776)",
        "(-0.280000, 1.509102, -0.090320)",
        "(-0.280000, 1.515353, -0.087433)",
        "(-0.280000, 1.521832, -0.085130)",
        "(-0.280000, 1.528512, -0.083391)",
        "(-0.280000, 1.535314, -0.082198)",
        "(-0.280000, 1.542165, -0.081513)",
        "(-0.280000, 1.549070, -0.081286)",
        "(-0.280000, 1.555985, -0.081483)",
        "(-0.280000, 1.562875, -0.082072)",
        "(-0.280000, 1.569775, -0.083037)",
        "(-0.280000, 1.576662, -0.084371)",
        "(-0.280000, 1.583510, -0.086066)",
        "(-0.280000, 1.590356, -0.088143)",
        "(-0.280000, 1.597170, -0.090613)",
        "(-0.280000, 1.603935, -0.093495)",
        "(-0.280000, 1.610608, -0.096803)",
        "(-0.280000, 1.617198, -0.100580)",
        "(-0.280000, 1.623646, -0.104839)",
        "(-0.280000, 1.629886, -0.109582)",
        "(-0.280000, 1.635903, -0.114853)",
        "(-0.280000, 1.641616, -0.120642)",
        "(-0.280000, 1.646945, -0.126926)",
        "(-0.280000, 1.651856, -0.133731)",
        "(-0.280000, 1.656263, -0.141014)",
        "(-0.280000, 1.660087, -0.148716)",
        "(-0.280000, 1.663288, -0.156838)",
        "(-0.280000, 1.665792, -0.165301)",
        "(-0.280000, 1.667542, -0.174010)",
        "(-0.280000, 1.668504, -0.182945)",
        "(-0.280000, 1.668638, -0.191996)",
        "(-0.280000, 1.667923, -0.201046)",
        "(-0.280000, 1.666344, -0.210059)",
        "(-0.280000, 1.663904, -0.218912)",
        "(-0.280000, 1.660627, -0.227485)",
        "(-0.280000, 1.656521, -0.235738)",
        "(-0.280000, 1.651635, -0.243556)",
        "(-0.280000, 1.646039, -0.250835)",
        "(-0.280000, 1.639760, -0.257543)",
        "(-0.280000, 1.632887, -0.263594)",
        "(-0.280000, 1.625497, -0.268930)",
        "(-0.280000, 1.617701, -0.273496)",
        "(-0.280000, 1.609540, -0.277287)",
        "(-0.280000, 1.601128, -0.280268)",
        "(-0.280000, 1.592585, -0.282426)",
        "(-0.280000, 1.583946, -0.283778)",
        "(-0.280000, 1.575324, -0.284332)",
        "(-0.280000, 1.566828, -0.284115)",
        "(-0.280000, 1.558482, -0.283159)",
        "(-0.280000, 1.550380, -0.281507)",
        "(-0.280000, 1.542607, -0.279212)",
        "(-0.280000, 1.535168, -0.276313)",
        "(-0.280000, 1.528132, -0.272871)",
        "(-0.280000, 1.521558, -0.268953)",
        "(-0.280000, 1.515436, -0.264591)",
        "(-0.280000, 1.509811, -0.259849)",
        "(-0.280000, 1.504724, -0.254787)",
        "(-0.280000, 1.500181, -0.249394)",
        "(-0.280000, 1.496241, -0.243714)",
        "(-0.280000, 1.492948, -0.237814)",
        "(-0.280000, 1.490306, -0.231716)",
        "(-0.280000, 1.488342, -0.225510)",
        "(-0.280000, 1.487058, -0.219292)",
        "(-0.280000, 1.486429, -0.213103)",
        "(-0.280000, 1.486433, -0.207041)",
        "(-0.280000, 1.487023, -0.201180)",
        "(-0.280000, 1.488142, -0.195601)",
        "(-0.280000, 1.489727, -0.190324)",
        "(-0.280000, 1.491703, -0.185410)",
        "(-0.280000, 1.493981, -0.180900)",
        "(-0.280000, 1.496496, -0.176779)",
        "(-0.280000, 1.499159, -0.173060)",
        "(-0.280000, 1.501885, -0.169735)",
        "(-0.280000, 1.504622, -0.166756)",
        "(-0.280000, 1.507300, -0.164091)",
        "(-0.280000, 1.509863, -0.161697)",
        "(-0.280000, 1.512290, -0.159500)",
        "(-0.280000, 1.514551, -0.157446)",
        "(-0.280000, 1.516632, -0.155477)",
        "(-0.280000, 1.518554, -0.153517)",
        "(-0.280000, 1.520329, -0.151516)",
        "(-0.280000, 1.521988, -0.149427)",
        "(-0.280000, 1.523585, -0.147195)",
        "(-0.280000, 1.525169, -0.144797)",
        "(-0.280000, 1.526795, -0.142222)",
        "(-0.280000, 1.528538, -0.139452)",
        "(-0.280000, 1.530457, -0.136504)",
        "(-0.280000, 1.532611, -0.133414)",
        "(-0.280000, 1.535070, -0.130203)",
        "(-0.280000, 1.537879, -0.126932)",
        "(-0.280000, 1.541081, -0.123665)",
        "(-0.280000, 1.544692, -0.120484)",
        "(-0.280000, 1.548751, -0.117449)",
        "(-0.280000, 1.553248, -0.114652)",
        "(-0.280000, 1.558154, -0.112183)",
        "(-0.280000, 1.563471, -0.110108)",
        "(-0.280000, 1.569141, -0.108511)",
        "(-0.280000, 1.575092, -0.107459)",
        "(-0.280000, 1.581295, -0.107004)",
        "(-0.280000, 1.587661, -0.107191)",
        "(-0.280000, 1.594094, -0.108046)",
        "(-0.280000, 1.600557, -0.109589)",
        "(-0.280000, 1.606959, -0.111816)",
        "(-0.280000, 1.613216, -0.114702)",
        "(-0.280000, 1.619315, -0.118239)",
        "(-0.280000, 1.625200, -0.122384)",
        "(-0.280000, 1.630820, -0.127091)",
        "(-0.280000, 1.636127, -0.132387)",
        "(-0.280000, 1.641002, -0.138248)",
        "(-0.280000, 1.645341, -0.144623)",
        "(-0.280000, 1.649081, -0.151502)",
        "(-0.280000, 1.652132, -0.158801)",
        "(-0.280000, 1.654423, -0.166420)",
        "(-0.280000, 1.655917, -0.174316)",
        "(-0.280000, 1.656568, -0.182370)",
        "(-0.280000, 1.656358, -0.190480)",
        "(-0.280000, 1.655286, -0.198519)",
        "(-0.280000, 1.653358, -0.206434)",
        "(-0.280000, 1.650603, -0.214100)"
    ],
    "leftHandPositions": [
        "(-0.280000, 1.529554, 0.052824)",
        "(-0.280000, 1.557882, 0.057459)",
        "(-0.280000, 1.563851, 0.059824)",
        "(-0.280000, 1.569496, 0.062641)",
        "(-0.280000, 1.574770, 0.065839)",
        "(-0.280000, 1.579688, 0.069378)",
        "(-0.280000, 1.584225, 0.073191)",
        "(-0.280000, 1.588369, 0.077207)",
        "(-0.280000, 1.592154, 0.081399)",
        "(-0.280000, 1.595585, 0.085711)",
        "(-0.280000, 1.598684, 0.090097)",
        "(-0.280000, 1.601487, 0.094545)",
        "(-0.280000, 1.604013, 0.099019)",
        "(-0.280000, 1.606286, 0.103491)",
        "(-0.280000, 1.608349, 0.107981)",
        "(-0.280000, 1.610223, 0.112475)",
        "(-0.280000, 1.611925, 0.116969)",
        "(-0.280000, 1.613483, 0.121501)",
        "(-0.280000, 1.614905, 0.126075)",
        "(-0.280000, 1.616192, 0.130702)",
        "(-0.280000, 1.617345, 0.135408)",
        "(-0.280000, 1.618357, 0.140233)",
        "(-0.280000, 1.619208, 0.145183)",
        "(-0.280000, 1.619872, 0.150257)",
        "(-0.280000, 1.620325, 0.155497)",
        "(-0.280000, 1.620528, 0.160895)",
        "(-0.280000, 1.620445, 0.166430)",
        "(-0.280000, 1.620035, 0.172127)",
        "(-0.280000, 1.619256, 0.177953)",
        "(-0.280000, 1.618073, 0.183864)",
        "(-0.280000, 1.616449, 0.189853)",
        "(-0.280000, 1.614338, 0.195882)",
        "(-0.280000, 1.611728, 0.201877)",
        "(-0.280000, 1.608581, 0.207822)",
        "(-0.280000, 1.604891, 0.213645)",
        "(-0.280000, 1.600664, 0.219271)",
        "(-0.280000, 1.595877, 0.224677)",
        "(-0.280000, 1.590551, 0.229790)",
        "(-0.280000, 1.584719, 0.234535)",
        "(-0.280000, 1.578359, 0.238850)",
        "(-0.280000, 1.571376, 0.241891)",
        "(-0.280000, 1.563963, 0.243037)",
        "(-0.280000, 1.556447, 0.243637)",
        "(-0.280000, 1.548908, 0.243679)",
        "(-0.280000, 1.541386, 0.243163)",
        "(-0.280000, 1.533944, 0.242097)",
        "(-0.280000, 1.526580, 0.240478)",
        "(-0.280000, 1.519356, 0.238320)",
        "(-0.280000, 1.512332, 0.235642)",
        "(-0.280000, 1.505505, 0.232443)",
        "(-0.280000, 1.498933, 0.228747)",
        "(-0.280000, 1.492684, 0.224599)",
        "(-0.280000, 1.486727, 0.219977)",
        "(-0.280000, 1.481128, 0.214926)",
        "(-0.280000, 1.475933, 0.209493)",
        "(-0.280000, 1.471140, 0.203673)",
        "(-0.280000, 1.466790, 0.197515)",
        "(-0.280000, 1.462918, 0.191071)",
        "(-0.280000, 1.459523, 0.184339)",
        "(-0.280000, 1.456643, 0.177371)",
        "(-0.280000, 1.456124, 0.169701)",
        "(-0.280000, 1.456265, 0.162132)",
        "(-0.280000, 1.457013, 0.154718)",
        "(-0.280000, 1.458318, 0.147550)",
        "(-0.280000, 1.460130, 0.140623)",
        "(-0.280000, 1.462388, 0.133991)",
        "(-0.280000, 1.465024, 0.127691)",
        "(-0.280000, 1.467996, 0.121692)",
        "(-0.280000, 1.471243, 0.116013)",
        "(-0.280000, 1.474717, 0.110643)",
        "(-0.280000, 1.478364, 0.105578)",
        "(-0.280000, 1.482166, 0.100776)",
        "(-0.280000, 1.486100, 0.096201)",
        "(-0.280000, 1.490131, 0.091848)",
        "(-0.280000, 1.494277, 0.087660)",
        "(-0.280000, 1.498530, 0.083623)",
        "(-0.280000, 1.502887, 0.079724)",
        "(-0.280000, 1.507394, 0.075922)",
        "(-0.280000, 1.512063, 0.072220)",
        "(-0.280000, 1.516909, 0.068626)",
        "(-0.280000, 1.521981, 0.065134)",
        "(-0.280000, 1.527322, 0.061766)",
        "(-0.280000, 1.532931, 0.058568)",
        "(-0.280000, 1.538867, 0.055567)",
        "(-0.280000, 1.545130, 0.052829)",
        "(-0.280000, 1.551706, 0.050425)",
        "(-0.280000, 1.558626, 0.048416)",
        "(-0.280000, 1.565847, 0.046892)",
        "(-0.280000, 1.573309, 0.045921)",
        "(-0.280000, 1.581008, 0.045497)",
        "(-0.280000, 1.588507, 0.046724)",
        "(-0.280000, 1.595424, 0.049668)",
        "(-0.280000, 1.602125, 0.053124)",
        "(-0.280000, 1.608552, 0.057067)",
        "(-0.280000, 1.614670, 0.061474)",
        "(-0.280000, 1.620428, 0.066307)",
        "(-0.280000, 1.625830, 0.071567)",
        "(-0.280000, 1.630828, 0.077213)",
        "(-0.280000, 1.635372, 0.083181)",
        "(-0.280000, 1.639485, 0.089500)",
        "(-0.280000, 1.643119, 0.096107)",
        "(-0.280000, 1.646245, 0.102943)",
        "(-0.280000, 1.648867, 0.110013)",
        "(-0.280000, 1.650958, 0.117258)",
        "(-0.280000, 1.652503, 0.124614)",
        "(-0.280000, 1.653504, 0.132088)",
        "(-0.280000, 1.653949, 0.139599)",
        "(-0.280000, 1.653839, 0.147115)",
        "(-0.280000, 1.653172, 0.154626)",
        "(-0.280000, 1.651951, 0.162066)",
        "(-0.280000, 1.650189, 0.169374)",
        "(-0.280000, 1.647886, 0.176554)",
        "(-0.280000, 1.645057, 0.183544)",
        "(-0.280000, 1.641731, 0.190285)",
        "(-0.280000, 1.637912, 0.196768)",
        "(-0.280000, 1.633616, 0.202964)",
        "(-0.280000, 1.628888, 0.208809)",
        "(-0.280000, 1.623726, 0.214305)",
        "(-0.280000, 1.618171, 0.219404)",
        "(-0.280000, 1.612254, 0.224078)",
        "(-0.280000, 1.606027, 0.228290)",
        "(-0.280000, 1.599487, 0.232041)",
        "(-0.280000, 1.592687, 0.235299)",
        "(-0.280000, 1.585701, 0.238032)",
        "(-0.280000, 1.578495, 0.240253)",
        "(-0.280000, 1.571145, 0.241935)",
        "(-0.280000, 1.563713, 0.243066)",
        "(-0.280000, 1.556195, 0.243647)",
        "(-0.280000, 1.548655, 0.243671)",
        "(-0.280000, 1.541156, 0.243139)",
        "(-0.280000, 1.533711, 0.242054)",
        "(-0.280000, 1.526350, 0.240418)",
        "(-0.280000, 1.519152, 0.238250)",
        "(-0.280000, 1.512112, 0.235548)",
        "(-0.280000, 1.505292, 0.232333)",
        "(-0.280000, 1.499402, 0.227569)",
        "(-0.280000, 1.494583, 0.221530)",
        "(-0.280000, 1.490330, 0.215294)",
        "(-0.280000, 1.486686, 0.208917)",
        "(-0.280000, 1.483580, 0.202414)",
        "(-0.280000, 1.480991, 0.195886)",
        "(-0.280000, 1.478875, 0.189407)",
        "(-0.280000, 1.477165, 0.182978)",
        "(-0.280000, 1.475816, 0.176644)",
        "(-0.280000, 1.474778, 0.170415)",
        "(-0.280000, 1.474009, 0.164311)",
        "(-0.280000, 1.473470, 0.158296)",
        "(-0.280000, 1.473128, 0.152346)",
        "(-0.280000, 1.472969, 0.146469)",
        "(-0.280000, 1.472981, 0.140605)",
        "(-0.280000, 1.473166, 0.134744)",
        "(-0.280000, 1.473533, 0.128879)",
        "(-0.280000, 1.474104, 0.122956)",
        "(-0.280000, 1.474899, 0.116987)",
        "(-0.280000, 1.475956, 0.110960)",
        "(-0.280000, 1.477315, 0.104849)",
        "(-0.280000, 1.479014, 0.098682)",
        "(-0.280000, 1.481087, 0.092498)",
        "(-0.280000, 1.483588, 0.086289)",
        "(-0.280000, 1.486548, 0.080111)",
        "(-0.280000, 1.489987, 0.074031)",
        "(-0.280000, 1.493940, 0.068079)",
        "(-0.280000, 1.498437, 0.062317)",
        "(-0.280000, 1.503458, 0.056842)",
        "(-0.280000, 1.509029, 0.051693)",
        "(-0.280000, 1.515120, 0.046963)",
        "(-0.280000, 1.522217, 0.044485)",
        "(-0.280000, 1.529503, 0.042540)",
        "(-0.280000, 1.536896, 0.041143)",
        "(-0.280000, 1.544388, 0.040293)",
        "(-0.280000, 1.551900, 0.040000)",
        "(-0.280000, 1.559436, 0.040264)",
        "(-0.280000, 1.566932, 0.041084)",
        "(-0.280000, 1.574324, 0.042452)",
        "(-0.280000, 1.581617, 0.044367)",
        "(-0.280000, 1.588734, 0.046812)",
        "(-0.280000, 1.595644, 0.049772)",
        "(-0.280000, 1.602338, 0.053244)",
        "(-0.280000, 1.608756, 0.057203)",
        "(-0.280000, 1.614845, 0.061611)",
        "(-0.280000, 1.620610, 0.066472)",
        "(-0.280000, 1.626000, 0.071745)",
        "(-0.280000, 1.630960, 0.077373)",
        "(-0.280000, 1.635514, 0.083383)",
        "(-0.280000, 1.639612, 0.089713)",
        "(-0.280000, 1.641983, 0.096927)",
        "(-0.280000, 1.642994, 0.104547)",
        "(-0.280000, 1.643332, 0.112082)",
        "(-0.280000, 1.643059, 0.119439)",
        "(-0.280000, 1.642206, 0.126597)",
        "(-0.280000, 1.640815, 0.133517)",
        "(-0.280000, 1.638929, 0.140127)",
        "(-0.280000, 1.636585, 0.146434)",
        "(-0.280000, 1.633837, 0.152390)",
        "(-0.280000, 1.630740, 0.157978)",
        "(-0.280000, 1.627360, 0.163160)",
        "(-0.280000, 1.623722, 0.167991)",
        "(-0.280000, 1.619890, 0.172449)",
        "(-0.280000, 1.615921, 0.176534)",
        "(-0.280000, 1.611831, 0.180290)",
        "(-0.280000, 1.607666, 0.183729)",
        "(-0.280000, 1.603464, 0.186869)",
        "(-0.280000, 1.599228, 0.189751)",
        "(-0.280000, 1.594966, 0.192409)",
        "(-0.280000, 1.590703, 0.194857)",
        "(-0.280000, 1.586409, 0.197135)",
        "(-0.280000, 1.582088, 0.199256)",
        "(-0.280000, 1.577740, 0.201232)",
        "(-0.280000, 1.573319, 0.203083)",
        "(-0.280000, 1.568827, 0.204804)",
        "(-0.280000, 1.564239, 0.206391)",
        "(-0.280000, 1.559513, 0.207838)",
        "(-0.280000, 1.554647, 0.209120)",
        "(-0.280000, 1.549641, 0.210207)",
        "(-0.280000, 1.544455, 0.211074)",
        "(-0.280000, 1.539114, 0.211682)",
        "(-0.280000, 1.533617, 0.211985)",
        "(-0.280000, 1.527956, 0.211945)",
        "(-0.280000, 1.522172, 0.211516)",
        "(-0.280000, 1.516297, 0.210656)",
        "(-0.280000, 1.510390, 0.209333)",
        "(-0.280000, 1.504476, 0.207513)",
        "(-0.280000, 1.498609, 0.205159)",
        "(-0.280000, 1.492881, 0.202270)",
        "(-0.280000, 1.487326, 0.198821)",
        "(-0.280000, 1.482032, 0.194823)",
        "(-0.280000, 1.477086, 0.190305)",
        "(-0.280000, 1.472527, 0.185266)",
        "(-0.280000, 1.468443, 0.179770)",
        "(-0.280000, 1.464891, 0.173857)",
        "(-0.280000, 1.461907, 0.167561)",
        "(-0.280000, 1.459543, 0.160965)",
        "(-0.280000, 1.457831, 0.154158)",
        "(-0.280000, 1.456774, 0.147172)",
        "(-0.280000, 1.456377, 0.140115)",
        "(-0.280000, 1.456622, 0.133046)",
        "(-0.280000, 1.457479, 0.125996)",
        "(-0.280000, 1.458903, 0.119037)",
        "(-0.280000, 1.460833, 0.112222)",
        "(-0.280000, 1.463222, 0.105529)",
        "(-0.280000, 1.466016, 0.099002)",
        "(-0.280000, 1.469185, 0.092634)",
        "(-0.280000, 1.472721, 0.086401)",
        "(-0.280000, 1.476606, 0.080326)",
        "(-0.280000, 1.480839, 0.074410)",
        "(-0.280000, 1.485411, 0.068681)",
        "(-0.280000, 1.490346, 0.063130)",
        "(-0.280000, 1.495669, 0.057777)",
        "(-0.280000, 1.501732, 0.053329)",
        "(-0.280000, 1.508420, 0.049845)",
        "(-0.280000, 1.515347, 0.046865)",
        "(-0.280000, 1.522454, 0.044412)",
        "(-0.280000, 1.529729, 0.042489)",
        "(-0.280000, 1.537142, 0.041106)",
        "(-0.280000, 1.544614, 0.040276)",
        "(-0.280000, 1.552150, 0.040000)",
        "(-0.280000, 1.559686, 0.040282)",
        "(-0.280000, 1.567158, 0.041118)",
        "(-0.280000, 1.574554, 0.042503)",
        "(-0.280000, 1.581843, 0.044436)",
        "(-0.280000, 1.588948, 0.046894)",
        "(-0.280000, 1.595873, 0.049880)",
        "(-0.280000, 1.602558, 0.053369)",
        "(-0.280000, 1.608934, 0.057322)",
        "(-0.280000, 1.615032, 0.061758)",
        "(-0.280000, 1.620786, 0.066632)",
        "(-0.280000, 1.626148, 0.071902)",
        "(-0.280000, 1.631121, 0.077571)",
        "(-0.280000, 1.635661, 0.083593)",
        "(-0.280000, 1.639735, 0.089920)",
        "(-0.280000, 1.643327, 0.096524)",
        "(-0.280000, 1.646432, 0.103397)",
        "(-0.280000, 1.649019, 0.110480)",
        "(-0.280000, 1.651070, 0.117713)",
        "(-0.280000, 1.652585, 0.125100)",
        "(-0.280000, 1.653549, 0.132563)",
        "(-0.280000, 1.653959, 0.140070)",
        "(-0.280000, 1.653812, 0.147610)",
        "(-0.280000, 1.653108, 0.155118)",
        "(-0.280000, 1.651856, 0.162532)",
        "(-0.280000, 1.650058, 0.169839)",
        "(-0.280000, 1.647720, 0.177008)",
        "(-0.280000, 1.644868, 0.183964)",
        "(-0.280000, 1.641499, 0.190711)",
        "(-0.280000, 1.637640, 0.197190)",
        "(-0.280000, 1.632277, 0.202554)",
        "(-0.280000, 1.625857, 0.206791)",
        "(-0.280000, 1.619247, 0.210430)",
        "(-0.280000, 1.612525, 0.213440)",
        "(-0.280000, 1.605686, 0.215811)",
        "(-0.280000, 1.598792, 0.217504)",
        "(-0.280000, 1.591935, 0.218494)",
        "(-0.280000, 1.585114, 0.218800)",
        "(-0.280000, 1.578435, 0.218423)",
        "(-0.280000, 1.571971, 0.217392)",
        "(-0.280000, 1.565809, 0.215754)",
        "(-0.280000, 1.559975, 0.213556)",
        "(-0.280000, 1.554552, 0.210870)",
        "(-0.280000, 1.549574, 0.207784)",
        "(-0.280000, 1.545050, 0.204359)",
        "(-0.280000, 1.541007, 0.200690)",
        "(-0.280000, 1.537455, 0.196872)",
        "(-0.280000, 1.534363, 0.192966)",
        "(-0.280000, 1.531695, 0.189053)",
        "(-0.280000, 1.529424, 0.185213)",
        "(-0.280000, 1.527485, 0.181477)",
        "(-0.280000, 1.525825, 0.177897)",
        "(-0.280000, 1.524388, 0.174518)",
        "(-0.280000, 1.523089, 0.171321)",
        "(-0.280000, 1.521872, 0.168321)",
        "(-0.280000, 1.520680, 0.165510)",
        "(-0.280000, 1.519449, 0.162842)",
        "(-0.280000, 1.518138, 0.160286)",
        "(-0.280000, 1.516718, 0.157806)",
        "(-0.280000, 1.515154, 0.155319)",
        "(-0.280000, 1.513443, 0.152779)",
        "(-0.280000, 1.511598, 0.150131)",
        "(-0.280000, 1.509628, 0.147299)",
        "(-0.280000, 1.507572, 0.144243)",
        "(-0.280000, 1.505478, 0.140899)",
        "(-0.280000, 1.503410, 0.137247)",
        "(-0.280000, 1.501423, 0.133238)",
        "(-0.280000, 1.499599, 0.128868)",
        "(-0.280000, 1.498016, 0.124160)",
        "(-0.280000, 1.496749, 0.119086)",
        "(-0.280000, 1.495878, 0.113696)",
        "(-0.280000, 1.495476, 0.108053)",
        "(-0.280000, 1.495604, 0.102180)",
        "(-0.280000, 1.496311, 0.096170)",
        "(-0.280000, 1.497646, 0.090100)",
        "(-0.280000, 1.499639, 0.084023)",
        "(-0.280000, 1.502300, 0.078042)",
        "(-0.280000, 1.505617, 0.072256)",
        "(-0.280000, 1.509580, 0.066712)",
        "(-0.280000, 1.514176, 0.061481)",
        "(-0.280000, 1.519338, 0.056641)",
        "(-0.280000, 1.525055, 0.052200)",
        "(-0.280000, 1.531262, 0.048196)",
        "(-0.280000, 1.537881, 0.044652)",
        "(-0.280000, 1.544949, 0.041579)",
        "(-0.280000, 1.552392, 0.040000)",
        "(-0.280000, 1.559905, 0.040299)",
        "(-0.280000, 1.567398, 0.041154)",
        "(-0.280000, 1.574791, 0.042557)",
        "(-0.280000, 1.582076, 0.044507)",
        "(-0.280000, 1.589175, 0.046983)",
        "(-0.280000, 1.596094, 0.049985)",
        "(-0.280000, 1.602771, 0.053491)",
        "(-0.280000, 1.609138, 0.057460)",
        "(-0.280000, 1.615226, 0.061910)",
        "(-0.280000, 1.620968, 0.066799)",
        "(-0.280000, 1.626318, 0.072082)",
        "(-0.280000, 1.631277, 0.077764)",
        "(-0.280000, 1.635793, 0.083783)",
        "(-0.280000, 1.639850, 0.090114)",
        "(-0.280000, 1.643438, 0.096747)",
        "(-0.280000, 1.646526, 0.103628)",
        "(-0.280000, 1.649089, 0.110696)",
        "(-0.280000, 1.651125, 0.117941)",
        "(-0.280000, 1.652624, 0.125332)",
        "(-0.280000, 1.653569, 0.132791)",
        "(-0.280000, 1.653963, 0.140322)",
        "(-0.280000, 1.653798, 0.147862)",
        "(-0.280000, 1.653080, 0.155330)",
        "(-0.280000, 1.651807, 0.162764)",
        "(-0.280000, 1.649988, 0.170083)",
        "(-0.280000, 1.647640, 0.177226)",
        "(-0.280000, 1.644769, 0.184182)",
        "(-0.280000, 1.641384, 0.190921)",
        "(-0.280000, 1.637510, 0.197392)",
        "(-0.280000, 1.633181, 0.203540)",
        "(-0.280000, 1.628396, 0.209369)",
        "(-0.280000, 1.623204, 0.214816)",
        "(-0.280000, 1.617630, 0.219862)",
        "(-0.280000, 1.611679, 0.224496)",
        "(-0.280000, 1.605403, 0.228676)",
        "(-0.280000, 1.598854, 0.232371)",
        "(-0.280000, 1.591813, 0.235031)",
        "(-0.280000, 1.584422, 0.236573)",
        "(-0.280000, 1.577084, 0.237684)",
        "(-0.280000, 1.569766, 0.238394)",
        "(-0.280000, 1.562499, 0.238714)",
        "(-0.280000, 1.555323, 0.238656)",
        "(-0.280000, 1.548170, 0.238223)",
        "(-0.280000, 1.541082, 0.237404)",
        "(-0.280000, 1.534092, 0.236187)",
        "(-0.280000, 1.527193, 0.234543)",
        "(-0.280000, 1.520407, 0.232438)",
        "(-0.280000, 1.513809, 0.229860)",
        "(-0.280000, 1.507377, 0.226836)",
        "(-0.280000, 1.501135, 0.223418)",
        "(-0.280000, 1.495114, 0.219658)",
        "(-0.280000, 1.489251, 0.215537)",
        "(-0.280000, 1.483578, 0.211083)",
        "(-0.280000, 1.478098, 0.206299)",
        "(-0.280000, 1.472845, 0.201209)",
        "(-0.280000, 1.467786, 0.195747)",
        "(-0.280000, 1.462971, 0.189933)",
        "(-0.280000, 1.459128, 0.183468)",
        "(-0.280000, 1.456305, 0.176474)",
        "(-0.280000, 1.454011, 0.169307)",
        "(-0.280000, 1.452254, 0.161996)",
        "(-0.280000, 1.451038, 0.154553)",
        "(-0.280000, 1.450377, 0.147040)",
        "(-0.280000, 1.450272, 0.139538)",
        "(-0.280000, 1.450723, 0.132010)",
        "(-0.280000, 1.451730, 0.124535)",
        "(-0.280000, 1.453282, 0.117178)",
        "(-0.280000, 1.455379, 0.109934)",
        "(-0.280000, 1.458000, 0.102880)",
        "(-0.280000, 1.461133, 0.096044)",
        "(-0.280000, 1.464772, 0.089438)",
        "(-0.280000, 1.468890, 0.083120)",
        "(-0.280000, 1.473440, 0.077154)",
        "(-0.280000, 1.478443, 0.071511)",
        "(-0.280000, 1.483851, 0.066253)",
        "(-0.280000, 1.489614, 0.061424)",
        "(-0.280000, 1.495737, 0.057021)",
        "(-0.280000, 1.502155, 0.053090)",
        "(-0.280000, 1.508860, 0.049637)",
        "(-0.280000, 1.515781, 0.046698)",
        "(-0.280000, 1.522922, 0.044271)",
        "(-0.280000, 1.530206, 0.042383)",
        "(-0.280000, 1.537604, 0.041038)",
        "(-0.280000, 1.545104, 0.040241)",
        "(-0.280000, 1.552642, 0.040001)",
        "(-0.280000, 1.560155, 0.040318)",
        "(-0.280000, 1.567630, 0.041189)",
        "(-0.280000, 1.575036, 0.042614)",
        "(-0.280000, 1.582295, 0.044575)",
        "(-0.280000, 1.589411, 0.047075)",
        "(-0.280000, 1.596307, 0.050088)",
        "(-0.280000, 1.602957, 0.053598)",
        "(-0.280000, 1.609348, 0.057602)",
        "(-0.280000, 1.615426, 0.062068)",
        "(-0.280000, 1.620235, 0.067913)",
        "(-0.280000, 1.623847, 0.074723)",
        "(-0.280000, 1.626831, 0.081654)",
        "(-0.280000, 1.629179, 0.088635)",
        "(-0.280000, 1.630872, 0.095660)",
        "(-0.280000, 1.631893, 0.102685)",
        "(-0.280000, 1.632225, 0.109620)",
        "(-0.280000, 1.631871, 0.116439)",
        "(-0.280000, 1.630852, 0.123051)",
        "(-0.280000, 1.629199, 0.129374)",
        "(-0.280000, 1.626975, 0.135350)",
        "(-0.280000, 1.624226, 0.140945)",
        "(-0.280000, 1.621029, 0.146096)",
        "(-0.280000, 1.617478, 0.150742)",
        "(-0.280000, 1.613633, 0.154916)",
        "(-0.280000, 1.609590, 0.158587)",
        "(-0.280000, 1.605448, 0.161755)",
        "(-0.280000, 1.601262, 0.164456)",
        "(-0.280000, 1.597110, 0.166735)",
        "(-0.280000, 1.593068, 0.168625)",
        "(-0.280000, 1.589162, 0.170195)",
        "(-0.280000, 1.585444, 0.171497)",
        "(-0.280000, 1.581936, 0.172607)",
        "(-0.280000, 1.578629, 0.173592)",
        "(-0.280000, 1.575525, 0.174514)",
        "(-0.280000, 1.572617, 0.175426)",
        "(-0.280000, 1.569843, 0.176394)",
        "(-0.280000, 1.567172, 0.177453)",
        "(-0.280000, 1.564561, 0.178629)",
        "(-0.280000, 1.561941, 0.179945)",
        "(-0.280000, 1.559247, 0.181403)",
        "(-0.280000, 1.556433, 0.182985)",
        "(-0.280000, 1.553424, 0.184673)",
        "(-0.280000, 1.550176, 0.186424)",
        "(-0.280000, 1.546653, 0.188186)",
        "(-0.280000, 1.542818, 0.189892)",
        "(-0.280000, 1.538636, 0.191483)",
        "(-0.280000, 1.534110, 0.192877)",
        "(-0.280000, 1.529271, 0.193999)",
        "(-0.280000, 1.524098, 0.194770)",
        "(-0.280000, 1.518649, 0.195117)",
        "(-0.280000, 1.512993, 0.194972)",
        "(-0.280000, 1.507167, 0.194286)",
        "(-0.280000, 1.501245, 0.192995)",
        "(-0.280000, 1.495331, 0.191080)",
        "(-0.280000, 1.489475, 0.188509)",
        "(-0.280000, 1.483786, 0.185293)",
        "(-0.280000, 1.478345, 0.181435)",
        "(-0.280000, 1.473203, 0.176943)",
        "(-0.280000, 1.468440, 0.171862)",
        "(-0.280000, 1.464124, 0.166270)",
        "(-0.280000, 1.460255, 0.160152)",
        "(-0.280000, 1.456867, 0.153586)",
        "(-0.280000, 1.453986, 0.146639)",
        "(-0.280000, 1.451667, 0.139325)",
        "(-0.280000, 1.450747, 0.131762)",
        "(-0.280000, 1.451769, 0.124312)",
        "(-0.280000, 1.453342, 0.116936)",
        "(-0.280000, 1.455453, 0.109712)",
        "(-0.280000, 1.458097, 0.102648)",
        "(-0.280000, 1.461246, 0.095820)",
        "(-0.280000, 1.464902, 0.089223)",
        "(-0.280000, 1.469026, 0.082928)",
        "(-0.280000, 1.473601, 0.076959)",
        "(-0.280000, 1.478618, 0.071328)",
        "(-0.280000, 1.484039, 0.066084)",
        "(-0.280000, 1.489802, 0.061278)",
        "(-0.280000, 1.495935, 0.056889)",
        "(-0.280000, 1.502377, 0.052966)",
        "(-0.280000, 1.509056, 0.049546)",
        "(-0.280000, 1.516005, 0.046613)",
        "(-0.280000, 1.523152, 0.044203)",
        "(-0.280000, 1.530435, 0.042333)",
        "(-0.280000, 1.537843, 0.041004)",
        "(-0.280000, 1.545346, 0.040234)",
        "(-0.280000, 1.552847, 0.041927)",
        "(-0.280000, 1.560079, 0.044225)",
        "(-0.280000, 1.566956, 0.047059)",
        "(-0.280000, 1.573456, 0.050358)",
        "(-0.280000, 1.579578, 0.054074)",
        "(-0.280000, 1.585291, 0.058133)",
        "(-0.280000, 1.590565, 0.062454)",
        "(-0.280000, 1.595467, 0.067017)",
        "(-0.280000, 1.599984, 0.071752)",
        "(-0.280000, 1.604139, 0.076616)",
        "(-0.280000, 1.607943, 0.081550)",
        "(-0.280000, 1.611470, 0.086576)",
        "(-0.280000, 1.614731, 0.091655)",
        "(-0.280000, 1.617752, 0.096763)",
        "(-0.280000, 1.620575, 0.101924)",
        "(-0.280000, 1.623231, 0.107155)",
        "(-0.280000, 1.625723, 0.112446)",
        "(-0.280000, 1.628075, 0.117841)",
        "(-0.280000, 1.630291, 0.123375)",
        "(-0.280000, 1.632351, 0.129047)",
        "(-0.280000, 1.634250, 0.134921)",
        "(-0.280000, 1.635952, 0.140990)",
        "(-0.280000, 1.637414, 0.147281)",
        "(-0.280000, 1.638594, 0.153829)",
        "(-0.280000, 1.639428, 0.160616)",
        "(-0.280000, 1.639856, 0.167592)",
        "(-0.280000, 1.639804, 0.174800)",
        "(-0.280000, 1.639201, 0.182158)",
        "(-0.280000, 1.637984, 0.189580)",
        "(-0.280000, 1.636094, 0.197017)",
        "(-0.280000, 1.632885, 0.203927)",
        "(-0.280000, 1.628086, 0.209717)",
        "(-0.280000, 1.622869, 0.215142)",
        "(-0.280000, 1.617253, 0.220177)",
        "(-0.280000, 1.611280, 0.224782)",
        "(-0.280000, 1.605002, 0.228921)",
        "(-0.280000, 1.598429, 0.232589)",
        "(-0.280000, 1.591589, 0.235768)",
        "(-0.280000, 1.584554, 0.238424)",
        "(-0.280000, 1.577320, 0.240560)",
        "(-0.280000, 1.569964, 0.242152)",
        "(-0.280000, 1.562517, 0.243196)",
        "(-0.280000, 1.554991, 0.243689)",
        "(-0.280000, 1.547465, 0.243623)",
        "(-0.280000, 1.539970, 0.243003)",
        "(-0.280000, 1.532520, 0.241828)",
        "(-0.280000, 1.525177, 0.240104)",
        "(-0.280000, 1.518018, 0.237855)",
        "(-0.280000, 1.511009, 0.235069)",
        "(-0.280000, 1.504229, 0.231765)",
        "(-0.280000, 1.498750, 0.226368)",
        "(-0.280000, 1.493831, 0.220609)",
        "(-0.280000, 1.489472, 0.214563)",
        "(-0.280000, 1.485691, 0.208331)",
        "(-0.280000, 1.482461, 0.201955)",
        "(-0.280000, 1.479749, 0.195492)",
        "(-0.280000, 1.477541, 0.189027)",
        "(-0.280000, 1.475784, 0.182565)",
        "(-0.280000, 1.474452, 0.176171)",
        "(-0.280000, 1.473487, 0.169847)",
        "(-0.280000, 1.472856, 0.163635)",
        "(-0.280000, 1.472515, 0.157518)",
        "(-0.280000, 1.472423, 0.151483)",
        "(-0.280000, 1.472551, 0.145549)",
        "(-0.280000, 1.472876, 0.139662)",
        "(-0.280000, 1.473380, 0.133831)",
        "(-0.280000, 1.474054, 0.128021)",
        "(-0.280000, 1.474905, 0.122184)",
        "(-0.280000, 1.475943, 0.116314)",
        "(-0.280000, 1.477182, 0.110420)",
        "(-0.280000, 1.478667, 0.104428)",
        "(-0.280000, 1.480430, 0.098363)",
        "(-0.280000, 1.482501, 0.092259)",
        "(-0.280000, 1.484953, 0.086074)",
        "(-0.280000, 1.487825, 0.079868)",
        "(-0.280000, 1.491153, 0.073705)",
        "(-0.280000, 1.494990, 0.067620)",
        "(-0.280000, 1.499384, 0.061686)",
        "(-0.280000, 1.504326, 0.056009)",
        "(-0.280000, 1.509808, 0.050583)",
        "(-0.280000, 1.516236, 0.046526)",
        "(-0.280000, 1.523367, 0.044139)",
        "(-0.280000, 1.530677, 0.042280)",
        "(-0.280000, 1.538089, 0.040970)",
        "(-0.280000, 1.545593, 0.040209)",
        "(-0.280000, 1.553111, 0.040005)",
        "(-0.280000, 1.560629, 0.040357)",
        "(-0.280000, 1.568117, 0.041266)",
        "(-0.280000, 1.575495, 0.042721)",
        "(-0.280000, 1.582767, 0.044723)",
        "(-0.280000, 1.589857, 0.047252)",
        "(-0.280000, 1.596734, 0.050294)",
        "(-0.280000, 1.603387, 0.053848)",
        "(-0.280000, 1.609746, 0.057874)",
        "(-0.280000, 1.615786, 0.062355)",
        "(-0.280000, 1.621495, 0.067285)",
        "(-0.280000, 1.626812, 0.072612)",
        "(-0.280000, 1.631718, 0.078312)",
        "(-0.280000, 1.636202, 0.084377)",
        "(-0.280000, 1.640226, 0.090757)",
        "(-0.280000, 1.643749, 0.097383)",
        "(-0.280000, 1.646789, 0.104286)",
        "(-0.280000, 1.649311, 0.111395)",
        "(-0.280000, 1.651290, 0.118633)",
        "(-0.280000, 1.652737, 0.126036)",
        "(-0.280000, 1.653633, 0.133526)",
        "(-0.280000, 1.653971, 0.141039)",
        "(-0.280000, 1.653754, 0.148562)",
        "(-0.280000, 1.652980, 0.156065)",
        "(-0.280000, 1.651652, 0.163491)",
        "(-0.280000, 1.649790, 0.170760)",
        "(-0.280000, 1.647384, 0.177909)",
        "(-0.280000, 1.644456, 0.184860)",
        "(-0.280000, 1.641040, 0.191542)",
        "(-0.280000, 1.637120, 0.197986)",
        "(-0.280000, 1.632734, 0.204123)",
        "(-0.280000, 1.627921, 0.209902)",
        "(-0.280000, 1.622690, 0.215314)",
        "(-0.280000, 1.617062, 0.220335)",
        "(-0.280000, 1.611095, 0.224913)",
        "(-0.280000, 1.604802, 0.229042)",
        "(-0.280000, 1.598207, 0.232702)",
        "(-0.280000, 1.591379, 0.235856)",
        "(-0.280000, 1.584332, 0.238499)",
        "(-0.280000, 1.577092, 0.240618)",
        "(-0.280000, 1.569522, 0.240961)",
        "(-0.280000, 1.561907, 0.239640)",
        "(-0.280000, 1.554601, 0.237793)",
        "(-0.280000, 1.547627, 0.235422)",
        "(-0.280000, 1.541002, 0.232501)",
        "(-0.280000, 1.534812, 0.229050)",
        "(-0.280000, 1.529100, 0.225103)",
        "(-0.280000, 1.523894, 0.220683)",
        "(-0.280000, 1.519270, 0.215863)",
        "(-0.280000, 1.515236, 0.210706)",
        "(-0.280000, 1.511837, 0.205310)",
        "(-0.280000, 1.509059, 0.199728)",
        "(-0.280000, 1.506915, 0.194068)",
        "(-0.280000, 1.505369, 0.188417)",
        "(-0.280000, 1.504387, 0.182827)",
        "(-0.280000, 1.503930, 0.177394)",
        "(-0.280000, 1.503926, 0.172178)",
        "(-0.280000, 1.504316, 0.167204)",
        "(-0.280000, 1.505030, 0.162528)",
        "(-0.280000, 1.505981, 0.158169)",
        "(-0.280000, 1.507104, 0.154111)",
        "(-0.280000, 1.508326, 0.150365)",
        "(-0.280000, 1.509574, 0.146904)",
        "(-0.280000, 1.510799, 0.143677)",
        "(-0.280000, 1.511951, 0.140651)",
        "(-0.280000, 1.512991, 0.137786)",
        "(-0.280000, 1.513906, 0.134993)",
        "(-0.280000, 1.514686, 0.132228)",
        "(-0.280000, 1.515335, 0.129444)",
        "(-0.280000, 1.515882, 0.126557)",
        "(-0.280000, 1.516359, 0.123531)",
        "(-0.280000, 1.516808, 0.120340)",
        "(-0.280000, 1.517293, 0.116924)",
        "(-0.280000, 1.517873, 0.113279)",
        "(-0.280000, 1.518612, 0.109409)",
        "(-0.280000, 1.519584, 0.105326)",
        "(-0.280000, 1.520860, 0.101036)",
        "(-0.280000, 1.522492, 0.096598)",
        "(-0.280000, 1.524546, 0.092067)",
        "(-0.280000, 1.527075, 0.087487)",
        "(-0.280000, 1.530108, 0.082947)",
        "(-0.280000, 1.533647, 0.078543)",
        "(-0.280000, 1.537740, 0.074327)",
        "(-0.280000, 1.542362, 0.070405)",
        "(-0.280000, 1.547463, 0.066869)",
        "(-0.280000, 1.553061, 0.063776)",
        "(-0.280000, 1.559084, 0.061207)",
        "(-0.280000, 1.565441, 0.059225)",
        "(-0.280000, 1.572134, 0.057866)",
        "(-0.280000, 1.579063, 0.057165)",
        "(-0.280000, 1.586128, 0.057131)",
        "(-0.280000, 1.593339, 0.057770)",
        "(-0.280000, 1.600614, 0.059064)",
        "(-0.280000, 1.607881, 0.060969)",
        "(-0.280000, 1.615188, 0.063488)",
        "(-0.280000, 1.621674, 0.067452)",
        "(-0.280000, 1.626964, 0.072776)",
        "(-0.280000, 1.631871, 0.078504)",
        "(-0.280000, 1.636341, 0.084581)",
        "(-0.280000, 1.640341, 0.090957)",
        "(-0.280000, 1.643857, 0.097605)",
        "(-0.280000, 1.646881, 0.104516)",
        "(-0.280000, 1.649385, 0.111632)",
        "(-0.280000, 1.651346, 0.118876)",
        "(-0.280000, 1.652776, 0.126283)",
        "(-0.280000, 1.653653, 0.133775)",
        "(-0.280000, 1.653973, 0.141272)",
        "(-0.280000, 1.653737, 0.148812)",
        "(-0.280000, 1.652944, 0.156314)",
        "(-0.280000, 1.651607, 0.163698)",
        "(-0.280000, 1.649718, 0.171002)",
        "(-0.280000, 1.647295, 0.178145)",
        "(-0.280000, 1.644365, 0.185054)",
        "(-0.280000, 1.640916, 0.191763)",
        "(-0.280000, 1.636980, 0.198198)",
        "(-0.280000, 1.632602, 0.204294)",
        "(-0.280000, 1.627761, 0.210079)",
        "(-0.280000, 1.622506, 0.215491)",
        "(-0.280000, 1.616894, 0.220473)",
        "(-0.280000, 1.610899, 0.225052)",
        "(-0.280000, 1.604582, 0.229175)",
        "(-0.280000, 1.598012, 0.232801)",
        "(-0.280000, 1.591156, 0.235949)",
        "(-0.280000, 1.584087, 0.238580)",
        "(-0.280000, 1.576857, 0.240677)",
        "(-0.280000, 1.569499, 0.242234)",
        "(-0.280000, 1.562024, 0.243246)",
        "(-0.280000, 1.554510, 0.243701)",
        "(-0.280000, 1.546990, 0.243601)",
        "(-0.280000, 1.539475, 0.242943)",
        "(-0.280000, 1.532046, 0.241734)",
        "(-0.280000, 1.524732, 0.239981)",
        "(-0.280000, 1.517546, 0.237686)",
        "(-0.280000, 1.510564, 0.234872)",
        "(-0.280000, 1.503815, 0.231553)",
        "(-0.280000, 1.497310, 0.227733)",
        "(-0.280000, 1.491119, 0.223452)",
        "(-0.280000, 1.485265, 0.218730)",
        "(-0.280000, 1.479760, 0.213572)",
        "(-0.280000, 1.474663, 0.208034)",
        "(-0.280000, 1.470999, 0.201400)",
        "(-0.280000, 1.468808, 0.193987)",
        "(-0.280000, 1.467224, 0.186619)",
        "(-0.280000, 1.466250, 0.179319)",
        "(-0.280000, 1.465877, 0.172104)",
        "(-0.280000, 1.466085, 0.165059)",
        "(-0.280000, 1.466828, 0.158223)",
        "(-0.280000, 1.468074, 0.151609)",
        "(-0.280000, 1.469778, 0.145286)",
        "(-0.280000, 1.471888, 0.139253)",
        "(-0.280000, 1.474347, 0.133559)",
        "(-0.280000, 1.477116, 0.128194)",
        "(-0.280000, 1.480141, 0.123152)",
        "(-0.280000, 1.483365, 0.118453)",
        "(-0.280000, 1.486760, 0.114070)",
        "(-0.280000, 1.490286, 0.109975)",
        "(-0.280000, 1.493899, 0.106169)",
        "(-0.280000, 1.497589, 0.102613)",
        "(-0.280000, 1.501343, 0.099273)",
        "(-0.280000, 1.505134, 0.096139)",
        "(-0.280000, 1.508976, 0.093175)",
        "(-0.280000, 1.512878, 0.090354)",
        "(-0.280000, 1.516832, 0.087672)",
        "(-0.280000, 1.520870, 0.085105)",
        "(-0.280000, 1.525018, 0.082646)",
        "(-0.280000, 1.529275, 0.080307)",
        "(-0.280000, 1.533681, 0.078087)",
        "(-0.280000, 1.538263, 0.076002)",
        "(-0.280000, 1.543016, 0.074085)",
        "(-0.280000, 1.547972, 0.072356)",
        "(-0.280000, 1.553148, 0.070856)",
        "(-0.280000, 1.558505, 0.069629)",
        "(-0.280000, 1.564094, 0.068714)",
        "(-0.280000, 1.569870, 0.068162)",
        "(-0.280000, 1.575796, 0.068015)",
        "(-0.280000, 1.581844, 0.068323)",
        "(-0.280000, 1.587994, 0.069126)",
        "(-0.280000, 1.594164, 0.070451)",
        "(-0.280000, 1.600300, 0.072334)",
        "(-0.280000, 1.606359, 0.074798)",
        "(-0.280000, 1.612243, 0.077838)",
        "(-0.280000, 1.617883, 0.081458)",
        "(-0.280000, 1.623229, 0.085657)",
        "(-0.280000, 1.628183, 0.090388)",
        "(-0.280000, 1.632683, 0.095619)",
        "(-0.280000, 1.636687, 0.101324)",
        "(-0.280000, 1.640125, 0.107416)",
        "(-0.280000, 1.642963, 0.113840)",
        "(-0.280000, 1.645184, 0.120549)",
        "(-0.280000, 1.646766, 0.127441)",
        "(-0.280000, 1.647717, 0.134453)",
        "(-0.280000, 1.648062, 0.141534)",
        "(-0.280000, 1.647832, 0.148636)",
        "(-0.280000, 1.647071, 0.155681)",
        "(-0.280000, 1.645791, 0.162656)",
        "(-0.280000, 1.643996, 0.169532)",
        "(-0.280000, 1.641704, 0.176236)",
        "(-0.280000, 1.638921, 0.182759)",
        "(-0.280000, 1.635656, 0.189072)",
        "(-0.280000, 1.631934, 0.195125)",
        "(-0.280000, 1.627796, 0.200858)",
        "(-0.280000, 1.623222, 0.206297)",
        "(-0.280000, 1.618258, 0.211384)",
        "(-0.280000, 1.612961, 0.216065)",
        "(-0.280000, 1.607302, 0.220365)",
        "(-0.280000, 1.601341, 0.224235)",
        "(-0.280000, 1.595143, 0.227636)",
        "(-0.280000, 1.588677, 0.230585)",
        "(-0.280000, 1.582025, 0.233043)",
        "(-0.280000, 1.575216, 0.235002)",
        "(-0.280000, 1.568260, 0.236457)",
        "(-0.280000, 1.561230, 0.237391)",
        "(-0.280000, 1.554157, 0.237804)",
        "(-0.280000, 1.547051, 0.237692)",
        "(-0.280000, 1.539988, 0.237057)",
        "(-0.280000, 1.532997, 0.235903)",
        "(-0.280000, 1.526090, 0.234231)",
        "(-0.280000, 1.519339, 0.232057)",
        "(-0.280000, 1.512774, 0.229393)",
        "(-0.280000, 1.506417, 0.226249)",
        "(-0.280000, 1.500297, 0.222636)",
        "(-0.280000, 1.494479, 0.218593)",
        "(-0.280000, 1.488970, 0.214127)",
        "(-0.280000, 1.483795, 0.209256)",
        "(-0.280000, 1.478995, 0.204015)",
        "(-0.280000, 1.474617, 0.198463)",
        "(-0.280000, 1.470641, 0.192573)",
        "(-0.280000, 1.467111, 0.186404)",
        "(-0.280000, 1.464063, 0.180025)",
        "(-0.280000, 1.461480, 0.173404)",
        "(-0.280000, 1.459398, 0.166625)",
        "(-0.280000, 1.457824, 0.159717)",
        "(-0.280000, 1.456761, 0.152690)",
        "(-0.280000, 1.456222, 0.145619)",
        "(-0.280000, 1.456207, 0.138533)",
        "(-0.280000, 1.456716, 0.131444)",
        "(-0.280000, 1.457746, 0.124428)",
        "(-0.280000, 1.459290, 0.117513)",
        "(-0.280000, 1.461347, 0.110710)",
        "(-0.280000, 1.463895, 0.104092)",
        "(-0.280000, 1.466923, 0.097686)",
        "(-0.280000, 1.470418, 0.091515)",
        "(-0.280000, 1.474369, 0.085607)",
        "(-0.280000, 1.478725, 0.080019)",
        "(-0.280000, 1.483452, 0.074728)",
        "(-0.280000, 1.488512, 0.069721)",
        "(-0.280000, 1.493849, 0.065015)",
        "(-0.280000, 1.499463, 0.060581)",
        "(-0.280000, 1.505354, 0.056415)",
        "(-0.280000, 1.511492, 0.052535)",
        "(-0.280000, 1.517887, 0.048949)",
        "(-0.280000, 1.524569, 0.045660)",
        "(-0.280000, 1.531504, 0.042710)",
        "(-0.280000, 1.538799, 0.040873)",
        "(-0.280000, 1.546310, 0.040165)",
        "(-0.280000, 1.553836, 0.040015)",
        "(-0.280000, 1.561347, 0.040420)",
        "(-0.280000, 1.568830, 0.041382)",
        "(-0.280000, 1.576205, 0.042891)",
        "(-0.280000, 1.583443, 0.044939)",
        "(-0.280000, 1.590515, 0.047517)",
        "(-0.280000, 1.597393, 0.050618)",
        "(-0.280000, 1.604002, 0.054209)",
        "(-0.280000, 1.610334, 0.058280)",
        "(-0.280000, 1.616361, 0.062819)",
        "(-0.280000, 1.622018, 0.067775)",
        "(-0.280000, 1.627299, 0.073140)",
        "(-0.280000, 1.632179, 0.078894)",
        "(-0.280000, 1.636598, 0.084960)",
        "(-0.280000, 1.640578, 0.091369)",
        "(-0.280000, 1.644073, 0.098056)",
        "(-0.280000, 1.647049, 0.104946)",
        "(-0.280000, 1.649521, 0.112074)",
        "(-0.280000, 1.651455, 0.119349)",
        "(-0.280000, 1.652849, 0.126764)",
        "(-0.280000, 1.653688, 0.134238)",
        "(-0.280000, 1.653974, 0.141761)",
        "(-0.280000, 1.653703, 0.149300)",
        "(-0.280000, 1.652877, 0.156777)",
        "(-0.280000, 1.651500, 0.164178)",
        "(-0.280000, 1.649576, 0.171473)",
        "(-0.280000, 1.647132, 0.178569)",
        "(-0.280000, 1.644155, 0.185501)",
        "(-0.280000, 1.640673, 0.192194)",
        "(-0.280000, 1.636726, 0.198578)",
        "(-0.280000, 1.632297, 0.204685)",
        "(-0.280000, 1.627427, 0.210448)",
        "(-0.280000, 1.622173, 0.215807)",
        "(-0.280000, 1.616508, 0.220790)",
        "(-0.280000, 1.610504, 0.225331)",
        "(-0.280000, 1.603512, 0.228281)",
        "(-0.280000, 1.595952, 0.229797)",
        "(-0.280000, 1.588469, 0.230671)",
        "(-0.280000, 1.581109, 0.230936)",
        "(-0.280000, 1.573905, 0.230609)",
        "(-0.280000, 1.566898, 0.229726)",
        "(-0.280000, 1.560164, 0.228327)",
        "(-0.280000, 1.553714, 0.226448)",
        "(-0.280000, 1.547570, 0.224142)",
        "(-0.280000, 1.541782, 0.221461)",
        "(-0.280000, 1.536351, 0.218466)",
        "(-0.280000, 1.531265, 0.215189)",
        "(-0.280000, 1.526549, 0.211695)",
        "(-0.280000, 1.522183, 0.208033)",
        "(-0.280000, 1.518136, 0.204226)",
        "(-0.280000, 1.514410, 0.200327)",
        "(-0.280000, 1.510969, 0.196364)",
        "(-0.280000, 1.507785, 0.192347)",
        "(-0.280000, 1.504822, 0.188289)",
        "(-0.280000, 1.502068, 0.184213)",
        "(-0.280000, 1.499488, 0.180103)",
        "(-0.280000, 1.497056, 0.175946)",
        "(-0.280000, 1.494772, 0.171761)",
        "(-0.280000, 1.492602, 0.167484)",
        "(-0.280000, 1.490554, 0.163118)",
        "(-0.280000, 1.488639, 0.158665)",
        "(-0.280000, 1.486851, 0.154055)",
        "(-0.280000, 1.485219, 0.149303)",
        "(-0.280000, 1.483769, 0.144387)",
        "(-0.280000, 1.482526, 0.139276)",
        "(-0.280000, 1.481531, 0.133990)",
        "(-0.280000, 1.480828, 0.128527)",
        "(-0.280000, 1.480454, 0.122888)",
        "(-0.280000, 1.480461, 0.117085)",
        "(-0.280000, 1.480891, 0.111160)",
        "(-0.280000, 1.481776, 0.105181)",
        "(-0.280000, 1.483168, 0.099136)",
        "(-0.280000, 1.485091, 0.093111)",
        "(-0.280000, 1.487549, 0.087196)",
        "(-0.280000, 1.490586, 0.081402)",
        "(-0.280000, 1.494180, 0.075838)",
        "(-0.280000, 1.498327, 0.070573)",
        "(-0.280000, 1.503023, 0.065657)",
        "(-0.280000, 1.508210, 0.061181)",
        "(-0.280000, 1.513852, 0.057207)",
        "(-0.280000, 1.519903, 0.053776)",
        "(-0.280000, 1.526313, 0.050936)",
        "(-0.280000, 1.532981, 0.048732)",
        "(-0.280000, 1.539859, 0.047170)",
        "(-0.280000, 1.546887, 0.046258)",
        "(-0.280000, 1.553944, 0.045988)",
        "(-0.280000, 1.561041, 0.046329)",
        "(-0.280000, 1.568074, 0.047241)",
        "(-0.280000, 1.575015, 0.048668)",
        "(-0.280000, 1.581868, 0.050565)",
        "(-0.280000, 1.588585, 0.052877)",
        "(-0.280000, 1.595170, 0.055574)",
        "(-0.280000, 1.601633, 0.058641)",
        "(-0.280000, 1.607980, 0.062075)",
        "(-0.280000, 1.614191, 0.065868)",
        "(-0.280000, 1.620229, 0.070001)",
        "(-0.280000, 1.626138, 0.074533)",
        "(-0.280000, 1.631858, 0.079442)",
        "(-0.280000, 1.636738, 0.085168)",
        "(-0.280000, 1.640702, 0.091587)",
        "(-0.280000, 1.644173, 0.098268)",
        "(-0.280000, 1.647140, 0.105180)",
        "(-0.280000, 1.649589, 0.112299)",
        "(-0.280000, 1.651510, 0.119595)",
        "(-0.280000, 1.652883, 0.126991)",
        "(-0.280000, 1.653706, 0.134475)",
        "(-0.280000, 1.653974, 0.142015)",
        "(-0.280000, 1.653687, 0.149515)",
        "(-0.280000, 1.652842, 0.157013)",
        "(-0.280000, 1.651444, 0.164427)",
        "(-0.280000, 1.649513, 0.171680)",
        "(-0.280000, 1.647039, 0.178808)",
        "(-0.280000, 1.644051, 0.185718)",
        "(-0.280000, 1.640565, 0.192383)",
        "(-0.280000, 1.636583, 0.198792)",
        "(-0.280000, 1.632148, 0.204875)",
        "(-0.280000, 1.627279, 0.210610)",
        "(-0.280000, 1.621997, 0.215974)",
        "(-0.280000, 1.616320, 0.220944)",
        "(-0.280000, 1.610304, 0.225470)",
        "(-0.280000, 1.603975, 0.229537)",
        "(-0.280000, 1.597344, 0.233135)",
        "(-0.280000, 1.590479, 0.236227)",
        "(-0.280000, 1.583411, 0.238801)",
        "(-0.280000, 1.576166, 0.240848)",
        "(-0.280000, 1.568774, 0.242357)",
        "(-0.280000, 1.561312, 0.243313)",
        "(-0.280000, 1.553795, 0.243715)",
        "(-0.280000, 1.546251, 0.243561)",
        "(-0.280000, 1.538779, 0.242853)",
        "(-0.280000, 1.531340, 0.241589)",
        "(-0.280000, 1.524032, 0.239783)",
        "(-0.280000, 1.516882, 0.237444)",
        "(-0.280000, 1.509904, 0.234574)",
        "(-0.280000, 1.503172, 0.231204)",
        "(-0.280000, 1.497429, 0.226244)",
        "(-0.280000, 1.492731, 0.220149)",
        "(-0.280000, 1.488618, 0.213818)",
        "(-0.280000, 1.485117, 0.207337)",
        "(-0.280000, 1.482218, 0.200734)",
        "(-0.280000, 1.479903, 0.194061)",
        "(-0.280000, 1.478180, 0.187417)",
        "(-0.280000, 1.476998, 0.180790)",
        "(-0.280000, 1.476347, 0.174272)",
        "(-0.280000, 1.476179, 0.167882)",
        "(-0.280000, 1.476458, 0.161686)",
        "(-0.280000, 1.477143, 0.155686)",
        "(-0.280000, 1.478184, 0.149898)",
        "(-0.280000, 1.479532, 0.144372)",
        "(-0.280000, 1.481150, 0.139056)",
        "(-0.280000, 1.482995, 0.133976)",
        "(-0.280000, 1.485021, 0.129147)",
        "(-0.280000, 1.487212, 0.124501)",
        "(-0.280000, 1.489534, 0.120056)",
        "(-0.280000, 1.491967, 0.115780)",
        "(-0.280000, 1.494508, 0.111646)",
        "(-0.280000, 1.497155, 0.107622)",
        "(-0.280000, 1.499902, 0.103711)",
        "(-0.280000, 1.502767, 0.099878)",
        "(-0.280000, 1.505773, 0.096107)",
        "(-0.280000, 1.508917, 0.092416)",
        "(-0.280000, 1.512257, 0.088770)",
        "(-0.280000, 1.515793, 0.085201)",
        "(-0.280000, 1.519557, 0.081722)",
        "(-0.280000, 1.523589, 0.078342)",
        "(-0.280000, 1.527886, 0.075107)",
        "(-0.280000, 1.532472, 0.072056)",
        "(-0.280000, 1.537362, 0.069221)",
        "(-0.280000, 1.542567, 0.066655)",
        "(-0.280000, 1.548057, 0.064415)",
        "(-0.280000, 1.553822, 0.062558)",
        "(-0.280000, 1.559858, 0.061127)",
        "(-0.280000, 1.566098, 0.060178)",
        "(-0.280000, 1.572504, 0.059762)",
        "(-0.280000, 1.579031, 0.059912)",
        "(-0.280000, 1.585625, 0.060672)",
        "(-0.280000, 1.592170, 0.062051)",
        "(-0.280000, 1.598659, 0.064081)",
        "(-0.280000, 1.604982, 0.066755)",
        "(-0.280000, 1.611035, 0.070042)",
        "(-0.280000, 1.616803, 0.073956)",
        "(-0.280000, 1.622180, 0.078433)",
        "(-0.280000, 1.627112, 0.083433)",
        "(-0.280000, 1.631561, 0.088907)",
        "(-0.280000, 1.635494, 0.094803)",
        "(-0.280000, 1.638872, 0.101023)",
        "(-0.280000, 1.641706, 0.107522)",
        "(-0.280000, 1.644010, 0.114246)",
        "(-0.280000, 1.645795, 0.121088)",
        "(-0.280000, 1.647076, 0.128080)",
        "(-0.280000, 1.647834, 0.135131)",
        "(-0.280000, 1.648070, 0.142214)",
        "(-0.280000, 1.647782, 0.149301)",
        "(-0.280000, 1.646969, 0.156362)",
        "(-0.280000, 1.645636, 0.163344)",
        "(-0.280000, 1.643800, 0.170173)",
        "(-0.280000, 1.641453, 0.176883)",
        "(-0.280000, 1.638623, 0.183386)",
        "(-0.280000, 1.635323, 0.189657)",
        "(-0.280000, 1.631565, 0.195673)",
        "(-0.280000, 1.627364, 0.201407)",
        "(-0.280000, 1.622765, 0.206798)",
        "(-0.280000, 1.617776, 0.211840)",
        "(-0.280000, 1.612416, 0.216508)",
        "(-0.280000, 1.606756, 0.220747)",
        "(-0.280000, 1.600767, 0.224575)",
        "(-0.280000, 1.594525, 0.227943)",
        "(-0.280000, 1.588056, 0.230839)",
        "(-0.280000, 1.581386, 0.233251)",
        "(-0.280000, 1.574541, 0.235167)",
        "(-0.280000, 1.567595, 0.236568)",
        "(-0.280000, 1.560557, 0.237453)",
        "(-0.280000, 1.553458, 0.237816)",
        "(-0.280000, 1.546389, 0.237655)",
        "(-0.280000, 1.539314, 0.236969)",
        "(-0.280000, 1.532324, 0.235764)",
        "(-0.280000, 1.525448, 0.234048)",
        "(-0.280000, 1.518713, 0.231827)",
        "(-0.280000, 1.512145, 0.229108)",
        "(-0.280000, 1.505796, 0.225910)",
        "(-0.280000, 1.499733, 0.222271)",
        "(-0.280000, 1.493925, 0.218174)",
        "(-0.280000, 1.488448, 0.213668)",
        "(-0.280000, 1.483322, 0.208773)",
        "(-0.280000, 1.478568, 0.203510)",
        "(-0.280000, 1.474206, 0.197897)",
        "(-0.280000, 1.470292, 0.192008)",
        "(-0.280000, 1.466804, 0.185814)",
        "(-0.280000, 1.463785, 0.179379)",
        "(-0.280000, 1.461262, 0.172773)",
        "(-0.280000, 1.459224, 0.165963)",
        "(-0.280000, 1.457698, 0.159036)",
        "(-0.280000, 1.456688, 0.152022)",
        "(-0.280000, 1.456198, 0.144946)",
        "(-0.280000, 1.456233, 0.137838)",
        "(-0.280000, 1.456790, 0.130788)",
        "(-0.280000, 1.457872, 0.123763)",
        "(-0.280000, 1.459466, 0.116851)",
        "(-0.280000, 1.461573, 0.110085)",
        "(-0.280000, 1.464226, 0.103493)",
        "(-0.280000, 1.467430, 0.097175)",
        "(-0.280000, 1.471183, 0.091188)",
        "(-0.280000, 1.475474, 0.085589)",
        "(-0.280000, 1.480277, 0.080436)",
        "(-0.280000, 1.485526, 0.075808)",
        "(-0.280000, 1.491165, 0.071744)",
        "(-0.280000, 1.497139, 0.068276)",
        "(-0.280000, 1.503385, 0.065425)",
        "(-0.280000, 1.509782, 0.063225)",
        "(-0.280000, 1.516318, 0.061650)",
        "(-0.280000, 1.522889, 0.060704)",
        "(-0.280000, 1.529390, 0.060369)",
        "(-0.280000, 1.535824, 0.060604)",
        "(-0.280000, 1.542089, 0.061377)",
        "(-0.280000, 1.548146, 0.062633)",
        "(-0.280000, 1.553966, 0.064332)",
        "(-0.280000, 1.559530, 0.066416)",
        "(-0.280000, 1.564779, 0.068825)",
        "(-0.280000, 1.569759, 0.071522)",
        "(-0.280000, 1.574433, 0.074448)",
        "(-0.280000, 1.578819, 0.077555)",
        "(-0.280000, 1.582945, 0.080820)",
        "(-0.280000, 1.586808, 0.084196)",
        "(-0.280000, 1.590443, 0.087660)",
        "(-0.280000, 1.593876, 0.091204)",
        "(-0.280000, 1.597141, 0.094822)",
        "(-0.280000, 1.600236, 0.098489)",
        "(-0.280000, 1.603216, 0.102247)",
        "(-0.280000, 1.606074, 0.106083)",
        "(-0.280000, 1.608835, 0.110030)",
        "(-0.280000, 1.611484, 0.114079)",
        "(-0.280000, 1.614044, 0.118297)",
        "(-0.280000, 1.616491, 0.122675)",
        "(-0.280000, 1.618806, 0.127244)",
        "(-0.280000, 1.620976, 0.132040)",
        "(-0.280000, 1.622962, 0.137055)",
        "(-0.280000, 1.624725, 0.142307)",
        "(-0.280000, 1.626233, 0.147809)",
        "(-0.280000, 1.627436, 0.153567)",
        "(-0.280000, 1.628288, 0.159527)",
        "(-0.280000, 1.628743, 0.165732)",
        "(-0.280000, 1.628760, 0.172112)",
        "(-0.280000, 1.628290, 0.178638)",
        "(-0.280000, 1.627304, 0.185284)",
        "(-0.280000, 1.625757, 0.192007)",
        "(-0.280000, 1.623648, 0.198711)",
        "(-0.280000, 1.620927, 0.205406)",
        "(-0.280000, 1.617612, 0.211993)",
        "(-0.280000, 1.613686, 0.218412)",
        "(-0.280000, 1.609119, 0.224600)",
        "(-0.280000, 1.603554, 0.229785)",
        "(-0.280000, 1.596924, 0.233342)",
        "(-0.280000, 1.590045, 0.236402)",
        "(-0.280000, 1.582942, 0.238951)",
        "(-0.280000, 1.575687, 0.240963)",
        "(-0.280000, 1.568309, 0.242433)",
        "(-0.280000, 1.560836, 0.243355)",
        "(-0.280000, 1.553299, 0.243722)",
        "(-0.280000, 1.545794, 0.243533)",
        "(-0.280000, 1.538285, 0.242787)",
        "(-0.280000, 1.530869, 0.241490)",
        "(-0.280000, 1.523574, 0.239651)",
        "(-0.280000, 1.516429, 0.237276)",
        "(-0.280000, 1.509463, 0.234372)",
        "(-0.280000, 1.502752, 0.230973)",
        "(-0.280000, 1.496305, 0.227083)",
        "(-0.280000, 1.490149, 0.222718)",
        "(-0.280000, 1.484363, 0.217936)",
        "(-0.280000, 1.478918, 0.212712)",
        "(-0.280000, 1.473891, 0.207106)",
        "(-0.280000, 1.470847, 0.200040)",
        "(-0.280000, 1.468459, 0.192851)",
        "(-0.280000, 1.466697, 0.185605)",
        "(-0.280000, 1.465548, 0.178419)",
        "(-0.280000, 1.464952, 0.171279)",
        "(-0.280000, 1.464878, 0.164282)",
        "(-0.280000, 1.465267, 0.157459)",
        "(-0.280000, 1.466076, 0.150822)",
        "(-0.280000, 1.467249, 0.144381)",
        "(-0.280000, 1.468738, 0.138169)",
        "(-0.280000, 1.470493, 0.132175)",
        "(-0.280000, 1.472482, 0.126377)",
        "(-0.280000, 1.474672, 0.120750)",
        "(-0.280000, 1.477023, 0.115311)",
        "(-0.280000, 1.479542, 0.109978)",
        "(-0.280000, 1.482212, 0.104752)",
        "(-0.280000, 1.485021, 0.099634)",
        "(-0.280000, 1.488010, 0.094545)",
        "(-0.280000, 1.491177, 0.089507)",
        "(-0.280000, 1.494555, 0.084503)",
        "(-0.280000, 1.498181, 0.079519)",
        "(-0.280000, 1.502101, 0.074564)",
        "(-0.280000, 1.506321, 0.069688)",
        "(-0.280000, 1.510926, 0.064881)",
        "(-0.280000, 1.515913, 0.060219)",
        "(-0.280000, 1.521320, 0.055764)",
        "(-0.280000, 1.527170, 0.051571)",
        "(-0.280000, 1.533479, 0.047730)",
        "(-0.280000, 1.540185, 0.044351)",
        "(-0.280000, 1.547331, 0.041503)",
        "(-0.280000, 1.554794, 0.040035)",
        "(-0.280000, 1.562302, 0.040511)",
        "(-0.280000, 1.569761, 0.041541)",
        "(-0.280000, 1.577140, 0.043123)",
        "(-0.280000, 1.584365, 0.045242)",
        "(-0.280000, 1.591409, 0.047886)",
        "(-0.280000, 1.598243, 0.051046)",
        "(-0.280000, 1.604840, 0.054710)",
        "(-0.280000, 1.611115, 0.058830)",
        "(-0.280000, 1.617101, 0.063426)",
        "(-0.280000, 1.622717, 0.068441)",
        "(-0.280000, 1.627944, 0.073853)",
        "(-0.280000, 1.632761, 0.079640)",
        "(-0.280000, 1.637146, 0.085782)",
        "(-0.280000, 1.641045, 0.092197)",
        "(-0.280000, 1.644478, 0.098917)",
        "(-0.280000, 1.647398, 0.105857)",
        "(-0.280000, 1.649796, 0.112989)",
        "(-0.280000, 1.651662, 0.120284)",
        "(-0.280000, 1.652978, 0.127714)",
        "(-0.280000, 1.651836, 0.135323)",
        "(-0.280000, 1.650071, 0.142691)",
        "(-0.280000, 1.647744, 0.149776)",
        "(-0.280000, 1.644929, 0.156486)",
        "(-0.280000, 1.641668, 0.162867)",
        "(-0.280000, 1.638039, 0.168849)",
        "(-0.280000, 1.634108, 0.174441)",
        "(-0.280000, 1.629919, 0.179652)",
        "(-0.280000, 1.625523, 0.184504)",
        "(-0.280000, 1.620981, 0.188995)",
        "(-0.280000, 1.616327, 0.193161)",
        "(-0.280000, 1.611578, 0.197037)",
        "(-0.280000, 1.606748, 0.200662)",
        "(-0.280000, 1.601881, 0.204041)",
        "(-0.280000, 1.596927, 0.207242)",
        "(-0.280000, 1.591912, 0.210266)",
        "(-0.280000, 1.586814, 0.213139)",
        "(-0.280000, 1.581602, 0.215879)",
        "(-0.280000, 1.576241, 0.218492)",
        "(-0.280000, 1.570744, 0.220958)",
        "(-0.280000, 1.565021, 0.223281)",
        "(-0.280000, 1.559089, 0.225421)",
        "(-0.280000, 1.552918, 0.227337)",
        "(-0.280000, 1.546484, 0.228991)",
        "(-0.280000, 1.539773, 0.230318)",
        "(-0.280000, 1.532843, 0.231252)",
        "(-0.280000, 1.525647, 0.231724)",
        "(-0.280000, 1.518276, 0.231663)",
        "(-0.280000, 1.510781, 0.230989)",
        "(-0.280000, 1.503223, 0.229645)",
        "(-0.280000, 1.496094, 0.226945)",
        "(-0.280000, 1.489981, 0.222589)",
        "(-0.280000, 1.484175, 0.217768)",
        "(-0.280000, 1.478754, 0.212542)",
        "(-0.280000, 1.473722, 0.206917)",
        "(-0.280000, 1.469144, 0.200967)",
        "(-0.280000, 1.464996, 0.194663)",
        "(-0.280000, 1.461334, 0.188084)",
        "(-0.280000, 1.458170, 0.181257)",
        "(-0.280000, 1.455517, 0.174210)",
        "(-0.280000, 1.453387, 0.166971)",
        "(-0.280000, 1.451806, 0.159632)",
        "(-0.280000, 1.450766, 0.152157)",
        "(-0.280000, 1.450283, 0.144643)",
        "(-0.280000, 1.450356, 0.137119)",
        "(-0.280000, 1.450984, 0.129615)",
        "(-0.280000, 1.452169, 0.122162)",
        "(-0.280000, 1.453891, 0.114855)",
        "(-0.280000, 1.456160, 0.107658)",
        "(-0.280000, 1.458957, 0.100667)",
        "(-0.280000, 1.463942, 0.094806)",
        "(-0.280000, 1.469329, 0.089478)",
        "(-0.280000, 1.475044, 0.084687)",
        "(-0.280000, 1.480976, 0.080471)",
        "(-0.280000, 1.487113, 0.076772)",
        "(-0.280000, 1.493352, 0.073604)",
        "(-0.280000, 1.499642, 0.070928)",
        "(-0.280000, 1.505950, 0.068712)",
        "(-0.280000, 1.512232, 0.066915)",
        "(-0.280000, 1.518473, 0.065491)",
        "(-0.280000, 1.524612, 0.064411)",
        "(-0.280000, 1.530704, 0.063620)",
        "(-0.280000, 1.536706, 0.063091)",
        "(-0.280000, 1.542637, 0.062786)",
        "(-0.280000, 1.548521, 0.062682)",
        "(-0.280000, 1.554390, 0.062759)",
        "(-0.280000, 1.560224, 0.063007)",
        "(-0.280000, 1.566110, 0.063431)",
        "(-0.280000, 1.572030, 0.064036)",
        "(-0.280000, 1.578014, 0.064846)",
        "(-0.280000, 1.584089, 0.065887)",
        "(-0.280000, 1.590269, 0.067204)",
        "(-0.280000, 1.596511, 0.068826)",
        "(-0.280000, 1.602861, 0.070823)",
        "(-0.280000, 1.609251, 0.073228)",
        "(-0.280000, 1.615642, 0.076100)",
        "(-0.280000, 1.621994, 0.079485)",
        "(-0.280000, 1.628234, 0.083438)",
        "(-0.280000, 1.634243, 0.087948)",
        "(-0.280000, 1.640013, 0.093064)",
        "(-0.280000, 1.644579, 0.099136)",
        "(-0.280000, 1.647481, 0.106078)",
        "(-0.280000, 1.649864, 0.113221)",
        "(-0.280000, 1.651717, 0.120537)",
        "(-0.280000, 1.653020, 0.127953)",
        "(-0.280000, 1.653772, 0.135440)",
        "(-0.280000, 1.653968, 0.142967)",
        "(-0.280000, 1.653607, 0.150506)",
        "(-0.280000, 1.652695, 0.157958)",
        "(-0.280000, 1.651228, 0.165360)",
        "(-0.280000, 1.649221, 0.172618)",
        "(-0.280000, 1.646686, 0.179703)",
        "(-0.280000, 1.643633, 0.186586)",
        "(-0.280000, 1.640079, 0.193225)",
        "(-0.280000, 1.636048, 0.199578)",
        "(-0.280000, 1.631555, 0.205621)",
        "(-0.280000, 1.626616, 0.211328)",
        "(-0.280000, 1.621298, 0.216627)",
        "(-0.280000, 1.615573, 0.221544)",
        "(-0.280000, 1.609514, 0.226015)",
        "(-0.280000, 1.603145, 0.230022)",
        "(-0.280000, 1.596493, 0.233552)",
        "(-0.280000, 1.589584, 0.236586)",
        "(-0.280000, 1.582505, 0.239089)",
        "(-0.280000, 1.575224, 0.241072)",
        "(-0.280000, 1.567832, 0.242509)",
        "(-0.280000, 1.560360, 0.243395)",
        "(-0.280000, 1.552837, 0.243727)",
        "(-0.280000, 1.545293, 0.243501)",
        "(-0.280000, 1.537804, 0.242720)",
        "(-0.280000, 1.530398, 0.241389)",
        "(-0.280000, 1.523105, 0.239513)",
        "(-0.280000, 1.515955, 0.237097)",
        "(-0.280000, 1.509039, 0.234176)",
        "(-0.280000, 1.502338, 0.230742)",
        "(-0.280000, 1.495894, 0.226813)",
        "(-0.280000, 1.489790, 0.222442)",
        "(-0.280000, 1.484391, 0.217167)",
        "(-0.280000, 1.479882, 0.211125)",
        "(-0.280000, 1.475775, 0.204937)",
        "(-0.280000, 1.472050, 0.198611)",
        "(-0.280000, 1.468690, 0.192153)",
        "(-0.280000, 1.465712, 0.185619)",
        "(-0.280000, 1.463085, 0.178946)",
        "(-0.280000, 1.460841, 0.172184)",
        "(-0.280000, 1.458993, 0.165329)",
        "(-0.280000, 1.457571, 0.158376)",
        "(-0.280000, 1.456617, 0.151330)",
        "(-0.280000, 1.456187, 0.144271)",
        "(-0.280000, 1.456330, 0.137165)",
        "(-0.280000, 1.457084, 0.130120)",
        "(-0.280000, 1.458466, 0.123205)",
        "(-0.280000, 1.460496, 0.116432)",
        "(-0.280000, 1.463154, 0.109923)",
        "(-0.280000, 1.466425, 0.103719)",
        "(-0.280000, 1.470249, 0.097932)",
        "(-0.280000, 1.474614, 0.092556)",
        "(-0.280000, 1.479434, 0.087685)",
        "(-0.280000, 1.484644, 0.083347)",
        "(-0.280000, 1.490188, 0.079566)",
        "(-0.280000, 1.495996, 0.076350)",
        "(-0.280000, 1.501957, 0.073730)",
        "(-0.280000, 1.508057, 0.071666)",
        "(-0.280000, 1.514190, 0.070166)",
        "(-0.280000, 1.520287, 0.069196)",
        "(-0.280000, 1.526344, 0.068714)",
        "(-0.280000, 1.532275, 0.068693)",
        "(-0.280000, 1.538049, 0.069080)",
        "(-0.280000, 1.543652, 0.069836)",
        "(-0.280000, 1.549073, 0.070913)",
        "(-0.280000, 1.554264, 0.072262)",
        "(-0.280000, 1.559281, 0.073851)",
        "(-0.280000, 1.564092, 0.075637)",
        "(-0.280000, 1.568720, 0.077586)",
        "(-0.280000, 1.573188, 0.079682)",
        "(-0.280000, 1.577525, 0.081907)",
        "(-0.280000, 1.581720, 0.084238)",
        "(-0.280000, 1.585831, 0.086690)",
        "(-0.280000, 1.589874, 0.089268)",
        "(-0.280000, 1.593847, 0.091973)",
        "(-0.280000, 1.597769, 0.094827)",
        "(-0.280000, 1.601653, 0.097855)",
        "(-0.280000, 1.605501, 0.101090)",
        "(-0.280000, 1.609280, 0.104531)",
        "(-0.280000, 1.613011, 0.108247)",
        "(-0.280000, 1.616647, 0.112232)",
        "(-0.280000, 1.620159, 0.116518)",
        "(-0.280000, 1.623521, 0.121128)",
        "(-0.280000, 1.626688, 0.126085)",
        "(-0.280000, 1.629599, 0.131357)",
        "(-0.280000, 1.632225, 0.136984)",
        "(-0.280000, 1.634505, 0.142958)",
        "(-0.280000, 1.636382, 0.149214)",
        "(-0.280000, 1.637815, 0.155793)",
        "(-0.280000, 1.638757, 0.162614)",
        "(-0.280000, 1.639158, 0.169646)",
        "(-0.280000, 1.638994, 0.176857)",
        "(-0.280000, 1.638224, 0.184207)",
        "(-0.280000, 1.636844, 0.191592)",
        "(-0.280000, 1.634825, 0.199020)",
        "(-0.280000, 1.631396, 0.205818)",
        "(-0.280000, 1.626471, 0.211484)",
        "(-0.280000, 1.621112, 0.216799)",
        "(-0.280000, 1.615387, 0.221692)",
        "(-0.280000, 1.609303, 0.226158)",
        "(-0.280000, 1.602939, 0.230141)",
        "(-0.280000, 1.596263, 0.233663)",
        "(-0.280000, 1.589361, 0.236674)",
        "(-0.280000, 1.582260, 0.239165)",
        "(-0.280000, 1.574990, 0.241127)",
        "(-0.280000, 1.567594, 0.242546)",
        "(-0.280000, 1.560120, 0.243414)",
        "(-0.280000, 1.552595, 0.243728)",
        "(-0.280000, 1.545052, 0.243485)",
        "(-0.280000, 1.537586, 0.242689)",
        "(-0.280000, 1.530161, 0.241337)",
        "(-0.280000, 1.522872, 0.239443)",
        "(-0.280000, 1.515749, 0.237019)",
        "(-0.280000, 1.508818, 0.234072)",
        "(-0.280000, 1.502124, 0.230622)",
        "(-0.280000, 1.495709, 0.226690)",
        "(-0.280000, 1.489596, 0.222291)",
        "(-0.280000, 1.483813, 0.217442)",
        "(-0.280000, 1.478431, 0.212206)",
        "(-0.280000, 1.473425, 0.206558)",
        "(-0.280000, 1.468861, 0.200568)",
        "(-0.280000, 1.464755, 0.194262)",
        "(-0.280000, 1.461122, 0.187665)",
        "(-0.280000, 1.457987, 0.180818)",
        "(-0.280000, 1.455361, 0.173742)",
        "(-0.280000, 1.453276, 0.166529)",
        "(-0.280000, 1.451721, 0.159144)",
        "(-0.280000, 1.450719, 0.151680)",
        "(-0.280000, 1.450271, 0.144168)",
        "(-0.280000, 1.450379, 0.136638)",
        "(-0.280000, 1.451046, 0.129120)",
        "(-0.280000, 1.452259, 0.121711)",
        "(-0.280000, 1.454590, 0.114548)",
        "(-0.280000, 1.458013, 0.107813)",
        "(-0.280000, 1.461733, 0.101403)",
        "(-0.280000, 1.465760, 0.095245)",
        "(-0.280000, 1.470052, 0.089383)",
        "(-0.280000, 1.474598, 0.083805)",
        "(-0.280000, 1.479406, 0.078504)",
        "(-0.280000, 1.484483, 0.073483)",
        "(-0.280000, 1.489799, 0.068799)",
        "(-0.280000, 1.495401, 0.064442)",
        "(-0.280000, 1.501294, 0.060463)",
        "(-0.280000, 1.507432, 0.056948)",
        "(-0.280000, 1.513865, 0.053926)",
        "(-0.280000, 1.520515, 0.051479)",
        "(-0.280000, 1.527342, 0.049648)",
        "(-0.280000, 1.534299, 0.048469)",
        "(-0.280000, 1.541311, 0.047967)",
        "(-0.280000, 1.548323, 0.048150)",
        "(-0.280000, 1.555206, 0.049012)",
        "(-0.280000, 1.561960, 0.050541)",
        "(-0.280000, 1.568463, 0.052703)",
        "(-0.280000, 1.574662, 0.055451)",
        "(-0.280000, 1.580509, 0.058745)",
        "(-0.280000, 1.585954, 0.062520)",
        "(-0.280000, 1.590958, 0.066708)",
        "(-0.280000, 1.595500, 0.071255)",
        "(-0.280000, 1.599575, 0.076095)",
        "(-0.280000, 1.603147, 0.081131)",
        "(-0.280000, 1.606264, 0.086347)",
        "(-0.280000, 1.608912, 0.091654)",
        "(-0.280000, 1.611125, 0.097002)",
        "(-0.280000, 1.612929, 0.102361)",
        "(-0.280000, 1.614361, 0.107687)",
        "(-0.280000, 1.615458, 0.112949)",
        "(-0.280000, 1.616254, 0.118141)",
        "(-0.280000, 1.616789, 0.123256)",
        "(-0.280000, 1.617090, 0.128258)",
        "(-0.280000, 1.617194, 0.133203)",
        "(-0.280000, 1.617121, 0.138067)",
        "(-0.280000, 1.616891, 0.142861)",
        "(-0.280000, 1.616515, 0.147643)",
        "(-0.280000, 1.615996, 0.152400)",
        "(-0.280000, 1.615331, 0.157172)",
        "(-0.280000, 1.614513, 0.161942)",
        "(-0.280000, 1.613517, 0.166776)",
        "(-0.280000, 1.612327, 0.171649)",
        "(-0.280000, 1.610916, 0.176563)",
        "(-0.280000, 1.609240, 0.181554)",
        "(-0.280000, 1.607279, 0.186581)",
        "(-0.280000, 1.604993, 0.191629)",
        "(-0.280000, 1.602351, 0.196686)",
        "(-0.280000, 1.599321, 0.201715)",
        "(-0.280000, 1.595876, 0.206669)",
        "(-0.280000, 1.591994, 0.211518)",
        "(-0.280000, 1.587650, 0.216209)",
        "(-0.280000, 1.582873, 0.220664)",
        "(-0.280000, 1.577611, 0.224865)",
        "(-0.280000, 1.571913, 0.228733)",
        "(-0.280000, 1.565802, 0.232207)",
        "(-0.280000, 1.559250, 0.235259)",
        "(-0.280000, 1.552335, 0.237825)",
        "(-0.280000, 1.545087, 0.239862)",
        "(-0.280000, 1.537534, 0.241344)",
        "(-0.280000, 1.529919, 0.241283)",
        "(-0.280000, 1.522656, 0.239378)",
        "(-0.280000, 1.515532, 0.236936)",
        "(-0.280000, 1.508593, 0.233966)",
        "(-0.280000, 1.501907, 0.230499)",
        "(-0.280000, 1.495501, 0.226551)",
        "(-0.280000, 1.489399, 0.222137)",
        "(-0.280000, 1.483639, 0.217285)",
        "(-0.280000, 1.478258, 0.212024)",
        "(-0.280000, 1.473276, 0.206376)",
        "(-0.280000, 1.468716, 0.200362)",
        "(-0.280000, 1.464634, 0.194060)",
        "(-0.280000, 1.461009, 0.187439)",
        "(-0.280000, 1.457891, 0.180584)",
        "(-0.280000, 1.455294, 0.173538)",
        "(-0.280000, 1.453215, 0.166283)",
        "(-0.280000, 1.451681, 0.158909)",
        "(-0.280000, 1.450697, 0.151448)",
        "(-0.280000, 1.450266, 0.143930)",
        "(-0.280000, 1.450392, 0.136399)",
        "(-0.280000, 1.451073, 0.128905)",
        "(-0.280000, 1.452307, 0.121475)",
        "(-0.280000, 1.454090, 0.114141)",
        "(-0.280000, 1.456399, 0.106996)",
        "(-0.280000, 1.459243, 0.100005)",
        "(-0.280000, 1.462590, 0.093258)",
        "(-0.280000, 1.466414, 0.086796)",
        "(-0.280000, 1.470727, 0.080601)",
        "(-0.280000, 1.475475, 0.074756)",
        "(-0.280000, 1.480655, 0.069265)",
        "(-0.280000, 1.486197, 0.064199)",
        "(-0.280000, 1.492115, 0.059542)",
        "(-0.280000, 1.498376, 0.055325)",
        "(-0.280000, 1.504897, 0.051602)",
        "(-0.280000, 1.511710, 0.048354)",
        "(-0.280000, 1.518729, 0.045625)",
        "(-0.280000, 1.525909, 0.043427)",
        "(-0.280000, 1.533380, 0.042338)",
        "(-0.280000, 1.540919, 0.042423)",
        "(-0.280000, 1.548331, 0.042916)",
        "(-0.280000, 1.555620, 0.043797)",
        "(-0.280000, 1.562793, 0.045047)",
        "(-0.280000, 1.569793, 0.046648)",
        "(-0.280000, 1.576676, 0.048608)",
        "(-0.280000, 1.583428, 0.050933)",
        "(-0.280000, 1.589984, 0.053622)",
        "(-0.280000, 1.596388, 0.056720)",
        "(-0.280000, 1.602553, 0.060231)",
        "(-0.280000, 1.608434, 0.064162)",
        "(-0.280000, 1.614070, 0.068502)",
        "(-0.280000, 1.619424, 0.073176)",
        "(-0.280000, 1.624509, 0.078158)",
        "(-0.280000, 1.629342, 0.083437)",
        "(-0.280000, 1.633920, 0.088998)",
        "(-0.280000, 1.638247, 0.094854)",
        "(-0.280000, 1.642284, 0.100960)",
        "(-0.280000, 1.646052, 0.107388)",
        "(-0.280000, 1.649501, 0.114092)",
        "(-0.280000, 1.651861, 0.121222)",
        "(-0.280000, 1.653116, 0.128665)",
        "(-0.280000, 1.653815, 0.136164)",
        "(-0.280000, 1.653958, 0.143689)",
        "(-0.280000, 1.653545, 0.151209)",
        "(-0.280000, 1.652577, 0.158678)",
        "(-0.280000, 1.651062, 0.166049)",
        "(-0.280000, 1.649004, 0.173294)",
        "(-0.280000, 1.646411, 0.180383)",
        "(-0.280000, 1.643318, 0.187225)",
        "(-0.280000, 1.639717, 0.193840)",
        "(-0.280000, 1.635628, 0.200184)",
        "(-0.280000, 1.631105, 0.206178)",
        "(-0.280000, 1.626125, 0.211851)",
        "(-0.280000, 1.620752, 0.217129)",
        "(-0.280000, 1.615021, 0.221981)",
        "(-0.280000, 1.608916, 0.226419)",
        "(-0.280000, 1.602513, 0.230385)",
        "(-0.280000, 1.595840, 0.233865)",
        "(-0.280000, 1.588923, 0.236845)",
        "(-0.280000, 1.581805, 0.239305)",
        "(-0.280000, 1.574508, 0.241236)",
        "(-0.280000, 1.567127, 0.242616)",
        "(-0.280000, 1.559625, 0.243452)",
        "(-0.280000, 1.552098, 0.243729)",
        "(-0.280000, 1.544595, 0.243452)",
        "(-0.280000, 1.537093, 0.242616)",
        "(-0.280000, 1.529690, 0.241231)",
        "(-0.280000, 1.522415, 0.239305)",
        "(-0.280000, 1.515296, 0.236845)",
        "(-0.280000, 1.508379, 0.233865)",
        "(-0.280000, 1.501706, 0.230385)",
        "(-0.280000, 1.495303, 0.226419)",
        "(-0.280000, 1.489211, 0.221991)",
        "(-0.280000, 1.483467, 0.217128)",
        "(-0.280000, 1.478094, 0.211851)",
        "(-0.280000, 1.473114, 0.206178)",
        "(-0.280000, 1.469671, 0.199430)",
        "(-0.280000, 1.467614, 0.192012)",
        "(-0.280000, 1.466187, 0.184595)",
        "(-0.280000, 1.465383, 0.177288)",
        "(-0.280000, 1.465124, 0.170079)",
        "(-0.280000, 1.465354, 0.163067)",
        "(-0.280000, 1.465996, 0.156289)",
        "(-0.280000, 1.466989, 0.149704)",
        "(-0.280000, 1.468276, 0.143364)",
        "(-0.280000, 1.469807, 0.137231)",
        "(-0.280000, 1.471533, 0.131333)",
        "(-0.280000, 1.473437, 0.125595)",
        "(-0.280000, 1.475496, 0.119996)",
        "(-0.280000, 1.477690, 0.114549)",
        "(-0.280000, 1.480035, 0.109181)",
        "(-0.280000, 1.482543, 0.103874)",
        "(-0.280000, 1.485213, 0.098647)",
        "(-0.280000, 1.488101, 0.093436)",
        "(-0.280000, 1.491212, 0.088275)",
        "(-0.280000, 1.494579, 0.083172)",
        "(-0.280000, 1.498266, 0.078105)",
        "(-0.280000, 1.502276, 0.073131)",
        "(-0.280000, 1.506648, 0.068282)",
        "(-0.280000, 1.511410, 0.063587)",
        "(-0.280000, 1.516579, 0.059103)",
        "(-0.280000, 1.522163, 0.054894)",
        "(-0.280000, 1.528167, 0.051009)",
        "(-0.280000, 1.534580, 0.047518)",
        "(-0.280000, 1.541374, 0.044496)",
        "(-0.280000, 1.548527, 0.041994)",
        "(-0.280000, 1.556006, 0.040083)",
        "(-0.280000, 1.563494, 0.040638)",
        "(-0.280000, 1.570943, 0.041756)",
        "(-0.280000, 1.578305, 0.043426)",
        "(-0.280000, 1.585506, 0.045630)",
        "(-0.280000, 1.592520, 0.048359)",
        "(-0.280000, 1.599319, 0.051600)",
        "(-0.280000, 1.605860, 0.055335)",
        "(-0.280000, 1.612101, 0.059540)",
        "(-0.280000, 1.618020, 0.064197)",
        "(-0.280000, 1.623579, 0.069280)",
        "(-0.280000, 1.628743, 0.074755)",
        "(-0.280000, 1.633492, 0.080600)",
        "(-0.280000, 1.637806, 0.086795)",
        "(-0.280000, 1.641629, 0.093258)",
        "(-0.280000, 1.644976, 0.100005)",
        "(-0.280000, 1.647821, 0.106997)",
        "(-0.280000, 1.650130, 0.114143)",
        "(-0.280000, 1.651910, 0.121461)",
        "(-0.280000, 1.653147, 0.128908)",
        "(-0.280000, 1.652446, 0.136461)",
        "(-0.280000, 1.650337, 0.143861)",
        "(-0.280000, 1.647645, 0.150898)",
        "(-0.280000, 1.644464, 0.157529)",
        "(-0.280000, 1.640825, 0.163775)",
        "(-0.280000, 1.636793, 0.169560)",
        "(-0.280000, 1.632432, 0.174865)",
        "(-0.280000, 1.627766, 0.179721)",
        "(-0.280000, 1.622876, 0.184082)",
        "(-0.280000, 1.617805, 0.187978)",
        "(-0.280000, 1.612636, 0.191389)",
        "(-0.280000, 1.607379, 0.194365)",
        "(-0.280000, 1.602083, 0.196931)",
        "(-0.280000, 1.596820, 0.199091)",
        "(-0.280000, 1.591577, 0.200903)",
        "(-0.280000, 1.586381, 0.202401)",
        "(-0.280000, 1.581282, 0.203604)",
        "(-0.280000, 1.576233, 0.204564)",
        "(-0.280000, 1.571270, 0.205302)",
        "(-0.280000, 1.566390, 0.205846)",
        "(-0.280000, 1.561539, 0.206225)",
        "(-0.280000, 1.556736, 0.206449)",
        "(-0.280000, 1.551966, 0.206528)",
        "(-0.280000, 1.547168, 0.206464)",
        "(-0.280000, 1.542358, 0.206252)",
        "(-0.280000, 1.537523, 0.205880)",
        "(-0.280000, 1.532607, 0.205323)",
        "(-0.280000, 1.527639, 0.204561)",
        "(-0.280000, 1.522609, 0.203561)",
        "(-0.280000, 1.517512, 0.202293)",
        "(-0.280000, 1.512367, 0.200719)",
        "(-0.280000, 1.507200, 0.198803)",
        "(-0.280000, 1.502029, 0.196514)",
        "(-0.280000, 1.496900, 0.193820)",
        "(-0.280000, 1.491849, 0.190686)",
        "(-0.280000, 1.486963, 0.187124)",
        "(-0.280000, 1.482261, 0.183093)",
        "(-0.280000, 1.477815, 0.178590)",
        "(-0.280000, 1.473716, 0.173664)",
        "(-0.280000, 1.469993, 0.168281)",
        "(-0.280000, 1.466733, 0.162511)",
        "(-0.280000, 1.463998, 0.156404)",
        "(-0.280000, 1.461823, 0.149959)",
        "(-0.280000, 1.460268, 0.143284)",
        "(-0.280000, 1.459366, 0.136453)",
        "(-0.280000, 1.459139, 0.129482)",
        "(-0.280000, 1.459598, 0.122498)",
        "(-0.280000, 1.460738, 0.115580)",
        "(-0.280000, 1.462554, 0.108745)",
        "(-0.280000, 1.465005, 0.102108)",
        "(-0.280000, 1.468050, 0.095715)",
        "(-0.280000, 1.471642, 0.089598)",
        "(-0.280000, 1.475717, 0.083790)",
        "(-0.280000, 1.480214, 0.078308)",
        "(-0.280000, 1.485106, 0.073169)",
        "(-0.280000, 1.490366, 0.068406)",
        "(-0.280000, 1.495958, 0.064048)",
        "(-0.280000, 1.501862, 0.060111)",
        "(-0.280000, 1.508040, 0.056622)",
        "(-0.280000, 1.514474, 0.053592)",
        "(-0.280000, 1.521079, 0.051059)",
        "(-0.280000, 1.527874, 0.049015)",
        "(-0.280000, 1.534817, 0.047475)",
        "(-0.280000, 1.541817, 0.046457)",
        "(-0.280000, 1.548911, 0.045957)",
        "(-0.280000, 1.556007, 0.045983)",
        "(-0.280000, 1.563060, 0.046530)",
        "(-0.280000, 1.570090, 0.047603)",
        "(-0.280000, 1.577006, 0.049189)",
        "(-0.280000, 1.583766, 0.051275)",
        "(-0.280000, 1.590388, 0.053869)",
        "(-0.280000, 1.596786, 0.056938)",
        "(-0.280000, 1.602921, 0.060460)",
        "(-0.280000, 1.608810, 0.064446)",
        "(-0.280000, 1.614376, 0.068848)",
        "(-0.280000, 1.619586, 0.073633)",
        "(-0.280000, 1.624454, 0.078818)",
        "(-0.280000, 1.628914, 0.084336)",
        "(-0.280000, 1.632953, 0.090164)",
        "(-0.280000, 1.636552, 0.096279)",
        "(-0.280000, 1.639689, 0.102643)",
        "(-0.280000, 1.642346, 0.109217)",
        "(-0.280000, 1.644512, 0.115974)",
        "(-0.280000, 1.646173, 0.122873)",
        "(-0.280000, 1.647321, 0.129891)",
        "(-0.280000, 1.647944, 0.136938)",
        "(-0.280000, 1.648046, 0.144033)",
        "(-0.280000, 1.647622, 0.151132)",
        "(-0.280000, 1.646680, 0.158144)",
        "(-0.280000, 1.645218, 0.165087)",
        "(-0.280000, 1.643243, 0.171919)",
        "(-0.280000, 1.640781, 0.178551)",
        "(-0.280000, 1.637828, 0.185003)",
        "(-0.280000, 1.634398, 0.191233)",
        "(-0.280000, 1.630537, 0.197161)",
        "(-0.280000, 1.626236, 0.202805)",
        "(-0.280000, 1.621520, 0.208128)",
        "(-0.280000, 1.616449, 0.213061)",
        "(-0.280000, 1.611012, 0.217621)",
        "(-0.280000, 1.605240, 0.221775)",
        "(-0.280000, 1.599208, 0.225472)",
        "(-0.280000, 1.592902, 0.228724)",
        "(-0.280000, 1.586357, 0.231507)",
        "(-0.280000, 1.579660, 0.233786)",
        "(-0.280000, 1.572776, 0.235574)",
        "(-0.280000, 1.565795, 0.236845)",
        "(-0.280000, 1.558761, 0.237595)",
        "(-0.280000, 1.551652, 0.237825)",
        "(-0.280000, 1.544563, 0.237529)",
        "(-0.280000, 1.537514, 0.236709)",
        "(-0.280000, 1.530551, 0.235373)",
        "(-0.280000, 1.523700, 0.233524)",
        "(-0.280000, 1.517005, 0.231174)",
        "(-0.280000, 1.510506, 0.228338)",
        "(-0.280000, 1.504230, 0.225027)",
        "(-0.280000, 1.498215, 0.221262)",
        "(-0.280000, 1.492500, 0.217066)",
        "(-0.280000, 1.487106, 0.212455)",
        "(-0.280000, 1.482067, 0.207459)",
        "(-0.280000, 1.477415, 0.202108)",
        "(-0.280000, 1.473168, 0.196424)",
        "(-0.280000, 1.469352, 0.190441)",
        "(-0.280000, 1.465991, 0.184198)",
        "(-0.280000, 1.463098, 0.177718)",
        "(-0.280000, 1.460692, 0.171043)",
        "(-0.280000, 1.458787, 0.164213)",
        "(-0.280000, 1.457391, 0.157256)",
        "(-0.280000, 1.456513, 0.150214)",
        "(-0.280000, 1.456157, 0.143133)",
        "(-0.280000, 1.456326, 0.136039)",
        "(-0.280000, 1.457018, 0.128976)",
        "(-0.280000, 1.458229, 0.121990)",
        "(-0.280000, 1.459955, 0.115107)",
        "(-0.280000, 1.462184, 0.108370)",
        "(-0.280000, 1.464911, 0.101802)",
        "(-0.280000, 1.468100, 0.095487)",
        "(-0.280000, 1.471757, 0.089406)",
        "(-0.280000, 1.475863, 0.083599)",
        "(-0.280000, 1.480363, 0.078140)",
        "(-0.280000, 1.485268, 0.073012)",
        "(-0.280000, 1.490551, 0.068251)",
        "(-0.280000, 1.496141, 0.063915)",
        "(-0.280000, 1.502055, 0.059993)",
        "(-0.280000, 1.508256, 0.056510)",
        "(-0.280000, 1.514663, 0.053511)",
        "(-0.280000, 1.521295, 0.050986)",
        "(-0.280000, 1.528110, 0.048953)",
        "(-0.280000, 1.535020, 0.047438)",
        "(-0.280000, 1.542045, 0.046433)",
        "(-0.280000, 1.549141, 0.045950)",
        "(-0.280000, 1.556215, 0.045991)",
        "(-0.280000, 1.563289, 0.046557)",
        "(-0.280000, 1.570317, 0.047647)",
        "(-0.280000, 1.577206, 0.049252)",
        "(-0.280000, 1.583962, 0.051414)",
        "(-0.280000, 1.590515, 0.054156)",
        "(-0.280000, 1.596749, 0.057457)",
        "(-0.280000, 1.602649, 0.061331)",
        "(-0.280000, 1.608142, 0.065747)",
        "(-0.280000, 1.613142, 0.070647)",
        "(-0.280000, 1.617597, 0.075966)",
        "(-0.280000, 1.621504, 0.081686)",
        "(-0.280000, 1.624795, 0.087698)",
        "(-0.280000, 1.627457, 0.093921)",
        "(-0.280000, 1.629506, 0.100328)",
        "(-0.280000, 1.630923, 0.106802)",
        "(-0.280000, 1.631732, 0.113264)",
        "(-0.280000, 1.631967, 0.119702)",
        "(-0.280000, 1.631654, 0.126009)",
        "(-0.280000, 1.630841, 0.132131)",
        "(-0.280000, 1.629572, 0.138062)",
        "(-0.280000, 1.627898, 0.143766)",
        "(-0.280000, 1.625879, 0.149179)",
        "(-0.280000, 1.623553, 0.154334)",
        "(-0.280000, 1.620972, 0.159223)",
        "(-0.280000, 1.618196, 0.163814)",
        "(-0.280000, 1.615244, 0.168159)",
        "(-0.280000, 1.612152, 0.172271)",
        "(-0.280000, 1.608967, 0.176141)",
        "(-0.280000, 1.605682, 0.179826)",
        "(-0.280000, 1.602310, 0.183348)",
        "(-0.280000, 1.598877, 0.186703)",
        "(-0.280000, 1.595351, 0.189943)",
        "(-0.280000, 1.591724, 0.193082)",
        "(-0.280000, 1.587996, 0.196118)",
        "(-0.280000, 1.584148, 0.199056)",
        "(-0.280000, 1.580126, 0.201918)",
        "(-0.280000, 1.575935, 0.204678)",
        "(-0.280000, 1.571556, 0.207317)",
        "(-0.280000, 1.566928, 0.209832)",
        "(-0.280000, 1.562069, 0.212178)",
        "(-0.280000, 1.556968, 0.214318)",
        "(-0.280000, 1.551576, 0.216224)",
        "(-0.280000, 1.545931, 0.217844)",
        "(-0.280000, 1.540046, 0.219127)",
        "(-0.280000, 1.533901, 0.220036)",
        "(-0.280000, 1.527523, 0.220514)",
        "(-0.280000, 1.520990, 0.220524)",
        "(-0.280000, 1.514287, 0.220024)",
        "(-0.280000, 1.507466, 0.218970)",
        "(-0.280000, 1.500624, 0.217353)",
        "(-0.280000, 1.493758, 0.215134)",
        "(-0.280000, 1.486933, 0.212296)",
        "(-0.280000, 1.480241, 0.208868)",
        "(-0.280000, 1.473654, 0.204845)",
        "(-0.280000, 1.468168, 0.199573)",
        "(-0.280000, 1.464145, 0.193232)",
        "(-0.280000, 1.460589, 0.186591)",
        "(-0.280000, 1.457528, 0.179690)",
        "(-0.280000, 1.454991, 0.172597)",
        "(-0.280000, 1.452991, 0.165358)",
        "(-0.280000, 1.451526, 0.157968)",
        "(-0.280000, 1.450610, 0.150474)",
        "(-0.280000, 1.450251, 0.142973)",
        "(-0.280000, 1.450448, 0.135442)",
        "(-0.280000, 1.451203, 0.127930)",
        "(-0.280000, 1.452504, 0.120534)",
        "(-0.280000, 1.454352, 0.113231)",
        "(-0.280000, 1.456742, 0.106069)",
        "(-0.280000, 1.459638, 0.099140)",
        "(-0.280000, 1.463048, 0.092423)",
        "(-0.280000, 1.466955, 0.085962)",
        "(-0.280000, 1.471305, 0.079840)",
        "(-0.280000, 1.476110, 0.074038)",
        "(-0.280000, 1.481330, 0.068607)",
        "(-0.280000, 1.486933, 0.063581)",
        "(-0.280000, 1.492896, 0.058978)",
        "(-0.280000, 1.499184, 0.054829)",
        "(-0.280000, 1.505755, 0.051158)",
        "(-0.280000, 1.512585, 0.047981)",
        "(-0.280000, 1.519631, 0.045316)",
        "(-0.280000, 1.526850, 0.043182)",
        "(-0.280000, 1.534211, 0.041585)",
        "(-0.280000, 1.541671, 0.040536)",
        "(-0.280000, 1.549205, 0.040041)",
        "(-0.280000, 1.556715, 0.040104)",
        "(-0.280000, 1.564223, 0.040723)",
        "(-0.280000, 1.571664, 0.041894)",
        "(-0.280000, 1.578993, 0.043611)",
        "(-0.280000, 1.586180, 0.045867)",
        "(-0.280000, 1.593182, 0.048647)",
        "(-0.280000, 1.599953, 0.051935)",
        "(-0.280000, 1.606468, 0.055716)",
        "(-0.280000, 1.612686, 0.059969)",
        "(-0.280000, 1.618568, 0.064666)",
        "(-0.280000, 1.624092, 0.069788)",
        "(-0.280000, 1.629221, 0.075305)",
        "(-0.280000, 1.633916, 0.081167)",
        "(-0.280000, 1.638187, 0.087393)",
        "(-0.280000, 1.641977, 0.093904)",
        "(-0.280000, 1.644123, 0.101161)",
        "(-0.280000, 1.644672, 0.108877)",
        "(-0.280000, 1.644635, 0.116419)",
        "(-0.280000, 1.644006, 0.123749)",
        "(-0.280000, 1.642762, 0.130888)",
        "(-0.280000, 1.640898, 0.137730)",
        "(-0.280000, 1.638438, 0.144215)",
        "(-0.280000, 1.635398, 0.150321)",
        "(-0.280000, 1.631827, 0.155986)",
        "(-0.280000, 1.627790, 0.161132)",
        "(-0.280000, 1.623371, 0.165720)",
        "(-0.280000, 1.618617, 0.169762)",
        "(-0.280000, 1.613636, 0.173206)",
        "(-0.280000, 1.608525, 0.176058)",
        "(-0.280000, 1.603332, 0.178357)",
        "(-0.280000, 1.598165, 0.180108)",
        "(-0.280000, 1.593106, 0.181360)",
        "(-0.280000, 1.588187, 0.182172)",
        "(-0.280000, 1.583468, 0.182610)",
        "(-0.280000, 1.579012, 0.182730)",
        "(-0.280000, 1.574807, 0.182611)",
        "(-0.280000, 1.570868, 0.182329)",
        "(-0.280000, 1.567212, 0.181947)",
        "(-0.280000, 1.563790, 0.181531)",
        "(-0.280000, 1.560579, 0.181139)",
        "(-0.280000, 1.557539, 0.180819)",
        "(-0.280000, 1.554612, 0.180601)",
        "(-0.280000, 1.551744, 0.180508)",
        "(-0.280000, 1.548877, 0.180546)",
        "(-0.280000, 1.545947, 0.180708)",
        "(-0.280000, 1.542899, 0.180972)",
        "(-0.280000, 1.539691, 0.181302)",
        "(-0.280000, 1.536256, 0.181651)",
        "(-0.280000, 1.532583, 0.181964)",
        "(-0.280000, 1.528646, 0.182175)",
        "(-0.280000, 1.524446, 0.182210)",
        "(-0.280000, 1.519980, 0.182004)",
        "(-0.280000, 1.515276, 0.181483)",
        "(-0.280000, 1.510389, 0.180581)",
        "(-0.280000, 1.505333, 0.179223)",
        "(-0.280000, 1.500201, 0.177374)",
        "(-0.280000, 1.495074, 0.174992)",
        "(-0.280000, 1.489997, 0.172027)",
        "(-0.280000, 1.485082, 0.168488)",
        "(-0.280000, 1.480424, 0.164381)",
        "(-0.280000, 1.476078, 0.159697)",
        "(-0.280000, 1.472137, 0.154462)",
        "(-0.280000, 1.468686, 0.148761)",
        "(-0.280000, 1.465760, 0.142600)",
        "(-0.280000, 1.463416, 0.136036)",
        "(-0.280000, 1.461688, 0.129180)",
        "(-0.280000, 1.460575, 0.122034)",
        "(-0.280000, 1.460082, 0.114671)",
        "(-0.280000, 1.460194, 0.107138)",
        "(-0.280000, 1.460881, 0.099449)",
        "(-0.280000, 1.463167, 0.092210)",
        "(-0.280000, 1.467077, 0.085777)",
        "(-0.280000, 1.471455, 0.079646)",
        "(-0.280000, 1.476273, 0.073855)",
        "(-0.280000, 1.481507, 0.068437)",
        "(-0.280000, 1.487122, 0.063423)",
        "(-0.280000, 1.493097, 0.058835)",
        "(-0.280000, 1.499395, 0.054701)",
        "(-0.280000, 1.505976, 0.051046)",
        "(-0.280000, 1.512814, 0.047885)",
        "(-0.280000, 1.519867, 0.045237)",
        "(-0.280000, 1.527074, 0.043124)",
        "(-0.280000, 1.534457, 0.041541)",
        "(-0.280000, 1.541920, 0.040511)",
        "(-0.280000, 1.549415, 0.040036)",
        "(-0.280000, 1.556965, 0.040116)",
        "(-0.280000, 1.564472, 0.040753)",
        "(-0.280000, 1.571889, 0.041939)",
        "(-0.280000, 1.579219, 0.043674)",
        "(-0.280000, 1.586418, 0.045952)",
        "(-0.280000, 1.593392, 0.048740)",
        "(-0.280000, 1.600162, 0.052046)",
        "(-0.280000, 1.606668, 0.055843)",
        "(-0.280000, 1.612872, 0.060107)",
        "(-0.280000, 1.618748, 0.064821)",
        "(-0.280000, 1.624260, 0.069957)",
        "(-0.280000, 1.629373, 0.075481)",
        "(-0.280000, 1.634068, 0.081373)",
        "(-0.280000, 1.638315, 0.087596)",
        "(-0.280000, 1.642090, 0.094115)",
        "(-0.280000, 1.645370, 0.100891)",
        "(-0.280000, 1.648144, 0.107895)",
        "(-0.280000, 1.650391, 0.115086)",
        "(-0.280000, 1.652097, 0.122400)",
        "(-0.280000, 1.653265, 0.129860)",
        "(-0.280000, 1.653875, 0.137369)",
        "(-0.280000, 1.653930, 0.144880)",
        "(-0.280000, 1.653427, 0.152413)",
        "(-0.280000, 1.652370, 0.159872)",
        "(-0.280000, 1.650771, 0.167211)",
        "(-0.280000, 1.648628, 0.174433)",
        "(-0.280000, 1.645950, 0.181493)",
        "(-0.280000, 1.642775, 0.188300)",
        "(-0.280000, 1.639095, 0.194874)",
        "(-0.280000, 1.634939, 0.201158)",
        "(-0.280000, 1.629374, 0.206312)",
        "(-0.280000, 1.622711, 0.210212)",
        "(-0.280000, 1.615935, 0.213523)",
        "(-0.280000, 1.609083, 0.216231)",
        "(-0.280000, 1.602206, 0.218369)",
        "(-0.280000, 1.595379, 0.219992)",
        "(-0.280000, 1.588669, 0.221155)",
        "(-0.280000, 1.582054, 0.221930)",
        "(-0.280000, 1.575597, 0.222355)",
        "(-0.280000, 1.569289, 0.222488)",
        "(-0.280000, 1.563143, 0.222374)",
        "(-0.280000, 1.557091, 0.222048)",
        "(-0.280000, 1.551160, 0.221533)",
        "(-0.280000, 1.545326, 0.220849)",
        "(-0.280000, 1.539528, 0.219997)",
        "(-0.280000, 1.533746, 0.218972)",
        "(-0.280000, 1.528000, 0.217770)",
        "(-0.280000, 1.522224, 0.216359)",
        "(-0.280000, 1.516425, 0.214713)",
        "(-0.280000, 1.510603, 0.212800)",
        "(-0.280000, 1.504755, 0.210581)",
        "(-0.280000, 1.498900, 0.208020)",
        "(-0.280000, 1.493071, 0.205075)",
        "(-0.280000, 1.487288, 0.201714)",
        "(-0.280000, 1.481601, 0.197905)",
        "(-0.280000, 1.476080, 0.193635)",
        "(-0.280000, 1.470743, 0.188849)",
        "(-0.280000, 1.465689, 0.183578)",
        "(-0.280000, 1.460992, 0.177830)",
        "(-0.280000, 1.456697, 0.171584)",
        "(-0.280000, 1.452886, 0.164869)",
        "(-0.280000, 1.451452, 0.157497)",
        "(-0.280000, 1.450572, 0.150014)",
        "(-0.280000, 1.450247, 0.142488)",
        "(-0.280000, 1.450481, 0.134940)",
        "(-0.280000, 1.451267, 0.127470)",
        "(-0.280000, 1.452607, 0.120057)",
        "(-0.280000, 1.454491, 0.112762)",
        "(-0.280000, 1.456907, 0.105632)",
        "(-0.280000, 1.459845, 0.098695)",
        "(-0.280000, 1.463288, 0.091994)",
        "(-0.280000, 1.467204, 0.085585)",
        "(-0.280000, 1.471606, 0.079450)",
        "(-0.280000, 1.476440, 0.073671)",
        "(-0.280000, 1.481670, 0.068280)",
        "(-0.280000, 1.487301, 0.063275)",
        "(-0.280000, 1.493301, 0.058690)",
        "(-0.280000, 1.499590, 0.054583)",
        "(-0.280000, 1.506184, 0.050940)",
        "(-0.280000, 1.513030, 0.047795)",
        "(-0.280000, 1.520519, 0.046478)",
        "(-0.280000, 1.528199, 0.046572)",
        "(-0.280000, 1.535699, 0.047317)",
        "(-0.280000, 1.542950, 0.048640)",
        "(-0.280000, 1.549920, 0.050510)",
        "(-0.280000, 1.556564, 0.052879)",
        "(-0.280000, 1.562830, 0.055692)",
        "(-0.280000, 1.568743, 0.058917)",
        "(-0.280000, 1.574239, 0.062489)",
        "(-0.280000, 1.579320, 0.066354)",
        "(-0.280000, 1.583971, 0.070444)",
        "(-0.280000, 1.588238, 0.074740)",
        "(-0.280000, 1.592096, 0.079169)",
        "(-0.280000, 1.595566, 0.083680)",
        "(-0.280000, 1.598694, 0.088263)",
        "(-0.280000, 1.601506, 0.092883)",
        "(-0.280000, 1.604008, 0.097488)",
        "(-0.280000, 1.606256, 0.102099)",
        "(-0.280000, 1.608274, 0.106694)",
        "(-0.280000, 1.610088, 0.111270)",
        "(-0.280000, 1.611725, 0.115842)",
        "(-0.280000, 1.613204, 0.120418)",
        "(-0.280000, 1.614536, 0.125001)",
        "(-0.280000, 1.615734, 0.129637)",
        "(-0.280000, 1.616796, 0.134346)",
        "(-0.280000, 1.617708, 0.139110)",
        "(-0.280000, 1.618463, 0.143990)",
        "(-0.280000, 1.619035, 0.148985)",
        "(-0.280000, 1.619393, 0.154102)",
        "(-0.280000, 1.619509, 0.159354)",
        "(-0.280000, 1.619343, 0.164734)",
        "(-0.280000, 1.618858, 0.170213)",
        "(-0.280000, 1.618003, 0.175816)",
        "(-0.280000, 1.616752, 0.181475)",
        "(-0.280000, 1.615062, 0.187162)",
        "(-0.280000, 1.612910, 0.192815)",
        "(-0.280000, 1.610247, 0.198422)",
        "(-0.280000, 1.607080, 0.203887)",
        "(-0.280000, 1.603404, 0.209138)",
        "(-0.280000, 1.599199, 0.214139)",
        "(-0.280000, 1.594476, 0.218810)",
        "(-0.280000, 1.589302, 0.223055)",
        "(-0.280000, 1.583667, 0.226843)",
        "(-0.280000, 1.577635, 0.230100)",
        "(-0.280000, 1.571265, 0.232770)",
        "(-0.280000, 1.564612, 0.234819)",
        "(-0.280000, 1.557751, 0.236213)",
        "(-0.280000, 1.550775, 0.236932)",
        "(-0.280000, 1.543700, 0.236977)",
        "(-0.280000, 1.536651, 0.236357)",
        "(-0.280000, 1.529696, 0.235103)",
        "(-0.280000, 1.522848, 0.233246)",
        "(-0.280000, 1.516155, 0.230836)",
        "(-0.280000, 1.509697, 0.227944)",
        "(-0.280000, 1.503451, 0.224574)",
        "(-0.280000, 1.497471, 0.220751)",
        "(-0.280000, 1.491806, 0.216511)",
        "(-0.280000, 1.486442, 0.211838)",
        "(-0.280000, 1.481450, 0.206793)",
        "(-0.280000, 1.476844, 0.201393)",
        "(-0.280000, 1.472662, 0.195685)",
        "(-0.280000, 1.468894, 0.189652)",
        "(-0.280000, 1.465589, 0.183370)",
        "(-0.280000, 1.462766, 0.176882)",
        "(-0.280000, 1.460422, 0.170182)",
        "(-0.280000, 1.458576, 0.163312)",
        "(-0.280000, 1.457250, 0.156361)",
        "(-0.280000, 1.456438, 0.149311)",
        "(-0.280000, 1.456149, 0.142219)",
        "(-0.280000, 1.456385, 0.135130)",
        "(-0.280000, 1.457145, 0.128074)",
        "(-0.280000, 1.458424, 0.121092)",
        "(-0.280000, 1.460209, 0.114245)",
        "(-0.280000, 1.462502, 0.107528)",
        "(-0.280000, 1.465292, 0.100984)",
        "(-0.280000, 1.468541, 0.094698)",
        "(-0.280000, 1.472255, 0.088650)",
        "(-0.280000, 1.476407, 0.082893)",
        "(-0.280000, 1.480969, 0.077463)",
        "(-0.280000, 1.485924, 0.072381)",
        "(-0.280000, 1.491241, 0.067679)",
        "(-0.280000, 1.496873, 0.063395)",
        "(-0.280000, 1.502838, 0.059519)",
        "(-0.280000, 1.509059, 0.056102)",
        "(-0.280000, 1.515516, 0.053155)",
        "(-0.280000, 1.522152, 0.050699)",
        "(-0.280000, 1.528973, 0.048735)",
        "(-0.280000, 1.535935, 0.047277)",
        "(-0.280000, 1.542950, 0.046342)",
        "(-0.280000, 1.550035, 0.045926)",
        "(-0.280000, 1.557132, 0.046035)",
        "(-0.280000, 1.564196, 0.046668)",
        "(-0.280000, 1.571199, 0.047822)",
        "(-0.280000, 1.578098, 0.049490)",
        "(-0.280000, 1.584835, 0.051656)",
        "(-0.280000, 1.591413, 0.054322)",
        "(-0.280000, 1.597790, 0.057474)",
        "(-0.280000, 1.603885, 0.061069)",
        "(-0.280000, 1.609715, 0.065117)",
        "(-0.280000, 1.615230, 0.069585)",
        "(-0.280000, 1.620396, 0.074445)",
        "(-0.280000, 1.625193, 0.079676)",
        "(-0.280000, 1.629590, 0.085248)",
        "(-0.280000, 1.633544, 0.091116)",
        "(-0.280000, 1.637021, 0.097301)",
        "(-0.280000, 1.639955, 0.103772)",
        "(-0.280000, 1.642274, 0.110436)",
        "(-0.280000, 1.643958, 0.117291)",
        "(-0.280000, 1.644971, 0.124252)",
        "(-0.280000, 1.645300, 0.131262)",
        "(-0.280000, 1.644941, 0.138193)",
        "(-0.280000, 1.643908, 0.145029)",
        "(-0.280000, 1.642226, 0.151675)",
        "(-0.280000, 1.639939, 0.158046)",
        "(-0.280000, 1.637077, 0.164136)",
        "(-0.280000, 1.633707, 0.169844)",
        "(-0.280000, 1.629899, 0.175129)",
        "(-0.280000, 1.625694, 0.179993)",
        "(-0.280000, 1.621163, 0.184412)",
        "(-0.280000, 1.616399, 0.188344)",
        "(-0.280000, 1.611429, 0.191825)",
        "(-0.280000, 1.606328, 0.194854)",
        "(-0.280000, 1.601163, 0.197445)",
        "(-0.280000, 1.595939, 0.199645)",
        "(-0.280000, 1.590729, 0.201463)",
        "(-0.280000, 1.585568, 0.202936)",
        "(-0.280000, 1.580447, 0.204109)",
        "(-0.280000, 1.575382, 0.205016)",
        "(-0.280000, 1.570413, 0.205682)",
        "(-0.280000, 1.565497, 0.206144)",
        "(-0.280000, 1.560639, 0.206426)",
        "(-0.280000, 1.555838, 0.206547)",
        "(-0.280000, 1.551039, 0.206519)",
        "(-0.280000, 1.546255, 0.206349)",
        "(-0.280000, 1.541455, 0.206034)",
        "(-0.280000, 1.536636, 0.205566)",
        "(-0.280000, 1.531751, 0.204927)",
        "(-0.280000, 1.526791, 0.204091)",
        "(-0.280000, 1.521785, 0.203042)",
        "(-0.280000, 1.516693, 0.201738)",
        "(-0.280000, 1.511535, 0.200147)",
        "(-0.280000, 1.506331, 0.198234)",
        "(-0.280000, 1.501093, 0.195966)",
        "(-0.280000, 1.495855, 0.193307)",
        "(-0.280000, 1.490670, 0.190240)",
        "(-0.280000, 1.485549, 0.186721)",
        "(-0.280000, 1.480552, 0.182727)",
        "(-0.280000, 1.475760, 0.178285)",
        "(-0.280000, 1.471190, 0.173353)",
        "(-0.280000, 1.466917, 0.167950)",
        "(-0.280000, 1.463006, 0.162105)",
        "(-0.280000, 1.459484, 0.155789)",
        "(-0.280000, 1.456420, 0.149077)",
        "(-0.280000, 1.453870, 0.142009)",
        "(-0.280000, 1.451899, 0.134585)",
        "(-0.280000, 1.451336, 0.126994)",
        "(-0.280000, 1.452710, 0.119592)",
        "(-0.280000, 1.454628, 0.112305)",
        "(-0.280000, 1.457080, 0.105181)",
        "(-0.280000, 1.460051, 0.098257)",
        "(-0.280000, 1.463515, 0.091591)",
        "(-0.280000, 1.467483, 0.085166)",
        "(-0.280000, 1.471906, 0.079066)",
        "(-0.280000, 1.476752, 0.073326)",
        "(-0.280000, 1.482024, 0.067943)",
        "(-0.280000, 1.487693, 0.062954)",
        "(-0.280000, 1.493684, 0.058421)",
        "(-0.280000, 1.500011, 0.054331)",
        "(-0.280000, 1.506624, 0.050719)",
        "(-0.280000, 1.513465, 0.047615)",
        "(-0.280000, 1.520553, 0.045011)",
        "(-0.280000, 1.527799, 0.042943)",
        "(-0.280000, 1.535155, 0.041421)",
        "(-0.280000, 1.542626, 0.040442)",
        "(-0.280000, 1.550149, 0.040028)",
        "(-0.280000, 1.557572, 0.042074)",
        "(-0.280000, 1.564680, 0.044710)",
        "(-0.280000, 1.571423, 0.047867)",
        "(-0.280000, 1.577753, 0.051468)",
        "(-0.280000, 1.583686, 0.055466)",
        "(-0.280000, 1.589209, 0.059794)",
        "(-0.280000, 1.594280, 0.064363)",
        "(-0.280000, 1.598955, 0.069148)",
        "(-0.280000, 1.603238, 0.074088)",
        "(-0.280000, 1.607154, 0.079139)",
        "(-0.280000, 1.610736, 0.084262)",
        "(-0.280000, 1.614017, 0.089444)",
        "(-0.280000, 1.617031, 0.094666)",
        "(-0.280000, 1.619805, 0.099906)",
        "(-0.280000, 1.622384, 0.105201)",
        "(-0.280000, 1.624793, 0.110557)",
        "(-0.280000, 1.627030, 0.115955)",
        "(-0.280000, 1.629127, 0.121461)",
        "(-0.280000, 1.631077, 0.127088)",
        "(-0.280000, 1.632866, 0.132845)",
        "(-0.280000, 1.634487, 0.138810)",
        "(-0.280000, 1.635900, 0.144959)",
        "(-0.280000, 1.637063, 0.151306)",
        "(-0.280000, 1.637933, 0.157896)",
        "(-0.280000, 1.638448, 0.164708)",
        "(-0.280000, 1.638545, 0.171704)",
        "(-0.280000, 1.638149, 0.178909)",
        "(-0.280000, 1.637202, 0.186225)",
        "(-0.280000, 1.635654, 0.193584)",
        "(-0.280000, 1.633504, 0.200999)",
        "(-0.280000, 1.629870, 0.207666)",
        "(-0.280000, 1.624797, 0.213230)",
        "(-0.280000, 1.619323, 0.218408)",
        "(-0.280000, 1.613481, 0.223167)",
        "(-0.280000, 1.607303, 0.227481)",
        "(-0.280000, 1.600843, 0.231315)",
        "(-0.280000, 1.594082, 0.234680)",
        "(-0.280000, 1.587107, 0.237529)",
        "(-0.280000, 1.579961, 0.239848)",
        "(-0.280000, 1.572642, 0.241639)",
        "(-0.280000, 1.565211, 0.242883)",
        "(-0.280000, 1.557713, 0.243575)",
        "(-0.280000, 1.550179, 0.243711)",
        "(-0.280000, 1.542656, 0.243290)",
        "(-0.280000, 1.535207, 0.242317)",
        "(-0.280000, 1.527828, 0.240793)",
        "(-0.280000, 1.520582, 0.238727)",
        "(-0.280000, 1.513513, 0.236134)",
        "(-0.280000, 1.506650, 0.233023)",
        "(-0.280000, 1.500036, 0.229413)",
        "(-0.280000, 1.493726, 0.225338)",
        "(-0.280000, 1.487715, 0.220793)",
        "(-0.280000, 1.482044, 0.215806)",
        "(-0.280000, 1.476786, 0.210441)",
        "(-0.280000, 1.471923, 0.204685)",
        "(-0.280000, 1.467498, 0.198586)",
        "(-0.280000, 1.463548, 0.192196)",
        "(-0.280000, 1.460063, 0.185496)",
        "(-0.280000, 1.457089, 0.178573)",
        "(-0.280000, 1.454636, 0.171448)",
        "(-0.280000, 1.452720, 0.164184)",
        "(-0.280000, 1.451342, 0.156776)",
        "(-0.280000, 1.450516, 0.149287)",
        "(-0.280000, 1.450245, 0.141762)",
        "(-0.280000, 1.450531, 0.134233)",
        "(-0.280000, 1.451373, 0.126745)",
        "(-0.280000, 1.452762, 0.119362)",
        "(-0.280000, 1.454697, 0.112079)",
        "(-0.280000, 1.457171, 0.104944)",
        "(-0.280000, 1.460151, 0.098048)",
        "(-0.280000, 1.463641, 0.091370)",
        "(-0.280000, 1.467616, 0.084968)",
        "(-0.280000, 1.472039, 0.078896)",
        "(-0.280000, 1.476913, 0.073149)",
        "(-0.280000, 1.482210, 0.067767)",
        "(-0.280000, 1.488650, 0.063787)",
        "(-0.280000, 1.495939, 0.061238)",
        "(-0.280000, 1.503226, 0.059288)",
        "(-0.280000, 1.510465, 0.057967)",
        "(-0.280000, 1.517682, 0.057289)",
        "(-0.280000, 1.524775, 0.057287)",
        "(-0.280000, 1.531680, 0.057955)",
        "(-0.280000, 1.538373, 0.059283)",
        "(-0.280000, 1.544765, 0.061240)",
        "(-0.280000, 1.550793, 0.063781)",
        "(-0.280000, 1.556396, 0.066839)",
        "(-0.280000, 1.561535, 0.070361)",
        "(-0.280000, 1.566169, 0.074262)",
        "(-0.280000, 1.570266, 0.078444)",
        "(-0.280000, 1.573841, 0.082846)",
        "(-0.280000, 1.576891, 0.087371)",
        "(-0.280000, 1.579438, 0.091928)",
        "(-0.280000, 1.581516, 0.096460)",
        "(-0.280000, 1.583173, 0.100894)",
        "(-0.280000, 1.584461, 0.105162)",
        "(-0.280000, 1.585454, 0.109251)",
        "(-0.280000, 1.586218, 0.113126)",
        "(-0.280000, 1.586811, 0.116754)",
        "(-0.280000, 1.587310, 0.120166)",
        "(-0.280000, 1.587776, 0.123368)",
        "(-0.280000, 1.588264, 0.126380)",
        "(-0.280000, 1.588824, 0.129262)",
        "(-0.280000, 1.589490, 0.132060)",
        "(-0.280000, 1.590279, 0.134811)",
        "(-0.280000, 1.591206, 0.137596)",
        "(-0.280000, 1.592263, 0.140468)",
        "(-0.280000, 1.593425, 0.143477)",
        "(-0.280000, 1.594665, 0.146694)",
        "(-0.280000, 1.595932, 0.150163)",
        "(-0.280000, 1.597170, 0.153907)",
        "(-0.280000, 1.598310, 0.157944)",
        "(-0.280000, 1.599286, 0.162308)",
        "(-0.280000, 1.600019, 0.166984)",
        "(-0.280000, 1.600434, 0.171937)",
        "(-0.280000, 1.600452, 0.177173)",
        "(-0.280000, 1.600017, 0.182612)",
        "(-0.280000, 1.599066, 0.188186)",
        "(-0.280000, 1.597547, 0.193857)",
        "(-0.280000, 1.595425, 0.199530)",
        "(-0.280000, 1.592687, 0.205105)",
        "(-0.280000, 1.589297, 0.210537)",
        "(-0.280000, 1.585292, 0.215710)",
        "(-0.280000, 1.580699, 0.220539)",
        "(-0.280000, 1.575522, 0.224983)",
        "(-0.280000, 1.569818, 0.228968)",
        "(-0.280000, 1.563656, 0.232439)",
        "(-0.280000, 1.557037, 0.235393)",
        "(-0.280000, 1.550061, 0.237804)",
        "(-0.280000, 1.542779, 0.239661)",
        "(-0.280000, 1.535199, 0.240906)",
        "(-0.280000, 1.527589, 0.240734)",
        "(-0.280000, 1.520369, 0.238658)",
        "(-0.280000, 1.513285, 0.236040)",
        "(-0.280000, 1.506429, 0.232912)",
        "(-0.280000, 1.499823, 0.229286)",
        "(-0.280000, 1.493523, 0.225195)",
        "(-0.280000, 1.487523, 0.220636)",
        "(-0.280000, 1.481876, 0.215646)",
        "(-0.280000, 1.476618, 0.210256)",
        "(-0.280000, 1.471769, 0.204488)",
        "(-0.280000, 1.467359, 0.198378)",
        "(-0.280000, 1.463424, 0.191978)",
        "(-0.280000, 1.459962, 0.185285)",
        "(-0.280000, 1.457005, 0.178354)",
        "(-0.280000, 1.454569, 0.171229)",
        "(-0.280000, 1.452665, 0.163938)",
        "(-0.280000, 1.451306, 0.156526)",
        "(-0.280000, 1.450499, 0.149057)",
        "(-0.280000, 1.450246, 0.141526)",
        "(-0.280000, 1.450558, 0.133997)",
        "(-0.280000, 1.453308, 0.126822)",
        "(-0.280000, 1.456620, 0.119984)",
        "(-0.280000, 1.460413, 0.113575)",
        "(-0.280000, 1.464608, 0.107622)",
        "(-0.280000, 1.469160, 0.102101)",
        "(-0.280000, 1.473993, 0.097034)",
        "(-0.280000, 1.479029, 0.092427)",
        "(-0.280000, 1.484252, 0.088222)",
        "(-0.280000, 1.489583, 0.084436)",
        "(-0.280000, 1.494988, 0.081024)",
        "(-0.280000, 1.500422, 0.077962)",
        "(-0.280000, 1.505897, 0.075195)",
        "(-0.280000, 1.511386, 0.072698)",
        "(-0.280000, 1.516870, 0.070442)",
        "(-0.280000, 1.522401, 0.068379)",
        "(-0.280000, 1.527953, 0.066503)",
        "(-0.280000, 1.533541, 0.064796)",
        "(-0.280000, 1.539225, 0.063240)",
        "(-0.280000, 1.545014, 0.061841)",
        "(-0.280000, 1.550918, 0.060615)",
        "(-0.280000, 1.557011, 0.059577)",
        "(-0.280000, 1.563269, 0.058764)",
        "(-0.280000, 1.569698, 0.058218)",
        "(-0.280000, 1.576342, 0.057987)",
        "(-0.280000, 1.583173, 0.058132)",
        "(-0.280000, 1.590146, 0.058711)",
        "(-0.280000, 1.597267, 0.059792)",
        "(-0.280000, 1.604471, 0.061448)",
        "(-0.280000, 1.611647, 0.063699)",
        "(-0.280000, 1.618821, 0.066556)",
        "(-0.280000, 1.625107, 0.070816)",
        "(-0.280000, 1.630145, 0.076390)",
        "(-0.280000, 1.634771, 0.082338)",
        "(-0.280000, 1.638946, 0.088611)",
        "(-0.280000, 1.642642, 0.095172)",
        "(-0.280000, 1.645847, 0.101992)",
        "(-0.280000, 1.648538, 0.109031)",
        "(-0.280000, 1.650701, 0.116250)",
        "(-0.280000, 1.652321, 0.123586)",
        "(-0.280000, 1.653398, 0.131044)",
        "(-0.280000, 1.653921, 0.138579)",
        "(-0.280000, 1.653887, 0.146092)",
        "(-0.280000, 1.653296, 0.153604)",
        "(-0.280000, 1.652151, 0.161053)",
        "(-0.280000, 1.650465, 0.168374)",
        "(-0.280000, 1.648236, 0.175572)",
        "(-0.280000, 1.645481, 0.182586)",
        "(-0.280000, 1.642217, 0.189373)",
        "(-0.280000, 1.638459, 0.195904)",
        "(-0.280000, 1.634227, 0.202140)",
        "(-0.280000, 1.629561, 0.208028)",
        "(-0.280000, 1.624458, 0.213573)",
        "(-0.280000, 1.618959, 0.218725)",
        "(-0.280000, 1.613112, 0.223444)",
        "(-0.280000, 1.606900, 0.227739)",
        "(-0.280000, 1.600401, 0.231555)",
        "(-0.280000, 1.593659, 0.234870)",
        "(-0.280000, 1.586670, 0.237687)",
        "(-0.280000, 1.579491, 0.239980)",
        "(-0.280000, 1.572185, 0.241731)",
        "(-0.280000, 1.564748, 0.242942)",
        "(-0.280000, 1.557223, 0.243601)",
        "(-0.280000, 1.549688, 0.243701)",
        "(-0.280000, 1.542189, 0.243245)",
        "(-0.280000, 1.534721, 0.242234)",
        "(-0.280000, 1.527349, 0.240674)",
        "(-0.280000, 1.520133, 0.238580)",
        "(-0.280000, 1.513071, 0.235952)",
        "(-0.280000, 1.506207, 0.232800)",
        "(-0.280000, 1.499629, 0.229170)",
        "(-0.280000, 1.493318, 0.225051)",
        "(-0.280000, 1.487329, 0.220477)",
        "(-0.280000, 1.481711, 0.215488)",
        "(-0.280000, 1.476461, 0.210083)",
        "(-0.280000, 1.471625, 0.204303)",
        "(-0.280000, 1.468283, 0.197510)",
        "(-0.280000, 1.466439, 0.189995)",
        "(-0.280000, 1.465202, 0.182553)",
        "(-0.280000, 1.464569, 0.175225)",
        "(-0.280000, 1.464483, 0.168022)",
        "(-0.280000, 1.464878, 0.161014)",
        "(-0.280000, 1.465679, 0.154250)",
        "(-0.280000, 1.466828, 0.147701)",
        "(-0.280000, 1.468264, 0.141375)",
        "(-0.280000, 1.469933, 0.135309)",
        "(-0.280000, 1.471805, 0.129431)",
        "(-0.280000, 1.473844, 0.123737)",
        "(-0.280000, 1.476032, 0.118198)",
        "(-0.280000, 1.478355, 0.112801)",
        "(-0.280000, 1.480828, 0.107487)",
        "(-0.280000, 1.483456, 0.102249)",
        "(-0.280000, 1.486258, 0.097072)",
        "(-0.280000, 1.489261, 0.091939)",
        "(-0.280000, 1.492496, 0.086850)",
        "(-0.280000, 1.495985, 0.081826)",
        "(-0.280000, 1.499783, 0.076854)",
        "(-0.280000, 1.503912, 0.071974)",
        "(-0.280000, 1.508388, 0.067235)",
        "(-0.280000, 1.513275, 0.062645)",
        "(-0.280000, 1.518553, 0.058283)",
        "(-0.280000, 1.524224, 0.054212)",
        "(-0.280000, 1.530322, 0.050468)",
        "(-0.280000, 1.536820, 0.047130)",
        "(-0.280000, 1.543672, 0.044270)",
        "(-0.280000, 1.550886, 0.041938)",
        "(-0.280000, 1.558395, 0.040203)",
        "(-0.280000, 1.565890, 0.040936)",
        "(-0.280000, 1.573314, 0.042231)",
        "(-0.280000, 1.580622, 0.044072)",
        "(-0.280000, 1.587752, 0.046439)",
        "(-0.280000, 1.594709, 0.049335)",
        "(-0.280000, 1.601434, 0.052738)",
        "(-0.280000, 1.607888, 0.056628)",
        "(-0.280000, 1.614019, 0.060972)",
        "(-0.280000, 1.619843, 0.065781)",
        "(-0.280000, 1.625282, 0.070997)",
        "(-0.280000, 1.630306, 0.076583)",
        "(-0.280000, 1.634919, 0.082543)",
        "(-0.280000, 1.639078, 0.088827)",
        "(-0.280000, 1.642751, 0.095382)",
        "(-0.280000, 1.645939, 0.102210)",
        "(-0.280000, 1.648614, 0.109256)",
        "(-0.280000, 1.650759, 0.116474)",
        "(-0.280000, 1.652366, 0.123837)",
        "(-0.280000, 1.653425, 0.131298)",
        "(-0.280000, 1.652546, 0.138837)",
        "(-0.280000, 1.650262, 0.146172)",
        "(-0.280000, 1.647405, 0.153148)",
        "(-0.280000, 1.644077, 0.159707)",
        "(-0.280000, 1.640350, 0.165871)",
        "(-0.280000, 1.636317, 0.171617)",
        "(-0.280000, 1.632062, 0.176955)",
        "(-0.280000, 1.627630, 0.181911)",
        "(-0.280000, 1.623079, 0.186515)",
        "(-0.280000, 1.618461, 0.190788)",
        "(-0.280000, 1.613770, 0.194794)",
        "(-0.280000, 1.609034, 0.198555)",
        "(-0.280000, 1.604252, 0.202107)",
        "(-0.280000, 1.599432, 0.205466)",
        "(-0.280000, 1.594516, 0.208683)",
        "(-0.280000, 1.589519, 0.211746)",
        "(-0.280000, 1.584420, 0.214658)",
        "(-0.280000, 1.579159, 0.217435)",
        "(-0.280000, 1.573726, 0.220051)",
        "(-0.280000, 1.568112, 0.222478)",
        "(-0.280000, 1.562262, 0.224698)",
        "(-0.280000, 1.556180, 0.226665)",
        "(-0.280000, 1.549877, 0.228330)",
        "(-0.280000, 1.543303, 0.229651)",
        "(-0.280000, 1.536518, 0.230571)",
        "(-0.280000, 1.529552, 0.231038)",
        "(-0.280000, 1.522397, 0.231000)",
        "(-0.280000, 1.515116, 0.230408)",
        "(-0.280000, 1.507786, 0.229222)",
        "(-0.280000, 1.500427, 0.227397)",
        "(-0.280000, 1.493132, 0.224908)",
        "(-0.280000, 1.487152, 0.220331)",
        "(-0.280000, 1.481529, 0.215314)",
        "(-0.280000, 1.476292, 0.209895)",
        "(-0.280000, 1.471484, 0.204121)",
        "(-0.280000, 1.467102, 0.197990)",
        "(-0.280000, 1.463185, 0.191551)",
        "(-0.280000, 1.459755, 0.184841)",
        "(-0.280000, 1.456838, 0.177916)",
        "(-0.280000, 1.454433, 0.170774)",
        "(-0.280000, 1.452560, 0.163457)",
        "(-0.280000, 1.451239, 0.156060)",
        "(-0.280000, 1.450466, 0.148563)",
        "(-0.280000, 1.450248, 0.141030)",
        "(-0.280000, 1.450587, 0.133524)",
        "(-0.280000, 1.451482, 0.126041)",
        "(-0.280000, 1.452927, 0.118645)",
        "(-0.280000, 1.454908, 0.111397)",
        "(-0.280000, 1.457427, 0.104294)",
        "(-0.280000, 1.460464, 0.097397)",
        "(-0.280000, 1.465196, 0.091441)",
        "(-0.280000, 1.471006, 0.086415)",
        "(-0.280000, 1.477114, 0.081996)",
        "(-0.280000, 1.483403, 0.078181)",
        "(-0.280000, 1.489821, 0.074911)",
        "(-0.280000, 1.496278, 0.072158)",
        "(-0.280000, 1.502698, 0.069878)",
        "(-0.280000, 1.509078, 0.068005)",
        "(-0.280000, 1.515372, 0.066494)",
        "(-0.280000, 1.521563, 0.065295)",
        "(-0.280000, 1.527662, 0.064368)",
        "(-0.280000, 1.533670, 0.063672)",
        "(-0.280000, 1.539606, 0.063178)",
        "(-0.280000, 1.545474, 0.062868)",
        "(-0.280000, 1.551334, 0.062730)",
        "(-0.280000, 1.557195, 0.062764)",
        "(-0.280000, 1.563063, 0.062979)",
        "(-0.280000, 1.568997, 0.063396)",
        "(-0.280000, 1.574993, 0.064040)",
        "(-0.280000, 1.581056, 0.064945)",
        "(-0.280000, 1.587197, 0.066146)",
        "(-0.280000, 1.593402, 0.067684)",
        "(-0.280000, 1.599634, 0.069597)",
        "(-0.280000, 1.605903, 0.071935)",
        "(-0.280000, 1.612153, 0.074732)",
        "(-0.280000, 1.618317, 0.078011)",
        "(-0.280000, 1.624376, 0.081818)",
        "(-0.280000, 1.630249, 0.086162)",
        "(-0.280000, 1.635850, 0.091037)",
        "(-0.280000, 1.641147, 0.096485)",
        "(-0.280000, 1.646030, 0.102449)",
        "(-0.280000, 1.648688, 0.109477)",
        "(-0.280000, 1.650819, 0.116706)",
        "(-0.280000, 1.652408, 0.124073)",
        "(-0.280000, 1.653447, 0.131514)",
        "(-0.280000, 1.653935, 0.139035)",
        "(-0.280000, 1.653866, 0.146571)",
        "(-0.280000, 1.653239, 0.154082)",
        "(-0.280000, 1.652063, 0.161503)",
        "(-0.280000, 1.650333, 0.168856)",
        "(-0.280000, 1.648069, 0.176044)",
        "(-0.280000, 1.645288, 0.183025)",
        "(-0.280000, 1.641990, 0.189801)",
        "(-0.280000, 1.638200, 0.196315)",
        "(-0.280000, 1.633952, 0.202513)",
        "(-0.280000, 1.629244, 0.208398)",
        "(-0.280000, 1.624114, 0.213919)",
        "(-0.280000, 1.618606, 0.219031)",
        "(-0.280000, 1.612719, 0.223736)",
        "(-0.280000, 1.606485, 0.228002)",
        "(-0.280000, 1.599338, 0.230555)",
        "(-0.280000, 1.591750, 0.231760)",
        "(-0.280000, 1.584229, 0.232291)",
        "(-0.280000, 1.576874, 0.232214)",
        "(-0.280000, 1.569696, 0.231605)",
        "(-0.280000, 1.562758, 0.230537)",
        "(-0.280000, 1.556102, 0.229087)",
        "(-0.280000, 1.549694, 0.227312)",
        "(-0.280000, 1.543550, 0.225274)",
        "(-0.280000, 1.537671, 0.223028)",
        "(-0.280000, 1.531988, 0.220596)",
        "(-0.280000, 1.526516, 0.218017)",
        "(-0.280000, 1.521213, 0.215304)",
        "(-0.280000, 1.516065, 0.212471)",
        "(-0.280000, 1.511014, 0.209497)",
        "(-0.280000, 1.506053, 0.206375)",
        "(-0.280000, 1.501181, 0.203095)",
        "(-0.280000, 1.496361, 0.199610)",
        "(-0.280000, 1.491607, 0.195900)",
        "(-0.280000, 1.486943, 0.191943)",
        "(-0.280000, 1.482359, 0.187683)",
        "(-0.280000, 1.477899, 0.183102)",
        "(-0.280000, 1.473607, 0.178177)",
        "(-0.280000, 1.469515, 0.172882)",
        "(-0.280000, 1.465683, 0.167208)",
        "(-0.280000, 1.462177, 0.161170)",
        "(-0.280000, 1.459038, 0.154739)",
        "(-0.280000, 1.456342, 0.147949)",
        "(-0.280000, 1.454157, 0.140852)",
        "(-0.280000, 1.452531, 0.133446)",
        "(-0.280000, 1.451528, 0.125804)",
        "(-0.280000, 1.452977, 0.118431)",
        "(-0.280000, 1.454981, 0.111166)",
        "(-0.280000, 1.457523, 0.104052)",
        "(-0.280000, 1.460568, 0.097183)",
        "(-0.280000, 1.464122, 0.090537)",
        "(-0.280000, 1.468158, 0.084171)",
        "(-0.280000, 1.472653, 0.078122)",
        "(-0.280000, 1.477568, 0.072438)",
        "(-0.280000, 1.482906, 0.067117)",
        "(-0.280000, 1.488622, 0.062205)",
        "(-0.280000, 1.494667, 0.057742)",
        "(-0.280000, 1.501044, 0.053725)",
        "(-0.280000, 1.507700, 0.050190)",
        "(-0.280000, 1.514579, 0.047166)",
        "(-0.280000, 1.521683, 0.044650)",
        "(-0.280000, 1.528972, 0.042663)",
        "(-0.280000, 1.536347, 0.041227)",
        "(-0.280000, 1.543831, 0.040337)",
        "(-0.280000, 1.551361, 0.040003)",
        "(-0.280000, 1.558780, 0.041605)",
        "(-0.280000, 1.565862, 0.044585)",
        "(-0.280000, 1.572530, 0.048102)",
        "(-0.280000, 1.578739, 0.052047)",
        "(-0.280000, 1.584515, 0.056351)",
        "(-0.280000, 1.589846, 0.060919)",
        "(-0.280000, 1.594736, 0.065663)",
        "(-0.280000, 1.599243, 0.070552)",
        "(-0.280000, 1.603387, 0.075525)",
        "(-0.280000, 1.607206, 0.080543)",
        "(-0.280000, 1.610741, 0.085599)",
        "(-0.280000, 1.614029, 0.090677)",
        "(-0.280000, 1.617103, 0.095779)",
        "(-0.280000, 1.619981, 0.100902)",
        "(-0.280000, 1.622703, 0.106094)",
        "(-0.280000, 1.625270, 0.111363)",
        "(-0.280000, 1.627678, 0.116720)",
        "(-0.280000, 1.629935, 0.122224)",
        "(-0.280000, 1.632015, 0.127885)",
        "(-0.280000, 1.633890, 0.133707)",
        "(-0.280000, 1.635536, 0.139744)",
        "(-0.280000, 1.636908, 0.145989)",
        "(-0.280000, 1.637955, 0.152438)",
        "(-0.280000, 1.638637, 0.159094)",
        "(-0.280000, 1.638900, 0.165937)",
        "(-0.280000, 1.638692, 0.172916)",
        "(-0.280000, 1.637964, 0.180035)",
        "(-0.280000, 1.636673, 0.187226)",
        "(-0.280000, 1.634784, 0.194408)",
        "(-0.280000, 1.632258, 0.201557)",
        "(-0.280000, 1.629077, 0.208578)",
        "(-0.280000, 1.623956, 0.214077)",
        "(-0.280000, 1.618420, 0.219191)",
        "(-0.280000, 1.612521, 0.223883)",
        "(-0.280000, 1.606310, 0.228113)",
        "(-0.280000, 1.599785, 0.231884)",
        "(-0.280000, 1.592982, 0.235170)",
        "(-0.280000, 1.585971, 0.237937)",
        "(-0.280000, 1.578797, 0.240171)",
        "(-0.280000, 1.571455, 0.241875)",
        "(-0.280000, 1.564007, 0.243032)",
        "(-0.280000, 1.556517, 0.243634)",
        "(-0.280000, 1.548980, 0.243681)",
        "(-0.280000, 1.541461, 0.243171)",
        "(-0.280000, 1.534021, 0.242110)",
        "(-0.280000, 1.526659, 0.240499)",
        "(-0.280000, 1.519435, 0.238347)",
        "(-0.280000, 1.512412, 0.235676)",
        "(-0.280000, 1.505584, 0.232484)",
        "(-0.280000, 1.499011, 0.228795)",
        "(-0.280000, 1.493553, 0.223521)",
        "(-0.280000, 1.489096, 0.217242)",
        "(-0.280000, 1.485287, 0.210736)",
        "(-0.280000, 1.482101, 0.204102)",
        "(-0.280000, 1.479512, 0.197363)",
        "(-0.280000, 1.477520, 0.190594)",
        "(-0.280000, 1.476108, 0.183870)",
        "(-0.280000, 1.475244, 0.177200)",
        "(-0.280000, 1.474899, 0.170653)",
        "(-0.280000, 1.475034, 0.164287)",
        "(-0.280000, 1.475608, 0.158098)",
        "(-0.280000, 1.476574, 0.152131)",
        "(-0.280000, 1.477887, 0.146404)",
        "(-0.280000, 1.479494, 0.140942)",
        "(-0.280000, 1.481361, 0.135714)",
        "(-0.280000, 1.483442, 0.130732)",
        "(-0.280000, 1.485695, 0.125998)",
        "(-0.280000, 1.488105, 0.121454)",
        "(-0.280000, 1.490636, 0.117119)",
        "(-0.280000, 1.493266, 0.112968)",
        "(-0.280000, 1.496002, 0.108953)",
        "(-0.280000, 1.498835, 0.105064)",
        "(-0.280000, 1.501760, 0.101291)",
        "(-0.280000, 1.504806, 0.097593)",
        "(-0.280000, 1.507983, 0.093972)",
        "(-0.280000, 1.511302, 0.090430)",
        "(-0.280000, 1.514806, 0.086949)",
        "(-0.280000, 1.518512, 0.083548)",
        "(-0.280000, 1.522432, 0.080253)",
        "(-0.280000, 1.526613, 0.077069)",
        "(-0.280000, 1.531063, 0.074038)",
        "(-0.280000, 1.535783, 0.071208)",
        "(-0.280000, 1.540807, 0.068606)",
        "(-0.280000, 1.546121, 0.066289)",
        "(-0.280000, 1.551700, 0.064316)",
        "(-0.280000, 1.557570, 0.062728)",
        "(-0.280000, 1.563661, 0.061583)",
        "(-0.280000, 1.569946, 0.060931)",
        "(-0.280000, 1.576357, 0.060816)",
        "(-0.280000, 1.582877, 0.061277)",
        "(-0.280000, 1.589422, 0.062346)",
        "(-0.280000, 1.595901, 0.064035)",
        "(-0.280000, 1.602280, 0.066366)",
        "(-0.280000, 1.608465, 0.069331)",
        "(-0.280000, 1.614361, 0.072905)",
        "(-0.280000, 1.619933, 0.077082)",
        "(-0.280000, 1.625098, 0.081813)",
        "(-0.280000, 1.629784, 0.087034)",
        "(-0.280000, 1.633974, 0.092719)",
        "(-0.280000, 1.637621, 0.098787)",
        "(-0.280000, 1.640699, 0.105153)",
        "(-0.280000, 1.643226, 0.111786)",
        "(-0.280000, 1.645209, 0.118603)",
        "(-0.280000, 1.646662, 0.125531)",
        "(-0.280000, 1.647555, 0.132589)",
        "(-0.280000, 1.647833, 0.139676)",
        "(-0.280000, 1.647470, 0.146725)",
        "(-0.280000, 1.646447, 0.153712)",
        "(-0.280000, 1.644762, 0.160544)",
        "(-0.280000, 1.642437, 0.167129)",
        "(-0.280000, 1.639485, 0.173437)",
        "(-0.280000, 1.635952, 0.179382)",
        "(-0.280000, 1.631888, 0.184907)",
        "(-0.280000, 1.627368, 0.189949)",
        "(-0.280000, 1.622429, 0.194501)",
        "(-0.280000, 1.617156, 0.198521)",
        "(-0.280000, 1.611635, 0.201984)",
        "(-0.280000, 1.605906, 0.204908)",
        "(-0.280000, 1.600053, 0.207287)",
        "(-0.280000, 1.594157, 0.209136)",
        "(-0.280000, 1.588240, 0.210490)",
        "(-0.280000, 1.582371, 0.211376)",
        "(-0.280000, 1.576608, 0.211830)",
        "(-0.280000, 1.570950, 0.211898)",
        "(-0.280000, 1.565437, 0.211619)",
        "(-0.280000, 1.560100, 0.211040)",
        "(-0.280000, 1.554901, 0.210198)",
        "(-0.280000, 1.549876, 0.209131)",
        "(-0.280000, 1.545021, 0.207875)",
        "(-0.280000, 1.540291, 0.206450)",
        "(-0.280000, 1.535683, 0.204881)",
        "(-0.280000, 1.531189, 0.203183)",
        "(-0.280000, 1.526761, 0.201353)",
        "(-0.280000, 1.522393, 0.199392)",
        "(-0.280000, 1.518077, 0.197298)",
        "(-0.280000, 1.513775, 0.195041)",
        "(-0.280000, 1.509489, 0.192607)",
        "(-0.280000, 1.505216, 0.189970)",
        "(-0.280000, 1.500973, 0.187111)",
        "(-0.280000, 1.496746, 0.183983)",
        "(-0.280000, 1.492566, 0.180565)",
        "(-0.280000, 1.488472, 0.176841)",
        "(-0.280000, 1.484473, 0.172765)",
        "(-0.280000, 1.480621, 0.168327)",
        "(-0.280000, 1.476972, 0.163531)",
        "(-0.280000, 1.473555, 0.158339)",
        "(-0.280000, 1.470432, 0.152768)",
        "(-0.280000, 1.467665, 0.146846)",
        "(-0.280000, 1.465290, 0.140554)",
        "(-0.280000, 1.463366, 0.133936)",
        "(-0.280000, 1.461945, 0.127046)",
        "(-0.280000, 1.461063, 0.119866)",
        "(-0.280000, 1.460755, 0.112491)",
        "(-0.280000, 1.461040, 0.104974)",
        "(-0.280000, 1.461911, 0.097300)",
        "(-0.280000, 1.464370, 0.090113)",
        "(-0.280000, 1.468424, 0.083786)",
        "(-0.280000, 1.472948, 0.077757)",
        "(-0.280000, 1.477905, 0.072079)",
        "(-0.280000, 1.483252, 0.066798)",
        "(-0.280000, 1.488991, 0.061912)",
        "(-0.280000, 1.495076, 0.057463)",
        "(-0.280000, 1.501474, 0.053477)",
        "(-0.280000, 1.508128, 0.049984)",
        "(-0.280000, 1.515042, 0.046984)",
        "(-0.280000, 1.522160, 0.044502)",
        "(-0.280000, 1.529419, 0.042559)",
        "(-0.280000, 1.536825, 0.041153)",
        "(-0.280000, 1.544314, 0.040299)",
        "(-0.280000, 1.551823, 0.040000)",
        "(-0.280000, 1.559356, 0.040258)",
        "(-0.280000, 1.566849, 0.041072)",
        "(-0.280000, 1.574240, 0.042433)",
        "(-0.280000, 1.581532, 0.044342)",
        "(-0.280000, 1.588663, 0.046784)",
        "(-0.280000, 1.595573, 0.049738)",
        "(-0.280000, 1.602267, 0.053204)",
        "(-0.280000, 1.608686, 0.057156)",
        "(-0.280000, 1.614777, 0.061557)",
        "(-0.280000, 1.620544, 0.066411)",
        "(-0.280000, 1.625936, 0.071678)",
        "(-0.280000, 1.630909, 0.077312)",
        "(-0.280000, 1.635467, 0.083316)",
        "(-0.280000, 1.639577, 0.089655)",
        "(-0.280000, 1.643188, 0.096246)",
        "(-0.280000, 1.646312, 0.103106)",
        "(-0.280000, 1.648921, 0.110178)",
        "(-0.280000, 1.650999, 0.117423)",
        "(-0.280000, 1.652532, 0.124780)",
        "(-0.280000, 1.653520, 0.132253)",
        "(-0.280000, 1.653953, 0.139778)",
        "(-0.280000, 1.653830, 0.147292)",
        "(-0.280000, 1.653150, 0.154799)",
        "(-0.280000, 1.651917, 0.162236)",
        "(-0.280000, 1.650143, 0.169539)",
        "(-0.280000, 1.647828, 0.176712)",
        "(-0.280000, 1.644989, 0.183695)",
        "(-0.280000, 1.641653, 0.190429)",
        "(-0.280000, 1.637816, 0.196917)",
        "(-0.280000, 1.633511, 0.203104)",
        "(-0.280000, 1.627834, 0.208116)",
        "(-0.280000, 1.621078, 0.211860)",
        "(-0.280000, 1.614222, 0.215012)",
        "(-0.280000, 1.607312, 0.217544)",
        "(-0.280000, 1.600354, 0.219472)",
        "(-0.280000, 1.593424, 0.220804)",
        "(-0.280000, 1.586594, 0.221561)",
        "(-0.280000, 1.579872, 0.221778)",
        "(-0.280000, 1.573321, 0.221490)",
        "(-0.280000, 1.566998, 0.220742)",
        "(-0.280000, 1.560892, 0.219575)",
        "(-0.280000, 1.555045, 0.218038)",
        "(-0.280000, 1.549471, 0.216179)",
        "(-0.280000, 1.544189, 0.214053)",
        "(-0.280000, 1.539165, 0.211690)",
        "(-0.280000, 1.534407, 0.209138)",
        "(-0.280000, 1.529911, 0.206440)",
        "(-0.280000, 1.525632, 0.203607)",
        "(-0.280000, 1.521559, 0.200670)",
        "(-0.280000, 1.517681, 0.197652)",
        "(-0.280000, 1.513948, 0.194541)",
        "(-0.280000, 1.510349, 0.191347)",
        "(-0.280000, 1.506875, 0.188072)",
        "(-0.280000, 1.503488, 0.184683)",
        "(-0.280000, 1.500189, 0.181172)",
        "(-0.280000, 1.496983, 0.177527)",
        "(-0.280000, 1.493855, 0.173704)",
        "(-0.280000, 1.490827, 0.169687)",
        "(-0.280000, 1.487925, 0.165467)",
        "(-0.280000, 1.485158, 0.160998)",
        "(-0.280000, 1.482571, 0.156276)",
        "(-0.280000, 1.480209, 0.151305)",
        "(-0.280000, 1.478102, 0.146053)",
        "(-0.280000, 1.476309, 0.140527)",
        "(-0.280000, 1.474884, 0.134783)",
        "(-0.280000, 1.473868, 0.128799)",
        "(-0.280000, 1.473315, 0.122626)",
        "(-0.280000, 1.473273, 0.116307)",
        "(-0.280000, 1.473778, 0.109914)",
        "(-0.280000, 1.474866, 0.103468)",
        "(-0.280000, 1.476560, 0.097057)",
        "(-0.280000, 1.478867, 0.090770)",
        "(-0.280000, 1.481803, 0.084645)",
        "(-0.280000, 1.485351, 0.078775)",
        "(-0.280000, 1.489478, 0.073251)",
        "(-0.280000, 1.494173, 0.068107)",
        "(-0.280000, 1.499382, 0.063422)",
        "(-0.280000, 1.505031, 0.059262)",
        "(-0.280000, 1.511094, 0.055639)",
        "(-0.280000, 1.517487, 0.052595)",
        "(-0.280000, 1.524120, 0.050146)",
        "(-0.280000, 1.530966, 0.048271)",
        "(-0.280000, 1.537944, 0.046955)",
        "(-0.280000, 1.544980, 0.046160)",
        "(-0.280000, 1.552077, 0.045837)",
        "(-0.280000, 1.559189, 0.045952)",
        "(-0.280000, 1.566280, 0.046474)",
        "(-0.280000, 1.573384, 0.047387)",
        "(-0.280000, 1.580476, 0.048681)",
        "(-0.280000, 1.587530, 0.050352)",
        "(-0.280000, 1.594582, 0.052418)",
        "(-0.280000, 1.601600, 0.054891)",
        "(-0.280000, 1.608568, 0.057789)",
        "(-0.280000, 1.614978, 0.061715)",
        "(-0.280000, 1.620733, 0.066584)",
        "(-0.280000, 1.626112, 0.071864)",
        "(-0.280000, 1.631072, 0.077511)",
        "(-0.280000, 1.635615, 0.083527)",
        "(-0.280000, 1.639700, 0.089862)",
        "(-0.280000, 1.643296, 0.096461)",
        "(-0.280000, 1.646404, 0.103329)",
        "(-0.280000, 1.648995, 0.110407)",
        "(-0.280000, 1.651051, 0.117636)",
        "(-0.280000, 1.652572, 0.125019)",
        "(-0.280000, 1.653543, 0.132495)",
        "(-0.280000, 1.653957, 0.139999)",
        "(-0.280000, 1.653816, 0.147536)",
        "(-0.280000, 1.653118, 0.155041)",
        "(-0.280000, 1.651872, 0.162453)",
        "(-0.280000, 1.650076, 0.169774)",
        "(-0.280000, 1.647744, 0.176942)",
        "(-0.280000, 1.644898, 0.183898)",
        "(-0.280000, 1.641535, 0.190645)",
        "(-0.280000, 1.637683, 0.197124)",
        "(-0.280000, 1.633376, 0.203283)",
        "(-0.280000, 1.628611, 0.209125)",
        "(-0.280000, 1.623428, 0.214598)",
        "(-0.280000, 1.617854, 0.219673)",
        "(-0.280000, 1.611938, 0.224308)",
        "(-0.280000, 1.605677, 0.228507)",
        "(-0.280000, 1.599123, 0.232231)",
        "(-0.280000, 1.592333, 0.235452)",
        "(-0.280000, 1.585302, 0.238170)",
        "(-0.280000, 1.578089, 0.240361)",
        "(-0.280000, 1.570756, 0.242008)",
        "(-0.280000, 1.563299, 0.243113)",
        "(-0.280000, 1.555781, 0.243663)",
        "(-0.280000, 1.548265, 0.243657)",
        "(-0.280000, 1.540748, 0.243094)",
        "(-0.280000, 1.533293, 0.241976)",
        "(-0.280000, 1.526301, 0.239044)",
        "(-0.280000, 1.519936, 0.234703)",
        "(-0.280000, 1.514068, 0.229963)",
        "(-0.280000, 1.508739, 0.224883)",
        "(-0.280000, 1.503958, 0.219452)",
        "(-0.280000, 1.499782, 0.213714)",
        "(-0.280000, 1.496260, 0.207735)",
        "(-0.280000, 1.493396, 0.201540)",
        "(-0.280000, 1.491218, 0.195217)",
        "(-0.280000, 1.489730, 0.188864)",
        "(-0.280000, 1.488911, 0.182523)",
        "(-0.280000, 1.488736, 0.176293)",
        "(-0.280000, 1.489165, 0.170249)",
        "(-0.280000, 1.490137, 0.164475)",
        "(-0.280000, 1.491595, 0.158993)",
        "(-0.280000, 1.493461, 0.153863)",
        "(-0.280000, 1.495650, 0.149131)",
        "(-0.280000, 1.498093, 0.144783)",
        "(-0.280000, 1.500705, 0.140834)",
        "(-0.280000, 1.503399, 0.137280)",
        "(-0.280000, 1.506123, 0.134072)",
        "(-0.280000, 1.508807, 0.131182)",
        "(-0.280000, 1.511393, 0.128567)",
        "(-0.280000, 1.513860, 0.126155)",
        "(-0.280000, 1.516175, 0.123894)",
        "(-0.280000, 1.518325, 0.121727)",
        "(-0.280000, 1.520328, 0.119579)",
        "(-0.280000, 1.522196, 0.117398)",
        "(-0.280000, 1.523957, 0.115142)",
        "(-0.280000, 1.525666, 0.112753)",
        "(-0.280000, 1.527369, 0.110209)",
        "(-0.280000, 1.529120, 0.107499)",
        "(-0.280000, 1.530994, 0.104604)",
        "(-0.280000, 1.533050, 0.101542)",
        "(-0.280000, 1.535343, 0.098348)",
        "(-0.280000, 1.537946, 0.095042)",
        "(-0.280000, 1.540904, 0.091686)",
        "(-0.280000, 1.544256, 0.088342)",
        "(-0.280000, 1.548021, 0.085095)",
        "(-0.280000, 1.552237, 0.082001)",
        "(-0.280000, 1.556894, 0.079155)",
        "(-0.280000, 1.561963, 0.076646)",
        "(-0.280000, 1.567446, 0.074540)",
        "(-0.280000, 1.573285, 0.072921)",
        "(-0.280000, 1.579407, 0.071859)",
        "(-0.280000, 1.585784, 0.071403)",
        "(-0.280000, 1.592325, 0.071601)",
        "(-0.280000, 1.598934, 0.072478)",
        "(-0.280000, 1.605575, 0.074054)",
        "(-0.280000, 1.612154, 0.076327)",
        "(-0.280000, 1.618587, 0.079272)",
        "(-0.280000, 1.624859, 0.082879)",
        "(-0.280000, 1.630914, 0.087106)",
        "(-0.280000, 1.636699, 0.091907)",
        "(-0.280000, 1.642165, 0.097309)",
        "(-0.280000, 1.646501, 0.103568)",
        "(-0.280000, 1.649068, 0.110632)",
        "(-0.280000, 1.651112, 0.117888)",
        "(-0.280000, 1.652614, 0.125276)",
        "(-0.280000, 1.653564, 0.132731)",
        "(-0.280000, 1.653962, 0.140259)",
        "(-0.280000, 1.653802, 0.147796)",
        "(-0.280000, 1.653084, 0.155301)",
        "(-0.280000, 1.651819, 0.162709)",
        "(-0.280000, 1.650004, 0.170026)",
        "(-0.280000, 1.647653, 0.177189)"
    ],
    "rightHandRotations": [
        "(290.000000, 70.000000, 0.000000)",
        "(290.000000, 70.000000, 0.000000)",
        "(290.000000, 70.000000, 0.000000)",
        "(290.000000, 70.000000, 0.000000)",
        "(290.000000, 70.000000, 0.000000)",
        "(290.000000, 70.000000, 0.000000)",
        "(290.000000, 70.000000, 0.000000)",
        "(290.000000, 70.000000, 0.000000)",
        "(290.000000, 70.000000, 0.000000)",
        "(290.000000, 70.000000, 0.000000)",
        "(290.000000, 70.000000, 0.000000)",
        "(290.000000, 70.000000, 0.000000)",
        "(290.000000, 70.000000, 0.000000)",
        "(290.000000, 70.000000, 0.000000)",
        "(290.000000, 70.000000, 0.000000)",
        "(290.000000, 70.000000, 0.000000)",
        "(290.000000, 70.000000, 0.000000)",
        "(290.000000, 70.000000, 0.000000)",
        "(290.000000, 70.000000, 0.000000)",
        "(290.000000, 70.000000, 0.000000)",
        "(290.000000, 70.000000, 0.000000)",
        "(290.000000, 70.000000, 0.000000)",
        "(290.000000, 70.000000, 0.000000)",
        "(290.000000, 70.000000, 0.000000)",
        "(290.000000, 70.000000, 0.000000)",
        "(290.000000, 70.000000, 0.000000)",
        "(290.000000, 70.000000, 0.000000)",
        "(290.000000, 70.000000, 0.000000)",
        "(290.000000, 70.000000, 0.000000)",
        "(290.000000, 70.000000, 0.000000)",
        "(290.000000, 70.000000, 0.000000)",
        "(290.000000, 70.000000, 0.000000)",
        "(290.000000, 70.000000, 0.000000)",
        "(290.000000, 70.000000, 0.000000)",
        "(290.000000, 70.000000, 0.000000)",
        "(290.000000, 70.000000, 0.000000)",
        "(290.000000, 70.000000, 0.000000)",
        "(290.000000, 70.000000, 0.000000)",
        "(290.000000, 70.000000, 0.000000)",
        "(290.000000, 70.000000, 0.000000)",
        "(290.000000, 70.000000, 0.000000)",
        "(290.000000, 70.000000, 0.000000)",
        "(290.000000, 70.000000, 0.000000)",
        "(290.000000, 70.000000, 0.000000)",
        "(290.000000, 70.000000, 0.000000)",
        "(290.000000, 70.000000, 0.000000)",
        "(290.000000, 70.000000, 0.000000)",
        "(290.000000, 70.000000, 0.000000)",
        "(290.000000, 70.000000, 0.000000)",
        "(290.000000, 70.000000, 0.000000)",
        "(290.000000, 70.000000, 0.000000)",
        "(290.000000, 70.000000, 0.000000)",
        "(290.000000, 70.000000, 0.000000)",
        "(290.000000, 70.000000, 0.000000)",
        "(290.000000, 70.000000, 0.000000)",
        "(290.000000, 70.000000, 0.000000)",
        "(290.000000, 70.000000, 0.000000)",
        "(290.000000, 70.000000, 0.000000)",
        "(290.000000, 70.000000, 0.000000)",
        "(290.000000, 70.000000, 0.000000)",
        "(290.000000, 70.000000, 0.000000)",
        "(290.000000, 70.000000, 0.000000)",
        "(290.000000, 70.000000, 0.000000)",
        "(290.000000, 70.000000, 0.000000)",
        "(290.000000, 70.000000, 0.000000)",
        "(290.000000, 70.000000, 0.000000)",
        "(290.000000, 70.000000, 0.000000)",
        "(290.000000, 70.000000, 0.000000)",
        "(290.000000, 70.000000, 0.000000)",
        "(290.000000, 70.000000, 0.000000)",
        "(290.000000, 70.000000, 0.000000)",
        "(290.000000, 70.000000, 0.000000)",
        "(290.000000, 70.000000, 0.000000)",
        "(290.000000, 70.000000, 0.000000)",
        "(290.000000, 70.000000, 0.000000)",
        "(290.000000, 70.000000, 0.000000)",
        "(290.000000, 70.000000, 0.000000)",
        "(290.000000, 70.000000, 0.000000)",
        "(290.000000, 70.000000, 0.000000)",
        "(290.000000, 70.000000, 0.000000)",
        "(290.000000, 70.000000, 0.000000)",
        "(290.000000, 70.000000, 0.000000)",
        "(290.000000, 70.000000, 0.000000)",
        "(290.000000, 70.000000, 0.000000)",
        "(290.000000, 70.000000, 0.000000)",
        "(290.000000, 70.000000, 0.000000)",
        "(290.000000, 70.000000, 0.000000)",
        "(290.000000, 70.000000, 0.000000)",
        "(290.000000, 70.000000, 0.000000)",
        "(290.000000, 70.000000, 0.000000)",
        "(290.000000, 70.000000, 0.000000)",
        "(290.000000, 70.000000, 0.000000)",
        "(290.000000, 70.000000, 0.000000)",
        "(290.000000, 70.000000, 0.000000)",
        "(290.000000, 70.000000, 0.000000)",
        "(290.000000, 70.000000, 0.000000)",
        "(290.000000, 70.000000, 0.000000)",
        "(290.000000, 70.000000, 0.000000)",
        "(290.000000, 70.000000, 0.000000)",
        "(290.000000, 70.000000, 0.000000)",
        "(290.000000, 70.000000, 0.000000)",
        "(290.000000, 70.000000, 0.000000)",
        "(290.000000, 70.000000, 0.000000)",
        "(290.000000, 70.000000, 0.000000)",
        "(290.000000, 70.000000, 0.000000)",
        "(290.000000, 70.000000, 0.000000)",
        "(290.000000, 70.000000, 0.000000)",
        "(290.000000, 70.000000, 0.000000)",
        "(290.000000, 70.000000, 0.000000)",
        "(290.000000, 70.000000, 0.000000)",
        "(290.000000, 70.000000, 0.000000)",
        "(290.000000, 70.000000, 0.000000)",
        "(290.000000, 70.000000, 0.000000)",
        "(290.000000, 70.000000, 0.000000)",
        "(290.000000, 70.000000, 0.000000)",
        "(290.000000, 70.000000, 0.000000)",
        "(290.000000, 70.000000, 0.000000)",
        "(290.000000, 70.000000, 0.000000)",
        "(290.000000, 70.000000, 0.000000)",
        "(290.000000, 70.000000, 0.000000)",
        "(290.000000, 70.000000, 0.000000)",
        "(290.000000, 70.000000, 0.000000)",
        "(290.000000, 70.000000, 0.000000)",
        "(290.000000, 70.000000, 0.000000)",
        "(290.000000, 70.000000, 0.000000)",
        "(290.000000, 70.000000, 0.000000)",
        "(290.000000, 70.000000, 0.000000)",
        "(290.000000, 70.000000, 0.000000)",
        "(290.000000, 70.000000, 0.000000)",
        "(290.000000, 70.000000, 0.000000)",
        "(290.000000, 70.000000, 0.000000)",
        "(290.000000, 70.000000, 0.000000)",
        "(290.000000, 70.000000, 0.000000)",
        "(290.000000, 70.000000, 0.000000)",
        "(290.000000, 70.000000, 0.000000)",
        "(290.000000, 70.000000, 0.000000)",
        "(290.000000, 70.000000, 0.000000)",
        "(290.000000, 70.000000, 0.000000)",
        "(290.000000, 70.000000, 0.000000)",
        "(290.000000, 70.000000, 0.000000)",
        "(290.000000, 70.000000, 0.000000)",
        "(290.000000, 70.000000, 0.000000)",
        "(290.000000, 70.000000, 0.000000)",
        "(290.000000, 70.000000, 0.000000)",
        "(290.000000, 70.000000, 0.000000)",
        "(290.000000, 70.000000, 0.000000)",
        "(290.000000, 70.000000, 0.000000)",
        "(290.000000, 70.000000, 0.000000)",
        "(290.000000, 70.000000, 0.000000)",
        "(290.000000, 70.000000, 0.000000)",
        "(290.000000, 70.000000, 0.000000)",
        "(290.000000, 70.000000, 0.000000)",
        "(290.000000, 70.000000, 0.000000)",
        "(290.000000, 70.000000, 0.000000)",
        "(290.000000, 70.000000, 0.000000)",
        "(290.000000, 70.000000, 0.000000)",
        "(290.000000, 70.000000, 0.000000)",
        "(290.000000, 70.000000, 0.000000)",
        "(290.000000, 70.000000, 0.000000)",
        "(290.000000, 70.000000, 0.000000)",
        "(290.000000, 70.000000, 0.000000)",
        "(290.000000, 70.000000, 0.000000)",
        "(290.000000, 70.000000, 0.000000)",
        "(290.000000, 70.000000, 0.000000)",
        "(290.000000, 70.000000, 0.000000)",
        "(290.000000, 70.000000, 0.000000)",
        "(290.000000, 70.000000, 0.000000)",
        "(290.000000, 70.000000, 0.000000)",
        "(290.000000, 70.000000, 0.000000)",
        "(290.000000, 70.000000, 0.000000)",
        "(290.000000, 70.000000, 0.000000)",
        "(290.000000, 70.000000, 0.000000)",
        "(290.000000, 70.000000, 0.000000)",
        "(290.000000, 70.000000, 0.000000)",
        "(290.000000, 70.000000, 0.000000)",
        "(290.000000, 70.000000, 0.000000)",
        "(290.000000, 70.000000, 0.000000)",
        "(290.000000, 70.000000, 0.000000)",
        "(290.000000, 70.000000, 0.000000)",
        "(290.000000, 70.000000, 0.000000)",
        "(290.000000, 70.000000, 0.000000)",
        "(290.000000, 70.000000, 0.000000)",
        "(290.000000, 70.000000, 0.000000)",
        "(290.000000, 70.000000, 0.000000)",
        "(290.000000, 70.000000, 0.000000)",
        "(290.000000, 70.000000, 0.000000)",
        "(290.000000, 70.000000, 0.000000)",
        "(290.000000, 70.000000, 0.000000)",
        "(290.000000, 70.000000, 0.000000)",
        "(290.000000, 70.000000, 0.000000)",
        "(290.000000, 70.000000, 0.000000)",
        "(290.000000, 70.000000, 0.000000)",
        "(290.000000, 70.000000, 0.000000)",
        "(290.000000, 70.000000, 0.000000)",
        "(290.000000, 70.000000, 0.000000)",
        "(290.000000, 70.000000, 0.000000)",
        "(290.000000, 70.000000, 0.000000)",
        "(290.000000, 70.000000, 0.000000)",
        "(290.000000, 70.000000, 0.000000)",
        "(290.000000, 70.000000, 0.000000)",
        "(290.000000, 70.000000, 0.000000)",
        "(290.000000, 70.000000, 0.000000)",
        "(290.000000, 70.000000, 0.000000)",
        "(290.000000, 70.000000, 0.000000)",
        "(290.000000, 70.000000, 0.000000)",
        "(290.000000, 70.000000, 0.000000)",
        "(290.000000, 70.000000, 0.000000)",
        "(290.000000, 70.000000, 0.000000)",
        "(290.000000, 70.000000, 0.000000)",
        "(290.000000, 70.000000, 0.000000)",
        "(290.000000, 70.000000, 0.000000)",
        "(290.000000, 70.000000, 0.000000)",
        "(290.000000, 70.000000, 0.000000)",
        "(290.000000, 70.000000, 0.000000)",
        "(290.000000, 70.000000, 0.000000)",
        "(290.000000, 70.000000, 0.000000)",
        "(290.000000, 70.000000, 0.000000)",
        "(290.000000, 70.000000, 0.000000)",
        "(290.000000, 70.000000, 0.000000)",
        "(290.000000, 70.000000, 0.000000)",
        "(290.000000, 70.000000, 0.000000)",
        "(290.000000, 70.000000, 0.000000)",
        "(290.000000, 70.000000, 0.000000)",
        "(290.000000, 70.000000, 0.000000)",
        "(290.000000, 70.000000, 0.000000)",
        "(290.000000, 70.000000, 0.000000)",
        "(290.000000, 70.000000, 0.000000)",
        "(290.000000, 70.000000, 0.000000)",
        "(290.000000, 70.000000, 0.000000)",
        "(290.000000, 70.000000, 0.000000)",
        "(290.000000, 70.000000, 0.000000)",
        "(290.000000, 70.000000, 0.000000)",
        "(290.000000, 70.000000, 0.000000)",
        "(290.000000, 70.000000, 0.000000)",
        "(290.000000, 70.000000, 0.000000)",
        "(290.000000, 70.000000, 0.000000)",
        "(290.000000, 70.000000, 0.000000)",
        "(290.000000, 70.000000, 0.000000)",
        "(290.000000, 70.000000, 0.000000)",
        "(290.000000, 70.000000, 0.000000)",
        "(290.000000, 70.000000, 0.000000)",
        "(290.000000, 70.000000, 0.000000)",
        "(290.000000, 70.000000, 0.000000)",
        "(290.000000, 70.000000, 0.000000)",
        "(290.000000, 70.000000, 0.000000)",
        "(290.000000, 70.000000, 0.000000)",
        "(290.000000, 70.000000, 0.000000)",
        "(290.000000, 70.000000, 0.000000)",
        "(290.000000, 70.000000, 0.000000)",
        "(290.000000, 70.000000, 0.000000)",
        "(290.000000, 70.000000, 0.000000)",
        "(290.000000, 70.000000, 0.000000)",
        "(290.000000, 70.000000, 0.000000)",
        "(290.000000, 70.000000, 0.000000)",
        "(290.000000, 70.000000, 0.000000)",
        "(290.000000, 70.000000, 0.000000)",
        "(290.000000, 70.000000, 0.000000)",
        "(290.000000, 70.000000, 0.000000)",
        "(290.000000, 70.000000, 0.000000)",
        "(290.000000, 70.000000, 0.000000)",
        "(290.000000, 70.000000, 0.000000)",
        "(290.000000, 70.000000, 0.000000)",
        "(290.000000, 70.000000, 0.000000)",
        "(290.000000, 70.000000, 0.000000)",
        "(290.000000, 70.000000, 0.000000)",
        "(290.000000, 70.000000, 0.000000)",
        "(290.000000, 70.000000, 0.000000)",
        "(290.000000, 70.000000, 0.000000)",
        "(290.000000, 70.000000, 0.000000)",
        "(290.000000, 70.000000, 0.000000)",
        "(290.000000, 70.000000, 0.000000)",
        "(290.000000, 70.000000, 0.000000)",
        "(290.000000, 70.000000, 0.000000)",
        "(290.000000, 70.000000, 0.000000)",
        "(290.000000, 70.000000, 0.000000)",
        "(290.000000, 70.000000, 0.000000)",
        "(290.000000, 70.000000, 0.000000)",
        "(290.000000, 70.000000, 0.000000)",
        "(290.000000, 70.000000, 0.000000)",
        "(290.000000, 70.000000, 0.000000)",
        "(290.000000, 70.000000, 0.000000)",
        "(290.000000, 70.000000, 0.000000)",
        "(290.000000, 70.000000, 0.000000)",
        "(290.000000, 70.000000, 0.000000)",
        "(290.000000, 70.000000, 0.000000)",
        "(290.000000, 70.000000, 0.000000)",
        "(290.000000, 70.000000, 0.000000)",
        "(290.000000, 70.000000, 0.000000)",
        "(290.000000, 70.000000, 0.000000)",
        "(290.000000, 70.000000, 0.000000)",
        "(290.000000, 70.000000, 0.000000)",
        "(290.000000, 70.000000, 0.000000)",
        "(290.000000, 70.000000, 0.000000)",
        "(290.000000, 70.000000, 0.000000)",
        "(290.000000, 70.000000, 0.000000)",
        "(290.000000, 70.000000, 0.000000)",
        "(290.000000, 70.000000, 0.000000)",
        "(290.000000, 70.000000, 0.000000)",
        "(290.000000, 70.000000, 0.000000)",
        "(290.000000, 70.000000, 0.000000)",
        "(290.000000, 70.000000, 0.000000)",
        "(290.000000, 70.000000, 0.000000)",
        "(290.000000, 70.000000, 0.000000)",
        "(290.000000, 70.000000, 0.000000)",
        "(290.000000, 70.000000, 0.000000)",
        "(290.000000, 70.000000, 0.000000)",
        "(290.000000, 70.000000, 0.000000)",
        "(290.000000, 70.000000, 0.000000)",
        "(290.000000, 70.000000, 0.000000)",
        "(290.000000, 70.000000, 0.000000)",
        "(290.000000, 70.000000, 0.000000)",
        "(290.000000, 70.000000, 0.000000)",
        "(290.000000, 70.000000, 0.000000)",
        "(290.000000, 70.000000, 0.000000)",
        "(290.000000, 70.000000, 0.000000)",
        "(290.000000, 70.000000, 0.000000)",
        "(290.000000, 70.000000, 0.000000)",
        "(290.000000, 70.000000, 0.000000)",
        "(290.000000, 70.000000, 0.000000)",
        "(290.000000, 70.000000, 0.000000)",
        "(290.000000, 70.000000, 0.000000)",
        "(290.000000, 70.000000, 0.000000)",
        "(290.000000, 70.000000, 0.000000)",
        "(290.000000, 70.000000, 0.000000)",
        "(290.000000, 70.000000, 0.000000)",
        "(290.000000, 70.000000, 0.000000)",
        "(290.000000, 70.000000, 0.000000)",
        "(290.000000, 70.000000, 0.000000)",
        "(290.000000, 70.000000, 0.000000)",
        "(290.000000, 70.000000, 0.000000)",
        "(290.000000, 70.000000, 0.000000)",
        "(290.000000, 70.000000, 0.000000)",
        "(290.000000, 70.000000, 0.000000)",
        "(290.000000, 70.000000, 0.000000)",
        "(290.000000, 70.000000, 0.000000)",
        "(290.000000, 70.000000, 0.000000)",
        "(290.000000, 70.000000, 0.000000)",
        "(290.000000, 70.000000, 0.000000)",
        "(290.000000, 70.000000, 0.000000)",
        "(290.000000, 70.000000, 0.000000)",
        "(290.000000, 70.000000, 0.000000)",
        "(290.000000, 70.000000, 0.000000)",
        "(290.000000, 70.000000, 0.000000)",
        "(290.000000, 70.000000, 0.000000)",
        "(290.000000, 70.000000, 0.000000)",
        "(290.000000, 70.000000, 0.000000)",
        "(290.000000, 70.000000, 0.000000)",
        "(290.000000, 70.000000, 0.000000)",
        "(290.000000, 70.000000, 0.000000)",
        "(290.000000, 70.000000, 0.000000)",
        "(290.000000, 70.000000, 0.000000)",
        "(290.000000, 70.000000, 0.000000)",
        "(290.000000, 70.000000, 0.000000)",
        "(290.000000, 70.000000, 0.000000)",
        "(290.000000, 70.000000, 0.000000)",
        "(290.000000, 70.000000, 0.000000)",
        "(290.000000, 70.000000, 0.000000)",
        "(290.000000, 70.000000, 0.000000)",
        "(290.000000, 70.000000, 0.000000)",
        "(290.000000, 70.000000, 0.000000)",
        "(290.000000, 70.000000, 0.000000)",
        "(290.000000, 70.000000, 0.000000)",
        "(290.000000, 70.000000, 0.000000)",
        "(290.000000, 70.000000, 0.000000)",
        "(290.000000, 70.000000, 0.000000)",
        "(290.000000, 70.000000, 0.000000)",
        "(290.000000, 70.000000, 0.000000)",
        "(290.000000, 70.000000, 0.000000)",
        "(290.000000, 70.000000, 0.000000)",
        "(290.000000, 70.000000, 0.000000)",
        "(290.000000, 70.000000, 0.000000)",
        "(290.000000, 70.000000, 0.000000)",
        "(290.000000, 70.000000, 0.000000)",
        "(290.000000, 70.000000, 0.000000)",
        "(290.000000, 70.000000, 0.000000)",
        "(290.000000, 70.000000, 0.000000)",
        "(290.000000, 70.000000, 0.000000)",
        "(290.000000, 70.000000, 0.000000)",
        "(290.000000, 70.000000, 0.000000)",
        "(290.000000, 70.000000, 0.000000)",
        "(290.000000, 70.000000, 0.000000)",
        "(290.000000, 70.000000, 0.000000)",
        "(290.000000, 70.000000, 0.000000)",
        "(290.000000, 70.000000, 0.000000)",
        "(290.000000, 70.000000, 0.000000)",
        "(290.000000, 70.000000, 0.000000)",
        "(290.000000, 70.000000, 0.000000)",
        "(290.000000, 70.000000, 0.000000)",
        "(290.000000, 70.000000, 0.000000)",
        "(290.000000, 70.000000, 0.000000)",
        "(290.000000, 70.000000, 0.000000)",
        "(290.000000, 70.000000, 0.000000)",
        "(290.000000, 70.000000, 0.000000)",
        "(290.000000, 70.000000, 0.000000)",
        "(290.000000, 70.000000, 0.000000)",
        "(290.000000, 70.000000, 0.000000)",
        "(290.000000, 70.000000, 0.000000)",
        "(290.000000, 70.000000, 0.000000)",
        "(290.000000, 70.000000, 0.000000)",
        "(290.000000, 70.000000, 0.000000)",
        "(290.000000, 70.000000, 0.000000)",
        "(290.000000, 70.000000, 0.000000)",
        "(290.000000, 70.000000, 0.000000)",
        "(290.000000, 70.000000, 0.000000)",
        "(290.000000, 70.000000, 0.000000)",
        "(290.000000, 70.000000, 0.000000)",
        "(290.000000, 70.000000, 0.000000)",
        "(290.000000, 70.000000, 0.000000)",
        "(290.000000, 70.000000, 0.000000)",
        "(290.000000, 70.000000, 0.000000)",
        "(290.000000, 70.000000, 0.000000)",
        "(290.000000, 70.000000, 0.000000)",
        "(290.000000, 70.000000, 0.000000)",
        "(290.000000, 70.000000, 0.000000)",
        "(290.000000, 70.000000, 0.000000)",
        "(290.000000, 70.000000, 0.000000)",
        "(290.000000, 70.000000, 0.000000)",
        "(290.000000, 70.000000, 0.000000)",
        "(290.000000, 70.000000, 0.000000)",
        "(290.000000, 70.000000, 0.000000)",
        "(290.000000, 70.000000, 0.000000)",
        "(290.000000, 70.000000, 0.000000)",
        "(290.000000, 70.000000, 0.000000)",
        "(290.000000, 70.000000, 0.000000)",
        "(290.000000, 70.000000, 0.000000)",
        "(290.000000, 70.000000, 0.000000)",
        "(290.000000, 70.000000, 0.000000)",
        "(290.000000, 70.000000, 0.000000)",
        "(290.000000, 70.000000, 0.000000)",
        "(290.000000, 70.000000, 0.000000)",
        "(290.000000, 70.000000, 0.000000)",
        "(290.000000, 70.000000, 0.000000)",
        "(290.000000, 70.000000, 0.000000)",
        "(290.000000, 70.000000, 0.000000)",
        "(290.000000, 70.000000, 0.000000)",
        "(290.000000, 70.000000, 0.000000)",
        "(290.000000, 70.000000, 0.000000)",
        "(290.000000, 70.000000, 0.000000)",
        "(290.000000, 70.000000, 0.000000)",
        "(290.000000, 70.000000, 0.000000)",
        "(290.000000, 70.000000, 0.000000)",
        "(290.000000, 70.000000, 0.000000)",
        "(290.000000, 70.000000, 0.000000)",
        "(290.000000, 70.000000, 0.000000)",
        "(290.000000, 70.000000, 0.000000)",
        "(290.000000, 70.000000, 0.000000)",
        "(290.000000, 70.000000, 0.000000)",
        "(290.000000, 70.000000, 0.000000)",
        "(290.000000, 70.000000, 0.000000)",
        "(290.000000, 70.000000, 0.000000)",
        "(290.000000, 70.000000, 0.000000)",
        "(290.000000, 70.000000, 0.000000)",
        "(290.000000, 70.000000, 0.000000)",
        "(290.000000, 70.000000, 0.000000)",
        "(290.000000, 70.000000, 0.000000)",
        "(290.000000, 70.000000, 0.000000)",
        "(290.000000, 70.000000, 0.000000)",
        "(290.000000, 70.000000, 0.000000)",
        "(290.000000, 70.000000, 0.000000)",
        "(290.000000, 70.000000, 0.000000)",
        "(290.000000, 70.000000, 0.000000)",
        "(290.000000, 70.000000, 0.000000)",
        "(290.000000, 70.000000, 0.000000)",
        "(290.000000, 70.000000, 0.000000)",
        "(290.000000, 70.000000, 0.000000)",
        "(290.000000, 70.000000, 0.000000)",
        "(290.000000, 70.000000, 0.000000)",
        "(290.000000, 70.000000, 0.000000)",
        "(290.000000, 70.000000, 0.000000)",
        "(290.000000, 70.000000, 0.000000)",
        "(290.000000, 70.000000, 0.000000)",
        "(290.000000, 70.000000, 0.000000)",
        "(290.000000, 70.000000, 0.000000)",
        "(290.000000, 70.000000, 0.000000)",
        "(290.000000, 70.000000, 0.000000)",
        "(290.000000, 70.000000, 0.000000)",
        "(290.000000, 70.000000, 0.000000)",
        "(290.000000, 70.000000, 0.000000)",
        "(290.000000, 70.000000, 0.000000)",
        "(290.000000, 70.000000, 0.000000)",
        "(290.000000, 70.000000, 0.000000)",
        "(290.000000, 70.000000, 0.000000)",
        "(290.000000, 70.000000, 0.000000)",
        "(290.000000, 70.000000, 0.000000)",
        "(290.000000, 70.000000, 0.000000)",
        "(290.000000, 70.000000, 0.000000)",
        "(290.000000, 70.000000, 0.000000)",
        "(290.000000, 70.000000, 0.000000)",
        "(290.000000, 70.000000, 0.000000)",
        "(290.000000, 70.000000, 0.000000)",
        "(290.000000, 70.000000, 0.000000)",
        "(290.000000, 70.000000, 0.000000)",
        "(290.000000, 70.000000, 0.000000)",
        "(290.000000, 70.000000, 0.000000)",
        "(290.000000, 70.000000, 0.000000)",
        "(290.000000, 70.000000, 0.000000)",
        "(290.000000, 70.000000, 0.000000)",
        "(290.000000, 70.000000, 0.000000)",
        "(290.000000, 70.000000, 0.000000)",
        "(290.000000, 70.000000, 0.000000)",
        "(290.000000, 70.000000, 0.000000)",
        "(290.000000, 70.000000, 0.000000)",
        "(290.000000, 70.000000, 0.000000)",
        "(290.000000, 70.000000, 0.000000)",
        "(290.000000, 70.000000, 0.000000)",
        "(290.000000, 70.000000, 0.000000)",
        "(290.000000, 70.000000, 0.000000)",
        "(290.000000, 70.000000, 0.000000)",
        "(290.000000, 70.000000, 0.000000)",
        "(290.000000, 70.000000, 0.000000)",
        "(290.000000, 70.000000, 0.000000)",
        "(290.000000, 70.000000, 0.000000)",
        "(290.000000, 70.000000, 0.000000)",
        "(290.000000, 70.000000, 0.000000)",
        "(290.000000, 70.000000, 0.000000)",
        "(290.000000, 70.000000, 0.000000)",
        "(290.000000, 70.000000, 0.000000)",
        "(290.000000, 70.000000, 0.000000)",
        "(290.000000, 70.000000, 0.000000)",
        "(290.000000, 70.000000, 0.000000)",
        "(290.000000, 70.000000, 0.000000)",
        "(290.000000, 70.000000, 0.000000)",
        "(290.000000, 70.000000, 0.000000)",
        "(290.000000, 70.000000, 0.000000)",
        "(290.000000, 70.000000, 0.000000)",
        "(290.000000, 70.000000, 0.000000)",
        "(290.000000, 70.000000, 0.000000)",
        "(290.000000, 70.000000, 0.000000)",
        "(290.000000, 70.000000, 0.000000)",
        "(290.000000, 70.000000, 0.000000)",
        "(290.000000, 70.000000, 0.000000)",
        "(290.000000, 70.000000, 0.000000)",
        "(290.000000, 70.000000, 0.000000)",
        "(290.000000, 70.000000, 0.000000)",
        "(290.000000, 70.000000, 0.000000)",
        "(290.000000, 70.000000, 0.000000)",
        "(290.000000, 70.000000, 0.000000)",
        "(290.000000, 70.000000, 0.000000)",
        "(290.000000, 70.000000, 0.000000)",
        "(290.000000, 70.000000, 0.000000)",
        "(290.000000, 70.000000, 0.000000)",
        "(290.000000, 70.000000, 0.000000)",
        "(290.000000, 70.000000, 0.000000)",
        "(290.000000, 70.000000, 0.000000)",
        "(290.000000, 70.000000, 0.000000)",
        "(290.000000, 70.000000, 0.000000)",
        "(290.000000, 70.000000, 0.000000)",
        "(290.000000, 70.000000, 0.000000)",
        "(290.000000, 70.000000, 0.000000)",
        "(290.000000, 70.000000, 0.000000)",
        "(290.000000, 70.000000, 0.000000)",
        "(290.000000, 70.000000, 0.000000)",
        "(290.000000, 70.000000, 0.000000)",
        "(290.000000, 70.000000, 0.000000)",
        "(290.000000, 70.000000, 0.000000)",
        "(290.000000, 70.000000, 0.000000)",
        "(290.000000, 70.000000, 0.000000)",
        "(290.000000, 70.000000, 0.000000)",
        "(290.000000, 70.000000, 0.000000)",
        "(290.000000, 70.000000, 0.000000)",
        "(290.000000, 70.000000, 0.000000)",
        "(290.000000, 70.000000, 0.000000)",
        "(290.000000, 70.000000, 0.000000)",
        "(290.000000, 70.000000, 0.000000)",
        "(290.000000, 70.000000, 0.000000)",
        "(290.000000, 70.000000, 0.000000)",
        "(290.000000, 70.000000, 0.000000)",
        "(290.000000, 70.000000, 0.000000)",
        "(290.000000, 70.000000, 0.000000)",
        "(290.000000, 70.000000, 0.000000)",
        "(290.000000, 70.000000, 0.000000)",
        "(290.000000, 70.000000, 0.000000)",
        "(290.000000, 70.000000, 0.000000)",
        "(290.000000, 70.000000, 0.000000)",
        "(290.000000, 70.000000, 0.000000)",
        "(290.000000, 70.000000, 0.000000)",
        "(290.000000, 70.000000, 0.000000)",
        "(290.000000, 70.000000, 0.000000)",
        "(290.000000, 70.000000, 0.000000)",
        "(290.000000, 70.000000, 0.000000)",
        "(290.000000, 70.000000, 0.000000)",
        "(290.000000, 70.000000, 0.000000)",
        "(290.000000, 70.000000, 0.000000)",
        "(290.000000, 70.000000, 0.000000)",
        "(290.000000, 70.000000, 0.000000)",
        "(290.000000, 70.000000, 0.000000)",
        "(290.000000, 70.000000, 0.000000)",
        "(290.000000, 70.000000, 0.000000)",
        "(290.000000, 70.000000, 0.000000)",
        "(290.000000, 70.000000, 0.000000)",
        "(290.000000, 70.000000, 0.000000)",
        "(290.000000, 70.000000, 0.000000)",
        "(290.000000, 70.000000, 0.000000)",
        "(290.000000, 70.000000, 0.000000)",
        "(290.000000, 70.000000, 0.000000)",
        "(290.000000, 70.000000, 0.000000)",
        "(290.000000, 70.000000, 0.000000)",
        "(290.000000, 70.000000, 0.000000)",
        "(290.000000, 70.000000, 0.000000)",
        "(290.000000, 70.000000, 0.000000)",
        "(290.000000, 70.000000, 0.000000)",
        "(290.000000, 70.000000, 0.000000)",
        "(290.000000, 70.000000, 0.000000)",
        "(290.000000, 70.000000, 0.000000)",
        "(290.000000, 70.000000, 0.000000)",
        "(290.000000, 70.000000, 0.000000)",
        "(290.000000, 70.000000, 0.000000)",
        "(290.000000, 70.000000, 0.000000)",
        "(290.000000, 70.000000, 0.000000)",
        "(290.000000, 70.000000, 0.000000)",
        "(290.000000, 70.000000, 0.000000)",
        "(290.000000, 70.000000, 0.000000)",
        "(290.000000, 70.000000, 0.000000)",
        "(290.000000, 70.000000, 0.000000)",
        "(290.000000, 70.000000, 0.000000)",
        "(290.000000, 70.000000, 0.000000)",
        "(290.000000, 70.000000, 0.000000)",
        "(290.000000, 70.000000, 0.000000)",
        "(290.000000, 70.000000, 0.000000)",
        "(290.000000, 70.000000, 0.000000)",
        "(290.000000, 70.000000, 0.000000)",
        "(290.000000, 70.000000, 0.000000)",
        "(290.000000, 70.000000, 0.000000)",
        "(290.000000, 70.000000, 0.000000)",
        "(290.000000, 70.000000, 0.000000)",
        "(290.000000, 70.000000, 0.000000)",
        "(290.000000, 70.000000, 0.000000)",
        "(290.000000, 70.000000, 0.000000)",
        "(290.000000, 70.000000, 0.000000)",
        "(290.000000, 70.000000, 0.000000)",
        "(290.000000, 70.000000, 0.000000)",
        "(290.000000, 70.000000, 0.000000)",
        "(290.000000, 70.000000, 0.000000)",
        "(290.000000, 70.000000, 0.000000)",
        "(290.000000, 70.000000, 0.000000)",
        "(290.000000, 70.000000, 0.000000)",
        "(290.000000, 70.000000, 0.000000)",
        "(290.000000, 70.000000, 0.000000)",
        "(290.000000, 70.000000, 0.000000)",
        "(290.000000, 70.000000, 0.000000)",
        "(290.000000, 70.000000, 0.000000)",
        "(290.000000, 70.000000, 0.000000)",
        "(290.000000, 70.000000, 0.000000)",
        "(290.000000, 70.000000, 0.000000)",
        "(290.000000, 70.000000, 0.000000)",
        "(290.000000, 70.000000, 0.000000)",
        "(290.000000, 70.000000, 0.000000)",
        "(290.000000, 70.000000, 0.000000)",
        "(290.000000, 70.000000, 0.000000)",
        "(290.000000, 70.000000, 0.000000)",
        "(290.000000, 70.000000, 0.000000)",
        "(290.000000, 70.000000, 0.000000)",
        "(290.000000, 70.000000, 0.000000)",
        "(290.000000, 70.000000, 0.000000)",
        "(290.000000, 70.000000, 0.000000)",
        "(290.000000, 70.000000, 0.000000)",
        "(290.000000, 70.000000, 0.000000)",
        "(290.000000, 70.000000, 0.000000)",
        "(290.000000, 70.000000, 0.000000)",
        "(290.000000, 70.000000, 0.000000)",
        "(290.000000, 70.000000, 0.000000)",
        "(290.000000, 70.000000, 0.000000)",
        "(290.000000, 70.000000, 0.000000)",
        "(290.000000, 70.000000, 0.000000)",
        "(290.000000, 70.000000, 0.000000)",
        "(290.000000, 70.000000, 0.000000)",
        "(290.000000, 70.000000, 0.000000)",
        "(290.000000, 70.000000, 0.000000)",
        "(290.000000, 70.000000, 0.000000)",
        "(290.000000, 70.000000, 0.000000)",
        "(290.000000, 70.000000, 0.000000)",
        "(290.000000, 70.000000, 0.000000)",
        "(290.000000, 70.000000, 0.000000)",
        "(290.000000, 70.000000, 0.000000)",
        "(290.000000, 70.000000, 0.000000)",
        "(290.000000, 70.000000, 0.000000)",
        "(290.000000, 70.000000, 0.000000)",
        "(290.000000, 70.000000, 0.000000)",
        "(290.000000, 70.000000, 0.000000)",
        "(290.000000, 70.000000, 0.000000)",
        "(290.000000, 70.000000, 0.000000)",
        "(290.000000, 70.000000, 0.000000)",
        "(290.000000, 70.000000, 0.000000)",
        "(290.000000, 70.000000, 0.000000)",
        "(290.000000, 70.000000, 0.000000)",
        "(290.000000, 70.000000, 0.000000)",
        "(290.000000, 70.000000, 0.000000)",
        "(290.000000, 70.000000, 0.000000)",
        "(290.000000, 70.000000, 0.000000)",
        "(290.000000, 70.000000, 0.000000)",
        "(290.000000, 70.000000, 0.000000)",
        "(290.000000, 70.000000, 0.000000)",
        "(290.000000, 70.000000, 0.000000)",
        "(290.000000, 70.000000, 0.000000)",
        "(290.000000, 70.000000, 0.000000)",
        "(290.000000, 70.000000, 0.000000)",
        "(290.000000, 70.000000, 0.000000)",
        "(290.000000, 70.000000, 0.000000)",
        "(290.000000, 70.000000, 0.000000)",
        "(290.000000, 70.000000, 0.000000)",
        "(290.000000, 70.000000, 0.000000)",
        "(290.000000, 70.000000, 0.000000)",
        "(290.000000, 70.000000, 0.000000)",
        "(290.000000, 70.000000, 0.000000)",
        "(290.000000, 70.000000, 0.000000)",
        "(290.000000, 70.000000, 0.000000)",
        "(290.000000, 70.000000, 0.000000)",
        "(290.000000, 70.000000, 0.000000)",
        "(290.000000, 70.000000, 0.000000)",
        "(290.000000, 70.000000, 0.000000)",
        "(290.000000, 70.000000, 0.000000)",
        "(290.000000, 70.000000, 0.000000)",
        "(290.000000, 70.000000, 0.000000)",
        "(290.000000, 70.000000, 0.000000)",
        "(290.000000, 70.000000, 0.000000)",
        "(290.000000, 70.000000, 0.000000)",
        "(290.000000, 70.000000, 0.000000)",
        "(290.000000, 70.000000, 0.000000)",
        "(290.000000, 70.000000, 0.000000)",
        "(290.000000, 70.000000, 0.000000)",
        "(290.000000, 70.000000, 0.000000)",
        "(290.000000, 70.000000, 0.000000)",
        "(290.000000, 70.000000, 0.000000)",
        "(290.000000, 70.000000, 0.000000)",
        "(290.000000, 70.000000, 0.000000)",
        "(290.000000, 70.000000, 0.000000)",
        "(290.000000, 70.000000, 0.000000)",
        "(290.000000, 70.000000, 0.000000)",
        "(290.000000, 70.000000, 0.000000)",
        "(290.000000, 70.000000, 0.000000)",
        "(290.000000, 70.000000, 0.000000)",
        "(290.000000, 70.000000, 0.000000)",
        "(290.000000, 70.000000, 0.000000)",
        "(290.000000, 70.000000, 0.000000)",
        "(290.000000, 70.000000, 0.000000)",
        "(290.000000, 70.000000, 0.000000)",
        "(290.000000, 70.000000, 0.000000)",
        "(290.000000, 70.000000, 0.000000)",
        "(290.000000, 70.000000, 0.000000)",
        "(290.000000, 70.000000, 0.000000)",
        "(290.000000, 70.000000, 0.000000)",
        "(290.000000, 70.000000, 0.000000)",
        "(290.000000, 70.000000, 0.000000)",
        "(290.000000, 70.000000, 0.000000)",
        "(290.000000, 70.000000, 0.000000)",
        "(290.000000, 70.000000, 0.000000)",
        "(290.000000, 70.000000, 0.000000)",
        "(290.000000, 70.000000, 0.000000)",
        "(290.000000, 70.000000, 0.000000)",
        "(290.000000, 70.000000, 0.000000)",
        "(290.000000, 70.000000, 0.000000)",
        "(290.000000, 70.000000, 0.000000)",
        "(290.000000, 70.000000, 0.000000)",
        "(290.000000, 70.000000, 0.000000)",
        "(290.000000, 70.000000, 0.000000)",
        "(290.000000, 70.000000, 0.000000)",
        "(290.000000, 70.000000, 0.000000)",
        "(290.000000, 70.000000, 0.000000)",
        "(290.000000, 70.000000, 0.000000)",
        "(290.000000, 70.000000, 0.000000)",
        "(290.000000, 70.000000, 0.000000)",
        "(290.000000, 70.000000, 0.000000)",
        "(290.000000, 70.000000, 0.000000)",
        "(290.000000, 70.000000, 0.000000)",
        "(290.000000, 70.000000, 0.000000)",
        "(290.000000, 70.000000, 0.000000)",
        "(290.000000, 70.000000, 0.000000)",
        "(290.000000, 70.000000, 0.000000)",
        "(290.000000, 70.000000, 0.000000)",
        "(290.000000, 70.000000, 0.000000)",
        "(290.000000, 70.000000, 0.000000)",
        "(290.000000, 70.000000, 0.000000)",
        "(290.000000, 70.000000, 0.000000)",
        "(290.000000, 70.000000, 0.000000)",
        "(290.000000, 70.000000, 0.000000)",
        "(290.000000, 70.000000, 0.000000)",
        "(290.000000, 70.000000, 0.000000)",
        "(290.000000, 70.000000, 0.000000)",
        "(290.000000, 70.000000, 0.000000)",
        "(290.000000, 70.000000, 0.000000)",
        "(290.000000, 70.000000, 0.000000)",
        "(290.000000, 70.000000, 0.000000)",
        "(290.000000, 70.000000, 0.000000)",
        "(290.000000, 70.000000, 0.000000)",
        "(290.000000, 70.000000, 0.000000)",
        "(290.000000, 70.000000, 0.000000)",
        "(290.000000, 70.000000, 0.000000)",
        "(290.000000, 70.000000, 0.000000)",
        "(290.000000, 70.000000, 0.000000)",
        "(290.000000, 70.000000, 0.000000)",
        "(290.000000, 70.000000, 0.000000)",
        "(290.000000, 70.000000, 0.000000)",
        "(290.000000, 70.000000, 0.000000)",
        "(290.000000, 70.000000, 0.000000)",
        "(290.000000, 70.000000, 0.000000)",
        "(290.000000, 70.000000, 0.000000)",
        "(290.000000, 70.000000, 0.000000)",
        "(290.000000, 70.000000, 0.000000)",
        "(290.000000, 70.000000, 0.000000)",
        "(290.000000, 70.000000, 0.000000)",
        "(290.000000, 70.000000, 0.000000)",
        "(290.000000, 70.000000, 0.000000)",
        "(290.000000, 70.000000, 0.000000)",
        "(290.000000, 70.000000, 0.000000)",
        "(290.000000, 70.000000, 0.000000)",
        "(290.000000, 70.000000, 0.000000)",
        "(290.000000, 70.000000, 0.000000)",
        "(290.000000, 70.000000, 0.000000)",
        "(290.000000, 70.000000, 0.000000)",
        "(290.000000, 70.000000, 0.000000)",
        "(290.000000, 70.000000, 0.000000)",
        "(290.000000, 70.000000, 0.000000)",
        "(290.000000, 70.000000, 0.000000)",
        "(290.000000, 70.000000, 0.000000)",
        "(290.000000, 70.000000, 0.000000)",
        "(290.000000, 70.000000, 0.000000)",
        "(290.000000, 70.000000, 0.000000)",
        "(290.000000, 70.000000, 0.000000)",
        "(290.000000, 70.000000, 0.000000)",
        "(290.000000, 70.000000, 0.000000)",
        "(290.000000, 70.000000, 0.000000)",
        "(290.000000, 70.000000, 0.000000)",
        "(290.000000, 70.000000, 0.000000)",
        "(290.000000, 70.000000, 0.000000)",
        "(290.000000, 70.000000, 0.000000)",
        "(290.000000, 70.000000, 0.000000)",
        "(290.000000, 70.000000, 0.000000)",
        "(290.000000, 70.000000, 0.000000)",
        "(290.000000, 70.000000, 0.000000)",
        "(290.000000, 70.000000, 0.000000)",
        "(290.000000, 70.000000, 0.000000)",
        "(290.000000, 70.000000, 0.000000)",
        "(290.000000, 70.000000, 0.000000)",
        "(290.000000, 70.000000, 0.000000)",
        "(290.000000, 70.000000, 0.000000)",
        "(290.000000, 70.000000, 0.000000)",
        "(290.000000, 70.000000, 0.000000)",
        "(290.000000, 70.000000, 0.000000)",
        "(290.000000, 70.000000, 0.000000)",
        "(290.000000, 70.000000, 0.000000)",
        "(290.000000, 70.000000, 0.000000)",
        "(290.000000, 70.000000, 0.000000)",
        "(290.000000, 70.000000, 0.000000)",
        "(290.000000, 70.000000, 0.000000)",
        "(290.000000, 70.000000, 0.000000)",
        "(290.000000, 70.000000, 0.000000)",
        "(290.000000, 70.000000, 0.000000)",
        "(290.000000, 70.000000, 0.000000)",
        "(290.000000, 70.000000, 0.000000)",
        "(290.000000, 70.000000, 0.000000)",
        "(290.000000, 70.000000, 0.000000)",
        "(290.000000, 70.000000, 0.000000)",
        "(290.000000, 70.000000, 0.000000)",
        "(290.000000, 70.000000, 0.000000)",
        "(290.000000, 70.000000, 0.000000)",
        "(290.000000, 70.000000, 0.000000)",
        "(290.000000, 70.000000, 0.000000)",
        "(290.000000, 70.000000, 0.000000)",
        "(290.000000, 70.000000, 0.000000)",
        "(290.000000, 70.000000, 0.000000)",
        "(290.000000, 70.000000, 0.000000)",
        "(290.000000, 70.000000, 0.000000)",
        "(290.000000, 70.000000, 0.000000)",
        "(290.000000, 70.000000, 0.000000)",
        "(290.000000, 70.000000, 0.000000)",
        "(290.000000, 70.000000, 0.000000)",
        "(290.000000, 70.000000, 0.000000)",
        "(290.000000, 70.000000, 0.000000)",
        "(290.000000, 70.000000, 0.000000)",
        "(290.000000, 70.000000, 0.000000)",
        "(290.000000, 70.000000, 0.000000)",
        "(290.000000, 70.000000, 0.000000)",
        "(290.000000, 70.000000, 0.000000)",
        "(290.000000, 70.000000, 0.000000)",
        "(290.000000, 70.000000, 0.000000)",
        "(290.000000, 70.000000, 0.000000)",
        "(290.000000, 70.000000, 0.000000)",
        "(290.000000, 70.000000, 0.000000)",
        "(290.000000, 70.000000, 0.000000)",
        "(290.000000, 70.000000, 0.000000)",
        "(290.000000, 70.000000, 0.000000)",
        "(290.000000, 70.000000, 0.000000)",
        "(290.000000, 70.000000, 0.000000)",
        "(290.000000, 70.000000, 0.000000)",
        "(290.000000, 70.000000, 0.000000)",
        "(290.000000, 70.000000, 0.000000)",
        "(290.000000, 70.000000, 0.000000)",
        "(290.000000, 70.000000, 0.000000)",
        "(290.000000, 70.000000, 0.000000)",
        "(290.000000, 70.000000, 0.000000)",
        "(290.000000, 70.000000, 0.000000)",
        "(290.000000, 70.000000, 0.000000)",
        "(290.000000, 70.000000, 0.000000)",
        "(290.000000, 70.000000, 0.000000)",
        "(290.000000, 70.000000, 0.000000)",
        "(290.000000, 70.000000, 0.000000)",
        "(290.000000, 70.000000, 0.000000)",
        "(290.000000, 70.000000, 0.000000)",
        "(290.000000, 70.000000, 0.000000)",
        "(290.000000, 70.000000, 0.000000)",
        "(290.000000, 70.000000, 0.000000)",
        "(290.000000, 70.000000, 0.000000)",
        "(290.000000, 70.000000, 0.000000)",
        "(290.000000, 70.000000, 0.000000)",
        "(290.000000, 70.000000, 0.000000)",
        "(290.000000, 70.000000, 0.000000)",
        "(290.000000, 70.000000, 0.000000)",
        "(290.000000, 70.000000, 0.000000)",
        "(290.000000, 70.000000, 0.000000)",
        "(290.000000, 70.000000, 0.000000)",
        "(290.000000, 70.000000, 0.000000)",
        "(290.000000, 70.000000, 0.000000)",
        "(290.000000, 70.000000, 0.000000)",
        "(290.000000, 70.000000, 0.000000)",
        "(290.000000, 70.000000, 0.000000)",
        "(290.000000, 70.000000, 0.000000)",
        "(290.000000, 70.000000, 0.000000)",
        "(290.000000, 70.000000, 0.000000)",
        "(290.000000, 70.000000, 0.000000)",
        "(290.000000, 70.000000, 0.000000)",
        "(290.000000, 70.000000, 0.000000)",
        "(290.000000, 70.000000, 0.000000)",
        "(290.000000, 70.000000, 0.000000)",
        "(290.000000, 70.000000, 0.000000)",
        "(290.000000, 70.000000, 0.000000)",
        "(290.000000, 70.000000, 0.000000)",
        "(290.000000, 70.000000, 0.000000)",
        "(290.000000, 70.000000, 0.000000)",
        "(290.000000, 70.000000, 0.000000)",
        "(290.000000, 70.000000, 0.000000)",
        "(290.000000, 70.000000, 0.000000)",
        "(290.000000, 70.000000, 0.000000)",
        "(290.000000, 70.000000, 0.000000)",
        "(290.000000, 70.000000, 0.000000)",
        "(290.000000, 70.000000, 0.000000)",
        "(290.000000, 70.000000, 0.000000)",
        "(290.000000, 70.000000, 0.000000)",
        "(290.000000, 70.000000, 0.000000)",
        "(290.000000, 70.000000, 0.000000)",
        "(290.000000, 70.000000, 0.000000)",
        "(290.000000, 70.000000, 0.000000)",
        "(290.000000, 70.000000, 0.000000)",
        "(290.000000, 70.000000, 0.000000)",
        "(290.000000, 70.000000, 0.000000)",
        "(290.000000, 70.000000, 0.000000)",
        "(290.000000, 70.000000, 0.000000)",
        "(290.000000, 70.000000, 0.000000)",
        "(290.000000, 70.000000, 0.000000)",
        "(290.000000, 70.000000, 0.000000)",
        "(290.000000, 70.000000, 0.000000)",
        "(290.000000, 70.000000, 0.000000)",
        "(290.000000, 70.000000, 0.000000)",
        "(290.000000, 70.000000, 0.000000)",
        "(290.000000, 70.000000, 0.000000)",
        "(290.000000, 70.000000, 0.000000)",
        "(290.000000, 70.000000, 0.000000)",
        "(290.000000, 70.000000, 0.000000)",
        "(290.000000, 70.000000, 0.000000)",
        "(290.000000, 70.000000, 0.000000)",
        "(290.000000, 70.000000, 0.000000)",
        "(290.000000, 70.000000, 0.000000)",
        "(290.000000, 70.000000, 0.000000)",
        "(290.000000, 70.000000, 0.000000)",
        "(290.000000, 70.000000, 0.000000)",
        "(290.000000, 70.000000, 0.000000)",
        "(290.000000, 70.000000, 0.000000)",
        "(290.000000, 70.000000, 0.000000)",
        "(290.000000, 70.000000, 0.000000)",
        "(290.000000, 70.000000, 0.000000)",
        "(290.000000, 70.000000, 0.000000)",
        "(290.000000, 70.000000, 0.000000)",
        "(290.000000, 70.000000, 0.000000)",
        "(290.000000, 70.000000, 0.000000)",
        "(290.000000, 70.000000, 0.000000)",
        "(290.000000, 70.000000, 0.000000)",
        "(290.000000, 70.000000, 0.000000)",
        "(290.000000, 70.000000, 0.000000)",
        "(290.000000, 70.000000, 0.000000)",
        "(290.000000, 70.000000, 0.000000)",
        "(290.000000, 70.000000, 0.000000)",
        "(290.000000, 70.000000, 0.000000)",
        "(290.000000, 70.000000, 0.000000)",
        "(290.000000, 70.000000, 0.000000)",
        "(290.000000, 70.000000, 0.000000)",
        "(290.000000, 70.000000, 0.000000)",
        "(290.000000, 70.000000, 0.000000)",
        "(290.000000, 70.000000, 0.000000)",
        "(290.000000, 70.000000, 0.000000)",
        "(290.000000, 70.000000, 0.000000)",
        "(290.000000, 70.000000, 0.000000)",
        "(290.000000, 70.000000, 0.000000)",
        "(290.000000, 70.000000, 0.000000)",
        "(290.000000, 70.000000, 0.000000)",
        "(290.000000, 70.000000, 0.000000)",
        "(290.000000, 70.000000, 0.000000)",
        "(290.000000, 70.000000, 0.000000)",
        "(290.000000, 70.000000, 0.000000)",
        "(290.000000, 70.000000, 0.000000)",
        "(290.000000, 70.000000, 0.000000)",
        "(290.000000, 70.000000, 0.000000)",
        "(290.000000, 70.000000, 0.000000)",
        "(290.000000, 70.000000, 0.000000)",
        "(290.000000, 70.000000, 0.000000)",
        "(290.000000, 70.000000, 0.000000)",
        "(290.000000, 70.000000, 0.000000)",
        "(290.000000, 70.000000, 0.000000)",
        "(290.000000, 70.000000, 0.000000)",
        "(290.000000, 70.000000, 0.000000)",
        "(290.000000, 70.000000, 0.000000)",
        "(290.000000, 70.000000, 0.000000)",
        "(290.000000, 70.000000, 0.000000)",
        "(290.000000, 70.000000, 0.000000)",
        "(290.000000, 70.000000, 0.000000)",
        "(290.000000, 70.000000, 0.000000)",
        "(290.000000, 70.000000, 0.000000)",
        "(290.000000, 70.000000, 0.000000)",
        "(290.000000, 70.000000, 0.000000)",
        "(290.000000, 70.000000, 0.000000)",
        "(290.000000, 70.000000, 0.000000)",
        "(290.000000, 70.000000, 0.000000)",
        "(290.000000, 70.000000, 0.000000)",
        "(290.000000, 70.000000, 0.000000)",
        "(290.000000, 70.000000, 0.000000)",
        "(290.000000, 70.000000, 0.000000)",
        "(290.000000, 70.000000, 0.000000)",
        "(290.000000, 70.000000, 0.000000)",
        "(290.000000, 70.000000, 0.000000)",
        "(290.000000, 70.000000, 0.000000)",
        "(290.000000, 70.000000, 0.000000)",
        "(290.000000, 70.000000, 0.000000)",
        "(290.000000, 70.000000, 0.000000)",
        "(290.000000, 70.000000, 0.000000)",
        "(290.000000, 70.000000, 0.000000)",
        "(290.000000, 70.000000, 0.000000)",
        "(290.000000, 70.000000, 0.000000)",
        "(290.000000, 70.000000, 0.000000)",
        "(290.000000, 70.000000, 0.000000)",
        "(290.000000, 70.000000, 0.000000)",
        "(290.000000, 70.000000, 0.000000)",
        "(290.000000, 70.000000, 0.000000)",
        "(290.000000, 70.000000, 0.000000)",
        "(290.000000, 70.000000, 0.000000)",
        "(290.000000, 70.000000, 0.000000)",
        "(290.000000, 70.000000, 0.000000)",
        "(290.000000, 70.000000, 0.000000)",
        "(290.000000, 70.000000, 0.000000)",
        "(290.000000, 70.000000, 0.000000)",
        "(290.000000, 70.000000, 0.000000)",
        "(290.000000, 70.000000, 0.000000)",
        "(290.000000, 70.000000, 0.000000)",
        "(290.000000, 70.000000, 0.000000)",
        "(290.000000, 70.000000, 0.000000)",
        "(290.000000, 70.000000, 0.000000)",
        "(290.000000, 70.000000, 0.000000)",
        "(290.000000, 70.000000, 0.000000)",
        "(290.000000, 70.000000, 0.000000)",
        "(290.000000, 70.000000, 0.000000)",
        "(290.000000, 70.000000, 0.000000)",
        "(290.000000, 70.000000, 0.000000)",
        "(290.000000, 70.000000, 0.000000)",
        "(290.000000, 70.000000, 0.000000)",
        "(290.000000, 70.000000, 0.000000)",
        "(290.000000, 70.000000, 0.000000)",
        "(290.000000, 70.000000, 0.000000)",
        "(290.000000, 70.000000, 0.000000)",
        "(290.000000, 70.000000, 0.000000)",
        "(290.000000, 70.000000, 0.000000)",
        "(290.000000, 70.000000, 0.000000)",
        "(290.000000, 70.000000, 0.000000)",
        "(290.000000, 70.000000, 0.000000)",
        "(290.000000, 70.000000, 0.000000)",
        "(290.000000, 70.000000, 0.000000)",
        "(290.000000, 70.000000, 0.000000)",
        "(290.000000, 70.000000, 0.000000)",
        "(290.000000, 70.000000, 0.000000)",
        "(290.000000, 70.000000, 0.000000)",
        "(290.000000, 70.000000, 0.000000)",
        "(290.000000, 70.000000, 0.000000)",
        "(290.000000, 70.000000, 0.000000)",
        "(290.000000, 70.000000, 0.000000)",
        "(290.000000, 70.000000, 0.000000)",
        "(290.000000, 70.000000, 0.000000)",
        "(290.000000, 70.000000, 0.000000)",
        "(290.000000, 70.000000, 0.000000)",
        "(290.000000, 70.000000, 0.000000)",
        "(290.000000, 70.000000, 0.000000)",
        "(290.000000, 70.000000, 0.000000)",
        "(290.000000, 70.000000, 0.000000)",
        "(290.000000, 70.000000, 0.000000)",
        "(290.000000, 70.000000, 0.000000)",
        "(290.000000, 70.000000, 0.000000)",
        "(290.000000, 70.000000, 0.000000)",
        "(290.000000, 70.000000, 0.000000)",
        "(290.000000, 70.000000, 0.000000)",
        "(290.000000, 70.000000, 0.000000)",
        "(290.000000, 70.000000, 0.000000)",
        "(290.000000, 70.000000, 0.000000)",
        "(290.000000, 70.000000, 0.000000)",
        "(290.000000, 70.000000, 0.000000)",
        "(290.000000, 70.000000, 0.000000)",
        "(290.000000, 70.000000, 0.000000)",
        "(290.000000, 70.000000, 0.000000)",
        "(290.000000, 70.000000, 0.000000)",
        "(290.000000, 70.000000, 0.000000)",
        "(290.000000, 70.000000, 0.000000)",
        "(290.000000, 70.000000, 0.000000)",
        "(290.000000, 70.000000, 0.000000)",
        "(290.000000, 70.000000, 0.000000)",
        "(290.000000, 70.000000, 0.000000)",
        "(290.000000, 70.000000, 0.000000)",
        "(290.000000, 70.000000, 0.000000)",
        "(290.000000, 70.000000, 0.000000)",
        "(290.000000, 70.000000, 0.000000)",
        "(290.000000, 70.000000, 0.000000)",
        "(290.000000, 70.000000, 0.000000)",
        "(290.000000, 70.000000, 0.000000)",
        "(290.000000, 70.000000, 0.000000)",
        "(290.000000, 70.000000, 0.000000)",
        "(290.000000, 70.000000, 0.000000)",
        "(290.000000, 70.000000, 0.000000)",
        "(290.000000, 70.000000, 0.000000)",
        "(290.000000, 70.000000, 0.000000)",
        "(290.000000, 70.000000, 0.000000)",
        "(290.000000, 70.000000, 0.000000)",
        "(290.000000, 70.000000, 0.000000)",
        "(290.000000, 70.000000, 0.000000)",
        "(290.000000, 70.000000, 0.000000)",
        "(290.000000, 70.000000, 0.000000)",
        "(290.000000, 70.000000, 0.000000)",
        "(290.000000, 70.000000, 0.000000)",
        "(290.000000, 70.000000, 0.000000)",
        "(290.000000, 70.000000, 0.000000)",
        "(290.000000, 70.000000, 0.000000)",
        "(290.000000, 70.000000, 0.000000)",
        "(290.000000, 70.000000, 0.000000)",
        "(290.000000, 70.000000, 0.000000)",
        "(290.000000, 70.000000, 0.000000)",
        "(290.000000, 70.000000, 0.000000)",
        "(290.000000, 70.000000, 0.000000)",
        "(290.000000, 70.000000, 0.000000)",
        "(290.000000, 70.000000, 0.000000)",
        "(290.000000, 70.000000, 0.000000)",
        "(290.000000, 70.000000, 0.000000)",
        "(290.000000, 70.000000, 0.000000)",
        "(290.000000, 70.000000, 0.000000)",
        "(290.000000, 70.000000, 0.000000)",
        "(290.000000, 70.000000, 0.000000)",
        "(290.000000, 70.000000, 0.000000)",
        "(290.000000, 70.000000, 0.000000)",
        "(290.000000, 70.000000, 0.000000)",
        "(290.000000, 70.000000, 0.000000)",
        "(290.000000, 70.000000, 0.000000)",
        "(290.000000, 70.000000, 0.000000)",
        "(290.000000, 70.000000, 0.000000)",
        "(290.000000, 70.000000, 0.000000)",
        "(290.000000, 70.000000, 0.000000)",
        "(290.000000, 70.000000, 0.000000)",
        "(290.000000, 70.000000, 0.000000)",
        "(290.000000, 70.000000, 0.000000)",
        "(290.000000, 70.000000, 0.000000)",
        "(290.000000, 70.000000, 0.000000)",
        "(290.000000, 70.000000, 0.000000)",
        "(290.000000, 70.000000, 0.000000)",
        "(290.000000, 70.000000, 0.000000)",
        "(290.000000, 70.000000, 0.000000)",
        "(290.000000, 70.000000, 0.000000)",
        "(290.000000, 70.000000, 0.000000)",
        "(290.000000, 70.000000, 0.000000)",
        "(290.000000, 70.000000, 0.000000)",
        "(290.000000, 70.000000, 0.000000)",
        "(290.000000, 70.000000, 0.000000)",
        "(290.000000, 70.000000, 0.000000)",
        "(290.000000, 70.000000, 0.000000)",
        "(290.000000, 70.000000, 0.000000)",
        "(290.000000, 70.000000, 0.000000)",
        "(290.000000, 70.000000, 0.000000)",
        "(290.000000, 70.000000, 0.000000)",
        "(290.000000, 70.000000, 0.000000)",
        "(290.000000, 70.000000, 0.000000)",
        "(290.000000, 70.000000, 0.000000)",
        "(290.000000, 70.000000, 0.000000)",
        "(290.000000, 70.000000, 0.000000)",
        "(290.000000, 70.000000, 0.000000)",
        "(290.000000, 70.000000, 0.000000)",
        "(290.000000, 70.000000, 0.000000)",
        "(290.000000, 70.000000, 0.000000)",
        "(290.000000, 70.000000, 0.000000)",
        "(290.000000, 70.000000, 0.000000)",
        "(290.000000, 70.000000, 0.000000)",
        "(290.000000, 70.000000, 0.000000)",
        "(290.000000, 70.000000, 0.000000)",
        "(290.000000, 70.000000, 0.000000)",
        "(290.000000, 70.000000, 0.000000)",
        "(290.000000, 70.000000, 0.000000)",
        "(290.000000, 70.000000, 0.000000)",
        "(290.000000, 70.000000, 0.000000)",
        "(290.000000, 70.000000, 0.000000)",
        "(290.000000, 70.000000, 0.000000)",
        "(290.000000, 70.000000, 0.000000)",
        "(290.000000, 70.000000, 0.000000)",
        "(290.000000, 70.000000, 0.000000)",
        "(290.000000, 70.000000, 0.000000)",
        "(290.000000, 70.000000, 0.000000)",
        "(290.000000, 70.000000, 0.000000)",
        "(290.000000, 70.000000, 0.000000)",
        "(290.000000, 70.000000, 0.000000)",
        "(290.000000, 70.000000, 0.000000)",
        "(290.000000, 70.000000, 0.000000)",
        "(290.000000, 70.000000, 0.000000)",
        "(290.000000, 70.000000, 0.000000)",
        "(290.000000, 70.000000, 0.000000)",
        "(290.000000, 70.000000, 0.000000)",
        "(290.000000, 70.000000, 0.000000)",
        "(290.000000, 70.000000, 0.000000)",
        "(290.000000, 70.000000, 0.000000)",
        "(290.000000, 70.000000, 0.000000)",
        "(290.000000, 70.000000, 0.000000)",
        "(290.000000, 70.000000, 0.000000)",
        "(290.000000, 70.000000, 0.000000)",
        "(290.000000, 70.000000, 0.000000)",
        "(290.000000, 70.000000, 0.000000)",
        "(290.000000, 70.000000, 0.000000)",
        "(290.000000, 70.000000, 0.000000)",
        "(290.000000, 70.000000, 0.000000)",
        "(290.000000, 70.000000, 0.000000)",
        "(290.000000, 70.000000, 0.000000)",
        "(290.000000, 70.000000, 0.000000)",
        "(290.000000, 70.000000, 0.000000)",
        "(290.000000, 70.000000, 0.000000)",
        "(290.000000, 70.000000, 0.000000)",
        "(290.000000, 70.000000, 0.000000)",
        "(290.000000, 70.000000, 0.000000)",
        "(290.000000, 70.000000, 0.000000)",
        "(290.000000, 70.000000, 0.000000)",
        "(290.000000, 70.000000, 0.000000)",
        "(290.000000, 70.000000, 0.000000)",
        "(290.000000, 70.000000, 0.000000)",
        "(290.000000, 70.000000, 0.000000)",
        "(290.000000, 70.000000, 0.000000)",
        "(290.000000, 70.000000, 0.000000)",
        "(290.000000, 70.000000, 0.000000)",
        "(290.000000, 70.000000, 0.000000)",
        "(290.000000, 70.000000, 0.000000)",
        "(290.000000, 70.000000, 0.000000)",
        "(290.000000, 70.000000, 0.000000)",
        "(290.000000, 70.000000, 0.000000)",
        "(290.000000, 70.000000, 0.000000)",
        "(290.000000, 70.000000, 0.000000)",
        "(290.000000, 70.000000, 0.000000)",
        "(290.000000, 70.000000, 0.000000)",
        "(290.000000, 70.000000, 0.000000)",
        "(290.000000, 70.000000, 0.000000)",
        "(290.000000, 70.000000, 0.000000)",
        "(290.000000, 70.000000, 0.000000)",
        "(290.000000, 70.000000, 0.000000)",
        "(290.000000, 70.000000, 0.000000)",
        "(290.000000, 70.000000, 0.000000)",
        "(290.000000, 70.000000, 0.000000)",
        "(290.000000, 70.000000, 0.000000)",
        "(290.000000, 70.000000, 0.000000)",
        "(290.000000, 70.000000, 0.000000)",
        "(290.000000, 70.000000, 0.000000)",
        "(290.000000, 70.000000, 0.000000)",
        "(290.000000, 70.000000, 0.000000)",
        "(290.000000, 70.000000, 0.000000)",
        "(290.000000, 70.000000, 0.000000)",
        "(290.000000, 70.000000, 0.000000)",
        "(290.000000, 70.000000, 0.000000)",
        "(290.000000, 70.000000, 0.000000)",
        "(290.000000, 70.000000, 0.000000)",
        "(290.000000, 70.000000, 0.000000)",
        "(290.000000, 70.000000, 0.000000)",
        "(290.000000, 70.000000, 0.000000)",
        "(290.000000, 70.000000, 0.000000)",
        "(290.000000, 70.000000, 0.000000)",
        "(290.000000, 70.000000, 0.000000)",
        "(290.000000, 70.000000, 0.000000)",
        "(290.000000, 70.000000, 0.000000)",
        "(290.000000, 70.000000, 0.000000)",
        "(290.000000, 70.000000, 0.000000)",
        "(290.000000, 70.000000, 0.000000)",
        "(290.000000, 70.000000, 0.000000)",
        "(290.000000, 70.000000, 0.000000)",
        "(290.000000, 70.000000, 0.000000)",
        "(290.000000, 70.000000, 0.000000)",
        "(290.000000, 70.000000, 0.000000)",
        "(290.000000, 70.000000, 0.000000)",
        "(290.000000, 70.000000, 0.000000)",
        "(290.000000, 70.000000, 0.000000)",
        "(290.000000, 70.000000, 0.000000)",
        "(290.000000, 70.000000, 0.000000)",
        "(290.000000, 70.000000, 0.000000)",
        "(290.000000, 70.000000, 0.000000)",
        "(290.000000, 70.000000, 0.000000)",
        "(290.000000, 70.000000, 0.000000)",
        "(290.000000, 70.000000, 0.000000)",
        "(290.000000, 70.000000, 0.000000)",
        "(290.000000, 70.000000, 0.000000)",
        "(290.000000, 70.000000, 0.000000)",
        "(290.000000, 70.000000, 0.000000)",
        "(290.000000, 70.000000, 0.000000)",
        "(290.000000, 70.000000, 0.000000)",
        "(290.000000, 70.000000, 0.000000)",
        "(290.000000, 70.000000, 0.000000)",
        "(290.000000, 70.000000, 0.000000)",
        "(290.000000, 70.000000, 0.000000)",
        "(290.000000, 70.000000, 0.000000)",
        "(290.000000, 70.000000, 0.000000)",
        "(290.000000, 70.000000, 0.000000)",
        "(290.000000, 70.000000, 0.000000)",
        "(290.000000, 70.000000, 0.000000)",
        "(290.000000, 70.000000, 0.000000)",
        "(290.000000, 70.000000, 0.000000)",
        "(290.000000, 70.000000, 0.000000)",
        "(290.000000, 70.000000, 0.000000)",
        "(290.000000, 70.000000, 0.000000)",
        "(290.000000, 70.000000, 0.000000)",
        "(290.000000, 70.000000, 0.000000)",
        "(290.000000, 70.000000, 0.000000)",
        "(290.000000, 70.000000, 0.000000)",
        "(290.000000, 70.000000, 0.000000)",
        "(290.000000, 70.000000, 0.000000)",
        "(290.000000, 70.000000, 0.000000)",
        "(290.000000, 70.000000, 0.000000)",
        "(290.000000, 70.000000, 0.000000)",
        "(290.000000, 70.000000, 0.000000)",
        "(290.000000, 70.000000, 0.000000)",
        "(290.000000, 70.000000, 0.000000)",
        "(290.000000, 70.000000, 0.000000)",
        "(290.000000, 70.000000, 0.000000)",
        "(290.000000, 70.000000, 0.000000)",
        "(290.000000, 70.000000, 0.000000)",
        "(290.000000, 70.000000, 0.000000)",
        "(290.000000, 70.000000, 0.000000)",
        "(290.000000, 70.000000, 0.000000)",
        "(290.000000, 70.000000, 0.000000)",
        "(290.000000, 70.000000, 0.000000)",
        "(290.000000, 70.000000, 0.000000)",
        "(290.000000, 70.000000, 0.000000)",
        "(290.000000, 70.000000, 0.000000)",
        "(290.000000, 70.000000, 0.000000)",
        "(290.000000, 70.000000, 0.000000)",
        "(290.000000, 70.000000, 0.000000)",
        "(290.000000, 70.000000, 0.000000)",
        "(290.000000, 70.000000, 0.000000)",
        "(290.000000, 70.000000, 0.000000)",
        "(290.000000, 70.000000, 0.000000)",
        "(290.000000, 70.000000, 0.000000)",
        "(290.000000, 70.000000, 0.000000)",
        "(290.000000, 70.000000, 0.000000)",
        "(290.000000, 70.000000, 0.000000)",
        "(290.000000, 70.000000, 0.000000)",
        "(290.000000, 70.000000, 0.000000)",
        "(290.000000, 70.000000, 0.000000)",
        "(290.000000, 70.000000, 0.000000)",
        "(290.000000, 70.000000, 0.000000)",
        "(290.000000, 70.000000, 0.000000)",
        "(290.000000, 70.000000, 0.000000)",
        "(290.000000, 70.000000, 0.000000)",
        "(290.000000, 70.000000, 0.000000)",
        "(290.000000, 70.000000, 0.000000)",
        "(290.000000, 70.000000, 0.000000)",
        "(290.000000, 70.000000, 0.000000)",
        "(290.000000, 70.000000, 0.000000)",
        "(290.000000, 70.000000, 0.000000)",
        "(290.000000, 70.000000, 0.000000)",
        "(290.000000, 70.000000, 0.000000)",
        "(290.000000, 70.000000, 0.000000)",
        "(290.000000, 70.000000, 0.000000)",
        "(290.000000, 70.000000, 0.000000)",
        "(290.000000, 70.000000, 0.000000)",
        "(290.000000, 70.000000, 0.000000)",
        "(290.000000, 70.000000, 0.000000)",
        "(290.000000, 70.000000, 0.000000)",
        "(290.000000, 70.000000, 0.000000)",
        "(290.000000, 70.000000, 0.000000)",
        "(290.000000, 70.000000, 0.000000)",
        "(290.000000, 70.000000, 0.000000)",
        "(290.000000, 70.000000, 0.000000)",
[truncated: 250,182 more chars]
