# Supplementary material for: Playing the mirror game in virtual reality with an autonomous character
Source: Sci Rep. 2022 Dec 9;12:21329. doi: 10.1038/s41598-022-25197-z (PMC9734752; doi:10.1038/s41598-022-25197-z)
Supplement: Supplementary file 2 — Supplementary Information 1. [file 41598_2022_25197_MOESM2_ESM.zip › Data/Couple18/condition2_trial1_player2.json]

{
    "isFemale": false,
    "eyesLevel": 1.684356689453125,
    "timestamps": [
        0.0,
        0.02001953125,
        0.0400390625,
        0.05999755859375,
        0.08001708984375,
        0.10003662109375,
        0.1199951171875,
        0.1400146484375,
        0.1600341796875,
        0.17999267578125,
        0.20001220703125,
        0.22003173828125,
        0.239990234375,
        0.260009765625,
        0.280029296875,
        0.29998779296875,
        0.32000732421875,
        0.34002685546875,
        0.36004638671875,
        0.3800048828125,
        0.4000244140625,
        0.4200439453125,
        0.44000244140625,
        0.46002197265625,
        0.48004150390625,
        0.5,
        0.52001953125,
        0.5400390625,
        0.55999755859375,
        0.58001708984375,
        0.60003662109375,
        0.6199951171875,
        0.6400146484375,
        0.6600341796875,
        0.67999267578125,
        0.70001220703125,
        0.72003173828125,
        0.739990234375,
        0.760009765625,
        0.780029296875,
        0.79998779296875,
        0.82000732421875,
        0.84002685546875,
        0.86004638671875,
        0.8800048828125,
        0.9000244140625,
        0.9200439453125,
        0.94000244140625,
        0.96002197265625,
        0.98004150390625,
        1.0,
        1.02001953125,
        1.0400390625,
        1.05999755859375,
        1.08001708984375,
        1.10003662109375,
        1.1199951171875,
        1.1400146484375,
        1.1600341796875,
        1.17999267578125,
        1.20001220703125,
        1.22003173828125,
        1.239990234375,
        1.260009765625,
        1.280029296875,
        1.29998779296875,
        1.32000732421875,
        1.34002685546875,
        1.36004638671875,
        1.3800048828125,
        1.4000244140625,
        1.4200439453125,
        1.44000244140625,
        1.46002197265625,
        1.48004150390625,
        1.5,
        1.52001953125,
        1.5400390625,
        1.55999755859375,
        1.58001708984375,
        1.60003662109375,
        1.6199951171875,
        1.6400146484375,
        1.6600341796875,
        1.67999267578125,
        1.70001220703125,
        1.72003173828125,
        1.739990234375,
        1.760009765625,
        1.780029296875,
        1.79998779296875,
        1.82000732421875,
        1.84002685546875,
        1.86004638671875,
        1.8800048828125,
        1.9000244140625,
        1.9200439453125,
        1.94000244140625,
        1.96002197265625,
        1.98004150390625,
        2.0,
        2.02001953125,
        2.0400390625,
        2.05999755859375,
        2.08001708984375,
        2.10003662109375,
        2.1199951171875,
        2.1400146484375,
        2.1600341796875,
        2.17999267578125,
        2.20001220703125,
        2.22003173828125,
        2.239990234375,
        2.260009765625,
        2.280029296875,
        2.29998779296875,
        2.32000732421875,
        2.34002685546875,
        2.36004638671875,
        2.3800048828125,
        2.4000244140625,
        2.4200439453125,
        2.44000244140625,
        2.46002197265625,
        2.48004150390625,
        2.5,
        2.52001953125,
        2.5400390625,
        2.55999755859375,
        2.58001708984375,
        2.60003662109375,
        2.6199951171875,
        2.6400146484375,
        2.6600341796875,
        2.67999267578125,
        2.70001220703125,
        2.72003173828125,
        2.739990234375,
        2.760009765625,
        2.780029296875,
        2.79998779296875,
        2.82000732421875,
        2.84002685546875,
        2.86004638671875,
        2.8800048828125,
        2.9000244140625,
        2.9200439453125,
        2.94000244140625,
        2.96002197265625,
        2.98004150390625,
        3.0,
        3.02001953125,
        3.0400390625,
        3.05999755859375,
        3.08001708984375,
        3.10003662109375,
        3.1199951171875,
        3.1400146484375,
        3.1600341796875,
        3.17999267578125,
        3.20001220703125,
        3.22003173828125,
        3.239990234375,
        3.260009765625,
        3.280029296875,
        3.29998779296875,
        3.32000732421875,
        3.34002685546875,
        3.36004638671875,
        3.3800048828125,
        3.4000244140625,
        3.4200439453125,
        3.44000244140625,
        3.46002197265625,
        3.48004150390625,
        3.5,
        3.52001953125,
        3.5400390625,
        3.55999755859375,
        3.58001708984375,
        3.60003662109375,
        3.6199951171875,
        3.6400146484375,
        3.6600341796875,
        3.67999267578125,
        3.70001220703125,
        3.72003173828125,
        3.739990234375,
        3.760009765625,
        3.780029296875,
        3.79998779296875,
        3.82000732421875,
        3.84002685546875,
        3.86004638671875,
        3.8800048828125,
        3.9000244140625,
        3.9200439453125,
        3.94000244140625,
        3.96002197265625,
        3.98004150390625,
        4.0,
        4.02001953125,
        4.0400390625,
        4.05999755859375,
        4.08001708984375,
        4.10003662109375,
        4.1199951171875,
        4.1400146484375,
        4.1600341796875,
        4.17999267578125,
        4.20001220703125,
        4.22003173828125,
        4.239990234375,
        4.260009765625,
        4.280029296875,
        4.29998779296875,
        4.32000732421875,
        4.34002685546875,
        4.36004638671875,
        4.3800048828125,
        4.4000244140625,
        4.4200439453125,
        4.44000244140625,
        4.46002197265625,
        4.48004150390625,
        4.5,
        4.52001953125,
        4.5400390625,
        4.55999755859375,
        4.58001708984375,
        4.60003662109375,
        4.6199951171875,
        4.6400146484375,
        4.6600341796875,
        4.67999267578125,
        4.70001220703125,
        4.72003173828125,
        4.739990234375,
        4.760009765625,
        4.780029296875,
        4.79998779296875,
        4.82000732421875,
        4.84002685546875,
        4.86004638671875,
        4.8800048828125,
        4.9000244140625,
        4.9200439453125,
        4.94000244140625,
        4.96002197265625,
        4.98004150390625,
        5.0,
        5.02001953125,
        5.0400390625,
        5.05999755859375,
        5.08001708984375,
        5.10003662109375,
        5.1199951171875,
        5.1400146484375,
        5.1600341796875,
        5.17999267578125,
        5.20001220703125,
        5.22003173828125,
        5.239990234375,
        5.260009765625,
        5.280029296875,
        5.29998779296875,
        5.32000732421875,
        5.34002685546875,
        5.36004638671875,
        5.3800048828125,
        5.4000244140625,
        5.4200439453125,
        5.44000244140625,
        5.46002197265625,
        5.48004150390625,
        5.5,
        5.52001953125,
        5.5400390625,
        5.55999755859375,
        5.58001708984375,
        5.60003662109375,
        5.6199951171875,
        5.6400146484375,
        5.6600341796875,
        5.67999267578125,
        5.70001220703125,
        5.72003173828125,
        5.739990234375,
        5.760009765625,
        5.780029296875,
        5.79998779296875,
        5.82000732421875,
        5.84002685546875,
        5.86004638671875,
        5.8800048828125,
        5.9000244140625,
        5.9200439453125,
        5.94000244140625,
        5.96002197265625,
        5.98004150390625,
        6.0,
        6.02001953125,
        6.0400390625,
        6.05999755859375,
        6.08001708984375,
        6.10003662109375,
        6.1199951171875,
        6.1400146484375,
        6.1600341796875,
        6.17999267578125,
        6.20001220703125,
        6.22003173828125,
        6.239990234375,
        6.260009765625,
        6.280029296875,
        6.29998779296875,
        6.32000732421875,
        6.34002685546875,
        6.36004638671875,
        6.3800048828125,
        6.4000244140625,
        6.4200439453125,
        6.44000244140625,
        6.46002197265625,
        6.48004150390625,
        6.5,
        6.52001953125,
        6.5400390625,
        6.55999755859375,
        6.58001708984375,
        6.60003662109375,
        6.6199951171875,
        6.6400146484375,
        6.6600341796875,
        6.67999267578125,
        6.70001220703125,
        6.72003173828125,
        6.739990234375,
        6.760009765625,
        6.780029296875,
        6.79998779296875,
        6.82000732421875,
        6.84002685546875,
        6.86004638671875,
        6.8800048828125,
        6.9000244140625,
        6.9200439453125,
        6.94000244140625,
        6.96002197265625,
        6.98004150390625,
        7.0,
        7.02001953125,
        7.0400390625,
        7.05999755859375,
        7.08001708984375,
        7.10003662109375,
        7.1199951171875,
        7.1400146484375,
        7.1600341796875,
        7.17999267578125,
        7.20001220703125,
        7.22003173828125,
        7.239990234375,
        7.260009765625,
        7.280029296875,
        7.29998779296875,
        7.32000732421875,
        7.34002685546875,
        7.36004638671875,
        7.3800048828125,
        7.4000244140625,
        7.4200439453125,
        7.44000244140625,
        7.46002197265625,
        7.48004150390625,
        7.5,
        7.52001953125,
        7.5400390625,
        7.55999755859375,
        7.58001708984375,
        7.60003662109375,
        7.6199951171875,
        7.6400146484375,
        7.6600341796875,
        7.67999267578125,
        7.70001220703125,
        7.72003173828125,
        7.739990234375,
        7.760009765625,
        7.780029296875,
        7.79998779296875,
        7.82000732421875,
        7.84002685546875,
        7.86004638671875,
        7.8800048828125,
        7.9000244140625,
        7.9200439453125,
        7.94000244140625,
        7.96002197265625,
        7.98004150390625,
        8.0,
        8.02001953125,
        8.0400390625,
        8.05999755859375,
        8.08001708984375,
        8.10003662109375,
        8.1199951171875,
        8.1400146484375,
        8.1600341796875,
        8.17999267578125,
        8.20001220703125,
        8.22003173828125,
        8.239990234375,
        8.260009765625,
        8.280029296875,
        8.29998779296875,
        8.32000732421875,
        8.34002685546875,
        8.36004638671875,
        8.3800048828125,
        8.4000244140625,
        8.4200439453125,
        8.44000244140625,
        8.46002197265625,
        8.48004150390625,
        8.5,
        8.52001953125,
        8.5400390625,
        8.55999755859375,
        8.58001708984375,
        8.60003662109375,
        8.6199951171875,
        8.6400146484375,
        8.6600341796875,
        8.67999267578125,
        8.70001220703125,
        8.72003173828125,
        8.739990234375,
        8.760009765625,
        8.780029296875,
        8.79998779296875,
        8.82000732421875,
        8.84002685546875,
        8.86004638671875,
        8.8800048828125,
        8.9000244140625,
        8.9200439453125,
        8.94000244140625,
        8.96002197265625,
        8.98004150390625,
        9.0,
        9.02001953125,
        9.0400390625,
        9.05999755859375,
        9.08001708984375,
        9.10003662109375,
        9.1199951171875,
        9.1400146484375,
        9.1600341796875,
        9.17999267578125,
        9.20001220703125,
        9.22003173828125,
        9.239990234375,
        9.260009765625,
        9.280029296875,
        9.29998779296875,
        9.32000732421875,
        9.34002685546875,
        9.36004638671875,
        9.3800048828125,
        9.4000244140625,
        9.4200439453125,
        9.44000244140625,
        9.46002197265625,
        9.48004150390625,
        9.5,
        9.52001953125,
        9.5400390625,
        9.55999755859375,
        9.58001708984375,
        9.60003662109375,
        9.6199951171875,
        9.6400146484375,
        9.6600341796875,
        9.67999267578125,
        9.70001220703125,
        9.72003173828125,
        9.739990234375,
        9.760009765625,
        9.780029296875,
        9.79998779296875,
        9.82000732421875,
        9.84002685546875,
        9.86004638671875,
        9.8800048828125,
        9.9000244140625,
        9.9200439453125,
        9.94000244140625,
        9.96002197265625,
        9.98004150390625,
        10.0,
        10.02001953125,
        10.0400390625,
        10.05999755859375,
        10.08001708984375,
        10.10003662109375,
        10.1199951171875,
        10.1400146484375,
        10.1600341796875,
        10.17999267578125,
        10.20001220703125,
        10.22003173828125,
        10.239990234375,
        10.260009765625,
        10.280029296875,
        10.29998779296875,
        10.32000732421875,
        10.34002685546875,
        10.36004638671875,
        10.3800048828125,
        10.4000244140625,
        10.4200439453125,
        10.44000244140625,
        10.46002197265625,
        10.48004150390625,
        10.5,
        10.52001953125,
        10.5400390625,
        10.55999755859375,
        10.58001708984375,
        10.60003662109375,
        10.6199951171875,
        10.6400146484375,
        10.6600341796875,
        10.67999267578125,
        10.70001220703125,
        10.72003173828125,
        10.739990234375,
        10.760009765625,
        10.780029296875,
        10.79998779296875,
        10.82000732421875,
        10.84002685546875,
        10.86004638671875,
        10.8800048828125,
        10.9000244140625,
        10.9200439453125,
        10.94000244140625,
        10.96002197265625,
        10.98004150390625,
        11.0,
        11.02001953125,
        11.0400390625,
        11.05999755859375,
        11.08001708984375,
        11.10003662109375,
        11.1199951171875,
        11.1400146484375,
        11.1600341796875,
        11.17999267578125,
        11.20001220703125,
        11.22003173828125,
        11.239990234375,
        11.260009765625,
        11.280029296875,
        11.29998779296875,
        11.32000732421875,
        11.34002685546875,
        11.36004638671875,
        11.3800048828125,
        11.4000244140625,
        11.4200439453125,
        11.44000244140625,
        11.46002197265625,
        11.48004150390625,
        11.5,
        11.52001953125,
        11.5400390625,
        11.55999755859375,
        11.58001708984375,
        11.60003662109375,
        11.6199951171875,
        11.6400146484375,
        11.6600341796875,
        11.67999267578125,
        11.70001220703125,
        11.72003173828125,
        11.739990234375,
        11.760009765625,
        11.780029296875,
        11.79998779296875,
        11.82000732421875,
        11.84002685546875,
        11.86004638671875,
        11.8800048828125,
        11.9000244140625,
        11.9200439453125,
        11.94000244140625,
        11.96002197265625,
        11.98004150390625,
        12.0,
        12.02001953125,
        12.0400390625,
        12.05999755859375,
        12.08001708984375,
        12.10003662109375,
        12.1199951171875,
        12.1400146484375,
        12.1600341796875,
        12.17999267578125,
        12.20001220703125,
        12.22003173828125,
        12.239990234375,
        12.260009765625,
        12.280029296875,
        12.29998779296875,
        12.32000732421875,
        12.34002685546875,
        12.36004638671875,
        12.3800048828125,
        12.4000244140625,
        12.4200439453125,
        12.44000244140625,
        12.46002197265625,
        12.48004150390625,
        12.5,
        12.52001953125,
        12.5400390625,
        12.55999755859375,
        12.58001708984375,
        12.60003662109375,
        12.6199951171875,
        12.6400146484375,
        12.6600341796875,
        12.67999267578125,
        12.70001220703125,
        12.72003173828125,
        12.739990234375,
        12.760009765625,
        12.780029296875,
        12.79998779296875,
        12.82000732421875,
        12.84002685546875,
        12.86004638671875,
        12.8800048828125,
        12.9000244140625,
        12.9200439453125,
        12.94000244140625,
        12.96002197265625,
        12.98004150390625,
        13.0,
        13.02001953125,
        13.0400390625,
        13.05999755859375,
        13.08001708984375,
        13.10003662109375,
        13.1199951171875,
        13.1400146484375,
        13.1600341796875,
        13.17999267578125,
        13.20001220703125,
        13.22003173828125,
        13.239990234375,
        13.260009765625,
        13.280029296875,
        13.29998779296875,
        13.32000732421875,
        13.34002685546875,
        13.36004638671875,
        13.3800048828125,
        13.4000244140625,
        13.4200439453125,
        13.44000244140625,
        13.46002197265625,
        13.48004150390625,
        13.5,
        13.52001953125,
        13.5400390625,
        13.55999755859375,
        13.58001708984375,
        13.60003662109375,
        13.6199951171875,
        13.6400146484375,
        13.6600341796875,
        13.67999267578125,
        13.70001220703125,
        13.72003173828125,
        13.739990234375,
        13.760009765625,
        13.780029296875,
        13.79998779296875,
        13.82000732421875,
        13.84002685546875,
        13.86004638671875,
        13.8800048828125,
        13.9000244140625,
        13.9200439453125,
        13.94000244140625,
        13.96002197265625,
        13.98004150390625,
        14.0,
        14.02001953125,
        14.0400390625,
        14.05999755859375,
        14.08001708984375,
        14.10003662109375,
        14.1199951171875,
        14.1400146484375,
        14.1600341796875,
        14.17999267578125,
        14.20001220703125,
        14.22003173828125,
        14.239990234375,
        14.260009765625,
        14.280029296875,
        14.29998779296875,
        14.32000732421875,
        14.34002685546875,
        14.36004638671875,
        14.3800048828125,
        14.4000244140625,
        14.4200439453125,
        14.44000244140625,
        14.46002197265625,
        14.48004150390625,
        14.5,
        14.52001953125,
        14.5400390625,
        14.55999755859375,
        14.58001708984375,
        14.60003662109375,
        14.6199951171875,
        14.6400146484375,
        14.6600341796875,
        14.67999267578125,
        14.70001220703125,
        14.72003173828125,
        14.739990234375,
        14.760009765625,
        14.780029296875,
        14.79998779296875,
        14.82000732421875,
        14.84002685546875,
        14.86004638671875,
        14.8800048828125,
        14.9000244140625,
        14.9200439453125,
        14.94000244140625,
        14.96002197265625,
        14.98004150390625,
        15.0,
        15.02001953125,
        15.0400390625,
        15.05999755859375,
        15.08001708984375,
        15.10003662109375,
        15.1199951171875,
        15.1400146484375,
        15.1600341796875,
        15.17999267578125,
        15.20001220703125,
        15.22003173828125,
        15.239990234375,
        15.260009765625,
        15.280029296875,
        15.29998779296875,
        15.32000732421875,
        15.34002685546875,
        15.36004638671875,
        15.3800048828125,
        15.4000244140625,
        15.4200439453125,
        15.44000244140625,
        15.46002197265625,
        15.48004150390625,
        15.5,
        15.52001953125,
        15.5400390625,
        15.55999755859375,
        15.58001708984375,
        15.60003662109375,
        15.6199951171875,
        15.6400146484375,
        15.6600341796875,
        15.67999267578125,
        15.70001220703125,
        15.72003173828125,
        15.739990234375,
        15.760009765625,
        15.780029296875,
        15.79998779296875,
        15.82000732421875,
        15.84002685546875,
        15.86004638671875,
        15.8800048828125,
        15.9000244140625,
        15.9200439453125,
        15.94000244140625,
        15.96002197265625,
        15.98004150390625,
        16.0,
        16.02001953125,
        16.0400390625,
        16.05999755859375,
        16.08001708984375,
        16.10003662109375,
        16.1199951171875,
        16.1400146484375,
        16.1600341796875,
        16.17999267578125,
        16.20001220703125,
        16.22003173828125,
        16.239990234375,
        16.260009765625,
        16.280029296875,
        16.29998779296875,
        16.32000732421875,
        16.34002685546875,
        16.36004638671875,
        16.3800048828125,
        16.4000244140625,
        16.4200439453125,
        16.44000244140625,
        16.46002197265625,
        16.48004150390625,
        16.5,
        16.52001953125,
        16.5400390625,
        16.55999755859375,
        16.58001708984375,
        16.60003662109375,
        16.6199951171875,
        16.6400146484375,
        16.6600341796875,
        16.67999267578125,
        16.70001220703125,
        16.72003173828125,
        16.739990234375,
        16.760009765625,
        16.780029296875,
        16.79998779296875,
        16.82000732421875,
        16.84002685546875,
        16.86004638671875,
        16.8800048828125,
        16.9000244140625,
        16.9200439453125,
        16.94000244140625,
        16.96002197265625,
        16.98004150390625,
        17.0,
        17.02001953125,
        17.0400390625,
        17.05999755859375,
        17.08001708984375,
        17.10003662109375,
        17.1199951171875,
        17.1400146484375,
        17.1600341796875,
        17.17999267578125,
        17.20001220703125,
        17.22003173828125,
        17.239990234375,
        17.260009765625,
        17.280029296875,
        17.29998779296875,
        17.32000732421875,
        17.34002685546875,
        17.36004638671875,
        17.3800048828125,
        17.4000244140625,
        17.4200439453125,
        17.44000244140625,
        17.46002197265625,
        17.48004150390625,
        17.5,
        17.52001953125,
        17.5400390625,
        17.55999755859375,
        17.58001708984375,
        17.60003662109375,
        17.6199951171875,
        17.6400146484375,
        17.6600341796875,
        17.67999267578125,
        17.70001220703125,
        17.72003173828125,
        17.739990234375,
        17.760009765625,
        17.780029296875,
        17.79998779296875,
        17.82000732421875,
        17.84002685546875,
        17.86004638671875,
        17.8800048828125,
        17.9000244140625,
        17.9200439453125,
        17.94000244140625,
        17.96002197265625,
        17.98004150390625,
        18.0,
        18.02001953125,
        18.0400390625,
        18.05999755859375,
        18.08001708984375,
        18.10003662109375,
        18.1199951171875,
        18.1400146484375,
        18.1600341796875,
        18.17999267578125,
        18.20001220703125,
        18.22003173828125,
        18.239990234375,
        18.260009765625,
        18.280029296875,
        18.29998779296875,
        18.32000732421875,
        18.34002685546875,
        18.36004638671875,
        18.3800048828125,
        18.4000244140625,
        18.4200439453125,
        18.44000244140625,
        18.46002197265625,
        18.48004150390625,
        18.5,
        18.52001953125,
        18.5400390625,
        18.55999755859375,
        18.58001708984375,
        18.60003662109375,
        18.6199951171875,
        18.6400146484375,
        18.6600341796875,
        18.67999267578125,
        18.70001220703125,
        18.72003173828125,
        18.739990234375,
        18.760009765625,
        18.780029296875,
        18.79998779296875,
        18.82000732421875,
        18.84002685546875,
        18.86004638671875,
        18.8800048828125,
        18.9000244140625,
        18.9200439453125,
        18.94000244140625,
        18.96002197265625,
        18.98004150390625,
        19.0,
        19.02001953125,
        19.0400390625,
        19.05999755859375,
        19.08001708984375,
        19.10003662109375,
        19.1199951171875,
        19.1400146484375,
        19.1600341796875,
        19.17999267578125,
        19.20001220703125,
        19.22003173828125,
        19.239990234375,
        19.260009765625,
        19.280029296875,
        19.29998779296875,
        19.32000732421875,
        19.34002685546875,
        19.36004638671875,
        19.3800048828125,
        19.4000244140625,
        19.4200439453125,
        19.44000244140625,
        19.46002197265625,
        19.48004150390625,
        19.5,
        19.52001953125,
        19.5400390625,
        19.55999755859375,
        19.58001708984375,
        19.60003662109375,
        19.6199951171875,
        19.6400146484375,
        19.6600341796875,
        19.67999267578125,
        19.70001220703125,
        19.72003173828125,
        19.739990234375,
        19.760009765625,
        19.780029296875,
        19.79998779296875,
        19.82000732421875,
        19.84002685546875,
        19.86004638671875,
        19.8800048828125,
        19.9000244140625,
        19.9200439453125,
        19.94000244140625,
        19.96002197265625,
        19.98004150390625,
        20.0,
        20.02001953125,
        20.0400390625,
        20.05999755859375,
        20.08001708984375,
        20.10003662109375,
        20.1199951171875,
        20.1400146484375,
        20.1600341796875,
        20.17999267578125,
        20.20001220703125,
        20.22003173828125,
        20.239990234375,
        20.260009765625,
        20.280029296875,
        20.29998779296875,
        20.32000732421875,
        20.34002685546875,
        20.36004638671875,
        20.3800048828125,
        20.4000244140625,
        20.4200439453125,
        20.44000244140625,
        20.46002197265625,
        20.48004150390625,
        20.5,
        20.52001953125,
        20.5400390625,
        20.55999755859375,
        20.58001708984375,
        20.60003662109375,
        20.6199951171875,
        20.6400146484375,
        20.6600341796875,
        20.67999267578125,
        20.70001220703125,
        20.72003173828125,
        20.739990234375,
        20.760009765625,
        20.780029296875,
        20.79998779296875,
        20.82000732421875,
        20.84002685546875,
        20.86004638671875,
        20.8800048828125,
        20.9000244140625,
        20.9200439453125,
        20.94000244140625,
        20.96002197265625,
        20.98004150390625,
        21.0,
        21.02001953125,
        21.0400390625,
        21.05999755859375,
        21.08001708984375,
        21.10003662109375,
        21.1199951171875,
        21.1400146484375,
        21.1600341796875,
        21.17999267578125,
        21.20001220703125,
        21.22003173828125,
        21.239990234375,
        21.260009765625,
        21.280029296875,
        21.29998779296875,
        21.32000732421875,
        21.34002685546875,
        21.36004638671875,
        21.3800048828125,
        21.4000244140625,
        21.4200439453125,
        21.44000244140625,
        21.46002197265625,
        21.48004150390625,
        21.5,
        21.52001953125,
        21.5400390625,
        21.55999755859375,
        21.58001708984375,
        21.60003662109375,
        21.6199951171875,
        21.6400146484375,
        21.6600341796875,
        21.67999267578125,
        21.70001220703125,
        21.72003173828125,
        21.739990234375,
        21.760009765625,
        21.780029296875,
        21.79998779296875,
        21.82000732421875,
        21.84002685546875,
        21.86004638671875,
        21.8800048828125,
        21.9000244140625,
        21.9200439453125,
        21.94000244140625,
        21.96002197265625,
        21.98004150390625,
        22.0,
        22.02001953125,
        22.0400390625,
        22.05999755859375,
        22.08001708984375,
        22.10003662109375,
        22.1199951171875,
        22.1400146484375,
        22.1600341796875,
        22.17999267578125,
        22.20001220703125,
        22.22003173828125,
        22.239990234375,
        22.260009765625,
        22.280029296875,
        22.29998779296875,
        22.32000732421875,
        22.34002685546875,
        22.36004638671875,
        22.3800048828125,
        22.4000244140625,
        22.4200439453125,
        22.44000244140625,
        22.46002197265625,
        22.48004150390625,
        22.5,
        22.52001953125,
        22.5400390625,
        22.55999755859375,
        22.58001708984375,
        22.60003662109375,
        22.6199951171875,
        22.6400146484375,
        22.6600341796875,
        22.67999267578125,
        22.70001220703125,
        22.72003173828125,
        22.739990234375,
        22.760009765625,
        22.780029296875,
        22.79998779296875,
        22.82000732421875,
        22.84002685546875,
        22.86004638671875,
        22.8800048828125,
        22.9000244140625,
        22.9200439453125,
        22.94000244140625,
        22.96002197265625,
        22.98004150390625,
        23.0,
        23.02001953125,
        23.0400390625,
        23.05999755859375,
        23.08001708984375,
        23.10003662109375,
        23.1199951171875,
        23.1400146484375,
        23.1600341796875,
        23.17999267578125,
        23.20001220703125,
        23.22003173828125,
        23.239990234375,
        23.260009765625,
        23.280029296875,
        23.29998779296875,
        23.32000732421875,
        23.34002685546875,
        23.36004638671875,
        23.3800048828125,
        23.4000244140625,
        23.4200439453125,
        23.44000244140625,
        23.46002197265625,
        23.48004150390625,
        23.5,
        23.52001953125,
        23.5400390625,
        23.55999755859375,
        23.58001708984375,
        23.60003662109375,
        23.6199951171875,
        23.6400146484375,
        23.6600341796875,
        23.67999267578125,
        23.70001220703125,
        23.72003173828125,
        23.739990234375,
        23.760009765625,
        23.780029296875,
        23.79998779296875,
        23.82000732421875,
        23.84002685546875,
        23.86004638671875,
        23.8800048828125,
        23.9000244140625,
        23.9200439453125,
        23.94000244140625,
        23.96002197265625,
        23.98004150390625,
        24.0,
        24.02001953125,
        24.0400390625,
        24.05999755859375,
        24.08001708984375,
        24.10003662109375,
        24.1199951171875,
        24.1400146484375,
        24.1600341796875,
        24.17999267578125,
        24.20001220703125,
        24.22003173828125,
        24.239990234375,
        24.260009765625,
        24.280029296875,
        24.29998779296875,
        24.32000732421875,
        24.34002685546875,
        24.36004638671875,
        24.3800048828125,
        24.4000244140625,
        24.4200439453125,
        24.44000244140625,
        24.46002197265625,
        24.48004150390625,
        24.5,
        24.52001953125,
        24.5400390625,
        24.55999755859375,
        24.58001708984375,
        24.60003662109375,
        24.6199951171875,
        24.6400146484375,
        24.6600341796875,
        24.67999267578125,
        24.70001220703125,
        24.72003173828125,
        24.739990234375,
        24.760009765625,
        24.780029296875,
        24.79998779296875,
        24.82000732421875,
        24.84002685546875,
        24.86004638671875,
        24.8800048828125,
        24.9000244140625,
        24.9200439453125,
        24.94000244140625,
        24.96002197265625,
        24.98004150390625,
        25.0,
        25.02001953125,
        25.0400390625,
        25.05999755859375,
        25.08001708984375,
        25.10003662109375,
        25.1199951171875,
        25.1400146484375,
        25.1600341796875,
        25.17999267578125,
        25.20001220703125,
        25.22003173828125,
        25.239990234375,
        25.260009765625,
        25.280029296875,
        25.29998779296875,
        25.32000732421875,
        25.34002685546875,
        25.36004638671875,
        25.3800048828125,
        25.4000244140625,
        25.4200439453125,
        25.44000244140625,
        25.46002197265625,
        25.48004150390625,
        25.5,
        25.52001953125,
        25.5400390625,
        25.55999755859375,
        25.58001708984375,
        25.60003662109375,
        25.6199951171875,
        25.6400146484375,
        25.6600341796875,
        25.67999267578125,
        25.70001220703125,
        25.72003173828125,
        25.739990234375,
        25.760009765625,
        25.780029296875,
        25.79998779296875,
        25.82000732421875,
        25.84002685546875,
        25.86004638671875,
        25.8800048828125,
        25.9000244140625,
        25.9200439453125,
        25.94000244140625,
        25.96002197265625,
        25.98004150390625,
        26.0,
        26.02001953125,
        26.0400390625,
        26.05999755859375,
        26.08001708984375,
        26.10003662109375,
        26.1199951171875,
        26.1400146484375,
        26.1600341796875,
        26.17999267578125,
        26.20001220703125,
        26.22003173828125,
        26.239990234375,
        26.260009765625,
        26.280029296875,
        26.29998779296875,
        26.32000732421875,
        26.34002685546875,
        26.36004638671875,
        26.3800048828125,
        26.4000244140625,
        26.4200439453125,
        26.44000244140625,
        26.46002197265625,
        26.48004150390625,
        26.5,
        26.52001953125,
        26.5400390625,
        26.55999755859375,
        26.58001708984375,
        26.60003662109375,
        26.6199951171875,
        26.6400146484375,
        26.6600341796875,
        26.67999267578125,
        26.70001220703125,
        26.72003173828125,
        26.739990234375,
        26.760009765625,
        26.780029296875,
        26.79998779296875,
        26.82000732421875,
        26.84002685546875,
        26.86004638671875,
        26.8800048828125,
        26.9000244140625,
        26.9200439453125,
        26.94000244140625,
        26.96002197265625,
        26.98004150390625,
        27.0,
        27.02001953125,
        27.0400390625,
        27.05999755859375,
        27.08001708984375,
        27.10003662109375,
        27.1199951171875,
        27.1400146484375,
        27.1600341796875,
        27.17999267578125,
        27.20001220703125,
        27.22003173828125,
        27.239990234375,
        27.260009765625,
        27.280029296875,
        27.29998779296875,
        27.32000732421875,
        27.34002685546875,
        27.36004638671875,
        27.3800048828125,
        27.4000244140625,
        27.4200439453125,
        27.44000244140625,
        27.46002197265625,
        27.48004150390625,
        27.5,
        27.52001953125,
        27.5400390625,
        27.55999755859375,
        27.58001708984375,
        27.60003662109375,
        27.6199951171875,
        27.6400146484375,
        27.6600341796875,
        27.67999267578125,
        27.70001220703125,
        27.72003173828125,
        27.739990234375,
        27.760009765625,
        27.780029296875,
        27.79998779296875,
        27.82000732421875,
        27.84002685546875,
        27.86004638671875,
        27.8800048828125,
        27.9000244140625,
        27.9200439453125,
        27.94000244140625,
        27.96002197265625,
        27.98004150390625,
        28.0,
        28.02001953125,
        28.0400390625,
        28.05999755859375,
        28.08001708984375,
        28.10003662109375,
        28.1199951171875,
        28.1400146484375,
        28.1600341796875,
        28.17999267578125,
        28.20001220703125,
        28.22003173828125,
        28.239990234375,
        28.260009765625,
        28.280029296875,
        28.29998779296875,
        28.32000732421875,
        28.34002685546875,
        28.36004638671875,
        28.3800048828125,
        28.4000244140625,
        28.4200439453125,
        28.44000244140625,
        28.46002197265625,
        28.48004150390625,
        28.5,
        28.52001953125,
        28.5400390625,
        28.55999755859375,
        28.58001708984375,
        28.60003662109375,
        28.6199951171875,
        28.6400146484375,
        28.6600341796875,
        28.67999267578125,
        28.70001220703125,
        28.72003173828125,
        28.739990234375,
        28.760009765625,
        28.780029296875,
        28.79998779296875,
        28.82000732421875,
        28.84002685546875,
        28.86004638671875,
        28.8800048828125,
        28.9000244140625,
        28.9200439453125,
        28.94000244140625,
        28.96002197265625,
        28.98004150390625,
        29.0,
        29.02001953125,
        29.0400390625,
        29.05999755859375,
        29.08001708984375,
        29.10003662109375,
        29.1199951171875,
        29.1400146484375,
        29.1600341796875,
        29.17999267578125,
        29.20001220703125,
        29.22003173828125,
        29.239990234375,
        29.260009765625,
        29.280029296875,
        29.29998779296875,
        29.32000732421875,
        29.34002685546875,
        29.36004638671875,
        29.3800048828125,
        29.4000244140625,
        29.4200439453125,
        29.44000244140625,
        29.46002197265625,
        29.48004150390625,
        29.5,
        29.52001953125,
        29.5400390625,
        29.55999755859375,
        29.58001708984375,
        29.60003662109375,
        29.6199951171875,
        29.6400146484375,
        29.6600341796875,
        29.67999267578125,
        29.70001220703125,
        29.72003173828125,
        29.739990234375,
        29.760009765625,
        29.780029296875,
        29.79998779296875,
        29.82000732421875,
        29.84002685546875,
        29.86004638671875,
        29.8800048828125,
        29.9000244140625,
        29.9200439453125,
        29.94000244140625,
        29.96002197265625,
        29.98004150390625,
        30.0,
        30.02001953125,
        30.0400390625,
        30.05999755859375,
        30.08001708984375,
        30.10003662109375,
        30.1199951171875,
        30.1400146484375,
        30.1600341796875,
        30.17999267578125,
        30.20001220703125,
        30.22003173828125,
        30.239990234375,
        30.260009765625,
        30.280029296875,
        30.29998779296875,
        30.32000732421875,
        30.34002685546875,
        30.36004638671875,
        30.3800048828125,
        30.4000244140625,
        30.4200439453125,
        30.44000244140625,
        30.46002197265625,
        30.48004150390625,
        30.5,
        30.52001953125,
        30.5400390625,
        30.55999755859375,
        30.58001708984375,
        30.60003662109375,
        30.6199951171875,
        30.6400146484375,
        30.6600341796875,
        30.67999267578125,
        30.70001220703125,
        30.72003173828125,
        30.739990234375,
        30.760009765625,
        30.780029296875,
        30.79998779296875,
        30.82000732421875,
        30.84002685546875,
        30.86004638671875,
        30.8800048828125,
        30.9000244140625,
        30.9200439453125,
        30.94000244140625,
        30.96002197265625,
        30.98004150390625,
        31.0,
        31.02001953125,
        31.0400390625,
        31.05999755859375,
        31.08001708984375,
        31.10003662109375,
        31.1199951171875,
        31.1400146484375,
        31.1600341796875,
        31.17999267578125,
        31.20001220703125,
        31.22003173828125,
        31.239990234375,
        31.260009765625,
        31.280029296875,
        31.29998779296875,
        31.32000732421875,
        31.34002685546875,
        31.36004638671875,
        31.3800048828125,
        31.4000244140625,
        31.4200439453125,
        31.44000244140625,
        31.46002197265625,
        31.48004150390625,
        31.5,
        31.52001953125,
        31.5400390625,
        31.55999755859375,
        31.58001708984375,
        31.60003662109375,
        31.6199951171875,
        31.6400146484375,
        31.6600341796875,
        31.67999267578125,
        31.70001220703125,
        31.72003173828125,
        31.739990234375,
        31.760009765625,
        31.780029296875,
        31.79998779296875,
        31.82000732421875,
        31.84002685546875,
        31.86004638671875,
        31.8800048828125,
        31.9000244140625,
        31.9200439453125,
        31.94000244140625,
        31.96002197265625,
        31.98004150390625,
        32.0,
        32.02001953125,
        32.0400390625,
        32.05999755859375,
        32.08001708984375,
        32.10003662109375,
        32.1199951171875,
        32.1400146484375,
        32.1600341796875,
        32.17999267578125,
        32.20001220703125,
        32.22003173828125,
        32.239990234375,
        32.260009765625,
        32.280029296875,
        32.29998779296875,
        32.32000732421875,
        32.34002685546875,
        32.36004638671875,
        32.3800048828125,
        32.4000244140625,
        32.4200439453125,
        32.44000244140625,
        32.46002197265625,
        32.48004150390625,
        32.5,
        32.52001953125,
        32.5400390625,
        32.55999755859375,
        32.58001708984375,
        32.60003662109375,
        32.6199951171875,
        32.6400146484375,
        32.6600341796875,
        32.67999267578125,
        32.70001220703125,
        32.72003173828125,
        32.739990234375,
        32.760009765625,
        32.780029296875,
        32.79998779296875,
        32.82000732421875,
        32.84002685546875,
        32.86004638671875,
        32.8800048828125,
        32.9000244140625,
        32.9200439453125,
        32.94000244140625,
        32.96002197265625,
        32.98004150390625,
        33.0,
        33.02001953125,
        33.0400390625,
        33.05999755859375,
        33.08001708984375,
        33.10003662109375,
        33.1199951171875,
        33.1400146484375,
        33.1600341796875,
        33.17999267578125,
        33.20001220703125,
        33.22003173828125,
        33.239990234375,
        33.260009765625,
        33.280029296875,
        33.29998779296875,
        33.32000732421875,
        33.34002685546875,
        33.36004638671875,
        33.3800048828125,
        33.4000244140625,
        33.4200439453125,
        33.44000244140625,
        33.46002197265625,
        33.48004150390625,
        33.5,
        33.52001953125,
        33.5400390625,
        33.55999755859375,
        33.58001708984375,
        33.60003662109375,
        33.6199951171875,
        33.6400146484375,
        33.6600341796875,
        33.67999267578125,
        33.70001220703125,
        33.72003173828125,
        33.739990234375,
        33.760009765625,
        33.780029296875,
        33.79998779296875,
        33.82000732421875,
        33.84002685546875,
        33.86004638671875,
        33.8800048828125,
        33.9000244140625,
        33.9200439453125,
        33.94000244140625,
        33.96002197265625,
        33.98004150390625,
        34.0,
        34.02001953125,
        34.0400390625,
        34.05999755859375,
        34.08001708984375,
        34.10003662109375,
        34.1199951171875,
        34.1400146484375,
        34.1600341796875,
        34.17999267578125,
        34.20001220703125,
        34.22003173828125,
        34.239990234375,
        34.260009765625,
        34.280029296875,
        34.29998779296875,
        34.32000732421875,
        34.34002685546875,
        34.36004638671875,
        34.3800048828125,
        34.4000244140625,
        34.4200439453125,
        34.44000244140625,
        34.46002197265625,
        34.48004150390625,
        34.5,
        34.52001953125,
        34.5400390625,
        34.55999755859375,
        34.58001708984375,
        34.60003662109375,
        34.6199951171875,
        34.6400146484375,
        34.6600341796875,
        34.67999267578125,
        34.70001220703125,
        34.72003173828125,
        34.739990234375,
        34.760009765625,
        34.780029296875,
        34.79998779296875,
        34.82000732421875,
        34.84002685546875,
        34.86004638671875,
        34.8800048828125,
        34.9000244140625,
        34.9200439453125,
        34.94000244140625,
        34.96002197265625,
        34.98004150390625,
        35.0,
        35.02001953125,
        35.0400390625,
        35.05999755859375,
        35.08001708984375,
        35.10003662109375,
        35.1199951171875,
        35.1400146484375,
        35.1600341796875,
        35.17999267578125,
        35.20001220703125,
        35.22003173828125,
        35.239990234375,
        35.260009765625,
        35.280029296875,
        35.29998779296875,
        35.32000732421875,
        35.34002685546875,
        35.36004638671875,
        35.3800048828125,
        35.4000244140625,
        35.4200439453125,
        35.44000244140625,
        35.46002197265625,
        35.48004150390625,
        35.5,
        35.52001953125,
        35.5400390625,
        35.55999755859375,
        35.58001708984375,
        35.60003662109375,
        35.6199951171875,
        35.6400146484375,
        35.6600341796875,
        35.67999267578125,
        35.70001220703125,
        35.72003173828125,
        35.739990234375,
        35.760009765625,
        35.780029296875,
        35.79998779296875,
        35.82000732421875,
        35.84002685546875,
        35.86004638671875,
        35.8800048828125,
        35.9000244140625,
        35.9200439453125,
        35.94000244140625,
        35.96002197265625,
        35.98004150390625,
        36.0,
        36.02001953125,
        36.0400390625,
        36.05999755859375,
        36.08001708984375,
        36.10003662109375,
        36.1199951171875,
        36.1400146484375,
        36.1600341796875,
        36.17999267578125,
        36.20001220703125,
        36.22003173828125,
        36.239990234375,
        36.260009765625,
        36.280029296875,
        36.29998779296875,
        36.32000732421875,
        36.34002685546875,
        36.36004638671875,
        36.3800048828125,
        36.4000244140625,
        36.4200439453125,
        36.44000244140625,
        36.46002197265625,
        36.48004150390625,
        36.5,
        36.52001953125,
        36.5400390625,
        36.55999755859375,
        36.58001708984375,
        36.60003662109375,
        36.6199951171875,
        36.6400146484375,
        36.6600341796875,
        36.67999267578125,
        36.70001220703125,
        36.72003173828125,
        36.739990234375,
        36.760009765625,
        36.780029296875,
        36.79998779296875,
        36.82000732421875,
        36.84002685546875,
        36.86004638671875,
        36.8800048828125,
        36.9000244140625,
        36.9200439453125,
        36.94000244140625,
        36.96002197265625,
        36.98004150390625,
        37.0,
        37.02001953125,
        37.0400390625,
        37.05999755859375,
        37.08001708984375,
        37.10003662109375,
        37.1199951171875,
        37.1400146484375,
        37.1600341796875,
        37.17999267578125,
        37.20001220703125,
        37.22003173828125,
        37.239990234375,
        37.260009765625,
        37.280029296875,
        37.29998779296875,
        37.32000732421875,
        37.34002685546875,
        37.36004638671875,
        37.3800048828125,
        37.4000244140625,
        37.4200439453125,
        37.44000244140625,
        37.46002197265625,
        37.48004150390625,
        37.5,
        37.52001953125,
        37.5400390625,
        37.55999755859375,
        37.58001708984375,
        37.60003662109375,
        37.6199951171875,
        37.6400146484375,
        37.6600341796875,
        37.67999267578125,
        37.70001220703125,
        37.72003173828125,
        37.739990234375,
        37.760009765625,
        37.780029296875,
        37.79998779296875,
        37.82000732421875,
        37.84002685546875,
        37.86004638671875,
        37.8800048828125,
        37.9000244140625,
        37.9200439453125,
        37.94000244140625,
        37.96002197265625,
        37.98004150390625,
        38.0,
        38.02001953125,
        38.0400390625,
        38.05999755859375,
        38.08001708984375,
        38.10003662109375,
        38.1199951171875,
        38.1400146484375,
        38.1600341796875,
        38.17999267578125,
        38.20001220703125,
        38.22003173828125,
        38.239990234375,
        38.260009765625,
        38.280029296875,
        38.29998779296875,
        38.32000732421875,
        38.34002685546875,
        38.36004638671875,
        38.3800048828125,
        38.4000244140625,
        38.4200439453125,
        38.44000244140625,
        38.46002197265625,
        38.48004150390625,
        38.5,
        38.52001953125,
        38.5400390625,
        38.55999755859375,
        38.58001708984375,
        38.60003662109375,
        38.6199951171875,
        38.6400146484375,
        38.6600341796875,
        38.67999267578125,
        38.70001220703125,
        38.72003173828125,
        38.739990234375,
        38.760009765625,
        38.780029296875,
        38.79998779296875,
        38.82000732421875,
        38.84002685546875,
        38.86004638671875,
        38.8800048828125,
        38.9000244140625,
        38.9200439453125,
        38.94000244140625,
        38.96002197265625,
        38.98004150390625,
        39.0,
        39.02001953125,
        39.0400390625,
        39.05999755859375,
        39.08001708984375,
        39.10003662109375,
        39.1199951171875,
        39.1400146484375,
        39.1600341796875,
        39.17999267578125,
        39.20001220703125,
        39.22003173828125,
        39.239990234375,
        39.260009765625,
        39.280029296875,
        39.29998779296875,
        39.32000732421875,
        39.34002685546875,
        39.36004638671875,
        39.3800048828125,
        39.4000244140625,
        39.4200439453125,
        39.44000244140625,
        39.46002197265625,
        39.48004150390625,
        39.5,
        39.52001953125,
        39.5400390625,
        39.55999755859375,
        39.58001708984375,
        39.60003662109375,
        39.6199951171875,
        39.6400146484375,
        39.6600341796875,
        39.67999267578125,
        39.70001220703125,
        39.72003173828125,
        39.739990234375,
        39.760009765625,
        39.780029296875,
        39.79998779296875,
        39.82000732421875,
        39.84002685546875,
        39.86004638671875,
        39.8800048828125,
        39.9000244140625,
        39.9200439453125,
        39.94000244140625,
        39.96002197265625,
        39.98004150390625,
        40.0,
        40.02001953125,
        40.0400390625,
        40.05999755859375,
        40.08001708984375,
        40.10003662109375,
        40.1199951171875,
        40.1400146484375,
        40.1600341796875,
        40.17999267578125,
        40.20001220703125,
        40.22003173828125,
        40.239990234375,
        40.260009765625,
        40.280029296875,
        40.29998779296875,
        40.32000732421875,
        40.34002685546875,
        40.36004638671875,
        40.3800048828125,
        40.4000244140625,
        40.4200439453125,
        40.44000244140625,
        40.46002197265625,
        40.48004150390625,
        40.5,
        40.52001953125,
        40.5400390625,
        40.55999755859375,
        40.58001708984375,
        40.60003662109375,
        40.6199951171875,
        40.6400146484375,
        40.6600341796875,
        40.67999267578125,
        40.70001220703125,
        40.72003173828125,
        40.739990234375,
        40.760009765625,
        40.780029296875,
        40.79998779296875,
        40.82000732421875,
        40.84002685546875,
        40.86004638671875,
        40.8800048828125,
        40.9000244140625,
        40.9200439453125,
        40.94000244140625,
        40.96002197265625,
        40.98004150390625,
        41.0,
        41.02001953125,
        41.0400390625,
        41.05999755859375,
        41.08001708984375,
        41.10003662109375,
        41.1199951171875,
        41.1400146484375,
        41.1600341796875,
        41.17999267578125,
        41.20001220703125,
        41.22003173828125,
        41.239990234375,
        41.260009765625,
        41.280029296875,
        41.29998779296875,
        41.32000732421875,
        41.34002685546875,
        41.36004638671875,
        41.3800048828125,
        41.4000244140625,
        41.4200439453125,
        41.44000244140625,
        41.46002197265625,
        41.48004150390625,
        41.5,
        41.52001953125,
        41.5400390625,
        41.55999755859375,
        41.58001708984375,
        41.60003662109375,
        41.6199951171875,
        41.6400146484375,
        41.6600341796875,
        41.67999267578125,
        41.70001220703125,
        41.72003173828125,
        41.739990234375,
        41.760009765625,
        41.780029296875,
        41.79998779296875,
        41.82000732421875,
        41.84002685546875,
        41.86004638671875,
        41.8800048828125,
        41.9000244140625,
        41.9200439453125,
        41.94000244140625,
        41.96002197265625,
        41.98004150390625,
        42.0,
        42.02001953125,
        42.0400390625,
        42.05999755859375,
        42.08001708984375,
        42.10003662109375,
        42.1199951171875,
        42.1400146484375,
        42.1600341796875,
        42.17999267578125,
        42.20001220703125,
        42.22003173828125,
        42.239990234375,
        42.260009765625,
        42.280029296875,
        42.29998779296875,
        42.32000732421875,
        42.34002685546875,
        42.36004638671875,
        42.3800048828125,
        42.4000244140625,
        42.4200439453125,
        42.44000244140625,
        42.46002197265625,
        42.48004150390625,
        42.5,
        42.52001953125,
        42.5400390625,
        42.55999755859375,
        42.58001708984375,
        42.60003662109375,
        42.6199951171875,
        42.6400146484375,
        42.6600341796875,
        42.67999267578125,
        42.70001220703125,
        42.72003173828125,
        42.739990234375,
        42.760009765625,
        42.780029296875,
        42.79998779296875,
        42.82000732421875,
        42.84002685546875,
        42.86004638671875,
        42.8800048828125,
        42.9000244140625,
        42.9200439453125,
        42.94000244140625,
        42.96002197265625,
        42.98004150390625,
        43.0,
        43.02001953125,
        43.0400390625,
        43.05999755859375,
        43.08001708984375,
        43.10003662109375,
        43.1199951171875,
        43.1400146484375,
        43.1600341796875,
        43.17999267578125,
        43.20001220703125,
        43.22003173828125,
        43.239990234375,
        43.260009765625,
        43.280029296875,
        43.29998779296875,
        43.32000732421875,
        43.34002685546875,
        43.36004638671875,
        43.3800048828125,
        43.4000244140625,
        43.4200439453125,
        43.44000244140625,
        43.46002197265625,
        43.48004150390625,
        43.5,
        43.52001953125,
        43.5400390625,
        43.55999755859375,
        43.58001708984375,
        43.60003662109375,
        43.6199951171875,
        43.6400146484375,
        43.6600341796875,
        43.67999267578125,
        43.70001220703125,
        43.72003173828125,
        43.739990234375,
        43.760009765625,
        43.780029296875,
        43.79998779296875,
        43.82000732421875,
        43.84002685546875,
        43.86004638671875,
        43.8800048828125,
        43.9000244140625,
        43.9200439453125,
        43.94000244140625,
        43.96002197265625,
        43.98004150390625,
        44.0,
        44.02001953125,
        44.0400390625,
        44.05999755859375,
        44.08001708984375,
        44.10003662109375,
        44.1199951171875,
        44.1400146484375,
        44.1600341796875,
        44.17999267578125,
        44.20001220703125,
        44.22003173828125,
        44.239990234375,
        44.260009765625,
        44.280029296875,
        44.29998779296875,
        44.32000732421875,
        44.34002685546875,
        44.36004638671875,
        44.3800048828125,
        44.4000244140625,
        44.4200439453125,
        44.44000244140625,
        44.46002197265625,
        44.48004150390625,
        44.5,
        44.52001953125,
        44.5400390625,
        44.55999755859375,
        44.58001708984375,
        44.60003662109375,
        44.6199951171875,
        44.6400146484375,
        44.6600341796875,
        44.67999267578125,
        44.70001220703125,
        44.72003173828125,
        44.739990234375,
        44.760009765625,
        44.780029296875,
        44.79998779296875,
        44.82000732421875,
        44.84002685546875,
        44.86004638671875,
        44.8800048828125,
        44.9000244140625,
        44.9200439453125,
        44.94000244140625,
        44.96002197265625,
        44.98004150390625,
        45.0,
        45.02001953125,
        45.0400390625,
        45.05999755859375,
        45.08001708984375,
        45.10003662109375,
        45.1199951171875,
        45.1400146484375,
        45.1600341796875,
        45.17999267578125,
        45.20001220703125,
        45.22003173828125,
        45.239990234375,
        45.260009765625,
        45.280029296875,
        45.29998779296875,
        45.32000732421875,
        45.34002685546875,
        45.36004638671875,
        45.3800048828125,
        45.4000244140625,
        45.4200439453125,
        45.44000244140625,
        45.46002197265625,
        45.48004150390625,
        45.5,
        45.52001953125,
        45.5400390625,
        45.55999755859375,
        45.58001708984375,
        45.60003662109375,
        45.6199951171875,
        45.6400146484375,
        45.6600341796875,
        45.67999267578125,
        45.70001220703125,
        45.72003173828125,
        45.739990234375,
        45.760009765625,
        45.780029296875,
        45.79998779296875,
        45.82000732421875,
        45.84002685546875,
        45.86004638671875,
        45.8800048828125,
        45.9000244140625,
        45.9200439453125,
        45.94000244140625,
        45.96002197265625,
        45.98004150390625,
        46.0,
        46.02001953125,
        46.0400390625,
        46.05999755859375,
        46.08001708984375,
        46.10003662109375,
        46.1199951171875,
        46.1400146484375,
        46.1600341796875,
        46.17999267578125,
        46.20001220703125,
        46.22003173828125,
        46.239990234375,
        46.260009765625,
        46.280029296875,
        46.29998779296875,
        46.32000732421875,
        46.34002685546875,
        46.36004638671875,
        46.3800048828125,
        46.4000244140625,
        46.4200439453125,
        46.44000244140625,
        46.46002197265625,
        46.48004150390625,
        46.5,
        46.52001953125,
        46.5400390625,
        46.55999755859375,
        46.58001708984375,
        46.60003662109375,
        46.6199951171875,
        46.6400146484375,
        46.6600341796875,
        46.67999267578125,
        46.70001220703125,
        46.72003173828125,
        46.739990234375,
        46.760009765625,
        46.780029296875,
        46.79998779296875,
        46.82000732421875,
        46.84002685546875,
        46.86004638671875,
        46.8800048828125,
        46.9000244140625,
        46.9200439453125,
        46.94000244140625,
        46.96002197265625,
        46.98004150390625,
        47.0,
        47.02001953125,
        47.0400390625,
        47.05999755859375,
        47.08001708984375,
        47.10003662109375,
        47.1199951171875,
        47.1400146484375,
        47.1600341796875,
        47.17999267578125,
        47.20001220703125,
        47.22003173828125,
        47.239990234375,
        47.260009765625,
        47.280029296875,
        47.29998779296875,
        47.32000732421875,
        47.34002685546875,
        47.36004638671875,
        47.3800048828125,
        47.4000244140625,
        47.4200439453125,
        47.44000244140625,
        47.46002197265625,
        47.48004150390625,
        47.5,
        47.52001953125,
        47.5400390625,
        47.55999755859375,
        47.58001708984375,
        47.60003662109375,
        47.6199951171875,
        47.6400146484375,
        47.6600341796875,
        47.67999267578125,
        47.70001220703125,
        47.72003173828125,
        47.739990234375,
        47.760009765625,
        47.780029296875,
        47.79998779296875,
        47.82000732421875,
        47.84002685546875,
        47.8599853515625,
        47.8800048828125,
        47.9000244140625,
        47.9200439453125,
        47.94000244140625,
        47.96002197265625,
        47.98004150390625,
        48.0,
        48.02001953125,
        48.0400390625,
        48.05999755859375,
        48.08001708984375,
        48.10003662109375,
        48.1199951171875,
        48.1400146484375,
        48.1600341796875,
        48.17999267578125,
        48.20001220703125,
        48.22003173828125,
        48.239990234375,
        48.260009765625,
        48.280029296875,
        48.29998779296875,
        48.32000732421875,
        48.34002685546875,
        48.3599853515625,
        48.3800048828125,
        48.4000244140625,
        48.4200439453125,
        48.44000244140625,
        48.46002197265625,
        48.48004150390625,
        48.5,
        48.52001953125,
        48.5400390625,
        48.55999755859375,
        48.58001708984375,
        48.60003662109375,
        48.6199951171875,
        48.6400146484375,
        48.6600341796875,
        48.67999267578125,
        48.70001220703125,
        48.72003173828125,
        48.739990234375,
        48.760009765625,
        48.780029296875,
        48.79998779296875,
        48.82000732421875,
        48.84002685546875,
        48.8599853515625,
        48.8800048828125,
        48.9000244140625,
        48.9200439453125,
        48.94000244140625,
        48.96002197265625,
        48.98004150390625,
        49.0,
        49.02001953125,
        49.0400390625,
        49.05999755859375,
        49.08001708984375,
        49.10003662109375,
        49.1199951171875,
        49.1400146484375,
        49.1600341796875,
        49.17999267578125,
        49.20001220703125,
        49.22003173828125,
        49.239990234375,
        49.260009765625,
        49.280029296875,
        49.29998779296875,
        49.32000732421875,
        49.34002685546875,
        49.3599853515625,
        49.3800048828125,
        49.4000244140625,
        49.4200439453125,
        49.44000244140625,
        49.46002197265625,
        49.48004150390625,
        49.5,
        49.52001953125,
        49.5400390625,
        49.55999755859375,
        49.58001708984375,
        49.60003662109375,
        49.6199951171875,
        49.6400146484375,
        49.6600341796875,
        49.67999267578125,
        49.70001220703125,
        49.72003173828125,
        49.739990234375,
        49.760009765625,
        49.780029296875,
        49.79998779296875,
        49.82000732421875,
        49.84002685546875,
        49.8599853515625,
        49.8800048828125,
        49.9000244140625,
        49.9200439453125,
        49.94000244140625,
        49.96002197265625,
        49.98004150390625,
        50.0,
        50.02001953125,
        50.0400390625,
        50.05999755859375,
        50.08001708984375,
        50.10003662109375,
        50.1199951171875,
        50.1400146484375,
        50.1600341796875,
        50.17999267578125,
        50.20001220703125,
        50.22003173828125,
        50.239990234375,
        50.260009765625,
        50.280029296875,
        50.29998779296875,
        50.32000732421875,
        50.34002685546875,
        50.3599853515625,
        50.3800048828125,
        50.4000244140625,
        50.4200439453125,
        50.44000244140625,
        50.46002197265625,
        50.48004150390625,
        50.5,
        50.52001953125,
        50.5400390625,
        50.55999755859375,
        50.58001708984375,
        50.60003662109375,
        50.6199951171875,
        50.6400146484375,
        50.6600341796875,
        50.67999267578125,
        50.70001220703125,
        50.72003173828125,
        50.739990234375,
        50.760009765625,
        50.780029296875,
        50.79998779296875,
        50.82000732421875,
        50.84002685546875,
        50.8599853515625,
        50.8800048828125,
        50.9000244140625,
        50.9200439453125,
        50.94000244140625,
        50.96002197265625,
        50.98004150390625,
        51.0,
        51.02001953125,
        51.0400390625,
        51.05999755859375,
        51.08001708984375,
        51.10003662109375,
        51.1199951171875,
        51.1400146484375,
        51.1600341796875,
        51.17999267578125,
        51.20001220703125,
        51.22003173828125,
        51.239990234375,
        51.260009765625,
        51.280029296875,
        51.29998779296875,
        51.32000732421875,
        51.34002685546875,
        51.3599853515625,
        51.3800048828125,
        51.4000244140625,
        51.4200439453125,
        51.44000244140625,
        51.46002197265625,
        51.48004150390625,
        51.5,
        51.52001953125,
        51.5400390625,
        51.55999755859375,
        51.58001708984375,
        51.60003662109375,
        51.6199951171875,
        51.6400146484375,
        51.6600341796875,
        51.67999267578125,
        51.70001220703125,
        51.72003173828125,
        51.739990234375,
        51.760009765625,
        51.780029296875,
        51.79998779296875,
        51.82000732421875,
        51.84002685546875,
        51.8599853515625,
        51.8800048828125,
        51.9000244140625,
        51.9200439453125,
        51.94000244140625,
        51.96002197265625,
        51.98004150390625,
        52.0,
        52.02001953125,
        52.0400390625,
        52.05999755859375,
        52.08001708984375,
        52.10003662109375,
        52.1199951171875,
        52.1400146484375,
        52.1600341796875,
        52.17999267578125,
        52.20001220703125,
        52.22003173828125,
        52.239990234375,
        52.260009765625,
        52.280029296875,
        52.29998779296875,
        52.32000732421875,
        52.34002685546875,
        52.3599853515625,
        52.3800048828125,
        52.4000244140625,
        52.4200439453125,
        52.44000244140625,
        52.46002197265625,
        52.48004150390625,
        52.5,
        52.52001953125,
        52.5400390625,
        52.55999755859375,
        52.58001708984375,
        52.60003662109375,
        52.6199951171875,
        52.6400146484375,
        52.6600341796875,
        52.67999267578125,
        52.70001220703125,
        52.72003173828125,
        52.739990234375,
        52.760009765625,
        52.780029296875,
        52.79998779296875,
        52.82000732421875,
        52.84002685546875,
        52.8599853515625,
        52.8800048828125,
        52.9000244140625,
        52.9200439453125,
        52.94000244140625,
        52.96002197265625,
        52.98004150390625,
        53.0,
        53.02001953125,
        53.0400390625,
        53.05999755859375,
        53.08001708984375,
        53.10003662109375,
        53.1199951171875,
        53.1400146484375,
        53.1600341796875,
        53.17999267578125,
        53.20001220703125,
        53.22003173828125,
        53.239990234375,
        53.260009765625,
        53.280029296875,
        53.29998779296875,
        53.32000732421875,
        53.34002685546875,
        53.3599853515625,
        53.3800048828125,
        53.4000244140625,
        53.4200439453125,
        53.44000244140625,
        53.46002197265625,
        53.48004150390625,
        53.5,
        53.52001953125,
        53.5400390625,
        53.55999755859375,
        53.58001708984375,
        53.60003662109375,
        53.6199951171875,
        53.6400146484375,
        53.6600341796875,
        53.67999267578125,
        53.70001220703125,
        53.72003173828125,
        53.739990234375,
        53.760009765625,
        53.780029296875,
        53.79998779296875,
        53.82000732421875,
        53.84002685546875,
        53.8599853515625,
        53.8800048828125,
        53.9000244140625,
        53.9200439453125,
        53.94000244140625,
        53.96002197265625,
        53.98004150390625,
        54.0,
        54.02001953125,
        54.0400390625,
        54.05999755859375,
        54.08001708984375,
        54.10003662109375,
        54.1199951171875,
        54.1400146484375,
        54.1600341796875,
        54.17999267578125,
        54.20001220703125,
        54.22003173828125,
        54.239990234375,
        54.260009765625,
        54.280029296875,
        54.29998779296875,
        54.32000732421875,
        54.34002685546875,
        54.3599853515625,
        54.3800048828125,
        54.4000244140625,
        54.4200439453125,
        54.44000244140625,
        54.46002197265625,
        54.48004150390625,
        54.5,
        54.52001953125,
        54.5400390625,
        54.55999755859375,
        54.58001708984375,
        54.60003662109375,
        54.6199951171875,
        54.6400146484375,
        54.6600341796875,
        54.67999267578125,
        54.70001220703125,
        54.72003173828125,
        54.739990234375,
        54.760009765625,
        54.780029296875,
        54.79998779296875,
        54.82000732421875,
        54.84002685546875,
        54.8599853515625,
        54.8800048828125,
        54.9000244140625,
        54.9200439453125,
        54.94000244140625,
        54.96002197265625,
        54.98004150390625,
        55.0,
        55.02001953125,
        55.0400390625,
        55.05999755859375,
        55.08001708984375,
        55.10003662109375,
        55.1199951171875,
        55.1400146484375,
        55.1600341796875,
        55.17999267578125,
        55.20001220703125,
        55.22003173828125,
        55.239990234375,
        55.260009765625,
        55.280029296875,
        55.29998779296875,
        55.32000732421875,
        55.34002685546875,
        55.3599853515625,
        55.3800048828125,
        55.4000244140625,
        55.4200439453125,
        55.44000244140625,
        55.46002197265625,
        55.48004150390625,
        55.5,
        55.52001953125,
        55.5400390625,
        55.55999755859375,
        55.58001708984375,
        55.60003662109375,
        55.6199951171875,
        55.6400146484375,
        55.6600341796875,
        55.67999267578125,
        55.70001220703125,
        55.72003173828125,
        55.739990234375,
        55.760009765625,
        55.780029296875,
        55.79998779296875,
        55.82000732421875,
        55.84002685546875,
        55.8599853515625,
        55.8800048828125,
        55.9000244140625,
        55.9200439453125,
        55.94000244140625,
        55.96002197265625,
        55.98004150390625,
        56.0,
        56.02001953125,
        56.0400390625,
        56.05999755859375,
        56.08001708984375,
        56.10003662109375,
        56.1199951171875,
        56.1400146484375,
        56.1600341796875,
        56.17999267578125,
        56.20001220703125,
        56.22003173828125,
        56.239990234375,
        56.260009765625,
        56.280029296875,
        56.29998779296875,
        56.32000732421875,
        56.34002685546875,
        56.3599853515625,
        56.3800048828125,
        56.4000244140625,
        56.4200439453125,
        56.44000244140625,
        56.46002197265625,
        56.48004150390625,
        56.5,
        56.52001953125,
        56.5400390625,
        56.55999755859375,
        56.58001708984375,
        56.60003662109375,
        56.6199951171875,
        56.6400146484375,
        56.6600341796875,
        56.67999267578125,
        56.70001220703125,
        56.72003173828125,
        56.739990234375,
        56.760009765625,
        56.780029296875,
        56.79998779296875,
        56.82000732421875,
        56.84002685546875,
        56.8599853515625,
        56.8800048828125,
        56.9000244140625,
        56.9200439453125,
        56.94000244140625,
        56.96002197265625,
        56.98004150390625,
        57.0,
        57.02001953125,
        57.0400390625,
        57.05999755859375,
        57.08001708984375,
        57.10003662109375,
        57.1199951171875,
        57.1400146484375,
        57.1600341796875,
        57.17999267578125,
        57.20001220703125,
        57.22003173828125,
        57.239990234375,
        57.260009765625,
        57.280029296875,
        57.29998779296875,
        57.32000732421875,
        57.34002685546875,
        57.3599853515625,
        57.3800048828125,
        57.4000244140625,
        57.4200439453125,
        57.44000244140625,
        57.46002197265625,
        57.48004150390625,
        57.5,
        57.52001953125,
        57.5400390625,
        57.55999755859375,
        57.58001708984375,
        57.60003662109375,
        57.6199951171875,
        57.6400146484375,
        57.6600341796875,
        57.67999267578125,
        57.70001220703125,
        57.72003173828125,
        57.739990234375,
        57.760009765625,
        57.780029296875,
        57.79998779296875,
        57.82000732421875,
        57.84002685546875,
        57.8599853515625,
        57.8800048828125,
        57.9000244140625,
        57.9200439453125,
        57.94000244140625,
        57.96002197265625,
        57.98004150390625,
        58.0,
        58.02001953125,
        58.0400390625,
        58.05999755859375,
        58.08001708984375,
        58.10003662109375,
        58.1199951171875,
        58.1400146484375,
        58.1600341796875,
        58.17999267578125,
        58.20001220703125,
        58.22003173828125,
        58.239990234375,
        58.260009765625,
        58.280029296875,
        58.29998779296875,
        58.32000732421875,
        58.34002685546875,
        58.3599853515625,
        58.3800048828125,
        58.4000244140625,
        58.4200439453125,
        58.44000244140625,
        58.46002197265625,
        58.48004150390625,
        58.5,
        58.52001953125,
        58.5400390625,
        58.55999755859375,
        58.58001708984375,
        58.60003662109375,
        58.6199951171875,
        58.6400146484375,
        58.6600341796875,
        58.67999267578125,
        58.70001220703125,
        58.72003173828125,
        58.739990234375,
        58.760009765625,
        58.780029296875,
        58.79998779296875,
        58.82000732421875,
        58.84002685546875,
        58.8599853515625,
        58.8800048828125,
        58.9000244140625,
        58.9200439453125,
        58.94000244140625,
        58.96002197265625,
        58.98004150390625,
        59.0,
        59.02001953125,
        59.0400390625,
        59.05999755859375,
        59.08001708984375,
        59.10003662109375,
        59.1199951171875,
        59.1400146484375,
        59.1600341796875,
        59.17999267578125,
        59.20001220703125,
        59.22003173828125,
        59.239990234375,
        59.260009765625,
        59.280029296875,
        59.29998779296875,
        59.32000732421875,
        59.34002685546875,
        59.3599853515625,
        59.3800048828125,
        59.4000244140625,
        59.4200439453125,
        59.44000244140625,
        59.46002197265625,
        59.48004150390625,
        59.5,
        59.52001953125,
        59.5400390625,
        59.55999755859375,
        59.58001708984375,
        59.60003662109375,
        59.6199951171875,
        59.6400146484375,
        59.6600341796875,
        59.67999267578125,
        59.70001220703125,
        59.72003173828125,
        59.739990234375,
        59.760009765625,
        59.780029296875,
        59.79998779296875,
        59.82000732421875,
        59.84002685546875,
        59.8599853515625,
        59.8800048828125,
        59.9000244140625,
        59.9200439453125,
        59.94000244140625,
        59.96002197265625,
        59.98004150390625,
        60.0
    ],
    "rightHandPositions": [
        "(0.226922, 1.226957, 0.112665)",
        "(0.227136, 1.227582, 0.112260)",
        "(0.227649, 1.228979, 0.111139)",
        "(0.228203, 1.230473, 0.109680)",
        "(0.228778, 1.231982, 0.108145)",
        "(0.229355, 1.233384, 0.106549)",
        "(0.229631, 1.234054, 0.105796)",
        "(0.230152, 1.235305, 0.104426)",
        "(0.230605, 1.236395, 0.102941)",
        "(0.231138, 1.237380, 0.101100)",
        "(0.231730, 1.238359, 0.099186)",
        "(0.232015, 1.238832, 0.098355)",
        "(0.232550, 1.239860, 0.097215)",
        "(0.232999, 1.240804, 0.096362)",
        "(0.233451, 1.241725, 0.095312)",
        "(0.233909, 1.242674, 0.094221)",
        "(0.234160, 1.243151, 0.093731)",
        "(0.234525, 1.243978, 0.092833)",
        "(0.234775, 1.244717, 0.091895)",
        "(0.234849, 1.245289, 0.090803)",
        "(0.234653, 1.245511, 0.089731)",
        "(0.234418, 1.245473, 0.089326)",
        "(0.234042, 1.245344, 0.088756)",
        "(0.233852, 1.245282, 0.088141)",
        "(0.233756, 1.245298, 0.087591)",
        "(0.233638, 1.245225, 0.087091)",
        "(0.233460, 1.245120, 0.086937)",
        "(0.232857, 1.245172, 0.086810)",
        "(0.231817, 1.246699, 0.087806)",
        "(0.230185, 1.250562, 0.089197)",
        "(0.227618, 1.257831, 0.089917)",
        "(0.225768, 1.263000, 0.090351)",
        "(0.220785, 1.275834, 0.092077)",
        "(0.214438, 1.292268, 0.095858)",
        "(0.206955, 1.311064, 0.101406)",
        "(0.198575, 1.332969, 0.107970)",
        "(0.194551, 1.344428, 0.111086)",
        "(0.185860, 1.367287, 0.116871)",
        "(0.175356, 1.390395, 0.122628)",
        "(0.164540, 1.413833, 0.129311)",
        "(0.152174, 1.436670, 0.136720)",
        "(0.145161, 1.447453, 0.140396)",
        "(0.130203, 1.467450, 0.146788)",
        "(0.114408, 1.484890, 0.151981)",
        "(0.098626, 1.499636, 0.156491)",
        "(0.084146, 1.511268, 0.159314)",
        "(0.078077, 1.515691, 0.160331)",
        "(0.067473, 1.523211, 0.162028)",
        "(0.059799, 1.528129, 0.161901)",
        "(0.055520, 1.531759, 0.161530)",
        "(0.055517, 1.535563, 0.161965)",
        "(0.056596, 1.536986, 0.161783)",
        "(0.059061, 1.538582, 0.160258)",
        "(0.061782, 1.539036, 0.158267)",
        "(0.064804, 1.538753, 0.156375)",
        "(0.067555, 1.537570, 0.154560)",
        "(0.068601, 1.536557, 0.153525)",
        "(0.069980, 1.534371, 0.151192)",
        "(0.071216, 1.532154, 0.148280)",
        "(0.072189, 1.529687, 0.144900)",
        "(0.072648, 1.527259, 0.141258)",
        "(0.072819, 1.526287, 0.139806)",
        "(0.073158, 1.524811, 0.137845)",
        "(0.073639, 1.523953, 0.136639)",
        "(0.074141, 1.523357, 0.135255)",
        "(0.074047, 1.522692, 0.133123)",
        "(0.073839, 1.522489, 0.131759)",
        "(0.073275, 1.522627, 0.128292)",
        "(0.072214, 1.523654, 0.124151)",
        "(0.070601, 1.526516, 0.119854)",
        "(0.070054, 1.531025, 0.115568)",
        "(0.070098, 1.533902, 0.113463)",
        "(0.070160, 1.540511, 0.109570)",
        "(0.070308, 1.548198, 0.106348)",
        "(0.070205, 1.556624, 0.103820)",
        "(0.070041, 1.565398, 0.101991)",
        "(0.069897, 1.569863, 0.101404)",
        "(0.069475, 1.578700, 0.100764)",
        "(0.068515, 1.587202, 0.100771)",
        "(0.067336, 1.595166, 0.101113)",
        "(0.066945, 1.602854, 0.101836)",
        "(0.067104, 1.606419, 0.102308)",
        "(0.068001, 1.612831, 0.102930)",
        "(0.069747, 1.617765, 0.102549)",
        "(0.070758, 1.620970, 0.101023)",
        "(0.070412, 1.622244, 0.098257)",
        "(0.069814, 1.622291, 0.096504)",
        "(0.068275, 1.622446, 0.093721)",
        "(0.066969, 1.623098, 0.092182)",
        "(0.066067, 1.624042, 0.091392)",
        "(0.065055, 1.625327, 0.091267)",
        "(0.064535, 1.626202, 0.091546)",
        "(0.063809, 1.628158, 0.092477)",
        "(0.063268, 1.630316, 0.093908)",
        "(0.062840, 1.632717, 0.095622)",
        "(0.062856, 1.635224, 0.097651)",
        "(0.062870, 1.636605, 0.098954)",
        "(0.063010, 1.639463, 0.102263)",
        "(0.063506, 1.642294, 0.106287)",
        "(0.063815, 1.645097, 0.111309)",
        "(0.064135, 1.647486, 0.116727)",
        "(0.064357, 1.648441, 0.119603)",
        "(0.064839, 1.649910, 0.125671)",
        "(0.065548, 1.650511, 0.131908)",
        "(0.066178, 1.650356, 0.138667)",
        "(0.066363, 1.649326, 0.145599)",
        "(0.066244, 1.648443, 0.149004)",
        "(0.066121, 1.646056, 0.155654)",
        "(0.066481, 1.642676, 0.162077)",
        "(0.067084, 1.638691, 0.168558)",
        "(0.067611, 1.633931, 0.174915)",
        "(0.067700, 1.631229, 0.177930)",
        "(0.067554, 1.625297, 0.183654)",
        "(0.067317, 1.618684, 0.189239)",
        "(0.067529, 1.611615, 0.194399)",
        "(0.067592, 1.603913, 0.199362)",
        "(0.067543, 1.600003, 0.201794)",
        "(0.067380, 1.592052, 0.206247)",
        "(0.067511, 1.583573, 0.209774)",
        "(0.067893, 1.574940, 0.212363)",
        "(0.068209, 1.565943, 0.213741)",
        "(0.068348, 1.561360, 0.214039)",
        "(0.068611, 1.552462, 0.214493)",
        "(0.069285, 1.543876, 0.214383)",
        "(0.070349, 1.535318, 0.213500)",
        "(0.071375, 1.526811, 0.212040)",
        "(0.071897, 1.522662, 0.210912)",
        "(0.072593, 1.514281, 0.208016)",
        "(0.073077, 1.505904, 0.204794)",
        "(0.074391, 1.498221, 0.201979)",
        "(0.075776, 1.490852, 0.197920)",
        "(0.076043, 1.487013, 0.195209)",
        "(0.076048, 1.479463, 0.189807)",
        "(0.076387, 1.472544, 0.184384)",
        "(0.076751, 1.466085, 0.178031)",
        "(0.076710, 1.459989, 0.170785)",
        "(0.076878, 1.457389, 0.166944)",
        "(0.077461, 1.452991, 0.159434)",
        "(0.078189, 1.449558, 0.151642)",
        "(0.079051, 1.446944, 0.143261)",
        "(0.080022, 1.445378, 0.134819)",
        "(0.080632, 1.445016, 0.130514)",
        "(0.082216, 1.444912, 0.121739)",
        "(0.083402, 1.445520, 0.112893)",
        "(0.084262, 1.447022, 0.104268)",
        "(0.085286, 1.449537, 0.095988)",
        "(0.085904, 1.451166, 0.091910)",
        "(0.087161, 1.455077, 0.084145)",
        "(0.088330, 1.459746, 0.076878)",
        "(0.089637, 1.465101, 0.069862)",
        "(0.090988, 1.470875, 0.063238)",
        "(0.091685, 1.474126, 0.060131)",
        "(0.093682, 1.483562, 0.051111)",
        "(0.094141, 1.487291, 0.049092)",
        "(0.094605, 1.494339, 0.044770)",
        "(0.095003, 1.501495, 0.040971)",
        "(0.095230, 1.505094, 0.039208)",
        "(0.095467, 1.512227, 0.036077)",
        "(0.095739, 1.519168, 0.033642)",
        "(0.095550, 1.525729, 0.031794)",
        "(0.095320, 1.532125, 0.030286)",
        "(0.095386, 1.535302, 0.029643)",
        "(0.095539, 1.541504, 0.028388)",
        "(0.095289, 1.547615, 0.027590)",
        "(0.094946, 1.553838, 0.027204)",
        "(0.094685, 1.559974, 0.026700)",
        "(0.094586, 1.562980, 0.026464)",
        "(0.094648, 1.568987, 0.026200)",
        "(0.094234, 1.574862, 0.026073)",
        "(0.093154, 1.580400, 0.025823)",
        "(0.091814, 1.585750, 0.025709)",
        "(0.091140, 1.588448, 0.025825)",
        "(0.090195, 1.594061, 0.026376)",
        "(0.089258, 1.599701, 0.027328)",
        "(0.088334, 1.605139, 0.028243)",
        "(0.087305, 1.610435, 0.029499)",
        "(0.086712, 1.613091, 0.030408)",
        "(0.085675, 1.618279, 0.032580)",
        "(0.084492, 1.623291, 0.035393)",
        "(0.083053, 1.628026, 0.038633)",
        "(0.081804, 1.632496, 0.042187)",
        "(0.081168, 1.634541, 0.044102)",
        "(0.079726, 1.638357, 0.048309)",
        "(0.078897, 1.641733, 0.052965)",
        "(0.078212, 1.644538, 0.057913)",
        "(0.077598, 1.646881, 0.063298)",
        "(0.077461, 1.647874, 0.066095)",
        "(0.077262, 1.649232, 0.071960)",
        "(0.076988, 1.649954, 0.078223)",
        "(0.076682, 1.650088, 0.084893)",
        "(0.076012, 1.649512, 0.091875)",
        "(0.075659, 1.648920, 0.095446)",
        "(0.075254, 1.647287, 0.102565)",
        "(0.075223, 1.645127, 0.109822)",
        "(0.075331, 1.642417, 0.117088)",
        "(0.075382, 1.638944, 0.124044)",
        "(0.075380, 1.636865, 0.127460)",
        "(0.075505, 1.632224, 0.134082)",
        "(0.075763, 1.626798, 0.140101)",
        "(0.075867, 1.620538, 0.145445)",
        "(0.076060, 1.613801, 0.150402)",
        "(0.076252, 1.610262, 0.152662)",
        "(0.076570, 1.602934, 0.156739)",
        "(0.076993, 1.595393, 0.160346)",
        "(0.077687, 1.587528, 0.163520)",
        "(0.078095, 1.579443, 0.165891)",
        "(0.078023, 1.575322, 0.166686)",
        "(0.077752, 1.567137, 0.168159)",
        "(0.077964, 1.559154, 0.169815)",
        "(0.078625, 1.551439, 0.170678)",
        "(0.079165, 1.543543, 0.170453)",
        "(0.079405, 1.539679, 0.170039)",
        "(0.079902, 1.532112, 0.168982)",
        "(0.080370, 1.524665, 0.167214)",
        "(0.081044, 1.517305, 0.164712)",
        "(0.081937, 1.510399, 0.161704)",
        "(0.082326, 1.507172, 0.159767)",
        "(0.083174, 1.500645, 0.155750)",
        "(0.084032, 1.494620, 0.151347)",
        "(0.084737, 1.488983, 0.146466)",
        "(0.085122, 1.486268, 0.143773)",
        "(0.085954, 1.481020, 0.137589)",
        "(0.086952, 1.476061, 0.130636)",
        "(0.087910, 1.471749, 0.123551)",
        "(0.088714, 1.468147, 0.116685)",
        "(0.089669, 1.465294, 0.109898)",
        "(0.090132, 1.464090, 0.106377)",
        "(0.091094, 1.462071, 0.099019)",
        "(0.092227, 1.460739, 0.091490)",
        "(0.093453, 1.460174, 0.083962)",
        "(0.094480, 1.460289, 0.076548)",
        "(0.094958, 1.460684, 0.072941)",
        "(0.095835, 1.462027, 0.065985)",
        "(0.096758, 1.464079, 0.059017)",
        "(0.097700, 1.466695, 0.052051)",
        "(0.098638, 1.469875, 0.045322)",
        "(0.099125, 1.471633, 0.042066)",
        "(0.100070, 1.475369, 0.035823)",
        "(0.101386, 1.479670, 0.030016)",
        "(0.102854, 1.484465, 0.024595)",
        "(0.104312, 1.489815, 0.019884)",
        "(0.104954, 1.492783, 0.017914)",
        "(0.106245, 1.499017, 0.014358)",
        "(0.107181, 1.505404, 0.011315)",
        "(0.107973, 1.512014, 0.008841)",
        "(0.108955, 1.518689, 0.006498)",
        "(0.109378, 1.522048, 0.005441)",
        "(0.109854, 1.528852, 0.003841)",
        "(0.110055, 1.535880, 0.002978)",
        "(0.110427, 1.543125, 0.002657)",
        "(0.110910, 1.550280, 0.002293)",
        "(0.111087, 1.553764, 0.002168)",
        "(0.111026, 1.560689, 0.002298)",
        "(0.110500, 1.567393, 0.002761)",
        "(0.109778, 1.573914, 0.003798)",
        "(0.108947, 1.580209, 0.005405)",
        "(0.108492, 1.583292, 0.006406)",
        "(0.107767, 1.589180, 0.008340)",
        "(0.107279, 1.594683, 0.010406)",
        "(0.107036, 1.600045, 0.012940)",
        "(0.106645, 1.605048, 0.015647)",
        "(0.106248, 1.607303, 0.017085)",
        "(0.105554, 1.611620, 0.020171)",
        "(0.104912, 1.615507, 0.023560)",
        "(0.104292, 1.619101, 0.027235)",
        "(0.104385, 1.622498, 0.031234)",
        "(0.104536, 1.624008, 0.033252)",
        "(0.104667, 1.626836, 0.037565)",
        "(0.104812, 1.629462, 0.042733)",
        "(0.105173, 1.631570, 0.048164)",
        "(0.105247, 1.632986, 0.053688)",
        "(0.105209, 1.633493, 0.056547)",
        "(0.105200, 1.634104, 0.062339)",
        "(0.105055, 1.634013, 0.068230)",
        "(0.105178, 1.633327, 0.074275)",
        "(0.105932, 1.632124, 0.080383)",
        "(0.106438, 1.631276, 0.083322)",
        "(0.107183, 1.629095, 0.089188)",
        "(0.107638, 1.626351, 0.095190)",
        "(0.108131, 1.623211, 0.101305)",
        "(0.108820, 1.619603, 0.107177)",
        "(0.109066, 1.617535, 0.109884)",
        "(0.109292, 1.613364, 0.115458)",
        "(0.110120, 1.609192, 0.121488)",
        "(0.111333, 1.604914, 0.127383)",
        "(0.111794, 1.600343, 0.132532)",
        "(0.111781, 1.597922, 0.134948)",
        "(0.112003, 1.592918, 0.139736)",
        "(0.112538, 1.587773, 0.144094)",
        "(0.113104, 1.582261, 0.147736)",
        "(0.113728, 1.576595, 0.151296)",
        "(0.114132, 1.573702, 0.152780)",
        "(0.114754, 1.567625, 0.154793)",
        "(0.115196, 1.561190, 0.156100)",
        "(0.116095, 1.554893, 0.157228)",
        "(0.117018, 1.548456, 0.157359)",
        "(0.117277, 1.545166, 0.157099)",
        "(0.117767, 1.538783, 0.156639)",
        "(0.118472, 1.532828, 0.156102)",
        "(0.119294, 1.526971, 0.154773)",
        "(0.120067, 1.520865, 0.151704)",
        "(0.120453, 1.517701, 0.149429)",
        "(0.121369, 1.511435, 0.144517)",
        "(0.122434, 1.505592, 0.139076)",
        "(0.123328, 1.500220, 0.133026)",
        "(0.123711, 1.495568, 0.126821)",
        "(0.123818, 1.493642, 0.123663)",
        "(0.123741, 1.490399, 0.117068)",
        "(0.123503, 1.488023, 0.109987)",
        "(0.123552, 1.486797, 0.102751)",
        "(0.123754, 1.486566, 0.095519)",
        "(0.123998, 1.486809, 0.091834)",
        "(0.124418, 1.487932, 0.084680)",
        "(0.124933, 1.489908, 0.077725)",
        "(0.125663, 1.492481, 0.070927)",
        "(0.126150, 1.495525, 0.064386)",
        "(0.126606, 1.497263, 0.061190)",
        "(0.127625, 1.500947, 0.055129)",
        "(0.128079, 1.504852, 0.049627)",
        "(0.128414, 1.509071, 0.044639)",
        "(0.128682, 1.513343, 0.039993)",
        "(0.128760, 1.515538, 0.037928)",
        "(0.128875, 1.520082, 0.034483)",
        "(0.128700, 1.524560, 0.031477)",
        "(0.128017, 1.528941, 0.028912)",
        "(0.127010, 1.533885, 0.026881)",
        "(0.126660, 1.536726, 0.026349)",
        "(0.126376, 1.542288, 0.025298)",
        "(0.126097, 1.548316, 0.024354)",
        "(0.125637, 1.554682, 0.023905)",
        "(0.124640, 1.561098, 0.023601)",
        "(0.124200, 1.564236, 0.023521)",
        "(0.122938, 1.570937, 0.023832)",
        "(0.121977, 1.577792, 0.024899)",
        "(0.121094, 1.584785, 0.026119)",
        "(0.120218, 1.591575, 0.027477)",
        "(0.119837, 1.595013, 0.028462)",
        "(0.119307, 1.601667, 0.030585)",
        "(0.119120, 1.607969, 0.032480)",
        "(0.119197, 1.614143, 0.034622)",
        "(0.119142, 1.620053, 0.037211)",
        "(0.118920, 1.622786, 0.038643)",
        "(0.118376, 1.627829, 0.041419)",
        "(0.117925, 1.632329, 0.044466)",
        "(0.117608, 1.636264, 0.047806)",
        "(0.116848, 1.639613, 0.051406)",
        "(0.116347, 1.641122, 0.053352)",
        "(0.115811, 1.643826, 0.057355)",
        "(0.115544, 1.646177, 0.061449)",
        "(0.115438, 1.648000, 0.065779)",
        "(0.115184, 1.649422, 0.070372)",
        "(0.114967, 1.649991, 0.072755)",
        "(0.114573, 1.650780, 0.077594)",
        "(0.114318, 1.651161, 0.082480)",
        "(0.114290, 1.651140, 0.087446)",
        "(0.114333, 1.650683, 0.092309)",
        "(0.114267, 1.650189, 0.094531)",
        "(0.113973, 1.648822, 0.098598)",
        "(0.113637, 1.646988, 0.102577)",
        "(0.113438, 1.644671, 0.106559)",
        "(0.113029, 1.641856, 0.110389)",
        "(0.112788, 1.640354, 0.112268)",
        "(0.112441, 1.637058, 0.115802)",
        "(0.112120, 1.633242, 0.118615)",
        "(0.111920, 1.629250, 0.120827)",
        "(0.111583, 1.625328, 0.123249)",
        "(0.111516, 1.623393, 0.124640)",
        "(0.111626, 1.619491, 0.127643)",
        "(0.111792, 1.615231, 0.130268)",
        "(0.111441, 1.610598, 0.132296)",
        "(0.111250, 1.605604, 0.133876)",
        "(0.111296, 1.602862, 0.134388)",
        "(0.111332, 1.597135, 0.135057)",
        "(0.111251, 1.591165, 0.135938)",
        "(0.111263, 1.585182, 0.136504)",
        "(0.111129, 1.578454, 0.135536)",
        "(0.110775, 1.574901, 0.134600)",
        "(0.109891, 1.567913, 0.132884)",
        "(0.109464, 1.561155, 0.131308)",
        "(0.109051, 1.554687, 0.129515)",
        "(0.108636, 1.548444, 0.127080)",
        "(0.108323, 1.545368, 0.125554)",
        "(0.107803, 1.539368, 0.121886)",
        "(0.107513, 1.533886, 0.118102)",
        "(0.107266, 1.529187, 0.114600)",
        "(0.107211, 1.525080, 0.110814)",
        "(0.107307, 1.523157, 0.108575)",
        "(0.107708, 1.519492, 0.103689)",
        "(0.108123, 1.516375, 0.098650)",
        "(0.108463, 1.513742, 0.093705)",
        "(0.108711, 1.511544, 0.088823)",
        "(0.108771, 1.510597, 0.086361)",
        "(0.109190, 1.508973, 0.081396)",
        "(0.110004, 1.507664, 0.076115)",
        "(0.110730, 1.506731, 0.070818)",
        "(0.111196, 1.506224, 0.065843)",
        "(0.111419, 1.506151, 0.063372)",
        "(0.111861, 1.506219, 0.058438)",
        "(0.112162, 1.506704, 0.053519)",
        "(0.112719, 1.507613, 0.048605)",
        "(0.113344, 1.509047, 0.044023)",
        "(0.113601, 1.509950, 0.041859)",
        "(0.113952, 1.511816, 0.037678)",
        "(0.113593, 1.514047, 0.033913)",
        "(0.113102, 1.516786, 0.030900)",
        "(0.112527, 1.519832, 0.028424)",
        "(0.112085, 1.521391, 0.027388)",
        "(0.111204, 1.524448, 0.025581)",
        "(0.110615, 1.527778, 0.024231)",
        "(0.110426, 1.531183, 0.023119)",
        "(0.110094, 1.534544, 0.022154)",
        "(0.109902, 1.536185, 0.021742)",
        "(0.109332, 1.539598, 0.021200)",
        "(0.108721, 1.543256, 0.021001)",
        "(0.108418, 1.547114, 0.020870)",
        "(0.108216, 1.549009, 0.020716)",
        "(0.107877, 1.552770, 0.020346)",
        "(0.107576, 1.556610, 0.020179)",
        "(0.106842, 1.560557, 0.020453)",
        "(0.106620, 1.564873, 0.021191)",
        "(0.106488, 1.569490, 0.022234)",
        "(0.106343, 1.571879, 0.022905)",
        "(0.106100, 1.576690, 0.024517)",
        "(0.105919, 1.581465, 0.026547)",
        "(0.105415, 1.586097, 0.028966)",
        "(0.105030, 1.590483, 0.031292)",
        "(0.104855, 1.592612, 0.032505)",
        "(0.104516, 1.596845, 0.035260)",
        "(0.104423, 1.600995, 0.038320)",
        "(0.104622, 1.604966, 0.041424)",
        "(0.104977, 1.608615, 0.044650)",
        "(0.105265, 1.610276, 0.046306)",
        "(0.105823, 1.613217, 0.049555)",
        "(0.106372, 1.615754, 0.052903)",
        "(0.106926, 1.617800, 0.056358)",
        "(0.107415, 1.619393, 0.060210)",
        "(0.107742, 1.619998, 0.062297)",
        "(0.108565, 1.620947, 0.066515)",
        "(0.109292, 1.621334, 0.070484)",
        "(0.109902, 1.621258, 0.074495)",
        "(0.110647, 1.620642, 0.078498)",
        "(0.111152, 1.620124, 0.080424)",
        "(0.112085, 1.618765, 0.084288)",
        "(0.112992, 1.617058, 0.088114)",
        "(0.113956, 1.614628, 0.091548)",
        "(0.114866, 1.611745, 0.095063)",
        "(0.115387, 1.610189, 0.096902)",
        "(0.116436, 1.606956, 0.100779)",
        "(0.117455, 1.603407, 0.104756)",
        "(0.118524, 1.599678, 0.108319)",
        "(0.119779, 1.595739, 0.111584)",
        "(0.120420, 1.593647, 0.113162)",
        "(0.121505, 1.589391, 0.116015)",
        "(0.122346, 1.584856, 0.117974)",
        "(0.122740, 1.580087, 0.119455)",
        "(0.122972, 1.574952, 0.121120)",
        "(0.123080, 1.572438, 0.121863)",
        "(0.123204, 1.567348, 0.122525)",
        "(0.122864, 1.562102, 0.122419)",
        "(0.122722, 1.556854, 0.122064)",
        "(0.123078, 1.551553, 0.121592)",
        "(0.123299, 1.548892, 0.121296)",
        "(0.123696, 1.543639, 0.120356)",
        "(0.123931, 1.538231, 0.118714)",
        "(0.124007, 1.532826, 0.116486)",
        "(0.123874, 1.527804, 0.114374)",
        "(0.123771, 1.525463, 0.113332)",
        "(0.123482, 1.520975, 0.110908)",
        "(0.123094, 1.516856, 0.108031)",
        "(0.122553, 1.513154, 0.104989)",
        "(0.122601, 1.510016, 0.101614)",
        "(0.122646, 1.508536, 0.099815)",
        "(0.122600, 1.505657, 0.095803)",
        "(0.122515, 1.503053, 0.091479)",
        "(0.122956, 1.500978, 0.087106)",
        "(0.123494, 1.499253, 0.082479)",
        "(0.123709, 1.498551, 0.080153)",
        "(0.124183, 1.497472, 0.075481)",
        "(0.124911, 1.496836, 0.070754)",
        "(0.125394, 1.496316, 0.066021)",
        "(0.125709, 1.495974, 0.061152)",
        "(0.125961, 1.495998, 0.058780)",
        "(0.126361, 1.496273, 0.054238)",
        "(0.126533, 1.496888, 0.049846)",
        "(0.126600, 1.497583, 0.045560)",
        "(0.126577, 1.497966, 0.043373)",
        "(0.126612, 1.498816, 0.038930)",
        "(0.126704, 1.500098, 0.034787)",
        "(0.126600, 1.501788, 0.031006)",
        "(0.126434, 1.503747, 0.027327)",
        "(0.126209, 1.506020, 0.023908)",
        "(0.126059, 1.507285, 0.022332)",
        "(0.125703, 1.510197, 0.019592)",
        "(0.125327, 1.513448, 0.017187)",
        "(0.124981, 1.516919, 0.015006)",
        "(0.124777, 1.520592, 0.013141)",
        "(0.124727, 1.522471, 0.012292)",
        "(0.124403, 1.526183, 0.010732)",
        "(0.123928, 1.530069, 0.009418)",
        "(0.123669, 1.534212, 0.008356)",
        "(0.123510, 1.538589, 0.007735)",
        "(0.123484, 1.540914, 0.007635)",
        "(0.123482, 1.545574, 0.007617)",
        "(0.123216, 1.550213, 0.008049)",
        "(0.122918, 1.554858, 0.008964)",
        "(0.122553, 1.559554, 0.010448)",
        "(0.122218, 1.561831, 0.011294)",
        "(0.121372, 1.566234, 0.013075)",
        "(0.120485, 1.570690, 0.015054)",
        "(0.119543, 1.575223, 0.017229)",
        "(0.118675, 1.579988, 0.019774)",
        "(0.118361, 1.582446, 0.021173)",
        "(0.117649, 1.587294, 0.024167)",
        "(0.117107, 1.592260, 0.027379)",
        "(0.116645, 1.597105, 0.030683)",
        "(0.116073, 1.601575, 0.034184)",
        "(0.115797, 1.603668, 0.036021)",
        "(0.115520, 1.607631, 0.040040)",
        "(0.115277, 1.611273, 0.044591)",
        "(0.114908, 1.614446, 0.049540)",
        "(0.114480, 1.616920, 0.054812)",
        "(0.114306, 1.617842, 0.057520)",
        "(0.113964, 1.618896, 0.063064)",
        "(0.113397, 1.619147, 0.068749)",
        "(0.112835, 1.618729, 0.074884)",
        "(0.112545, 1.617596, 0.081479)",
        "(0.112398, 1.616732, 0.084772)",
        "(0.112095, 1.614544, 0.091159)",
        "(0.111750, 1.611548, 0.097178)",
        "(0.111312, 1.607824, 0.102671)",
        "(0.111072, 1.603401, 0.107579)",
        "(0.111129, 1.601077, 0.109871)",
        "(0.111248, 1.596171, 0.114212)",
        "(0.111433, 1.591107, 0.118079)",
        "(0.111426, 1.585831, 0.121152)",
        "(0.111407, 1.580311, 0.123750)",
        "(0.111458, 1.577527, 0.124855)",
        "(0.111635, 1.571991, 0.126543)",
        "(0.111769, 1.566226, 0.127318)",
        "(0.111731, 1.560536, 0.127770)",
        "(0.111648, 1.555089, 0.127811)",
        "(0.111648, 1.552422, 0.127593)",
        "(0.111664, 1.546982, 0.126675)",
        "(0.111769, 1.541811, 0.125543)",
        "(0.111773, 1.537097, 0.124547)",
        "(0.111749, 1.532401, 0.123288)",
        "(0.111781, 1.530074, 0.122423)",
        "(0.111878, 1.525456, 0.120249)",
        "(0.111927, 1.521073, 0.117852)",
        "(0.112269, 1.516898, 0.115594)",
        "(0.112521, 1.514883, 0.114345)",
        "(0.112914, 1.510861, 0.111601)",
        "(0.113258, 1.507062, 0.108525)",
        "(0.113529, 1.503510, 0.105142)",
        "(0.113907, 1.500068, 0.101336)",
        "(0.114051, 1.496840, 0.097277)",
        "(0.114091, 1.495368, 0.095125)",
        "(0.114261, 1.492581, 0.090366)",
        "(0.114514, 1.490058, 0.085241)",
        "(0.114867, 1.488135, 0.080055)",
        "(0.115124, 1.486687, 0.074623)",
        "(0.115223, 1.486151, 0.071767)",
        "(0.115465, 1.485481, 0.066127)",
        "(0.115910, 1.485430, 0.060667)",
        "(0.116196, 1.485792, 0.055259)",
        "(0.116535, 1.486684, 0.050001)",
        "(0.116764, 1.487372, 0.047414)",
        "(0.116863, 1.488867, 0.042343)",
        "(0.116981, 1.490825, 0.037603)",
        "(0.117348, 1.493422, 0.033345)",
        "(0.117707, 1.496538, 0.029531)",
        "(0.117852, 1.498272, 0.027793)",
        "(0.118119, 1.502159, 0.024668)",
        "(0.118505, 1.506696, 0.022042)",
        "(0.118769, 1.511674, 0.019805)",
        "(0.118871, 1.516876, 0.017929)",
        "(0.118856, 1.519499, 0.017054)",
        "(0.118747, 1.524814, 0.015490)",
        "(0.118826, 1.530203, 0.014321)",
        "(0.118654, 1.535635, 0.013527)",
        "(0.118652, 1.541117, 0.013131)",
        "(0.118668, 1.543807, 0.013162)",
        "(0.118440, 1.549047, 0.013433)",
        "(0.118366, 1.554166, 0.013850)",
        "(0.118666, 1.559372, 0.014734)",
        "(0.119009, 1.564506, 0.016007)",
        "(0.119223, 1.566988, 0.016792)",
        "(0.119611, 1.571804, 0.018596)",
        "(0.119742, 1.576308, 0.020716)",
        "(0.119654, 1.580526, 0.023256)",
        "(0.119638, 1.584560, 0.026179)",
        "(0.119673, 1.586479, 0.027647)",
        "(0.119659, 1.589937, 0.030614)",
        "(0.119686, 1.593118, 0.033734)",
        "(0.119833, 1.596024, 0.036817)",
        "(0.119947, 1.598690, 0.039909)",
        "(0.119929, 1.599873, 0.041595)",
        "(0.119996, 1.602106, 0.044993)",
        "(0.120027, 1.603951, 0.048191)",
        "(0.119935, 1.605333, 0.051239)",
        "(0.120047, 1.606605, 0.054567)",
        "(0.120290, 1.607186, 0.056309)",
        "(0.120981, 1.608195, 0.059935)",
        "(0.121622, 1.609056, 0.063743)",
        "(0.122398, 1.609786, 0.067558)",
        "(0.123208, 1.610315, 0.071137)",
        "(0.123608, 1.610451, 0.072891)",
        "(0.124116, 1.610540, 0.076428)",
        "(0.124343, 1.610341, 0.080183)",
        "(0.124342, 1.609829, 0.083912)",
        "(0.124413, 1.608922, 0.087619)",
        "(0.124590, 1.608342, 0.089508)",
        "(0.125361, 1.607031, 0.093050)",
        "(0.126152, 1.605199, 0.096119)",
        "(0.126713, 1.602905, 0.099137)",
        "(0.127294, 1.600302, 0.102150)",
        "(0.127530, 1.598944, 0.103556)",
        "(0.127857, 1.596004, 0.106208)",
        "(0.127820, 1.592974, 0.109109)",
        "(0.127900, 1.589805, 0.111812)",
        "(0.127843, 1.586305, 0.114104)",
        "(0.127800, 1.584434, 0.115095)",
        "(0.127869, 1.580577, 0.116809)",
        "(0.128069, 1.576518, 0.118026)",
        "(0.128278, 1.572212, 0.118914)",
        "(0.128403, 1.567778, 0.119438)",
        "(0.128381, 1.565519, 0.119564)",
        "(0.128429, 1.560962, 0.119589)",
        "(0.128612, 1.556455, 0.119609)",
        "(0.128849, 1.552132, 0.119243)",
        "(0.128982, 1.548023, 0.118377)",
        "(0.128900, 1.545983, 0.117831)",
        "(0.128804, 1.541982, 0.116889)",
        "(0.128850, 1.538178, 0.115863)",
        "(0.128730, 1.534421, 0.114783)",
        "(0.128703, 1.530813, 0.113968)",
        "(0.128825, 1.529056, 0.113554)",
        "(0.129209, 1.525491, 0.112564)",
        "(0.129515, 1.521803, 0.111272)",
        "(0.129769, 1.518114, 0.109560)",
        "(0.130000, 1.514580, 0.107650)",
        "(0.130095, 1.512852, 0.106649)",
        "(0.130180, 1.509553, 0.104590)",
        "(0.130296, 1.506466, 0.102298)",
        "(0.130633, 1.503528, 0.099507)",
        "(0.130860, 1.500887, 0.096403)",
        "(0.130968, 1.499683, 0.094848)",
        "(0.131303, 1.497431, 0.091795)",
        "(0.131579, 1.495337, 0.088476)",
        "(0.131904, 1.493468, 0.084752)",
        "(0.132465, 1.492014, 0.080859)",
        "(0.132766, 1.491443, 0.078926)",
        "(0.133266, 1.490623, 0.074993)",
        "(0.133868, 1.490215, 0.071003)",
        "(0.134549, 1.490269, 0.066907)",
        "(0.135438, 1.490916, 0.062591)",
        "(0.135811, 1.491317, 0.060300)",
        "(0.136289, 1.492341, 0.055920)",
        "(0.136737, 1.493859, 0.051724)",
        "(0.137064, 1.495679, 0.047389)",
        "(0.137353, 1.497908, 0.043223)",
        "(0.137589, 1.499290, 0.041228)",
        "(0.138158, 1.502341, 0.037261)",
        "(0.138803, 1.505783, 0.033432)",
        "(0.139392, 1.509522, 0.029806)",
        "(0.139913, 1.513594, 0.026306)",
        "(0.140205, 1.515727, 0.024660)",
        "(0.140703, 1.520058, 0.021697)",
        "(0.140944, 1.524551, 0.019116)",
        "(0.140787, 1.529186, 0.016934)",
        "(0.140419, 1.533953, 0.015030)",
        "(0.140143, 1.536386, 0.014166)",
        "(0.139733, 1.541366, 0.012593)",
        "(0.139551, 1.546486, 0.011486)",
        "(0.139197, 1.551798, 0.010866)",
        "(0.139090, 1.557041, 0.010305)",
        "(0.138911, 1.559604, 0.010057)",
        "(0.138306, 1.564792, 0.010139)",
        "(0.137910, 1.570185, 0.011091)",
        "(0.137191, 1.575391, 0.012364)",
        "(0.136376, 1.580490, 0.013851)",
        "(0.136129, 1.583041, 0.014738)",
        "(0.135645, 1.588056, 0.016764)",
        "(0.134920, 1.592899, 0.019051)",
        "(0.133971, 1.597696, 0.021465)",
        "(0.132996, 1.602573, 0.024328)",
        "(0.132703, 1.605110, 0.025968)",
        "(0.132444, 1.610228, 0.029285)",
        "(0.132666, 1.615204, 0.032555)",
        "(0.133172, 1.620015, 0.036083)",
        "(0.133707, 1.624536, 0.039953)",
        "(0.133803, 1.626732, 0.041952)",
        "(0.133751, 1.630819, 0.046479)",
        "(0.133700, 1.634422, 0.051246)",
        "(0.133599, 1.637533, 0.056284)",
        "(0.133352, 1.640249, 0.061758)",
        "(0.133191, 1.641436, 0.064551)",
        "(0.132728, 1.643230, 0.070232)",
        "(0.132324, 1.644382, 0.076092)",
        "(0.132022, 1.644966, 0.082118)",
        "(0.131418, 1.644843, 0.088128)",
        "(0.131032, 1.644499, 0.091149)",
        "(0.130653, 1.643407, 0.097092)",
        "(0.130587, 1.641532, 0.102669)",
        "(0.130678, 1.638890, 0.107739)",
        "(0.130669, 1.635547, 0.112443)",
        "(0.130680, 1.633597, 0.114685)",
        "(0.130834, 1.629262, 0.118934)",
        "(0.131066, 1.624364, 0.122846)",
        "(0.131399, 1.618870, 0.126364)",
        "(0.131544, 1.612717, 0.129410)",
        "(0.131569, 1.609443, 0.130659)",
        "(0.131552, 1.602496, 0.132551)",
        "(0.131127, 1.594974, 0.133638)",
        "(0.130323, 1.587133, 0.134503)",
        "(0.129744, 1.579413, 0.135415)",
        "(0.129493, 1.575666, 0.135808)",
        "(0.128850, 1.568322, 0.136203)",
        "(0.128393, 1.561166, 0.136275)",
        "(0.128449, 1.554154, 0.135930)",
        "(0.128623, 1.547158, 0.134695)",
        "(0.128690, 1.543673, 0.133700)",
        "(0.128835, 1.536930, 0.131215)",
        "(0.128811, 1.530435, 0.128124)",
        "(0.128888, 1.524360, 0.124669)",
        "(0.129185, 1.518915, 0.121105)",
        "(0.129307, 1.516263, 0.119269)",
        "(0.129469, 1.511373, 0.114900)",
        "(0.129730, 1.506799, 0.109732)",
        "(0.130002, 1.502650, 0.104009)",
        "(0.130202, 1.499228, 0.097981)",
        "(0.130208, 1.497791, 0.095054)",
        "(0.129982, 1.495611, 0.089165)",
        "(0.129851, 1.494163, 0.082922)",
        "(0.129864, 1.493489, 0.076640)",
        "(0.129883, 1.493708, 0.070858)",
        "(0.130004, 1.494153, 0.068037)",
        "(0.130225, 1.495363, 0.062481)",
        "(0.130477, 1.497156, 0.057141)",
        "(0.130860, 1.499496, 0.051952)",
        "(0.131426, 1.502303, 0.046721)",
        "(0.131739, 1.503814, 0.044169)",
        "(0.132231, 1.507237, 0.039353)",
        "(0.132516, 1.511062, 0.034791)",
        "(0.132878, 1.515431, 0.030627)",
        "(0.133166, 1.520463, 0.027337)",
        "(0.133370, 1.523217, 0.025907)",
        "(0.133807, 1.528801, 0.023010)",
        "(0.134017, 1.534666, 0.020528)",
        "(0.134334, 1.540946, 0.018746)",
        "(0.134530, 1.547367, 0.017403)",
        "(0.134503, 1.550593, 0.016863)",
        "(0.134439, 1.557096, 0.016255)",
        "(0.134335, 1.563567, 0.015912)",
        "(0.134306, 1.570032, 0.015851)",
        "(0.134408, 1.576659, 0.016490)",
        "(0.134615, 1.579978, 0.016871)",
        "(0.135253, 1.586535, 0.017750)",
        "(0.135956, 1.592916, 0.018712)",
        "(0.136400, 1.598983, 0.019952)",
        "(0.136521, 1.604756, 0.021673)",
        "(0.136459, 1.607584, 0.022609)",
        "(0.136241, 1.612944, 0.024864)",
        "(0.136254, 1.618026, 0.027339)",
        "(0.136200, 1.622751, 0.029941)",
        "(0.136149, 1.627144, 0.032810)",
        "(0.136035, 1.629286, 0.034396)",
        "(0.135606, 1.633277, 0.037813)",
        "(0.135207, 1.636930, 0.041447)",
        "(0.134608, 1.640163, 0.045292)",
        "(0.134313, 1.642972, 0.049179)",
        "(0.134304, 1.644245, 0.051133)",
        "(0.134544, 1.646353, 0.054978)",
        "(0.134960, 1.648044, 0.058986)",
        "(0.135364, 1.649364, 0.063329)",
        "(0.135454, 1.650144, 0.067830)",
        "(0.135395, 1.650376, 0.070030)",
        "(0.135218, 1.650424, 0.074362)",
        "(0.134973, 1.649964, 0.078649)",
        "(0.134838, 1.648993, 0.082868)",
        "(0.134845, 1.647625, 0.087182)",
        "(0.134948, 1.646797, 0.089326)",
        "(0.135023, 1.644812, 0.093325)",
        "(0.134898, 1.642464, 0.097090)",
        "(0.134811, 1.639875, 0.100884)",
        "(0.134882, 1.637004, 0.104691)",
        "(0.134903, 1.635418, 0.106566)",
        "(0.135212, 1.631989, 0.110194)",
        "(0.135352, 1.628281, 0.113900)",
        "(0.135669, 1.624351, 0.117627)",
        "(0.135982, 1.620170, 0.120886)",
        "(0.136044, 1.617923, 0.122303)",
        "(0.136179, 1.613192, 0.124723)",
        "(0.136504, 1.608423, 0.126961)",
        "(0.137163, 1.603576, 0.128839)",
        "(0.137762, 1.598590, 0.130167)",
        "(0.137928, 1.596081, 0.130585)",
        "(0.138221, 1.591068, 0.131230)",
        "(0.138790, 1.586043, 0.131320)",
        "(0.139554, 1.580808, 0.130852)",
        "(0.140650, 1.575606, 0.130056)",
        "(0.141164, 1.573018, 0.129368)",
        "(0.141984, 1.567658, 0.127548)",
        "(0.142972, 1.562015, 0.125123)",
        "(0.144129, 1.556403, 0.122525)",
        "(0.145386, 1.551034, 0.119329)",
        "(0.145878, 1.548279, 0.117495)",
        "(0.146416, 1.542708, 0.113183)",
        "(0.146823, 1.537206, 0.108042)",
        "(0.146943, 1.531929, 0.102253)",
        "(0.146861, 1.527186, 0.096694)",
        "(0.146753, 1.524863, 0.093872)",
        "(0.146146, 1.520745, 0.088254)",
        "(0.145636, 1.517317, 0.082363)",
        "(0.145669, 1.514458, 0.076008)",
        "(0.145567, 1.512143, 0.069615)",
        "(0.145549, 1.511351, 0.066520)",
        "(0.145736, 1.510347, 0.060689)",
        "(0.145912, 1.510000, 0.055028)",
        "(0.145913, 1.510228, 0.049712)",
        "(0.146120, 1.511031, 0.044820)",
        "(0.146239, 1.511639, 0.042470)",
        "(0.146387, 1.513079, 0.038034)",
        "(0.146177, 1.514875, 0.033951)",
        "(0.145539, 1.517374, 0.030552)",
        "(0.145444, 1.520697, 0.027767)",
        "(0.145457, 1.522542, 0.026561)",
        "(0.145530, 1.526566, 0.024454)",
        "(0.145560, 1.530786, 0.022472)",
        "(0.145309, 1.535159, 0.020771)",
        "(0.144957, 1.539571, 0.019234)",
        "(0.144684, 1.541863, 0.018605)",
        "(0.143995, 1.546584, 0.017639)",
        "(0.143768, 1.551867, 0.017072)",
        "(0.143844, 1.557328, 0.016556)",
        "(0.143937, 1.560124, 0.016346)",
        "(0.144059, 1.565694, 0.016087)",
        "(0.144106, 1.571451, 0.016102)",
        "(0.144174, 1.577020, 0.015908)",
        "(0.143803, 1.582562, 0.015914)",
        "(0.143523, 1.585286, 0.015943)",
        "(0.143499, 1.590742, 0.016022)",
        "(0.143752, 1.595832, 0.016283)",
        "(0.143706, 1.600709, 0.016729)",
        "(0.143685, 1.605508, 0.017338)",
        "(0.143388, 1.609843, 0.018346)",
        "(0.143174, 1.611893, 0.019000)",
        "(0.142644, 1.615789, 0.020867)",
        "(0.142308, 1.619409, 0.023110)",
        "(0.142111, 1.622693, 0.025784)",
        "(0.142081, 1.625690, 0.028957)",
        "(0.142092, 1.627061, 0.030646)",
        "(0.142137, 1.629498, 0.034091)",
        "(0.141785, 1.631425, 0.037726)",
        "(0.141316, 1.632978, 0.041526)",
        "(0.141036, 1.634135, 0.045511)",
        "(0.140894, 1.634545, 0.047576)",
        "(0.140581, 1.635193, 0.051864)",
        "(0.140262, 1.635672, 0.056342)",
        "(0.139950, 1.635964, 0.060791)",
        "(0.139850, 1.636043, 0.065473)",
        "(0.139866, 1.635991, 0.067818)",
        "(0.140040, 1.635629, 0.072466)",
        "(0.140303, 1.634921, 0.077095)",
        "(0.140591, 1.633842, 0.081863)",
        "(0.140898, 1.632466, 0.086495)",
        "(0.141025, 1.631597, 0.088645)",
        "(0.141436, 1.629631, 0.092872)",
        "(0.141610, 1.627235, 0.096928)",
        "(0.141593, 1.624386, 0.100323)",
        "(0.141472, 1.621072, 0.103023)",
        "(0.141523, 1.619367, 0.104378)",
        "(0.141670, 1.615736, 0.107068)",
        "(0.141738, 1.611691, 0.109155)",
        "(0.141604, 1.607153, 0.110574)",
        "(0.141359, 1.602211, 0.111560)",
        "(0.141175, 1.599696, 0.111886)",
        "(0.140476, 1.594373, 0.111865)",
        "(0.139582, 1.588734, 0.111499)",
        "(0.139169, 1.583019, 0.111340)",
        "(0.139086, 1.577286, 0.111200)",
        "(0.139138, 1.574390, 0.110855)",
        "(0.138962, 1.568525, 0.109709)",
        "(0.138491, 1.562861, 0.108117)",
        "(0.137660, 1.557468, 0.106354)",
        "(0.136838, 1.552328, 0.104878)",
        "(0.136596, 1.549916, 0.104116)",
        "(0.136195, 1.545160, 0.101742)",
        "(0.135480, 1.540672, 0.098596)",
        "(0.134925, 1.536876, 0.095503)",
        "(0.134399, 1.533606, 0.092453)",
        "(0.134131, 1.532020, 0.090836)",
        "(0.134038, 1.529146, 0.087286)",
        "(0.134212, 1.526755, 0.083617)",
        "(0.134570, 1.524928, 0.079810)",
        "(0.134787, 1.523568, 0.075754)",
        "(0.134758, 1.523011, 0.073734)",
        "(0.134655, 1.522397, 0.069755)",
        "(0.134810, 1.522294, 0.065646)",
        "(0.135172, 1.522648, 0.061490)",
        "(0.135607, 1.523620, 0.057676)",
        "(0.135754, 1.524382, 0.055742)",
        "(0.135694, 1.526121, 0.051845)",
        "(0.135324, 1.528400, 0.048191)",
        "(0.134977, 1.531182, 0.044998)",
        "(0.134659, 1.534419, 0.042246)",
        "(0.134479, 1.536200, 0.041032)",
        "(0.134195, 1.539949, 0.038703)",
        "(0.134024, 1.543981, 0.036582)",
        "(0.133950, 1.546139, 0.035647)",
        "(0.133695, 1.550495, 0.033928)",
        "(0.133434, 1.554939, 0.032333)",
        "(0.133298, 1.559518, 0.030962)",
        "(0.133232, 1.564271, 0.029976)",
        "(0.133142, 1.569000, 0.029291)",
        "(0.132880, 1.573524, 0.028838)",
        "(0.132701, 1.575728, 0.028763)",
        "(0.132282, 1.580060, 0.029021)",
        "(0.132075, 1.584264, 0.029415)",
        "(0.131924, 1.588386, 0.030188)",
        "(0.131853, 1.592454, 0.031387)",
        "(0.131846, 1.594428, 0.031974)",
        "(0.131766, 1.598169, 0.033226)",
        "(0.131532, 1.601728, 0.034805)",
        "(0.131102, 1.605087, 0.036773)",
        "(0.130714, 1.608157, 0.038839)",
        "(0.130508, 1.609575, 0.039876)",
        "(0.130060, 1.612296, 0.042074)",
        "(0.129770, 1.614825, 0.044651)",
        "(0.129479, 1.617025, 0.047605)",
        "(0.129607, 1.618921, 0.050824)",
        "(0.129718, 1.619820, 0.052573)",
        "(0.129929, 1.621356, 0.056282)",
        "(0.130000, 1.622532, 0.060109)",
        "(0.130139, 1.623374, 0.063922)",
        "(0.130435, 1.623989, 0.067831)",
        "(0.130627, 1.624146, 0.069856)",
        "(0.130963, 1.624203, 0.073993)",
        "(0.131223, 1.624093, 0.078014)",
        "(0.131160, 1.623731, 0.081941)",
        "(0.131205, 1.623147, 0.085795)",
        "(0.131360, 1.622729, 0.087695)",
        "(0.131619, 1.621768, 0.091562)",
        "(0.131819, 1.620545, 0.095405)",
        "(0.131826, 1.619099, 0.099209)",
        "(0.131968, 1.617395, 0.102535)",
        "(0.132245, 1.616395, 0.103872)",
        "(0.132826, 1.613992, 0.106166)",
        "(0.133281, 1.611163, 0.108193)",
        "(0.133792, 1.608178, 0.110093)",
        "(0.133981, 1.604943, 0.111590)",
        "(0.133929, 1.603275, 0.112214)",
        "(0.133535, 1.599864, 0.113150)",
        "(0.132739, 1.596411, 0.113267)",
        "(0.131178, 1.592853, 0.112515)",
        "(0.128814, 1.589482, 0.111782)",
        "(0.127630, 1.587910, 0.111461)",
        "(0.125517, 1.584764, 0.110683)",
        "(0.123546, 1.581458, 0.109527)",
        "(0.122187, 1.577939, 0.107995)",
        "(0.121472, 1.574093, 0.106148)",
        "(0.121202, 1.572017, 0.105209)",
        "(0.120953, 1.567464, 0.103332)",
        "(0.120700, 1.562403, 0.101317)",
        "(0.120380, 1.556911, 0.098941)",
        "(0.119623, 1.551194, 0.096749)",
        "(0.119138, 1.548362, 0.095800)",
        "(0.117749, 1.542690, 0.094191)",
        "(0.115966, 1.537025, 0.092799)",
        "(0.114154, 1.531723, 0.091201)",
        "(0.112557, 1.526788, 0.088897)",
        "(0.111688, 1.524462, 0.087483)",
        "(0.109922, 1.520245, 0.084532)",
        "(0.108251, 1.516845, 0.081694)",
        "(0.106850, 1.514354, 0.079037)",
        "(0.106030, 1.513155, 0.076618)",
        "(0.105803, 1.512879, 0.075438)",
        "(0.105511, 1.512731, 0.073035)",
        "(0.105314, 1.513098, 0.070547)",
        "(0.105164, 1.513809, 0.068241)",
        "(0.105070, 1.514782, 0.066192)",
        "(0.105151, 1.515282, 0.065127)",
        "(0.105376, 1.516276, 0.063021)",
        "(0.105825, 1.517349, 0.061337)",
        "(0.106605, 1.518372, 0.059797)",
        "(0.107109, 1.518792, 0.059049)",
        "(0.108185, 1.519321, 0.057405)",
        "(0.109289, 1.519338, 0.055736)",
        "(0.110209, 1.518976, 0.054270)",
        "(0.111004, 1.518359, 0.052931)",
        "(0.111655, 1.517486, 0.051445)",
        "(0.111871, 1.517023, 0.050647)",
        "(0.112153, 1.516210, 0.049074)",
        "(0.112272, 1.515516, 0.047536)",
        "(0.112111, 1.514929, 0.046292)",
        "(0.111944, 1.514742, 0.045498)",
        "(0.111895, 1.514819, 0.045079)",
        "(0.111949, 1.515044, 0.043883)",
        "(0.112112, 1.515531, 0.042385)",
        "(0.112351, 1.516344, 0.040803)",
        "(0.112269, 1.517435, 0.039257)",
        "(0.112100, 1.518201, 0.038512)",
        "(0.111665, 1.520005, 0.036878)",
        "(0.110934, 1.522255, 0.035284)",
        "(0.110164, 1.525172, 0.033973)",
        "(0.109191, 1.528503, 0.032727)",
        "(0.108696, 1.530291, 0.032047)",
        "(0.107842, 1.534054, 0.030609)",
        "(0.107333, 1.538280, 0.029231)",
        "(0.107133, 1.542904, 0.027881)",
        "(0.106941, 1.547692, 0.026474)",
        "(0.106773, 1.550164, 0.025756)",
        "(0.106316, 1.555079, 0.024190)",
        "(0.105694, 1.560075, 0.022836)",
        "(0.105192, 1.565222, 0.021639)",
        "(0.104663, 1.570401, 0.020664)",
        "(0.104384, 1.573003, 0.020239)",
        "(0.103784, 1.578263, 0.019604)",
        "(0.103224, 1.583553, 0.019090)",
        "(0.102628, 1.588816, 0.018613)",
        "(0.102023, 1.594270, 0.018722)",
        "(0.101848, 1.597021, 0.019030)",
        "(0.101588, 1.602600, 0.019975)",
        "(0.101403, 1.608273, 0.021421)",
        "(0.101344, 1.613849, 0.023130)",
        "(0.101474, 1.616502, 0.024023)",
        "(0.101589, 1.621555, 0.026030)",
        "(0.101396, 1.626351, 0.028570)",
        "(0.101122, 1.630921, 0.031696)",
        "(0.100920, 1.635148, 0.035111)",
        "(0.100677, 1.638981, 0.039143)",
        "(0.100672, 1.640792, 0.041278)",
        "(0.100968, 1.644047, 0.045833)",
        "(0.101291, 1.646829, 0.050887)",
        "(0.101742, 1.649020, 0.056140)",
        "(0.102151, 1.650446, 0.061846)",
        "(0.102416, 1.650992, 0.064802)",
        "(0.103090, 1.651495, 0.070720)",
        "(0.103449, 1.651320, 0.076821)",
        "(0.103745, 1.650350, 0.082992)",
        "(0.104171, 1.648636, 0.089202)",
        "(0.104391, 1.647483, 0.092148)",
        "(0.104572, 1.644581, 0.097860)",
        "(0.104504, 1.640960, 0.103840)",
        "(0.104678, 1.636753, 0.110063)",
        "(0.104581, 1.631997, 0.115994)",
        "(0.104416, 1.629375, 0.118678)",
        "(0.104013, 1.623915, 0.124000)",
        "(0.103917, 1.618057, 0.129069)",
        "(0.103852, 1.611780, 0.133685)",
        "(0.103627, 1.605185, 0.137957)",
        "(0.103550, 1.601672, 0.139874)",
        "(0.103526, 1.594474, 0.143240)",
        "(0.103354, 1.586971, 0.145658)",
        "(0.102784, 1.579276, 0.147825)",
        "(0.102525, 1.575452, 0.148890)",
        "(0.102090, 1.567889, 0.150339)",
        "(0.101419, 1.560415, 0.150753)",
        "(0.100637, 1.553314, 0.150884)",
        "(0.099841, 1.546424, 0.150690)",
        "(0.099022, 1.539684, 0.149912)",
        "(0.098690, 1.536443, 0.149190)",
        "(0.098016, 1.530084, 0.147505)",
        "(0.097706, 1.524107, 0.145695)",
        "(0.097946, 1.518632, 0.143758)",
        "(0.098108, 1.513436, 0.141079)",
        "(0.098072, 1.510864, 0.139561)",
        "(0.098032, 1.506027, 0.136158)",
        "(0.098092, 1.501541, 0.132445)",
        "(0.098425, 1.497431, 0.128336)",
        "(0.098850, 1.493779, 0.123113)",
        "(0.098978, 1.491999, 0.120367)",
        "(0.099397, 1.488970, 0.114618)",
        "(0.100111, 1.486632, 0.108841)",
        "(0.101010, 1.484935, 0.103031)",
        "(0.101727, 1.483932, 0.097354)",
        "(0.101945, 1.483732, 0.094502)",
        "(0.102301, 1.483659, 0.088677)",
        "(0.102910, 1.484084, 0.082993)",
        "(0.103352, 1.485547, 0.077636)",
        "(0.103786, 1.487664, 0.072455)",
        "(0.104046, 1.488954, 0.069919)",
        "(0.104542, 1.491858, 0.065052)",
        "(0.104934, 1.495189, 0.060637)",
        "(0.105149, 1.498731, 0.056306)",
        "(0.105277, 1.502777, 0.052148)",
        "(0.105379, 1.504874, 0.050177)",
        "(0.105203, 1.509343, 0.046756)",
        "(0.104888, 1.514379, 0.044149)",
        "(0.104939, 1.519676, 0.041811)",
        "(0.105300, 1.524964, 0.039650)",
        "(0.105443, 1.527518, 0.038591)",
        "(0.105370, 1.532467, 0.036768)",
        "(0.104699, 1.537345, 0.035862)",
        "(0.103855, 1.542172, 0.035573)",
        "(0.103151, 1.546911, 0.035480)",
        "(0.103064, 1.549288, 0.035530)",
        "(0.102800, 1.553975, 0.035735)",
        "(0.102576, 1.558426, 0.035801)",
        "(0.102622, 1.562829, 0.035796)",
        "(0.102667, 1.567327, 0.036084)",
        "(0.102601, 1.569620, 0.036310)",
        "(0.102466, 1.574335, 0.036943)",
        "(0.102390, 1.579016, 0.037433)",
        "(0.102112, 1.583612, 0.037999)",
        "(0.101814, 1.588339, 0.038984)",
        "(0.101565, 1.590670, 0.039617)",
        "(0.101035, 1.595254, 0.041107)",
        "(0.100606, 1.599552, 0.043005)",
        "(0.100459, 1.603577, 0.045463)",
        "(0.100457, 1.607172, 0.048173)",
        "(0.100466, 1.608585, 0.049669)",
        "(0.100323, 1.611055, 0.052927)",
        "(0.100088, 1.612997, 0.056864)",
        "(0.099629, 1.614293, 0.061151)",
        "(0.099064, 1.615005, 0.065754)",
        "(0.098843, 1.615161, 0.068160)",
        "(0.098273, 1.615130, 0.072968)",
        "(0.097669, 1.614549, 0.077731)",
        "(0.097101, 1.613453, 0.082354)",
        "(0.096419, 1.611931, 0.086836)",
        "(0.095986, 1.611058, 0.089133)",
        "(0.094958, 1.609015, 0.093668)",
        "(0.093752, 1.606589, 0.097981)",
        "(0.092479, 1.603860, 0.102082)",
        "(0.091211, 1.601052, 0.105820)",
        "(0.090492, 1.599504, 0.107373)",
        "(0.089095, 1.596217, 0.110256)",
        "(0.088091, 1.592942, 0.113144)",
        "(0.087307, 1.589816, 0.116110)",
        "(0.086866, 1.588185, 0.117505)",
        "(0.085833, 1.584782, 0.119958)",
        "(0.084828, 1.581288, 0.122083)",
        "(0.084030, 1.577747, 0.124021)",
        "(0.083542, 1.574078, 0.125767)",
        "(0.083217, 1.570296, 0.127503)",
        "(0.082989, 1.568397, 0.128310)",
        "(0.082276, 1.564638, 0.129617)",
        "(0.081486, 1.560902, 0.130485)",
        "(0.080735, 1.557317, 0.131484)",
        "(0.080117, 1.554055, 0.132584)",
        "(0.079894, 1.552421, 0.133004)",
        "(0.079537, 1.549048, 0.133526)",
        "(0.079580, 1.545548, 0.133560)",
        "(0.079867, 1.541852, 0.132834)",
        "(0.080397, 1.537790, 0.131582)",
        "(0.080754, 1.535772, 0.130987)",
        "(0.081780, 1.531612, 0.129724)",
        "(0.082842, 1.527434, 0.128359)",
        "(0.084252, 1.523044, 0.126568)",
        "(0.085431, 1.518702, 0.124583)",
        "(0.085757, 1.516581, 0.123497)",
        "(0.086139, 1.512597, 0.121195)",
        "(0.086166, 1.509028, 0.118522)",
        "(0.085426, 1.505797, 0.115607)",
        "(0.084403, 1.503186, 0.112877)",
        "(0.083987, 1.502118, 0.111642)",
        "(0.083394, 1.500560, 0.109193)",
        "(0.083136, 1.499521, 0.106426)",
        "(0.083175, 1.498899, 0.103354)",
        "(0.083610, 1.498594, 0.099754)",
        "(0.083911, 1.498586, 0.097834)",
        "(0.084688, 1.498797, 0.094093)",
        "(0.085440, 1.499351, 0.090536)",
        "(0.086192, 1.500157, 0.087047)",
        "(0.087060, 1.501194, 0.083530)",
        "(0.087497, 1.501840, 0.081763)",
        "(0.088345, 1.503348, 0.078316)",
        "(0.089189, 1.505345, 0.074988)",
        "(0.089750, 1.507785, 0.071707)",
        "(0.089944, 1.510882, 0.068617)",
        "(0.090021, 1.512564, 0.067172)",
        "(0.090055, 1.516319, 0.064759)",
        "(0.089998, 1.520971, 0.063226)",
        "(0.090112, 1.526328, 0.062164)",
        "(0.090589, 1.532149, 0.061160)",
        "(0.090869, 1.535191, 0.060669)",
        "(0.091444, 1.541574, 0.059821)",
        "(0.092120, 1.548211, 0.059254)",
        "(0.092550, 1.554971, 0.058846)",
        "(0.092657, 1.561718, 0.058400)",
        "(0.092725, 1.565081, 0.058265)",
        "(0.093055, 1.571738, 0.058081)",
        "(0.093582, 1.578190, 0.058182)",
        "(0.094254, 1.584534, 0.058635)",
        "(0.094804, 1.590602, 0.059484)",
        "(0.095105, 1.593517, 0.060042)",
        "(0.095831, 1.599130, 0.061343)",
        "(0.096527, 1.604415, 0.063069)",
        "(0.097103, 1.609341, 0.065133)",
        "(0.097463, 1.613738, 0.067399)",
        "(0.097594, 1.615777, 0.068573)",
        "(0.097750, 1.619467, 0.071230)",
        "(0.097984, 1.622909, 0.074305)",
        "(0.098177, 1.625873, 0.077514)",
        "(0.098283, 1.628352, 0.080855)",
        "(0.098458, 1.629444, 0.082717)",
        "(0.098870, 1.631267, 0.086599)",
        "(0.098996, 1.632448, 0.090591)",
        "(0.098941, 1.633059, 0.094735)",
        "(0.098650, 1.633275, 0.099006)",
        "(0.098428, 1.633209, 0.101217)",
        "(0.098098, 1.632752, 0.105536)",
        "(0.098028, 1.631792, 0.109778)",
        "(0.098448, 1.630350, 0.114167)",
        "(0.099021, 1.628548, 0.118681)",
        "(0.099267, 1.627430, 0.120907)",
        "(0.099786, 1.624657, 0.125247)",
        "(0.100299, 1.621419, 0.129404)",
        "(0.100415, 1.617786, 0.133213)",
        "(0.100294, 1.613678, 0.136964)",
        "(0.100310, 1.611466, 0.138886)",
        "(0.100658, 1.606855, 0.142640)",
        "(0.101085, 1.601882, 0.146037)",
        "(0.101316, 1.596479, 0.149121)",
        "(0.101624, 1.590874, 0.152046)",
        "(0.101816, 1.588025, 0.153345)",
        "(0.101953, 1.582184, 0.155603)",
        "(0.101731, 1.576084, 0.157225)",
        "(0.101502, 1.569891, 0.158461)",
        "(0.101378, 1.563595, 0.159110)",
        "(0.101273, 1.560386, 0.159075)",
        "(0.101194, 1.553868, 0.158432)",
        "(0.101414, 1.547334, 0.157172)",
        "(0.101754, 1.540979, 0.155718)",
        "(0.102178, 1.534783, 0.154130)",
        "(0.102471, 1.531741, 0.153205)",
        "(0.103059, 1.525697, 0.150942)",
        "(0.103452, 1.519856, 0.148451)",
        "(0.104137, 1.514420, 0.145740)",
        "(0.104837, 1.509097, 0.142518)",
        "(0.105114, 1.506455, 0.140521)",
        "(0.105567, 1.501279, 0.136098)",
        "(0.106132, 1.496475, 0.131152)",
        "(0.107114, 1.492125, 0.125723)",
        "(0.108440, 1.488420, 0.120119)",
        "(0.109203, 1.486859, 0.117319)",
        "(0.110693, 1.484015, 0.111581)",
        "(0.112370, 1.481560, 0.105318)",
        "(0.113891, 1.479528, 0.099152)",
        "(0.115347, 1.478222, 0.093472)",
        "(0.116092, 1.477672, 0.090684)",
        "(0.117681, 1.476907, 0.084952)",
        "(0.119537, 1.476596, 0.079288)",
        "(0.121489, 1.477098, 0.074212)",
        "(0.122536, 1.477522, 0.071756)",
        "(0.124537, 1.478725, 0.066865)",
        "(0.126192, 1.480212, 0.062105)",
        "(0.127726, 1.482189, 0.057736)",
        "(0.129512, 1.484630, 0.053698)",
        "(0.131387, 1.487388, 0.049843)",
        "(0.132273, 1.488802, 0.047941)",
        "(0.134040, 1.491987, 0.044355)",
        "(0.135411, 1.495645, 0.041382)",
        "(0.136577, 1.499892, 0.039024)",
        "(0.137582, 1.504527, 0.037153)",
        "(0.137974, 1.506966, 0.036413)",
        "(0.138614, 1.512253, 0.035319)",
        "(0.139254, 1.517729, 0.034424)",
        "(0.140080, 1.523375, 0.033633)",
        "(0.140881, 1.529146, 0.033047)",
        "(0.141261, 1.532074, 0.032802)",
        "(0.142073, 1.538140, 0.032452)",
        "(0.143039, 1.544499, 0.032446)",
        "(0.143874, 1.550947, 0.032729)",
        "(0.144655, 1.557398, 0.033239)",
        "(0.145026, 1.560550, 0.033580)",
        "(0.145724, 1.566801, 0.034581)",
        "(0.146261, 1.572913, 0.036069)",
        "(0.146215, 1.578566, 0.037902)",
        "(0.145929, 1.581172, 0.038936)",
        "(0.145386, 1.586179, 0.041227)",
        "(0.144930, 1.590944, 0.043946)",
        "(0.144634, 1.595531, 0.046987)",
        "(0.144253, 1.599649, 0.050377)",
        "(0.143926, 1.603493, 0.053949)",
        "(0.143832, 1.605319, 0.055881)",
        "(0.143720, 1.608846, 0.059851)",
        "(0.143739, 1.611927, 0.063798)",
        "(0.143648, 1.614539, 0.067371)",
        "(0.143437, 1.616629, 0.070829)",
        "(0.143371, 1.617475, 0.072501)",
        "(0.143235, 1.618970, 0.075640)",
        "(0.142867, 1.620097, 0.078662)",
        "(0.142374, 1.620825, 0.081611)",
        "(0.142001, 1.621239, 0.084472)",
        "(0.141958, 1.621359, 0.085964)",
        "(0.142258, 1.621433, 0.089113)",
        "(0.142432, 1.621116, 0.092170)",
        "(0.142418, 1.620409, 0.095043)",
        "(0.142307, 1.619276, 0.097943)",
        "(0.142247, 1.618590, 0.099299)",
        "(0.142323, 1.616896, 0.101791)",
        "(0.142340, 1.614851, 0.104226)",
        "(0.142142, 1.612478, 0.106671)",
        "(0.142029, 1.609891, 0.109168)",
        "(0.142010, 1.608472, 0.110377)",
        "(0.141953, 1.605294, 0.112590)",
        "(0.141920, 1.601860, 0.114638)",
        "(0.141747, 1.598231, 0.116748)",
        "(0.141622, 1.594447, 0.119025)",
        "(0.141648, 1.592537, 0.120287)",
        "(0.141851, 1.588660, 0.122604)",
        "(0.141936, 1.584537, 0.124750)",
        "(0.142061, 1.580256, 0.126676)",
        "(0.142068, 1.576098, 0.128075)",
        "(0.141878, 1.574078, 0.128568)",
        "(0.141264, 1.570039, 0.129293)",
        "(0.140552, 1.565816, 0.129871)",
        "(0.140076, 1.561351, 0.130407)",
        "(0.140144, 1.556627, 0.130123)",
        "(0.140275, 1.554190, 0.129635)",
        "(0.140467, 1.549166, 0.128235)",
        "(0.140486, 1.544240, 0.126901)",
        "(0.140559, 1.539421, 0.125879)",
        "(0.140697, 1.534786, 0.125127)",
        "(0.140891, 1.532515, 0.124801)",
        "(0.141278, 1.527999, 0.123743)",
        "(0.141549, 1.523241, 0.121920)",
        "(0.141553, 1.518174, 0.119818)",
        "(0.141503, 1.513094, 0.117463)",
        "(0.141487, 1.510647, 0.116078)",
        "(0.141193, 1.505976, 0.113342)",
        "(0.141125, 1.501785, 0.110639)",
        "(0.141039, 1.498123, 0.107991)",
        "(0.140960, 1.494989, 0.104765)",
        "(0.140973, 1.493547, 0.102856)",
        "(0.140916, 1.491063, 0.098847)",
        "(0.141211, 1.489213, 0.094888)",
        "(0.141701, 1.487830, 0.090981)",
        "(0.142392, 1.486677, 0.086763)",
        "(0.142766, 1.486233, 0.084574)",
        "(0.143504, 1.485757, 0.080177)",
        "(0.144164, 1.485727, 0.076028)",
        "(0.144728, 1.486081, 0.071968)",
        "(0.145404, 1.486800, 0.067963)",
        "(0.145853, 1.487402, 0.065961)",
        "(0.146787, 1.488945, 0.062066)",
        "(0.147474, 1.490934, 0.058376)",
        "(0.148051, 1.493477, 0.054648)",
        "(0.148318, 1.496596, 0.050850)",
        "(0.148392, 1.498527, 0.049124)",
        "(0.148527, 1.502870, 0.045945)",
        "(0.148937, 1.508107, 0.043102)",
        "(0.149923, 1.514028, 0.040441)",
        "(0.151251, 1.520628, 0.038161)",
        "(0.151884, 1.524055, 0.037156)",
        "(0.153173, 1.531252, 0.035359)",
        "(0.154358, 1.538502, 0.033495)",
        "(0.155193, 1.545664, 0.031629)",
        "(0.156212, 1.553047, 0.030246)",
        "(0.156658, 1.556716, 0.029730)",
        "(0.157207, 1.563765, 0.028708)",
        "(0.157729, 1.570705, 0.028019)",
        "(0.158338, 1.577563, 0.027914)",
        "(0.159042, 1.584164, 0.027964)",
        "(0.159339, 1.587371, 0.028148)",
        "(0.159663, 1.593648, 0.028689)",
        "(0.159899, 1.599658, 0.029595)",
        "(0.159940, 1.605440, 0.031193)",
        "(0.159989, 1.610879, 0.033278)",
        "(0.159991, 1.613461, 0.034452)",
        "(0.159751, 1.618251, 0.037239)",
        "(0.159746, 1.622642, 0.040398)",
        "(0.159856, 1.624547, 0.042257)",
        "(0.159730, 1.628235, 0.046008)",
        "(0.159576, 1.631489, 0.050098)",
        "(0.159158, 1.634259, 0.054605)",
        "(0.158341, 1.636294, 0.059537)",
        "(0.157240, 1.637674, 0.064648)",
        "(0.156665, 1.638110, 0.067416)",
        "(0.155428, 1.638476, 0.073183)",
        "(0.154058, 1.638507, 0.079297)",
        "(0.152837, 1.638116, 0.085319)",
        "(0.151524, 1.636989, 0.090970)",
        "(0.150386, 1.635438, 0.096553)",
        "(0.150051, 1.634522, 0.099153)",
        "(0.149556, 1.632332, 0.103887)",
        "(0.148990, 1.629443, 0.108180)",
        "(0.148846, 1.626213, 0.112403)",
        "(0.148704, 1.622464, 0.116514)",
        "(0.148589, 1.620480, 0.118382)",
        "(0.148131, 1.616074, 0.121688)",
        "(0.147441, 1.611228, 0.124860)",
        "(0.147144, 1.606095, 0.128015)",
        "(0.146874, 1.600843, 0.130810)",
        "(0.146608, 1.598153, 0.132008)",
        "(0.145773, 1.592636, 0.134328)",
        "(0.144847, 1.586999, 0.136839)",
        "(0.144188, 1.581428, 0.139440)",
        "(0.143875, 1.578616, 0.140607)",
        "(0.143240, 1.572796, 0.142463)",
        "(0.142555, 1.566828, 0.143766)",
        "(0.141861, 1.560789, 0.144860)",
        "(0.141525, 1.554653, 0.145855)",
        "(0.141427, 1.548289, 0.146483)",
        "(0.141409, 1.545084, 0.146690)",
        "(0.141461, 1.538689, 0.146621)",
        "(0.141655, 1.532113, 0.145670)",
        "(0.141908, 1.525217, 0.143883)",
        "(0.142190, 1.518127, 0.141266)",
        "(0.142254, 1.514665, 0.139916)",
        "(0.142072, 1.507895, 0.136590)",
        "(0.142020, 1.501553, 0.133193)",
        "(0.142049, 1.495733, 0.129483)",
        "(0.142110, 1.490054, 0.125358)",
        "(0.142263, 1.487284, 0.122994)",
        "(0.142743, 1.481991, 0.117600)",
        "(0.143355, 1.477095, 0.111638)",
        "(0.144262, 1.472840, 0.105634)",
        "(0.144874, 1.469211, 0.099752)",
        "(0.145133, 1.467675, 0.096719)",
        "(0.145964, 1.465139, 0.090503)",
        "(0.147067, 1.463425, 0.084111)",
        "(0.148133, 1.462684, 0.078012)",
        "(0.149076, 1.462625, 0.072095)",
        "(0.149513, 1.462757, 0.069081)",
        "(0.150330, 1.463408, 0.063009)",
        "(0.151390, 1.464806, 0.057231)",
        "(0.152691, 1.466862, 0.051861)",
        "(0.153826, 1.469330, 0.046754)",
        "(0.154291, 1.470808, 0.044460)",
        "(0.154999, 1.474116, 0.040351)",
        "(0.155532, 1.477991, 0.036749)",
        "(0.155841, 1.482264, 0.033598)",
        "(0.155992, 1.484486, 0.032092)",
        "(0.156278, 1.489237, 0.029465)",
        "(0.156409, 1.494211, 0.027190)",
        "(0.156499, 1.499498, 0.025262)",
        "(0.156762, 1.505091, 0.023638)",
        "(0.157368, 1.510984, 0.022338)",
        "(0.157702, 1.513948, 0.021785)",
        "(0.158516, 1.520022, 0.020938)",
        "(0.159351, 1.526122, 0.020230)",
        "(0.160312, 1.532365, 0.020018)",
        "(0.161403, 1.538602, 0.020454)",
        "(0.161950, 1.541776, 0.020932)",
        "(0.163153, 1.548071, 0.022116)",
        "(0.164551, 1.554337, 0.023435)",
        "(0.165978, 1.560470, 0.024732)",
        "(0.167020, 1.566524, 0.026328)",
        "(0.167368, 1.569563, 0.027321)",
        "(0.167778, 1.575750, 0.029492)",
        "(0.167821, 1.581851, 0.031800)",
        "(0.168058, 1.587851, 0.033902)",
        "(0.168379, 1.593743, 0.036094)",
        "(0.168440, 1.596606, 0.037191)",
        "(0.168430, 1.602129, 0.039407)",
        "(0.168426, 1.607400, 0.041954)",
        "(0.168503, 1.612422, 0.044899)",
        "(0.168557, 1.614763, 0.046487)",
        "(0.168537, 1.619156, 0.049705)",
        "(0.168469, 1.623023, 0.053161)",
        "(0.168745, 1.626591, 0.057030)",
        "(0.169615, 1.629874, 0.061332)",
        "(0.170572, 1.632561, 0.065563)",
        "(0.170894, 1.633584, 0.067711)",
        "(0.171286, 1.635124, 0.072153)",
        "(0.171439, 1.635926, 0.076817)",
        "(0.171016, 1.636016, 0.081870)",
        "(0.170244, 1.635544, 0.087327)",
        "(0.169816, 1.635006, 0.090200)",
        "(0.168929, 1.633313, 0.095658)",
        "(0.168108, 1.630727, 0.100531)",
        "(0.167073, 1.627416, 0.105199)",
        "(0.165890, 1.623713, 0.109826)",
        "(0.165236, 1.621749, 0.112163)",
        "(0.163857, 1.617595, 0.116909)",
        "(0.162715, 1.613189, 0.121553)",
        "(0.161509, 1.608384, 0.125950)",
        "(0.160130, 1.603289, 0.129849)",
        "(0.159342, 1.600582, 0.131516)",
        "(0.157934, 1.595026, 0.134608)",
        "(0.156890, 1.589463, 0.137368)",
        "(0.155774, 1.583975, 0.139940)",
        "(0.154447, 1.578350, 0.142456)",
        "(0.153751, 1.575466, 0.143823)",
        "(0.152551, 1.569844, 0.146551)",
        "(0.151848, 1.564331, 0.148847)",
        "(0.150876, 1.558408, 0.150720)",
        "(0.150167, 1.552227, 0.152064)",
        "(0.150042, 1.549216, 0.152461)",
        "(0.149657, 1.543086, 0.152770)",
        "(0.148853, 1.536853, 0.152571)",
        "(0.148045, 1.531055, 0.152208)",
        "(0.147363, 1.525637, 0.151692)",
        "(0.147001, 1.522937, 0.151330)",
        "(0.146406, 1.517683, 0.150264)",
        "(0.146229, 1.512641, 0.148538)",
        "(0.146165, 1.507710, 0.146020)",
        "(0.146045, 1.505269, 0.144541)",
        "(0.145817, 1.500574, 0.141616)",
        "(0.145669, 1.496326, 0.138586)",
        "(0.145520, 1.492356, 0.135320)",
        "(0.145356, 1.488516, 0.131592)",
        "(0.145457, 1.484911, 0.127562)",
        "(0.145561, 1.483245, 0.125335)",
        "(0.145239, 1.480291, 0.120667)",
        "(0.144710, 1.477854, 0.115919)",
        "(0.144359, 1.476048, 0.110830)",
        "(0.144083, 1.474609, 0.105479)",
        "(0.143932, 1.474114, 0.102760)",
        "(0.143858, 1.473796, 0.097213)",
        "(0.143976, 1.474035, 0.091498)",
        "(0.143908, 1.474793, 0.085725)",
        "(0.143416, 1.476022, 0.079954)",
        "(0.143195, 1.477017, 0.077154)",
        "(0.142811, 1.479542, 0.071858)",
        "(0.142288, 1.482926, 0.067111)",
        "(0.141845, 1.487118, 0.062876)",
        "(0.141614, 1.491979, 0.058875)",
        "(0.141585, 1.494616, 0.056856)",
        "(0.141481, 1.500005, 0.052787)",
        "(0.141385, 1.505990, 0.049160)",
        "(0.141314, 1.512324, 0.045704)",
        "(0.141159, 1.518811, 0.042418)",
        "(0.141021, 1.522092, 0.040919)",
        "(0.140729, 1.528686, 0.038137)",
        "(0.140673, 1.535479, 0.035809)",
        "(0.140760, 1.542338, 0.033802)",
        "(0.140814, 1.545790, 0.032924)",
        "(0.141086, 1.552874, 0.031478)",
        "(0.141348, 1.559927, 0.030397)",
        "(0.140996, 1.566768, 0.029748)",
        "(0.140635, 1.573668, 0.029560)",
        "(0.140287, 1.580504, 0.029664)",
        "(0.140057, 1.583791, 0.029926)",
        "(0.139724, 1.590413, 0.030601)",
        "(0.139191, 1.596797, 0.031846)",
        "(0.138432, 1.602942, 0.033454)",
        "(0.137532, 1.608833, 0.035458)",
        "(0.137087, 1.611638, 0.036650)",
        "(0.136249, 1.617046, 0.039201)",
        "(0.135278, 1.622039, 0.042126)",
        "(0.134312, 1.626506, 0.045394)",
        "(0.133394, 1.630550, 0.048977)",
        "(0.132952, 1.632446, 0.050911)",
        "(0.132016, 1.635944, 0.055400)",
        "(0.131186, 1.639036, 0.060743)",
        "(0.130667, 1.641717, 0.066200)",
        "(0.130302, 1.643816, 0.071862)",
        "(0.130220, 1.644615, 0.074765)",
        "(0.130138, 1.645859, 0.080574)",
        "(0.130006, 1.646459, 0.086570)",
        "(0.129961, 1.646523, 0.092841)",
        "(0.130050, 1.646370, 0.096011)",
        "(0.130304, 1.645692, 0.102334)",
        "(0.130672, 1.644404, 0.108667)",
        "(0.131178, 1.642500, 0.114623)",
        "(0.131681, 1.640043, 0.120539)",
        "(0.131963, 1.638630, 0.123581)",
        "(0.132458, 1.635573, 0.129610)",
        "(0.132522, 1.631944, 0.135012)",
        "(0.132473, 1.627747, 0.139783)",
        "(0.132887, 1.623499, 0.144733)",
        "(0.133721, 1.619220, 0.149407)",
        "(0.134089, 1.616925, 0.151351)",
        "(0.134767, 1.612027, 0.154465)",
        "(0.135611, 1.606939, 0.157112)",
        "(0.136637, 1.601755, 0.159448)",
        "(0.137530, 1.596200, 0.161520)",
        "(0.137938, 1.593310, 0.162448)",
        "(0.138785, 1.587627, 0.164107)",
        "(0.140023, 1.581911, 0.165166)",
        "(0.141354, 1.575903, 0.165629)",
        "(0.142265, 1.569660, 0.165430)",
        "(0.142583, 1.566397, 0.165103)",
        "(0.143527, 1.559835, 0.164291)",
        "(0.144871, 1.553134, 0.163096)",
        "(0.146281, 1.546352, 0.161212)",
        "(0.147495, 1.539343, 0.159017)",
        "(0.148038, 1.535750, 0.157819)",
        "(0.148959, 1.528443, 0.155105)",
        "(0.149888, 1.521171, 0.151874)",
        "(0.150999, 1.514043, 0.148171)",
        "(0.151395, 1.510536, 0.146123)",
        "(0.151830, 1.503874, 0.141924)",
        "(0.152076, 1.497709, 0.137413)",
        "(0.152266, 1.491913, 0.132331)",
        "(0.152572, 1.486819, 0.126921)",
        "(0.152894, 1.482437, 0.121408)",
        "(0.153059, 1.480456, 0.118536)",
        "(0.153684, 1.476856, 0.112361)",
        "(0.154373, 1.474181, 0.106183)",
        "(0.155027, 1.472213, 0.100216)",
        "(0.156096, 1.470797, 0.094221)",
        "(0.156661, 1.470183, 0.091258)",
        "(0.157404, 1.469642, 0.085483)",
        "(0.158145, 1.469897, 0.080064)",
        "(0.158959, 1.470716, 0.074561)",
        "(0.159675, 1.471992, 0.069089)",
        "(0.160035, 1.472902, 0.066481)",
        "(0.160775, 1.475385, 0.061589)",
        "(0.161399, 1.478520, 0.056779)",
        "(0.162290, 1.482364, 0.052066)",
        "(0.162929, 1.484672, 0.049940)",
        "(0.164054, 1.489690, 0.046064)",
        "(0.164637, 1.495223, 0.042508)",
        "(0.164823, 1.501123, 0.039185)",
        "(0.164327, 1.507291, 0.036151)",
        "(0.163989, 1.510547, 0.034751)",
        "(0.163704, 1.517432, 0.032165)",
        "(0.163938, 1.524881, 0.029943)",
        "(0.164109, 1.532578, 0.027997)",
        "(0.163703, 1.540207, 0.026316)",
        "(0.163241, 1.543986, 0.025681)",
        "(0.161879, 1.551591, 0.024950)",
        "(0.161199, 1.559380, 0.024910)",
        "(0.160837, 1.567041, 0.025135)",
        "(0.160338, 1.574558, 0.025808)",
        "(0.160118, 1.578295, 0.026324)",
        "(0.159717, 1.585558, 0.027618)",
        "(0.159306, 1.592576, 0.029246)",
        "(0.159081, 1.599287, 0.031134)",
        "(0.158572, 1.605393, 0.033034)",
        "(0.158170, 1.608194, 0.034147)",
        "(0.157535, 1.613657, 0.036641)",
        "(0.157196, 1.618597, 0.039353)",
        "(0.156758, 1.622972, 0.042339)",
        "(0.156250, 1.626802, 0.045508)",
        "(0.155706, 1.630021, 0.048740)",
        "(0.155457, 1.631428, 0.050373)",
        "(0.155028, 1.634081, 0.053754)",
        "(0.154354, 1.636303, 0.057411)",
        "(0.153438, 1.638005, 0.061172)",
        "(0.152689, 1.639298, 0.064820)",
        "(0.152501, 1.639730, 0.066663)",
        "(0.152355, 1.640305, 0.070529)",
        "(0.152136, 1.640476, 0.074554)",
        "(0.151771, 1.639951, 0.078924)",
        "(0.151454, 1.638942, 0.083632)",
        "(0.151277, 1.638291, 0.086131)",
        "(0.150741, 1.636589, 0.091222)",
        "(0.150089, 1.634213, 0.096543)",
        "(0.149666, 1.631244, 0.102233)",
        "(0.149568, 1.627828, 0.107983)",
        "(0.149569, 1.625849, 0.110714)",
        "(0.149458, 1.621362, 0.115791)",
        "(0.149168, 1.616361, 0.120548)",
        "(0.148807, 1.611077, 0.125119)",
        "(0.148285, 1.605455, 0.129563)",
        "(0.147964, 1.602507, 0.131684)",
        "(0.147522, 1.596270, 0.135590)",
        "(0.147557, 1.590011, 0.139019)",
        "(0.147490, 1.583649, 0.141510)",
        "(0.147161, 1.576935, 0.143022)",
        "(0.146923, 1.573415, 0.143539)",
        "(0.146492, 1.566504, 0.144546)",
        "(0.146139, 1.559695, 0.145006)",
        "(0.145908, 1.552842, 0.144597)",
        "(0.145413, 1.545943, 0.143912)",
        "(0.145175, 1.542588, 0.143385)",
        "(0.144664, 1.535922, 0.141714)",
        "(0.144002, 1.529265, 0.139044)",
        "(0.143449, 1.522768, 0.135920)",
        "(0.143414, 1.516805, 0.132716)",
        "(0.143407, 1.513786, 0.131019)",
        "(0.143413, 1.507518, 0.126790)",
        "(0.143681, 1.501223, 0.121641)",
        "(0.143738, 1.495169, 0.116417)",
        "(0.143692, 1.489350, 0.111205)",
        "(0.143600, 1.486532, 0.108378)",
        "(0.143098, 1.481087, 0.102677)",
        "(0.142717, 1.476306, 0.096872)",
        "(0.142640, 1.472111, 0.090971)",
        "(0.142409, 1.468842, 0.085340)",
        "(0.142283, 1.467673, 0.082692)",
        "(0.142023, 1.465905, 0.077560)",
        "(0.141967, 1.464887, 0.072275)",
        "(0.142157, 1.464650, 0.067056)",
        "(0.142382, 1.465021, 0.062052)",
        "(0.142487, 1.465469, 0.059707)",
        "(0.142645, 1.466592, 0.055255)",
        "(0.142808, 1.468435, 0.051178)",
        "(0.142965, 1.469658, 0.049378)",
        "(0.143240, 1.472078, 0.045866)",
        "(0.143629, 1.474729, 0.042505)",
        "(0.144178, 1.477626, 0.039293)",
        "(0.144644, 1.480833, 0.036434)",
        "(0.144800, 1.484367, 0.034058)",
        "(0.144768, 1.486275, 0.033075)",
        "(0.144787, 1.490171, 0.031171)",
        "(0.144945, 1.494380, 0.029469)",
        "(0.145278, 1.498928, 0.028013)",
        "(0.145481, 1.503754, 0.026713)",
        "(0.145645, 1.508835, 0.025477)",
        "(0.145598, 1.511471, 0.024975)",
        "(0.145426, 1.517197, 0.024320)",
        "(0.145391, 1.523190, 0.023694)",
        "(0.145201, 1.529333, 0.022982)",
        "(0.145099, 1.532484, 0.022653)",
        "(0.144750, 1.538797, 0.022034)",
        "(0.144099, 1.545161, 0.021493)",
        "(0.143215, 1.551404, 0.021051)",
        "(0.142435, 1.557647, 0.020842)",
        "(0.141887, 1.563829, 0.020859)",
        "(0.141643, 1.566846, 0.020867)",
        "(0.141347, 1.572583, 0.020884)",
        "(0.141312, 1.578089, 0.020960)",
        "(0.141321, 1.583371, 0.021530)",
        "(0.141365, 1.585962, 0.022068)",
        "(0.141174, 1.590995, 0.023422)",
        "(0.140438, 1.595702, 0.025194)",
        "(0.139472, 1.599927, 0.027400)",
        "(0.138229, 1.603634, 0.029865)",
        "(0.136749, 1.606939, 0.033039)",
        "(0.136019, 1.608561, 0.034950)",
        "(0.134509, 1.611491, 0.039023)",
        "(0.132913, 1.613866, 0.043356)",
        "(0.131762, 1.615952, 0.047947)",
        "(0.131352, 1.617778, 0.052894)",
        "(0.131286, 1.618535, 0.055387)",
        "(0.131229, 1.619616, 0.060405)",
        "(0.131226, 1.620028, 0.065801)",
        "(0.131383, 1.620053, 0.071516)",
        "(0.131608, 1.619247, 0.076959)",
        "(0.131726, 1.618412, 0.079576)",
        "(0.132106, 1.616312, 0.084896)",
        "(0.132660, 1.613665, 0.090008)",
        "(0.133070, 1.610319, 0.094506)",
        "(0.133196, 1.608362, 0.096442)",
        "(0.133165, 1.604251, 0.100235)",
        "(0.133105, 1.600057, 0.104099)",
        "(0.133541, 1.595950, 0.108067)",
        "(0.134169, 1.591840, 0.112068)",
        "(0.134511, 1.589711, 0.114007)",
        "(0.135256, 1.585295, 0.117701)",
        "(0.136117, 1.580665, 0.121152)",
        "(0.137005, 1.575929, 0.124249)",
        "(0.137926, 1.571307, 0.127392)",
        "(0.138371, 1.568970, 0.128890)",
        "(0.139125, 1.564093, 0.131901)",
        "(0.139783, 1.559085, 0.134599)",
        "(0.140281, 1.553855, 0.136932)",
        "(0.140641, 1.548461, 0.138880)",
        "(0.140997, 1.542993, 0.140271)",
        "(0.141185, 1.540169, 0.140701)",
        "(0.141575, 1.534348, 0.141194)",
        "(0.141999, 1.528446, 0.141363)",
        "(0.142502, 1.522394, 0.140957)",
        "(0.142786, 1.519194, 0.140163)",
        "(0.143008, 1.512824, 0.138528)",
        "(0.143229, 1.506368, 0.136101)",
        "(0.143806, 1.499938, 0.132983)",
        "(0.144461, 1.493594, 0.129194)",
        "(0.144797, 1.490594, 0.127262)",
        "(0.145395, 1.484885, 0.123230)",
        "(0.145847, 1.479353, 0.118615)",
        "(0.146381, 1.474002, 0.113520)",
        "(0.146681, 1.469347, 0.108129)",
        "(0.146789, 1.467328, 0.105425)",
        "(0.147170, 1.463638, 0.099948)",
        "(0.147473, 1.460785, 0.094398)",
        "(0.147931, 1.458668, 0.088513)",
        "(0.148457, 1.457332, 0.082663)",
        "(0.149060, 1.456718, 0.076860)",
        "(0.149364, 1.456659, 0.073895)",
        "(0.150080, 1.456979, 0.067981)",
        "(0.150632, 1.458243, 0.062716)",
        "(0.150685, 1.460914, 0.058732)",
        "(0.150328, 1.464373, 0.055169)",
        "(0.150012, 1.466323, 0.053443)",
        "(0.149046, 1.470670, 0.050098)",
        "(0.147912, 1.475563, 0.046900)",
        "(0.146816, 1.481096, 0.043743)",
        "(0.146045, 1.487316, 0.040805)",
        "(0.145971, 1.490797, 0.039399)",
        "(0.146039, 1.497929, 0.036420)",
        "(0.146270, 1.505239, 0.033305)",
        "(0.146454, 1.512760, 0.030356)",
        "(0.146658, 1.520617, 0.027685)",
        "(0.146733, 1.524586, 0.026365)",
        "(0.146796, 1.532510, 0.023832)",
        "(0.147213, 1.540804, 0.021875)",
        "(0.147738, 1.549098, 0.020249)",
        "(0.147818, 1.553139, 0.019473)",
        "(0.147695, 1.560918, 0.017945)",
        "(0.146886, 1.568252, 0.016741)",
        "(0.146269, 1.575818, 0.016868)",
        "(0.146080, 1.583888, 0.018622)",
        "(0.145808, 1.587789, 0.019592)",
        "(0.145201, 1.595173, 0.021338)",
        "(0.144723, 1.602176, 0.023098)",
        "(0.144245, 1.608914, 0.025346)",
        "(0.143469, 1.615309, 0.027978)",
        "(0.142264, 1.621080, 0.031048)",
        "(0.141719, 1.623858, 0.032778)",
        "(0.141127, 1.629176, 0.036384)",
        "(0.140826, 1.633912, 0.040153)",
        "(0.140445, 1.637933, 0.044168)",
        "(0.140244, 1.639724, 0.046440)",
        "(0.139752, 1.643105, 0.051360)",
        "(0.139177, 1.645969, 0.056747)",
        "(0.138516, 1.648249, 0.062387)",
        "(0.138043, 1.649810, 0.067987)",
        "(0.137997, 1.650285, 0.070902)",
        "(0.137931, 1.650791, 0.076975)",
        "(0.137719, 1.650596, 0.083092)",
        "(0.137322, 1.649692, 0.089182)",
        "(0.136772, 1.648021, 0.095223)",
        "(0.136506, 1.646926, 0.098171)",
        "(0.136065, 1.644419, 0.103649)",
        "(0.135634, 1.641618, 0.109040)",
        "(0.135234, 1.638513, 0.114474)",
        "(0.135138, 1.634943, 0.119479)",
        "(0.135114, 1.632953, 0.121800)",
        "(0.135227, 1.628704, 0.126125)",
        "(0.135725, 1.623937, 0.129898)",
        "(0.136797, 1.618818, 0.132789)",
        "(0.138264, 1.613908, 0.135447)",
        "(0.139065, 1.611500, 0.136884)",
        "(0.140920, 1.606671, 0.139901)",
        "(0.142730, 1.601496, 0.142590)",
        "(0.144308, 1.595696, 0.144458)",
        "(0.145764, 1.589390, 0.145940)",
        "(0.146628, 1.586104, 0.146399)",
        "(0.148296, 1.579314, 0.147063)",
        "(0.149271, 1.572061, 0.147480)",
        "(0.150330, 1.564574, 0.148003)",
        "(0.151635, 1.556903, 0.148730)",
        "(0.152767, 1.548829, 0.148708)",
        "(0.153115, 1.544527, 0.148226)",
        "(0.153505, 1.535739, 0.146628)",
        "(0.153998, 1.527181, 0.144513)",
        "(0.154242, 1.518808, 0.142173)",
        "(0.154180, 1.510592, 0.139977)",
        "(0.154131, 1.506616, 0.138955)",
        "(0.154437, 1.498848, 0.136135)",
        "(0.155013, 1.491364, 0.132210)",
        "(0.155545, 1.484489, 0.128025)",
        "(0.155858, 1.478434, 0.124654)",
        "(0.156110, 1.475775, 0.123247)",
        "(0.157038, 1.471006, 0.120168)",
        "(0.158240, 1.466864, 0.116694)",
        "(0.159561, 1.463089, 0.112260)",
        "(0.160952, 1.459875, 0.106766)",
        "(0.161486, 1.458521, 0.103831)",
        "(0.162366, 1.456309, 0.097909)",
        "(0.162762, 1.454648, 0.092018)",
        "(0.162964, 1.453653, 0.086356)",
        "(0.163862, 1.453680, 0.080538)",
        "(0.164340, 1.453993, 0.077562)",
        "(0.165022, 1.454992, 0.071796)",
        "(0.165493, 1.456671, 0.066480)",
        "(0.165342, 1.458833, 0.061461)",
        "(0.164805, 1.461487, 0.056620)",
        "(0.164564, 1.462993, 0.054306)",
        "(0.164062, 1.466713, 0.050413)",
        "(0.163599, 1.471457, 0.047321)",
        "(0.163164, 1.476755, 0.044376)",
        "(0.162710, 1.482352, 0.041368)",
        "(0.162519, 1.485570, 0.040041)",
        "(0.162174, 1.492381, 0.037800)",
        "(0.161475, 1.499554, 0.035894)",
        "(0.160390, 1.506873, 0.034320)",
        "(0.159893, 1.510637, 0.033699)",
        "(0.159116, 1.518645, 0.032978)",
        "(0.158602, 1.526993, 0.032622)",
        "(0.158211, 1.535338, 0.032380)",
        "(0.157635, 1.543609, 0.032370)",
        "(0.157311, 1.547477, 0.032417)",
        "(0.156463, 1.555794, 0.032469)",
        "(0.155724, 1.563869, 0.032802)",
        "(0.155427, 1.571977, 0.034003)",
        "(0.155072, 1.579826, 0.035655)",
        "(0.154814, 1.583528, 0.036439)",
        "(0.154288, 1.590636, 0.038151)",
        "(0.153612, 1.597389, 0.040397)",
        "(0.152817, 1.603824, 0.043056)",
        "(0.151997, 1.609948, 0.046338)",
        "(0.151595, 1.612819, 0.048156)",
        "(0.150850, 1.618197, 0.051856)",
        "(0.150107, 1.623129, 0.055613)",
        "(0.149643, 1.627723, 0.059724)",
        "(0.149410, 1.631640, 0.064031)",
        "(0.149320, 1.633481, 0.066115)",
        "(0.149437, 1.636595, 0.070347)",
        "(0.149591, 1.639288, 0.075008)",
        "(0.149625, 1.641467, 0.079994)",
        "(0.149467, 1.642974, 0.085325)",
        "(0.149371, 1.643414, 0.088099)",
        "(0.149136, 1.643821, 0.093655)",
        "(0.148900, 1.643609, 0.099219)",
        "(0.148521, 1.642744, 0.105087)",
        "(0.147953, 1.641196, 0.111167)",
        "(0.147632, 1.640099, 0.114197)",
        "(0.147003, 1.637605, 0.120200)",
        "(0.146192, 1.634668, 0.125994)",
        "(0.145279, 1.631265, 0.131754)",
        "(0.144410, 1.627286, 0.137268)",
        "(0.143797, 1.622769, 0.142296)",
        "(0.143470, 1.620318, 0.144651)",
        "(0.142744, 1.615215, 0.149055)",
        "(0.141943, 1.609728, 0.152952)",
        "(0.141238, 1.603940, 0.156323)",
        "(0.140955, 1.600976, 0.157972)",
        "(0.140495, 1.594973, 0.161335)",
        "(0.140257, 1.588954, 0.164514)",
        "(0.140021, 1.582733, 0.166925)",
        "(0.139774, 1.576097, 0.168168)",
        "(0.139729, 1.572716, 0.168367)",
        "(0.139893, 1.566025, 0.168406)",
        "(0.140067, 1.559447, 0.167907)",
        "(0.140072, 1.552797, 0.167083)",
        "(0.140054, 1.546248, 0.166027)",
        "(0.140171, 1.539863, 0.164313)",
        "(0.140251, 1.536658, 0.163188)",
        "(0.140324, 1.530016, 0.160337)",
        "(0.140590, 1.523298, 0.156523)",
        "(0.140907, 1.516859, 0.152277)",
        "(0.141156, 1.510747, 0.148136)",
        "(0.141234, 1.507814, 0.146031)",
        "(0.141395, 1.502113, 0.141529)",
        "(0.141484, 1.496544, 0.136357)",
        "(0.141517, 1.491292, 0.131043)",
        "(0.141564, 1.488896, 0.128469)",
        "(0.141658, 1.484544, 0.123312)",
        "(0.141560, 1.480605, 0.118066)",
        "(0.141612, 1.477198, 0.112731)",
        "(0.141796, 1.474371, 0.107258)",
        "(0.141960, 1.473254, 0.104498)",
        "(0.142183, 1.471443, 0.099015)",
        "(0.142349, 1.470136, 0.093697)",
        "(0.142521, 1.469270, 0.088358)",
        "(0.142981, 1.468886, 0.083010)",
        "(0.143271, 1.468924, 0.080513)",
        "(0.144082, 1.469350, 0.076065)",
        "(0.145176, 1.470249, 0.072261)",
        "(0.146348, 1.471354, 0.068944)",
        "(0.147485, 1.472477, 0.065949)",
        "(0.147976, 1.473037, 0.064635)",
        "(0.148882, 1.474321, 0.062452)",
        "(0.149788, 1.475761, 0.060882)",
        "(0.150617, 1.477041, 0.059686)",
        "(0.151000, 1.478287, 0.058779)",
        "(0.151082, 1.479074, 0.058460)",
        "(0.150907, 1.480969, 0.057978)",
        "(0.150436, 1.483214, 0.057641)",
        "(0.149873, 1.485684, 0.057020)",
        "(0.149254, 1.488622, 0.056016)",
        "(0.148831, 1.490385, 0.055297)",
        "(0.147746, 1.494398, 0.053244)",
        "(0.146644, 1.499070, 0.050673)",
        "(0.146019, 1.504794, 0.048149)",
        "(0.145701, 1.510854, 0.045466)",
        "(0.145653, 1.514064, 0.044087)",
        "(0.145794, 1.520948, 0.041605)",
        "(0.146223, 1.528170, 0.039246)",
        "(0.146604, 1.535854, 0.037084)",
        "(0.146923, 1.543730, 0.035373)",
        "(0.147032, 1.547719, 0.034651)",
        "(0.146940, 1.555618, 0.033443)",
        "(0.146926, 1.563580, 0.032954)",
        "(0.147357, 1.571835, 0.033301)",
        "(0.147862, 1.579992, 0.033912)",
        "(0.148045, 1.583966, 0.034466)",
        "(0.148331, 1.591890, 0.036173)",
        "(0.148535, 1.599494, 0.038446)",
        "(0.148706, 1.606521, 0.041251)",
        "(0.149203, 1.612996, 0.044944)",
        "(0.150031, 1.618578, 0.049078)",
        "(0.150418, 1.620961, 0.051315)",
        "(0.150832, 1.625294, 0.056138)",
        "(0.150871, 1.628806, 0.061687)",
        "(0.150578, 1.631315, 0.068012)",
        "(0.150512, 1.632185, 0.071288)",
        "(0.150932, 1.633503, 0.077963)",
        "(0.151623, 1.634036, 0.085039)",
        "(0.152065, 1.633666, 0.092032)",
        "(0.152083, 1.632434, 0.098841)",
        "(0.151787, 1.630401, 0.105882)",
        "(0.151717, 1.629104, 0.109423)",
        "(0.151501, 1.626166, 0.116308)",
        "(0.151207, 1.622733, 0.122828)",
        "(0.150893, 1.618571, 0.129205)",
        "(0.150988, 1.613622, 0.134901)",
        "(0.151242, 1.610864, 0.137295)",
        "(0.151697, 1.604986, 0.141508)",
        "(0.152170, 1.598558, 0.145203)",
        "(0.152746, 1.591743, 0.148540)",
        "(0.152990, 1.588112, 0.150075)",
        "(0.153543, 1.580619, 0.152897)",
        "(0.154068, 1.573035, 0.155234)",
        "(0.154086, 1.565190, 0.157147)",
        "(0.154259, 1.556908, 0.158406)",
        "(0.154997, 1.548575, 0.158806)",
        "(0.155315, 1.544341, 0.158607)",
        "(0.155540, 1.535739, 0.158240)",
        "(0.155560, 1.527146, 0.157400)",
        "(0.155693, 1.518958, 0.156406)",
        "(0.155749, 1.514999, 0.155745)",
        "(0.155730, 1.507172, 0.154033)",
        "(0.155871, 1.499786, 0.151576)",
        "(0.156219, 1.492894, 0.148212)",
        "(0.156843, 1.486645, 0.144345)",
        "(0.157196, 1.483804, 0.142302)",
        "(0.157521, 1.478453, 0.137814)",
        "(0.157307, 1.473475, 0.132495)",
        "(0.157042, 1.469303, 0.126606)",
        "(0.157013, 1.465953, 0.120415)",
        "(0.156985, 1.464616, 0.117305)",
        "(0.156975, 1.462420, 0.111276)",
        "(0.156949, 1.460732, 0.105267)",
        "(0.157100, 1.459576, 0.098885)",
        "(0.157340, 1.458883, 0.092817)",
        "(0.157577, 1.458808, 0.089975)",
        "(0.158295, 1.458990, 0.084441)",
        "(0.159299, 1.459562, 0.079004)",
        "(0.160362, 1.460586, 0.074016)",
        "(0.161520, 1.462033, 0.069303)",
        "(0.162004, 1.462857, 0.067040)",
        "(0.162618, 1.464665, 0.062940)",
        "(0.163199, 1.466834, 0.059406)",
        "(0.163816, 1.469362, 0.056214)",
        "(0.164201, 1.470775, 0.054697)",
        "(0.165049, 1.473661, 0.051661)",
        "(0.165849, 1.476908, 0.049139)",
        "(0.166747, 1.480113, 0.047022)",
        "(0.167562, 1.483018, 0.044828)",
        "(0.168321, 1.485818, 0.042453)",
        "(0.168482, 1.487103, 0.041284)",
        "(0.168403, 1.489622, 0.039088)",
        "(0.168044, 1.492256, 0.037210)",
        "(0.167610, 1.495196, 0.035760)",
        "(0.167454, 1.498721, 0.034665)",
        "(0.167444, 1.500711, 0.034153)",
        "(0.167413, 1.504929, 0.032899)",
        "(0.167071, 1.509613, 0.031655)",
        "(0.166416, 1.514799, 0.030483)",
        "(0.165929, 1.520667, 0.029742)",
        "(0.165513, 1.527043, 0.029155)",
        "(0.165225, 1.530334, 0.028915)",
        "(0.164638, 1.536977, 0.028631)",
        "(0.163992, 1.543802, 0.028481)",
        "(0.163530, 1.550708, 0.028669)",
        "(0.163420, 1.554218, 0.029031)",
        "(0.163295, 1.561130, 0.029760)",
        "(0.163378, 1.567740, 0.030473)",
        "(0.163380, 1.574208, 0.031685)",
        "(0.163064, 1.580462, 0.033185)",
        "(0.162359, 1.586444, 0.035003)",
        "(0.161966, 1.589308, 0.036165)",
        "(0.161292, 1.594902, 0.039051)",
        "(0.160595, 1.600091, 0.042294)",
        "(0.160147, 1.604962, 0.045942)",
        "(0.160058, 1.607269, 0.047968)",
        "(0.160241, 1.611558, 0.052290)",
        "(0.160530, 1.615319, 0.056910)",
        "(0.160879, 1.618614, 0.061735)",
        "(0.161257, 1.621183, 0.066798)",
        "(0.161424, 1.622138, 0.069475)",
        "(0.161779, 1.623686, 0.074871)",
        "(0.162243, 1.624688, 0.080350)",
        "(0.162525, 1.625027, 0.086064)",
        "(0.162683, 1.624747, 0.091969)",
        "(0.162756, 1.624328, 0.094916)",
        "(0.162920, 1.622973, 0.100636)",
        "(0.163062, 1.620992, 0.106347)",
        "(0.163277, 1.618560, 0.112017)",
        "(0.163463, 1.615493, 0.117236)",
        "(0.163585, 1.613750, 0.119635)",
        "(0.163975, 1.609779, 0.123998)",
        "(0.164487, 1.605502, 0.128023)",
        "(0.164899, 1.600568, 0.131650)",
        "(0.165167, 1.595257, 0.134871)",
        "(0.165317, 1.592638, 0.136277)",
        "(0.165329, 1.587249, 0.138650)",
        "(0.165127, 1.581514, 0.140437)",
        "(0.164938, 1.575773, 0.142025)",
        "(0.164691, 1.570114, 0.143516)",
        "(0.164619, 1.567287, 0.144172)",
        "(0.164444, 1.561471, 0.145164)",
        "(0.164336, 1.555507, 0.145408)",
        "(0.164040, 1.549765, 0.145525)",
        "(0.163654, 1.544115, 0.145650)",
        "(0.163491, 1.541229, 0.145670)",
        "(0.163183, 1.535423, 0.145737)",
        "(0.163081, 1.529748, 0.145396)",
        "(0.162785, 1.524180, 0.144601)",
        "(0.162289, 1.518634, 0.143500)",
        "(0.162183, 1.515968, 0.142936)",
        "(0.162160, 1.510750, 0.141740)",
        "(0.162203, 1.505713, 0.140266)",
        "(0.162293, 1.500922, 0.138404)",
        "(0.162328, 1.496263, 0.136138)",
        "(0.162358, 1.494035, 0.134850)",
        "(0.162443, 1.489759, 0.131987)",
        "(0.162551, 1.485733, 0.128623)",
        "(0.162603, 1.482033, 0.124763)",
        "(0.162725, 1.478869, 0.120279)",
        "(0.162818, 1.477540, 0.117912)",
        "(0.163147, 1.475301, 0.113254)",
        "(0.163598, 1.473667, 0.108496)",
        "(0.164008, 1.472487, 0.103726)",
        "(0.164490, 1.472025, 0.098984)",
        "(0.164792, 1.471991, 0.096598)",
        "(0.165494, 1.472152, 0.091401)",
        "(0.165923, 1.472725, 0.086096)",
        "(0.166083, 1.473928, 0.080856)",
        "(0.166103, 1.475657, 0.075320)",
        "(0.166203, 1.476566, 0.072271)",
        "(0.166502, 1.478703, 0.066036)",
        "(0.166885, 1.481300, 0.059988)",
        "(0.167194, 1.484406, 0.054688)",
        "(0.167206, 1.488057, 0.050078)",
        "(0.167190, 1.490081, 0.047926)",
        "(0.167636, 1.494415, 0.043721)",
        "(0.168638, 1.499404, 0.039493)",
        "(0.169706, 1.504582, 0.035378)",
        "(0.170439, 1.510005, 0.032037)",
        "(0.170689, 1.512888, 0.030738)",
        "(0.170940, 1.518799, 0.028544)",
        "(0.171156, 1.524604, 0.026932)",
        "(0.171391, 1.530359, 0.025728)",
        "(0.171719, 1.536095, 0.024672)",
        "(0.171894, 1.538871, 0.024126)",
        "(0.171937, 1.544080, 0.023314)",
        "(0.171443, 1.549001, 0.023095)",
        "(0.170754, 1.553708, 0.023123)",
        "(0.170149, 1.558041, 0.023106)",
        "(0.170071, 1.560194, 0.023201)",
        "(0.170074, 1.564431, 0.023637)",
        "(0.170080, 1.568609, 0.024259)",
        "(0.169838, 1.572789, 0.025130)",
        "(0.169513, 1.577170, 0.026486)",
        "(0.169286, 1.579448, 0.027350)",
        "(0.168554, 1.584029, 0.029221)",
        "(0.167961, 1.588678, 0.031103)",
        "(0.167813, 1.593377, 0.032894)",
        "(0.167773, 1.598038, 0.034442)",
        "(0.167707, 1.600286, 0.035250)",
        "(0.167442, 1.604744, 0.037128)",
        "(0.166947, 1.609208, 0.039352)",
        "(0.166050, 1.613369, 0.041745)",
        "(0.164764, 1.616961, 0.044310)",
        "(0.164174, 1.618587, 0.045682)",
        "(0.163460, 1.621569, 0.048871)",
        "(0.162772, 1.624156, 0.052494)",
        "(0.162080, 1.625933, 0.056391)",
        "(0.161861, 1.627162, 0.060552)",
        "(0.161776, 1.627561, 0.062980)",
        "(0.161624, 1.628042, 0.068225)",
        "(0.161627, 1.627985, 0.073641)",
        "(0.161445, 1.627334, 0.079186)",
        "(0.161355, 1.626052, 0.085165)",
        "(0.161402, 1.625280, 0.088143)",
        "(0.161541, 1.623167, 0.093790)",
        "(0.161619, 1.620375, 0.099318)",
        "(0.161961, 1.617044, 0.105054)",
        "(0.162490, 1.613277, 0.110656)",
        "(0.162792, 1.611224, 0.113227)",
        "(0.163167, 1.606553, 0.117741)",
        "(0.163116, 1.601438, 0.122125)",
        "(0.163367, 1.596004, 0.126271)",
        "(0.163545, 1.589959, 0.129800)",
        "(0.163516, 1.586700, 0.131317)",
        "(0.163209, 1.580044, 0.134558)",
        "(0.162945, 1.573424, 0.137675)",
        "(0.162439, 1.566641, 0.140054)",
        "(0.161603, 1.559462, 0.141784)",
        "(0.161147, 1.555879, 0.142447)",
        "(0.160315, 1.548837, 0.143229)",
        "(0.159246, 1.541604, 0.143321)",
        "(0.158154, 1.534151, 0.142948)",
        "(0.157264, 1.526685, 0.142132)",
        "(0.156802, 1.522959, 0.141526)",
        "(0.155856, 1.515576, 0.140086)",
        "(0.155077, 1.508368, 0.138252)",
        "(0.154204, 1.501455, 0.136133)",
        "(0.153247, 1.494765, 0.133263)",
        "(0.152849, 1.491571, 0.131412)",
        "(0.151906, 1.485534, 0.127035)",
        "(0.150521, 1.480167, 0.122540)",
        "(0.149212, 1.475916, 0.118169)",
        "(0.148275, 1.472167, 0.113430)",
        "(0.147896, 1.470544, 0.110761)",
        "(0.147303, 1.467855, 0.105360)",
        "(0.147494, 1.466203, 0.099663)",
        "(0.148209, 1.465197, 0.093408)",
        "(0.148874, 1.464525, 0.086676)",
        "(0.149211, 1.464390, 0.083294)",
        "(0.150086, 1.464566, 0.076802)",
        "(0.151325, 1.465370, 0.070523)",
        "(0.152339, 1.466559, 0.064565)",
        "(0.153214, 1.468309, 0.059099)",
        "(0.153620, 1.469417, 0.056454)",
        "(0.154206, 1.471968, 0.051323)",
        "(0.154644, 1.475159, 0.046544)",
        "(0.155319, 1.478962, 0.041979)",
        "(0.155905, 1.483235, 0.037714)",
        "(0.156135, 1.485607, 0.035703)",
        "(0.156681, 1.490641, 0.032054)",
        "(0.156789, 1.496236, 0.029055)",
        "(0.157004, 1.502485, 0.026627)",
        "(0.157470, 1.509144, 0.024383)",
        "(0.157578, 1.512555, 0.023279)",
        "(0.157593, 1.519567, 0.021154)",
        "(0.157466, 1.526836, 0.019238)",
        "(0.157056, 1.534221, 0.017595)",
        "(0.156333, 1.541659, 0.016217)",
        "(0.155951, 1.545444, 0.015655)",
        "(0.155210, 1.553015, 0.014863)",
        "(0.154839, 1.560761, 0.014602)",
        "(0.154167, 1.568420, 0.014647)",
        "(0.153014, 1.575693, 0.014843)",
        "(0.152363, 1.579186, 0.015165)",
        "(0.151206, 1.586097, 0.016130)",
        "(0.150447, 1.592586, 0.017245)",
        "(0.149948, 1.598668, 0.018583)",
        "(0.149484, 1.604242, 0.020227)",
        "(0.149250, 1.606789, 0.021071)",
        "(0.148458, 1.611453, 0.023020)",
        "(0.147495, 1.615688, 0.025533)",
        "(0.146527, 1.619273, 0.028450)",
        "(0.145579, 1.622453, 0.031608)",
        "(0.145120, 1.623876, 0.033341)",
        "(0.144316, 1.626280, 0.037073)",
        "(0.143521, 1.628041, 0.041006)",
        "(0.142682, 1.629463, 0.045487)",
        "(0.141842, 1.630434, 0.050187)",
        "(0.141359, 1.630611, 0.052649)",
        "(0.140459, 1.630550, 0.057771)",
        "(0.139992, 1.629717, 0.063161)",
        "(0.139739, 1.628378, 0.068542)",
        "(0.139263, 1.626372, 0.074231)",
        "(0.138964, 1.625074, 0.077157)",
        "(0.138378, 1.622163, 0.083150)",
        "(0.137951, 1.618790, 0.089015)",
        "(0.137701, 1.614936, 0.094529)",
        "(0.137464, 1.610618, 0.099725)",
        "(0.137502, 1.605973, 0.104834)",
        "(0.137610, 1.603660, 0.107385)",
        "(0.137754, 1.599033, 0.112107)",
        "(0.137551, 1.594149, 0.116221)",
        "(0.137371, 1.589022, 0.119980)",
        "(0.137506, 1.586492, 0.121789)",
        "(0.137904, 1.581407, 0.125074)",
        "(0.138244, 1.576079, 0.127782)",
        "(0.138697, 1.570486, 0.130009)",
        "(0.139276, 1.564831, 0.131725)",
        "(0.139552, 1.561990, 0.132314)",
        "(0.139960, 1.556160, 0.133011)",
        "(0.140234, 1.550077, 0.133142)",
        "(0.140447, 1.543956, 0.133148)",
        "(0.140844, 1.538136, 0.133274)",
        "(0.141055, 1.535368, 0.133278)",
        "(0.141252, 1.529966, 0.132864)",
        "(0.141228, 1.524694, 0.132100)",
        "(0.141223, 1.519571, 0.131366)",
        "(0.141424, 1.514807, 0.130306)",
        "(0.141506, 1.512529, 0.129604)",
        "(0.141479, 1.508013, 0.128154)",
        "(0.141515, 1.503621, 0.126565)",
        "(0.141758, 1.499382, 0.124823)",
        "(0.142343, 1.495250, 0.122574)",
        "(0.142696, 1.493167, 0.121160)",
        "(0.143174, 1.489014, 0.117717)",
        "(0.143387, 1.485035, 0.113825)",
        "(0.143490, 1.481494, 0.109941)",
        "(0.143484, 1.478443, 0.106051)",
        "(0.143455, 1.477132, 0.104116)",
        "(0.143449, 1.474883, 0.100166)",
        "(0.143610, 1.473135, 0.095935)",
        "(0.144122, 1.471799, 0.091134)",
        "(0.144881, 1.470893, 0.085878)",
        "(0.145231, 1.470674, 0.083323)",
        "(0.145689, 1.470541, 0.078249)",
        "(0.146035, 1.470846, 0.072634)",
        "(0.146531, 1.471511, 0.066491)",
        "(0.147096, 1.472618, 0.060338)",
        "(0.147486, 1.473486, 0.057311)",
        "(0.148103, 1.475210, 0.051280)",
        "(0.148253, 1.477152, 0.045344)",
        "(0.148341, 1.479725, 0.039821)",
        "(0.148468, 1.483227, 0.034884)",
        "(0.148501, 1.485337, 0.032602)",
        "(0.148418, 1.489993, 0.028200)",
        "(0.148562, 1.495435, 0.024168)",
        "(0.148809, 1.501382, 0.020310)",
        "(0.149179, 1.507656, 0.016681)",
        "(0.149341, 1.510930, 0.015081)",
        "(0.149773, 1.517594, 0.012152)",
        "(0.150145, 1.524367, 0.009810)",
        "(0.150269, 1.531181, 0.007981)",
        "(0.150409, 1.538020, 0.006281)",
        "(0.150603, 1.541400, 0.005504)",
        "(0.151338, 1.548197, 0.004244)",
        "(0.152051, 1.554864, 0.003445)",
        "(0.152572, 1.561361, 0.003212)",
        "(0.152744, 1.567531, 0.003384)",
        "(0.152684, 1.570526, 0.003588)",
        "(0.152244, 1.576256, 0.004346)",
        "(0.151694, 1.581663, 0.005400)",
        "(0.151276, 1.586715, 0.006768)",
        "(0.151150, 1.591665, 0.008630)",
        "(0.151072, 1.593990, 0.009721)",
        "(0.150728, 1.598305, 0.011979)",
        "(0.150015, 1.602248, 0.014704)",
        "(0.149203, 1.605739, 0.017761)",
        "(0.148570, 1.608795, 0.020982)",
        "(0.148274, 1.610159, 0.022808)",
        "(0.147880, 1.612676, 0.026799)",
        "(0.147589, 1.614796, 0.030979)",
        "(0.147165, 1.616443, 0.035319)",
        "(0.146527, 1.617577, 0.040072)",
        "(0.146107, 1.617935, 0.042578)",
        "(0.145095, 1.618289, 0.047710)",
        "(0.144120, 1.618121, 0.053083)",
        "(0.143305, 1.617471, 0.058759)",
        "(0.142335, 1.616387, 0.064889)",
        "(0.141432, 1.614942, 0.071323)",
        "(0.140914, 1.614039, 0.074604)",
        "(0.139779, 1.611786, 0.080725)",
        "(0.138673, 1.608994, 0.086184)",
        "(0.137790, 1.605816, 0.091666)",
        "(0.137587, 1.604189, 0.094515)",
        "(0.137352, 1.600832, 0.100109)",
        "(0.136972, 1.597024, 0.105205)",
        "(0.136459, 1.592867, 0.109876)",
        "(0.136213, 1.588513, 0.114144)",
        "(0.136135, 1.586256, 0.116136)",
        "(0.135820, 1.581895, 0.119836)",
        "(0.135398, 1.577655, 0.123094)",
        "(0.134821, 1.573454, 0.126120)",
        "(0.134374, 1.569269, 0.128664)",
        "(0.134120, 1.565155, 0.130768)",
        "(0.134102, 1.563143, 0.131669)",
        "(0.134026, 1.559086, 0.133379)",
        "(0.134025, 1.554968, 0.135298)",
        "(0.134093, 1.550787, 0.137662)",
        "(0.134070, 1.548705, 0.138840)",
        "(0.133954, 1.544594, 0.140697)",
        "(0.133739, 1.540470, 0.142093)",
        "(0.133397, 1.536178, 0.143363)",
        "(0.133472, 1.531807, 0.144501)",
        "(0.133622, 1.529536, 0.144886)",
        "(0.133806, 1.524696, 0.145481)",
        "(0.134074, 1.519893, 0.146272)",
        "(0.134791, 1.515160, 0.147398)",
        "(0.135614, 1.510262, 0.148560)",
        "(0.136091, 1.507706, 0.148844)",
        "(0.136930, 1.502472, 0.148388)",
        "(0.137258, 1.496969, 0.146673)",
        "(0.137705, 1.491398, 0.144029)",
        "(0.138420, 1.486018, 0.140732)",
        "(0.138783, 1.483382, 0.138849)",
        "(0.139573, 1.478278, 0.134305)",
        "(0.140486, 1.473329, 0.129037)",
        "(0.141580, 1.468791, 0.123322)",
        "(0.142999, 1.464847, 0.117431)",
        "(0.143895, 1.463073, 0.114261)",
        "(0.145583, 1.459811, 0.107422)",
        "(0.146826, 1.457141, 0.100422)",
        "(0.147640, 1.454989, 0.093276)",
        "(0.148340, 1.453472, 0.086057)",
        "(0.148661, 1.453092, 0.082528)",
        "(0.149405, 1.453051, 0.075515)",
        "(0.150447, 1.453932, 0.068611)",
        "(0.151811, 1.455561, 0.061702)",
        "(0.153311, 1.458043, 0.054936)",
        "(0.153993, 1.459666, 0.051788)",
        "(0.155432, 1.463713, 0.046173)",
        "(0.157099, 1.468649, 0.041128)",
        "(0.158719, 1.474433, 0.036805)",
        "(0.160147, 1.480957, 0.032822)",
        "(0.160700, 1.484468, 0.031009)",
        "(0.161444, 1.492116, 0.027807)",
        "(0.162239, 1.500304, 0.024745)",
        "(0.162810, 1.508892, 0.022007)",
        "(0.163616, 1.517882, 0.019543)",
        "(0.164184, 1.522458, 0.018457)",
        "(0.165168, 1.531573, 0.016650)",
        "(0.165915, 1.540622, 0.015129)",
        "(0.166126, 1.549412, 0.013884)",
        "(0.165811, 1.557692, 0.012983)",
        "(0.165908, 1.561827, 0.012701)",
        "(0.166472, 1.570032, 0.012666)",
        "(0.167031, 1.578068, 0.013229)",
        "(0.167430, 1.585620, 0.014258)",
        "(0.167679, 1.592631, 0.015729)",
        "(0.167641, 1.595844, 0.016665)",
        "(0.167545, 1.601977, 0.018901)",
        "(0.167665, 1.607673, 0.021782)",
        "(0.167510, 1.612759, 0.025173)",
        "(0.166788, 1.617360, 0.028991)",
        "(0.166291, 1.619487, 0.031129)",
        "(0.165200, 1.623454, 0.035720)",
        "(0.164362, 1.627192, 0.040993)",
        "(0.163753, 1.630699, 0.046667)",
        "(0.162867, 1.633592, 0.052385)",
        "(0.162390, 1.634751, 0.055306)",
        "(0.161679, 1.636781, 0.061402)",
        "(0.161336, 1.638240, 0.067672)",
        "(0.161182, 1.639146, 0.074146)",
        "(0.161410, 1.639392, 0.080794)",
        "(0.161733, 1.639248, 0.084104)",
        "(0.162465, 1.638452, 0.090446)",
        "(0.163180, 1.636986, 0.096530)",
        "(0.164022, 1.634934, 0.102667)",
        "(0.164697, 1.632257, 0.108571)",
        "(0.164956, 1.630615, 0.111307)",
        "(0.165466, 1.627019, 0.116613)",
        "(0.165822, 1.622983, 0.121928)",
        "(0.166137, 1.618536, 0.126912)",
        "(0.166757, 1.613797, 0.131450)",
        "(0.167150, 1.611325, 0.133449)",
        "(0.167887, 1.606305, 0.136986)",
        "(0.168417, 1.601174, 0.140252)",
        "(0.169215, 1.595998, 0.143565)",
        "(0.170350, 1.590727, 0.146540)",
        "(0.170981, 1.588046, 0.147649)",
        "(0.172134, 1.582544, 0.149350)",
        "(0.173083, 1.576896, 0.150932)",
        "(0.174191, 1.571320, 0.152616)",
        "(0.175254, 1.565882, 0.154012)",
        "(0.175658, 1.563108, 0.154364)",
        "(0.176309, 1.557484, 0.154805)",
        "(0.177282, 1.551965, 0.155136)",
        "(0.178600, 1.546633, 0.155362)",
        "(0.179734, 1.541317, 0.154879)",
        "(0.180249, 1.538628, 0.154314)",
        "(0.181381, 1.533196, 0.152840)",
        "(0.182892, 1.527754, 0.151018)",
        "(0.184756, 1.522334, 0.149006)",
        "(0.186542, 1.516998, 0.146945)",
        "(0.187354, 1.514375, 0.145819)",
        "(0.188850, 1.509009, 0.143123)",
        "(0.190227, 1.503548, 0.139508)",
        "(0.191276, 1.498066, 0.135440)",
        "(0.191964, 1.492648, 0.131285)",
        "(0.192406, 1.489922, 0.129086)",
        "(0.193284, 1.484490, 0.124189)",
        "(0.193671, 1.478928, 0.118367)",
        "(0.193935, 1.473728, 0.112433)",
        "(0.194052, 1.469109, 0.106575)",
        "(0.194024, 1.467129, 0.103640)",
        "(0.193567, 1.463881, 0.098052)",
        "(0.192757, 1.461636, 0.092605)",
        "(0.192183, 1.460387, 0.086556)",
        "(0.191971, 1.459838, 0.079998)",
        "(0.191925, 1.459765, 0.076608)",
        "(0.191735, 1.460412, 0.070110)",
        "(0.191522, 1.462083, 0.064089)",
        "(0.191042, 1.464358, 0.058201)",
        "(0.190246, 1.467228, 0.052579)",
        "(0.189725, 1.468996, 0.050024)",
        "(0.188461, 1.472910, 0.045337)",
        "(0.187373, 1.477422, 0.040953)",
        "(0.186692, 1.482721, 0.036793)",
        "(0.186340, 1.488694, 0.033164)",
        "(0.186174, 1.491854, 0.031547)",
        "(0.185824, 1.498215, 0.028522)",
        "(0.185410, 1.504718, 0.025853)",
        "(0.184893, 1.511348, 0.023717)",
        "(0.184716, 1.518154, 0.022101)",
        "(0.184733, 1.521552, 0.021373)",
        "(0.184918, 1.528247, 0.019974)",
        "(0.185202, 1.534757, 0.018996)",
        "(0.185318, 1.540963, 0.018566)",
        "(0.185342, 1.546716, 0.018440)",
        "(0.185258, 1.549418, 0.018538)",
        "(0.184842, 1.554521, 0.019117)",
        "(0.184822, 1.559480, 0.019871)",
        "(0.185156, 1.564187, 0.020892)",
        "(0.185443, 1.568851, 0.022340)",
        "(0.185638, 1.571145, 0.023143)",
        "(0.185928, 1.575492, 0.024754)",
        "(0.186105, 1.579420, 0.026619)",
        "(0.186376, 1.582970, 0.028632)",
        "(0.186702, 1.586240, 0.030844)",
        "(0.186852, 1.587781, 0.032135)",
        "(0.187008, 1.590896, 0.034984)",
        "(0.187074, 1.593935, 0.038113)",
        "(0.186885, 1.596626, 0.041479)",
        "(0.186648, 1.599014, 0.044987)",
        "(0.186452, 1.600058, 0.046892)",
        "(0.185871, 1.602045, 0.050981)",
        "(0.185068, 1.603702, 0.055494)",
        "(0.183966, 1.604839, 0.060241)",
        "(0.182641, 1.605512, 0.065283)",
        "(0.182007, 1.605625, 0.067959)",
        "(0.180998, 1.605466, 0.073389)",
        "(0.180374, 1.604649, 0.078827)",
        "(0.179723, 1.603289, 0.084363)",
        "(0.179057, 1.601360, 0.089749)",
        "(0.178642, 1.600156, 0.092310)",
        "(0.177747, 1.597283, 0.097251)",
        "(0.177150, 1.593856, 0.101914)",
        "(0.176979, 1.590112, 0.106478)",
        "(0.176886, 1.586048, 0.111086)",
        "(0.176813, 1.583877, 0.113264)",
        "(0.176593, 1.579400, 0.117195)",
        "(0.176365, 1.574663, 0.120684)",
        "(0.176128, 1.569762, 0.124245)",
        "(0.176280, 1.564994, 0.127837)",
        "(0.176477, 1.562578, 0.129406)",
        "(0.176706, 1.557489, 0.131887)",
        "(0.177116, 1.552101, 0.133459)",
        "(0.177855, 1.546479, 0.134739)",
        "(0.178691, 1.540673, 0.136169)",
        "(0.179038, 1.537913, 0.136847)",
        "(0.179543, 1.532470, 0.137836)",
        "(0.179362, 1.526824, 0.138541)",
        "(0.178916, 1.521112, 0.139013)",
        "(0.178944, 1.515596, 0.139275)",
        "(0.178971, 1.512870, 0.139258)",
        "(0.178599, 1.507467, 0.138870)",
        "(0.178011, 1.502127, 0.138021)",
        "(0.177658, 1.496994, 0.136938)",
        "(0.177316, 1.492104, 0.135659)",
        "(0.177190, 1.489778, 0.134775)",
        "(0.176890, 1.485267, 0.132731)",
        "(0.176421, 1.481033, 0.130078)",
        "(0.175964, 1.477134, 0.126944)",
        "(0.175674, 1.473492, 0.123243)",
        "(0.175601, 1.471759, 0.121257)",
        "(0.175738, 1.468670, 0.116969)",
        "(0.176125, 1.466044, 0.112366)",
        "(0.176466, 1.463746, 0.107509)",
        "(0.176682, 1.461787, 0.102715)",
        "(0.176840, 1.461030, 0.100269)",
        "(0.177339, 1.459823, 0.095087)",
        "(0.177821, 1.459050, 0.089904)",
        "(0.178026, 1.458895, 0.084916)",
        "(0.178249, 1.459310, 0.079682)",
        "(0.178335, 1.459781, 0.077029)",
        "(0.178574, 1.461327, 0.071970)",
        "(0.178936, 1.463639, 0.067028)",
        "(0.179220, 1.466546, 0.062000)",
        "(0.179431, 1.470089, 0.057088)",
        "(0.179486, 1.472069, 0.054739)",
        "(0.179434, 1.476206, 0.050214)",
        "(0.178837, 1.481121, 0.046364)",
        "(0.178090, 1.486617, 0.043179)",
        "(0.176959, 1.492487, 0.040491)",
        "(0.176351, 1.495667, 0.039256)",
        "(0.175230, 1.502180, 0.036834)",
        "(0.174482, 1.509054, 0.034687)",
        "(0.173833, 1.516221, 0.032737)",
        "(0.172834, 1.523473, 0.031217)",
        "(0.172061, 1.527070, 0.030805)",
        "(0.169969, 1.534314, 0.030307)",
        "(0.167725, 1.541562, 0.029952)",
        "(0.165999, 1.548976, 0.030172)",
        "(0.164698, 1.556501, 0.030827)",
        "(0.164224, 1.560282, 0.031267)",
        "(0.163333, 1.567638, 0.032310)",
        "(0.162294, 1.574960, 0.033671)",
        "(0.161186, 1.582101, 0.035202)",
        "(0.159813, 1.588807, 0.037024)",
        "(0.159178, 1.591975, 0.038008)",
        "(0.158302, 1.598176, 0.039962)",
        "(0.157647, 1.603971, 0.042251)",
        "(0.156708, 1.609240, 0.044961)",
        "(0.155732, 1.613858, 0.048187)",
        "(0.155089, 1.616089, 0.050187)",
        "(0.153872, 1.620123, 0.054286)",
        "(0.152834, 1.623459, 0.058416)",
        "(0.152103, 1.626118, 0.062891)",
        "(0.151503, 1.628217, 0.067750)",
        "(0.151327, 1.628998, 0.070149)",
        "(0.150992, 1.630196, 0.074988)",
        "(0.150686, 1.630863, 0.079888)",
        "(0.150580, 1.630959, 0.084932)",
        "(0.150488, 1.630531, 0.090274)",
        "(0.150539, 1.630102, 0.093049)",
        "(0.150856, 1.628964, 0.098684)",
        "(0.151210, 1.627515, 0.104256)",
        "(0.151445, 1.625457, 0.109422)",
        "(0.151879, 1.622883, 0.114161)",
        "(0.152082, 1.621476, 0.116705)",
        "(0.152447, 1.618533, 0.122212)",
        "(0.152886, 1.615270, 0.127923)",
        "(0.153264, 1.611618, 0.133286)",
        "(0.153576, 1.607437, 0.138096)",
        "(0.153814, 1.605172, 0.140446)",
        "(0.154420, 1.600513, 0.144850)",
        "(0.154964, 1.595346, 0.148560)",
        "(0.155454, 1.589633, 0.151698)",
        "(0.156018, 1.583553, 0.154829)",
        "(0.156402, 1.580447, 0.156426)",
        "(0.157152, 1.574028, 0.159346)",
        "(0.157676, 1.567175, 0.161824)",
        "(0.158226, 1.560165, 0.163642)",
        "(0.158356, 1.552985, 0.164654)",
        "(0.158132, 1.549279, 0.164998)",
        "(0.157677, 1.541804, 0.165740)",
        "(0.157700, 1.534520, 0.166390)",
        "(0.157748, 1.527385, 0.166170)",
        "(0.157698, 1.520041, 0.164863)",
        "(0.157774, 1.516253, 0.163861)",
        "(0.158311, 1.508922, 0.162298)",
        "(0.159109, 1.501918, 0.160625)",
        "(0.159751, 1.495176, 0.158660)",
        "(0.160434, 1.488761, 0.156038)",
        "(0.160794, 1.485679, 0.154286)",
        "(0.161458, 1.479836, 0.149682)",
        "(0.161996, 1.474539, 0.144552)",
        "(0.162551, 1.469886, 0.139476)",
        "(0.163220, 1.466006, 0.134417)",
        "(0.163537, 1.464314, 0.131828)",
        "(0.164076, 1.461313, 0.126241)",
        "(0.164660, 1.458918, 0.120292)",
        "(0.165165, 1.456946, 0.114184)",
        "(0.165716, 1.455381, 0.107979)",
        "(0.166054, 1.454822, 0.104897)",
        "(0.166526, 1.453920, 0.098969)",
        "(0.167026, 1.453503, 0.093307)",
        "(0.167654, 1.453413, 0.087566)",
        "(0.168149, 1.453655, 0.082051)",
        "(0.168429, 1.454037, 0.079594)",
        "(0.169173, 1.455270, 0.075061)",
        "(0.169757, 1.456870, 0.070841)",
        "(0.170196, 1.458878, 0.067080)",
        "(0.170401, 1.461381, 0.063691)",
        "(0.170327, 1.462782, 0.062086)",
        "(0.170074, 1.465671, 0.058818)",
        "(0.169809, 1.468966, 0.055642)",
        "(0.169597, 1.472785, 0.052656)",
        "(0.168933, 1.477208, 0.050099)",
        "(0.168404, 1.479669, 0.049043)",
        "(0.167294, 1.484998, 0.047298)",
        "(0.166401, 1.490785, 0.046035)",
        "(0.165800, 1.496890, 0.045173)",
        "(0.165465, 1.503177, 0.044522)",
        "(0.165419, 1.506401, 0.044324)",
        "(0.165216, 1.512897, 0.044227)",
        "(0.164508, 1.519446, 0.044497)",
        "(0.163351, 1.525872, 0.044702)",
        "(0.161635, 1.532039, 0.044802)",
        "(0.160765, 1.535091, 0.044890)",
        "(0.159250, 1.541228, 0.045218)",
        "(0.157541, 1.547347, 0.045704)",
        "(0.155595, 1.553272, 0.046041)",
        "(0.153191, 1.559031, 0.046725)",
        "(0.151976, 1.561899, 0.047218)",
        "(0.150176, 1.567783, 0.048522)",
        "(0.149354, 1.573932, 0.050583)",
        "(0.148777, 1.579907, 0.052850)",
        "(0.148501, 1.585579, 0.055313)",
        "(0.148518, 1.588358, 0.056779)",
        "(0.148652, 1.593779, 0.059972)",
        "(0.148736, 1.598771, 0.063508)",
        "(0.148685, 1.603287, 0.067472)",
        "(0.148836, 1.607249, 0.071871)",
        "(0.149035, 1.609042, 0.074109)",
        "(0.149478, 1.611957, 0.078870)",
        "(0.149720, 1.614297, 0.083836)",
        "(0.149913, 1.615805, 0.088991)",
        "(0.150048, 1.616517, 0.094285)",
        "(0.150098, 1.616449, 0.097004)",
        "(0.150367, 1.615916, 0.102415)",
        "(0.150912, 1.614781, 0.107697)",
        "(0.151304, 1.612997, 0.112868)",
        "(0.151462, 1.610509, 0.117872)",
        "(0.151500, 1.609059, 0.120435)",
        "(0.151702, 1.605960, 0.125424)",
        "(0.152090, 1.602818, 0.130080)",
        "(0.152200, 1.599622, 0.134314)",
        "(0.151969, 1.596136, 0.138085)",
        "(0.151838, 1.594407, 0.140020)",
        "(0.151728, 1.591249, 0.144145)",
        "(0.151598, 1.588450, 0.148331)",
        "(0.151430, 1.585739, 0.152056)",
        "(0.151246, 1.582781, 0.155234)",
        "(0.151427, 1.579630, 0.157957)",
        "(0.151853, 1.577949, 0.159033)",
        "(0.152747, 1.574430, 0.161001)",
        "(0.153537, 1.570585, 0.162910)",
        "(0.154590, 1.566588, 0.164584)",
        "(0.155084, 1.564494, 0.165255)",
        "(0.155994, 1.560099, 0.166074)",
        "(0.156912, 1.555624, 0.166647)",
        "(0.157830, 1.551050, 0.167173)",
        "(0.158552, 1.546363, 0.167642)",
        "(0.158829, 1.544099, 0.167754)",
        "(0.159262, 1.539703, 0.167583)",
        "(0.159383, 1.535267, 0.167027)",
        "(0.159390, 1.530778, 0.166207)",
        "(0.159732, 1.526440, 0.164982)",
        "(0.160071, 1.524280, 0.163999)",
        "(0.160713, 1.519753, 0.161236)",
        "(0.161382, 1.515124, 0.157503)",
        "(0.162070, 1.510688, 0.153375)",
        "(0.162676, 1.506323, 0.148753)",
        "(0.162907, 1.504146, 0.146234)",
        "(0.163615, 1.499899, 0.140728)",
        "(0.164625, 1.495797, 0.134362)",
        "(0.165575, 1.492087, 0.127737)",
        "(0.166636, 1.489128, 0.121420)",
        "(0.167156, 1.487900, 0.118272)",
        "(0.167916, 1.485662, 0.111812)",
        "(0.168558, 1.483947, 0.105395)",
        "(0.169038, 1.482821, 0.098968)",
        "(0.169163, 1.482310, 0.092236)",
        "(0.169190, 1.482484, 0.088893)",
        "(0.169262, 1.483682, 0.082606)",
        "(0.169333, 1.485784, 0.076800)",
        "(0.169526, 1.488771, 0.071505)",
        "(0.169867, 1.492633, 0.066719)",
        "(0.170131, 1.494859, 0.064444)",
        "(0.170462, 1.499544, 0.059827)",
        "(0.170459, 1.504688, 0.055283)",
        "(0.170041, 1.510189, 0.051036)",
        "(0.169344, 1.516122, 0.047181)",
        "(0.169059, 1.519307, 0.045463)",
        "(0.168534, 1.526005, 0.042605)",
        "(0.167922, 1.532941, 0.040171)",
        "(0.167050, 1.539708, 0.037890)",
        "(0.165804, 1.546415, 0.035766)",
        "(0.165099, 1.549740, 0.034698)",
        "(0.163789, 1.556453, 0.032796)",
        "(0.162613, 1.563306, 0.031530)",
        "(0.161578, 1.570301, 0.030801)",
        "(0.160581, 1.577186, 0.030265)",
        "(0.160069, 1.580582, 0.030142)",
        "(0.158868, 1.587085, 0.030102)",
        "(0.157516, 1.593224, 0.030336)",
        "(0.156403, 1.599112, 0.030929)",
        "(0.155064, 1.604716, 0.032088)",
        "(0.154335, 1.607337, 0.032863)",
        "(0.152929, 1.612176, 0.034414)",
        "(0.151984, 1.616655, 0.036159)",
        "(0.151115, 1.620788, 0.038465)",
        "(0.150242, 1.624471, 0.041097)",
        "(0.149722, 1.626014, 0.042520)",
        "(0.148709, 1.628773, 0.045576)",
        "(0.148017, 1.631142, 0.049054)",
        "(0.147677, 1.633074, 0.052587)",
        "(0.147357, 1.634363, 0.056095)",
        "(0.147301, 1.634793, 0.057890)",
        "(0.147237, 1.635479, 0.061561)",
        "(0.146989, 1.635692, 0.065148)",
        "(0.146659, 1.635364, 0.068540)",
        "(0.146396, 1.634691, 0.071644)",
        "(0.146220, 1.634193, 0.073067)",
        "(0.145517, 1.632996, 0.076050)",
        "(0.144680, 1.631559, 0.079091)",
        "(0.143871, 1.629870, 0.081943)",
        "(0.142965, 1.627909, 0.084838)",
        "(0.142660, 1.626799, 0.086306)",
        "(0.142214, 1.624462, 0.089513)",
        "(0.141960, 1.621947, 0.093129)",
        "(0.142178, 1.619322, 0.096741)",
        "(0.142545, 1.616295, 0.100268)",
        "(0.142848, 1.614593, 0.102105)",
        "(0.143717, 1.610912, 0.105878)",
        "(0.144760, 1.606512, 0.109564)",
        "(0.145880, 1.601530, 0.113025)",
        "(0.147244, 1.595774, 0.116011)",
        "(0.147924, 1.592650, 0.117398)",
        "(0.149164, 1.585876, 0.120183)",
        "(0.150357, 1.578889, 0.122889)",
        "(0.151404, 1.571753, 0.125221)",
        "(0.152007, 1.564211, 0.126976)",
        "(0.152245, 1.560371, 0.127668)",
        "(0.152899, 1.552876, 0.128736)",
        "(0.153717, 1.545420, 0.129163)",
        "(0.154684, 1.537868, 0.129055)",
        "(0.155811, 1.530499, 0.128293)",
        "(0.156290, 1.526955, 0.127620)",
        "(0.157164, 1.519937, 0.125910)",
        "(0.158096, 1.513232, 0.124016)",
        "(0.159384, 1.507121, 0.121957)",
        "(0.160611, 1.501422, 0.119387)",
        "(0.161187, 1.498693, 0.117739)",
        "(0.162276, 1.493488, 0.113626)",
        "(0.163103, 1.488876, 0.109084)",
        "(0.163756, 1.484902, 0.104666)",
        "(0.164198, 1.481509, 0.100311)",
        "(0.164424, 1.480031, 0.098022)",
        "(0.164716, 1.477605, 0.092985)",
        "(0.165201, 1.475850, 0.087831)",
        "(0.166007, 1.474788, 0.082712)",
        "(0.166700, 1.474265, 0.077507)",
        "(0.166999, 1.474223, 0.074886)",
        "(0.167599, 1.474455, 0.069739)",
        "(0.168096, 1.475180, 0.064667)",
        "(0.168402, 1.476344, 0.059563)",
        "(0.168575, 1.478060, 0.054735)",
        "(0.168693, 1.479213, 0.052518)",
        "(0.169053, 1.481772, 0.048338)",
        "(0.169492, 1.484524, 0.044497)",
        "(0.169735, 1.487353, 0.040973)",
        "(0.169649, 1.490337, 0.037808)",
        "(0.169594, 1.491975, 0.036465)",
        "(0.169409, 1.495551, 0.034140)",
        "(0.169035, 1.499349, 0.032159)",
        "(0.168487, 1.503208, 0.030441)",
        "(0.167944, 1.507087, 0.028817)",
        "(0.167769, 1.508997, 0.027968)",
        "(0.167194, 1.513081, 0.026433)",
        "(0.166464, 1.517431, 0.025445)",
        "(0.165514, 1.522176, 0.024922)",
        "(0.164367, 1.527203, 0.024576)",
        "(0.163836, 1.529764, 0.024396)",
        "(0.163050, 1.535126, 0.024124)",
        "(0.162565, 1.540876, 0.024373)",
        "(0.161874, 1.546916, 0.025145)",
        "(0.161338, 1.553127, 0.025975)",
        "(0.161032, 1.556165, 0.026342)",
        "(0.160319, 1.562232, 0.027239)",
        "(0.159581, 1.568418, 0.028502)",
        "(0.158385, 1.574446, 0.029880)",
        "(0.157210, 1.580369, 0.031605)",
        "(0.156619, 1.583275, 0.032613)",
        "(0.155314, 1.588866, 0.034598)",
        "(0.154244, 1.594237, 0.036601)",
        "(0.153234, 1.599416, 0.039138)",
        "(0.152300, 1.604375, 0.042227)",
        "(0.151932, 1.606681, 0.043854)",
        "(0.151246, 1.610929, 0.047341)",
        "(0.150519, 1.614743, 0.051348)",
        "(0.149671, 1.618204, 0.056125)",
        "(0.148905, 1.621228, 0.061480)",
        "(0.148600, 1.622456, 0.064287)",
        "(0.148158, 1.624483, 0.070086)",
        "(0.147990, 1.625883, 0.076140)",
        "(0.147899, 1.626647, 0.082294)",
        "(0.147788, 1.626680, 0.088401)",
        "(0.147752, 1.626381, 0.091440)",
        "(0.147697, 1.625365, 0.097447)",
        "(0.147887, 1.623813, 0.103441)",
        "(0.148326, 1.621776, 0.109265)",
        "(0.148772, 1.619207, 0.114986)",
        "(0.148998, 1.617694, 0.117717)",
        "(0.149502, 1.614324, 0.122777)",
        "(0.150074, 1.610501, 0.127387)",
        "(0.150710, 1.606582, 0.131782)",
        "(0.151308, 1.602199, 0.135419)",
        "(0.151500, 1.599896, 0.137085)",
        "(0.151713, 1.595151, 0.140409)",
        "(0.151946, 1.590419, 0.143530)",
        "(0.151890, 1.585485, 0.145966)",
        "(0.151693, 1.580253, 0.147997)",
        "(0.151691, 1.577561, 0.148930)",
        "(0.152060, 1.572082, 0.150557)",
        "(0.152909, 1.566646, 0.151734)",
        "(0.153869, 1.560947, 0.152016)",
        "(0.154624, 1.555027, 0.151541)",
        "(0.154993, 1.552044, 0.151223)",
        "(0.155927, 1.546153, 0.150743)",
        "(0.156930, 1.540476, 0.150059)",
        "(0.157700, 1.534932, 0.149018)",
        "(0.158129, 1.529430, 0.147826)",
        "(0.158407, 1.526794, 0.147185)",
        "(0.159299, 1.521849, 0.145890)",
        "(0.160268, 1.517256, 0.144415)",
        "(0.161106, 1.512856, 0.142521)",
        "(0.161830, 1.508615, 0.140124)",
        "(0.162095, 1.506573, 0.138823)",
        "(0.162697, 1.502798, 0.136251)",
        "(0.163690, 1.499465, 0.133522)",
        "(0.164579, 1.496362, 0.130277)",
        "(0.165290, 1.493518, 0.126742)",
        "(0.165630, 1.492247, 0.124863)",
        "(0.166344, 1.489852, 0.120878)",
        "(0.167100, 1.487813, 0.116560)",
        "(0.167845, 1.486204, 0.112108)",
        "(0.168465, 1.485124, 0.107767)",
        "(0.168836, 1.484807, 0.105527)",
        "(0.169627, 1.484309, 0.100792)",
        "(0.170459, 1.483951, 0.095848)",
        "(0.171339, 1.483972, 0.091014)",
        "(0.172228, 1.484364, 0.086163)",
        "(0.172539, 1.484656, 0.083790)",
        "(0.173023, 1.485560, 0.079461)",
        "(0.173294, 1.486987, 0.075652)",
        "(0.173372, 1.488800, 0.072057)",
        "(0.173629, 1.490968, 0.068450)",
        "(0.173835, 1.492129, 0.066677)",
        "(0.174296, 1.494671, 0.063410)",
        "(0.174718, 1.497674, 0.060660)",
        "(0.174709, 1.500884, 0.058100)",
        "(0.174110, 1.504222, 0.055590)",
        "(0.173627, 1.506021, 0.054248)",
        "(0.172421, 1.509784, 0.051515)",
        "(0.170796, 1.513722, 0.048898)",
        "(0.169019, 1.518025, 0.046698)",
        "(0.167819, 1.523000, 0.044923)",
        "(0.167279, 1.525559, 0.044136)",
        "(0.166459, 1.531022, 0.042624)",
        "(0.166151, 1.536629, 0.040845)",
        "(0.165933, 1.542294, 0.039141)",
        "(0.165814, 1.548355, 0.038012)",
        "(0.165860, 1.551471, 0.037512)",
        "(0.165958, 1.557763, 0.036602)",
        "(0.165770, 1.564014, 0.036005)",
        "(0.165525, 1.570474, 0.035736)",
        "(0.165378, 1.577202, 0.035708)",
        "(0.165301, 1.580549, 0.035788)",
        "(0.165140, 1.587204, 0.036304)",
        "(0.165363, 1.593639, 0.037504)",
        "(0.165890, 1.599817, 0.039538)",
        "(0.166023, 1.605601, 0.042194)",
        "(0.166046, 1.608259, 0.043830)",
        "(0.166073, 1.613162, 0.047760)",
        "(0.165938, 1.617587, 0.052187)",
        "(0.165474, 1.621385, 0.056770)",
        "(0.164647, 1.624451, 0.061795)",
        "(0.164161, 1.625794, 0.064384)",
        "(0.163016, 1.627801, 0.069423)",
        "(0.161806, 1.629077, 0.074371)",
        "(0.160498, 1.629709, 0.079417)",
        "(0.159177, 1.629516, 0.084462)",
        "(0.158540, 1.629225, 0.086922)",
        "(0.157468, 1.628240, 0.091889)",
        "(0.156477, 1.626873, 0.096963)",
        "(0.155425, 1.624930, 0.102165)",
        "(0.154636, 1.622673, 0.107414)",
        "(0.154380, 1.621325, 0.110067)",
        "(0.154105, 1.618363, 0.115263)",
        "(0.154100, 1.615062, 0.120201)",
        "(0.154058, 1.611226, 0.125336)",
        "(0.153796, 1.606920, 0.130497)",
        "(0.153784, 1.604708, 0.133142)",
        "(0.153930, 1.600194, 0.138389)",
        "(0.154267, 1.595625, 0.143391)",
        "(0.155084, 1.590738, 0.147681)",
        "(0.155950, 1.585367, 0.151242)",
        "(0.156463, 1.582574, 0.152907)",
        "(0.157459, 1.576955, 0.156225)",
        "(0.158199, 1.571163, 0.159197)",
        "(0.158755, 1.565256, 0.161917)",
        "(0.159305, 1.559134, 0.164324)",
        "(0.159525, 1.556100, 0.165415)",
        "(0.160082, 1.549981, 0.167092)",
        "(0.160624, 1.543635, 0.167965)",
        "(0.160974, 1.537263, 0.167919)",
        "(0.161110, 1.531151, 0.167287)",
        "(0.161095, 1.528247, 0.166766)",
        "(0.161150, 1.522684, 0.165420)",
        "(0.161010, 1.517375, 0.163643)",
        "(0.160748, 1.512444, 0.161548)",
        "(0.160811, 1.508010, 0.159031)",
        "(0.160862, 1.505913, 0.157439)",
        "(0.160879, 1.501734, 0.153637)",
        "(0.161209, 1.498064, 0.149233)",
        "(0.161623, 1.494767, 0.144570)",
        "(0.162034, 1.491856, 0.139787)",
        "(0.162220, 1.490518, 0.137293)",
        "(0.162457, 1.487908, 0.132133)",
        "(0.162674, 1.485745, 0.126471)",
        "(0.163127, 1.484012, 0.120569)",
        "(0.163386, 1.482576, 0.114703)",
        "(0.163424, 1.482019, 0.111864)",
        "(0.163344, 1.481093, 0.106288)",
        "(0.163426, 1.480485, 0.100501)",
        "(0.163496, 1.480338, 0.094848)",
        "(0.163450, 1.480832, 0.089526)",
        "(0.163349, 1.481237, 0.086840)",
        "(0.162825, 1.482332, 0.081422)",
        "(0.161858, 1.483875, 0.076391)",
        "(0.161179, 1.486438, 0.072011)",
        "(0.160698, 1.489922, 0.068322)",
        "(0.160448, 1.491975, 0.066621)",
        "(0.159978, 1.496407, 0.063337)",
        "(0.159521, 1.501442, 0.060460)",
        "(0.159072, 1.506868, 0.057609)",
        "(0.158391, 1.512539, 0.054784)",
        "(0.157971, 1.515545, 0.053563)",
        "(0.157209, 1.521734, 0.051339)",
        "(0.156584, 1.528248, 0.049499)",
        "(0.155943, 1.534884, 0.048011)",
        "(0.155523, 1.541746, 0.046918)",
        "(0.155370, 1.545216, 0.046554)",
        "(0.155071, 1.552139, 0.046012)",
        "(0.154768, 1.559094, 0.045841)",
        "(0.154234, 1.565674, 0.045935)",
        "(0.153453, 1.571709, 0.046050)",
        "(0.153058, 1.574580, 0.046291)",
        "(0.152190, 1.580153, 0.047454)",
        "(0.151116, 1.585397, 0.049317)",
        "(0.149638, 1.590102, 0.051532)",
        "(0.148389, 1.594177, 0.054073)",
        "(0.147805, 1.596115, 0.055540)",
        "(0.147139, 1.599841, 0.058797)",
        "(0.146642, 1.603133, 0.062455)",
        "(0.146110, 1.606034, 0.066528)",
        "(0.145896, 1.608946, 0.071106)",
        "(0.145810, 1.610368, 0.073470)",
        "(0.145694, 1.612906, 0.078306)",
        "(0.145709, 1.615065, 0.083275)",
        "(0.146044, 1.616935, 0.088301)",
        "(0.146518, 1.618386, 0.093209)",
        "(0.146775, 1.619001, 0.095616)",
        "(0.147282, 1.619995, 0.100519)",
        "(0.147744, 1.620821, 0.105558)",
        "(0.148090, 1.621332, 0.110612)",
        "(0.148358, 1.621197, 0.115351)",
        "(0.148522, 1.620989, 0.117638)",
        "(0.149088, 1.620370, 0.122127)",
        "(0.149767, 1.619373, 0.126706)",
        "(0.150379, 1.617998, 0.131363)",
        "(0.150962, 1.616041, 0.135971)",
        "(0.151252, 1.614902, 0.138169)",
        "(0.151823, 1.612081, 0.142266)",
        "(0.152362, 1.608680, 0.145904)",
        "(0.152909, 1.604760, 0.149263)",
        "(0.153517, 1.600450, 0.152622)",
        "(0.153823, 1.598136, 0.154250)"
    ],
    "leftHandPositions": [
        "(0.227982, 1.234386, -0.063672)",
        "(0.228211, 1.234596, -0.063875)",
        "(0.228645, 1.235205, -0.064082)",
        "(0.229065, 1.236050, -0.064168)",
        "(0.229584, 1.237283, -0.064151)",
        "(0.230194, 1.238819, -0.064030)",
        "(0.230509, 1.239656, -0.063937)",
        "(0.231246, 1.241716, -0.063647)",
        "(0.232054, 1.243928, -0.063526)",
        "(0.233011, 1.246345, -0.063510)",
        "(0.234087, 1.248855, -0.063650)",
        "(0.234653, 1.250093, -0.063853)",
        "(0.235830, 1.252390, -0.064317)",
        "(0.236919, 1.254475, -0.064878)",
        "(0.237997, 1.256332, -0.065831)",
        "(0.239093, 1.258038, -0.066994)",
        "(0.239634, 1.258770, -0.067611)",
        "(0.240665, 1.260042, -0.068783)",
        "(0.241423, 1.261086, -0.069997)",
        "(0.242119, 1.261915, -0.071068)",
        "(0.242704, 1.262515, -0.071924)",
        "(0.242911, 1.262718, -0.072294)",
        "(0.243311, 1.263109, -0.073152)",
        "(0.243576, 1.263515, -0.074060)",
        "(0.243749, 1.264072, -0.074734)",
        "(0.243788, 1.264808, -0.074975)",
        "(0.243765, 1.265446, -0.075124)",
        "(0.243476, 1.267394, -0.075405)",
        "(0.242681, 1.271144, -0.075746)",
        "(0.241062, 1.277695, -0.075947)",
        "(0.238359, 1.288434, -0.076175)",
        "(0.236556, 1.295249, -0.076901)",
        "(0.231524, 1.311028, -0.080035)",
        "(0.224906, 1.330214, -0.085621)",
        "(0.218418, 1.351455, -0.092408)",
        "(0.212418, 1.374880, -0.099124)",
        "(0.209478, 1.386442, -0.102126)",
        "(0.202666, 1.408866, -0.107505)",
        "(0.193861, 1.430674, -0.112782)",
        "(0.183802, 1.452990, -0.119552)",
        "(0.173231, 1.474548, -0.127858)",
        "(0.166858, 1.484703, -0.132317)",
        "(0.152899, 1.502948, -0.139747)",
        "(0.138656, 1.518571, -0.146196)",
        "(0.124483, 1.531626, -0.151668)",
        "(0.112787, 1.543287, -0.157921)",
        "(0.108418, 1.548228, -0.160555)",
        "(0.100837, 1.556244, -0.163155)",
        "(0.094082, 1.560820, -0.161660)",
        "(0.089796, 1.564228, -0.160422)",
        "(0.089331, 1.566821, -0.160412)",
        "(0.090222, 1.567490, -0.160265)",
        "(0.093037, 1.568068, -0.158121)",
        "(0.096607, 1.567409, -0.154849)",
        "(0.100745, 1.566143, -0.151907)",
        "(0.104180, 1.564399, -0.149883)",
        "(0.105156, 1.563414, -0.149104)",
        "(0.106789, 1.561830, -0.147245)",
        "(0.108837, 1.560153, -0.145117)",
        "(0.111167, 1.559517, -0.143584)",
        "(0.113719, 1.558908, -0.142635)",
        "(0.114692, 1.558617, -0.142175)",
        "(0.116090, 1.557854, -0.140844)",
        "(0.116604, 1.556643, -0.138611)",
        "(0.116760, 1.555085, -0.136205)",
        "(0.116551, 1.554115, -0.134015)",
        "(0.116061, 1.553890, -0.132682)",
        "(0.114677, 1.553995, -0.129364)",
        "(0.112876, 1.555719, -0.125934)",
        "(0.110565, 1.559481, -0.122715)",
        "(0.108271, 1.564936, -0.119657)",
        "(0.107229, 1.568300, -0.118300)",
        "(0.105410, 1.575793, -0.115749)",
        "(0.104055, 1.583965, -0.113001)",
        "(0.103071, 1.592398, -0.110073)",
        "(0.102114, 1.601145, -0.107728)",
        "(0.101428, 1.605533, -0.106875)",
        "(0.099872, 1.614161, -0.105638)",
        "(0.098885, 1.622626, -0.104850)",
        "(0.098401, 1.630644, -0.104118)",
        "(0.098188, 1.637808, -0.103498)",
        "(0.098229, 1.640971, -0.103185)",
        "(0.098450, 1.646228, -0.102420)",
        "(0.098386, 1.649907, -0.101351)",
        "(0.097418, 1.651814, -0.099952)",
        "(0.095499, 1.652430, -0.097906)",
        "(0.094281, 1.652183, -0.096507)",
        "(0.091739, 1.651484, -0.093968)",
        "(0.089269, 1.651218, -0.092666)",
        "(0.087252, 1.651446, -0.092233)",
        "(0.085579, 1.652067, -0.092216)",
        "(0.085176, 1.652655, -0.092282)",
        "(0.084888, 1.654043, -0.092714)",
        "(0.084660, 1.656171, -0.093780)",
        "(0.084881, 1.658685, -0.095216)",
        "(0.085525, 1.661497, -0.096886)",
        "(0.085975, 1.662964, -0.097888)",
        "(0.086898, 1.665911, -0.100328)",
        "(0.087893, 1.668848, -0.103430)",
        "(0.088915, 1.671520, -0.107152)",
        "(0.089977, 1.673674, -0.111234)",
        "(0.090475, 1.674382, -0.113350)",
        "(0.091331, 1.675215, -0.117858)",
        "(0.092122, 1.675154, -0.122841)",
        "(0.092749, 1.674216, -0.128209)",
        "(0.093061, 1.672300, -0.133679)",
        "(0.093138, 1.670930, -0.136331)",
        "(0.093254, 1.667785, -0.141717)",
        "(0.093109, 1.664097, -0.147516)",
        "(0.092963, 1.659904, -0.153685)",
        "(0.092867, 1.655417, -0.160012)",
        "(0.092925, 1.652974, -0.163096)",
        "(0.093120, 1.647518, -0.169031)",
        "(0.093115, 1.641450, -0.174808)",
        "(0.093005, 1.634987, -0.180204)",
        "(0.092690, 1.627992, -0.185462)",
        "(0.092665, 1.624368, -0.188097)",
        "(0.093003, 1.616880, -0.193124)",
        "(0.093427, 1.608850, -0.197689)",
        "(0.093495, 1.600531, -0.201437)",
        "(0.093332, 1.591784, -0.203868)",
        "(0.093290, 1.587286, -0.204621)",
        "(0.093742, 1.578152, -0.205391)",
        "(0.094856, 1.568886, -0.204795)",
        "(0.095466, 1.559246, -0.203210)",
        "(0.095809, 1.549553, -0.200975)",
        "(0.095892, 1.544879, -0.199750)",
        "(0.096404, 1.535781, -0.197279)",
        "(0.097784, 1.527016, -0.194865)",
        "(0.099463, 1.518652, -0.192089)",
        "(0.100207, 1.510373, -0.187886)",
        "(0.100144, 1.506252, -0.185352)",
        "(0.100211, 1.498505, -0.180345)",
        "(0.100808, 1.491900, -0.175460)",
        "(0.101645, 1.486085, -0.170052)",
        "(0.102087, 1.480909, -0.163782)",
        "(0.102121, 1.478606, -0.160241)",
        "(0.102144, 1.474479, -0.152982)",
        "(0.102322, 1.471231, -0.145757)",
        "(0.102945, 1.468897, -0.138225)",
        "(0.103603, 1.467286, -0.130297)",
        "(0.103874, 1.466774, -0.126119)",
        "(0.104463, 1.466168, -0.117568)",
        "(0.104855, 1.466343, -0.109308)",
        "(0.105117, 1.467524, -0.101334)",
        "(0.105408, 1.469584, -0.093341)",
        "(0.105535, 1.471026, -0.089468)",
        "(0.105746, 1.474624, -0.082099)",
        "(0.106163, 1.479026, -0.075055)",
        "(0.106637, 1.484174, -0.068398)",
        "(0.106999, 1.489799, -0.062314)",
        "(0.107134, 1.492937, -0.059632)",
        "(0.107711, 1.502052, -0.051283)",
        "(0.107873, 1.505659, -0.049350)",
        "(0.108155, 1.512602, -0.045470)",
        "(0.108158, 1.519709, -0.042326)",
        "(0.107958, 1.523277, -0.040981)",
        "(0.107313, 1.530429, -0.038800)",
        "(0.106936, 1.537424, -0.037200)",
        "(0.106788, 1.544264, -0.036345)",
        "(0.106296, 1.550821, -0.035920)",
        "(0.105858, 1.553923, -0.035771)",
        "(0.104851, 1.559634, -0.035492)",
        "(0.103798, 1.564901, -0.035561)",
        "(0.102806, 1.569943, -0.035918)",
        "(0.101735, 1.574922, -0.036655)",
        "(0.101292, 1.577446, -0.037100)",
        "(0.100704, 1.582455, -0.038010)",
        "(0.100142, 1.587401, -0.038934)",
        "(0.099513, 1.592239, -0.039915)",
        "(0.098893, 1.597085, -0.041004)",
        "(0.098537, 1.599417, -0.041540)",
        "(0.097698, 1.604105, -0.042769)",
        "(0.097096, 1.608838, -0.044120)",
        "(0.096634, 1.613520, -0.045788)",
        "(0.096218, 1.618090, -0.047777)",
        "(0.096058, 1.620358, -0.048976)",
        "(0.095943, 1.624894, -0.051718)",
        "(0.095899, 1.629315, -0.054791)",
        "(0.095765, 1.633520, -0.058085)",
        "(0.095581, 1.637521, -0.061684)",
        "(0.095434, 1.639441, -0.063695)",
        "(0.095293, 1.643183, -0.068196)",
        "(0.095553, 1.646755, -0.073215)",
        "(0.095633, 1.649873, -0.078650)",
        "(0.095685, 1.652525, -0.084506)",
        "(0.095884, 1.653684, -0.087576)",
        "(0.096407, 1.655399, -0.094074)",
        "(0.096792, 1.656618, -0.100885)",
        "(0.097274, 1.657115, -0.108129)",
        "(0.097746, 1.656926, -0.115339)",
        "(0.098119, 1.656328, -0.118951)",
        "(0.098917, 1.654718, -0.126258)",
        "(0.099178, 1.652315, -0.133733)",
        "(0.098996, 1.649008, -0.141090)",
        "(0.099016, 1.644948, -0.148018)",
        "(0.099230, 1.642589, -0.151274)",
        "(0.099716, 1.637526, -0.157845)",
        "(0.099788, 1.631797, -0.164081)",
        "(0.099264, 1.625346, -0.169712)",
        "(0.098782, 1.618372, -0.174821)",
        "(0.098772, 1.614727, -0.177088)",
        "(0.099166, 1.607224, -0.180938)",
        "(0.099415, 1.599302, -0.183924)",
        "(0.099355, 1.591129, -0.186475)",
        "(0.099507, 1.582742, -0.188676)",
        "(0.099648, 1.578475, -0.189467)",
        "(0.099952, 1.569889, -0.190406)",
        "(0.100323, 1.561318, -0.190256)",
        "(0.100633, 1.552808, -0.189734)",
        "(0.101255, 1.544474, -0.188815)",
        "(0.101531, 1.540408, -0.188292)",
        "(0.101741, 1.532334, -0.186918)",
        "(0.101892, 1.524571, -0.184926)",
        "(0.102359, 1.517314, -0.182696)",
        "(0.103113, 1.510769, -0.180219)",
        "(0.103459, 1.507739, -0.178657)",
        "(0.103908, 1.501515, -0.175373)",
        "(0.104395, 1.495770, -0.171585)",
        "(0.104877, 1.490525, -0.167388)",
        "(0.105059, 1.488065, -0.165236)",
        "(0.105456, 1.483643, -0.160710)",
        "(0.105920, 1.479660, -0.155809)",
        "(0.106361, 1.476318, -0.150806)",
        "(0.106811, 1.473729, -0.145922)",
        "(0.107116, 1.471777, -0.140693)",
        "(0.107243, 1.470972, -0.137718)",
        "(0.107501, 1.469752, -0.131529)",
        "(0.107940, 1.469187, -0.125207)",
        "(0.108162, 1.469141, -0.118707)",
        "(0.108230, 1.469639, -0.112113)",
        "(0.108296, 1.470159, -0.108836)",
        "(0.108551, 1.471564, -0.102326)",
        "(0.108754, 1.473668, -0.095856)",
        "(0.108713, 1.476198, -0.089421)",
        "(0.108622, 1.479217, -0.083230)",
        "(0.108650, 1.480986, -0.080328)",
        "(0.108715, 1.484841, -0.075004)",
        "(0.108715, 1.489038, -0.070139)",
        "(0.108865, 1.493658, -0.065730)",
        "(0.108978, 1.498762, -0.062012)",
        "(0.109101, 1.501511, -0.060394)",
        "(0.109563, 1.507267, -0.057356)",
        "(0.110234, 1.513312, -0.054729)",
        "(0.110985, 1.519651, -0.052655)",
        "(0.111418, 1.526124, -0.050988)",
        "(0.111520, 1.529389, -0.050182)",
        "(0.111675, 1.535858, -0.048693)",
        "(0.111764, 1.542445, -0.047693)",
        "(0.111969, 1.549209, -0.047026)",
        "(0.112505, 1.556190, -0.046612)",
        "(0.112810, 1.559728, -0.046542)",
        "(0.113472, 1.566745, -0.046519)",
        "(0.114335, 1.573758, -0.046363)",
        "(0.115241, 1.580234, -0.046440)",
        "(0.115968, 1.586427, -0.046875)",
        "(0.116260, 1.589411, -0.047147)",
        "(0.116786, 1.595174, -0.047690)",
        "(0.117268, 1.600638, -0.048523)",
        "(0.117526, 1.605825, -0.049632)",
        "(0.117843, 1.610604, -0.050751)",
        "(0.118172, 1.612906, -0.051435)",
        "(0.119026, 1.617258, -0.053045)",
        "(0.119991, 1.621062, -0.054816)",
        "(0.120808, 1.624445, -0.056834)",
        "(0.121524, 1.627401, -0.059028)",
        "(0.121782, 1.628676, -0.060202)",
        "(0.122230, 1.630946, -0.062855)",
        "(0.122840, 1.632894, -0.065915)",
        "(0.123639, 1.634356, -0.069433)",
        "(0.124370, 1.635378, -0.073372)",
        "(0.124678, 1.635674, -0.075414)",
        "(0.125145, 1.636012, -0.079589)",
        "(0.125809, 1.635925, -0.084028)",
        "(0.126860, 1.635313, -0.088789)",
        "(0.127852, 1.634140, -0.093885)",
        "(0.128313, 1.633307, -0.096500)",
        "(0.128941, 1.631287, -0.101886)",
        "(0.129435, 1.628805, -0.107511)",
        "(0.129868, 1.625754, -0.113395)",
        "(0.130468, 1.622221, -0.119387)",
        "(0.130725, 1.620249, -0.122321)",
        "(0.130936, 1.615896, -0.127968)",
        "(0.130827, 1.611020, -0.133456)",
        "(0.130584, 1.605755, -0.138654)",
        "(0.130699, 1.600234, -0.143265)",
        "(0.130746, 1.597321, -0.145408)",
        "(0.130785, 1.591356, -0.149612)",
        "(0.131254, 1.585276, -0.153520)",
        "(0.131842, 1.578999, -0.156968)",
        "(0.132265, 1.572662, -0.159927)",
        "(0.132462, 1.569481, -0.161141)",
        "(0.132839, 1.563229, -0.163244)",
        "(0.132964, 1.556964, -0.164675)",
        "(0.133321, 1.550743, -0.165744)",
        "(0.134093, 1.544611, -0.166449)",
        "(0.134445, 1.541529, -0.166451)",
        "(0.134918, 1.535351, -0.165588)",
        "(0.135164, 1.529151, -0.163566)",
        "(0.135485, 1.523120, -0.161185)",
        "(0.136273, 1.517540, -0.158750)",
        "(0.136738, 1.514968, -0.157284)",
        "(0.137586, 1.509758, -0.153515)",
        "(0.138255, 1.504763, -0.149027)",
        "(0.138641, 1.500346, -0.144091)",
        "(0.138758, 1.496468, -0.138803)",
        "(0.138725, 1.494797, -0.135920)",
        "(0.138552, 1.491812, -0.129736)",
        "(0.137782, 1.489652, -0.123031)",
        "(0.136909, 1.488350, -0.116451)",
        "(0.136462, 1.488024, -0.109772)",
        "(0.136287, 1.488227, -0.106379)",
        "(0.135954, 1.489014, -0.099483)",
        "(0.135767, 1.490452, -0.092556)",
        "(0.135883, 1.492564, -0.085621)",
        "(0.135900, 1.495272, -0.079071)",
        "(0.135830, 1.496873, -0.076061)",
        "(0.135692, 1.500426, -0.070455)",
        "(0.135485, 1.504310, -0.065170)",
        "(0.135401, 1.508551, -0.060175)",
        "(0.135411, 1.513073, -0.055713)",
        "(0.135344, 1.515412, -0.053764)",
        "(0.135287, 1.520170, -0.050332)",
        "(0.135066, 1.525019, -0.047374)",
        "(0.134533, 1.529923, -0.044941)",
        "(0.133670, 1.535029, -0.042885)",
        "(0.133112, 1.537695, -0.042008)",
        "(0.132117, 1.543345, -0.040660)",
        "(0.131564, 1.549499, -0.039863)",
        "(0.131055, 1.556003, -0.039486)",
        "(0.130559, 1.562809, -0.039260)",
        "(0.130281, 1.566309, -0.039226)",
        "(0.129735, 1.573353, -0.039471)",
        "(0.128967, 1.580347, -0.040184)",
        "(0.127945, 1.587399, -0.041240)",
        "(0.127076, 1.594487, -0.042521)",
        "(0.126720, 1.597961, -0.043198)",
        "(0.126149, 1.604670, -0.044695)",
        "(0.125737, 1.611167, -0.046452)",
        "(0.125312, 1.617346, -0.048242)",
        "(0.124716, 1.622966, -0.050000)",
        "(0.124440, 1.625577, -0.050925)",
        "(0.124226, 1.630579, -0.052925)",
        "(0.124091, 1.635069, -0.055184)",
        "(0.123913, 1.639099, -0.057691)",
        "(0.123811, 1.642750, -0.060413)",
        "(0.123800, 1.644448, -0.061911)",
        "(0.123913, 1.647465, -0.064988)",
        "(0.124113, 1.650198, -0.068187)",
        "(0.124545, 1.652505, -0.071836)",
        "(0.125140, 1.654454, -0.075759)",
        "(0.125442, 1.655177, -0.077801)",
        "(0.126056, 1.656411, -0.081806)",
        "(0.126622, 1.656974, -0.085774)",
        "(0.127176, 1.657054, -0.089830)",
        "(0.127972, 1.656493, -0.093831)",
        "(0.128309, 1.656025, -0.095771)",
        "(0.128562, 1.654799, -0.099618)",
        "(0.128370, 1.652967, -0.103638)",
        "(0.128084, 1.650657, -0.108062)",
        "(0.127935, 1.648053, -0.112445)",
        "(0.127725, 1.646490, -0.114527)",
        "(0.127041, 1.643054, -0.118630)",
        "(0.126423, 1.639440, -0.122747)",
        "(0.125829, 1.635681, -0.126874)",
        "(0.124947, 1.631550, -0.130759)",
        "(0.124450, 1.629362, -0.132652)",
        "(0.123740, 1.624876, -0.136395)",
        "(0.123493, 1.620305, -0.140046)",
        "(0.123091, 1.615372, -0.143264)",
        "(0.122776, 1.609913, -0.145988)",
        "(0.122763, 1.607152, -0.147282)",
        "(0.122814, 1.601481, -0.149388)",
        "(0.122567, 1.595564, -0.151005)",
        "(0.122531, 1.589388, -0.152103)",
        "(0.122995, 1.583255, -0.153032)",
        "(0.123313, 1.580203, -0.153306)",
        "(0.123799, 1.574138, -0.153601)",
        "(0.124138, 1.568096, -0.153385)",
        "(0.124719, 1.562178, -0.152972)",
        "(0.125774, 1.556409, -0.152335)",
        "(0.126288, 1.553494, -0.151817)",
        "(0.126910, 1.547673, -0.150125)",
        "(0.127275, 1.542054, -0.148016)",
        "(0.127607, 1.536754, -0.145797)",
        "(0.128160, 1.531927, -0.143688)",
        "(0.128403, 1.529630, -0.142551)",
        "(0.128810, 1.525195, -0.139850)",
        "(0.129170, 1.521033, -0.136697)",
        "(0.129396, 1.517204, -0.133419)",
        "(0.129346, 1.513600, -0.129694)",
        "(0.129261, 1.511922, -0.127752)",
        "(0.128987, 1.508846, -0.124107)",
        "(0.128554, 1.506279, -0.120593)",
        "(0.127952, 1.504150, -0.116826)",
        "(0.127133, 1.502417, -0.112686)",
        "(0.126657, 1.501748, -0.110472)",
        "(0.125767, 1.500823, -0.105960)",
        "(0.125046, 1.500655, -0.101653)",
        "(0.124331, 1.501208, -0.097534)",
        "(0.123575, 1.502352, -0.093528)",
        "(0.123157, 1.503112, -0.091480)",
        "(0.122271, 1.505052, -0.087417)",
        "(0.121514, 1.507694, -0.083570)",
        "(0.120753, 1.510850, -0.079968)",
        "(0.119776, 1.514358, -0.076647)",
        "(0.119301, 1.516274, -0.075134)",
        "(0.118306, 1.520352, -0.072387)",
        "(0.117437, 1.524751, -0.069924)",
        "(0.116553, 1.529334, -0.067831)",
        "(0.115702, 1.534099, -0.065943)",
        "(0.115278, 1.536507, -0.065017)",
        "(0.114351, 1.541282, -0.063182)",
        "(0.113749, 1.546166, -0.061503)",
        "(0.113360, 1.551169, -0.060097)",
        "(0.113180, 1.553687, -0.059471)",
        "(0.112722, 1.558720, -0.058230)",
        "(0.112301, 1.563688, -0.057186)",
        "(0.111884, 1.568613, -0.056427)",
        "(0.111598, 1.573573, -0.055991)",
        "(0.111423, 1.578528, -0.055892)",
        "(0.111357, 1.580996, -0.055946)",
        "(0.111318, 1.586142, -0.056405)",
        "(0.111504, 1.590936, -0.057043)",
        "(0.111674, 1.595466, -0.057969)",
        "(0.111848, 1.599995, -0.059063)",
        "(0.111901, 1.602173, -0.059657)",
        "(0.111880, 1.606364, -0.061068)",
        "(0.111997, 1.610375, -0.062676)",
        "(0.112122, 1.614172, -0.064595)",
        "(0.112215, 1.617676, -0.066738)",
        "(0.112299, 1.619284, -0.067921)",
        "(0.112512, 1.622265, -0.070538)",
        "(0.112634, 1.624947, -0.073465)",
        "(0.112777, 1.627207, -0.076697)",
        "(0.112841, 1.629114, -0.080330)",
        "(0.113012, 1.629952, -0.082325)",
        "(0.113612, 1.631355, -0.086556)",
        "(0.114073, 1.632198, -0.090988)",
        "(0.114473, 1.632523, -0.095648)",
        "(0.114815, 1.632425, -0.100579)",
        "(0.115010, 1.632153, -0.103126)",
        "(0.115423, 1.631223, -0.108239)",
        "(0.115859, 1.629668, -0.113371)",
        "(0.116613, 1.627480, -0.118609)",
        "(0.117334, 1.624668, -0.123851)",
        "(0.117626, 1.622891, -0.126420)",
        "(0.118201, 1.618952, -0.131281)",
        "(0.118724, 1.614335, -0.135994)",
        "(0.119228, 1.609227, -0.140633)",
        "(0.119446, 1.603808, -0.145090)",
        "(0.119406, 1.601008, -0.147164)",
        "(0.119284, 1.595329, -0.150988)",
        "(0.119084, 1.589583, -0.154320)",
        "(0.118795, 1.583803, -0.157206)",
        "(0.118605, 1.578138, -0.159881)",
        "(0.118640, 1.575382, -0.161062)",
        "(0.118921, 1.569928, -0.162714)",
        "(0.119221, 1.564424, -0.163733)",
        "(0.119952, 1.558944, -0.164143)",
        "(0.121157, 1.553477, -0.164042)",
        "(0.121798, 1.550734, -0.163725)",
        "(0.123065, 1.545280, -0.162897)",
        "(0.124314, 1.539932, -0.161685)",
        "(0.125173, 1.534734, -0.160122)",
        "(0.125769, 1.529870, -0.158502)",
        "(0.126059, 1.527660, -0.157727)",
        "(0.126604, 1.523618, -0.156086)",
        "(0.127008, 1.519922, -0.153967)",
        "(0.127345, 1.516450, -0.151457)",
        "(0.127790, 1.513088, -0.148397)",
        "(0.128048, 1.511442, -0.146577)",
        "(0.128412, 1.508232, -0.142826)",
        "(0.128522, 1.505300, -0.139197)",
        "(0.128512, 1.502622, -0.135723)",
        "(0.128388, 1.500169, -0.132149)",
        "(0.128329, 1.499094, -0.130262)",
        "(0.128267, 1.497203, -0.126330)",
        "(0.128359, 1.495695, -0.122278)",
        "(0.128435, 1.494609, -0.118373)",
        "(0.128499, 1.493895, -0.114303)",
        "(0.128445, 1.493633, -0.112109)",
        "(0.128194, 1.493277, -0.107590)",
        "(0.127806, 1.493345, -0.103072)",
        "(0.127437, 1.493751, -0.098742)",
        "(0.127216, 1.494247, -0.096681)",
        "(0.126698, 1.495618, -0.092717)",
        "(0.126150, 1.497636, -0.088902)",
        "(0.125823, 1.500167, -0.085115)",
        "(0.125629, 1.503102, -0.081438)",
        "(0.125597, 1.506382, -0.077868)",
        "(0.125560, 1.508124, -0.076207)",
        "(0.125429, 1.511945, -0.073255)",
        "(0.125211, 1.516024, -0.070569)",
        "(0.124795, 1.520096, -0.068097)",
        "(0.124599, 1.524322, -0.065878)",
        "(0.124602, 1.526507, -0.064983)",
        "(0.124508, 1.530930, -0.063333)",
        "(0.124588, 1.535467, -0.061680)",
        "(0.124875, 1.540026, -0.060028)",
        "(0.125180, 1.544631, -0.058540)",
        "(0.125386, 1.546972, -0.057889)",
        "(0.125659, 1.551635, -0.056753)",
        "(0.125610, 1.556270, -0.055996)",
        "(0.125483, 1.560889, -0.055538)",
        "(0.125108, 1.565518, -0.055379)",
        "(0.124816, 1.567795, -0.055290)",
        "(0.124418, 1.572368, -0.055459)",
        "(0.123947, 1.577137, -0.056406)",
        "(0.123168, 1.581882, -0.057757)",
        "(0.122231, 1.586501, -0.059377)",
        "(0.121844, 1.588845, -0.060374)",
        "(0.121375, 1.593569, -0.062744)",
        "(0.120879, 1.598089, -0.065301)",
        "(0.120436, 1.602407, -0.068000)",
        "(0.120256, 1.606499, -0.070998)",
        "(0.120195, 1.608384, -0.072605)",
        "(0.120043, 1.611813, -0.075787)",
        "(0.119909, 1.614824, -0.079226)",
        "(0.119819, 1.617438, -0.083142)",
        "(0.119773, 1.619595, -0.087140)",
        "(0.119731, 1.620311, -0.089227)",
        "(0.119833, 1.621333, -0.093529)",
        "(0.120314, 1.621573, -0.097957)",
        "(0.120799, 1.620971, -0.102427)",
        "(0.121147, 1.619707, -0.107120)",
        "(0.121204, 1.618768, -0.109602)",
        "(0.121040, 1.616566, -0.114758)",
        "(0.120777, 1.613859, -0.119662)",
        "(0.120562, 1.610651, -0.124208)",
        "(0.120423, 1.606990, -0.128679)",
        "(0.120251, 1.605021, -0.130944)",
        "(0.119580, 1.601041, -0.135421)",
        "(0.118462, 1.596799, -0.139598)",
        "(0.117514, 1.592364, -0.143285)",
        "(0.116775, 1.587856, -0.146363)",
        "(0.116305, 1.585447, -0.147485)",
        "(0.115352, 1.580455, -0.149334)",
        "(0.114855, 1.575564, -0.150903)",
        "(0.114621, 1.570913, -0.152343)",
        "(0.114365, 1.566088, -0.152972)",
        "(0.114209, 1.563598, -0.153121)",
        "(0.113942, 1.558619, -0.152899)",
        "(0.113756, 1.553815, -0.152382)",
        "(0.113393, 1.549007, -0.151621)",
        "(0.113224, 1.544247, -0.150761)",
        "(0.113286, 1.541967, -0.150269)",
        "(0.113481, 1.537468, -0.149120)",
        "(0.113858, 1.533027, -0.147843)",
        "(0.114389, 1.528575, -0.146597)",
        "(0.114701, 1.526292, -0.145799)",
        "(0.115261, 1.521600, -0.143913)",
        "(0.115895, 1.516863, -0.141558)",
        "(0.116338, 1.512320, -0.139156)",
        "(0.116509, 1.507946, -0.136268)",
        "(0.116578, 1.503705, -0.132847)",
        "(0.116619, 1.501732, -0.131053)",
        "(0.116784, 1.498264, -0.127605)",
        "(0.116945, 1.495463, -0.124012)",
        "(0.117095, 1.493217, -0.120028)",
        "(0.117364, 1.491554, -0.115528)",
        "(0.117530, 1.491034, -0.113122)",
        "(0.117933, 1.490401, -0.108131)",
        "(0.118336, 1.490431, -0.103124)",
        "(0.118807, 1.491162, -0.098246)",
        "(0.119183, 1.492581, -0.093360)",
        "(0.119347, 1.493565, -0.090872)",
        "(0.119941, 1.495903, -0.085980)",
        "(0.120682, 1.498796, -0.081353)",
        "(0.121309, 1.502118, -0.076984)",
        "(0.121960, 1.505884, -0.073118)",
        "(0.122205, 1.507956, -0.071488)",
        "(0.122548, 1.512365, -0.068493)",
        "(0.123223, 1.517161, -0.065675)",
        "(0.123700, 1.522133, -0.063203)",
        "(0.124182, 1.527347, -0.061195)",
        "(0.124375, 1.529975, -0.060360)",
        "(0.124568, 1.535141, -0.058883)",
        "(0.124696, 1.540274, -0.057825)",
        "(0.125074, 1.545465, -0.057263)",
        "(0.125267, 1.550533, -0.057085)",
        "(0.125375, 1.552997, -0.057122)",
        "(0.125787, 1.557884, -0.057495)",
        "(0.126162, 1.562605, -0.058122)",
        "(0.126479, 1.567085, -0.059148)",
        "(0.126632, 1.571467, -0.060445)",
        "(0.126661, 1.573559, -0.061228)",
        "(0.126855, 1.577654, -0.063033)",
        "(0.127228, 1.581734, -0.065130)",
        "(0.127612, 1.585648, -0.067530)",
        "(0.127723, 1.589498, -0.070527)",
        "(0.127639, 1.591249, -0.072075)",
        "(0.127353, 1.594591, -0.075271)",
        "(0.127009, 1.597744, -0.078673)",
        "(0.126638, 1.600708, -0.082085)",
        "(0.125952, 1.603393, -0.085210)",
        "(0.125488, 1.604571, -0.086613)",
        "(0.124539, 1.606734, -0.089481)",
        "(0.123923, 1.608734, -0.092436)",
        "(0.123301, 1.610576, -0.095743)",
        "(0.122804, 1.612144, -0.099286)",
        "(0.122587, 1.612881, -0.101142)",
        "(0.122272, 1.614279, -0.105013)",
        "(0.122198, 1.615545, -0.109107)",
        "(0.122388, 1.616623, -0.113224)",
        "(0.122736, 1.617544, -0.117291)",
        "(0.122952, 1.617910, -0.119276)",
        "(0.123223, 1.618393, -0.123202)",
        "(0.123616, 1.618575, -0.127093)",
        "(0.124240, 1.618410, -0.130847)",
        "(0.124858, 1.617868, -0.134576)",
        "(0.125155, 1.617446, -0.136414)",
        "(0.125692, 1.616335, -0.139795)",
        "(0.126269, 1.614855, -0.142979)",
        "(0.127186, 1.613156, -0.146298)",
        "(0.128130, 1.611189, -0.149578)",
        "(0.128500, 1.610063, -0.151124)",
        "(0.129247, 1.607683, -0.153974)",
        "(0.129884, 1.605032, -0.156565)",
        "(0.130405, 1.602037, -0.158872)",
        "(0.130843, 1.598715, -0.160946)",
        "(0.131041, 1.596907, -0.161918)",
        "(0.131535, 1.593120, -0.163803)",
        "(0.132258, 1.589125, -0.165265)",
        "(0.132802, 1.584878, -0.166140)",
        "(0.132825, 1.580449, -0.166849)",
        "(0.132986, 1.578290, -0.167242)",
        "(0.133449, 1.573962, -0.167895)",
        "(0.133927, 1.569631, -0.168350)",
        "(0.134436, 1.565273, -0.168579)",
        "(0.134750, 1.560926, -0.168524)",
        "(0.134778, 1.558710, -0.168358)",
        "(0.134729, 1.554214, -0.168030)",
        "(0.134491, 1.549619, -0.167679)",
        "(0.134152, 1.545058, -0.167159)",
        "(0.133897, 1.540553, -0.166544)",
        "(0.133851, 1.538284, -0.166156)",
        "(0.133858, 1.533661, -0.165037)",
        "(0.133950, 1.529017, -0.163599)",
        "(0.133917, 1.524480, -0.162086)",
        "(0.133888, 1.520140, -0.160434)",
        "(0.133883, 1.518078, -0.159584)",
        "(0.133997, 1.514201, -0.157856)",
        "(0.134162, 1.510579, -0.155826)",
        "(0.134285, 1.507234, -0.153265)",
        "(0.134231, 1.504062, -0.150119)",
        "(0.134252, 1.502616, -0.148443)",
        "(0.134400, 1.500096, -0.145080)",
        "(0.134609, 1.497913, -0.141607)",
        "(0.134734, 1.495972, -0.137847)",
        "(0.134970, 1.494391, -0.133751)",
        "(0.135098, 1.493666, -0.131626)",
        "(0.135353, 1.492570, -0.127271)",
        "(0.135513, 1.491752, -0.122894)",
        "(0.135386, 1.491417, -0.118537)",
        "(0.135065, 1.491600, -0.114062)",
        "(0.134858, 1.491913, -0.111821)",
        "(0.134574, 1.492939, -0.107495)",
        "(0.134588, 1.494498, -0.103192)",
        "(0.134642, 1.496559, -0.098760)",
        "(0.134665, 1.499264, -0.094341)",
        "(0.134689, 1.500863, -0.092199)",
        "(0.134747, 1.504345, -0.088047)",
        "(0.134924, 1.508304, -0.084132)",
        "(0.135254, 1.512603, -0.080482)",
        "(0.135546, 1.517215, -0.077019)",
        "(0.135577, 1.519577, -0.075393)",
        "(0.135496, 1.524540, -0.072387)",
        "(0.135406, 1.529728, -0.069356)",
        "(0.135282, 1.535103, -0.066398)",
        "(0.135117, 1.540621, -0.063829)",
        "(0.134975, 1.543407, -0.062563)",
        "(0.134607, 1.548934, -0.060134)",
        "(0.134274, 1.554518, -0.058180)",
        "(0.134158, 1.560189, -0.056712)",
        "(0.134070, 1.565768, -0.055324)",
        "(0.133870, 1.568488, -0.054712)",
        "(0.133487, 1.573964, -0.053873)",
        "(0.133254, 1.579462, -0.053495)",
        "(0.133035, 1.584824, -0.053348)",
        "(0.133196, 1.590186, -0.053489)",
        "(0.133432, 1.592870, -0.053748)",
        "(0.133748, 1.598215, -0.054541)",
        "(0.133868, 1.603374, -0.055652)",
        "(0.133812, 1.608490, -0.056995)",
        "(0.133442, 1.613508, -0.058747)",
        "(0.133292, 1.615970, -0.059756)",
        "(0.133243, 1.620869, -0.061989)",
        "(0.133346, 1.625581, -0.064530)",
        "(0.133712, 1.630037, -0.067382)",
        "(0.134423, 1.634162, -0.070549)",
        "(0.134753, 1.636121, -0.072220)",
        "(0.135300, 1.639663, -0.075853)",
        "(0.135760, 1.642727, -0.079781)",
        "(0.136021, 1.645291, -0.084144)",
        "(0.136312, 1.647362, -0.088709)",
        "(0.136486, 1.648219, -0.091056)",
        "(0.136748, 1.649459, -0.095905)",
        "(0.136928, 1.650223, -0.101162)",
        "(0.137192, 1.650428, -0.106825)",
        "(0.137691, 1.649979, -0.112590)",
        "(0.137978, 1.649549, -0.115442)",
        "(0.138546, 1.647912, -0.121019)",
        "(0.138878, 1.645680, -0.126473)",
        "(0.139382, 1.642655, -0.131666)",
        "(0.139924, 1.639167, -0.136503)",
        "(0.139998, 1.637035, -0.138574)",
        "(0.139969, 1.632379, -0.142498)",
        "(0.140120, 1.627304, -0.146356)",
        "(0.140335, 1.621838, -0.150186)",
        "(0.140391, 1.615852, -0.153801)",
        "(0.140383, 1.612674, -0.155494)",
        "(0.140518, 1.606011, -0.158527)",
        "(0.140645, 1.599151, -0.161061)",
        "(0.140574, 1.591842, -0.162789)",
        "(0.140280, 1.584503, -0.164299)",
        "(0.140068, 1.580828, -0.164673)",
        "(0.139553, 1.573447, -0.165108)",
        "(0.139257, 1.566033, -0.164804)",
        "(0.139353, 1.558892, -0.164382)",
        "(0.139539, 1.551962, -0.163085)",
        "(0.139537, 1.548447, -0.162228)",
        "(0.139467, 1.541551, -0.160093)",
        "(0.139404, 1.535110, -0.157643)",
        "(0.139012, 1.529077, -0.154878)",
        "(0.138500, 1.523564, -0.151665)",
        "(0.138218, 1.520951, -0.149969)",
        "(0.137564, 1.516248, -0.146400)",
        "(0.136949, 1.512220, -0.142715)",
        "(0.136091, 1.508852, -0.138632)",
        "(0.135173, 1.506185, -0.133928)",
        "(0.134846, 1.505072, -0.131423)",
        "(0.134440, 1.503439, -0.125900)",
        "(0.134324, 1.502569, -0.120005)",
        "(0.134181, 1.502329, -0.113997)",
        "(0.134144, 1.502765, -0.107823)",
        "(0.134262, 1.503250, -0.104693)",
        "(0.134570, 1.504565, -0.098507)",
        "(0.135126, 1.506392, -0.092479)",
        "(0.135530, 1.508698, -0.086655)",
        "(0.135536, 1.511495, -0.081134)",
        "(0.135543, 1.512953, -0.078409)",
        "(0.135521, 1.516225, -0.073195)",
        "(0.135558, 1.519926, -0.068286)",
        "(0.135712, 1.524081, -0.063765)",
        "(0.135952, 1.528660, -0.059694)",
        "(0.136057, 1.531105, -0.057808)",
        "(0.136277, 1.536260, -0.054251)",
        "(0.136576, 1.541739, -0.051035)",
        "(0.137071, 1.547565, -0.048352)",
        "(0.137719, 1.553598, -0.046119)",
        "(0.137990, 1.556639, -0.045099)",
        "(0.138356, 1.562719, -0.043354)",
        "(0.138708, 1.568906, -0.042152)",
        "(0.138968, 1.575075, -0.041579)",
        "(0.139308, 1.581039, -0.041538)",
        "(0.139456, 1.584007, -0.041591)",
        "(0.139719, 1.589899, -0.041982)",
        "(0.139985, 1.595585, -0.042636)",
        "(0.140316, 1.601188, -0.043657)",
        "(0.140678, 1.606158, -0.044978)",
        "(0.140886, 1.608599, -0.045685)",
        "(0.141215, 1.613310, -0.047161)",
        "(0.141376, 1.617828, -0.048888)",
        "(0.141491, 1.622269, -0.051042)",
        "(0.141698, 1.626488, -0.053408)",
        "(0.141820, 1.628447, -0.054602)",
        "(0.142029, 1.632178, -0.057219)",
        "(0.142309, 1.635651, -0.060126)",
        "(0.142606, 1.638874, -0.063229)",
        "(0.142851, 1.641706, -0.066516)",
        "(0.142943, 1.643005, -0.068187)",
        "(0.143189, 1.645268, -0.071651)",
        "(0.143409, 1.647008, -0.075202)",
        "(0.143777, 1.648369, -0.078964)",
        "(0.144206, 1.649360, -0.082960)",
        "(0.144369, 1.649742, -0.084965)",
        "(0.144664, 1.650126, -0.089079)",
        "(0.145199, 1.650216, -0.093362)",
        "(0.145834, 1.650046, -0.097712)",
        "(0.146426, 1.649416, -0.101878)",
        "(0.146767, 1.648913, -0.103857)",
        "(0.147691, 1.647734, -0.107781)",
        "(0.148937, 1.646290, -0.111656)",
        "(0.150004, 1.644365, -0.115531)",
        "(0.150786, 1.641950, -0.119337)",
        "(0.151224, 1.640612, -0.121343)",
        "(0.152323, 1.637945, -0.125472)",
        "(0.153396, 1.635014, -0.129476)",
        "(0.154146, 1.631656, -0.133150)",
        "(0.154727, 1.627823, -0.136565)",
        "(0.154994, 1.625791, -0.138247)",
        "(0.155427, 1.621375, -0.141424)",
        "(0.155627, 1.616650, -0.144265)",
        "(0.155486, 1.611687, -0.146410)",
        "(0.155039, 1.606455, -0.148131)",
        "(0.154895, 1.603776, -0.148952)",
        "(0.154772, 1.598349, -0.150353)",
        "(0.154518, 1.592781, -0.150922)",
        "(0.154267, 1.586908, -0.150785)",
        "(0.154455, 1.580932, -0.150495)",
        "(0.154677, 1.577909, -0.150229)",
        "(0.154890, 1.571789, -0.149313)",
        "(0.154811, 1.565469, -0.148040)",
        "(0.154696, 1.559115, -0.146467)",
        "(0.154301, 1.552838, -0.144146)",
        "(0.153929, 1.549729, -0.142745)",
        "(0.153001, 1.543748, -0.139650)",
        "(0.152113, 1.538260, -0.136379)",
        "(0.151099, 1.533263, -0.132511)",
        "(0.150080, 1.528702, -0.128238)",
        "(0.149674, 1.526661, -0.125973)",
        "(0.148907, 1.523216, -0.121179)",
        "(0.148147, 1.520457, -0.116253)",
        "(0.147717, 1.518431, -0.111163)",
        "(0.147529, 1.517094, -0.105899)",
        "(0.147492, 1.516718, -0.103180)",
        "(0.147495, 1.516323, -0.097797)",
        "(0.147587, 1.516549, -0.092565)",
        "(0.147826, 1.517330, -0.087593)",
        "(0.148175, 1.518606, -0.082953)",
        "(0.148366, 1.519498, -0.080787)",
        "(0.148650, 1.521603, -0.076652)",
        "(0.148843, 1.524186, -0.072758)",
        "(0.149005, 1.527279, -0.069045)",
        "(0.149095, 1.530625, -0.065444)",
        "(0.149153, 1.532436, -0.063763)",
        "(0.149328, 1.536391, -0.060878)",
        "(0.149529, 1.540680, -0.058500)",
        "(0.149909, 1.545191, -0.056552)",
        "(0.150357, 1.549837, -0.054894)",
        "(0.150498, 1.552178, -0.054140)",
        "(0.150666, 1.556797, -0.052681)",
        "(0.150835, 1.561456, -0.051410)",
        "(0.151059, 1.566158, -0.050410)",
        "(0.151140, 1.568473, -0.050007)",
        "(0.151323, 1.573115, -0.049331)",
        "(0.151361, 1.577861, -0.049083)",
        "(0.151162, 1.582639, -0.048797)",
        "(0.150957, 1.587367, -0.048721)",
        "(0.150876, 1.589784, -0.048806)",
        "(0.150843, 1.594568, -0.049103)",
        "(0.150713, 1.599167, -0.049457)",
        "(0.150617, 1.603622, -0.049920)",
        "(0.150798, 1.607966, -0.050514)",
        "(0.151003, 1.612185, -0.051502)",
        "(0.151021, 1.614275, -0.052064)",
        "(0.150860, 1.618241, -0.053704)",
        "(0.150616, 1.622089, -0.055729)",
        "(0.150313, 1.625749, -0.058188)",
        "(0.150187, 1.629217, -0.061036)",
        "(0.150282, 1.630818, -0.062681)",
        "(0.150364, 1.633886, -0.065991)",
        "(0.150376, 1.636646, -0.069565)",
        "(0.150504, 1.639080, -0.073265)",
        "(0.150578, 1.641214, -0.076968)",
        "(0.150624, 1.642122, -0.078874)",
        "(0.150803, 1.643716, -0.082827)",
        "(0.150919, 1.645004, -0.086828)",
        "(0.150868, 1.645956, -0.090812)",
        "(0.150878, 1.646432, -0.094848)",
        "(0.150941, 1.646521, -0.096882)",
        "(0.151154, 1.646300, -0.100908)",
        "(0.151421, 1.645629, -0.104922)",
        "(0.151542, 1.644474, -0.108991)",
        "(0.151833, 1.642987, -0.113132)",
        "(0.152015, 1.642103, -0.115102)",
        "(0.152244, 1.640045, -0.118713)",
        "(0.152543, 1.637353, -0.121844)",
        "(0.152827, 1.634325, -0.124787)",
        "(0.152518, 1.630784, -0.127191)",
        "(0.152256, 1.628917, -0.128333)",
        "(0.151743, 1.624840, -0.130436)",
        "(0.151217, 1.620501, -0.132276)",
        "(0.150745, 1.615835, -0.133784)",
        "(0.150590, 1.610930, -0.135184)",
        "(0.150422, 1.608509, -0.135806)",
        "(0.149747, 1.603470, -0.136547)",
        "(0.148976, 1.598287, -0.136906)",
        "(0.148447, 1.593033, -0.137100)",
        "(0.148142, 1.587749, -0.137000)",
        "(0.148137, 1.585144, -0.136787)",
        "(0.148136, 1.580022, -0.135910)",
        "(0.147844, 1.574935, -0.134354)",
        "(0.147320, 1.569995, -0.132349)",
        "(0.147217, 1.565357, -0.130804)",
        "(0.147233, 1.563153, -0.130136)",
        "(0.147108, 1.559011, -0.128358)",
        "(0.146662, 1.555011, -0.125876)",
        "(0.145901, 1.551454, -0.123018)",
        "(0.145069, 1.548437, -0.120324)",
        "(0.144666, 1.547033, -0.119050)",
        "(0.144075, 1.544482, -0.116379)",
        "(0.143663, 1.542173, -0.113285)",
        "(0.143341, 1.540094, -0.109682)",
        "(0.142807, 1.538294, -0.105752)",
        "(0.142484, 1.537482, -0.103848)",
        "(0.141623, 1.536194, -0.100246)",
        "(0.140778, 1.535362, -0.096841)",
        "(0.140057, 1.534931, -0.093371)",
        "(0.139275, 1.534761, -0.089671)",
        "(0.138869, 1.534856, -0.087797)",
        "(0.138194, 1.535478, -0.084182)",
        "(0.137543, 1.536670, -0.080876)",
        "(0.136831, 1.538374, -0.077937)",
        "(0.136372, 1.540563, -0.075244)",
        "(0.136189, 1.541818, -0.073998)",
        "(0.135985, 1.544597, -0.071703)",
        "(0.136023, 1.547884, -0.069752)",
        "(0.135959, 1.549699, -0.068973)",
        "(0.135786, 1.553369, -0.067505)",
        "(0.135501, 1.557213, -0.066305)",
        "(0.135058, 1.561219, -0.065395)",
        "(0.134815, 1.565407, -0.064870)",
        "(0.134743, 1.569681, -0.064711)",
        "(0.134780, 1.573857, -0.064617)",
        "(0.134907, 1.575951, -0.064615)",
        "(0.135431, 1.580233, -0.064741)",
        "(0.136117, 1.584531, -0.064924)",
        "(0.136690, 1.588775, -0.065451)",
        "(0.137272, 1.593122, -0.066568)",
        "(0.137594, 1.595321, -0.067254)",
        "(0.138056, 1.599771, -0.068928)",
        "(0.138495, 1.604174, -0.070773)",
        "(0.139023, 1.608475, -0.072644)",
        "(0.139564, 1.612603, -0.074653)",
        "(0.139885, 1.614594, -0.075735)",
        "(0.140452, 1.618536, -0.077948)",
        "(0.140962, 1.622010, -0.080130)",
        "(0.141592, 1.625271, -0.082523)",
        "(0.142289, 1.628232, -0.084975)",
        "(0.142636, 1.629571, -0.086231)",
        "(0.143248, 1.631891, -0.088714)",
        "(0.143742, 1.633711, -0.091091)",
        "(0.143968, 1.635029, -0.093413)",
        "(0.144030, 1.635898, -0.095904)",
        "(0.144033, 1.636196, -0.097254)",
        "(0.143965, 1.636650, -0.100233)",
        "(0.143826, 1.636868, -0.103396)",
        "(0.143760, 1.636822, -0.106615)",
        "(0.143565, 1.636465, -0.109692)",
        "(0.143400, 1.636121, -0.111156)",
        "(0.143137, 1.635248, -0.114087)",
        "(0.142931, 1.634140, -0.116974)",
        "(0.142581, 1.632726, -0.119704)",
        "(0.142265, 1.630943, -0.122114)",
        "(0.142165, 1.629880, -0.123162)",
        "(0.141956, 1.627397, -0.125116)",
        "(0.141710, 1.624453, -0.126952)",
        "(0.141304, 1.621159, -0.128561)",
        "(0.140534, 1.617598, -0.129593)",
        "(0.140067, 1.615747, -0.129963)",
        "(0.139078, 1.611821, -0.130460)",
        "(0.137993, 1.607863, -0.130722)",
        "(0.136321, 1.603864, -0.130518)",
        "(0.133896, 1.599649, -0.129922)",
        "(0.132755, 1.597462, -0.129473)",
        "(0.130800, 1.592924, -0.128333)",
        "(0.128978, 1.588208, -0.126825)",
        "(0.127362, 1.583105, -0.125186)",
        "(0.126348, 1.577834, -0.123710)",
        "(0.126005, 1.575034, -0.122938)",
        "(0.124970, 1.569080, -0.121313)",
        "(0.123960, 1.562806, -0.119638)",
        "(0.123131, 1.556325, -0.118004)",
        "(0.122028, 1.549843, -0.116550)",
        "(0.121476, 1.546725, -0.115930)",
        "(0.120318, 1.540741, -0.114810)",
        "(0.118845, 1.535029, -0.113693)",
        "(0.117334, 1.529805, -0.112397)",
        "(0.115891, 1.525319, -0.110519)",
        "(0.115145, 1.523365, -0.109325)",
        "(0.113690, 1.519967, -0.106783)",
        "(0.112758, 1.517677, -0.104335)",
        "(0.112170, 1.516477, -0.102034)",
        "(0.111712, 1.516069, -0.099686)",
        "(0.111578, 1.516171, -0.098547)",
        "(0.111463, 1.516778, -0.096367)",
        "(0.111529, 1.517755, -0.094359)",
        "(0.111501, 1.518833, -0.092427)",
        "(0.111500, 1.519933, -0.090463)",
        "(0.111550, 1.520494, -0.089420)",
        "(0.111742, 1.521546, -0.087254)",
        "(0.112420, 1.522637, -0.085522)",
        "(0.113375, 1.523654, -0.083962)",
        "(0.113856, 1.524046, -0.083157)",
        "(0.114877, 1.524589, -0.081485)",
        "(0.115972, 1.524704, -0.079897)",
        "(0.117002, 1.524489, -0.078538)",
        "(0.117726, 1.524022, -0.077386)",
        "(0.118141, 1.523359, -0.076065)",
        "(0.118203, 1.523024, -0.075326)",
        "(0.117958, 1.522423, -0.073760)",
        "(0.117850, 1.522161, -0.072500)",
        "(0.117968, 1.522196, -0.071739)",
        "(0.118052, 1.522324, -0.070744)",
        "(0.118133, 1.522512, -0.070241)",
        "(0.118280, 1.522899, -0.068911)",
        "(0.118324, 1.523410, -0.067383)",
        "(0.118589, 1.524293, -0.065739)",
        "(0.118623, 1.525416, -0.064042)",
        "(0.118246, 1.526165, -0.063287)",
        "(0.117563, 1.528054, -0.061771)",
        "(0.116746, 1.530540, -0.060345)",
        "(0.115824, 1.533482, -0.059094)",
        "(0.114992, 1.536882, -0.058000)",
        "(0.114543, 1.538686, -0.057495)",
        "(0.113663, 1.542384, -0.056489)",
        "(0.113170, 1.546412, -0.055589)",
        "(0.112792, 1.550752, -0.054815)",
        "(0.112206, 1.555139, -0.053882)",
        "(0.111862, 1.557371, -0.053353)",
        "(0.111046, 1.561945, -0.052387)",
        "(0.110127, 1.566714, -0.051694)",
        "(0.109167, 1.571651, -0.051198)",
        "(0.107990, 1.576709, -0.050674)",
        "(0.107464, 1.579277, -0.050405)",
        "(0.106584, 1.584513, -0.050134)",
        "(0.105772, 1.589959, -0.050233)",
        "(0.105113, 1.595467, -0.050590)",
        "(0.104643, 1.600952, -0.051088)",
        "(0.104410, 1.603672, -0.051396)",
        "(0.104064, 1.609068, -0.052297)",
        "(0.103877, 1.614457, -0.053653)",
        "(0.103789, 1.619770, -0.055379)",
        "(0.103761, 1.622364, -0.056418)",
        "(0.103792, 1.627360, -0.058697)",
        "(0.103995, 1.632057, -0.061030)",
        "(0.104270, 1.636438, -0.063476)",
        "(0.104695, 1.640501, -0.066045)",
        "(0.105460, 1.644173, -0.068886)",
        "(0.105864, 1.645915, -0.070392)",
        "(0.106825, 1.648868, -0.073761)",
        "(0.107625, 1.651393, -0.077399)",
        "(0.108299, 1.653196, -0.081479)",
        "(0.109060, 1.654380, -0.086043)",
        "(0.109374, 1.654812, -0.088407)",
        "(0.109763, 1.655078, -0.093331)",
        "(0.109806, 1.654587, -0.098433)",
        "(0.109887, 1.653491, -0.103832)",
        "(0.110361, 1.651776, -0.109526)",
        "(0.110679, 1.650684, -0.112378)",
        "(0.111182, 1.647955, -0.117724)",
        "(0.111599, 1.644452, -0.122898)",
        "(0.112486, 1.640437, -0.127854)",
        "(0.113459, 1.635758, -0.132410)",
        "(0.113896, 1.633016, -0.134538)",
        "(0.114798, 1.627501, -0.138535)",
        "(0.115262, 1.621606, -0.141983)",
        "(0.115711, 1.615253, -0.144860)",
        "(0.116687, 1.608519, -0.147275)",
        "(0.117241, 1.605147, -0.148183)",
        "(0.117930, 1.598434, -0.149812)",
        "(0.118042, 1.591670, -0.151042)",
        "(0.118015, 1.584985, -0.151776)",
        "(0.118105, 1.581748, -0.151945)",
        "(0.118047, 1.575380, -0.152179)",
        "(0.118044, 1.569148, -0.152286)",
        "(0.118064, 1.563239, -0.152123)",
        "(0.117790, 1.557537, -0.151074)",
        "(0.117455, 1.551853, -0.149461)",
        "(0.117352, 1.549085, -0.148456)",
        "(0.117371, 1.543658, -0.146292)",
        "(0.117699, 1.538210, -0.143832)",
        "(0.117965, 1.532812, -0.140951)",
        "(0.117979, 1.527544, -0.137519)",
        "(0.117954, 1.524965, -0.135740)",
        "(0.117789, 1.520046, -0.132172)",
        "(0.117523, 1.515353, -0.128627)",
        "(0.117174, 1.510791, -0.124700)",
        "(0.116700, 1.506319, -0.120155)",
        "(0.116446, 1.504169, -0.117794)",
        "(0.116014, 1.500283, -0.112709)",
        "(0.115778, 1.496973, -0.107336)",
        "(0.115408, 1.494177, -0.101861)",
        "(0.115078, 1.492027, -0.096088)",
        "(0.114933, 1.491277, -0.093042)",
        "(0.114684, 1.490231, -0.086752)",
        "(0.114497, 1.490032, -0.080819)",
        "(0.114423, 1.490829, -0.075423)",
        "(0.114565, 1.492471, -0.070286)",
        "(0.114617, 1.493617, -0.067825)",
        "(0.114861, 1.496402, -0.063132)",
        "(0.115314, 1.499843, -0.058742)",
        "(0.115585, 1.503691, -0.054624)",
        "(0.115676, 1.508116, -0.050985)",
        "(0.115689, 1.510494, -0.049393)",
        "(0.115599, 1.515665, -0.046812)",
        "(0.115649, 1.521303, -0.044862)",
        "(0.115864, 1.527224, -0.043602)",
        "(0.115870, 1.533108, -0.043164)",
        "(0.115724, 1.536020, -0.043004)",
        "(0.115802, 1.541903, -0.042833)",
        "(0.116592, 1.547959, -0.043091)",
        "(0.117426, 1.554078, -0.043659)",
        "(0.118306, 1.559796, -0.044292)",
        "(0.118830, 1.562639, -0.044666)",
        "(0.119771, 1.568300, -0.045370)",
        "(0.120638, 1.573964, -0.046288)",
        "(0.121424, 1.579525, -0.047397)",
        "(0.122190, 1.584963, -0.048624)",
        "(0.122487, 1.587572, -0.049266)",
        "(0.122956, 1.592605, -0.050592)",
        "(0.123409, 1.597440, -0.052039)",
        "(0.123566, 1.602087, -0.053755)",
        "(0.123097, 1.606351, -0.055603)",
        "(0.122782, 1.608441, -0.056610)",
        "(0.122126, 1.612514, -0.059031)",
        "(0.121614, 1.616331, -0.061971)",
        "(0.121443, 1.619843, -0.064981)",
        "(0.121439, 1.622954, -0.068088)",
        "(0.121515, 1.624305, -0.069711)",
        "(0.121796, 1.626610, -0.073023)",
        "(0.121807, 1.628276, -0.076750)",
        "(0.121632, 1.629393, -0.081009)",
        "(0.121366, 1.629988, -0.085810)",
        "(0.121100, 1.629992, -0.088366)",
        "(0.120302, 1.629587, -0.093516)",
        "(0.119277, 1.628579, -0.098657)",
        "(0.117962, 1.627108, -0.103837)",
        "(0.116312, 1.625314, -0.108878)",
        "(0.115430, 1.624298, -0.111388)",
        "(0.113853, 1.622001, -0.116490)",
        "(0.112697, 1.619476, -0.121593)",
        "(0.111649, 1.616576, -0.126447)",
        "(0.110593, 1.613251, -0.130920)",
        "(0.110157, 1.611448, -0.132990)",
        "(0.109212, 1.607678, -0.136937)",
        "(0.107745, 1.603586, -0.140413)",
        "(0.106086, 1.599346, -0.143711)",
        "(0.105256, 1.597190, -0.145264)",
        "(0.103677, 1.592920, -0.148323)",
        "(0.102230, 1.588699, -0.151213)",
        "(0.100798, 1.584422, -0.153812)",
        "(0.099438, 1.580094, -0.156189)",
        "(0.098359, 1.575934, -0.158315)",
        "(0.097897, 1.573938, -0.159232)",
        "(0.096955, 1.569977, -0.160745)",
        "(0.095934, 1.566170, -0.161690)",
        "(0.095023, 1.562507, -0.162336)",
        "(0.094354, 1.558971, -0.162837)",
        "(0.094158, 1.557239, -0.163013)",
        "(0.093919, 1.553694, -0.163084)",
        "(0.093903, 1.550080, -0.162714)",
        "(0.094084, 1.546249, -0.161630)",
        "(0.094428, 1.542098, -0.159771)",
        "(0.094681, 1.539942, -0.158677)",
        "(0.095483, 1.535473, -0.156105)",
        "(0.096630, 1.530829, -0.152939)",
        "(0.097826, 1.525995, -0.149388)",
        "(0.098971, 1.521302, -0.145691)",
        "(0.099531, 1.519045, -0.143690)",
        "(0.100334, 1.514657, -0.139393)",
        "(0.100579, 1.510541, -0.134822)",
        "(0.100595, 1.507071, -0.130465)",
        "(0.100712, 1.504446, -0.126416)",
        "(0.100717, 1.503296, -0.124427)",
        "(0.100625, 1.501470, -0.120248)",
        "(0.100696, 1.500241, -0.115752)",
        "(0.100868, 1.499552, -0.111016)",
        "(0.101142, 1.499469, -0.106251)",
        "(0.101307, 1.499685, -0.103899)",
        "(0.101658, 1.500425, -0.099309)",
        "(0.102162, 1.501636, -0.094640)",
        "(0.102835, 1.503273, -0.089954)",
        "(0.103646, 1.505287, -0.085162)",
        "(0.104079, 1.506428, -0.082718)",
        "(0.104791, 1.508952, -0.077999)",
        "(0.105182, 1.511980, -0.073769)",
        "(0.105256, 1.515560, -0.070033)",
        "(0.105098, 1.519559, -0.066636)",
        "(0.105094, 1.521606, -0.064943)",
        "(0.105205, 1.526101, -0.061699)",
        "(0.105323, 1.530968, -0.058931)",
        "(0.105558, 1.536491, -0.057032)",
        "(0.105566, 1.542333, -0.055735)",
        "(0.105368, 1.545088, -0.055246)",
        "(0.104694, 1.550818, -0.054479)",
        "(0.104144, 1.556711, -0.053988)",
        "(0.103783, 1.562928, -0.053803)",
        "(0.103710, 1.569193, -0.053597)",
        "(0.103783, 1.572248, -0.053435)",
        "(0.104275, 1.578296, -0.053136)",
        "(0.105186, 1.584273, -0.053021)",
        "(0.106489, 1.589939, -0.053230)",
        "(0.107615, 1.595522, -0.053613)",
        "(0.108158, 1.598134, -0.053984)",
        "(0.109236, 1.603151, -0.054933)",
        "(0.110325, 1.607751, -0.056198)",
        "(0.111293, 1.611959, -0.057724)",
        "(0.112257, 1.615800, -0.059569)",
        "(0.112779, 1.617639, -0.060630)",
        "(0.113747, 1.621019, -0.063064)",
        "(0.114372, 1.624094, -0.065822)",
        "(0.114804, 1.626837, -0.068884)",
        "(0.115398, 1.629320, -0.072268)",
        "(0.115664, 1.630380, -0.074080)",
        "(0.116085, 1.632316, -0.077936)",
        "(0.116633, 1.633820, -0.082186)",
        "(0.117229, 1.634894, -0.086613)",
        "(0.117613, 1.635360, -0.091134)",
        "(0.117664, 1.635384, -0.093366)",
        "(0.117477, 1.635197, -0.097960)",
        "(0.117130, 1.634615, -0.102867)",
        "(0.117077, 1.633609, -0.108137)",
        "(0.117277, 1.632242, -0.113434)",
        "(0.117392, 1.631406, -0.116045)",
        "(0.117665, 1.629216, -0.121130)",
        "(0.117872, 1.626426, -0.126031)",
        "(0.117976, 1.623238, -0.130660)",
        "(0.118021, 1.619551, -0.134987)",
        "(0.118004, 1.617431, -0.137043)",
        "(0.118185, 1.613032, -0.141004)",
        "(0.118672, 1.608275, -0.144767)",
        "(0.119290, 1.603319, -0.148196)",
        "(0.119813, 1.597968, -0.151058)",
        "(0.119990, 1.595150, -0.152263)",
        "(0.120331, 1.589576, -0.154506)",
        "(0.120544, 1.584180, -0.156622)",
        "(0.120669, 1.578927, -0.158554)",
        "(0.120920, 1.573816, -0.160048)",
        "(0.121161, 1.571249, -0.160492)",
        "(0.121606, 1.565995, -0.160924)",
        "(0.122357, 1.560441, -0.160459)",
        "(0.123203, 1.554748, -0.159189)",
        "(0.124042, 1.548727, -0.157158)",
        "(0.124543, 1.545674, -0.156047)",
        "(0.125710, 1.539622, -0.153665)",
        "(0.126574, 1.533681, -0.151031)",
        "(0.126983, 1.527946, -0.148067)",
        "(0.127202, 1.522480, -0.144929)",
        "(0.127233, 1.519877, -0.143239)",
        "(0.127271, 1.514878, -0.139507)",
        "(0.127161, 1.510095, -0.135135)",
        "(0.127163, 1.505706, -0.130234)",
        "(0.127520, 1.501876, -0.125108)",
        "(0.127740, 1.500205, -0.122546)",
        "(0.128218, 1.497060, -0.117220)",
        "(0.128892, 1.494101, -0.111381)",
        "(0.129828, 1.491311, -0.105090)",
        "(0.130835, 1.488787, -0.098663)",
        "(0.131361, 1.487659, -0.095521)",
        "(0.132447, 1.485759, -0.089425)",
        "(0.133658, 1.484364, -0.083541)",
        "(0.134738, 1.483566, -0.077724)",
        "(0.135266, 1.483329, -0.074841)",
        "(0.136370, 1.483443, -0.069299)",
        "(0.137577, 1.484325, -0.064051)",
        "(0.138788, 1.485845, -0.059079)",
        "(0.139950, 1.487818, -0.054325)",
        "(0.141223, 1.490354, -0.049920)",
        "(0.141848, 1.491783, -0.047788)",
        "(0.142948, 1.495123, -0.043845)",
        "(0.143820, 1.499094, -0.040654)",
        "(0.144527, 1.503766, -0.038375)",
        "(0.145160, 1.508976, -0.036621)",
        "(0.145540, 1.511700, -0.035820)",
        "(0.146516, 1.517641, -0.034711)",
        "(0.147611, 1.523944, -0.034079)",
        "(0.148731, 1.530408, -0.033909)",
        "(0.149623, 1.536935, -0.034056)",
        "(0.149981, 1.540466, -0.034249)",
        "(0.150497, 1.546955, -0.034841)",
        "(0.150650, 1.553347, -0.035853)",
        "(0.150750, 1.559902, -0.037372)",
        "(0.151147, 1.566591, -0.039282)",
        "(0.151477, 1.569980, -0.040396)",
        "(0.152174, 1.576667, -0.042784)",
        "(0.153027, 1.583148, -0.045425)",
        "(0.153839, 1.589297, -0.048253)",
        "(0.154141, 1.592197, -0.049805)",
        "(0.154748, 1.597845, -0.053224)",
        "(0.155351, 1.603206, -0.057003)",
        "(0.155532, 1.608080, -0.060980)",
        "(0.155574, 1.612507, -0.065328)",
        "(0.155741, 1.616631, -0.069823)",
        "(0.155890, 1.618531, -0.072069)",
        "(0.156311, 1.621772, -0.076587)",
        "(0.156825, 1.624481, -0.081296)",
        "(0.157356, 1.626870, -0.086210)",
        "(0.157749, 1.629020, -0.091260)",
        "(0.157874, 1.629930, -0.093806)",
        "(0.157909, 1.631484, -0.098788)",
        "(0.157786, 1.632699, -0.103578)",
        "(0.157593, 1.633439, -0.108184)",
        "(0.157284, 1.633813, -0.112907)",
        "(0.157226, 1.633868, -0.115348)",
        "(0.157347, 1.633687, -0.120148)",
        "(0.157519, 1.632971, -0.124412)",
        "(0.157660, 1.631868, -0.128459)",
        "(0.157789, 1.630476, -0.132489)",
        "(0.157873, 1.629648, -0.134438)",
        "(0.157875, 1.627605, -0.138136)",
        "(0.157770, 1.625221, -0.141555)",
        "(0.157576, 1.622551, -0.144726)",
        "(0.157215, 1.619480, -0.147712)",
        "(0.157049, 1.617775, -0.149158)",
        "(0.157019, 1.614206, -0.151890)",
        "(0.157009, 1.610325, -0.154479)",
        "(0.156605, 1.606322, -0.156831)",
        "(0.156013, 1.602345, -0.159116)",
        "(0.155785, 1.600350, -0.160293)",
        "(0.155621, 1.596351, -0.162718)",
        "(0.155799, 1.592206, -0.165195)",
        "(0.155873, 1.588110, -0.167356)",
        "(0.155475, 1.584353, -0.168846)",
        "(0.155124, 1.582625, -0.169394)",
        "(0.154362, 1.579499, -0.170716)",
        "(0.153998, 1.576650, -0.172198)",
        "(0.154268, 1.573778, -0.173798)",
        "(0.154705, 1.570665, -0.174889)",
        "(0.154803, 1.568965, -0.175103)",
        "(0.154748, 1.565263, -0.174856)",
        "(0.154575, 1.561321, -0.174255)",
        "(0.154495, 1.556959, -0.173620)",
        "(0.154427, 1.552328, -0.172828)",
        "(0.154406, 1.549877, -0.172204)",
        "(0.154313, 1.544934, -0.171012)",
        "(0.154199, 1.540154, -0.170049)",
        "(0.154033, 1.535240, -0.169128)",
        "(0.153876, 1.530219, -0.167529)",
        "(0.153755, 1.527693, -0.166254)",
        "(0.153344, 1.522687, -0.163397)",
        "(0.153244, 1.518122, -0.160441)",
        "(0.153202, 1.513958, -0.157426)",
        "(0.152904, 1.510212, -0.153663)",
        "(0.152732, 1.508391, -0.151610)",
        "(0.152369, 1.505277, -0.146727)",
        "(0.152518, 1.502666, -0.141576)",
        "(0.152932, 1.500559, -0.136443)",
        "(0.153156, 1.498816, -0.131067)",
        "(0.153171, 1.498080, -0.128251)",
        "(0.153244, 1.497052, -0.122520)",
        "(0.153544, 1.496600, -0.116869)",
        "(0.153901, 1.496611, -0.111154)",
        "(0.154381, 1.497186, -0.105434)",
        "(0.154656, 1.497708, -0.102566)",
        "(0.155151, 1.499078, -0.096898)",
        "(0.155563, 1.501087, -0.091366)",
        "(0.155687, 1.503622, -0.085915)",
        "(0.155605, 1.506627, -0.080389)",
        "(0.155552, 1.508318, -0.077685)",
        "(0.155466, 1.512038, -0.072445)",
        "(0.155548, 1.516199, -0.067541)",
        "(0.155680, 1.520918, -0.063218)",
        "(0.155518, 1.526014, -0.059288)",
        "(0.155397, 1.528594, -0.057335)",
        "(0.155066, 1.533924, -0.053638)",
        "(0.154699, 1.539523, -0.050294)",
        "(0.154700, 1.545245, -0.047222)",
        "(0.154456, 1.551252, -0.044775)",
        "(0.154332, 1.554375, -0.043687)",
        "(0.154174, 1.560683, -0.041789)",
        "(0.153898, 1.567091, -0.040302)",
        "(0.153813, 1.573618, -0.039234)",
        "(0.153859, 1.580169, -0.038469)",
        "(0.153946, 1.583426, -0.038259)",
        "(0.154232, 1.589960, -0.038144)",
        "(0.154716, 1.596322, -0.038407)",
        "(0.155253, 1.602459, -0.039164)",
        "(0.156078, 1.608281, -0.040333)",
        "(0.156612, 1.611082, -0.041051)",
        "(0.157756, 1.616369, -0.042973)",
        "(0.158972, 1.621303, -0.045243)",
        "(0.159577, 1.623408, -0.046696)",
        "(0.160556, 1.627531, -0.049558)",
        "(0.161211, 1.631063, -0.052799)",
        "(0.161716, 1.634120, -0.056332)",
        "(0.162091, 1.636574, -0.060464)",
        "(0.162369, 1.638407, -0.064993)",
        "(0.162428, 1.639092, -0.067448)",
        "(0.162293, 1.640219, -0.072632)",
        "(0.161910, 1.640905, -0.078185)",
        "(0.161475, 1.641084, -0.083648)",
        "(0.161219, 1.640780, -0.089009)",
        "(0.160823, 1.640197, -0.094534)",
        "(0.160555, 1.639686, -0.097353)",
        "(0.160056, 1.638460, -0.102804)",
        "(0.159476, 1.636793, -0.108043)",
        "(0.159272, 1.634691, -0.113251)",
        "(0.159288, 1.631982, -0.118532)",
        "(0.159240, 1.630445, -0.121088)",
        "(0.159139, 1.626999, -0.125992)",
        "(0.158848, 1.623016, -0.130870)",
        "(0.158404, 1.618766, -0.135716)",
        "(0.158015, 1.613976, -0.140291)",
        "(0.157916, 1.611499, -0.142482)",
        "(0.158080, 1.606282, -0.146399)",
        "(0.158133, 1.600803, -0.149991)",
        "(0.157872, 1.594971, -0.153403)",
        "(0.157722, 1.592012, -0.155067)",
        "(0.157634, 1.586101, -0.158061)",
        "(0.157660, 1.580213, -0.160637)",
        "(0.157678, 1.574279, -0.162852)",
        "(0.157970, 1.568382, -0.164983)",
        "(0.158159, 1.562584, -0.166894)",
        "(0.158205, 1.559630, -0.167696)",
        "(0.158394, 1.553543, -0.168967)",
        "(0.158825, 1.547212, -0.169728)",
        "(0.159170, 1.540741, -0.169526)",
        "(0.159281, 1.534084, -0.168364)",
        "(0.159296, 1.530684, -0.167567)",
        "(0.159450, 1.523981, -0.165515)",
        "(0.159826, 1.517668, -0.162987)",
        "(0.159977, 1.511653, -0.160281)",
        "(0.160066, 1.506250, -0.157367)",
        "(0.160135, 1.503616, -0.155761)",
        "(0.160323, 1.498579, -0.152133)",
        "(0.160609, 1.493916, -0.148063)",
        "(0.160876, 1.489786, -0.143663)",
        "(0.160991, 1.486270, -0.139342)",
        "(0.161049, 1.484713, -0.137215)",
        "(0.161078, 1.482059, -0.132751)",
        "(0.160939, 1.479981, -0.128024)",
        "(0.160506, 1.478622, -0.123170)",
        "(0.160324, 1.477911, -0.118148)",
        "(0.160264, 1.477720, -0.115595)",
        "(0.160136, 1.477850, -0.110427)",
        "(0.160188, 1.478592, -0.105245)",
        "(0.160178, 1.479861, -0.100128)",
        "(0.160055, 1.481541, -0.095193)",
        "(0.159906, 1.482624, -0.092925)",
        "(0.159534, 1.485258, -0.088600)",
        "(0.159346, 1.488525, -0.084571)",
        "(0.159244, 1.492255, -0.080637)",
        "(0.159189, 1.494189, -0.078644)",
        "(0.159148, 1.498379, -0.074849)",
        "(0.159090, 1.503008, -0.071593)",
        "(0.159105, 1.508183, -0.068748)",
        "(0.159181, 1.514018, -0.066405)",
        "(0.159011, 1.519748, -0.064044)",
        "(0.158905, 1.522622, -0.062775)",
        "(0.158901, 1.528611, -0.060220)",
        "(0.159179, 1.534723, -0.057927)",
        "(0.159526, 1.541228, -0.056538)",
        "(0.160227, 1.548177, -0.055959)",
        "(0.160739, 1.551668, -0.055843)",
        "(0.161940, 1.558561, -0.055657)",
        "(0.163269, 1.565365, -0.055261)",
        "(0.164898, 1.571940, -0.054950)",
        "(0.166512, 1.578353, -0.054989)",
        "(0.166992, 1.581437, -0.055103)",
        "(0.167427, 1.587454, -0.055516)",
        "(0.167466, 1.593193, -0.056335)",
        "(0.167500, 1.598790, -0.057570)",
        "(0.167544, 1.604244, -0.058877)",
        "(0.167524, 1.606867, -0.059621)",
        "(0.167565, 1.611896, -0.061394)",
        "(0.167849, 1.616607, -0.063285)",
        "(0.168267, 1.620993, -0.065327)",
        "(0.168574, 1.623066, -0.066557)",
        "(0.169387, 1.627228, -0.069660)",
        "(0.170277, 1.631137, -0.073457)",
        "(0.170908, 1.634485, -0.077075)",
        "(0.171338, 1.637220, -0.080543)",
        "(0.171821, 1.639458, -0.084260)",
        "(0.172119, 1.640386, -0.086261)",
        "(0.172456, 1.641837, -0.090529)",
        "(0.172436, 1.642678, -0.095168)",
        "(0.172252, 1.643013, -0.100079)",
        "(0.172092, 1.642841, -0.105318)",
        "(0.172233, 1.642517, -0.108087)",
        "(0.172798, 1.641545, -0.113852)",
        "(0.173379, 1.639882, -0.119446)",
        "(0.173763, 1.637424, -0.124801)",
        "(0.174041, 1.634507, -0.130202)",
        "(0.174243, 1.632921, -0.132932)",
        "(0.174541, 1.629302, -0.138104)",
        "(0.174563, 1.625300, -0.142958)",
        "(0.174500, 1.621070, -0.147755)",
        "(0.174704, 1.616672, -0.152359)",
        "(0.174804, 1.614367, -0.154523)",
        "(0.175016, 1.609642, -0.158653)",
        "(0.174910, 1.604748, -0.162482)",
        "(0.174604, 1.599567, -0.165836)",
        "(0.174263, 1.594244, -0.168990)",
        "(0.174037, 1.591504, -0.170553)",
        "(0.173480, 1.585773, -0.173667)",
        "(0.173087, 1.580013, -0.176507)",
        "(0.172637, 1.574082, -0.178854)",
        "(0.171937, 1.567920, -0.180771)",
        "(0.171483, 1.564794, -0.181580)",
        "(0.170333, 1.558617, -0.182993)",
        "(0.168963, 1.552448, -0.184040)",
        "(0.167703, 1.546275, -0.184411)",
        "(0.166582, 1.540056, -0.183874)",
        "(0.166003, 1.536994, -0.183271)",
        "(0.164801, 1.531045, -0.181483)",
        "(0.163840, 1.525486, -0.179583)",
        "(0.162970, 1.520288, -0.177717)",
        "(0.162540, 1.517819, -0.176643)",
        "(0.161757, 1.512982, -0.174001)",
        "(0.160917, 1.508381, -0.170769)",
        "(0.160028, 1.504066, -0.167247)",
        "(0.158981, 1.500068, -0.163596)",
        "(0.157556, 1.496341, -0.160069)",
        "(0.156618, 1.494630, -0.158388)",
        "(0.154634, 1.491546, -0.154972)",
        "(0.152537, 1.488858, -0.151043)",
        "(0.150468, 1.486535, -0.146393)",
        "(0.148875, 1.484632, -0.141348)",
        "(0.148248, 1.483885, -0.138793)",
        "(0.147170, 1.482891, -0.133480)",
        "(0.146108, 1.482401, -0.127696)",
        "(0.145103, 1.482504, -0.121631)",
        "(0.144184, 1.483248, -0.115599)",
        "(0.143861, 1.484004, -0.112538)",
        "(0.143144, 1.485885, -0.106489)",
        "(0.142522, 1.488457, -0.100563)",
        "(0.142149, 1.491835, -0.094637)",
        "(0.141871, 1.495801, -0.088986)",
        "(0.141731, 1.497947, -0.086217)",
        "(0.141665, 1.502845, -0.081001)",
        "(0.141764, 1.508247, -0.075932)",
        "(0.141679, 1.514243, -0.071045)",
        "(0.141631, 1.520438, -0.066214)",
        "(0.141640, 1.523614, -0.063975)",
        "(0.141644, 1.530156, -0.059729)",
        "(0.141739, 1.536871, -0.055955)",
        "(0.141492, 1.543599, -0.052738)",
        "(0.141353, 1.546989, -0.051323)",
        "(0.141043, 1.553789, -0.048908)",
        "(0.140630, 1.560647, -0.046986)",
        "(0.140126, 1.567565, -0.045649)",
        "(0.139251, 1.574595, -0.045055)",
        "(0.138264, 1.581667, -0.044922)",
        "(0.137792, 1.585196, -0.045164)",
        "(0.136826, 1.592229, -0.045927)",
        "(0.136283, 1.599320, -0.047290)",
        "(0.136008, 1.606287, -0.049018)",
        "(0.135891, 1.613008, -0.051282)",
        "(0.135873, 1.616283, -0.052581)",
        "(0.135769, 1.622670, -0.055593)",
        "(0.135545, 1.628733, -0.059197)",
        "(0.135402, 1.634221, -0.063355)",
        "(0.135255, 1.639301, -0.067888)",
        "(0.135121, 1.641638, -0.070294)",
        "(0.134910, 1.645789, -0.075528)",
        "(0.134853, 1.649221, -0.081293)",
        "(0.134886, 1.652189, -0.087469)",
        "(0.134916, 1.654515, -0.094173)",
        "(0.134898, 1.655429, -0.097713)",
        "(0.135064, 1.656816, -0.104938)",
        "(0.135366, 1.657592, -0.112344)",
        "(0.135393, 1.657673, -0.119842)",
        "(0.135407, 1.657419, -0.123656)",
        "(0.135575, 1.656518, -0.131328)",
        "(0.136244, 1.654901, -0.138972)",
        "(0.136999, 1.652727, -0.146508)",
        "(0.137687, 1.649607, -0.153642)",
        "(0.138013, 1.647900, -0.157091)",
        "(0.138574, 1.643841, -0.163677)",
        "(0.139136, 1.639281, -0.170058)",
        "(0.139844, 1.634330, -0.176146)",
        "(0.140391, 1.628983, -0.181536)",
        "(0.140951, 1.623401, -0.186432)",
        "(0.141313, 1.620626, -0.188726)",
        "(0.142252, 1.614961, -0.192580)",
        "(0.143141, 1.609200, -0.195652)",
        "(0.143868, 1.603393, -0.198267)",
        "(0.144799, 1.597707, -0.200656)",
        "(0.145396, 1.594964, -0.201814)",
        "(0.146569, 1.589651, -0.203937)",
        "(0.147513, 1.584385, -0.205345)",
        "(0.148427, 1.579079, -0.206309)",
        "(0.149702, 1.573823, -0.206874)",
        "(0.150437, 1.571174, -0.206877)",
        "(0.151834, 1.565776, -0.206562)",
        "(0.153321, 1.560302, -0.205930)",
        "(0.154787, 1.554680, -0.204922)",
        "(0.156217, 1.548778, -0.203293)",
        "(0.156946, 1.545683, -0.202291)",
        "(0.158485, 1.539267, -0.199992)",
        "(0.160094, 1.532759, -0.197274)",
        "(0.161307, 1.526016, -0.193688)",
        "(0.161734, 1.522611, -0.191561)",
        "(0.162633, 1.515896, -0.187118)",
        "(0.163943, 1.509592, -0.182109)",
        "(0.165215, 1.503900, -0.176459)",
        "(0.165940, 1.498764, -0.170346)",
        "(0.166375, 1.494190, -0.163987)",
        "(0.166478, 1.492160, -0.160787)",
        "(0.166601, 1.488517, -0.154182)",
        "(0.166765, 1.485584, -0.147569)",
        "(0.166729, 1.483364, -0.141021)",
        "(0.166734, 1.481945, -0.134729)",
        "(0.166768, 1.481433, -0.131681)",
        "(0.166857, 1.480981, -0.125632)",
        "(0.166788, 1.481238, -0.119600)",
        "(0.166854, 1.482288, -0.113727)",
        "(0.166689, 1.484135, -0.107918)",
        "(0.166528, 1.485291, -0.105024)",
        "(0.166325, 1.488229, -0.099492)",
        "(0.166413, 1.491830, -0.094319)",
        "(0.166796, 1.495976, -0.089300)",
        "(0.167036, 1.498411, -0.086707)",
        "(0.167181, 1.503103, -0.082248)",
        "(0.166971, 1.508334, -0.078348)",
        "(0.166347, 1.513925, -0.074405)",
        "(0.165626, 1.519740, -0.070450)",
        "(0.165259, 1.522751, -0.068583)",
        "(0.164428, 1.528884, -0.065069)",
        "(0.163327, 1.535078, -0.061960)",
        "(0.162197, 1.541255, -0.059168)",
        "(0.160933, 1.547558, -0.056887)",
        "(0.160233, 1.550707, -0.055935)",
        "(0.158444, 1.556917, -0.054599)",
        "(0.156338, 1.562946, -0.053886)",
        "(0.154082, 1.568938, -0.053700)",
        "(0.152192, 1.574994, -0.053898)",
        "(0.151335, 1.578012, -0.054172)",
        "(0.149705, 1.584018, -0.054914)",
        "(0.148228, 1.589806, -0.055767)",
        "(0.146934, 1.595397, -0.056961)",
        "(0.146016, 1.600876, -0.058756)",
        "(0.145664, 1.603499, -0.059844)",
        "(0.145079, 1.608478, -0.062035)",
        "(0.144913, 1.613022, -0.064247)",
        "(0.145132, 1.617119, -0.066564)",
        "(0.145407, 1.620854, -0.068968)",
        "(0.145597, 1.624205, -0.071415)",
        "(0.145658, 1.625786, -0.072716)",
        "(0.145935, 1.628822, -0.075490)",
        "(0.146533, 1.631684, -0.078526)",
        "(0.147297, 1.634283, -0.081788)",
        "(0.148199, 1.636538, -0.085065)",
        "(0.148686, 1.637441, -0.086714)",
        "(0.149679, 1.638947, -0.090113)",
        "(0.150636, 1.639937, -0.093695)",
        "(0.151365, 1.640427, -0.097642)",
        "(0.152003, 1.640422, -0.102036)",
        "(0.152377, 1.640192, -0.104419)",
        "(0.153282, 1.639303, -0.109452)",
        "(0.154249, 1.637790, -0.114551)",
        "(0.155115, 1.635463, -0.119378)",
        "(0.155942, 1.632496, -0.123858)",
        "(0.156436, 1.630830, -0.126104)",
        "(0.157518, 1.627310, -0.130720)",
        "(0.158515, 1.623254, -0.135296)",
        "(0.158970, 1.618568, -0.139746)",
        "(0.159388, 1.613479, -0.143453)",
        "(0.159660, 1.610794, -0.145143)",
        "(0.160450, 1.605166, -0.148520)",
        "(0.161434, 1.599505, -0.151815)",
        "(0.162101, 1.593731, -0.154529)",
        "(0.162374, 1.587809, -0.156447)",
        "(0.162453, 1.584810, -0.157155)",
        "(0.162861, 1.578731, -0.158290)",
        "(0.163476, 1.572657, -0.159017)",
        "(0.163631, 1.566718, -0.159131)",
        "(0.163299, 1.560965, -0.158506)",
        "(0.163037, 1.558104, -0.157897)",
        "(0.162675, 1.552408, -0.156346)",
        "(0.162368, 1.546879, -0.154320)",
        "(0.161874, 1.541456, -0.151768)",
        "(0.161339, 1.535882, -0.148538)",
        "(0.161127, 1.532996, -0.146752)",
        "(0.160601, 1.527081, -0.142888)",
        "(0.160111, 1.521178, -0.139072)",
        "(0.159623, 1.515157, -0.134790)",
        "(0.158736, 1.508889, -0.129878)",
        "(0.158214, 1.505730, -0.127143)",
        "(0.157311, 1.499613, -0.121566)",
        "(0.156188, 1.494096, -0.115968)",
        "(0.154861, 1.489248, -0.110512)",
        "(0.153458, 1.485116, -0.104832)",
        "(0.152713, 1.483348, -0.101882)",
        "(0.151477, 1.480443, -0.095908)",
        "(0.150769, 1.478586, -0.089839)",
        "(0.150294, 1.477797, -0.083987)",
        "(0.149958, 1.478081, -0.078320)",
        "(0.149836, 1.478614, -0.075591)",
        "(0.149592, 1.480201, -0.070457)",
        "(0.149732, 1.482565, -0.065716)",
        "(0.149841, 1.483924, -0.063379)",
        "(0.150083, 1.486680, -0.058704)",
        "(0.150559, 1.489886, -0.054440)",
        "(0.151085, 1.493422, -0.050564)",
        "(0.151821, 1.497416, -0.047125)",
        "(0.152599, 1.501491, -0.043844)",
        "(0.152948, 1.503644, -0.042384)",
        "(0.153536, 1.508151, -0.039794)",
        "(0.153942, 1.512941, -0.037774)",
        "(0.154233, 1.517987, -0.036270)",
        "(0.154593, 1.523219, -0.035084)",
        "(0.154898, 1.528343, -0.034166)",
        "(0.155010, 1.530934, -0.033779)",
        "(0.155226, 1.536721, -0.033082)",
        "(0.155538, 1.542548, -0.032568)",
        "(0.155563, 1.548348, -0.032208)",
        "(0.155379, 1.551192, -0.032111)",
        "(0.154776, 1.556835, -0.032150)",
        "(0.154055, 1.562474, -0.032557)",
        "(0.153246, 1.568089, -0.033268)",
        "(0.152209, 1.573571, -0.034219)",
        "(0.151328, 1.579081, -0.035487)",
        "(0.150925, 1.581803, -0.036329)",
        "(0.150067, 1.587066, -0.038086)",
        "(0.149277, 1.592140, -0.039911)",
        "(0.148622, 1.597018, -0.041984)",
        "(0.148292, 1.599352, -0.043215)",
        "(0.147601, 1.603885, -0.045975)",
        "(0.147022, 1.608165, -0.048967)",
        "(0.146252, 1.611947, -0.052417)",
        "(0.145490, 1.615382, -0.056293)",
        "(0.144808, 1.618450, -0.060441)",
        "(0.144427, 1.619808, -0.062648)",
        "(0.143738, 1.622347, -0.067446)",
        "(0.143130, 1.624646, -0.072726)",
        "(0.142717, 1.626568, -0.078057)",
        "(0.142532, 1.627984, -0.083422)",
        "(0.142664, 1.628549, -0.086179)",
        "(0.143420, 1.629481, -0.092050)",
        "(0.144119, 1.630089, -0.098490)",
        "(0.144548, 1.630328, -0.105171)",
        "(0.145335, 1.630078, -0.111905)",
        "(0.145790, 1.629787, -0.115171)",
        "(0.146719, 1.628598, -0.121316)",
        "(0.147866, 1.626853, -0.127145)",
        "(0.149194, 1.624445, -0.132893)",
        "(0.149799, 1.623192, -0.135828)",
        "(0.150827, 1.620365, -0.141444)",
        "(0.151416, 1.617081, -0.146544)",
        "(0.151641, 1.613249, -0.151170)",
        "(0.152110, 1.609038, -0.155515)",
        "(0.152348, 1.606809, -0.157487)",
        "(0.152300, 1.602138, -0.161081)",
        "(0.151757, 1.597165, -0.164125)",
        "(0.151327, 1.592050, -0.166660)",
        "(0.151199, 1.586817, -0.168981)",
        "(0.151284, 1.584109, -0.169944)",
        "(0.151695, 1.578638, -0.171857)",
        "(0.152175, 1.573106, -0.173584)",
        "(0.152467, 1.567496, -0.175058)",
        "(0.152731, 1.561854, -0.176356)",
        "(0.153138, 1.556282, -0.177485)",
        "(0.153375, 1.553522, -0.177941)",
        "(0.153900, 1.548036, -0.178522)",
        "(0.154377, 1.542477, -0.178274)",
        "(0.154734, 1.536781, -0.177069)",
        "(0.154949, 1.533889, -0.176111)",
        "(0.155623, 1.528246, -0.174212)",
        "(0.156472, 1.522714, -0.171717)",
        "(0.157204, 1.517272, -0.168653)",
        "(0.157895, 1.511912, -0.164909)",
        "(0.158240, 1.509278, -0.162948)",
        "(0.158988, 1.504257, -0.158862)",
        "(0.159743, 1.499661, -0.154654)",
        "(0.160289, 1.495471, -0.150104)",
        "(0.160596, 1.491708, -0.145226)",
        "(0.160673, 1.490079, -0.142773)",
        "(0.160854, 1.487285, -0.137939)",
        "(0.160809, 1.485074, -0.133002)",
        "(0.160433, 1.483441, -0.127455)",
        "(0.159746, 1.482303, -0.121240)",
        "(0.158943, 1.481698, -0.115003)",
        "(0.158491, 1.481695, -0.112057)",
        "(0.157381, 1.482088, -0.106482)",
        "(0.156144, 1.482988, -0.100941)",
        "(0.154846, 1.484152, -0.095015)",
        "(0.153724, 1.485764, -0.089238)",
        "(0.153355, 1.486989, -0.086309)",
        "(0.152699, 1.489678, -0.081228)",
        "(0.151852, 1.492792, -0.076492)",
        "(0.150986, 1.496442, -0.071871)",
        "(0.149722, 1.500596, -0.067144)",
        "(0.148983, 1.502850, -0.064887)",
        "(0.147814, 1.507729, -0.060807)",
        "(0.146981, 1.513216, -0.057253)",
        "(0.145941, 1.518867, -0.053806)",
        "(0.144892, 1.524769, -0.050407)",
        "(0.144334, 1.527825, -0.048780)",
        "(0.143229, 1.534058, -0.045861)",
        "(0.141981, 1.540323, -0.043372)",
        "(0.140687, 1.546630, -0.041143)",
        "(0.140042, 1.549813, -0.040191)",
        "(0.138867, 1.556351, -0.038689)",
        "(0.137647, 1.562789, -0.037699)",
        "(0.136283, 1.568779, -0.036903)",
        "(0.135125, 1.574743, -0.036773)",
        "(0.134665, 1.577802, -0.036943)",
        "(0.133884, 1.583947, -0.037682)",
        "(0.132869, 1.589880, -0.038756)",
        "(0.132033, 1.595807, -0.040274)",
        "(0.131814, 1.601694, -0.042208)",
        "(0.132012, 1.607398, -0.044721)",
        "(0.132314, 1.610187, -0.046271)",
        "(0.133106, 1.615602, -0.049543)",
        "(0.133603, 1.620561, -0.052928)",
        "(0.133714, 1.625040, -0.056687)",
        "(0.133885, 1.627137, -0.058833)",
        "(0.134567, 1.631139, -0.063664)",
        "(0.135620, 1.634676, -0.068854)",
        "(0.136758, 1.637614, -0.074395)",
        "(0.137976, 1.639968, -0.080067)",
        "(0.138502, 1.640896, -0.083036)",
        "(0.139378, 1.642462, -0.089258)",
        "(0.139922, 1.643602, -0.095847)",
        "(0.140306, 1.644287, -0.102727)",
        "(0.140867, 1.644498, -0.109826)",
        "(0.141322, 1.644455, -0.113469)",
        "(0.142108, 1.644236, -0.120583)",
        "(0.142572, 1.643533, -0.127420)",
        "(0.143130, 1.642460, -0.134039)",
        "(0.143996, 1.641009, -0.140350)",
        "(0.144429, 1.640126, -0.143368)",
        "(0.145502, 1.638116, -0.149104)",
        "(0.146957, 1.635633, -0.154323)",
        "(0.148785, 1.632562, -0.158809)",
        "(0.150625, 1.628995, -0.162464)",
        "(0.151420, 1.627002, -0.164037)",
        "(0.152890, 1.622670, -0.166935)",
        "(0.154802, 1.618024, -0.169901)",
        "(0.156939, 1.613091, -0.172415)",
        "(0.158594, 1.607673, -0.174104)",
        "(0.159287, 1.604741, -0.174600)",
        "(0.160857, 1.598683, -0.175309)",
        "(0.162636, 1.592397, -0.175573)",
        "(0.164328, 1.585895, -0.175563)",
        "(0.166095, 1.579124, -0.175603)",
        "(0.168064, 1.572307, -0.175607)",
        "(0.169020, 1.568866, -0.175364)",
        "(0.170643, 1.561868, -0.174212)",
        "(0.171696, 1.554663, -0.171967)",
        "(0.172218, 1.547558, -0.169076)",
        "(0.172743, 1.540740, -0.166140)",
        "(0.173166, 1.537477, -0.164735)",
        "(0.174265, 1.531119, -0.161782)",
        "(0.175475, 1.524963, -0.158073)",
        "(0.176595, 1.518847, -0.153309)",
        "(0.177712, 1.512664, -0.148066)",
        "(0.178425, 1.509650, -0.145518)",
        "(0.180185, 1.503949, -0.140886)",
        "(0.182141, 1.498747, -0.136468)",
        "(0.183999, 1.493784, -0.131331)",
        "(0.185320, 1.488968, -0.125096)",
        "(0.185907, 1.486733, -0.121637)",
        "(0.186880, 1.482799, -0.115015)",
        "(0.187496, 1.479875, -0.108966)",
        "(0.187646, 1.477926, -0.103347)",
        "(0.187278, 1.476783, -0.097955)",
        "(0.187012, 1.476451, -0.095268)",
        "(0.186602, 1.476677, -0.089911)",
        "(0.186371, 1.477612, -0.084750)",
        "(0.185757, 1.479516, -0.079792)",
        "(0.184870, 1.482227, -0.074891)",
        "(0.184349, 1.483767, -0.072526)",
        "(0.183007, 1.487463, -0.068245)",
        "(0.181615, 1.491944, -0.064480)",
        "(0.180689, 1.497028, -0.061091)",
        "(0.179709, 1.502498, -0.057970)",
        "(0.179197, 1.505450, -0.056586)",
        "(0.177946, 1.511662, -0.054462)",
        "(0.176203, 1.518301, -0.052940)",
        "(0.174249, 1.524979, -0.051499)",
        "(0.173332, 1.528310, -0.050823)",
        "(0.171960, 1.535050, -0.049688)",
        "(0.170828, 1.541991, -0.049264)",
        "(0.169703, 1.549077, -0.049234)",
        "(0.168530, 1.556100, -0.049343)",
        "(0.167953, 1.559597, -0.049500)",
        "(0.166883, 1.566522, -0.050278)",
        "(0.166156, 1.573407, -0.051160)",
        "(0.165477, 1.580123, -0.052228)",
        "(0.164841, 1.586614, -0.053404)",
        "(0.164602, 1.589756, -0.054056)",
        "(0.164153, 1.595906, -0.055472)",
        "(0.163709, 1.601812, -0.056978)",
        "(0.163268, 1.607516, -0.058656)",
        "(0.162745, 1.613090, -0.060703)",
        "(0.162420, 1.615871, -0.061915)",
        "(0.161562, 1.621341, -0.064713)",
        "(0.160512, 1.626636, -0.067742)",
        "(0.159599, 1.631759, -0.070916)",
        "(0.159158, 1.636541, -0.074546)",
        "(0.158950, 1.638913, -0.076340)",
        "(0.158806, 1.643181, -0.080211)",
        "(0.158626, 1.646999, -0.084283)",
        "(0.158206, 1.650430, -0.088436)",
        "(0.158161, 1.653355, -0.092945)",
        "(0.158323, 1.654713, -0.095418)",
        "(0.159044, 1.656880, -0.100800)",
        "(0.160030, 1.658228, -0.106434)",
        "(0.160810, 1.658612, -0.111892)",
        "(0.161377, 1.658352, -0.117330)",
        "(0.161661, 1.657867, -0.120098)",
        "(0.162090, 1.656393, -0.125649)",
        "(0.162220, 1.654198, -0.131014)",
        "(0.162065, 1.651363, -0.136364)",
        "(0.161975, 1.647914, -0.141792)",
        "(0.162452, 1.643855, -0.147055)",
        "(0.162769, 1.641605, -0.149497)",
        "(0.163256, 1.636837, -0.154073)",
        "(0.163325, 1.631595, -0.158353)",
        "(0.163481, 1.625802, -0.162425)",
        "(0.163793, 1.622769, -0.164435)",
        "(0.164475, 1.616632, -0.168427)",
        "(0.164851, 1.610163, -0.172194)",
        "(0.164852, 1.603439, -0.175325)",
        "(0.164511, 1.596502, -0.177683)",
        "(0.164299, 1.593094, -0.178666)",
        "(0.163967, 1.586433, -0.180403)",
        "(0.163334, 1.579982, -0.181790)",
        "(0.162383, 1.573699, -0.182920)",
        "(0.161478, 1.567612, -0.183635)",
        "(0.160594, 1.561642, -0.183587)",
        "(0.160223, 1.558638, -0.183156)",
        "(0.159676, 1.552517, -0.181758)",
        "(0.159401, 1.546475, -0.179655)",
        "(0.159239, 1.540756, -0.177355)",
        "(0.158966, 1.535471, -0.174895)",
        "(0.158799, 1.532959, -0.173510)",
        "(0.158492, 1.527964, -0.170439)",
        "(0.158417, 1.522983, -0.166872)",
        "(0.158480, 1.518084, -0.162836)",
        "(0.158452, 1.515712, -0.160673)",
        "(0.158139, 1.511115, -0.156263)",
        "(0.157390, 1.506688, -0.151668)",
        "(0.156404, 1.502409, -0.146727)",
        "(0.155603, 1.498450, -0.141374)",
        "(0.155346, 1.496658, -0.138549)",
        "(0.154845, 1.493248, -0.132663)",
        "(0.154558, 1.490264, -0.126376)",
        "(0.154425, 1.487836, -0.120128)",
        "(0.154432, 1.485936, -0.114333)",
        "(0.154582, 1.485239, -0.111623)",
        "(0.155033, 1.484219, -0.106483)",
        "(0.155776, 1.483754, -0.101610)",
        "(0.156617, 1.483686, -0.097456)",
        "(0.157365, 1.484060, -0.094176)",
        "(0.157736, 1.484481, -0.092887)",
        "(0.158400, 1.485612, -0.090716)",
        "(0.158872, 1.487037, -0.088830)",
        "(0.159195, 1.488571, -0.087038)",
        "(0.159240, 1.490386, -0.085318)",
        "(0.159102, 1.491496, -0.084494)",
        "(0.158419, 1.494392, -0.083129)",
        "(0.157553, 1.498103, -0.082093)",
        "(0.156853, 1.502464, -0.081010)",
        "(0.156386, 1.507346, -0.079575)",
        "(0.156319, 1.509924, -0.078567)",
        "(0.156425, 1.515364, -0.075962)",
        "(0.156554, 1.521167, -0.072697)",
        "(0.156389, 1.527167, -0.069053)",
        "(0.156028, 1.533278, -0.065338)",
        "(0.155825, 1.536363, -0.063527)",
        "(0.155613, 1.542708, -0.060350)",
        "(0.155394, 1.549272, -0.057481)",
        "(0.155056, 1.555981, -0.054761)",
        "(0.154373, 1.562691, -0.052219)",
        "(0.154006, 1.566127, -0.051154)",
        "(0.153461, 1.573216, -0.049376)",
        "(0.153163, 1.580313, -0.048169)",
        "(0.153131, 1.587214, -0.047306)",
        "(0.153522, 1.594026, -0.046562)",
        "(0.153779, 1.597350, -0.046433)",
        "(0.154078, 1.603880, -0.046805)",
        "(0.154191, 1.610361, -0.048172)",
        "(0.154034, 1.616524, -0.050375)",
        "(0.153811, 1.622086, -0.053217)",
        "(0.153828, 1.627101, -0.056789)",
        "(0.153848, 1.629439, -0.058891)",
        "(0.153734, 1.633724, -0.063387)",
        "(0.153513, 1.637406, -0.068490)",
        "(0.153450, 1.640295, -0.074103)",
        "(0.153592, 1.641433, -0.077182)",
        "(0.154073, 1.643194, -0.083845)",
        "(0.154734, 1.644140, -0.091057)",
        "(0.155411, 1.644407, -0.098454)",
        "(0.156293, 1.643821, -0.105729)",
        "(0.157487, 1.642448, -0.112884)",
        "(0.158192, 1.641503, -0.116426)",
        "(0.159482, 1.639265, -0.123625)",
        "(0.160351, 1.636344, -0.130821)",
        "(0.161260, 1.632784, -0.137931)",
        "(0.162913, 1.628558, -0.144540)",
        "(0.163828, 1.626110, -0.147579)",
        "(0.165383, 1.620857, -0.153074)",
        "(0.166531, 1.615034, -0.157873)",
        "(0.167471, 1.608616, -0.162318)",
        "(0.168110, 1.605219, -0.164343)",
        "(0.169419, 1.598159, -0.168237)",
        "(0.170305, 1.590917, -0.171924)",
        "(0.170845, 1.583556, -0.174828)",
        "(0.171205, 1.575974, -0.177198)",
        "(0.171998, 1.568184, -0.179087)",
        "(0.172639, 1.564203, -0.179977)",
        "(0.173716, 1.556404, -0.181744)",
        "(0.174594, 1.548721, -0.182726)",
        "(0.175123, 1.541064, -0.183000)",
        "(0.175291, 1.537302, -0.182857)",
        "(0.175830, 1.529991, -0.182454)",
        "(0.176580, 1.523068, -0.181657)",
        "(0.176992, 1.516478, -0.180219)",
        "(0.176972, 1.510401, -0.178012)",
        "(0.176930, 1.507614, -0.176597)",
        "(0.176902, 1.502462, -0.173309)",
        "(0.176905, 1.497892, -0.169420)",
        "(0.176694, 1.493873, -0.165065)",
        "(0.176443, 1.490559, -0.160236)",
        "(0.176390, 1.489259, -0.157676)",
        "(0.176362, 1.487079, -0.152373)",
        "(0.176317, 1.485407, -0.146666)",
        "(0.176235, 1.484234, -0.140773)",
        "(0.176411, 1.483706, -0.135022)",
        "(0.176515, 1.483690, -0.132232)",
        "(0.176942, 1.483948, -0.126594)",
        "(0.177754, 1.484456, -0.120831)",
        "(0.178689, 1.485215, -0.114793)",
        "(0.179705, 1.485965, -0.108563)",
        "(0.180233, 1.486487, -0.105593)",
        "(0.181072, 1.487680, -0.100135)",
        "(0.181504, 1.489039, -0.095152)",
        "(0.181576, 1.490515, -0.090618)",
        "(0.181599, 1.491313, -0.088485)",
        "(0.181797, 1.492965, -0.084171)",
        "(0.182068, 1.494725, -0.079958)",
        "(0.182141, 1.496578, -0.076149)",
        "(0.182090, 1.498578, -0.072710)",
        "(0.181991, 1.500740, -0.069423)",
        "(0.181789, 1.501830, -0.067816)",
        "(0.181379, 1.504111, -0.064621)",
        "(0.180899, 1.506718, -0.061757)",
        "(0.180010, 1.509555, -0.059119)",
        "(0.179084, 1.512991, -0.056856)",
        "(0.178610, 1.514775, -0.055730)",
        "(0.177551, 1.518470, -0.053544)",
        "(0.176146, 1.522685, -0.051583)",
        "(0.174899, 1.527369, -0.049588)",
        "(0.173484, 1.532541, -0.047909)",
        "(0.172082, 1.538198, -0.046600)",
        "(0.171556, 1.541181, -0.046100)",
        "(0.170500, 1.547309, -0.045241)",
        "(0.169512, 1.553536, -0.044522)",
        "(0.168710, 1.560021, -0.044245)",
        "(0.168404, 1.563311, -0.044162)",
        "(0.167660, 1.569731, -0.044226)",
        "(0.166843, 1.576214, -0.044890)",
        "(0.166484, 1.582717, -0.046111)",
        "(0.166017, 1.589000, -0.047444)",
        "(0.165610, 1.594918, -0.048868)",
        "(0.165534, 1.597780, -0.049806)",
        "(0.165311, 1.603387, -0.052147)",
        "(0.164796, 1.608524, -0.055419)",
        "(0.164272, 1.613292, -0.058800)",
        "(0.164032, 1.615414, -0.060690)",
        "(0.163594, 1.619500, -0.064684)",
        "(0.163109, 1.623176, -0.069435)",
        "(0.162756, 1.626473, -0.074530)",
        "(0.162664, 1.629045, -0.080001)",
        "(0.162724, 1.630140, -0.082779)",
        "(0.163097, 1.631783, -0.088603)",
        "(0.163433, 1.632955, -0.094453)",
        "(0.163632, 1.633347, -0.100313)",
        "(0.163975, 1.633162, -0.106216)",
        "(0.164302, 1.632746, -0.109158)",
        "(0.165281, 1.631382, -0.114680)",
        "(0.166394, 1.629400, -0.119992)",
        "(0.167536, 1.626683, -0.125298)",
        "(0.168941, 1.623630, -0.130443)",
        "(0.169620, 1.621873, -0.132824)",
        "(0.170813, 1.618002, -0.137347)",
        "(0.171901, 1.613436, -0.141603)",
        "(0.173475, 1.608479, -0.145429)",
        "(0.175245, 1.603195, -0.148611)",
        "(0.176004, 1.600477, -0.149938)",
        "(0.176926, 1.595022, -0.152249)",
        "(0.177383, 1.589703, -0.154277)",
        "(0.177414, 1.584582, -0.156177)",
        "(0.177361, 1.579859, -0.158296)",
        "(0.177391, 1.577750, -0.159495)",
        "(0.177572, 1.573746, -0.161856)",
        "(0.177801, 1.569922, -0.163996)",
        "(0.177941, 1.566335, -0.165615)",
        "(0.177818, 1.562875, -0.166713)",
        "(0.177744, 1.561189, -0.167134)",
        "(0.177964, 1.557737, -0.167907)",
        "(0.178445, 1.554250, -0.168355)",
        "(0.178995, 1.550606, -0.168151)",
        "(0.179475, 1.546711, -0.167448)",
        "(0.179788, 1.544608, -0.166938)",
        "(0.180676, 1.540281, -0.165620)",
        "(0.181753, 1.535656, -0.163859)",
        "(0.182607, 1.530754, -0.161672)",
        "(0.183359, 1.525816, -0.158969)",
        "(0.183665, 1.523342, -0.157438)",
        "(0.184063, 1.518604, -0.154371)",
        "(0.184046, 1.514251, -0.151422)",
        "(0.183685, 1.510326, -0.148077)",
        "(0.182926, 1.506630, -0.144161)",
        "(0.182395, 1.504891, -0.142184)",
        "(0.181624, 1.501742, -0.138047)",
        "(0.181233, 1.499102, -0.133639)",
        "(0.180632, 1.496881, -0.128846)",
        "(0.180124, 1.495289, -0.124183)",
        "(0.179934, 1.494827, -0.121847)",
        "(0.179533, 1.494095, -0.116748)",
        "(0.179177, 1.493772, -0.110918)",
        "(0.178810, 1.494069, -0.104933)",
        "(0.178458, 1.495034, -0.098888)",
        "(0.178217, 1.495776, -0.095834)",
        "(0.177606, 1.497555, -0.089724)",
        "(0.176985, 1.499786, -0.083691)",
        "(0.176669, 1.502573, -0.077865)",
        "(0.176371, 1.505875, -0.072414)",
        "(0.176267, 1.507661, -0.069825)",
        "(0.176182, 1.511455, -0.065014)",
        "(0.175738, 1.515481, -0.060572)",
        "(0.175192, 1.519642, -0.056708)",
        "(0.174489, 1.523955, -0.053699)",
        "(0.174264, 1.526168, -0.052598)",
        "(0.174212, 1.530808, -0.050853)",
        "(0.174135, 1.535399, -0.049326)",
        "(0.174097, 1.540071, -0.048030)",
        "(0.173942, 1.544771, -0.047220)",
        "(0.173819, 1.547149, -0.047037)",
        "(0.173333, 1.551932, -0.047007)",
        "(0.172384, 1.556742, -0.047338)",
        "(0.171719, 1.561577, -0.048071)",
        "(0.171411, 1.566642, -0.049304)",
        "(0.171211, 1.569141, -0.049940)",
        "(0.170756, 1.574053, -0.051209)",
        "(0.170416, 1.578882, -0.052524)",
        "(0.170137, 1.583597, -0.054007)",
        "(0.169847, 1.588313, -0.055858)",
        "(0.169707, 1.590654, -0.056867)",
        "(0.169492, 1.595155, -0.058829)",
        "(0.169375, 1.599484, -0.060770)",
        "(0.169253, 1.603785, -0.062496)",
        "(0.168975, 1.607921, -0.063980)",
        "(0.168703, 1.609942, -0.064794)",
        "(0.168069, 1.613995, -0.066652)",
        "(0.167412, 1.618124, -0.068863)",
        "(0.166561, 1.622070, -0.071341)",
        "(0.165800, 1.625674, -0.074075)",
        "(0.165527, 1.627349, -0.075558)",
        "(0.165124, 1.630366, -0.078538)",
        "(0.164690, 1.632880, -0.081842)",
        "(0.164183, 1.634930, -0.085643)",
        "(0.164031, 1.636335, -0.089869)",
        "(0.164011, 1.636766, -0.092225)",
        "(0.163930, 1.637316, -0.097342)",
        "(0.163873, 1.637215, -0.102843)",
        "(0.163889, 1.636388, -0.108365)",
        "(0.164242, 1.634759, -0.113899)",
        "(0.164529, 1.633715, -0.116631)",
        "(0.165274, 1.631134, -0.121852)",
        "(0.165795, 1.627896, -0.126858)",
        "(0.166118, 1.624004, -0.131978)",
        "(0.166832, 1.619720, -0.137236)",
        "(0.167389, 1.617449, -0.139776)",
        "(0.168484, 1.612841, -0.144522)",
        "(0.169453, 1.607933, -0.148560)",
        "(0.170395, 1.602643, -0.152328)",
        "(0.171571, 1.597420, -0.155899)",
        "(0.172078, 1.594793, -0.157640)",
        "(0.172701, 1.589646, -0.161347)",
        "(0.173242, 1.584669, -0.165042)",
        "(0.174002, 1.579817, -0.168282)",
        "(0.174700, 1.575069, -0.170916)",
        "(0.174924, 1.572636, -0.171784)",
        "(0.175076, 1.567655, -0.173080)",
        "(0.175076, 1.562518, -0.173669)",
        "(0.175434, 1.557451, -0.174184)",
        "(0.176134, 1.552433, -0.174579)",
        "(0.176590, 1.549860, -0.174549)",
        "(0.177330, 1.544607, -0.173641)",
        "(0.177557, 1.538990, -0.171726)",
        "(0.177581, 1.533214, -0.169358)",
        "(0.177617, 1.527466, -0.166632)",
        "(0.177518, 1.524706, -0.165060)",
        "(0.176914, 1.519428, -0.161508)",
        "(0.175869, 1.514524, -0.157287)",
        "(0.174814, 1.509954, -0.152676)",
        "(0.173765, 1.506014, -0.147708)",
        "(0.173198, 1.504311, -0.145201)",
        "(0.171912, 1.501420, -0.140140)",
        "(0.170577, 1.499171, -0.134753)",
        "(0.169412, 1.497454, -0.129107)",
        "(0.168522, 1.496403, -0.123351)",
        "(0.168336, 1.496094, -0.120430)",
        "(0.167923, 1.495703, -0.114333)",
        "(0.167360, 1.495575, -0.107979)",
        "(0.166848, 1.495808, -0.101744)",
        "(0.166387, 1.496342, -0.095565)",
        "(0.166197, 1.496781, -0.092449)",
        "(0.165718, 1.498016, -0.086545)",
        "(0.165135, 1.499728, -0.081092)",
        "(0.164407, 1.501827, -0.075988)",
        "(0.163471, 1.504255, -0.071093)",
        "(0.162949, 1.505567, -0.068738)",
        "(0.161875, 1.508656, -0.064560)",
        "(0.161066, 1.512167, -0.060733)",
        "(0.160307, 1.516429, -0.057524)",
        "(0.159027, 1.520965, -0.054313)",
        "(0.158265, 1.523488, -0.052782)",
        "(0.156775, 1.528904, -0.050152)",
        "(0.155190, 1.534742, -0.048091)",
        "(0.153908, 1.540923, -0.046466)",
        "(0.152881, 1.547217, -0.045247)",
        "(0.152302, 1.550367, -0.044756)",
        "(0.150933, 1.556640, -0.043692)",
        "(0.149714, 1.562910, -0.042733)",
        "(0.148625, 1.569281, -0.042260)",
        "(0.147744, 1.575672, -0.042268)",
        "(0.147277, 1.578764, -0.042389)",
        "(0.146208, 1.584869, -0.042851)",
        "(0.145246, 1.590896, -0.043700)",
        "(0.144263, 1.596772, -0.044831)",
        "(0.143158, 1.602375, -0.046364)",
        "(0.142624, 1.605104, -0.047200)",
        "(0.141793, 1.610298, -0.049162)",
        "(0.141176, 1.615200, -0.051191)",
        "(0.140587, 1.619643, -0.053685)",
        "(0.139952, 1.623854, -0.056429)",
        "(0.139676, 1.625815, -0.057998)",
        "(0.139173, 1.629317, -0.061669)",
        "(0.138767, 1.632448, -0.065678)",
        "(0.138394, 1.635259, -0.069950)",
        "(0.138065, 1.637433, -0.074557)",
        "(0.137822, 1.638245, -0.077053)",
        "(0.137419, 1.639492, -0.082328)",
        "(0.137553, 1.640237, -0.087878)",
        "(0.137889, 1.640131, -0.093799)",
        "(0.138387, 1.639131, -0.100035)",
        "(0.138826, 1.638320, -0.103209)",
        "(0.139932, 1.636205, -0.109284)",
        "(0.141146, 1.633312, -0.115306)",
        "(0.142565, 1.629917, -0.121477)",
        "(0.143857, 1.625991, -0.127623)",
        "(0.144933, 1.621683, -0.133712)",
        "(0.145462, 1.619337, -0.136658)",
        "(0.146543, 1.614566, -0.142479)",
        "(0.147819, 1.609761, -0.147894)",
        "(0.149186, 1.604662, -0.152510)",
        "(0.149848, 1.602000, -0.154377)",
        "(0.151183, 1.596715, -0.157667)",
        "(0.152407, 1.591381, -0.160788)",
        "(0.153544, 1.586223, -0.164074)",
        "(0.154773, 1.581257, -0.167105)",
        "(0.155277, 1.578862, -0.168437)",
        "(0.156075, 1.574325, -0.170656)",
        "(0.156713, 1.569912, -0.172354)",
        "(0.157307, 1.565440, -0.173783)",
        "(0.158189, 1.561128, -0.175065)",
        "(0.158678, 1.559033, -0.175489)",
        "(0.159279, 1.554788, -0.175984)",
        "(0.159676, 1.550425, -0.175973)",
        "(0.160336, 1.545957, -0.175765)",
        "(0.161349, 1.541463, -0.175284)",
        "(0.161788, 1.539194, -0.174859)",
        "(0.162448, 1.534598, -0.173696)",
        "(0.162772, 1.529848, -0.172249)",
        "(0.163064, 1.524960, -0.170499)",
        "(0.163686, 1.520201, -0.168317)",
        "(0.163949, 1.517880, -0.167085)",
        "(0.164176, 1.513306, -0.164355)",
        "(0.163996, 1.508857, -0.161421)",
        "(0.163485, 1.504763, -0.158202)",
        "(0.162944, 1.500850, -0.154609)",
        "(0.162684, 1.499174, -0.152775)",
        "(0.162227, 1.496083, -0.148872)",
        "(0.161810, 1.493385, -0.144506)",
        "(0.161431, 1.491129, -0.139549)",
        "(0.161169, 1.489419, -0.134022)",
        "(0.161137, 1.488872, -0.131100)",
        "(0.161156, 1.488324, -0.125238)",
        "(0.161072, 1.488476, -0.119303)",
        "(0.160642, 1.489321, -0.113389)",
        "(0.160070, 1.490771, -0.107446)",
        "(0.159719, 1.491725, -0.104396)",
        "(0.159120, 1.493988, -0.098426)",
        "(0.158863, 1.496930, -0.092923)",
        "(0.158546, 1.500578, -0.087793)",
        "(0.157756, 1.504709, -0.082484)",
        "(0.157198, 1.506927, -0.079856)",
        "(0.156057, 1.511589, -0.074994)",
        "(0.155166, 1.516745, -0.070660)",
        "(0.154710, 1.522220, -0.067230)",
        "(0.153850, 1.527607, -0.064465)",
        "(0.153201, 1.530352, -0.063321)",
        "(0.151790, 1.535909, -0.061173)",
        "(0.150260, 1.541561, -0.059416)",
        "(0.149129, 1.547322, -0.058213)",
        "(0.148601, 1.553221, -0.057267)",
        "(0.148306, 1.556121, -0.056918)",
        "(0.147569, 1.561837, -0.056374)",
        "(0.146711, 1.567436, -0.056165)",
        "(0.145599, 1.572868, -0.056809)",
        "(0.144659, 1.578435, -0.058090)",
        "(0.144255, 1.581184, -0.058837)",
        "(0.143387, 1.586438, -0.060485)",
        "(0.142656, 1.591643, -0.062431)",
        "(0.142058, 1.596864, -0.064710)",
        "(0.141327, 1.601804, -0.067167)",
        "(0.140994, 1.604153, -0.068444)",
        "(0.140668, 1.608856, -0.071268)",
        "(0.140630, 1.613472, -0.074467)",
        "(0.140542, 1.617723, -0.077958)",
        "(0.140271, 1.621580, -0.081926)",
        "(0.140193, 1.623379, -0.084165)",
        "(0.140209, 1.626704, -0.088834)",
        "(0.140270, 1.629496, -0.093513)",
        "(0.140520, 1.631782, -0.098426)",
        "(0.140971, 1.633668, -0.103689)",
        "(0.141209, 1.634363, -0.106323)",
        "(0.141337, 1.635366, -0.111571)",
        "(0.141349, 1.635741, -0.116911)",
        "(0.141695, 1.635582, -0.122523)",
        "(0.142058, 1.634930, -0.128406)",
        "(0.142219, 1.633617, -0.134074)",
        "(0.142174, 1.632687, -0.136777)",
        "(0.142136, 1.630605, -0.141952)",
        "(0.142289, 1.628078, -0.146718)",
        "(0.142451, 1.625057, -0.151302)",
        "(0.142559, 1.623323, -0.153615)",
        "(0.143049, 1.619677, -0.158210)",
        "(0.143554, 1.615791, -0.162362)",
        "(0.143653, 1.611534, -0.165977)",
        "(0.143520, 1.606907, -0.169224)",
        "(0.143557, 1.604573, -0.170762)",
        "(0.143579, 1.599893, -0.173479)",
        "(0.143454, 1.595141, -0.175509)",
        "(0.143232, 1.590537, -0.177066)",
        "(0.143091, 1.586132, -0.178568)",
        "(0.142978, 1.581871, -0.180157)",
        "(0.142903, 1.579771, -0.180878)",
        "(0.142752, 1.575732, -0.182246)",
        "(0.142532, 1.571851, -0.183595)",
        "(0.142409, 1.568021, -0.184835)",
        "(0.142457, 1.566144, -0.185438)",
        "(0.142742, 1.562666, -0.186737)",
        "(0.142607, 1.559436, -0.187925)",
        "(0.142139, 1.555973, -0.189285)",
        "(0.141575, 1.552010, -0.190714)",
        "(0.141434, 1.549859, -0.191287)",
        "(0.141307, 1.545119, -0.191569)",
        "(0.141123, 1.539518, -0.190737)",
        "(0.140992, 1.533097, -0.189117)",
        "(0.141200, 1.526400, -0.187083)",
        "(0.141346, 1.522934, -0.185849)",
        "(0.141553, 1.516175, -0.183473)",
        "(0.141620, 1.509674, -0.181030)",
        "(0.141809, 1.503605, -0.178214)",
        "(0.142025, 1.497774, -0.174625)",
        "(0.142112, 1.494898, -0.172569)",
        "(0.142306, 1.489373, -0.167828)",
        "(0.142724, 1.484230, -0.162679)",
        "(0.143414, 1.479653, -0.157592)",
        "(0.144523, 1.475566, -0.152163)",
        "(0.145265, 1.473753, -0.149219)",
        "(0.146841, 1.470378, -0.143036)",
        "(0.148245, 1.467488, -0.136420)",
        "(0.149305, 1.465112, -0.129529)",
        "(0.149992, 1.463721, -0.122479)",
        "(0.150361, 1.463406, -0.119037)",
        "(0.150996, 1.463294, -0.112380)",
        "(0.151641, 1.464245, -0.105840)",
        "(0.152611, 1.465919, -0.099216)",
        "(0.153866, 1.468763, -0.092892)",
        "(0.154505, 1.470527, -0.089821)",
        "(0.155892, 1.474801, -0.084173)",
        "(0.157475, 1.479977, -0.079299)",
        "(0.158899, 1.485864, -0.074881)",
        "(0.159747, 1.492300, -0.070758)",
        "(0.160049, 1.495694, -0.068771)",
        "(0.160704, 1.503092, -0.064937)",
        "(0.161151, 1.510943, -0.061603)",
        "(0.161936, 1.519183, -0.058620)",
        "(0.162694, 1.527577, -0.056062)",
        "(0.162932, 1.531785, -0.054895)",
        "(0.163101, 1.540119, -0.052831)",
        "(0.162725, 1.548241, -0.050934)",
        "(0.162155, 1.556273, -0.049681)",
        "(0.161784, 1.564272, -0.048960)",
        "(0.161548, 1.568182, -0.048915)",
        "(0.160717, 1.575698, -0.048976)",
        "(0.159991, 1.583042, -0.049376)",
        "(0.159548, 1.590165, -0.050070)",
        "(0.159500, 1.596780, -0.051394)",
        "(0.159511, 1.599962, -0.052294)",
        "(0.159561, 1.606168, -0.054500)",
        "(0.159534, 1.612103, -0.057364)",
        "(0.159556, 1.617538, -0.060664)",
        "(0.159874, 1.622679, -0.064439)",
        "(0.160171, 1.625031, -0.066613)",
        "(0.160824, 1.629506, -0.070869)",
        "(0.161690, 1.633616, -0.075506)",
        "(0.162682, 1.637411, -0.080755)",
        "(0.163713, 1.640722, -0.086426)",
        "(0.164277, 1.642116, -0.089457)",
        "(0.165546, 1.644477, -0.095548)",
        "(0.167286, 1.646132, -0.101722)",
        "(0.169074, 1.647087, -0.108030)",
        "(0.170851, 1.647276, -0.114445)",
        "(0.171770, 1.647063, -0.117736)",
        "(0.173695, 1.646255, -0.124447)",
        "(0.175679, 1.644914, -0.131209)",
        "(0.177571, 1.643148, -0.137912)",
        "(0.179193, 1.640809, -0.144260)",
        "(0.179949, 1.639385, -0.147135)",
        "(0.181638, 1.636101, -0.152464)",
        "(0.183318, 1.632452, -0.157960)",
        "(0.184871, 1.628397, -0.163492)",
        "(0.186266, 1.623901, -0.168473)",
        "(0.186887, 1.621480, -0.170707)",
        "(0.188089, 1.616485, -0.174912)",
        "(0.189189, 1.611209, -0.178740)",
        "(0.190246, 1.605709, -0.182161)",
        "(0.191200, 1.599923, -0.185449)",
        "(0.191652, 1.596930, -0.187056)",
        "(0.192603, 1.591022, -0.189972)",
        "(0.193562, 1.585257, -0.192483)",
        "(0.194103, 1.579362, -0.194921)",
        "(0.194599, 1.573345, -0.197133)",
        "(0.194999, 1.570389, -0.198118)",
        "(0.195862, 1.564561, -0.199880)",
        "(0.196168, 1.558621, -0.201266)",
        "(0.196153, 1.552594, -0.202145)",
        "(0.196347, 1.546754, -0.202856)",
        "(0.196510, 1.543942, -0.203128)",
        "(0.196935, 1.538286, -0.203407)",
        "(0.197369, 1.532504, -0.203289)",
        "(0.197746, 1.526482, -0.202581)",
        "(0.198058, 1.520749, -0.201256)",
        "(0.198131, 1.518076, -0.200413)",
        "(0.198486, 1.512869, -0.198727)",
        "(0.199143, 1.507979, -0.196878)",
        "(0.199502, 1.503050, -0.194639)",
        "(0.199445, 1.497953, -0.191664)",
        "(0.199394, 1.495434, -0.189819)",
        "(0.199352, 1.490591, -0.185651)",
        "(0.199281, 1.486098, -0.180828)",
        "(0.199031, 1.481975, -0.175582)",
        "(0.198713, 1.478514, -0.170145)",
        "(0.198482, 1.477155, -0.167383)",
        "(0.198102, 1.475072, -0.161668)",
        "(0.197842, 1.473859, -0.155606)",
        "(0.197553, 1.473453, -0.148978)",
        "(0.197527, 1.473706, -0.141876)",
        "(0.197461, 1.474041, -0.138216)",
        "(0.197210, 1.475257, -0.130695)",
        "(0.196781, 1.477203, -0.123110)",
        "(0.196004, 1.479612, -0.115444)",
        "(0.194950, 1.482336, -0.107669)",
        "(0.194460, 1.483902, -0.103989)",
        "(0.193518, 1.487425, -0.096989)",
        "(0.192533, 1.491151, -0.090300)",
        "(0.191290, 1.495180, -0.084001)",
        "(0.190086, 1.499544, -0.078185)",
        "(0.189665, 1.501867, -0.075570)",
        "(0.189063, 1.506739, -0.070760)",
        "(0.188835, 1.511904, -0.066363)",
        "(0.188596, 1.517229, -0.062330)",
        "(0.187810, 1.522570, -0.058901)",
        "(0.187370, 1.525325, -0.057471)",
        "(0.186701, 1.531001, -0.054983)",
        "(0.186504, 1.536941, -0.053162)",
        "(0.186726, 1.542938, -0.051781)",
        "(0.186719, 1.548877, -0.050800)",
        "(0.186670, 1.551831, -0.050443)",
        "(0.186699, 1.557670, -0.049950)",
        "(0.186635, 1.563432, -0.050006)",
        "(0.186645, 1.569194, -0.050478)",
        "(0.186874, 1.574813, -0.051125)",
        "(0.187100, 1.577509, -0.051511)",
        "(0.187619, 1.582721, -0.052496)",
        "(0.188416, 1.587607, -0.053679)",
        "(0.189175, 1.592023, -0.054896)",
        "(0.189843, 1.596113, -0.056412)",
        "(0.190118, 1.598068, -0.057380)",
        "(0.190597, 1.601699, -0.059504)",
        "(0.190822, 1.605036, -0.061992)",
        "(0.190997, 1.608101, -0.064768)",
        "(0.191021, 1.610878, -0.067935)",
        "(0.190953, 1.612090, -0.069614)",
        "(0.190896, 1.614304, -0.073071)",
        "(0.190748, 1.616163, -0.076802)",
        "(0.190544, 1.617629, -0.080740)",
        "(0.190266, 1.618624, -0.084985)",
        "(0.190175, 1.618878, -0.087218)",
        "(0.190088, 1.619022, -0.091888)",
        "(0.189952, 1.618653, -0.097095)",
        "(0.189760, 1.617848, -0.102734)",
        "(0.189469, 1.616527, -0.108420)",
        "(0.189201, 1.615548, -0.111227)",
        "(0.188807, 1.613027, -0.116544)",
        "(0.188610, 1.609827, -0.121675)",
        "(0.188406, 1.606202, -0.126657)",
        "(0.187934, 1.602102, -0.131401)",
        "(0.187647, 1.599817, -0.133692)",
        "(0.187348, 1.595111, -0.137967)",
        "(0.187748, 1.590340, -0.141862)",
        "(0.188286, 1.585530, -0.145564)",
        "(0.188265, 1.580652, -0.149048)",
        "(0.188065, 1.578156, -0.150671)",
        "(0.187600, 1.573151, -0.153634)",
        "(0.187166, 1.568145, -0.156206)",
        "(0.186797, 1.563177, -0.158504)",
        "(0.186520, 1.558333, -0.160546)",
        "(0.186263, 1.555952, -0.161438)",
        "(0.185758, 1.551297, -0.162956)",
        "(0.185254, 1.546763, -0.164128)",
        "(0.184622, 1.542163, -0.165014)",
        "(0.184030, 1.537515, -0.165315)",
        "(0.183941, 1.535189, -0.165204)",
        "(0.183892, 1.530449, -0.164597)",
        "(0.183837, 1.525530, -0.163668)",
        "(0.183708, 1.520546, -0.162369)",
        "(0.183357, 1.515565, -0.160638)",
        "(0.183106, 1.513061, -0.159424)",
        "(0.182656, 1.508002, -0.156468)",
        "(0.182166, 1.503156, -0.153442)",
        "(0.181888, 1.498649, -0.150442)",
        "(0.181409, 1.494288, -0.146999)",
        "(0.181105, 1.492138, -0.145023)",
        "(0.180551, 1.488025, -0.140734)",
        "(0.180106, 1.484374, -0.135972)",
        "(0.179816, 1.481227, -0.131126)",
        "(0.179562, 1.478639, -0.126354)",
        "(0.179458, 1.477535, -0.123924)",
        "(0.179299, 1.475908, -0.118821)",
        "(0.179058, 1.474643, -0.113478)",
        "(0.178740, 1.473965, -0.107793)",
        "(0.178614, 1.473940, -0.102043)",
        "(0.178501, 1.474357, -0.099157)",
        "(0.178092, 1.475273, -0.093346)",
        "(0.177723, 1.476954, -0.087379)",
        "(0.177676, 1.479284, -0.081640)",
        "(0.177813, 1.482360, -0.076119)",
        "(0.177930, 1.484111, -0.073349)",
        "(0.178058, 1.487865, -0.068028)",
        "(0.177841, 1.492222, -0.063229)",
        "(0.177017, 1.497108, -0.058723)",
        "(0.175768, 1.502559, -0.054537)",
        "(0.175318, 1.505569, -0.052588)",
        "(0.174942, 1.511801, -0.048828)",
        "(0.174536, 1.518712, -0.045364)",
        "(0.173818, 1.526600, -0.042105)",
        "(0.172971, 1.535839, -0.039674)",
        "(0.172425, 1.540627, -0.038681)",
        "(0.171454, 1.550108, -0.036682)",
        "(0.171165, 1.559551, -0.035080)",
        "(0.171408, 1.568702, -0.034290)",
        "(0.171641, 1.577440, -0.034315)",
        "(0.171372, 1.581579, -0.034667)",
        "(0.170245, 1.589649, -0.035218)",
        "(0.168694, 1.597304, -0.035853)",
        "(0.167234, 1.604422, -0.036796)",
        "(0.166574, 1.610809, -0.037888)",
        "(0.166337, 1.613764, -0.038631)",
        "(0.165695, 1.619303, -0.040437)",
        "(0.164909, 1.624322, -0.042486)",
        "(0.163804, 1.628590, -0.044627)",
        "(0.163122, 1.632244, -0.046894)",
        "(0.162926, 1.633843, -0.048271)",
        "(0.162459, 1.636667, -0.051227)",
        "(0.162012, 1.638961, -0.054448)",
        "(0.161513, 1.640798, -0.058073)",
        "(0.160907, 1.642090, -0.062025)",
        "(0.160633, 1.642506, -0.064053)",
        "(0.160268, 1.643046, -0.068142)",
        "(0.160083, 1.643375, -0.072492)",
        "(0.160014, 1.643364, -0.077185)",
        "(0.160161, 1.642874, -0.082064)",
        "(0.160365, 1.642476, -0.084593)",
        "(0.161144, 1.641584, -0.089880)",
        "(0.162120, 1.640389, -0.095062)",
        "(0.162936, 1.638820, -0.099935)",
        "(0.163697, 1.636917, -0.104815)",
        "(0.164197, 1.635811, -0.107392)",
        "(0.165465, 1.633465, -0.112842)",
        "(0.166957, 1.630907, -0.118318)",
        "(0.168542, 1.628153, -0.123354)",
        "(0.170038, 1.625112, -0.127997)",
        "(0.170775, 1.623412, -0.130273)",
        "(0.172190, 1.619785, -0.134594)",
        "(0.173264, 1.615671, -0.138184)",
        "(0.174058, 1.610922, -0.141040)",
        "(0.175147, 1.605799, -0.143506)",
        "(0.175853, 1.603157, -0.144702)",
        "(0.177065, 1.598010, -0.147313)",
        "(0.177988, 1.592957, -0.150190)",
        "(0.178993, 1.588066, -0.152980)",
        "(0.180075, 1.583206, -0.155401)",
        "(0.180668, 1.580727, -0.156363)",
        "(0.181866, 1.575618, -0.157649)",
        "(0.182764, 1.570283, -0.158553)",
        "(0.183622, 1.564775, -0.159012)",
        "(0.184719, 1.558912, -0.158917)",
        "(0.185221, 1.556170, -0.158395)",
        "(0.186209, 1.550547, -0.157366)",
        "(0.186887, 1.544970, -0.155977)",
        "(0.187487, 1.539409, -0.154460)",
        "(0.187784, 1.533852, -0.152765)",
        "(0.187879, 1.531083, -0.151712)",
        "(0.187728, 1.525526, -0.149104)",
        "(0.187345, 1.520144, -0.145975)",
        "(0.186920, 1.514894, -0.142556)",
        "(0.186284, 1.509983, -0.138927)",
        "(0.185732, 1.507621, -0.136819)",
        "(0.184036, 1.502911, -0.132000)",
        "(0.182183, 1.498469, -0.126917)",
        "(0.180851, 1.494636, -0.122055)",
        "(0.179401, 1.491393, -0.117559)",
        "(0.178493, 1.490014, -0.115362)",
        "(0.176517, 1.487570, -0.110826)",
        "(0.174437, 1.485700, -0.106356)",
        "(0.172816, 1.484573, -0.101867)",
        "(0.171891, 1.483971, -0.097272)",
        "(0.171535, 1.483859, -0.094932)",
        "(0.170707, 1.483778, -0.090205)",
        "(0.169721, 1.483987, -0.085500)",
        "(0.168530, 1.484376, -0.080848)",
        "(0.167343, 1.485174, -0.076677)",
        "(0.166931, 1.485867, -0.074808)",
        "(0.166246, 1.487602, -0.071269)",
        "(0.165456, 1.489696, -0.067781)",
        "(0.164626, 1.492139, -0.064064)",
        "(0.163595, 1.494920, -0.060377)",
        "(0.162978, 1.496472, -0.058626)",
        "(0.161892, 1.499869, -0.055198)",
        "(0.160952, 1.503760, -0.052155)",
        "(0.160021, 1.508051, -0.049703)",
        "(0.158940, 1.512582, -0.047559)",
        "(0.158308, 1.514949, -0.046599)",
        "(0.156770, 1.519782, -0.044984)",
        "(0.155218, 1.524871, -0.043880)",
        "(0.153893, 1.530208, -0.043127)",
        "(0.152897, 1.535871, -0.042252)",
        "(0.152472, 1.538832, -0.041813)",
        "(0.151587, 1.544871, -0.041053)",
        "(0.150871, 1.551038, -0.040469)",
        "(0.150432, 1.557499, -0.040159)",
        "(0.150002, 1.564229, -0.039989)",
        "(0.149700, 1.567602, -0.039906)",
        "(0.149051, 1.574244, -0.039817)",
        "(0.148514, 1.580972, -0.040425)",
        "(0.148220, 1.587728, -0.041775)",
        "(0.147996, 1.594223, -0.043709)",
        "(0.147871, 1.597392, -0.044894)",
        "(0.147667, 1.603626, -0.047517)",
        "(0.147449, 1.609517, -0.050521)",
        "(0.147242, 1.614824, -0.054040)",
        "(0.147227, 1.619536, -0.057826)",
        "(0.147288, 1.621760, -0.059755)",
        "(0.147626, 1.625642, -0.063978)",
        "(0.147874, 1.628966, -0.068485)",
        "(0.148227, 1.631467, -0.073289)",
        "(0.148809, 1.633175, -0.078510)",
        "(0.149132, 1.633640, -0.081327)",
        "(0.149783, 1.633972, -0.087105)",
        "(0.150442, 1.633478, -0.092861)",
        "(0.151072, 1.632237, -0.098631)",
        "(0.151471, 1.630319, -0.104462)",
        "(0.151711, 1.629142, -0.107446)",
        "(0.152526, 1.626588, -0.113339)",
        "(0.153491, 1.623513, -0.119070)",
        "(0.154829, 1.619799, -0.124505)",
        "(0.156734, 1.615756, -0.129739)",
        "(0.157724, 1.613702, -0.132049)",
        "(0.159520, 1.609653, -0.136076)",
        "(0.160979, 1.605761, -0.139791)",
        "(0.162412, 1.602227, -0.143592)",
        "(0.164045, 1.598946, -0.147265)",
        "(0.165820, 1.595727, -0.150561)",
        "(0.166684, 1.594164, -0.152070)",
        "(0.168282, 1.591150, -0.154975)",
        "(0.169227, 1.588295, -0.157584)",
        "(0.169825, 1.585322, -0.160147)",
        "(0.169973, 1.583816, -0.161435)",
        "(0.170195, 1.580724, -0.163927)",
        "(0.170520, 1.577299, -0.165984)",
        "(0.170590, 1.573310, -0.167555)",
        "(0.170617, 1.568758, -0.168697)",
        "(0.170670, 1.566338, -0.169071)",
        "(0.170929, 1.561402, -0.169477)",
        "(0.171395, 1.556302, -0.169316)",
        "(0.171817, 1.551064, -0.168791)",
        "(0.172393, 1.545856, -0.167811)",
        "(0.172862, 1.543293, -0.167260)",
        "(0.173961, 1.538328, -0.166311)",
        "(0.175153, 1.533656, -0.164884)",
        "(0.175871, 1.528981, -0.162558)",
        "(0.176107, 1.524230, -0.159514)",
        "(0.176193, 1.521911, -0.157825)",
        "(0.176509, 1.517449, -0.154350)",
        "(0.176812, 1.513278, -0.150503)",
        "(0.176991, 1.509391, -0.146258)",
        "(0.176814, 1.505743, -0.141321)",
        "(0.176584, 1.504022, -0.138705)",
        "(0.176067, 1.501006, -0.133360)",
        "(0.175732, 1.498659, -0.127774)",
        "(0.175329, 1.496760, -0.122189)",
        "(0.174856, 1.495411, -0.116735)",
        "(0.174587, 1.494914, -0.113961)",
        "(0.174199, 1.494473, -0.108149)",
        "(0.173754, 1.494693, -0.102423)",
        "(0.173077, 1.495618, -0.097077)",
        "(0.172278, 1.497364, -0.091694)",
        "(0.171770, 1.498570, -0.088940)",
        "(0.170634, 1.501483, -0.083541)",
        "(0.169692, 1.505110, -0.078410)",
        "(0.169001, 1.509808, -0.073875)",
        "(0.168291, 1.515022, -0.069614)",
        "(0.167831, 1.517906, -0.067567)",
        "(0.166528, 1.523923, -0.063529)",
        "(0.164850, 1.530191, -0.059909)",
        "(0.162843, 1.536995, -0.057173)",
        "(0.160615, 1.543887, -0.054867)",
        "(0.159381, 1.547297, -0.053799)",
        "(0.157240, 1.554166, -0.051696)",
        "(0.155166, 1.561115, -0.050102)",
        "(0.153051, 1.568166, -0.048984)",
        "(0.150933, 1.575149, -0.048245)",
        "(0.149957, 1.578598, -0.048117)",
        "(0.148199, 1.585379, -0.048250)",
        "(0.146775, 1.592066, -0.048779)",
        "(0.145749, 1.598452, -0.049791)",
        "(0.144761, 1.604334, -0.051282)",
        "(0.144298, 1.607101, -0.052190)",
        "(0.143474, 1.612406, -0.054005)",
        "(0.142678, 1.617371, -0.056194)",
        "(0.142054, 1.621981, -0.058666)",
        "(0.141754, 1.626077, -0.061214)",
        "(0.141754, 1.627939, -0.062511)",
        "(0.142043, 1.631333, -0.065310)",
        "(0.142580, 1.634213, -0.068237)",
        "(0.143274, 1.636534, -0.071307)",
        "(0.144106, 1.638426, -0.074425)",
        "(0.144458, 1.639171, -0.075946)",
        "(0.145024, 1.640299, -0.078933)",
        "(0.145520, 1.640973, -0.082024)",
        "(0.145896, 1.641332, -0.084895)",
        "(0.145946, 1.641148, -0.087388)",
        "(0.145917, 1.640916, -0.088618)",
        "(0.145916, 1.640351, -0.091295)",
        "(0.145998, 1.639580, -0.094210)",
        "(0.145962, 1.638500, -0.097142)",
        "(0.145850, 1.637152, -0.100157)",
        "(0.145868, 1.636423, -0.101819)",
        "(0.146048, 1.634812, -0.105499)",
        "(0.146313, 1.632950, -0.109412)",
        "(0.146765, 1.630905, -0.113336)",
        "(0.147030, 1.628524, -0.117273)",
        "(0.147285, 1.627135, -0.119263)",
        "(0.148357, 1.624008, -0.123411)",
        "(0.150078, 1.620312, -0.127793)",
        "(0.151765, 1.616136, -0.131959)",
        "(0.153539, 1.611112, -0.135702)",
        "(0.154501, 1.608381, -0.137484)",
        "(0.156715, 1.602639, -0.141020)",
        "(0.158843, 1.596559, -0.144395)",
        "(0.160835, 1.590081, -0.147145)",
        "(0.162674, 1.583217, -0.149297)",
        "(0.163499, 1.579820, -0.150129)",
        "(0.165153, 1.572848, -0.151457)",
        "(0.166661, 1.565750, -0.152164)",
        "(0.167830, 1.558654, -0.151902)",
        "(0.168792, 1.551553, -0.151018)",
        "(0.169183, 1.548081, -0.150486)",
        "(0.170090, 1.541501, -0.149508)",
        "(0.170815, 1.535312, -0.148245)",
        "(0.171236, 1.529268, -0.146544)",
        "(0.171525, 1.523546, -0.144478)",
        "(0.171576, 1.520987, -0.143258)",
        "(0.171375, 1.516295, -0.140467)",
        "(0.170685, 1.512114, -0.137402)",
        "(0.169959, 1.508566, -0.134417)",
        "(0.169415, 1.505596, -0.131210)",
        "(0.169185, 1.504322, -0.129432)",
        "(0.168766, 1.502059, -0.125500)",
        "(0.168260, 1.500183, -0.121103)",
        "(0.167746, 1.498726, -0.116479)",
        "(0.167385, 1.497665, -0.111885)",
        "(0.167165, 1.497259, -0.109603)",
        "(0.166622, 1.496613, -0.104927)",
        "(0.165868, 1.496200, -0.100107)",
        "(0.164869, 1.496178, -0.095246)",
        "(0.163874, 1.496738, -0.090682)",
        "(0.163404, 1.497245, -0.088552)",
        "(0.162595, 1.498535, -0.084307)",
        "(0.161865, 1.499934, -0.080004)",
        "(0.161507, 1.501436, -0.075597)",
        "(0.161409, 1.503225, -0.071312)",
        "(0.161205, 1.504274, -0.069262)",
        "(0.160659, 1.506511, -0.065029)",
        "(0.160155, 1.509049, -0.060962)",
        "(0.159725, 1.511867, -0.057181)",
        "(0.159252, 1.514806, -0.053743)",
        "(0.158910, 1.516359, -0.052263)",
        "(0.158054, 1.519770, -0.049733)",
        "(0.156960, 1.523368, -0.047486)",
        "(0.155576, 1.527054, -0.045491)",
        "(0.154291, 1.531173, -0.044057)",
        "(0.153814, 1.533365, -0.043409)",
        "(0.152736, 1.537812, -0.042165)",
        "(0.151691, 1.542477, -0.041052)",
        "(0.150823, 1.547519, -0.040267)",
        "(0.149818, 1.552838, -0.039975)",
        "(0.149355, 1.555520, -0.039831)",
        "(0.148614, 1.560948, -0.039368)",
        "(0.147821, 1.566511, -0.039047)",
        "(0.147133, 1.572567, -0.039268)",
        "(0.146500, 1.578822, -0.039714)",
        "(0.146204, 1.581936, -0.039906)",
        "(0.145744, 1.588159, -0.040482)",
        "(0.145650, 1.594388, -0.041516)",
        "(0.145652, 1.600446, -0.042981)",
        "(0.145300, 1.606118, -0.044945)",
        "(0.144896, 1.608745, -0.046137)",
        "(0.144212, 1.613665, -0.048819)",
        "(0.143891, 1.618074, -0.051875)",
        "(0.143759, 1.621939, -0.055353)",
        "(0.143700, 1.625311, -0.059341)",
        "(0.143584, 1.626778, -0.061599)",
        "(0.143165, 1.629418, -0.066507)",
        "(0.142737, 1.631591, -0.071785)",
        "(0.142597, 1.633248, -0.077451)",
        "(0.142856, 1.634357, -0.083583)",
        "(0.143127, 1.634649, -0.086696)",
        "(0.143711, 1.634849, -0.092718)",
        "(0.144090, 1.634286, -0.098490)",
        "(0.144504, 1.633024, -0.104223)",
        "(0.145381, 1.631406, -0.110051)",
        "(0.145985, 1.630437, -0.112972)",
        "(0.147247, 1.628231, -0.118641)",
        "(0.148308, 1.625513, -0.124333)",
        "(0.149235, 1.622665, -0.129971)",
        "(0.150219, 1.619563, -0.135327)",
        "(0.150719, 1.617934, -0.137824)",
        "(0.151646, 1.614436, -0.142246)",
        "(0.152505, 1.610534, -0.145818)",
        "(0.153414, 1.606158, -0.148803)",
        "(0.154581, 1.601378, -0.151181)",
        "(0.155235, 1.599002, -0.152308)",
        "(0.156437, 1.594166, -0.154395)",
        "(0.157262, 1.589182, -0.156172)",
        "(0.158072, 1.584017, -0.157542)",
        "(0.159192, 1.578704, -0.158433)",
        "(0.159787, 1.575929, -0.158628)",
        "(0.160687, 1.570024, -0.158489)",
        "(0.161268, 1.563844, -0.157939)",
        "(0.161819, 1.557643, -0.157172)",
        "(0.162531, 1.551347, -0.156056)",
        "(0.162863, 1.548172, -0.155407)",
        "(0.163345, 1.541874, -0.153916)",
        "(0.163744, 1.535826, -0.152100)",
        "(0.163999, 1.530159, -0.149912)",
        "(0.164123, 1.524879, -0.147381)",
        "(0.164160, 1.522381, -0.146067)",
        "(0.164176, 1.517816, -0.143115)",
        "(0.164198, 1.513572, -0.139744)",
        "(0.164148, 1.509745, -0.135903)",
        "(0.164184, 1.506186, -0.132197)",
        "(0.164159, 1.504665, -0.130525)",
        "(0.164042, 1.501749, -0.127098)",
        "(0.163784, 1.499110, -0.123242)",
        "(0.163335, 1.496755, -0.119085)",
        "(0.162945, 1.494802, -0.114581)",
        "(0.162871, 1.493958, -0.112331)",
        "(0.162802, 1.492736, -0.107904)",
        "(0.162951, 1.491950, -0.103733)",
        "(0.162810, 1.491578, -0.099573)",
        "(0.162478, 1.491537, -0.095267)",
        "(0.162319, 1.491726, -0.093148)",
        "(0.162175, 1.492558, -0.089157)",
        "(0.162085, 1.493936, -0.085452)",
        "(0.162054, 1.495692, -0.081772)",
        "(0.161989, 1.497946, -0.078121)",
        "(0.161949, 1.499081, -0.076361)",
        "(0.161869, 1.501468, -0.072983)",
        "(0.161960, 1.504333, -0.069994)",
        "(0.161890, 1.507566, -0.066971)",
        "(0.161512, 1.510969, -0.063679)",
        "(0.161242, 1.512848, -0.062155)",
        "(0.161052, 1.516882, -0.059546)",
        "(0.160655, 1.521258, -0.057464)",
        "(0.159946, 1.525943, -0.055690)",
        "(0.159284, 1.530918, -0.053923)",
        "(0.158934, 1.533444, -0.052993)",
        "(0.158430, 1.538526, -0.051181)",
        "(0.158241, 1.543778, -0.049393)",
        "(0.158069, 1.549138, -0.048024)",
        "(0.157859, 1.554656, -0.047306)",
        "(0.157735, 1.557469, -0.047019)",
        "(0.157427, 1.563154, -0.046652)",
        "(0.157025, 1.568789, -0.046564)",
        "(0.156783, 1.574574, -0.046795)",
        "(0.156730, 1.580661, -0.047527)",
        "(0.156634, 1.583745, -0.048028)",
        "(0.156483, 1.589870, -0.049264)",
        "(0.156298, 1.595748, -0.050793)",
        "(0.156044, 1.601308, -0.052901)",
        "(0.155643, 1.606543, -0.055834)",
        "(0.155539, 1.609080, -0.057579)",
        "(0.155434, 1.613773, -0.061274)",
        "(0.155230, 1.617828, -0.065130)",
        "(0.154861, 1.621350, -0.069420)",
        "(0.154271, 1.624520, -0.074484)",
        "(0.153821, 1.625961, -0.077068)",
        "(0.152764, 1.628404, -0.082476)",
        "(0.151853, 1.630314, -0.088184)",
        "(0.151021, 1.631770, -0.094083)",
        "(0.150391, 1.632726, -0.099950)",
        "(0.150048, 1.633037, -0.102794)",
        "(0.149512, 1.633115, -0.108236)",
        "(0.149437, 1.632702, -0.113428)",
        "(0.149641, 1.631615, -0.118440)",
        "(0.149657, 1.630192, -0.123411)",
        "(0.149714, 1.629240, -0.125695)",
        "(0.149802, 1.627081, -0.129952)",
        "(0.149918, 1.624547, -0.134042)",
        "(0.150608, 1.621829, -0.138123)",
        "(0.151871, 1.618835, -0.141899)",
        "(0.152412, 1.617132, -0.143587)",
        "(0.153283, 1.613243, -0.146336)",
        "(0.154136, 1.608680, -0.148675)",
        "(0.155018, 1.604269, -0.150972)",
        "(0.155916, 1.599851, -0.153143)",
        "(0.156211, 1.597516, -0.154219)",
        "(0.156670, 1.592731, -0.156281)",
        "(0.157467, 1.587814, -0.157771)",
        "(0.158140, 1.582614, -0.158895)",
        "(0.158547, 1.577212, -0.159654)",
        "(0.158583, 1.574355, -0.159934)",
        "(0.158438, 1.568552, -0.160373)",
        "(0.158234, 1.562641, -0.160375)",
        "(0.158137, 1.556767, -0.160023)",
        "(0.157807, 1.550839, -0.159295)",
        "(0.157493, 1.547900, -0.158759)",
        "(0.156679, 1.542157, -0.157584)",
        "(0.155692, 1.536706, -0.156065)",
        "(0.154482, 1.531352, -0.154240)",
        "(0.153302, 1.526045, -0.151900)",
        "(0.152719, 1.523433, -0.150625)",
        "(0.151549, 1.518313, -0.147946)",
        "(0.150300, 1.513301, -0.144883)",
        "(0.148924, 1.508486, -0.141340)",
        "(0.147474, 1.503906, -0.137537)",
        "(0.146839, 1.501784, -0.135614)",
        "(0.145785, 1.497853, -0.131813)",
        "(0.144884, 1.494352, -0.127799)",
        "(0.143930, 1.491182, -0.123638)",
        "(0.142990, 1.488328, -0.119360)",
        "(0.142643, 1.487084, -0.117233)",
        "(0.142103, 1.484965, -0.113061)",
        "(0.141582, 1.483379, -0.108919)",
        "(0.140930, 1.482356, -0.104784)",
        "(0.140152, 1.481935, -0.100548)",
        "(0.139775, 1.482005, -0.098469)",
        "(0.138945, 1.482728, -0.094527)",
        "(0.138212, 1.484266, -0.090762)",
        "(0.137551, 1.486498, -0.086959)",
        "(0.137004, 1.489485, -0.083105)",
        "(0.136786, 1.491284, -0.081280)",
        "(0.136455, 1.495485, -0.078005)",
        "(0.136378, 1.500361, -0.075040)",
        "(0.136222, 1.505698, -0.072196)",
        "(0.135833, 1.511473, -0.069759)",
        "(0.135533, 1.514431, -0.068676)",
        "(0.134706, 1.520457, -0.066701)",
        "(0.133639, 1.526692, -0.065078)",
        "(0.132806, 1.533007, -0.063788)",
        "(0.132365, 1.539431, -0.062688)",
        "(0.132234, 1.542669, -0.062142)",
        "(0.131920, 1.549098, -0.061030)",
        "(0.131611, 1.555416, -0.060108)",
        "(0.131097, 1.561859, -0.059728)",
        "(0.130500, 1.568486, -0.060011)",
        "(0.130217, 1.571822, -0.060455)",
        "(0.129559, 1.578341, -0.061684)",
        "(0.128985, 1.584484, -0.062998)",
        "(0.128873, 1.590284, -0.064771)",
        "(0.129352, 1.595882, -0.067317)",
        "(0.129614, 1.598556, -0.068652)",
        "(0.129990, 1.603444, -0.071617)",
        "(0.130377, 1.607788, -0.075052)",
        "(0.131180, 1.611722, -0.078957)",
        "(0.132093, 1.615202, -0.083277)",
        "(0.132504, 1.616808, -0.085386)",
        "(0.133168, 1.619543, -0.089549)",
        "(0.133620, 1.621850, -0.093724)",
        "(0.134059, 1.623682, -0.098086)",
        "(0.134713, 1.624997, -0.102671)",
        "(0.135038, 1.625535, -0.104946)",
        "(0.135725, 1.626325, -0.109548)",
        "(0.136444, 1.626777, -0.114016)",
        "(0.137036, 1.626764, -0.118177)",
        "(0.137722, 1.626308, -0.122086)",
        "(0.138079, 1.626063, -0.124110)",
        "(0.138580, 1.625442, -0.128186)",
        "(0.138761, 1.624535, -0.132072)",
        "(0.138916, 1.623332, -0.135864)",
        "(0.139580, 1.621661, -0.139657)",
        "(0.140053, 1.620760, -0.141578)",
        "(0.141024, 1.618647, -0.145269)",
        "(0.141778, 1.616146, -0.148636)",
        "(0.142440, 1.613171, -0.151727)",
        "(0.143009, 1.609759, -0.154772)",
        "(0.143418, 1.607908, -0.156251)"
    ],
    "rightHandRotations": [
        "(354.273900, 275.307700, 265.503400)",
        "(354.099400, 275.269300, 265.381100)",
        "(353.570600, 275.199600, 265.459300)",
        "(352.933800, 275.070800, 265.866100)",
        "(352.353400, 274.742100, 266.058100)",
        "(351.871500, 274.355100, 266.063900)",
        "(351.647900, 274.204400, 265.997100)",
        "(351.246200, 274.089600, 265.673200)",
        "(350.890400, 273.987000, 265.488600)",
        "(350.450500, 273.701700, 265.638600)",
        "(349.987300, 273.298400, 265.829500)",
        "(349.802600, 273.101300, 265.803500)",
        "(349.426100, 273.059100, 265.555700)",
        "(349.122300, 273.303800, 265.290500)",
        "(348.880600, 273.270300, 265.164700)",
        "(348.662700, 272.966800, 264.973400)",
        "(348.507200, 272.825400, 264.887900)",
        "(348.217000, 272.788100, 264.960800)",
        "(347.984000, 272.751800, 265.265400)",
        "(347.783800, 272.452500, 265.575500)",
        "(347.830400, 271.938500, 265.696700)",
        "(347.970300, 271.711800, 265.677900)",
        "(348.106200, 271.589600, 265.706500)",
        "(348.098800, 271.588000, 266.093700)",
        "(347.974000, 271.441800, 266.369400)",
        "(347.920000, 271.358300, 266.735100)",
        "(347.967500, 271.361300, 266.864900)",
        "(348.109600, 271.299200, 267.182400)",
        "(347.882300, 271.622500, 267.483000)",
        "(346.465500, 272.591600, 268.724900)",
        "(343.472800, 273.522200, 271.719300)",
        "(341.513000, 273.439200, 273.388100)",
        "(337.381500, 273.205100, 276.826100)",
        "(333.187700, 273.369300, 279.405400)",
        "(328.920000, 274.379100, 281.697600)",
        "(324.345100, 276.841100, 283.808600)",
        "(321.903000, 277.694300, 284.927400)",
        "(316.418900, 279.290900, 288.727700)",
        "(310.050600, 282.451800, 293.540900)",
        "(303.990800, 285.626100, 295.444500)",
        "(300.055600, 289.236000, 294.662000)",
        "(298.848300, 291.374600, 294.007700)",
        "(296.310200, 295.158000, 293.937600)",
        "(293.220400, 298.301500, 295.475800)",
        "(290.145900, 302.690700, 296.323500)",
        "(288.688800, 303.949900, 298.504800)",
        "(288.573100, 302.575000, 300.535700)",
        "(287.630200, 302.195900, 303.500400)",
        "(284.864200, 300.053300, 310.020100)",
        "(283.176700, 297.751400, 315.095200)",
        "(284.205500, 301.605000, 310.037800)",
        "(284.867400, 303.309100, 307.389100)",
        "(284.404700, 305.294900, 305.489300)",
        "(282.780000, 307.694900, 304.622800)",
        "(282.004000, 310.636300, 302.119100)",
        "(282.178600, 313.197600, 299.057600)",
        "(282.238300, 313.758500, 298.263700)",
        "(282.403700, 313.693200, 298.254100)",
        "(282.393800, 312.705100, 299.186800)",
        "(281.847700, 311.312300, 300.965400)",
        "(281.272900, 308.170100, 304.484600)",
        "(281.149200, 306.632400, 306.070700)",
        "(281.049500, 305.619100, 307.238700)",
        "(281.286200, 306.479800, 306.413100)",
        "(281.753600, 307.392900, 305.114700)",
        "(281.793900, 306.441000, 306.106000)",
        "(281.697700, 305.854500, 306.838000)",
        "(281.419100, 304.080700, 308.671800)",
        "(281.112400, 300.897000, 311.804300)",
        "(281.087400, 298.266100, 314.710500)",
        "(280.811200, 296.893400, 315.878900)",
        "(280.373300, 296.420200, 316.337000)",
        "(279.535900, 296.210200, 316.750700)",
        "(278.960400, 296.436400, 316.340400)",
        "(278.348800, 296.892100, 316.033600)",
        "(277.733300, 297.836800, 315.295200)",
        "(277.403500, 298.663800, 314.576000)",
        "(276.813200, 300.884900, 312.566500)",
        "(276.208400, 302.561600, 311.507100)",
        "(275.711500, 301.897700, 313.130000)",
        "(275.468700, 304.357400, 310.804700)",
        "(275.541400, 305.054600, 309.993100)",
        "(275.147700, 308.579000, 306.568300)",
        "(274.406600, 313.078700, 301.822800)",
        "(273.603800, 315.017200, 299.990900)",
        "(273.003200, 305.115300, 310.298700)",
        "(272.841500, 292.393300, 323.186700)",
        "(272.862400, 268.189700, 347.942100)",
        "(272.928400, 260.455900, 356.139400)",
        "(273.051000, 259.629200, 356.946200)",
        "(273.213200, 260.490700, 356.302400)",
        "(273.303500, 263.070000, 353.877200)",
        "(273.412300, 267.071800, 349.955900)",
        "(273.334000, 268.853500, 348.332100)",
        "(273.160400, 269.620900, 347.927800)",
        "(273.012200, 267.128800, 350.575100)",
        "(272.838800, 266.327100, 351.610700)",
        "(272.596200, 267.107800, 351.337200)",
        "(272.192500, 270.151000, 348.705000)",
        "(271.754800, 277.524000, 342.066300)",
        "(271.717800, 289.522600, 330.449500)",
        "(271.768600, 293.380600, 326.685300)",
        "(271.702500, 302.996500, 317.669800)",
        "(271.486500, 310.899900, 310.260500)",
        "(271.437800, 323.088500, 298.697100)",
        "(271.491900, 331.634100, 290.834700)",
        "(271.624300, 331.699600, 291.088100)",
        "(271.858200, 327.345000, 296.016700)",
        "(271.850300, 324.152600, 299.838100)",
        "(271.808100, 329.659100, 295.037900)",
        "(272.024000, 332.973200, 292.187300)",
        "(272.267500, 332.184000, 293.104500)",
        "(272.694900, 325.019400, 300.559000)",
        "(272.995900, 319.664200, 306.616400)",
        "(273.146900, 321.762800, 304.961200)",
        "(273.491000, 319.439900, 307.595000)",
        "(273.772200, 319.252600, 308.037500)",
        "(274.654100, 318.573400, 308.831700)",
        "(275.420100, 315.565200, 311.719200)",
        "(275.658200, 316.335200, 311.073100)",
        "(276.031600, 313.613700, 313.800700)",
        "(276.181000, 311.538900, 315.917700)",
        "(276.677000, 309.139800, 318.388600)",
        "(277.377500, 309.007000, 318.143500)",
        "(277.819800, 309.096900, 317.676800)",
        "(278.152200, 309.381500, 317.353300)",
        "(278.407400, 310.090600, 316.402600)",
        "(279.151400, 308.679400, 317.103200)",
        "(279.550000, 305.814300, 320.018800)",
        "(280.161100, 308.121800, 317.490500)",
        "(281.125900, 310.313400, 313.964400)",
        "(281.252900, 308.689300, 315.244300)",
        "(281.361500, 306.051200, 318.128400)",
        "(282.145400, 305.876000, 317.717600)",
        "(283.093800, 305.125300, 317.195900)",
        "(283.631000, 303.077500, 318.729100)",
        "(283.754800, 302.172500, 319.263200)",
        "(284.016000, 301.542100, 319.042800)",
        "(284.349900, 301.024200, 318.681300)",
        "(284.659200, 299.514300, 319.249100)",
        "(284.781000, 298.555500, 319.479500)",
        "(284.785900, 298.029400, 319.559400)",
        "(284.584900, 297.096700, 319.414400)",
        "(284.318900, 295.759200, 319.950600)",
        "(284.311900, 294.004600, 320.932800)",
        "(284.128400, 293.207900, 321.008700)",
        "(284.011300, 292.707100, 321.060900)",
        "(283.607000, 292.221100, 320.751700)",
        "(283.258900, 292.261600, 320.138200)",
        "(282.923900, 291.719000, 319.989000)",
        "(282.436600, 291.609500, 319.516200)",
        "(282.225000, 291.597200, 319.205100)",
        "(281.381700, 291.285000, 318.611600)",
        "(280.986800, 291.754200, 318.184300)",
        "(280.752000, 292.434500, 317.253500)",
        "(280.564000, 293.100900, 316.194800)",
        "(280.321900, 293.632300, 315.564900)",
        "(279.749400, 294.352800, 314.759200)",
        "(279.283400, 294.985300, 313.872200)",
        "(278.920400, 295.495300, 313.383900)",
        "(278.735500, 295.399400, 313.547900)",
        "(278.607600, 295.688100, 313.160000)",
        "(278.211300, 296.047000, 312.615900)",
        "(277.728500, 296.439900, 312.415600)",
        "(277.483700, 297.659900, 311.187100)",
        "(277.218000, 297.764000, 311.139500)",
        "(276.956200, 297.509100, 311.518000)",
        "(276.358800, 298.667800, 310.357900)",
        "(275.854600, 299.492800, 309.604200)",
        "(275.440000, 297.714300, 311.759700)",
        "(275.223800, 294.218400, 315.438200)",
        "(275.111500, 292.753800, 317.038800)",
        "(274.757800, 293.088200, 316.811800)",
        "(274.453900, 293.199900, 316.871800)",
        "(273.807600, 290.510400, 320.128000)",
        "(273.300800, 286.099700, 325.067700)",
        "(273.213400, 285.404900, 325.961100)",
        "(273.011700, 284.462500, 327.084000)",
        "(272.723800, 284.925500, 326.935100)",
        "(272.504600, 283.817600, 328.637600)",
        "(272.152900, 283.595700, 329.413400)",
        "(272.050600, 283.214200, 330.015000)",
        "(272.019200, 282.329300, 331.462800)",
        "(271.847400, 285.297100, 328.765000)",
        "(271.391500, 283.919900, 330.797900)",
        "(271.069400, 285.874700, 329.764700)",
        "(270.957400, 290.356300, 325.507900)",
        "(270.939200, 301.570800, 314.674900)",
        "(270.831600, 307.152100, 309.776300)",
        "(270.625600, 331.670300, 286.047500)",
        "(270.942500, 335.831200, 282.526200)",
        "(271.292100, 331.959300, 286.583500)",
        "(271.904500, 328.026600, 290.798900)",
        "(272.190200, 334.802400, 284.712200)",
        "(272.414400, 341.529800, 278.706800)",
        "(272.757300, 343.419100, 277.460400)",
        "(273.064100, 341.254100, 279.819500)",
        "(273.824300, 338.183000, 283.266500)",
        "(274.175600, 337.619000, 284.229800)",
        "(274.237400, 336.264700, 286.259800)",
        "(274.608700, 334.017500, 288.926600)",
        "(274.973100, 332.846900, 290.097100)",
        "(275.602800, 329.166000, 293.774500)",
        "(275.996100, 328.171100, 295.194300)",
        "(276.478400, 328.269400, 295.233000)",
        "(276.991100, 327.345200, 296.039600)",
        "(277.202900, 325.495800, 297.951100)",
        "(277.558800, 321.693100, 302.054800)",
        "(278.333800, 321.084500, 302.795800)",
        "(279.202100, 322.067200, 301.228200)",
        "(279.567900, 320.112900, 303.052700)",
        "(279.571500, 319.262400, 304.095900)",
        "(279.836900, 317.538100, 305.885200)",
        "(280.343400, 315.790900, 307.409900)",
        "(280.924400, 313.902600, 308.990000)",
        "(281.380400, 312.996700, 309.415600)",
        "(281.645900, 312.314000, 309.880900)",
        "(281.991700, 310.386400, 311.397900)",
        "(282.352800, 309.239200, 312.106600)",
        "(282.969100, 307.727500, 313.004800)",
        "(283.205000, 306.983300, 313.384900)",
        "(283.543100, 305.108200, 314.581100)",
        "(283.612400, 302.292500, 316.714600)",
        "(283.470200, 299.877800, 318.578400)",
        "(283.726100, 297.920200, 319.806300)",
        "(284.045500, 297.081300, 319.846700)",
        "(284.201000, 296.522200, 320.042200)",
        "(284.372700, 294.961100, 320.883900)",
        "(284.430400, 293.344200, 321.732400)",
        "(284.201400, 291.949000, 322.409300)",
        "(284.111500, 290.318300, 323.438600)",
        "(284.055800, 289.585800, 323.838900)",
        "(283.978800, 288.879800, 323.883800)",
        "(284.000100, 288.510100, 323.493700)",
        "(283.835600, 287.700100, 323.632600)",
        "(283.611800, 286.969400, 323.821600)",
        "(283.501600, 286.430400, 324.075800)",
        "(283.221100, 285.397200, 324.638400)",
        "(282.955300, 284.553400, 324.854000)",
        "(282.515200, 283.844200, 325.095500)",
        "(282.089400, 283.524800, 325.000700)",
        "(281.877900, 283.801000, 324.554700)",
        "(281.425100, 284.729100, 323.274400)",
        "(281.063100, 285.178900, 322.565400)",
        "(280.788500, 286.274300, 321.223500)",
        "(280.354900, 286.569400, 320.545800)",
        "(280.002100, 286.412800, 320.668300)",
        "(279.364800, 286.078900, 321.117700)",
        "(279.048500, 286.438700, 320.761800)",
        "(278.749500, 288.218800, 318.883000)",
        "(278.332600, 289.127100, 317.857400)",
        "(278.069200, 288.765600, 318.273000)",
        "(277.542400, 289.216000, 318.167900)",
        "(277.282700, 288.788200, 318.752100)",
        "(277.002000, 288.966200, 318.815200)",
        "(276.697000, 289.983100, 318.019200)",
        "(276.705500, 290.649000, 317.410000)",
        "(276.494200, 290.796300, 317.562300)",
        "(275.961700, 289.490400, 319.386800)",
        "(275.422600, 290.622800, 318.608600)",
        "(275.091000, 291.662400, 317.809100)",
        "(275.045100, 291.252000, 318.418100)",
        "(274.946500, 291.213700, 318.782600)",
        "(274.647300, 290.676600, 319.772600)",
        "(274.458100, 289.569700, 321.651200)",
        "(274.245500, 291.136400, 320.374500)",
        "(274.076400, 291.518600, 320.170200)",
        "(273.697000, 291.130200, 321.235500)",
        "(273.607600, 295.537900, 317.383900)",
        "(273.589900, 301.140700, 312.002000)",
        "(273.363900, 303.078200, 310.645900)",
        "(273.289600, 304.302100, 309.811500)",
        "(273.304200, 307.846100, 306.646700)",
        "(273.552500, 309.473700, 305.399800)",
        "(273.828200, 309.616500, 305.778400)",
        "(273.747500, 313.591500, 302.442300)",
        "(273.597000, 316.501200, 299.819500)",
        "(273.599100, 318.461200, 298.244200)",
        "(273.804300, 318.807300, 298.333600)",
        "(274.073900, 320.474100, 297.233200)",
        "(274.339900, 323.284300, 294.840700)",
        "(274.402500, 323.155200, 295.116800)",
        "(274.700000, 321.328700, 297.397900)",
        "(275.180900, 323.050500, 296.065800)",
        "(275.529100, 328.803200, 290.553200)",
        "(275.977200, 329.600500, 290.056800)",
        "(276.260500, 328.473400, 291.344700)",
        "(276.934900, 327.467800, 292.595400)",
        "(277.423600, 328.309300, 291.881000)",
        "(277.670200, 327.953500, 292.514800)",
        "(278.048600, 328.413600, 292.461900)",
        "(278.371600, 328.526100, 292.289500)",
        "(278.861000, 326.565600, 294.026400)",
        "(278.830100, 323.558300, 297.378800)",
        "(278.995100, 323.465800, 297.714800)",
        "(279.303000, 321.841600, 298.965200)",
        "(279.394500, 320.304300, 300.483000)",
        "(279.586300, 318.090300, 302.827100)",
        "(280.117400, 317.892600, 302.910700)",
        "(280.885000, 317.916200, 302.393500)",
        "(281.296100, 316.269100, 303.667100)",
        "(281.205700, 314.248000, 305.632100)",
        "(280.909700, 310.731300, 309.125400)",
        "(280.956100, 308.266100, 311.129200)",
        "(281.099000, 305.225400, 313.363000)",
        "(281.329100, 303.133600, 315.043700)",
        "(281.612300, 302.481000, 315.271500)",
        "(282.161900, 300.841900, 315.997100)",
        "(282.448500, 298.515700, 317.683100)",
        "(282.511700, 296.847700, 318.638200)",
        "(282.606500, 295.389100, 319.365100)",
        "(282.537800, 294.307100, 320.099400)",
        "(282.329500, 292.708900, 321.192700)",
        "(282.371600, 291.647100, 321.484300)",
        "(282.124000, 290.551700, 321.753700)",
        "(281.847700, 288.915200, 322.988800)",
        "(281.627500, 288.213200, 323.442300)",
        "(281.139300, 287.070800, 323.925200)",
        "(280.865700, 285.902000, 324.621700)",
        "(280.681100, 285.250700, 324.792000)",
        "(280.344800, 284.049100, 325.596700)",
        "(280.144900, 283.326800, 326.170500)",
        "(279.833700, 283.243000, 325.982900)",
        "(279.553900, 283.457300, 325.429100)",
        "(279.532900, 282.204500, 326.320600)",
        "(279.651600, 281.256700, 327.072900)",
        "(279.709700, 281.254200, 326.810700)",
        "(279.328600, 280.689800, 327.047600)",
        "(278.947000, 279.431900, 327.965600)",
        "(278.202800, 279.079700, 328.233900)",
        "(277.709200, 278.212200, 329.224600)",
        "(277.413800, 276.092000, 331.228900)",
        "(276.971700, 276.279800, 331.269300)",
        "(276.490800, 277.167800, 330.474700)",
        "(275.641400, 278.586100, 329.483600)",
        "(275.134900, 277.554900, 330.816500)",
        "(274.942200, 278.903100, 329.557600)",
        "(274.636300, 281.451100, 327.125900)",
        "(274.071700, 279.082700, 329.887300)",
        "(273.380700, 279.212900, 330.146000)",
        "(273.003600, 282.306700, 327.169800)",
        "(272.852900, 284.602800, 325.045600)",
        "(272.487300, 285.848700, 324.263000)",
        "(272.171600, 288.087200, 322.328700)",
        "(271.712300, 291.222700, 319.405700)",
        "(271.313700, 291.730100, 319.429200)",
        "(271.261700, 292.859700, 318.619800)",
        "(271.232300, 298.854400, 312.961900)",
        "(271.003700, 309.885400, 302.312200)",
        "(270.711100, 327.976000, 284.688300)",
        "(270.662000, 356.407200, 256.690900)",
        "(270.762100, 359.349800, 253.984400)",
        "(271.038500, 359.794600, 253.929700)",
        "(271.287000, 2.371380, 251.758500)",
        "(271.508400, 9.977083, 244.713500)",
        "(271.847400, 12.355800, 242.722000)",
        "(271.988600, 9.426983, 245.776500)",
        "(272.094100, 2.155939, 253.245100)",
        "(272.114100, 358.445200, 257.335400)",
        "(272.210300, 1.818642, 254.470200)",
        "(272.337500, 357.495300, 259.093400)",
        "(272.507000, 355.397300, 261.336000)",
        "(272.883400, 350.130100, 266.753800)",
        "(273.055200, 345.732700, 271.408400)",
        "(272.941400, 343.405000, 273.921600)",
        "(272.925200, 339.802300, 277.911000)",
        "(273.082000, 338.107400, 279.731200)",
        "(273.774900, 337.091100, 280.759000)",
        "(274.418100, 335.930400, 281.725100)",
        "(274.807000, 332.320800, 285.596100)",
        "(275.276700, 329.152300, 288.981700)",
        "(275.515600, 327.891700, 290.218700)",
        "(275.726000, 324.490900, 293.521100)",
        "(276.090400, 323.282000, 295.083500)",
        "(276.856700, 324.425700, 293.973000)",
        "(277.277200, 320.836400, 296.954900)",
        "(277.201200, 317.604500, 300.219700)",
        "(277.173700, 313.161700, 305.182500)",
        "(277.632100, 311.299500, 306.796400)",
        "(278.458800, 310.380100, 307.203100)",
        "(279.024700, 309.313700, 307.893200)",
        "(279.269900, 308.124600, 308.976600)",
        "(279.484100, 305.031400, 311.894500)",
        "(279.666100, 302.451900, 314.182800)",
        "(280.084700, 302.090400, 314.317300)",
        "(280.830900, 301.917900, 313.853500)",
        "(281.134800, 301.267400, 314.153000)",
        "(281.198700, 299.314500, 315.726500)",
        "(280.982700, 297.775800, 317.075100)",
        "(281.098400, 296.393500, 318.035200)",
        "(281.377300, 295.298800, 318.578700)",
        "(281.596600, 294.662800, 319.017300)",
        "(281.900900, 293.877600, 319.283600)",
        "(281.925100, 292.781700, 319.823100)",
        "(281.676500, 291.313300, 321.039600)",
        "(281.783900, 290.735200, 321.243900)",
        "(281.956600, 290.316000, 321.322100)",
        "(281.984000, 289.192100, 321.902600)",
        "(281.978200, 288.238600, 322.608300)",
        "(281.995700, 287.328200, 322.978800)",
        "(281.805300, 286.978900, 322.886800)",
        "(281.739000, 286.895100, 322.825700)",
        "(281.500800, 286.073700, 323.333800)",
        "(281.421700, 284.339200, 325.003400)",
        "(281.430500, 284.380500, 324.652000)",
        "(281.289900, 284.976500, 323.766500)",
        "(281.181600, 285.228800, 323.513100)",
        "(281.266100, 284.556000, 324.065600)",
        "(281.182900, 284.739000, 323.810500)",
        "(280.793100, 285.274900, 323.166500)",
        "(280.625200, 285.733000, 322.557500)",
        "(280.490300, 285.629100, 322.637000)",
        "(280.069500, 285.116600, 323.365200)",
        "(279.980700, 285.243800, 323.310000)",
        "(280.023500, 285.979000, 322.184200)",
        "(279.869800, 285.631900, 322.593500)",
        "(279.344200, 284.552000, 324.002400)",
        "(278.928600, 283.221200, 325.299500)",
        "(278.653400, 281.881000, 327.015200)",
        "(278.378700, 282.147400, 326.809500)",
        "(278.023200, 282.974600, 326.035200)",
        "(277.797900, 283.259100, 325.946800)",
        "(277.437400, 283.887600, 325.596000)",
        "(277.080700, 285.250200, 324.326900)",
        "(276.812700, 286.647000, 323.331100)",
        "(276.476000, 286.973300, 323.342500)",
        "(276.312200, 286.940900, 323.535800)",
        "(276.043800, 288.107500, 322.750800)",
        "(275.772700, 290.669400, 320.496800)",
        "(275.556500, 293.614500, 317.818000)",
        "(275.298000, 296.297800, 315.411400)",
        "(275.095000, 297.926900, 313.987000)",
        "(274.698900, 299.440900, 312.884700)",
        "(274.344900, 301.679000, 311.124600)",
        "(274.113800, 303.795900, 309.273400)",
        "(273.930100, 306.354100, 307.095900)",
        "(273.850800, 307.594400, 306.164200)",
        "(273.674200, 312.713900, 301.555700)",
        "(273.625200, 314.383400, 300.180400)",
        "(273.617900, 316.527700, 298.436500)",
        "(273.737200, 317.678300, 297.604900)",
        "(273.797200, 318.660900, 296.748600)",
        "(273.849900, 320.303100, 295.489900)",
        "(274.045800, 322.439100, 293.731500)",
        "(274.135000, 320.661900, 295.763100)",
        "(273.980900, 319.053500, 297.967400)",
        "(273.937400, 319.204700, 298.040600)",
        "(274.126100, 320.327700, 297.138800)",
        "(274.620300, 320.855800, 296.629200)",
        "(275.024100, 321.052400, 296.551900)",
        "(275.183200, 321.239000, 296.661400)",
        "(275.244600, 321.685700, 296.384600)",
        "(275.522400, 322.730700, 295.532300)",
        "(275.832900, 321.552200, 296.683400)",
        "(275.896100, 318.961400, 299.567800)",
        "(276.209500, 317.454500, 301.368400)",
        "(276.501000, 317.134600, 301.679400)",
        "(277.127300, 316.411900, 302.119400)",
        "(277.551800, 313.272900, 305.233400)",
        "(277.934600, 310.943000, 307.638500)",
        "(278.239400, 310.002100, 308.535200)",
        "(278.455300, 309.852200, 308.662900)",
        "(279.089800, 309.051800, 309.080600)",
        "(279.541500, 307.579000, 310.324200)",
        "(279.668600, 304.996500, 312.834300)",
        "(280.036900, 303.566000, 314.083500)",
        "(280.364200, 303.112100, 314.291100)",
        "(280.930600, 302.236600, 314.799800)",
        "(281.321200, 300.438300, 316.219700)",
        "(281.674000, 298.882900, 317.705100)",
        "(281.935400, 298.054300, 318.080600)",
        "(282.061600, 297.831300, 318.127200)",
        "(282.355900, 296.403800, 319.193800)",
        "(282.722200, 294.373400, 320.894600)",
        "(282.894600, 293.292000, 321.449100)",
        "(282.961800, 292.101100, 322.079400)",
        "(282.934400, 291.604800, 322.481800)",
        "(282.918900, 290.618800, 323.181400)",
        "(282.928700, 289.799400, 323.382500)",
        "(282.915700, 288.785300, 323.974600)",
        "(282.990100, 287.130000, 325.271900)",
        "(282.951800, 286.702000, 325.426600)",
        "(282.858400, 286.176800, 325.480300)",
        "(282.818800, 285.378500, 325.915300)",
        "(282.814500, 284.781800, 326.116800)",
        "(282.840200, 284.200400, 326.481800)",
        "(282.729600, 282.722400, 327.613600)",
        "(282.494600, 281.784500, 328.244200)",
        "(282.451000, 281.420900, 328.281300)",
        "(282.445800, 281.021000, 328.360100)",
        "(282.393900, 280.582300, 328.450700)",
        "(282.368000, 280.477400, 328.390800)",
        "(282.299400, 280.710100, 327.808600)",
        "(282.080800, 281.037500, 327.340900)",
        "(281.879500, 280.843800, 327.375900)",
        "(281.689300, 281.354300, 326.633500)",
        "(281.537600, 281.547300, 326.302100)",
        "(281.298300, 281.307400, 326.380600)",
        "(281.075800, 280.845300, 326.818400)",
        "(280.726600, 280.091800, 327.577800)",
        "(280.356900, 279.998300, 327.701500)",
        "(280.171900, 280.362900, 327.297200)",
        "(279.710400, 280.818500, 326.750900)",
        "(279.309600, 281.075200, 326.700600)",
        "(278.929600, 281.658900, 326.277300)",
        "(278.547200, 283.659100, 324.427500)",
        "(278.397200, 284.521900, 323.665500)",
        "(278.152800, 285.150300, 323.298300)",
        "(277.856500, 286.022300, 322.638900)",
        "(277.531800, 285.835800, 323.174500)",
        "(277.119000, 286.491900, 322.955400)",
        "(276.956200, 286.950300, 322.568200)",
        "(276.593900, 287.940900, 321.965100)",
        "(276.183300, 289.538300, 320.807700)",
        "(275.748300, 290.786800, 319.851300)",
        "(275.356000, 290.732700, 320.403900)",
        "(275.136200, 290.418300, 321.024900)",
        "(274.592200, 290.375600, 321.615800)",
        "(274.144600, 293.051600, 319.481600)",
        "(273.992400, 296.638700, 316.319400)",
        "(273.875800, 299.979200, 313.385000)",
        "(273.811900, 301.294700, 312.274400)",
        "(273.632300, 303.573400, 310.465800)",
        "(273.637500, 303.292800, 311.189800)",
        "(273.824200, 305.624100, 309.361700)",
        "(274.200300, 310.778000, 304.681500)",
        "(274.400100, 313.726100, 301.994000)",
        "(274.756000, 318.115200, 298.102000)",
        "(275.194700, 320.690200, 295.980400)",
        "(275.560600, 320.376200, 296.658600)",
        "(275.902500, 319.855700, 297.591700)",
        "(276.055000, 320.231000, 297.302200)",
        "(276.318800, 320.291400, 297.587100)",
        "(276.599200, 321.588800, 296.633700)",
        "(277.041400, 320.482300, 297.768400)",
        "(277.467100, 319.210100, 299.192300)",
        "(277.665100, 318.770300, 299.688300)",
        "(278.083200, 318.663000, 299.878400)",
        "(278.424600, 316.838000, 301.621300)",
        "(278.752500, 315.228500, 303.361000)",
        "(279.315800, 313.664700, 304.642300)",
        "(279.568500, 313.141000, 305.056600)",
        "(279.842400, 311.478100, 306.649300)",
        "(280.091200, 309.799900, 308.216100)",
        "(280.499100, 309.298000, 308.596700)",
        "(281.077100, 308.351400, 309.221200)",
        "(281.353100, 307.931400, 309.474500)",
        "(281.640400, 306.397500, 310.703700)",
        "(281.726300, 304.568400, 312.553700)",
        "(282.032600, 303.566700, 313.241700)",
        "(282.175200, 303.241800, 313.353900)",
        "(282.489000, 302.098400, 314.153700)",
        "(282.738500, 300.813300, 315.105000)",
        "(283.048500, 299.761700, 315.876200)",
        "(283.310700, 298.659400, 316.475800)",
        "(283.605400, 297.400200, 317.311100)",
        "(283.776200, 296.808200, 317.685600)",
        "(283.974700, 295.210800, 318.803400)",
        "(284.065700, 293.049000, 320.568300)",
        "(284.161200, 291.863200, 321.313000)",
        "(284.392300, 290.508400, 322.044100)",
        "(284.438500, 289.632700, 322.685100)",
        "(284.478700, 287.992600, 323.843300)",
        "(284.459400, 286.987800, 324.287500)",
        "(284.434400, 285.721800, 325.118200)",
        "(284.392400, 284.680100, 325.698700)",
        "(284.327400, 284.410300, 325.653800)",
        "(284.308000, 283.151900, 326.449300)",
        "(284.181400, 281.826400, 327.430600)",
        "(283.899500, 281.053100, 327.843300)",
        "(283.694200, 280.736900, 327.811700)",
        "(283.580700, 280.509800, 327.885100)",
        "(283.356700, 279.859000, 328.276200)",
        "(283.005900, 279.799000, 328.139400)",
        "(282.708200, 280.224300, 327.515500)",
        "(282.477900, 280.954000, 326.646100)",
        "(282.346800, 280.875000, 326.686200)",
        "(281.974500, 280.385100, 327.287000)",
        "(281.519900, 280.057900, 327.564400)",
        "(281.064600, 279.769700, 327.966400)",
        "(280.607100, 279.972800, 327.753100)",
        "(280.350000, 280.199300, 327.493400)",
        "(279.945000, 280.376300, 327.529900)",
        "(279.528800, 279.585100, 328.661200)",
        "(278.960800, 279.867900, 328.552300)",
        "(278.543100, 280.852000, 327.637600)",
        "(278.302200, 281.067900, 327.476000)",
        "(277.657400, 282.104900, 326.781300)",
        "(277.291900, 283.238100, 325.916700)",
        "(277.138500, 284.806500, 324.531800)",
        "(276.863700, 287.479000, 322.149300)",
        "(276.680100, 288.885700, 320.897000)",
        "(276.430600, 290.023300, 320.070300)",
        "(276.082500, 291.648300, 318.969800)",
        "(275.839400, 294.316300, 316.655000)",
        "(275.753300, 296.361700, 314.818800)",
        "(275.704000, 297.971200, 313.442800)",
        "(275.660800, 302.693300, 309.011100)",
        "(275.760000, 305.416300, 306.417000)",
        "(275.763400, 306.121600, 306.094900)",
        "(275.738100, 307.992000, 304.611800)",
        "(275.727900, 309.652200, 303.088200)",
        "(275.680400, 313.173600, 299.750200)",
        "(275.691100, 316.615500, 296.736100)",
        "(275.855300, 320.162200, 293.352400)",
        "(275.929000, 322.995400, 290.703600)",
        "(275.841100, 324.648900, 289.223100)",
        "(275.726500, 327.240100, 287.075100)",
        "(275.869100, 328.348200, 286.291700)",
        "(276.107500, 329.218400, 285.775300)",
        "(276.391100, 328.605500, 286.640000)",
        "(276.546200, 328.583300, 286.844700)",
        "(276.747500, 331.174300, 284.501200)",
        "(276.819000, 331.862200, 283.913400)",
        "(276.875900, 331.936100, 284.239800)",
        "(277.019400, 332.467400, 283.958500)",
        "(277.213000, 332.802200, 283.683900)",
        "(277.443400, 332.328500, 284.182500)",
        "(277.738700, 332.437800, 284.464000)",
        "(278.188200, 332.315900, 284.603400)",
        "(278.556200, 331.250700, 285.812400)",
        "(278.679500, 330.732500, 286.478900)",
        "(278.944500, 329.659300, 287.667200)",
        "(279.118500, 328.364600, 289.047900)",
        "(279.222500, 327.066400, 290.538300)",
        "(279.394800, 325.671800, 291.966200)",
        "(279.538800, 324.504300, 293.118100)",
        "(279.832800, 322.433100, 295.116800)",
        "(280.096900, 321.763000, 295.863200)",
        "(280.455800, 320.742700, 296.721200)",
        "(280.710600, 319.508400, 297.750700)",
        "(280.793300, 318.470900, 298.844400)",
        "(280.943900, 317.028000, 300.417700)",
        "(281.219200, 316.455400, 300.808700)",
        "(281.598000, 314.669100, 302.394600)",
        "(281.955500, 314.186700, 302.951100)",
        "(282.197100, 314.194100, 302.793500)",
        "(282.737400, 313.829100, 302.700400)",
        "(283.067400, 313.247800, 303.146600)",
        "(283.188400, 312.147400, 304.101600)",
        "(283.337700, 310.951700, 305.112000)",
        "(283.410900, 310.362500, 305.618700)",
        "(283.557900, 309.184600, 306.639200)",
        "(283.871700, 307.968000, 307.616500)",
        "(283.987700, 306.547700, 308.767100)",
        "(283.841700, 305.118700, 310.205700)",
        "(283.864100, 304.387500, 310.858800)",
        "(284.028300, 303.650200, 311.284900)",
        "(284.426200, 302.661700, 311.776600)",
        "(284.554400, 301.237500, 312.867700)",
        "(284.526000, 300.165300, 313.630700)",
        "(284.471600, 299.824400, 313.778800)",
        "(284.452700, 298.803500, 314.508000)",
        "(284.491100, 298.063200, 314.898900)",
        "(284.556500, 297.329400, 315.183000)",
        "(284.458200, 296.871200, 315.056000)",
        "(284.263400, 296.240600, 315.503500)",
        "(283.979400, 295.046900, 316.491200)",
        "(283.873400, 294.584600, 316.474200)",
        "(283.839400, 293.627800, 316.916200)",
        "(283.687900, 292.662400, 317.541600)",
        "(283.589800, 292.412200, 317.583800)",
        "(283.320800, 291.708200, 317.900100)",
        "(282.880200, 291.196500, 318.124900)",
        "(282.641100, 290.862100, 318.011300)",
        "(282.397400, 290.040600, 318.423300)",
        "(282.160900, 289.706800, 318.647300)",
        "(281.696800, 289.290100, 318.837800)",
        "(281.289600, 289.036100, 318.783000)",
        "(281.064800, 289.073900, 318.549000)",
        "(280.902800, 288.651900, 318.697000)",
        "(280.757700, 288.392700, 318.958800)",
        "(280.397000, 287.847600, 319.543100)",
        "(279.923700, 287.483700, 319.764100)",
        "(279.678500, 287.883800, 319.398400)",
        "(279.282700, 287.305500, 319.826600)",
        "(279.004900, 286.329000, 320.887700)",
        "(278.533000, 284.963800, 322.563300)",
        "(278.191500, 286.366300, 321.083800)",
        "(277.918300, 286.796600, 320.750700)",
        "(277.628800, 286.278000, 321.648700)",
        "(277.412000, 286.488300, 321.513300)",
        "(276.975800, 287.131000, 321.051800)",
        "(276.470300, 287.650400, 321.035000)",
        "(276.216400, 288.963300, 320.092000)",
        "(276.366400, 291.366300, 317.755700)",
        "(276.424500, 293.233800, 315.891000)",
        "(276.272700, 297.693600, 311.725500)",
        "(275.927300, 300.401400, 309.340300)",
        "(275.337300, 304.290700, 305.985000)",
        "(274.902800, 309.100300, 301.540800)",
        "(274.782500, 311.109500, 299.704700)",
        "(274.642800, 315.712900, 295.563600)",
        "(274.406200, 321.309700, 290.507900)",
        "(274.262200, 325.880000, 286.396800)",
        "(274.379200, 331.148300, 281.625300)",
        "(274.473400, 333.268800, 279.703300)",
        "(274.608700, 336.124800, 277.365000)",
        "(274.726200, 338.725700, 275.376300)",
        "(274.869800, 342.986100, 271.666500)",
        "(275.099800, 344.340100, 270.870400)",
        "(275.268300, 343.980500, 271.498600)",
        "(275.647700, 344.299000, 271.644800)",
        "(275.985600, 344.697500, 271.659400)",
        "(276.159100, 345.774400, 271.014600)",
        "(276.370800, 345.718800, 271.522500)",
        "(276.534600, 344.656500, 272.737500)",
        "(276.845200, 343.447100, 274.259900)",
        "(277.190700, 342.496600, 275.522100)",
        "(277.663900, 341.125500, 276.917300)",
        "(278.029600, 339.222600, 279.036000)",
        "(278.210700, 338.337600, 280.064000)",
        "(278.436300, 335.967600, 282.491000)",
        "(278.439500, 332.545700, 286.049300)",
        "(278.614000, 328.200500, 290.626000)",
        "(279.250200, 325.005000, 293.739300)",
        "(279.565500, 324.078900, 294.587600)",
        "(280.056100, 321.880700, 296.908600)",
        "(280.609200, 320.152000, 298.658600)",
        "(281.408000, 319.454400, 299.027600)",
        "(281.984000, 318.275500, 299.920000)",
        "(282.193200, 317.496100, 300.630600)",
        "(282.589600, 315.609300, 302.163900)",
        "(282.886400, 313.392500, 304.171800)",
        "(283.167400, 311.544900, 305.799700)",
        "(283.721200, 310.510500, 306.226500)",
        "(284.003900, 309.997500, 306.419100)",
        "(284.492800, 308.546500, 307.387600)",
        "(284.696500, 306.556700, 308.811000)",
        "(284.819200, 304.491900, 310.358600)",
        "(284.875000, 302.336400, 311.963700)",
        "(284.952500, 301.510700, 312.509500)",
        "(285.418200, 300.090900, 313.193700)",
        "(285.607500, 298.394300, 314.234000)",
        "(285.499400, 296.461900, 315.648400)",
        "(285.459900, 295.579600, 316.053300)",
        "(285.441600, 295.091600, 316.218100)",
        "(285.252200, 294.156600, 316.656800)",
        "(285.126500, 293.205300, 317.116900)",
        "(285.027300, 292.336800, 317.439200)",
        "(284.642200, 291.139200, 318.250100)",
        "(284.383900, 290.680400, 318.510100)",
        "(283.991600, 289.939300, 318.847300)",
        "(283.776600, 288.950200, 319.415200)",
        "(283.386600, 288.016800, 319.984000)",
        "(282.982700, 288.278600, 319.533100)",
        "(282.851400, 288.749300, 318.833700)",
        "(282.520200, 289.114900, 318.026400)",
        "(281.991700, 289.061400, 318.037200)",
        "(281.589400, 289.869400, 316.963600)",
        "(281.142900, 290.967300, 315.703100)",
        "(280.919200, 290.995700, 315.680300)",
        "(280.486000, 291.997700, 314.640000)",
        "(280.058500, 292.751900, 313.860800)",
        "(279.511700, 293.089800, 313.652600)",
        "(279.161000, 294.508200, 312.377300)",
        "(278.983900, 295.247900, 311.620400)",
        "(278.416500, 296.995100, 310.010700)",
        "(277.682900, 298.639800, 308.594000)",
        "(277.003100, 299.429400, 308.168100)",
        "(276.345200, 300.852900, 307.156500)",
        "(276.093100, 301.636400, 306.540000)",
        "(275.827800, 303.069100, 305.423900)",
        "(275.435100, 305.322400, 303.451100)",
        "(275.106500, 307.667400, 301.545600)",
        "(274.867800, 309.553300, 299.925400)",
        "(274.729100, 311.347100, 298.360000)",
        "(274.531500, 314.519000, 295.731600)",
        "(274.426000, 318.139500, 292.493400)",
        "(274.439900, 320.488300, 290.582600)",
        "(274.538000, 322.883400, 288.479500)",
        "(274.527600, 324.419200, 287.056900)",
        "(274.356400, 327.757500, 284.202100)",
        "(274.068700, 332.975000, 279.621300)",
        "(274.188200, 337.201200, 275.716100)",
        "(274.475400, 339.117600, 274.032400)",
        "(274.528000, 340.050600, 273.338600)",
        "(274.542600, 342.141400, 271.735200)",
        "(274.670700, 342.809300, 271.468000)",
        "(274.731200, 342.934200, 271.697500)",
        "(274.829400, 343.960700, 271.129200)",
        "(274.969300, 344.102800, 271.110800)",
        "(275.085100, 344.235700, 271.343400)",
        "(275.063000, 344.540000, 271.577000)",
        "(275.232800, 343.071800, 273.359500)",
        "(275.468900, 342.336300, 274.363700)",
        "(275.597600, 342.207800, 274.764800)",
        "(275.789100, 342.108700, 275.024200)",
        "(276.078300, 341.002100, 276.479700)",
        "(276.470500, 340.497700, 277.336800)",
        "(277.004900, 339.857900, 277.974500)",
        "(277.219400, 338.690900, 279.194700)",
        "(277.386300, 336.761900, 281.372800)",
        "(277.621200, 335.744800, 282.694000)",
        "(278.031400, 334.884200, 283.487300)",
        "(278.369200, 334.107200, 284.205900)",
        "(278.430900, 333.494300, 284.854900)",
        "(278.693100, 331.959200, 286.514000)",
        "(278.973600, 330.796400, 287.593200)",
        "(279.263000, 328.790900, 289.467700)",
        "(279.455800, 328.581500, 289.527900)",
        "(279.625400, 328.095500, 289.799600)",
        "(280.127300, 325.331300, 292.165200)",
        "(280.231200, 323.010100, 294.354600)",
        "(280.268400, 321.686000, 295.579900)",
        "(280.601400, 320.952600, 295.626200)",
        "(280.819700, 319.895200, 296.323800)",
        "(281.192200, 317.281300, 298.408000)",
        "(281.376400, 314.007300, 301.089700)",
        "(281.321000, 310.519700, 304.212500)",
        "(281.435800, 307.218400, 307.081400)",
        "(281.604500, 306.005100, 307.951800)",
        "(282.260700, 303.587800, 309.682200)",
        "(283.007400, 301.526000, 310.994000)",
        "(283.266900, 299.546200, 312.066900)",
        "(283.123000, 296.978500, 314.334800)",
        "(283.084700, 295.714100, 315.421600)",
        "(283.196000, 294.305200, 316.141400)",
        "(283.254500, 292.801100, 317.007600)",
        "(283.222500, 291.281800, 318.095600)",
        "(283.120100, 290.443500, 318.421900)",
        "(283.050400, 289.916100, 318.691200)",
        "(282.863200, 289.271500, 318.829100)",
        "(282.743500, 288.134300, 319.400100)",
        "(282.571000, 286.766600, 320.854400)",
        "(282.342300, 286.764200, 320.515000)",
        "(282.273600, 287.018100, 320.033100)",
        "(282.076100, 287.613000, 319.158900)",
        "(281.619200, 287.691900, 318.982600)",
        "(281.318700, 287.650100, 318.961000)",
        "(281.090300, 287.747500, 318.626600)",
        "(281.003000, 287.518200, 318.716100)",
        "(280.809100, 287.196100, 319.093600)",
        "(280.439300, 288.522700, 317.698900)",
        "(280.036800, 289.118000, 317.048800)",
        "(279.716200, 289.388200, 316.859400)",
        "(279.207800, 290.169600, 316.098900)",
        "(278.797900, 291.435700, 314.965100)",
        "(278.361800, 291.587500, 314.826600)",
        "(277.954900, 291.996100, 314.785400)",
        "(277.872300, 292.176600, 314.789000)",
        "(277.683200, 292.959200, 313.868000)",
        "(277.122300, 293.208000, 313.607800)",
        "(276.461500, 293.044000, 314.244700)",
        "(275.887400, 294.314500, 313.067200)",
        "(275.465500, 294.613300, 312.897400)",
        "(275.219700, 294.550700, 313.106000)",
        "(274.871200, 296.104100, 311.945600)",
        "(274.593300, 298.487100, 309.772800)",
        "(274.278400, 300.928400, 307.701800)",
        "(274.017800, 305.851100, 303.153100)",
        "(273.979500, 308.498900, 300.597800)",
        "(273.885700, 314.407300, 294.847400)",
        "(273.873000, 317.938600, 291.627100)",
        "(273.916700, 320.399900, 289.560100)",
        "(273.962200, 323.950300, 286.327000)",
        "(273.949800, 325.645100, 284.866900)",
        "(273.971800, 329.336200, 281.642000)",
        "(274.182300, 332.587200, 278.703700)",
        "(274.383900, 334.426600, 277.243900)",
        "(274.639800, 337.423400, 274.639700)",
        "(274.755000, 339.276600, 272.998700)",
        "(275.000800, 342.043500, 270.567300)",
        "(275.207600, 344.113800, 268.867200)",
        "(275.502300, 345.638700, 267.772300)",
        "(275.933100, 347.005600, 266.798900)",
        "(276.126700, 346.825200, 267.104500)",
        "(276.509900, 347.898300, 266.199800)",
        "(276.926600, 348.062100, 266.374200)",
        "(277.188800, 347.297800, 267.441900)",
        "(277.408100, 345.351300, 269.644300)",
        "(277.523300, 344.906300, 270.158900)",
        "(277.870800, 345.158400, 270.128400)",
        "(278.261500, 344.006800, 271.327400)",
        "(278.580500, 341.956800, 273.360200)",
        "(278.843800, 340.069000, 275.329900)",
        "(278.980200, 339.239000, 276.182000)",
        "(279.117900, 336.427900, 278.950200)",
        "(279.245700, 332.260200, 283.257800)",
        "(279.540100, 329.950400, 285.599700)",
        "(280.133500, 328.206700, 287.152400)",
        "(280.395500, 327.305200, 287.851600)",
        "(280.760200, 325.143400, 289.825900)",
        "(280.921800, 322.942200, 291.958300)",
        "(280.996700, 320.650000, 294.285800)",
        "(281.610400, 318.384700, 296.447300)",
        "(282.065400, 317.951100, 296.609200)",
        "(282.780600, 316.089400, 297.687700)",
        "(282.706200, 313.414300, 300.407800)",
        "(282.621100, 312.005200, 301.868800)",
        "(283.063400, 310.401900, 302.991800)",
        "(283.303800, 309.527800, 303.685500)",
        "(283.619000, 307.739200, 304.990800)",
        "(283.655400, 306.430100, 306.030300)",
        "(283.632500, 305.432500, 306.711400)",
        "(283.659600, 304.199300, 307.465600)",
        "(283.685300, 303.340500, 308.157300)",
        "(283.774700, 302.130300, 309.096500)",
        "(283.873300, 301.087300, 309.577900)",
        "(283.730300, 299.835100, 310.499600)",
        "(283.440900, 299.713600, 310.361400)",
        "(283.400800, 299.543500, 310.272900)",
        "(283.279100, 298.546800, 310.857900)",
        "(283.092400, 297.557900, 311.641800)",
        "(282.904800, 297.228800, 311.712300)",
        "(282.796400, 297.135200, 311.470900)",
        "(282.730800, 297.142600, 311.334200)",
        "(282.448800, 297.057500, 311.311600)",
        "(282.087800, 297.077000, 311.173700)",
        "(281.948000, 297.099600, 311.043200)",
        "(281.647400, 297.273300, 310.700100)",
        "(281.292400, 297.300000, 310.600800)",
        "(280.998900, 297.140400, 310.608600)",
        "(280.597500, 297.751700, 309.905100)",
        "(280.095500, 298.537000, 309.166900)",
        "(279.641200, 298.690900, 309.097700)",
        "(279.451600, 298.748800, 309.084100)",
        "(279.142900, 299.074000, 308.897900)",
        "(278.714500, 299.835500, 308.250600)",
        "(278.345500, 300.443300, 307.763800)",
        "(278.064700, 302.079600, 306.263500)",
        "(277.916000, 302.767500, 305.596700)",
        "(277.588900, 303.785400, 304.718300)",
        "(277.286200, 304.823900, 303.888300)",
        "(277.117700, 306.071800, 302.876300)",
        "(276.917700, 307.191000, 301.994800)",
        "(276.705200, 307.564100, 301.817300)",
        "(276.387400, 308.291500, 301.504100)",
        "(276.207400, 309.344200, 300.666700)",
        "(276.115400, 310.870400, 299.516500)",
        "(276.041000, 312.653200, 297.964600)",
        "(276.004200, 314.327800, 296.429500)",
        "(276.040500, 317.325100, 293.694700)",
        "(276.030600, 319.660900, 291.774900)",
        "(276.021300, 321.371100, 290.423700)",
        "(276.111100, 323.073000, 288.968400)",
        "(276.129000, 324.206600, 287.997900)",
        "(276.183000, 326.282300, 286.279300)",
        "(276.253400, 329.113600, 283.789400)",
        "(276.421400, 329.936400, 283.280400)",
        "(276.578600, 330.474900, 283.073800)",
        "(276.578000, 331.203200, 282.494400)",
        "(276.687100, 333.034200, 281.076800)",
        "(276.944500, 333.951000, 280.350000)",
        "(277.339200, 333.837000, 280.759200)",
        "(277.790000, 333.484200, 281.284500)",
        "(277.949100, 333.489600, 281.209600)",
        "(277.912200, 333.387300, 281.463200)",
        "(277.713600, 333.132900, 282.226100)",
        "(277.787300, 333.003500, 282.429300)",
        "(278.036800, 332.466900, 283.008600)",
        "(278.178700, 331.797200, 283.676100)",
        "(278.656200, 330.379500, 284.946500)",
        "(279.006700, 328.798200, 286.254800)",
        "(278.838100, 326.841700, 288.343600)",
        "(278.994300, 324.141000, 291.365300)",
        "(279.370000, 322.806000, 292.546400)",
        "(280.166700, 320.598100, 294.260900)",
        "(280.657100, 318.617300, 296.098400)",
        "(280.885400, 317.174300, 297.524500)",
        "(281.033100, 315.873400, 298.635300)",
        "(281.115300, 315.041800, 299.359900)",
        "(281.340000, 313.653700, 300.521800)",
        "(281.768500, 312.022400, 301.743300)",
        "(281.828800, 309.835500, 303.595700)",
        "(281.792600, 307.542400, 305.892700)",
        "(281.945700, 306.555400, 306.779500)",
        "(282.577400, 304.394000, 308.541400)",
        "(283.348200, 302.402800, 310.379800)",
        "(284.194500, 301.322500, 311.219000)",
        "(284.897500, 299.651100, 312.358800)",
        "(285.058600, 298.504400, 313.454900)",
        "(285.233000, 296.099500, 315.935500)",
        "(285.589100, 293.965200, 317.938100)",
        "(286.074200, 292.526000, 319.158100)",
        "(286.337300, 291.972700, 319.419900)",
        "(286.384300, 291.823400, 319.439000)",
        "(286.341900, 291.422300, 319.641700)",
        "(286.215600, 290.842900, 320.030300)",
        "(286.145900, 290.323700, 320.326300)",
        "(286.092200, 290.375200, 320.167300)",
        "(286.084000, 290.424000, 319.953000)",
        "(286.064300, 290.030900, 320.110300)",
        "(285.945300, 290.248300, 319.915700)",
        "(285.906800, 290.754600, 319.090800)",
        "(285.887100, 291.074300, 318.626800)",
        "(285.812400, 291.297500, 318.129200)",
        "(285.586100, 290.913200, 318.389600)",
        "(285.470800, 290.362500, 318.889300)",
        "(285.481200, 290.068200, 319.018400)",
        "(285.569300, 289.662200, 319.108400)",
        "(285.580000, 289.111200, 319.606100)",
        "(285.474800, 288.232100, 320.526900)",
        "(285.297000, 287.115200, 321.622300)",
        "(285.191400, 286.096800, 322.779500)",
        "(285.454700, 286.408200, 322.236800)",
        "(285.727100, 286.745900, 321.709300)",
        "(285.891500, 286.758200, 321.439600)",
        "(285.685500, 286.343000, 321.876600)",
        "(285.412300, 285.908900, 322.249100)",
        "(285.223100, 285.331100, 322.762200)",
        "(285.227800, 285.335500, 322.701500)",
        "(285.214700, 285.026900, 322.701800)",
        "(285.011700, 284.525200, 323.243900)",
        "(284.744600, 284.832500, 322.884500)",
        "(284.697500, 285.215500, 322.381700)",
        "(284.719300, 285.293900, 322.202800)",
        "(284.644600, 284.989800, 322.368500)",
        "(284.239700, 285.131100, 322.203300)",
        "(283.787600, 285.408600, 321.844300)",
        "(283.394400, 285.490800, 321.617100)",
        "(283.248300, 285.591100, 321.445500)",
        "(282.933000, 285.021100, 321.852500)",
        "(282.504400, 284.437300, 322.523500)",
        "(282.036300, 284.149200, 322.785200)",
        "(281.668200, 283.907200, 323.068300)",
        "(281.513900, 283.726300, 323.210100)",
        "(281.230300, 283.203000, 323.768200)",
        "(280.718000, 282.694200, 324.501600)",
        "(280.176200, 280.975400, 326.457500)",
        "(279.763200, 280.059100, 327.564700)",
        "(279.535100, 279.845100, 327.832500)",
        "(279.089800, 279.627900, 328.270700)",
        "(278.676100, 280.242200, 327.848900)",
        "(278.229200, 281.068200, 327.246300)",
        "(277.871500, 281.196000, 327.259200)",
        "(277.151400, 280.578200, 328.252500)",
        "(276.608100, 279.978100, 329.340000)",
        "(276.179100, 281.079100, 328.671700)",
        "(275.741300, 282.236800, 327.883900)",
        "(275.437600, 284.702700, 325.898700)",
        "(275.313200, 286.167600, 324.643700)",
        "(274.956900, 289.858100, 321.336400)",
        "(274.676200, 295.618800, 316.148800)",
        "(274.531700, 300.416600, 311.638400)",
        "(274.523500, 304.851100, 307.756000)",
        "(274.527800, 308.147800, 304.738100)",
        "(274.540100, 314.421400, 298.801900)",
        "(274.648000, 319.499100, 294.298500)",
        "(274.896700, 322.519100, 291.811000)",
        "(275.250400, 325.060600, 289.685900)",
        "(275.361400, 326.616200, 288.317400)",
        "(275.386600, 328.049800, 287.380600)",
        "(275.524800, 328.732600, 287.532300)",
        "(276.040100, 330.118300, 286.546400)",
        "(276.818900, 330.060600, 286.658900)",
        "(277.102600, 329.209200, 287.613200)",
        "(277.572700, 328.238000, 289.043700)",
        "(278.089400, 328.561200, 289.121900)",
        "(278.585500, 328.465800, 289.503700)",
        "(279.182300, 327.956500, 290.329900)",
        "(279.556800, 327.457200, 290.915600)",
        "(280.160900, 326.532100, 291.893400)",
        "(280.473900, 325.093300, 293.465300)",
        "(280.646100, 323.624700, 295.478300)",
        "(280.897800, 323.304900, 295.987500)",
        "(281.611100, 322.213500, 296.972700)",
        "(282.191900, 319.365900, 299.651600)",
        "(282.465700, 317.870100, 301.519600)",
        "(283.119600, 316.567300, 302.773100)",
        "(284.083300, 314.984900, 303.966900)",
        "(284.545200, 314.175700, 304.478500)",
        "(285.123100, 312.175400, 306.261300)",
        "(285.220200, 311.077000, 307.676100)",
        "(285.703500, 310.856200, 307.568500)",
        "(286.325300, 310.262800, 307.596900)",
        "(286.601200, 309.563400, 308.072600)",
        "(286.943100, 308.306200, 309.038900)",
        "(287.287900, 307.157400, 309.940600)",
        "(287.581500, 306.456200, 310.193800)",
        "(287.815100, 305.080900, 310.842600)",
        "(287.886400, 304.112200, 311.593900)",
        "(287.922100, 302.315000, 312.946700)",
        "(287.874400, 301.051600, 313.649600)",
        "(287.666300, 300.015800, 314.175000)",
        "(287.546300, 299.160700, 314.461200)",
        "(287.607700, 298.682400, 314.578500)",
        "(287.743500, 297.370100, 315.212000)",
        "(287.527900, 296.158100, 315.893700)",
        "(287.239200, 295.534000, 316.031500)",
        "(287.097300, 294.814600, 316.192500)",
        "(286.906200, 294.440100, 316.363800)",
        "(286.530200, 293.891700, 316.515700)",
        "(286.269700, 293.675400, 316.203400)",
        "(285.984800, 293.220600, 316.268900)",
        "(285.660700, 292.613700, 316.436400)",
        "(285.413300, 292.492700, 316.322700)",
        "(285.020200, 291.904100, 316.692000)",
        "(284.810000, 292.296000, 316.110600)",
        "(284.556700, 292.530900, 315.577300)",
        "(283.779800, 292.875800, 315.220400)",
        "(283.330600, 292.661300, 315.495800)",
        "(282.675400, 291.773700, 316.390200)",
        "(282.425400, 291.360100, 316.777100)",
        "(282.265300, 290.901400, 317.362500)",
        "(281.942700, 290.493700, 318.018900)",
        "(281.720300, 290.563900, 317.863200)",
        "(281.213900, 291.078200, 317.332300)",
        "(280.626000, 290.428800, 318.250100)",
        "(279.961000, 289.569500, 319.386200)",
        "(279.467900, 289.049700, 320.022900)",
        "(279.298000, 288.961200, 320.142700)",
        "(278.954000, 289.558000, 319.576800)",
        "(278.373600, 289.686800, 319.534100)",
        "(277.846900, 288.542100, 321.037800)",
        "(277.426300, 288.509800, 321.219700)",
        "(277.303100, 288.686100, 321.138800)",
        "(277.060800, 288.699200, 321.408000)",
        "(276.759700, 288.574900, 321.867100)",
        "(276.353200, 290.159200, 320.679700)",
        "(276.035500, 292.291400, 318.842200)",
        "(275.872900, 292.927300, 318.340500)",
        "(275.697300, 293.815600, 317.841400)",
        "(275.653600, 296.192300, 315.812400)",
        "(275.668200, 298.458300, 314.013900)",
        "(275.738200, 300.902600, 312.081500)",
        "(275.824600, 302.794600, 310.348400)",
        "(276.058800, 305.748700, 307.666700)",
        "(276.388200, 307.542300, 306.253900)",
        "(276.506100, 309.683500, 304.579800)",
        "(276.664700, 310.638700, 304.044300)",
        "(276.824400, 310.974200, 303.926600)",
        "(277.192700, 311.992400, 303.323400)",
        "(277.605800, 311.854600, 303.796400)",
        "(278.101000, 311.092200, 304.818500)",
        "(278.594400, 311.136600, 305.003400)",
        "(278.728700, 310.427500, 305.918300)",
        "(278.884900, 308.473100, 308.354600)",
        "(279.232100, 307.489600, 309.580000)",
        "(279.674600, 308.005300, 309.114800)",
        "(279.913200, 308.118700, 309.055100)",
        "(280.365600, 307.889300, 309.501000)",
        "(280.863200, 307.125200, 310.333100)",
        "(281.258500, 306.548900, 311.022200)",
        "(281.348900, 305.923700, 311.954100)",
        "(281.563900, 305.831000, 312.243500)",
        "(281.760100, 305.759900, 312.297300)",
        "(282.190900, 305.271000, 312.846900)",
        "(282.535000, 304.254600, 313.923200)",
        "(282.853800, 303.957400, 314.381300)",
        "(283.365200, 304.622500, 313.672800)",
        "(283.634900, 304.782700, 313.421300)",
        "(284.061800, 304.794000, 313.402700)",
        "(284.453000, 304.757100, 313.362700)",
        "(284.667100, 304.317700, 313.652100)",
        "(284.805300, 303.155600, 314.774600)",
        "(284.861000, 302.857500, 315.014200)",
        "(285.073500, 302.467000, 315.169500)",
        "(285.390800, 302.274500, 315.166200)",
        "(285.621500, 302.074200, 315.016300)",
        "(285.768500, 301.831500, 314.965100)",
        "(285.856900, 301.405900, 315.332700)",
        "(286.203700, 300.571100, 315.886600)",
        "(286.554900, 299.623200, 316.324700)",
        "(286.681700, 297.934900, 317.908500)",
        "(286.934600, 296.121300, 319.699500)",
        "(287.109400, 295.674700, 320.042000)",
        "(287.571300, 295.035800, 320.329400)",
        "(287.821300, 294.415800, 320.616700)",
        "(287.880000, 293.869000, 320.975300)",
        "(287.833000, 292.754100, 321.691700)",
        "(287.705900, 292.118400, 322.191000)",
        "(287.411800, 291.075900, 322.958300)",
        "(287.288900, 290.437100, 323.175000)",
        "(287.229600, 289.884600, 323.291700)",
        "(287.111900, 289.290200, 323.498400)",
        "(287.042300, 288.982100, 323.620100)",
        "(286.888500, 288.275500, 323.933900)",
        "(286.603300, 287.808400, 324.021800)",
        "(286.300400, 287.028300, 324.493500)",
        "(285.949100, 285.856200, 325.484400)",
        "(285.756600, 285.213000, 326.024900)",
        "(285.493200, 283.998300, 327.027500)",
        "(285.266200, 283.572200, 327.271600)",
        "(284.951700, 283.754000, 326.960100)",
        "(284.319600, 283.667300, 326.975200)",
        "(283.951700, 283.528600, 327.110800)",
        "(283.271600, 283.087800, 327.560000)",
        "(282.632700, 282.867200, 327.737100)",
        "(281.940500, 282.889800, 327.774100)",
        "(281.463100, 282.224600, 328.451300)",
        "(281.250700, 281.907200, 328.755100)",
        "(280.720800, 281.598200, 329.016400)",
        "(280.247700, 281.016600, 329.522400)",
        "(279.492600, 280.714400, 329.985400)",
        "(278.894000, 280.346200, 330.589300)",
        "(278.605500, 280.311800, 330.766700)",
        "(278.038100, 280.537300, 330.675100)",
        "(277.519900, 281.286100, 330.020200)",
        "(277.011700, 282.435900, 329.075600)",
        "(276.614500, 283.488100, 328.306800)",
        "(276.445600, 283.801500, 328.130900)",
        "(276.216800, 284.701700, 327.472000)",
        "(276.123800, 287.902000, 324.353500)",
        "(275.913700, 290.785900, 321.726900)",
        "(275.669500, 292.659800, 320.315900)",
        "(275.594800, 294.614300, 318.484700)",
        "(275.463100, 299.370100, 313.920100)",
        "(275.456800, 302.714800, 310.928100)",
        "(275.484800, 305.303600, 308.682900)",
        "(275.595000, 307.872700, 306.477100)",
        "(275.769800, 309.080400, 305.436400)",
        "(276.128900, 310.695500, 304.028200)",
        "(276.359400, 311.989000, 303.007300)",
        "(276.510600, 314.107200, 301.271800)",
        "(276.698100, 317.309700, 298.397300)",
        "(276.802000, 318.304000, 297.616300)",
        "(277.048100, 319.539700, 296.782900)",
        "(277.420200, 320.864200, 295.656900)",
        "(277.949900, 320.523700, 296.063500)",
        "(278.286500, 319.676900, 297.327800)",
        "(278.444900, 319.740100, 297.556900)",
        "(278.945300, 320.216000, 297.274100)",
        "(279.556000, 320.177900, 297.247600)",
        "(280.004700, 319.431900, 298.354600)",
        "(280.514600, 319.224800, 298.881300)",
        "(280.824300, 319.205700, 298.894500)",
        "(281.437300, 318.767300, 299.399100)",
        "(281.917300, 317.303300, 301.100700)",
        "(282.496300, 316.302400, 302.284900)",
        "(283.244200, 315.282100, 303.088300)",
        "(283.583500, 314.489600, 303.832200)",
        "(284.038100, 312.851200, 305.577000)",
        "(284.391100, 311.120400, 307.263800)",
        "(284.705000, 309.789200, 308.602800)",
        "(285.229000, 308.784500, 309.579600)",
        "(285.527600, 308.385600, 309.808300)",
        "(286.081800, 307.207700, 310.584300)",
        "(286.502200, 305.870200, 311.908000)",
        "(286.949200, 305.293500, 312.240100)",
        "(287.500800, 304.622700, 312.491500)",
        "(287.760200, 303.963100, 312.967100)",
        "(288.195500, 302.213300, 314.341700)",
        "(288.593700, 300.548900, 315.620800)",
        "(288.843100, 298.898500, 316.781000)",
        "(288.816600, 297.580400, 317.676900)",
        "(288.825000, 297.114300, 317.879600)",
        "(289.114400, 296.264200, 318.092400)",
        "(289.251300, 294.886800, 318.701100)",
        "(288.989000, 293.072900, 320.210400)",
        "(288.880700, 291.982900, 320.954100)",
        "(288.932500, 291.492200, 321.167200)",
        "(289.076200, 290.516500, 321.512300)",
        "(288.965700, 289.077200, 322.399900)",
        "(288.667100, 288.567700, 322.606900)",
        "(288.597000, 288.435100, 322.405600)",
        "(288.451200, 287.909800, 322.256900)",
        "(288.146600, 286.821900, 323.085800)",
        "(287.939800, 286.160600, 323.444600)",
        "(287.802400, 285.702100, 323.314500)",
        "(287.314700, 285.152700, 323.590600)",
        "(287.079600, 284.711400, 323.942300)",
        "(286.689400, 283.765200, 324.530900)",
        "(286.326700, 283.103000, 324.915200)",
        "(285.859900, 282.898300, 324.980400)",
        "(285.413300, 282.811200, 324.943000)",
        "(285.221900, 282.821400, 324.895200)",
        "(284.962000, 283.455000, 324.133300)",
        "(284.727200, 283.737800, 323.757900)",
        "(284.167300, 283.586200, 323.971300)",
        "(283.531200, 283.373100, 324.245000)",
        "(283.210500, 283.225500, 324.446800)",
        "(282.586700, 282.456800, 325.359600)",
        "(281.878400, 282.317200, 325.646500)",
        "(281.386400, 282.217200, 325.840100)",
        "(280.981300, 282.245600, 325.971400)",
        "(280.724500, 282.093100, 326.179000)",
        "(280.143500, 282.261900, 326.174500)",
        "(279.529700, 283.343300, 325.197000)",
        "(279.017500, 283.941000, 324.860300)",
        "(278.869100, 283.568600, 325.470700)",
        "(278.472000, 283.006900, 326.613900)",
        "(278.121200, 283.468800, 326.494800)",
        "(277.797800, 285.056900, 325.133100)",
        "(277.479400, 286.038700, 324.671300)",
        "(277.131100, 287.136300, 324.124100)",
        "(277.048500, 288.141700, 323.277600)",
        "(276.961200, 291.589100, 320.111000)",
        "(277.009900, 295.702000, 316.132700)",
        "(277.110000, 298.088300, 313.809800)",
        "(277.037500, 299.630800, 312.664600)",
        "(276.890600, 300.835800, 311.767100)",
        "(276.624100, 303.128400, 309.860600)",
        "(276.661700, 304.478400, 308.745100)",
        "(276.815200, 305.267000, 308.187800)",
        "(276.845100, 304.774400, 308.969800)",
        "(276.796800, 304.818000, 309.159900)",
        "(276.666000, 307.295400, 307.007400)",
        "(276.695500, 309.011300, 305.538500)",
        "(276.838300, 309.459900, 305.306200)",
        "(277.144200, 310.122900, 304.895200)",
        "(277.234300, 310.336200, 304.821800)",
        "(277.325300, 310.541000, 304.775900)",
        "(277.353300, 311.330900, 304.265100)",
        "(277.563500, 311.129400, 304.771100)",
        "(277.946000, 311.128800, 304.945400)",
        "(278.135500, 311.427500, 304.712300)",
        "(278.370000, 311.327700, 304.972300)",
        "(278.551700, 311.002800, 305.469000)",
        "(278.771400, 310.707800, 306.058000)",
        "(279.102600, 310.533100, 306.517600)",
        "(279.370500, 310.920300, 306.236600)",
        "(279.834800, 311.678500, 305.459400)",
        "(280.322500, 311.907100, 305.366800)",
        "(280.815400, 311.853700, 305.525800)",
        "(281.151000, 311.727700, 305.683100)",
        "(281.302900, 311.483100, 306.032700)",
        "(281.687700, 310.444300, 307.150600)",
        "(282.172000, 308.952100, 308.702300)",
        "(282.804200, 308.225600, 309.566700)",
        "(283.409000, 307.396400, 310.175400)",
        "(283.555400, 306.619300, 310.811800)",
        "(283.395400, 304.509100, 313.078600)",
        "(283.410100, 302.711300, 315.129700)",
        "(283.919100, 301.516100, 316.068900)",
        "(284.394900, 301.203400, 316.265700)",
        "(284.654400, 301.310100, 316.063700)",
        "(285.184500, 301.575600, 315.487200)",
        "(285.600000, 300.366100, 316.286800)",
        "(285.698800, 298.686900, 318.170500)",
        "(286.090900, 297.646000, 319.135300)",
        "(286.386400, 296.881800, 319.462300)",
        "(286.780100, 295.486400, 320.663900)",
        "(286.938200, 294.408100, 321.633000)",
        "(287.357800, 294.190300, 321.509600)",
        "(287.931700, 293.839500, 321.416400)",
        "(288.069400, 293.278600, 321.698600)",
        "(288.111200, 292.026800, 322.842000)",
        "(288.169300, 291.122100, 323.443100)",
        "(288.375800, 290.968000, 323.164600)",
        "(288.550300, 290.262900, 323.267700)",
        "(288.510400, 289.844300, 323.492600)",
        "(288.372900, 288.996700, 323.975700)",
        "(288.296800, 288.490800, 324.017000)",
        "(288.249600, 287.899200, 324.244300)",
        "(288.218300, 287.264300, 324.508800)",
        "(288.165300, 287.035600, 324.498800)",
        "(287.930000, 286.540700, 324.494600)",
        "(287.700000, 286.257800, 324.463000)",
        "(287.490300, 285.769100, 324.440400)",
        "(287.222500, 284.952600, 324.951800)",
        "(287.066600, 284.571300, 325.209100)",
        "(286.743500, 284.530700, 324.966500)",
        "(286.540900, 284.336600, 324.712100)",
        "(286.015000, 284.237500, 324.512800)",
        "(285.301800, 284.012500, 324.552600)",
        "(284.963300, 284.077300, 324.448200)",
        "(284.408200, 284.681200, 323.681500)",
        "(283.939900, 284.871800, 323.156900)",
        "(283.320500, 283.931300, 324.081400)",
        "(282.542300, 283.867100, 323.958200)",
        "(282.131600, 284.084700, 323.612200)",
        "(281.428900, 283.267700, 324.543400)",
        "(280.805200, 282.320100, 325.659400)",
        "(280.226100, 282.664200, 325.354800)",
        "(279.572800, 282.824500, 325.132000)",
        "(279.171100, 282.953000, 325.051900)",
        "(278.361500, 282.798700, 325.531100)",
        "(277.689400, 282.179400, 326.387600)",
        "(277.187500, 282.459200, 326.390100)",
        "(276.770800, 282.844700, 326.189500)",
        "(276.534700, 282.968600, 326.164300)",
        "(276.066900, 283.152100, 326.531400)",
        "(275.687300, 284.488800, 325.591200)",
        "(275.566600, 285.624100, 324.514800)",
        "(275.322800, 287.529900, 323.008500)",
        "(274.948900, 290.031700, 320.952000)",
        "(274.594600, 293.572000, 317.898600)",
        "(274.584900, 295.880100, 316.076300)",
        "(274.602300, 296.159000, 316.225800)",
        "(274.520300, 297.196600, 315.434500)",
        "(274.655500, 298.829300, 314.112400)",
        "(275.278300, 301.919100, 311.283900)",
        "(275.683000, 307.441700, 306.065800)",
        "(276.132100, 308.123100, 305.751000)",
        "(276.493600, 310.379800, 304.060300)",
        "(276.694200, 312.130000, 302.473600)",
        "(277.043100, 314.906400, 299.910400)",
        "(277.213300, 315.396900, 299.851200)",
        "(277.438400, 316.651500, 298.822800)",
        "(277.753400, 318.199300, 297.604100)",
        "(277.899100, 318.902700, 297.033100)",
        "(278.141600, 318.347800, 297.729900)",
        "(278.568500, 316.440800, 299.935900)",
        "(278.930300, 315.952800, 300.635900)",
        "(279.201700, 316.132600, 300.649400)",
        "(279.346500, 315.793400, 301.062300)",
        "(279.689900, 314.298600, 302.801100)",
        "(280.275700, 312.842500, 304.501200)",
        "(281.067400, 312.419400, 304.858900)",
        "(281.440400, 312.360600, 304.894600)",
        "(281.929700, 312.045100, 305.405700)",
        "(282.263500, 310.948900, 306.641700)",
        "(282.814900, 309.539000, 308.150400)",
        "(283.327500, 308.967800, 308.789200)",
        "(284.030400, 308.360700, 309.271500)",
        "(284.382700, 307.923800, 309.608800)",
        "(284.888100, 307.482600, 310.101500)",
        "(285.279500, 306.694500, 310.800700)",
        "(285.824400, 305.462400, 311.766600)",
        "(286.158100, 303.921200, 313.089800)",
        "(286.341100, 303.096000, 313.826800)",
        "(286.725100, 301.011400, 315.790100)",
        "(287.313000, 299.624700, 316.847400)",
        "(287.878100, 298.762600, 317.213000)",
        "(288.650800, 297.829500, 317.688500)",
        "(289.014200, 297.104000, 318.059600)",
        "(289.357200, 295.234300, 319.433400)",
        "(289.365400, 293.043800, 321.402300)",
        "(289.426800, 291.306100, 322.562300)",
        "(289.720300, 290.044400, 323.359600)",
        "(290.013900, 289.264300, 323.764800)",
        "(290.384100, 288.037800, 324.236800)",
        "(290.254200, 286.515400, 325.244000)",
        "(290.019100, 285.282200, 326.117200)",
        "(289.981300, 284.428500, 326.428500)",
        "(290.029400, 284.010700, 326.487400)",
        "(290.102200, 282.694000, 327.081200)",
[truncated: 523,980 more chars]
