# Supplementary material for: Playing the mirror game in virtual reality with an autonomous character
Source: Sci Rep. 2022 Dec 9;12:21329. doi: 10.1038/s41598-022-25197-z (PMC9734752; doi:10.1038/s41598-022-25197-z)
Supplement: Supplementary file 2 — Supplementary Information 1. [file 41598_2022_25197_MOESM2_ESM.zip › Data/Couple18/condition3_trial1_player1.json]

{
    "isFemale": true,
    "eyesLevel": 1.6812753677368165,
    "timestamps": [
        0.0,
        0.02001953125,
        0.040008544921875,
        0.05999755859375,
        0.08001708984375,
        0.100006103515625,
        0.1199951171875,
        0.1400146484375,
        0.160003662109375,
        0.17999267578125,
        0.20001220703125,
        0.220001220703125,
        0.240020751953125,
        0.260009765625,
        0.279998779296875,
        0.300018310546875,
        0.32000732421875,
        0.339996337890625,
        0.360015869140625,
        0.3800048828125,
        0.399993896484375,
        0.420013427734375,
        0.44000244140625,
        0.46002197265625,
        0.480010986328125,
        0.5,
        0.52001953125,
        0.540008544921875,
        0.55999755859375,
        0.58001708984375,
        0.600006103515625,
        0.6199951171875,
        0.6400146484375,
        0.660003662109375,
        0.67999267578125,
        0.70001220703125,
        0.720001220703125,
        0.740020751953125,
        0.760009765625,
        0.779998779296875,
        0.800018310546875,
        0.82000732421875,
        0.839996337890625,
        0.860015869140625,
        0.8800048828125,
        0.899993896484375,
        0.920013427734375,
        0.94000244140625,
        0.96002197265625,
        0.980010986328125,
        1.0,
        1.02001953125,
        1.040008544921875,
        1.05999755859375,
        1.08001708984375,
        1.100006103515625,
        1.1199951171875,
        1.1400146484375,
        1.160003662109375,
        1.17999267578125,
        1.20001220703125,
        1.220001220703125,
        1.240020751953125,
        1.260009765625,
        1.279998779296875,
        1.300018310546875,
        1.32000732421875,
        1.339996337890625,
        1.360015869140625,
        1.3800048828125,
        1.399993896484375,
        1.420013427734375,
        1.44000244140625,
        1.46002197265625,
        1.480010986328125,
        1.5,
        1.52001953125,
        1.540008544921875,
        1.55999755859375,
        1.58001708984375,
        1.600006103515625,
        1.6199951171875,
        1.6400146484375,
        1.660003662109375,
        1.67999267578125,
        1.70001220703125,
        1.720001220703125,
        1.740020751953125,
        1.760009765625,
        1.779998779296875,
        1.800018310546875,
        1.82000732421875,
        1.839996337890625,
        1.860015869140625,
        1.8800048828125,
        1.899993896484375,
        1.920013427734375,
        1.94000244140625,
        1.96002197265625,
        1.980010986328125,
        2.0,
        2.02001953125,
        2.040008544921875,
        2.05999755859375,
        2.08001708984375,
        2.100006103515625,
        2.1199951171875,
        2.1400146484375,
        2.160003662109375,
        2.17999267578125,
        2.20001220703125,
        2.220001220703125,
        2.240020751953125,
        2.260009765625,
        2.279998779296875,
        2.300018310546875,
        2.32000732421875,
        2.339996337890625,
        2.360015869140625,
        2.3800048828125,
        2.399993896484375,
        2.420013427734375,
        2.44000244140625,
        2.46002197265625,
        2.480010986328125,
        2.5,
        2.52001953125,
        2.540008544921875,
        2.55999755859375,
        2.58001708984375,
        2.600006103515625,
        2.6199951171875,
        2.6400146484375,
        2.660003662109375,
        2.67999267578125,
        2.70001220703125,
        2.720001220703125,
        2.740020751953125,
        2.760009765625,
        2.779998779296875,
        2.800018310546875,
        2.82000732421875,
        2.839996337890625,
        2.860015869140625,
        2.8800048828125,
        2.899993896484375,
        2.920013427734375,
        2.94000244140625,
        2.96002197265625,
        2.980010986328125,
        3.0,
        3.02001953125,
        3.040008544921875,
        3.05999755859375,
        3.08001708984375,
        3.100006103515625,
        3.1199951171875,
        3.1400146484375,
        3.160003662109375,
        3.17999267578125,
        3.20001220703125,
        3.220001220703125,
        3.240020751953125,
        3.260009765625,
        3.279998779296875,
        3.300018310546875,
        3.32000732421875,
        3.339996337890625,
        3.360015869140625,
        3.3800048828125,
        3.399993896484375,
        3.420013427734375,
        3.44000244140625,
        3.46002197265625,
        3.480010986328125,
        3.5,
        3.52001953125,
        3.540008544921875,
        3.55999755859375,
        3.58001708984375,
        3.600006103515625,
        3.6199951171875,
        3.6400146484375,
        3.660003662109375,
        3.67999267578125,
        3.70001220703125,
        3.720001220703125,
        3.740020751953125,
        3.760009765625,
        3.779998779296875,
        3.800018310546875,
        3.82000732421875,
        3.839996337890625,
        3.860015869140625,
        3.8800048828125,
        3.899993896484375,
        3.920013427734375,
        3.94000244140625,
        3.96002197265625,
        3.980010986328125,
        4.0,
        4.02001953125,
        4.040008544921875,
        4.05999755859375,
        4.08001708984375,
        4.100006103515625,
        4.1199951171875,
        4.1400146484375,
        4.160003662109375,
        4.17999267578125,
        4.20001220703125,
        4.220001220703125,
        4.240020751953125,
        4.260009765625,
        4.279998779296875,
        4.300018310546875,
        4.32000732421875,
        4.339996337890625,
        4.360015869140625,
        4.3800048828125,
        4.399993896484375,
        4.420013427734375,
        4.44000244140625,
        4.46002197265625,
        4.480010986328125,
        4.5,
        4.52001953125,
        4.540008544921875,
        4.55999755859375,
        4.58001708984375,
        4.600006103515625,
        4.6199951171875,
        4.6400146484375,
        4.660003662109375,
        4.67999267578125,
        4.70001220703125,
        4.720001220703125,
        4.740020751953125,
        4.760009765625,
        4.779998779296875,
        4.800018310546875,
        4.82000732421875,
        4.839996337890625,
        4.860015869140625,
        4.8800048828125,
        4.899993896484375,
        4.920013427734375,
        4.94000244140625,
        4.96002197265625,
        4.980010986328125,
        5.0,
        5.02001953125,
        5.040008544921875,
        5.05999755859375,
        5.08001708984375,
        5.100006103515625,
        5.1199951171875,
        5.1400146484375,
        5.160003662109375,
        5.17999267578125,
        5.20001220703125,
        5.220001220703125,
        5.240020751953125,
        5.260009765625,
        5.279998779296875,
        5.300018310546875,
        5.32000732421875,
        5.339996337890625,
        5.360015869140625,
        5.3800048828125,
        5.399993896484375,
        5.420013427734375,
        5.44000244140625,
        5.46002197265625,
        5.480010986328125,
        5.5,
        5.52001953125,
        5.540008544921875,
        5.55999755859375,
        5.58001708984375,
        5.600006103515625,
        5.6199951171875,
        5.6400146484375,
        5.660003662109375,
        5.67999267578125,
        5.70001220703125,
        5.720001220703125,
        5.740020751953125,
        5.760009765625,
        5.779998779296875,
        5.800018310546875,
        5.82000732421875,
        5.839996337890625,
        5.860015869140625,
        5.8800048828125,
        5.899993896484375,
        5.920013427734375,
        5.94000244140625,
        5.96002197265625,
        5.980010986328125,
        6.0,
        6.02001953125,
        6.040008544921875,
        6.05999755859375,
        6.08001708984375,
        6.100006103515625,
        6.1199951171875,
        6.1400146484375,
        6.160003662109375,
        6.17999267578125,
        6.20001220703125,
        6.220001220703125,
        6.240020751953125,
        6.260009765625,
        6.279998779296875,
        6.300018310546875,
        6.32000732421875,
        6.339996337890625,
        6.360015869140625,
        6.3800048828125,
        6.399993896484375,
        6.420013427734375,
        6.44000244140625,
        6.46002197265625,
        6.480010986328125,
        6.5,
        6.52001953125,
        6.540008544921875,
        6.55999755859375,
        6.58001708984375,
        6.600006103515625,
        6.6199951171875,
        6.6400146484375,
        6.660003662109375,
        6.67999267578125,
        6.70001220703125,
        6.720001220703125,
        6.740020751953125,
        6.760009765625,
        6.779998779296875,
        6.800018310546875,
        6.82000732421875,
        6.839996337890625,
        6.860015869140625,
        6.8800048828125,
        6.899993896484375,
        6.920013427734375,
        6.94000244140625,
        6.96002197265625,
        6.980010986328125,
        7.0,
        7.02001953125,
        7.040008544921875,
        7.05999755859375,
        7.08001708984375,
        7.100006103515625,
        7.1199951171875,
        7.1400146484375,
        7.160003662109375,
        7.17999267578125,
        7.20001220703125,
        7.220001220703125,
        7.240020751953125,
        7.260009765625,
        7.279998779296875,
        7.300018310546875,
        7.32000732421875,
        7.339996337890625,
        7.360015869140625,
        7.3800048828125,
        7.399993896484375,
        7.420013427734375,
        7.44000244140625,
        7.46002197265625,
        7.480010986328125,
        7.5,
        7.52001953125,
        7.540008544921875,
        7.55999755859375,
        7.58001708984375,
        7.600006103515625,
        7.6199951171875,
        7.6400146484375,
        7.660003662109375,
        7.67999267578125,
        7.70001220703125,
        7.720001220703125,
        7.740020751953125,
        7.760009765625,
        7.779998779296875,
        7.800018310546875,
        7.82000732421875,
        7.839996337890625,
        7.860015869140625,
        7.8800048828125,
        7.899993896484375,
        7.920013427734375,
        7.94000244140625,
        7.96002197265625,
        7.980010986328125,
        8.0,
        8.02001953125,
        8.040008544921875,
        8.05999755859375,
        8.08001708984375,
        8.100006103515625,
        8.1199951171875,
        8.1400146484375,
        8.160003662109375,
        8.17999267578125,
        8.20001220703125,
        8.220001220703125,
        8.240020751953125,
        8.260009765625,
        8.279998779296875,
        8.300018310546875,
        8.32000732421875,
        8.339996337890625,
        8.360015869140625,
        8.3800048828125,
        8.399993896484375,
        8.420013427734375,
        8.44000244140625,
        8.46002197265625,
        8.480010986328125,
        8.5,
        8.52001953125,
        8.540008544921875,
        8.55999755859375,
        8.58001708984375,
        8.600006103515625,
        8.6199951171875,
        8.6400146484375,
        8.660003662109375,
        8.67999267578125,
        8.70001220703125,
        8.720001220703125,
        8.740020751953125,
        8.760009765625,
        8.779998779296875,
        8.800018310546875,
        8.82000732421875,
        8.839996337890625,
        8.860015869140625,
        8.8800048828125,
        8.899993896484375,
        8.920013427734375,
        8.94000244140625,
        8.96002197265625,
        8.980010986328125,
        9.0,
        9.02001953125,
        9.040008544921875,
        9.05999755859375,
        9.08001708984375,
        9.100006103515625,
        9.1199951171875,
        9.1400146484375,
        9.160003662109375,
        9.17999267578125,
        9.20001220703125,
        9.220001220703125,
        9.240020751953125,
        9.260009765625,
        9.279998779296875,
        9.300018310546875,
        9.32000732421875,
        9.339996337890625,
        9.360015869140625,
        9.3800048828125,
        9.399993896484375,
        9.420013427734375,
        9.44000244140625,
        9.46002197265625,
        9.480010986328125,
        9.5,
        9.52001953125,
        9.540008544921875,
        9.55999755859375,
        9.58001708984375,
        9.600006103515625,
        9.6199951171875,
        9.6400146484375,
        9.660003662109375,
        9.67999267578125,
        9.70001220703125,
        9.720001220703125,
        9.740020751953125,
        9.760009765625,
        9.779998779296875,
        9.800018310546875,
        9.82000732421875,
        9.839996337890625,
        9.860015869140625,
        9.8800048828125,
        9.899993896484375,
        9.920013427734375,
        9.94000244140625,
        9.96002197265625,
        9.980010986328125,
        10.0,
        10.02001953125,
        10.040008544921875,
        10.05999755859375,
        10.08001708984375,
        10.100006103515625,
        10.1199951171875,
        10.1400146484375,
        10.160003662109375,
        10.17999267578125,
        10.20001220703125,
        10.220001220703125,
        10.240020751953125,
        10.260009765625,
        10.279998779296875,
        10.300018310546875,
        10.32000732421875,
        10.339996337890625,
        10.360015869140625,
        10.3800048828125,
        10.399993896484375,
        10.420013427734375,
        10.44000244140625,
        10.46002197265625,
        10.480010986328125,
        10.5,
        10.52001953125,
        10.540008544921875,
        10.55999755859375,
        10.58001708984375,
        10.600006103515625,
        10.6199951171875,
        10.6400146484375,
        10.660003662109375,
        10.67999267578125,
        10.70001220703125,
        10.720001220703125,
        10.740020751953125,
        10.760009765625,
        10.779998779296875,
        10.800018310546875,
        10.819976806640625,
        10.839996337890625,
        10.860015869140625,
        10.880035400390625,
        10.899993896484375,
        10.920013427734375,
        10.940032958984375,
        10.959991455078125,
        10.980010986328125,
        11.000030517578125,
        11.019989013671875,
        11.040008544921875,
        11.060028076171875,
        11.079986572265625,
        11.100006103515625,
        11.120025634765625,
        11.139984130859375,
        11.160003662109375,
        11.180023193359375,
        11.199981689453125,
        11.220001220703125,
        11.240020751953125,
        11.259979248046875,
        11.279998779296875,
        11.300018310546875,
        11.319976806640625,
        11.339996337890625,
        11.360015869140625,
        11.380035400390625,
        11.399993896484375,
        11.420013427734375,
        11.440032958984375,
        11.459991455078125,
        11.480010986328125,
        11.500030517578125,
        11.519989013671875,
        11.540008544921875,
        11.560028076171875,
        11.579986572265625,
        11.600006103515625,
        11.620025634765625,
        11.639984130859375,
        11.660003662109375,
        11.680023193359375,
        11.699981689453125,
        11.720001220703125,
        11.740020751953125,
        11.759979248046875,
        11.779998779296875,
        11.800018310546875,
        11.819976806640625,
        11.839996337890625,
        11.860015869140625,
        11.880035400390625,
        11.899993896484375,
        11.920013427734375,
        11.940032958984375,
        11.959991455078125,
        11.980010986328125,
        12.000030517578125,
        12.019989013671875,
        12.040008544921875,
        12.060028076171875,
        12.079986572265625,
        12.100006103515625,
        12.120025634765625,
        12.139984130859375,
        12.160003662109375,
        12.180023193359375,
        12.199981689453125,
        12.220001220703125,
        12.240020751953125,
        12.259979248046875,
        12.279998779296875,
        12.300018310546875,
        12.319976806640625,
        12.339996337890625,
        12.360015869140625,
        12.380035400390625,
        12.399993896484375,
        12.420013427734375,
        12.440032958984375,
        12.459991455078125,
        12.480010986328125,
        12.500030517578125,
        12.519989013671875,
        12.540008544921875,
        12.560028076171875,
        12.579986572265625,
        12.600006103515625,
        12.620025634765625,
        12.639984130859375,
        12.660003662109375,
        12.680023193359375,
        12.699981689453125,
        12.720001220703125,
        12.740020751953125,
        12.759979248046875,
        12.779998779296875,
        12.800018310546875,
        12.819976806640625,
        12.839996337890625,
        12.860015869140625,
        12.880035400390625,
        12.899993896484375,
        12.920013427734375,
        12.940032958984375,
        12.959991455078125,
        12.980010986328125,
        13.000030517578125,
        13.019989013671875,
        13.040008544921875,
        13.060028076171875,
        13.079986572265625,
        13.100006103515625,
        13.120025634765625,
        13.139984130859375,
        13.160003662109375,
        13.180023193359375,
        13.199981689453125,
        13.220001220703125,
        13.240020751953125,
        13.259979248046875,
        13.279998779296875,
        13.300018310546875,
        13.319976806640625,
        13.339996337890625,
        13.360015869140625,
        13.380035400390625,
        13.399993896484375,
        13.420013427734375,
        13.440032958984375,
        13.459991455078125,
        13.480010986328125,
        13.500030517578125,
        13.519989013671875,
        13.540008544921875,
        13.560028076171875,
        13.579986572265625,
        13.600006103515625,
        13.620025634765625,
        13.639984130859375,
        13.660003662109375,
        13.680023193359375,
        13.699981689453125,
        13.720001220703125,
        13.740020751953125,
        13.759979248046875,
        13.779998779296875,
        13.800018310546875,
        13.819976806640625,
        13.839996337890625,
        13.860015869140625,
        13.880035400390625,
        13.899993896484375,
        13.920013427734375,
        13.940032958984375,
        13.959991455078125,
        13.980010986328125,
        14.000030517578125,
        14.019989013671875,
        14.040008544921875,
        14.060028076171875,
        14.079986572265625,
        14.100006103515625,
        14.120025634765625,
        14.139984130859375,
        14.160003662109375,
        14.180023193359375,
        14.199981689453125,
        14.220001220703125,
        14.240020751953125,
        14.259979248046875,
        14.279998779296875,
        14.300018310546875,
        14.319976806640625,
        14.339996337890625,
        14.360015869140625,
        14.380035400390625,
        14.399993896484375,
        14.420013427734375,
        14.440032958984375,
        14.459991455078125,
        14.480010986328125,
        14.500030517578125,
        14.519989013671875,
        14.540008544921875,
        14.560028076171875,
        14.579986572265625,
        14.600006103515625,
        14.620025634765625,
        14.639984130859375,
        14.660003662109375,
        14.680023193359375,
        14.699981689453125,
        14.720001220703125,
        14.740020751953125,
        14.759979248046875,
        14.779998779296875,
        14.800018310546875,
        14.819976806640625,
        14.839996337890625,
        14.860015869140625,
        14.880035400390625,
        14.899993896484375,
        14.920013427734375,
        14.940032958984375,
        14.959991455078125,
        14.980010986328125,
        15.000030517578125,
        15.019989013671875,
        15.040008544921875,
        15.060028076171875,
        15.079986572265625,
        15.100006103515625,
        15.120025634765625,
        15.139984130859375,
        15.160003662109375,
        15.180023193359375,
        15.199981689453125,
        15.220001220703125,
        15.240020751953125,
        15.259979248046875,
        15.279998779296875,
        15.300018310546875,
        15.319976806640625,
        15.339996337890625,
        15.360015869140625,
        15.380035400390625,
        15.399993896484375,
        15.420013427734375,
        15.440032958984375,
        15.459991455078125,
        15.480010986328125,
        15.500030517578125,
        15.519989013671875,
        15.540008544921875,
        15.560028076171875,
        15.579986572265625,
        15.600006103515625,
        15.620025634765625,
        15.639984130859375,
        15.660003662109375,
        15.680023193359375,
        15.699981689453125,
        15.720001220703125,
        15.740020751953125,
        15.759979248046875,
        15.779998779296875,
        15.800018310546875,
        15.819976806640625,
        15.839996337890625,
        15.860015869140625,
        15.880035400390625,
        15.899993896484375,
        15.920013427734375,
        15.940032958984375,
        15.959991455078125,
        15.980010986328125,
        16.000030517578126,
        16.019989013671876,
        16.040008544921876,
        16.060028076171876,
        16.079986572265626,
        16.100006103515626,
        16.120025634765626,
        16.139984130859376,
        16.160003662109376,
        16.180023193359376,
        16.199981689453126,
        16.220001220703126,
        16.240020751953126,
        16.259979248046876,
        16.279998779296876,
        16.300018310546876,
        16.319976806640626,
        16.339996337890626,
        16.360015869140626,
        16.380035400390626,
        16.399993896484376,
        16.420013427734376,
        16.440032958984376,
        16.459991455078126,
        16.480010986328126,
        16.500030517578126,
        16.519989013671876,
        16.540008544921876,
        16.560028076171876,
        16.579986572265626,
        16.600006103515626,
        16.620025634765626,
        16.639984130859376,
        16.660003662109376,
        16.680023193359376,
        16.699981689453126,
        16.720001220703126,
        16.740020751953126,
        16.759979248046876,
        16.779998779296876,
        16.800018310546876,
        16.819976806640626,
        16.839996337890626,
        16.860015869140626,
        16.880035400390626,
        16.899993896484376,
        16.920013427734376,
        16.940032958984376,
        16.959991455078126,
        16.980010986328126,
        17.000030517578126,
        17.019989013671876,
        17.040008544921876,
        17.060028076171876,
        17.079986572265626,
        17.100006103515626,
        17.120025634765626,
        17.139984130859376,
        17.160003662109376,
        17.180023193359376,
        17.199981689453126,
        17.220001220703126,
        17.240020751953126,
        17.259979248046876,
        17.279998779296876,
        17.300018310546876,
        17.319976806640626,
        17.339996337890626,
        17.360015869140626,
        17.380035400390626,
        17.399993896484376,
        17.420013427734376,
        17.440032958984376,
        17.459991455078126,
        17.480010986328126,
        17.500030517578126,
        17.519989013671876,
        17.540008544921876,
        17.560028076171876,
        17.579986572265626,
        17.600006103515626,
        17.620025634765626,
        17.639984130859376,
        17.660003662109376,
        17.680023193359376,
        17.699981689453126,
        17.720001220703126,
        17.740020751953126,
        17.759979248046876,
        17.779998779296876,
        17.800018310546876,
        17.819976806640626,
        17.839996337890626,
        17.860015869140626,
        17.880035400390626,
        17.899993896484376,
        17.920013427734376,
        17.940032958984376,
        17.959991455078126,
        17.980010986328126,
        18.000030517578126,
        18.019989013671876,
        18.040008544921876,
        18.060028076171876,
        18.079986572265626,
        18.100006103515626,
        18.120025634765626,
        18.139984130859376,
        18.160003662109376,
        18.180023193359376,
        18.199981689453126,
        18.220001220703126,
        18.240020751953126,
        18.259979248046876,
        18.279998779296876,
        18.300018310546876,
        18.319976806640626,
        18.339996337890626,
        18.360015869140626,
        18.380035400390626,
        18.399993896484376,
        18.420013427734376,
        18.440032958984376,
        18.459991455078126,
        18.480010986328126,
        18.500030517578126,
        18.519989013671876,
        18.540008544921876,
        18.560028076171876,
        18.579986572265626,
        18.600006103515626,
        18.620025634765626,
        18.639984130859376,
        18.660003662109376,
        18.680023193359376,
        18.699981689453126,
        18.720001220703126,
        18.740020751953126,
        18.759979248046876,
        18.779998779296876,
        18.800018310546876,
        18.819976806640626,
        18.839996337890626,
        18.860015869140626,
        18.880035400390626,
        18.899993896484376,
        18.920013427734376,
        18.940032958984376,
        18.959991455078126,
        18.980010986328126,
        19.000030517578126,
        19.019989013671876,
        19.040008544921876,
        19.060028076171876,
        19.079986572265626,
        19.100006103515626,
        19.120025634765626,
        19.139984130859376,
        19.160003662109376,
        19.180023193359376,
        19.199981689453126,
        19.220001220703126,
        19.240020751953126,
        19.259979248046876,
        19.279998779296876,
        19.300018310546876,
        19.319976806640626,
        19.339996337890626,
        19.360015869140626,
        19.380035400390626,
        19.399993896484376,
        19.420013427734376,
        19.440032958984376,
        19.459991455078126,
        19.480010986328126,
        19.500030517578126,
        19.519989013671876,
        19.540008544921876,
        19.560028076171876,
        19.579986572265626,
        19.600006103515626,
        19.620025634765626,
        19.639984130859376,
        19.660003662109376,
        19.680023193359376,
        19.699981689453126,
        19.720001220703126,
        19.740020751953126,
        19.759979248046876,
        19.779998779296876,
        19.800018310546876,
        19.819976806640626,
        19.839996337890626,
        19.860015869140626,
        19.880035400390626,
        19.899993896484376,
        19.920013427734376,
        19.940032958984376,
        19.959991455078126,
        19.980010986328126,
        20.000030517578126,
        20.019989013671876,
        20.040008544921876,
        20.060028076171876,
        20.079986572265626,
        20.100006103515626,
        20.120025634765626,
        20.139984130859376,
        20.160003662109376,
        20.180023193359376,
        20.199981689453126,
        20.220001220703126,
        20.240020751953126,
        20.259979248046876,
        20.279998779296876,
        20.300018310546876,
        20.319976806640626,
        20.339996337890626,
        20.360015869140626,
        20.380035400390626,
        20.399993896484376,
        20.420013427734376,
        20.440032958984376,
        20.459991455078126,
        20.480010986328126,
        20.500030517578126,
        20.519989013671876,
        20.540008544921876,
        20.560028076171876,
        20.579986572265626,
        20.600006103515626,
        20.620025634765626,
        20.639984130859376,
        20.660003662109376,
        20.680023193359376,
        20.699981689453126,
        20.720001220703126,
        20.740020751953126,
        20.759979248046876,
        20.779998779296876,
        20.800018310546876,
        20.819976806640626,
        20.839996337890626,
        20.860015869140626,
        20.880035400390626,
        20.899993896484376,
        20.920013427734376,
        20.940032958984376,
        20.959991455078126,
        20.980010986328126,
        21.000030517578126,
        21.019989013671876,
        21.040008544921876,
        21.060028076171876,
        21.079986572265626,
        21.100006103515626,
        21.120025634765626,
        21.139984130859376,
        21.160003662109376,
        21.180023193359376,
        21.199981689453126,
        21.220001220703126,
        21.240020751953126,
        21.259979248046876,
        21.279998779296876,
        21.300018310546876,
        21.319976806640626,
        21.339996337890626,
        21.360015869140626,
        21.380035400390626,
        21.399993896484376,
        21.420013427734376,
        21.440032958984376,
        21.459991455078126,
        21.480010986328126,
        21.500030517578126,
        21.519989013671876,
        21.540008544921876,
        21.560028076171876,
        21.579986572265626,
        21.600006103515626,
        21.620025634765626,
        21.639984130859376,
        21.660003662109376,
        21.680023193359376,
        21.699981689453126,
        21.720001220703126,
        21.740020751953126,
        21.759979248046876,
        21.779998779296876,
        21.800018310546876,
        21.819976806640626,
        21.839996337890626,
        21.860015869140626,
        21.880035400390626,
        21.899993896484376,
        21.920013427734376,
        21.940032958984376,
        21.959991455078126,
        21.980010986328126,
        22.000030517578126,
        22.019989013671876,
        22.040008544921876,
        22.060028076171876,
        22.079986572265626,
        22.100006103515626,
        22.120025634765626,
        22.139984130859376,
        22.160003662109376,
        22.180023193359376,
        22.199981689453126,
        22.220001220703126,
        22.240020751953126,
        22.259979248046876,
        22.279998779296876,
        22.300018310546876,
        22.319976806640626,
        22.339996337890626,
        22.360015869140626,
        22.380035400390626,
        22.399993896484376,
        22.420013427734376,
        22.440032958984376,
        22.459991455078126,
        22.480010986328126,
        22.500030517578126,
        22.519989013671876,
        22.540008544921876,
        22.560028076171876,
        22.579986572265626,
        22.600006103515626,
        22.620025634765626,
        22.639984130859376,
        22.660003662109376,
        22.680023193359376,
        22.699981689453126,
        22.720001220703126,
        22.740020751953126,
        22.759979248046876,
        22.779998779296876,
        22.800018310546876,
        22.819976806640626,
        22.839996337890626,
        22.860015869140626,
        22.880035400390626,
        22.899993896484376,
        22.920013427734376,
        22.940032958984376,
        22.959991455078126,
        22.980010986328126,
        23.000030517578126,
        23.019989013671876,
        23.040008544921876,
        23.060028076171876,
        23.079986572265626,
        23.100006103515626,
        23.120025634765626,
        23.139984130859376,
        23.160003662109376,
        23.180023193359376,
        23.199981689453126,
        23.220001220703126,
        23.240020751953126,
        23.259979248046876,
        23.279998779296876,
        23.300018310546876,
        23.319976806640626,
        23.339996337890626,
        23.360015869140626,
        23.380035400390626,
        23.399993896484376,
        23.420013427734376,
        23.440032958984376,
        23.459991455078126,
        23.480010986328126,
        23.500030517578126,
        23.519989013671876,
        23.540008544921876,
        23.560028076171876,
        23.579986572265626,
        23.600006103515626,
        23.620025634765626,
        23.639984130859376,
        23.660003662109376,
        23.680023193359376,
        23.699981689453126,
        23.720001220703126,
        23.740020751953126,
        23.759979248046876,
        23.779998779296876,
        23.800018310546876,
        23.819976806640626,
        23.839996337890626,
        23.860015869140626,
        23.880035400390626,
        23.899993896484376,
        23.920013427734376,
        23.940032958984376,
        23.959991455078126,
        23.980010986328126,
        24.000030517578126,
        24.019989013671876,
        24.040008544921876,
        24.060028076171876,
        24.079986572265626,
        24.100006103515626,
        24.120025634765626,
        24.139984130859376,
        24.160003662109376,
        24.180023193359376,
        24.199981689453126,
        24.220001220703126,
        24.240020751953126,
        24.259979248046876,
        24.279998779296876,
        24.300018310546876,
        24.319976806640626,
        24.339996337890626,
        24.360015869140626,
        24.380035400390626,
        24.399993896484376,
        24.420013427734376,
        24.440032958984376,
        24.459991455078126,
        24.480010986328126,
        24.500030517578126,
        24.519989013671876,
        24.540008544921876,
        24.560028076171876,
        24.579986572265626,
        24.600006103515626,
        24.620025634765626,
        24.639984130859376,
        24.660003662109376,
        24.680023193359376,
        24.699981689453126,
        24.720001220703126,
        24.740020751953126,
        24.759979248046876,
        24.779998779296876,
        24.800018310546876,
        24.819976806640626,
        24.839996337890626,
        24.860015869140626,
        24.880035400390626,
        24.899993896484376,
        24.920013427734376,
        24.940032958984376,
        24.959991455078126,
        24.980010986328126,
        25.000030517578126,
        25.019989013671876,
        25.040008544921876,
        25.060028076171876,
        25.079986572265626,
        25.100006103515626,
        25.120025634765626,
        25.139984130859376,
        25.160003662109376,
        25.180023193359376,
        25.199981689453126,
        25.220001220703126,
        25.240020751953126,
        25.259979248046876,
        25.279998779296876,
        25.300018310546876,
        25.319976806640626,
        25.339996337890626,
        25.360015869140626,
        25.380035400390626,
        25.399993896484376,
        25.420013427734376,
        25.440032958984376,
        25.459991455078126,
        25.480010986328126,
        25.500030517578126,
        25.519989013671876,
        25.540008544921876,
        25.560028076171876,
        25.579986572265626,
        25.600006103515626,
        25.620025634765626,
        25.639984130859376,
        25.660003662109376,
        25.680023193359376,
        25.699981689453126,
        25.720001220703126,
        25.740020751953126,
        25.759979248046876,
        25.779998779296876,
        25.800018310546876,
        25.819976806640626,
        25.839996337890626,
        25.860015869140626,
        25.880035400390626,
        25.899993896484376,
        25.920013427734376,
        25.940032958984376,
        25.959991455078126,
        25.980010986328126,
        26.000030517578126,
        26.019989013671876,
        26.040008544921876,
        26.060028076171876,
        26.079986572265626,
        26.100006103515626,
        26.120025634765626,
        26.139984130859376,
        26.160003662109376,
        26.180023193359376,
        26.199981689453126,
        26.220001220703126,
        26.240020751953126,
        26.259979248046876,
        26.279998779296876,
        26.300018310546876,
        26.319976806640626,
        26.339996337890626,
        26.360015869140626,
        26.380035400390626,
        26.399993896484376,
        26.420013427734376,
        26.440032958984376,
        26.459991455078126,
        26.480010986328126,
        26.500030517578126,
        26.519989013671876,
        26.540008544921876,
        26.560028076171876,
        26.579986572265626,
        26.600006103515626,
        26.620025634765626,
        26.639984130859376,
        26.660003662109376,
        26.680023193359376,
        26.699981689453126,
        26.720001220703126,
        26.740020751953126,
        26.759979248046876,
        26.779998779296876,
        26.800018310546876,
        26.819976806640626,
        26.839996337890626,
        26.860015869140626,
        26.880035400390626,
        26.899993896484376,
        26.920013427734376,
        26.940032958984376,
        26.959991455078126,
        26.980010986328126,
        27.000030517578126,
        27.019989013671876,
        27.040008544921876,
        27.060028076171876,
        27.079986572265626,
        27.100006103515626,
        27.120025634765626,
        27.139984130859376,
        27.160003662109376,
        27.180023193359376,
        27.199981689453126,
        27.220001220703126,
        27.240020751953126,
        27.259979248046876,
        27.279998779296876,
        27.300018310546876,
        27.319976806640626,
        27.339996337890626,
        27.360015869140626,
        27.380035400390626,
        27.399993896484376,
        27.420013427734376,
        27.440032958984376,
        27.459991455078126,
        27.480010986328126,
        27.500030517578126,
        27.519989013671876,
        27.540008544921876,
        27.560028076171876,
        27.579986572265626,
        27.600006103515626,
        27.620025634765626,
        27.639984130859376,
        27.660003662109376,
        27.680023193359376,
        27.699981689453126,
        27.720001220703126,
        27.740020751953126,
        27.759979248046876,
        27.779998779296876,
        27.800018310546876,
        27.819976806640626,
        27.839996337890626,
        27.860015869140626,
        27.880035400390626,
        27.899993896484376,
        27.920013427734376,
        27.940032958984376,
        27.959991455078126,
        27.980010986328126,
        28.000030517578126,
        28.019989013671876,
        28.040008544921876,
        28.060028076171876,
        28.079986572265626,
        28.100006103515626,
        28.120025634765626,
        28.139984130859376,
        28.160003662109376,
        28.180023193359376,
        28.199981689453126,
        28.220001220703126,
        28.240020751953126,
        28.259979248046876,
        28.279998779296876,
        28.300018310546876,
        28.319976806640626,
        28.339996337890626,
        28.360015869140626,
        28.380035400390626,
        28.399993896484376,
        28.420013427734376,
        28.440032958984376,
        28.459991455078126,
        28.480010986328126,
        28.500030517578126,
        28.519989013671876,
        28.540008544921876,
        28.560028076171876,
        28.579986572265626,
        28.600006103515626,
        28.620025634765626,
        28.639984130859376,
        28.660003662109376,
        28.680023193359376,
        28.699981689453126,
        28.720001220703126,
        28.740020751953126,
        28.759979248046876,
        28.779998779296876,
        28.800018310546876,
        28.819976806640626,
        28.839996337890626,
        28.860015869140626,
        28.880035400390626,
        28.899993896484376,
        28.920013427734376,
        28.940032958984376,
        28.959991455078126,
        28.980010986328126,
        29.000030517578126,
        29.019989013671876,
        29.040008544921876,
        29.060028076171876,
        29.079986572265626,
        29.100006103515626,
        29.120025634765626,
        29.139984130859376,
        29.160003662109376,
        29.180023193359376,
        29.199981689453126,
        29.220001220703126,
        29.240020751953126,
        29.259979248046876,
        29.279998779296876,
        29.300018310546876,
        29.319976806640626,
        29.339996337890626,
        29.360015869140626,
        29.380035400390626,
        29.399993896484376,
        29.420013427734376,
        29.440032958984376,
        29.459991455078126,
        29.480010986328126,
        29.500030517578126,
        29.519989013671876,
        29.540008544921876,
        29.560028076171876,
        29.579986572265626,
        29.600006103515626,
        29.620025634765626,
        29.639984130859376,
        29.660003662109376,
        29.680023193359376,
        29.699981689453126,
        29.720001220703126,
        29.740020751953126,
        29.759979248046876,
        29.779998779296876,
        29.800018310546876,
        29.819976806640626,
        29.839996337890626,
        29.860015869140626,
        29.880035400390626,
        29.899993896484376,
        29.920013427734376,
        29.940032958984376,
        29.959991455078126,
        29.980010986328126,
        30.000030517578126,
        30.019989013671876,
        30.040008544921876,
        30.060028076171876,
        30.079986572265626,
        30.100006103515626,
        30.120025634765626,
        30.139984130859376,
        30.160003662109376,
        30.180023193359376,
        30.199981689453126,
        30.220001220703126,
        30.240020751953126,
        30.259979248046876,
        30.279998779296876,
        30.300018310546876,
        30.319976806640626,
        30.339996337890626,
        30.360015869140626,
        30.380035400390626,
        30.399993896484376,
        30.420013427734376,
        30.440032958984376,
        30.459991455078126,
        30.480010986328126,
        30.500030517578126,
        30.519989013671876,
        30.540008544921876,
        30.560028076171876,
        30.579986572265626,
        30.600006103515626,
        30.620025634765626,
        30.639984130859376,
        30.660003662109376,
        30.680023193359376,
        30.699981689453126,
        30.720001220703126,
        30.740020751953126,
        30.759979248046876,
        30.779998779296876,
        30.800018310546876,
        30.819976806640626,
        30.839996337890626,
        30.860015869140626,
        30.880035400390626,
        30.899993896484376,
        30.920013427734376,
        30.940032958984376,
        30.959991455078126,
        30.980010986328126,
        31.000030517578126,
        31.019989013671876,
        31.040008544921876,
        31.060028076171876,
        31.079986572265626,
        31.100006103515626,
        31.120025634765626,
        31.139984130859376,
        31.160003662109376,
        31.180023193359376,
        31.199981689453126,
        31.220001220703126,
        31.240020751953126,
        31.259979248046876,
        31.279998779296876,
        31.300018310546876,
        31.319976806640626,
        31.339996337890626,
        31.360015869140626,
        31.380035400390626,
        31.399993896484376,
        31.420013427734376,
        31.440032958984376,
        31.459991455078126,
        31.480010986328126,
        31.500030517578126,
        31.519989013671876,
        31.540008544921876,
        31.560028076171876,
        31.579986572265626,
        31.600006103515626,
        31.620025634765626,
        31.639984130859376,
        31.660003662109376,
        31.680023193359376,
        31.699981689453126,
        31.720001220703126,
        31.740020751953126,
        31.759979248046876,
        31.779998779296876,
        31.800018310546876,
        31.819976806640626,
        31.839996337890626,
        31.860015869140626,
        31.880035400390626,
        31.899993896484376,
        31.920013427734376,
        31.940032958984376,
        31.959991455078126,
        31.980010986328126,
        32.000030517578128,
        32.019989013671878,
        32.040008544921878,
        32.060028076171878,
        32.079986572265628,
        32.100006103515628,
        32.120025634765628,
        32.139984130859378,
        32.160003662109378,
        32.180023193359378,
        32.199981689453128,
        32.220001220703128,
        32.240020751953128,
        32.259979248046878,
        32.279998779296878,
        32.300018310546878,
        32.319976806640628,
        32.339996337890628,
        32.360015869140628,
        32.380035400390628,
        32.399993896484378,
        32.420013427734378,
        32.440032958984378,
        32.459991455078128,
        32.480010986328128,
        32.500030517578128,
        32.519989013671878,
        32.540008544921878,
        32.560028076171878,
        32.579986572265628,
        32.600006103515628,
        32.620025634765628,
        32.639984130859378,
        32.660003662109378,
        32.680023193359378,
        32.699981689453128,
        32.720001220703128,
        32.740020751953128,
        32.759979248046878,
        32.779998779296878,
        32.800018310546878,
        32.819976806640628,
        32.839996337890628,
        32.860015869140628,
        32.880035400390628,
        32.899993896484378,
        32.920013427734378,
        32.940032958984378,
        32.959991455078128,
        32.980010986328128,
        33.000030517578128,
        33.019989013671878,
        33.040008544921878,
        33.060028076171878,
        33.079986572265628,
        33.100006103515628,
        33.120025634765628,
        33.139984130859378,
        33.160003662109378,
        33.180023193359378,
        33.199981689453128,
        33.220001220703128,
        33.240020751953128,
        33.259979248046878,
        33.279998779296878,
        33.300018310546878,
        33.319976806640628,
        33.339996337890628,
        33.360015869140628,
        33.380035400390628,
        33.399993896484378,
        33.420013427734378,
        33.440032958984378,
        33.459991455078128,
        33.480010986328128,
        33.500030517578128,
        33.519989013671878,
        33.540008544921878,
        33.560028076171878,
        33.579986572265628,
        33.600006103515628,
        33.620025634765628,
        33.639984130859378,
        33.660003662109378,
        33.680023193359378,
        33.699981689453128,
        33.720001220703128,
        33.740020751953128,
        33.759979248046878,
        33.779998779296878,
        33.800018310546878,
        33.819976806640628,
        33.839996337890628,
        33.860015869140628,
        33.880035400390628,
        33.899993896484378,
        33.920013427734378,
        33.940032958984378,
        33.959991455078128,
        33.980010986328128,
        34.000030517578128,
        34.019989013671878,
        34.040008544921878,
        34.060028076171878,
        34.079986572265628,
        34.100006103515628,
        34.120025634765628,
        34.139984130859378,
        34.160003662109378,
        34.180023193359378,
        34.199981689453128,
        34.220001220703128,
        34.240020751953128,
        34.259979248046878,
        34.279998779296878,
        34.300018310546878,
        34.319976806640628,
        34.339996337890628,
        34.360015869140628,
        34.380035400390628,
        34.399993896484378,
        34.420013427734378,
        34.440032958984378,
        34.459991455078128,
        34.480010986328128,
        34.500030517578128,
        34.519989013671878,
        34.540008544921878,
        34.560028076171878,
        34.579986572265628,
        34.600006103515628,
        34.620025634765628,
        34.639984130859378,
        34.660003662109378,
        34.680023193359378,
        34.699981689453128,
        34.720001220703128,
        34.740020751953128,
        34.759979248046878,
        34.779998779296878,
        34.800018310546878,
        34.819976806640628,
        34.839996337890628,
        34.860015869140628,
        34.880035400390628,
        34.899993896484378,
        34.920013427734378,
        34.940032958984378,
        34.959991455078128,
        34.980010986328128,
        35.000030517578128,
        35.019989013671878,
        35.040008544921878,
        35.060028076171878,
        35.079986572265628,
        35.100006103515628,
        35.120025634765628,
        35.139984130859378,
        35.160003662109378,
        35.180023193359378,
        35.199981689453128,
        35.220001220703128,
        35.240020751953128,
        35.259979248046878,
        35.279998779296878,
        35.300018310546878,
        35.319976806640628,
        35.339996337890628,
        35.360015869140628,
        35.380035400390628,
        35.399993896484378,
        35.420013427734378,
        35.440032958984378,
        35.459991455078128,
        35.480010986328128,
        35.500030517578128,
        35.519989013671878,
        35.540008544921878,
        35.560028076171878,
        35.579986572265628,
        35.600006103515628,
        35.620025634765628,
        35.639984130859378,
        35.660003662109378,
        35.680023193359378,
        35.699981689453128,
        35.720001220703128,
        35.740020751953128,
        35.759979248046878,
        35.779998779296878,
        35.800018310546878,
        35.819976806640628,
        35.839996337890628,
        35.860015869140628,
        35.880035400390628,
        35.899993896484378,
        35.920013427734378,
        35.940032958984378,
        35.959991455078128,
        35.980010986328128,
        36.000030517578128,
        36.019989013671878,
        36.040008544921878,
        36.060028076171878,
        36.079986572265628,
        36.100006103515628,
        36.120025634765628,
        36.139984130859378,
        36.160003662109378,
        36.180023193359378,
        36.199981689453128,
        36.220001220703128,
        36.240020751953128,
        36.259979248046878,
        36.279998779296878,
        36.300018310546878,
        36.319976806640628,
        36.339996337890628,
        36.360015869140628,
        36.380035400390628,
        36.399993896484378,
        36.420013427734378,
        36.440032958984378,
        36.459991455078128,
        36.480010986328128,
        36.500030517578128,
        36.519989013671878,
        36.540008544921878,
        36.560028076171878,
        36.579986572265628,
        36.600006103515628,
        36.620025634765628,
        36.639984130859378,
        36.660003662109378,
        36.680023193359378,
        36.699981689453128,
        36.720001220703128,
        36.740020751953128,
        36.759979248046878,
        36.779998779296878,
        36.800018310546878,
        36.819976806640628,
        36.839996337890628,
        36.860015869140628,
        36.880035400390628,
        36.899993896484378,
        36.920013427734378,
        36.940032958984378,
        36.959991455078128,
        36.980010986328128,
        37.000030517578128,
        37.019989013671878,
        37.040008544921878,
        37.060028076171878,
        37.079986572265628,
        37.100006103515628,
        37.120025634765628,
        37.139984130859378,
        37.160003662109378,
        37.180023193359378,
        37.199981689453128,
        37.220001220703128,
        37.240020751953128,
        37.259979248046878,
        37.279998779296878,
        37.300018310546878,
        37.319976806640628,
        37.339996337890628,
        37.360015869140628,
        37.380035400390628,
        37.399993896484378,
        37.420013427734378,
        37.440032958984378,
        37.459991455078128,
        37.480010986328128,
        37.500030517578128,
        37.519989013671878,
        37.540008544921878,
        37.560028076171878,
        37.579986572265628,
        37.600006103515628,
        37.620025634765628,
        37.639984130859378,
        37.660003662109378,
        37.680023193359378,
        37.699981689453128,
        37.720001220703128,
        37.740020751953128,
        37.759979248046878,
        37.779998779296878,
        37.800018310546878,
        37.819976806640628,
        37.839996337890628,
        37.860015869140628,
        37.880035400390628,
        37.899993896484378,
        37.920013427734378,
        37.940032958984378,
        37.959991455078128,
        37.980010986328128,
        38.000030517578128,
        38.019989013671878,
        38.040008544921878,
        38.060028076171878,
        38.079986572265628,
        38.100006103515628,
        38.120025634765628,
        38.139984130859378,
        38.160003662109378,
        38.180023193359378,
        38.199981689453128,
        38.220001220703128,
        38.240020751953128,
        38.259979248046878,
        38.279998779296878,
        38.300018310546878,
        38.319976806640628,
        38.339996337890628,
        38.360015869140628,
        38.380035400390628,
        38.399993896484378,
        38.420013427734378,
        38.440032958984378,
        38.459991455078128,
        38.480010986328128,
        38.500030517578128,
        38.519989013671878,
        38.540008544921878,
        38.560028076171878,
        38.579986572265628,
        38.600006103515628,
        38.620025634765628,
        38.639984130859378,
        38.660003662109378,
        38.680023193359378,
        38.699981689453128,
        38.720001220703128,
        38.740020751953128,
        38.759979248046878,
        38.779998779296878,
        38.800018310546878,
        38.819976806640628,
        38.839996337890628,
        38.860015869140628,
        38.880035400390628,
        38.899993896484378,
        38.920013427734378,
        38.940032958984378,
        38.959991455078128,
        38.980010986328128,
        39.000030517578128,
        39.019989013671878,
        39.040008544921878,
        39.060028076171878,
        39.079986572265628,
        39.100006103515628,
        39.120025634765628,
        39.139984130859378,
        39.160003662109378,
        39.180023193359378,
        39.199981689453128,
        39.220001220703128,
        39.240020751953128,
        39.259979248046878,
        39.279998779296878,
        39.300018310546878,
        39.319976806640628,
        39.339996337890628,
        39.360015869140628,
        39.380035400390628,
        39.399993896484378,
        39.420013427734378,
        39.440032958984378,
        39.459991455078128,
        39.480010986328128,
        39.500030517578128,
        39.519989013671878,
        39.540008544921878,
        39.560028076171878,
        39.579986572265628,
        39.600006103515628,
        39.620025634765628,
        39.639984130859378,
        39.660003662109378,
        39.680023193359378,
        39.699981689453128,
        39.720001220703128,
        39.740020751953128,
        39.759979248046878,
        39.779998779296878,
        39.800018310546878,
        39.819976806640628,
        39.839996337890628,
        39.860015869140628,
        39.880035400390628,
        39.899993896484378,
        39.920013427734378,
        39.940032958984378,
        39.959991455078128,
        39.980010986328128,
        40.000030517578128,
        40.019989013671878,
        40.040008544921878,
        40.060028076171878,
        40.079986572265628,
        40.100006103515628,
        40.120025634765628,
        40.139984130859378,
        40.160003662109378,
        40.180023193359378,
        40.199981689453128,
        40.220001220703128,
        40.240020751953128,
        40.259979248046878,
        40.279998779296878,
        40.300018310546878,
        40.319976806640628,
        40.339996337890628,
        40.360015869140628,
        40.380035400390628,
        40.399993896484378,
        40.420013427734378,
        40.440032958984378,
        40.459991455078128,
        40.480010986328128,
        40.500030517578128,
        40.519989013671878,
        40.540008544921878,
        40.560028076171878,
        40.579986572265628,
        40.600006103515628,
        40.620025634765628,
        40.639984130859378,
        40.660003662109378,
        40.680023193359378,
        40.699981689453128,
        40.720001220703128,
        40.740020751953128,
        40.759979248046878,
        40.779998779296878,
        40.800018310546878,
        40.819976806640628,
        40.839996337890628,
        40.860015869140628,
        40.880035400390628,
        40.899993896484378,
        40.920013427734378,
        40.940032958984378,
        40.959991455078128,
        40.980010986328128,
        41.000030517578128,
        41.019989013671878,
        41.040008544921878,
        41.060028076171878,
        41.079986572265628,
        41.100006103515628,
        41.120025634765628,
        41.139984130859378,
        41.160003662109378,
        41.180023193359378,
        41.199981689453128,
        41.220001220703128,
        41.240020751953128,
        41.259979248046878,
        41.279998779296878,
        41.300018310546878,
        41.319976806640628,
        41.339996337890628,
        41.360015869140628,
        41.380035400390628,
        41.399993896484378,
        41.420013427734378,
        41.440032958984378,
        41.459991455078128,
        41.480010986328128,
        41.500030517578128,
        41.519989013671878,
        41.540008544921878,
        41.560028076171878,
        41.579986572265628,
        41.600006103515628,
        41.620025634765628,
        41.639984130859378,
        41.660003662109378,
        41.680023193359378,
        41.699981689453128,
        41.720001220703128,
        41.740020751953128,
        41.759979248046878,
        41.779998779296878,
        41.800018310546878,
        41.819976806640628,
        41.839996337890628,
        41.860015869140628,
        41.880035400390628,
        41.899993896484378,
        41.920013427734378,
        41.940032958984378,
        41.959991455078128,
        41.980010986328128,
        42.000030517578128,
        42.019989013671878,
        42.040008544921878,
        42.060028076171878,
        42.079986572265628,
        42.100006103515628,
        42.120025634765628,
        42.139984130859378,
        42.160003662109378,
        42.180023193359378,
        42.199981689453128,
        42.220001220703128,
        42.240020751953128,
        42.259979248046878,
        42.279998779296878,
        42.300018310546878,
        42.319976806640628,
        42.339996337890628,
        42.360015869140628,
        42.380035400390628,
        42.399993896484378,
        42.420013427734378,
        42.440032958984378,
        42.459991455078128,
        42.480010986328128,
        42.500030517578128,
        42.519989013671878,
        42.540008544921878,
        42.560028076171878,
        42.579986572265628,
        42.600006103515628,
        42.620025634765628,
        42.639984130859378,
        42.660003662109378,
        42.680023193359378,
        42.699981689453128,
        42.720001220703128,
        42.740020751953128,
        42.759979248046878,
        42.779998779296878,
        42.800018310546878,
        42.819976806640628,
        42.839996337890628,
        42.860015869140628,
        42.880035400390628,
        42.899993896484378,
        42.920013427734378,
        42.940032958984378,
        42.959991455078128,
        42.980010986328128,
        43.000030517578128,
        43.019989013671878,
        43.040008544921878,
        43.060028076171878,
        43.079986572265628,
        43.100006103515628,
        43.120025634765628,
        43.139984130859378,
        43.160003662109378,
        43.180023193359378,
        43.199981689453128,
        43.220001220703128,
        43.240020751953128,
        43.259979248046878,
        43.279998779296878,
        43.300018310546878,
        43.319976806640628,
        43.339996337890628,
        43.360015869140628,
        43.380035400390628,
        43.399993896484378,
        43.420013427734378,
        43.440032958984378,
        43.459991455078128,
        43.480010986328128,
        43.500030517578128,
        43.519989013671878,
        43.540008544921878,
        43.560028076171878,
        43.579986572265628,
        43.600006103515628,
        43.620025634765628,
        43.639984130859378,
        43.660003662109378,
        43.680023193359378,
        43.699981689453128,
        43.720001220703128,
        43.740020751953128,
        43.759979248046878,
        43.779998779296878,
        43.800018310546878,
        43.819976806640628,
        43.839996337890628,
        43.860015869140628,
        43.880035400390628,
        43.899993896484378,
        43.920013427734378,
        43.940032958984378,
        43.959991455078128,
        43.980010986328128,
        44.000030517578128,
        44.019989013671878,
        44.040008544921878,
        44.060028076171878,
        44.079986572265628,
        44.100006103515628,
        44.120025634765628,
        44.139984130859378,
        44.160003662109378,
        44.180023193359378,
        44.199981689453128,
        44.220001220703128,
        44.240020751953128,
        44.259979248046878,
        44.279998779296878,
        44.300018310546878,
        44.319976806640628,
        44.339996337890628,
        44.360015869140628,
        44.380035400390628,
        44.399993896484378,
        44.420013427734378,
        44.440032958984378,
        44.459991455078128,
        44.480010986328128,
        44.500030517578128,
        44.519989013671878,
        44.540008544921878,
        44.560028076171878,
        44.579986572265628,
        44.600006103515628,
        44.620025634765628,
        44.639984130859378,
        44.660003662109378,
        44.680023193359378,
        44.699981689453128,
        44.720001220703128,
        44.740020751953128,
        44.759979248046878,
        44.779998779296878,
        44.800018310546878,
        44.819976806640628,
        44.839996337890628,
        44.860015869140628,
        44.880035400390628,
        44.899993896484378,
        44.920013427734378,
        44.940032958984378,
        44.959991455078128,
        44.980010986328128,
        45.000030517578128,
        45.019989013671878,
        45.040008544921878,
        45.060028076171878,
        45.079986572265628,
        45.100006103515628,
        45.120025634765628,
        45.139984130859378,
        45.160003662109378,
        45.180023193359378,
        45.199981689453128,
        45.220001220703128,
        45.240020751953128,
        45.259979248046878,
        45.279998779296878,
        45.300018310546878,
        45.319976806640628,
        45.339996337890628,
        45.360015869140628,
        45.380035400390628,
        45.399993896484378,
        45.420013427734378,
        45.440032958984378,
        45.459991455078128,
        45.480010986328128,
        45.500030517578128,
        45.519989013671878,
        45.540008544921878,
        45.560028076171878,
        45.579986572265628,
        45.600006103515628,
        45.620025634765628,
        45.639984130859378,
        45.660003662109378,
        45.680023193359378,
        45.699981689453128,
        45.720001220703128,
        45.740020751953128,
        45.759979248046878,
        45.779998779296878,
        45.800018310546878,
        45.819976806640628,
        45.839996337890628,
        45.860015869140628,
        45.880035400390628,
        45.899993896484378,
        45.920013427734378,
        45.940032958984378,
        45.959991455078128,
        45.980010986328128,
        46.000030517578128,
        46.019989013671878,
        46.040008544921878,
        46.060028076171878,
        46.079986572265628,
        46.100006103515628,
        46.120025634765628,
        46.139984130859378,
        46.160003662109378,
        46.180023193359378,
        46.199981689453128,
        46.220001220703128,
        46.240020751953128,
        46.259979248046878,
        46.279998779296878,
        46.300018310546878,
        46.319976806640628,
        46.339996337890628,
        46.360015869140628,
        46.380035400390628,
        46.399993896484378,
        46.420013427734378,
        46.440032958984378,
        46.459991455078128,
        46.480010986328128,
        46.500030517578128,
        46.519989013671878,
        46.540008544921878,
        46.560028076171878,
        46.579986572265628,
        46.600006103515628,
        46.620025634765628,
        46.639984130859378,
        46.660003662109378,
        46.680023193359378,
        46.699981689453128,
        46.720001220703128,
        46.740020751953128,
        46.759979248046878,
        46.779998779296878,
        46.800018310546878,
        46.819976806640628,
        46.839996337890628,
        46.860015869140628,
        46.880035400390628,
        46.899993896484378,
        46.920013427734378,
        46.940032958984378,
        46.959991455078128,
        46.980010986328128,
        47.000030517578128,
        47.019989013671878,
        47.040008544921878,
        47.060028076171878,
        47.079986572265628,
        47.100006103515628,
        47.120025634765628,
        47.139984130859378,
        47.160003662109378,
        47.180023193359378,
        47.199981689453128,
        47.220001220703128,
        47.240020751953128,
        47.259979248046878,
        47.279998779296878,
        47.300018310546878,
        47.319976806640628,
        47.339996337890628,
        47.360015869140628,
        47.380035400390628,
        47.399993896484378,
        47.420013427734378,
        47.440032958984378,
        47.459991455078128,
        47.480010986328128,
        47.500030517578128,
        47.519989013671878,
        47.540008544921878,
        47.560028076171878,
        47.579986572265628,
        47.600006103515628,
        47.620025634765628,
        47.639984130859378,
        47.660003662109378,
        47.680023193359378,
        47.699981689453128,
        47.720001220703128,
        47.740020751953128,
        47.759979248046878,
        47.779998779296878,
        47.800018310546878,
        47.819976806640628,
        47.839996337890628,
        47.860015869140628,
        47.880035400390628,
        47.899993896484378,
        47.920013427734378,
        47.940032958984378,
        47.959991455078128,
        47.980010986328128,
        48.000030517578128,
        48.019989013671878,
        48.040008544921878,
        48.060028076171878,
        48.079986572265628,
        48.100006103515628,
        48.120025634765628,
        48.139984130859378,
        48.160003662109378,
        48.180023193359378,
        48.199981689453128,
        48.220001220703128,
        48.240020751953128,
        48.259979248046878,
        48.279998779296878,
        48.300018310546878,
        48.319976806640628,
        48.339996337890628,
        48.360015869140628,
        48.380035400390628,
        48.399993896484378,
        48.420013427734378,
        48.440032958984378,
        48.459991455078128,
        48.480010986328128,
        48.500030517578128,
        48.519989013671878,
        48.540008544921878,
        48.560028076171878,
        48.579986572265628,
        48.600006103515628,
        48.620025634765628,
        48.639984130859378,
        48.660003662109378,
        48.680023193359378,
        48.699981689453128,
        48.720001220703128,
        48.740020751953128,
        48.759979248046878,
        48.779998779296878,
        48.800018310546878,
        48.819976806640628,
        48.839996337890628,
        48.860015869140628,
        48.880035400390628,
        48.899993896484378,
        48.920013427734378,
        48.940032958984378,
        48.959991455078128,
        48.980010986328128,
        49.000030517578128,
        49.019989013671878,
        49.040008544921878,
        49.060028076171878,
        49.079986572265628,
        49.100006103515628,
        49.120025634765628,
        49.139984130859378,
        49.160003662109378,
        49.180023193359378,
        49.199981689453128,
        49.220001220703128,
        49.240020751953128,
        49.259979248046878,
        49.279998779296878,
        49.300018310546878,
        49.319976806640628,
        49.339996337890628,
        49.360015869140628,
        49.380035400390628,
        49.399993896484378,
        49.420013427734378,
        49.440032958984378,
        49.459991455078128,
        49.480010986328128,
        49.500030517578128,
        49.519989013671878,
        49.540008544921878,
        49.560028076171878,
        49.579986572265628,
        49.600006103515628,
        49.620025634765628,
        49.639984130859378,
        49.660003662109378,
        49.680023193359378,
        49.699981689453128,
        49.720001220703128,
        49.740020751953128,
        49.759979248046878,
        49.779998779296878,
        49.800018310546878,
        49.819976806640628,
        49.839996337890628,
        49.860015869140628,
        49.880035400390628,
        49.899993896484378,
        49.920013427734378,
        49.940032958984378,
        49.959991455078128,
        49.980010986328128,
        50.000030517578128,
        50.019989013671878,
        50.040008544921878,
        50.060028076171878,
        50.079986572265628,
        50.100006103515628,
        50.120025634765628,
        50.139984130859378,
        50.160003662109378,
        50.180023193359378,
        50.199981689453128,
        50.220001220703128,
        50.240020751953128,
        50.259979248046878,
        50.279998779296878,
        50.300018310546878,
        50.319976806640628,
        50.339996337890628,
        50.360015869140628,
        50.380035400390628,
        50.399993896484378,
        50.420013427734378,
        50.440032958984378,
        50.459991455078128,
        50.480010986328128,
        50.500030517578128,
        50.519989013671878,
        50.540008544921878,
        50.560028076171878,
        50.579986572265628,
        50.600006103515628,
        50.620025634765628,
        50.639984130859378,
        50.660003662109378,
        50.680023193359378,
        50.699981689453128,
        50.720001220703128,
        50.740020751953128,
        50.759979248046878,
        50.779998779296878,
        50.800018310546878,
        50.819976806640628,
        50.839996337890628,
        50.860015869140628,
        50.880035400390628,
        50.899993896484378,
        50.920013427734378,
        50.940032958984378,
        50.959991455078128,
        50.980010986328128,
        51.000030517578128,
        51.019989013671878,
        51.040008544921878,
        51.060028076171878,
        51.079986572265628,
        51.100006103515628,
        51.120025634765628,
        51.139984130859378,
        51.160003662109378,
        51.180023193359378,
        51.199981689453128,
        51.220001220703128,
        51.240020751953128,
        51.259979248046878,
        51.279998779296878,
        51.300018310546878,
        51.319976806640628,
        51.339996337890628,
        51.360015869140628,
        51.380035400390628,
        51.399993896484378,
        51.420013427734378,
        51.440032958984378,
        51.459991455078128,
        51.480010986328128,
        51.500030517578128,
        51.519989013671878,
        51.540008544921878,
        51.560028076171878,
        51.579986572265628,
        51.600006103515628,
        51.620025634765628,
        51.639984130859378,
        51.660003662109378,
        51.680023193359378,
        51.699981689453128,
        51.720001220703128,
        51.740020751953128,
        51.759979248046878,
        51.779998779296878,
        51.800018310546878,
        51.819976806640628,
        51.839996337890628,
        51.860015869140628,
        51.880035400390628,
        51.899993896484378,
        51.920013427734378,
        51.940032958984378,
        51.959991455078128,
        51.980010986328128,
        52.000030517578128,
        52.019989013671878,
        52.040008544921878,
        52.060028076171878,
        52.079986572265628,
        52.100006103515628,
        52.120025634765628,
        52.139984130859378,
        52.160003662109378,
        52.180023193359378,
        52.199981689453128,
        52.220001220703128,
        52.240020751953128,
        52.259979248046878,
        52.279998779296878,
        52.300018310546878,
        52.319976806640628,
        52.339996337890628,
        52.360015869140628,
        52.380035400390628,
        52.399993896484378,
        52.420013427734378,
        52.440032958984378,
        52.459991455078128,
        52.480010986328128,
        52.500030517578128,
        52.519989013671878,
        52.540008544921878,
        52.560028076171878,
        52.579986572265628,
        52.600006103515628,
        52.620025634765628,
        52.639984130859378,
        52.660003662109378,
        52.680023193359378,
        52.699981689453128,
        52.720001220703128,
        52.740020751953128,
        52.759979248046878,
        52.779998779296878,
        52.800018310546878,
        52.819976806640628,
        52.839996337890628,
        52.860015869140628,
        52.880035400390628,
        52.899993896484378,
        52.920013427734378,
        52.940032958984378,
        52.959991455078128,
        52.980010986328128,
        53.000030517578128,
        53.019989013671878,
        53.040008544921878,
        53.060028076171878,
        53.079986572265628,
        53.100006103515628,
        53.120025634765628,
        53.139984130859378,
        53.160003662109378,
        53.180023193359378,
        53.199981689453128,
        53.220001220703128,
        53.240020751953128,
        53.259979248046878,
        53.279998779296878,
        53.300018310546878,
        53.319976806640628,
        53.339996337890628,
        53.360015869140628,
        53.380035400390628,
        53.399993896484378,
        53.420013427734378,
        53.440032958984378,
        53.459991455078128,
        53.480010986328128,
        53.500030517578128,
        53.519989013671878,
        53.540008544921878,
        53.560028076171878,
        53.579986572265628,
        53.600006103515628,
        53.620025634765628,
        53.639984130859378,
        53.660003662109378,
        53.680023193359378,
        53.699981689453128,
        53.720001220703128,
        53.740020751953128,
        53.759979248046878,
        53.779998779296878,
        53.800018310546878,
        53.819976806640628,
        53.839996337890628,
        53.860015869140628,
        53.880035400390628,
        53.899993896484378,
        53.920013427734378,
        53.940032958984378,
        53.959991455078128,
        53.980010986328128,
        54.000030517578128,
        54.019989013671878,
        54.040008544921878,
        54.060028076171878,
        54.079986572265628,
        54.100006103515628,
        54.120025634765628,
        54.139984130859378,
        54.160003662109378,
        54.180023193359378,
        54.199981689453128,
        54.220001220703128,
        54.240020751953128,
        54.259979248046878,
        54.279998779296878,
        54.300018310546878,
        54.319976806640628,
        54.339996337890628,
        54.360015869140628,
        54.380035400390628,
        54.399993896484378,
        54.420013427734378,
        54.440032958984378,
        54.459991455078128,
        54.480010986328128,
        54.500030517578128,
        54.519989013671878,
        54.540008544921878,
        54.560028076171878,
        54.579986572265628,
        54.600006103515628,
        54.620025634765628,
        54.639984130859378,
        54.660003662109378,
        54.680023193359378,
        54.699981689453128,
        54.720001220703128,
        54.740020751953128,
        54.759979248046878,
        54.779998779296878,
        54.800018310546878,
        54.819976806640628,
        54.839996337890628,
        54.860015869140628,
        54.880035400390628,
        54.899993896484378,
        54.920013427734378,
        54.940032958984378,
        54.959991455078128,
        54.980010986328128,
        55.000030517578128,
        55.019989013671878,
        55.040008544921878,
        55.060028076171878,
        55.079986572265628,
        55.100006103515628,
        55.120025634765628,
        55.139984130859378,
        55.160003662109378,
        55.180023193359378,
        55.199981689453128,
        55.220001220703128,
        55.240020751953128,
        55.259979248046878,
        55.279998779296878,
        55.300018310546878,
        55.319976806640628,
        55.339996337890628,
        55.360015869140628,
        55.380035400390628,
        55.399993896484378,
        55.420013427734378,
        55.440032958984378,
        55.459991455078128,
        55.480010986328128,
        55.500030517578128,
        55.519989013671878,
        55.540008544921878,
        55.560028076171878,
        55.579986572265628,
        55.600006103515628,
        55.620025634765628,
        55.639984130859378,
        55.660003662109378,
        55.680023193359378,
        55.699981689453128,
        55.720001220703128,
        55.740020751953128,
        55.759979248046878,
        55.779998779296878,
        55.800018310546878,
        55.819976806640628,
        55.839996337890628,
        55.860015869140628,
        55.880035400390628,
        55.899993896484378,
        55.920013427734378,
        55.940032958984378,
        55.959991455078128,
        55.980010986328128,
        56.000030517578128,
        56.019989013671878,
        56.040008544921878,
        56.060028076171878,
        56.079986572265628,
        56.100006103515628,
        56.120025634765628,
        56.139984130859378,
        56.160003662109378,
        56.180023193359378,
        56.199981689453128,
        56.220001220703128,
        56.240020751953128,
        56.259979248046878,
        56.279998779296878,
        56.300018310546878,
        56.319976806640628,
        56.339996337890628,
        56.360015869140628,
        56.380035400390628,
        56.399993896484378,
        56.420013427734378,
        56.440032958984378,
        56.459991455078128,
        56.480010986328128,
        56.500030517578128,
        56.519989013671878,
        56.540008544921878,
        56.560028076171878,
        56.579986572265628,
        56.600006103515628,
        56.620025634765628,
        56.639984130859378,
        56.660003662109378,
        56.680023193359378,
        56.699981689453128,
        56.720001220703128,
        56.740020751953128,
        56.759979248046878,
        56.779998779296878,
        56.800018310546878,
        56.819976806640628,
        56.839996337890628,
        56.860015869140628,
        56.880035400390628,
        56.899993896484378,
        56.920013427734378,
        56.940032958984378,
        56.959991455078128,
        56.980010986328128,
        57.000030517578128,
        57.019989013671878,
        57.040008544921878,
        57.060028076171878,
        57.079986572265628,
        57.100006103515628,
        57.120025634765628,
        57.139984130859378,
        57.160003662109378,
        57.180023193359378,
        57.199981689453128,
        57.220001220703128,
        57.240020751953128,
        57.259979248046878,
        57.279998779296878,
        57.300018310546878,
        57.319976806640628,
        57.339996337890628,
        57.360015869140628,
        57.380035400390628,
        57.399993896484378,
        57.420013427734378,
        57.440032958984378,
        57.459991455078128,
        57.480010986328128,
        57.500030517578128,
        57.519989013671878,
        57.540008544921878,
        57.560028076171878,
        57.579986572265628,
        57.600006103515628,
        57.620025634765628,
        57.639984130859378,
        57.660003662109378,
        57.680023193359378,
        57.699981689453128,
        57.720001220703128,
        57.740020751953128,
        57.759979248046878,
        57.779998779296878,
        57.800018310546878,
        57.819976806640628,
        57.839996337890628,
        57.860015869140628,
        57.880035400390628,
        57.899993896484378,
        57.920013427734378,
        57.940032958984378,
        57.959991455078128,
        57.980010986328128,
        58.000030517578128,
        58.019989013671878,
        58.040008544921878,
        58.060028076171878,
        58.079986572265628,
        58.100006103515628,
        58.120025634765628,
        58.139984130859378,
        58.160003662109378,
        58.180023193359378,
        58.199981689453128,
        58.220001220703128,
        58.240020751953128,
        58.259979248046878,
        58.279998779296878,
        58.300018310546878,
        58.319976806640628,
        58.339996337890628,
        58.360015869140628,
        58.380035400390628,
        58.399993896484378,
        58.420013427734378,
        58.440032958984378,
        58.459991455078128,
        58.480010986328128,
        58.500030517578128,
        58.519989013671878,
        58.540008544921878,
        58.560028076171878,
        58.579986572265628,
        58.600006103515628,
        58.620025634765628,
        58.639984130859378,
        58.660003662109378,
        58.680023193359378,
        58.699981689453128,
        58.720001220703128,
        58.740020751953128,
        58.759979248046878,
        58.779998779296878,
        58.800018310546878,
        58.819976806640628,
        58.839996337890628,
        58.860015869140628,
        58.880035400390628,
        58.899993896484378,
        58.920013427734378,
        58.940032958984378,
        58.959991455078128,
        58.980010986328128,
        59.000030517578128,
        59.019989013671878,
        59.040008544921878,
        59.060028076171878,
        59.079986572265628,
        59.100006103515628,
        59.120025634765628,
        59.139984130859378,
        59.160003662109378,
        59.180023193359378,
        59.199981689453128,
        59.220001220703128,
        59.240020751953128,
        59.259979248046878,
        59.279998779296878,
        59.300018310546878,
        59.319976806640628,
        59.339996337890628,
        59.360015869140628,
        59.380035400390628,
        59.399993896484378,
        59.420013427734378,
        59.440032958984378,
        59.459991455078128,
        59.480010986328128,
        59.500030517578128,
        59.519989013671878,
        59.540008544921878,
        59.560028076171878,
        59.579986572265628,
        59.600006103515628,
        59.620025634765628,
        59.639984130859378,
        59.660003662109378,
        59.680023193359378,
        59.699981689453128,
        59.720001220703128,
        59.740020751953128,
        59.759979248046878,
        59.779998779296878,
        59.800018310546878,
        59.819976806640628,
        59.839996337890628,
        59.860015869140628,
        59.880035400390628,
        59.899993896484378,
        59.920013427734378,
        59.940032958984378,
        59.959991455078128,
        59.980010986328128
    ],
    "rightHandPositions": [
        "(-0.433586, 1.455125, -0.091265)",
        "(-0.280000, 1.547741, -0.076035)",
        "(-0.280000, 1.547574, -0.074690)",
        "(-0.280000, 1.547378, -0.073223)",
        "(-0.280000, 1.547162, -0.071650)",
        "(-0.280000, 1.546938, -0.069989)",
        "(-0.280000, 1.546694, -0.068267)",
        "(-0.280000, 1.546429, -0.066506)",
        "(-0.280000, 1.546154, -0.064726)",
        "(-0.280000, 1.545857, -0.062958)",
        "(-0.280000, 1.545539, -0.061224)",
        "(-0.280000, 1.545225, -0.059544)",
        "(-0.280000, 1.544877, -0.057946)",
        "(-0.280000, 1.544537, -0.056449)",
        "(-0.280000, 1.544178, -0.055076)",
        "(-0.280000, 1.543816, -0.053844)",
        "(-0.280000, 1.543466, -0.052768)",
        "(-0.280000, 1.543088, -0.051867)",
        "(-0.280000, 1.542727, -0.051151)",
        "(-0.280000, 1.542383, -0.050629)",
        "(-0.280000, 1.542046, -0.050311)",
        "(-0.280000, 1.541718, -0.050201)",
        "(-0.280000, 1.541428, -0.050302)",
        "(-0.280000, 1.541135, -0.050616)",
        "(-0.280000, 1.540898, -0.051137)",
        "(-0.280000, 1.540691, -0.051863)",
        "(-0.280000, 1.540526, -0.052786)",
        "(-0.280000, 1.540419, -0.053898)",
        "(-0.280000, 1.540326, -0.055188)",
        "(-0.280000, 1.540276, -0.056644)",
        "(-0.280000, 1.540279, -0.058253)",
        "(-0.280000, 1.540295, -0.059998)",
        "(-0.280000, 1.540321, -0.061866)",
        "(-0.280000, 1.540395, -0.063840)",
        "(-0.280000, 1.540492, -0.065900)",
        "(-0.280000, 1.540619, -0.068032)",
        "(-0.280000, 1.540775, -0.070222)",
        "(-0.280000, 1.540934, -0.072451)",
        "(-0.280000, 1.541117, -0.074711)",
        "(-0.280000, 1.541312, -0.076984)",
        "(-0.280000, 1.541539, -0.079263)",
        "(-0.280000, 1.541828, -0.081543)",
        "(-0.280000, 1.542143, -0.083810)",
        "(-0.280000, 1.542478, -0.086025)",
        "(-0.280000, 1.542858, -0.088144)",
        "(-0.280000, 1.543269, -0.090123)",
        "(-0.280000, 1.543737, -0.091930)",
        "(-0.280000, 1.544275, -0.093540)",
        "(-0.280000, 1.544806, -0.094931)",
        "(-0.280000, 1.545406, -0.096086)",
        "(-0.280000, 1.546048, -0.096991)",
        "(-0.280000, 1.546745, -0.097640)",
        "(-0.280000, 1.547482, -0.098033)",
        "(-0.280000, 1.548205, -0.098168)",
        "(-0.280000, 1.548955, -0.098050)",
        "(-0.280000, 1.549740, -0.097685)",
        "(-0.280000, 1.550551, -0.097086)",
        "(-0.280000, 1.551412, -0.096267)",
        "(-0.280000, 1.552311, -0.095241)",
        "(-0.280000, 1.553265, -0.094031)",
        "(-0.280000, 1.554289, -0.092659)",
        "(-0.280000, 1.555408, -0.091146)",
        "(-0.280000, 1.556597, -0.089523)",
        "(-0.280000, 1.557838, -0.087806)",
        "(-0.280000, 1.559164, -0.086034)",
        "(-0.280000, 1.560575, -0.084232)",
        "(-0.280000, 1.562093, -0.082431)",
        "(-0.280000, 1.563685, -0.080661)",
        "(-0.280000, 1.565310, -0.078942)",
        "(-0.280000, 1.567044, -0.077315)",
        "(-0.280000, 1.568857, -0.075810)",
        "(-0.280000, 1.570767, -0.074459)",
        "(-0.280000, 1.572777, -0.073290)",
        "(-0.280000, 1.574779, -0.072310)",
        "(-0.280000, 1.576856, -0.071561)",
        "(-0.280000, 1.579010, -0.071074)",
        "(-0.280000, 1.581249, -0.070876)",
        "(-0.280000, 1.583604, -0.071003)",
        "(-0.280000, 1.585897, -0.071418)",
        "(-0.280000, 1.588255, -0.072182)",
        "(-0.280000, 1.590642, -0.073301)",
        "(-0.280000, 1.592998, -0.074765)",
        "(-0.280000, 1.595299, -0.076572)",
        "(-0.280000, 1.597404, -0.078655)",
        "(-0.280000, 1.599448, -0.081074)",
        "(-0.280000, 1.601430, -0.083827)",
        "(-0.280000, 1.603375, -0.086929)",
        "(-0.280000, 1.605263, -0.090355)",
        "(-0.280000, 1.606921, -0.093974)",
        "(-0.280000, 1.608539, -0.097886)",
        "(-0.280000, 1.610123, -0.102078)",
        "(-0.280000, 1.611662, -0.106525)",
        "(-0.280000, 1.613144, -0.111187)",
        "(-0.280000, 1.614342, -0.115842)",
        "(-0.280000, 1.615449, -0.120704)",
        "(-0.280000, 1.616402, -0.125717)",
        "(-0.280000, 1.617172, -0.130866)",
        "(-0.280000, 1.617736, -0.136131)",
        "(-0.280000, 1.617951, -0.141220)",
        "(-0.280000, 1.617977, -0.146405)",
        "(-0.280000, 1.617802, -0.151668)",
        "(-0.280000, 1.617423, -0.157041)",
        "(-0.280000, 1.616759, -0.162209)",
        "(-0.280000, 1.615905, -0.167583)",
        "(-0.280000, 1.614807, -0.173212)",
        "(-0.280000, 1.613385, -0.179156)",
        "(-0.280000, 1.611540, -0.185382)",
        "(-0.280000, 1.609178, -0.191783)",
        "(-0.280000, 1.606387, -0.197839)",
        "(-0.280000, 1.603051, -0.203862)",
        "(-0.280000, 1.599177, -0.209703)",
        "(-0.280000, 1.594799, -0.215245)",
        "(-0.280000, 1.589974, -0.220397)",
        "(-0.280000, 1.584895, -0.225008)",
        "(-0.280000, 1.579470, -0.229196)",
        "(-0.280000, 1.573732, -0.232935)",
        "(-0.280000, 1.567705, -0.236212)",
        "(-0.280000, 1.561437, -0.238997)",
        "(-0.280000, 1.555115, -0.241258)",
        "(-0.280000, 1.548609, -0.243029)",
        "(-0.280000, 1.541965, -0.244284)",
        "(-0.280000, 1.535199, -0.245004)",
        "(-0.280000, 1.528312, -0.245157)",
        "(-0.280000, 1.521550, -0.244780)",
        "(-0.280000, 1.514774, -0.243819)",
        "(-0.280000, 1.508033, -0.242241)",
        "(-0.280000, 1.501373, -0.240019)",
        "(-0.280000, 1.495036, -0.237285)",
        "(-0.280000, 1.488929, -0.233938)",
        "(-0.280000, 1.483116, -0.229979)",
        "(-0.280000, 1.477667, -0.225426)",
        "(-0.280000, 1.472674, -0.220327)",
        "(-0.280000, 1.468209, -0.214745)",
        "(-0.280000, 1.464408, -0.208942)",
        "(-0.280000, 1.461216, -0.202823)",
        "(-0.280000, 1.458656, -0.196464)",
        "(-0.280000, 1.456741, -0.189940)",
        "(-0.280000, 1.455470, -0.183337)",
        "(-0.280000, 1.454826, -0.176907)",
        "(-0.280000, 1.454744, -0.170535)",
        "(-0.280000, 1.455176, -0.164262)",
        "(-0.280000, 1.456065, -0.158115)",
        "(-0.280000, 1.457339, -0.152126)",
        "(-0.280000, 1.458879, -0.146465)",
        "(-0.280000, 1.460673, -0.140918)",
        "(-0.280000, 1.462677, -0.135497)",
        "(-0.280000, 1.464879, -0.130159)",
        "(-0.280000, 1.467288, -0.124853)",
        "(-0.280000, 1.469780, -0.119760)",
        "(-0.280000, 1.472493, -0.114650)",
        "(-0.280000, 1.475459, -0.109519)",
        "(-0.280000, 1.478742, -0.104347)",
        "(-0.280000, 1.482413, -0.099127)",
        "(-0.280000, 1.486261, -0.094099)",
        "(-0.280000, 1.490618, -0.089044)",
        "(-0.280000, 1.495598, -0.083989)",
        "(-0.280000, 1.501272, -0.079022)",
        "(-0.280000, 1.507735, -0.074230)",
        "(-0.280000, 1.514532, -0.069898)",
        "(-0.280000, 1.522117, -0.065956)",
        "(-0.280000, 1.530465, -0.062547)",
        "(-0.280000, 1.539483, -0.059821)",
        "(-0.280000, 1.548983, -0.057912)",
        "(-0.280000, 1.558406, -0.056868)",
        "(-0.280000, 1.568051, -0.056727)",
        "(-0.280000, 1.577794, -0.057529)",
        "(-0.280000, 1.587512, -0.059298)",
        "(-0.280000, 1.597016, -0.062014)",
        "(-0.280000, 1.605869, -0.065476)",
        "(-0.280000, 1.614336, -0.069775)",
        "(-0.280000, 1.622302, -0.074852)",
        "(-0.280000, 1.629687, -0.080642)",
        "(-0.280000, 1.636450, -0.087104)",
        "(-0.280000, 1.642302, -0.093904)",
        "(-0.280000, 1.647492, -0.101251)",
        "(-0.280000, 1.651943, -0.109035)",
        "(-0.280000, 1.655639, -0.117208)",
        "(-0.280000, 1.658554, -0.125712)",
        "(-0.280000, 1.660542, -0.134122)",
        "(-0.280000, 1.661782, -0.142761)",
        "(-0.280000, 1.662258, -0.151601)",
        "(-0.280000, 1.661953, -0.160587)",
        "(-0.280000, 1.660843, -0.169696)",
        "(-0.280000, 1.658915, -0.178377)",
        "(-0.280000, 1.656203, -0.187100)",
        "(-0.280000, 1.652663, -0.195825)",
        "(-0.280000, 1.648253, -0.204459)",
        "(-0.280000, 1.642972, -0.212834)",
        "(-0.280000, 1.637064, -0.220337)",
        "(-0.280000, 1.630382, -0.227399)",
        "(-0.280000, 1.622993, -0.233845)",
        "(-0.280000, 1.614970, -0.239544)",
        "(-0.280000, 1.606431, -0.244374)",
        "(-0.280000, 1.597851, -0.248004)",
        "(-0.280000, 1.589002, -0.250718)",
        "(-0.280000, 1.580057, -0.252467)",
        "(-0.280000, 1.571150, -0.253248)",
        "(-0.280000, 1.562416, -0.253087)",
        "(-0.280000, 1.554277, -0.252021)",
        "(-0.280000, 1.546491, -0.250205)",
        "(-0.280000, 1.539167, -0.247725)",
        "(-0.280000, 1.532326, -0.244668)",
        "(-0.280000, 1.525998, -0.241118)",
        "(-0.280000, 1.520406, -0.237259)",
        "(-0.280000, 1.515305, -0.233106)",
        "(-0.280000, 1.510669, -0.228716)",
        "(-0.280000, 1.506494, -0.224160)",
        "(-0.280000, 1.502747, -0.219482)",
        "(-0.280000, 1.499491, -0.214836)",
        "(-0.280000, 1.496551, -0.210117)",
        "(-0.280000, 1.493895, -0.205325)",
        "(-0.280000, 1.491503, -0.200456)",
        "(-0.280000, 1.489361, -0.195510)",
        "(-0.280000, 1.487500, -0.190629)",
        "(-0.280000, 1.485854, -0.185638)",
        "(-0.280000, 1.484430, -0.180525)",
        "(-0.280000, 1.483247, -0.175269)",
        "(-0.280000, 1.482333, -0.169875)",
        "(-0.280000, 1.481688, -0.164520)",
        "(-0.280000, 1.481352, -0.158985)",
        "(-0.280000, 1.481380, -0.153274)",
        "(-0.280000, 1.481814, -0.147425)",
        "(-0.280000, 1.482714, -0.141436)",
        "(-0.280000, 1.484009, -0.135562)",
        "(-0.280000, 1.485868, -0.129584)",
        "(-0.280000, 1.488352, -0.123570)",
        "(-0.280000, 1.491524, -0.117581)",
        "(-0.280000, 1.495440, -0.111698)",
        "(-0.280000, 1.499821, -0.106253)",
        "(-0.280000, 1.504941, -0.101097)",
        "(-0.280000, 1.510779, -0.096355)",
        "(-0.280000, 1.517313, -0.092145)",
        "(-0.280000, 1.524474, -0.088586)",
        "(-0.280000, 1.531809, -0.085850)",
        "(-0.280000, 1.539546, -0.083899)",
        "(-0.280000, 1.547580, -0.082791)",
        "(-0.280000, 1.555763, -0.082563)",
        "(-0.280000, 1.563935, -0.083218)",
        "(-0.280000, 1.571701, -0.084651)",
        "(-0.280000, 1.579257, -0.086841)",
        "(-0.280000, 1.586525, -0.089723)",
        "(-0.280000, 1.593437, -0.093209)",
        "(-0.280000, 1.599739, -0.097078)",
        "(-0.280000, 1.605639, -0.101436)",
        "(-0.280000, 1.611090, -0.106283)",
        "(-0.280000, 1.616012, -0.111573)",
        "(-0.280000, 1.620337, -0.117240)",
        "(-0.280000, 1.623897, -0.123036)",
        "(-0.280000, 1.626838, -0.129087)",
        "(-0.280000, 1.629150, -0.135351)",
        "(-0.280000, 1.630824, -0.141768)",
        "(-0.280000, 1.631868, -0.148303)",
        "(-0.280000, 1.632286, -0.154926)",
        "(-0.280000, 1.632036, -0.161270)",
        "(-0.280000, 1.631222, -0.167604)",
        "(-0.280000, 1.629854, -0.173885)",
        "(-0.280000, 1.627950, -0.180073)",
        "(-0.280000, 1.625522, -0.186155)",
        "(-0.280000, 1.622651, -0.191774)",
        "(-0.280000, 1.619321, -0.197263)",
        "(-0.280000, 1.615541, -0.202569)",
        "(-0.280000, 1.611320, -0.207647)",
        "(-0.280000, 1.606687, -0.212441)",
        "(-0.280000, 1.601864, -0.216647)",
        "(-0.280000, 1.596695, -0.220561)",
        "(-0.280000, 1.591188, -0.224146)",
        "(-0.280000, 1.585355, -0.227367)",
        "(-0.280000, 1.579230, -0.230175)",
        "(-0.280000, 1.573123, -0.232407)",
        "(-0.280000, 1.566778, -0.234218)",
        "(-0.280000, 1.560233, -0.235569)",
        "(-0.280000, 1.553530, -0.236424)",
        "(-0.280000, 1.546718, -0.236754)",
        "(-0.280000, 1.540082, -0.236571)",
        "(-0.280000, 1.533409, -0.235878)",
        "(-0.280000, 1.526778, -0.234674)",
        "(-0.280000, 1.520212, -0.232952)",
        "(-0.280000, 1.513740, -0.230707)",
        "(-0.280000, 1.507578, -0.228066)",
        "(-0.280000, 1.501581, -0.224945)",
        "(-0.280000, 1.495769, -0.221335)",
        "(-0.280000, 1.490179, -0.217220)",
        "(-0.280000, 1.484853, -0.212596)",
        "(-0.280000, 1.479928, -0.207651)",
        "(-0.280000, 1.475348, -0.202240)",
        "(-0.280000, 1.471169, -0.196402)",
        "(-0.280000, 1.467427, -0.190141)",
        "(-0.280000, 1.464182, -0.183489)",
        "(-0.280000, 1.461474, -0.176679)",
        "(-0.280000, 1.459317, -0.169549)",
        "(-0.280000, 1.457748, -0.162126)",
        "(-0.280000, 1.456801, -0.154452)",
        "(-0.280000, 1.456504, -0.146605)",
        "(-0.280000, 1.456786, -0.138863)",
        "(-0.280000, 1.457728, -0.131019)",
        "(-0.280000, 1.459360, -0.123135)",
        "(-0.280000, 1.461711, -0.115259)",
        "(-0.280000, 1.464845, -0.107404)",
        "(-0.280000, 1.468533, -0.099938)",
        "(-0.280000, 1.473036, -0.092608)",
        "(-0.280000, 1.478379, -0.085520)",
        "(-0.280000, 1.484620, -0.078743)",
        "(-0.280000, 1.491785, -0.072387)",
        "(-0.280000, 1.499406, -0.066801)",
        "(-0.280000, 1.507916, -0.061826)",
        "(-0.280000, 1.517271, -0.057608)",
        "(-0.280000, 1.527349, -0.054307)",
        "(-0.280000, 1.537993, -0.052053)",
        "(-0.280000, 1.548529, -0.050941)",
        "(-0.280000, 1.559315, -0.050957)",
        "(-0.280000, 1.570154, -0.052138)",
        "(-0.280000, 1.580410, -0.054363)",
        "(-0.280000, 1.590377, -0.057643)",
        "(-0.280000, 1.599909, -0.061923)",
        "(-0.280000, 1.608845, -0.067108)",
        "(-0.280000, 1.617074, -0.073088)",
        "(-0.280000, 1.624490, -0.079730)",
        "(-0.280000, 1.631024, -0.086885)",
        "(-0.280000, 1.636484, -0.094236)",
        "(-0.280000, 1.641112, -0.101878)",
        "(-0.280000, 1.644932, -0.109721)",
        "(-0.280000, 1.647961, -0.117670)",
        "(-0.280000, 1.650241, -0.125660)",
        "(-0.280000, 1.651714, -0.133364)",
        "(-0.280000, 1.652575, -0.141011)",
        "(-0.280000, 1.652864, -0.148522)",
        "(-0.280000, 1.652628, -0.155839)",
        "(-0.280000, 1.651923, -0.162966)",
        "(-0.280000, 1.650796, -0.169642)",
        "(-0.280000, 1.649332, -0.176191)",
        "(-0.280000, 1.647558, -0.182600)",
        "(-0.280000, 1.645500, -0.188878)",
        "(-0.280000, 1.643167, -0.195067)",
        "(-0.280000, 1.640638, -0.200893)",
        "(-0.280000, 1.637853, -0.206698)",
        "(-0.280000, 1.634761, -0.212546)",
        "(-0.280000, 1.631279, -0.218500)",
        "(-0.280000, 1.627345, -0.224521)",
        "(-0.280000, 1.623142, -0.230217)",
        "(-0.280000, 1.618304, -0.236011)",
        "(-0.280000, 1.612687, -0.241836)",
        "(-0.280000, 1.606164, -0.247555)",
        "(-0.280000, 1.598688, -0.252947)",
        "(-0.280000, 1.590776, -0.257545)",
        "(-0.280000, 1.581938, -0.261548)",
        "(-0.280000, 1.572284, -0.264735)",
        "(-0.280000, 1.561983, -0.266909)",
        "(-0.280000, 1.551243, -0.267917)",
        "(-0.280000, 1.540660, -0.267696)",
        "(-0.280000, 1.530060, -0.266255)",
        "(-0.280000, 1.519704, -0.263615)",
        "(-0.280000, 1.509770, -0.259830)",
        "(-0.280000, 1.500399, -0.254981)",
        "(-0.280000, 1.491923, -0.249322)",
        "(-0.280000, 1.484189, -0.242841)",
        "(-0.280000, 1.477275, -0.235649)",
        "(-0.280000, 1.471250, -0.227881)",
        "(-0.280000, 1.466153, -0.219660)",
        "(-0.280000, 1.462080, -0.211300)",
        "(-0.280000, 1.458903, -0.202715)",
        "(-0.280000, 1.456604, -0.193959)",
        "(-0.280000, 1.455170, -0.185079)",
        "(-0.280000, 1.454598, -0.176158)",
        "(-0.280000, 1.454857, -0.167562)",
        "(-0.280000, 1.455894, -0.159092)",
        "(-0.280000, 1.457684, -0.150818)",
        "(-0.280000, 1.460196, -0.142794)",
        "(-0.280000, 1.463388, -0.135099)",
        "(-0.280000, 1.467083, -0.128013)",
        "(-0.280000, 1.471370, -0.121270)",
        "(-0.280000, 1.476218, -0.114918)",
        "(-0.280000, 1.481640, -0.108956)",
        "(-0.280000, 1.487358, -0.103652)",
        "(-0.280000, 1.493582, -0.098785)",
        "(-0.280000, 1.500312, -0.094393)",
        "(-0.280000, 1.507487, -0.090551)",
        "(-0.280000, 1.515075, -0.087310)",
        "(-0.280000, 1.523062, -0.084712)",
        "(-0.280000, 1.530961, -0.082896)",
        "(-0.280000, 1.539101, -0.081761)",
        "(-0.280000, 1.547387, -0.081347)",
        "(-0.280000, 1.555690, -0.081671)",
        "(-0.280000, 1.563942, -0.082734)",
        "(-0.280000, 1.571760, -0.084447)",
        "(-0.280000, 1.579413, -0.086827)",
        "(-0.280000, 1.586835, -0.089855)",
        "(-0.280000, 1.593919, -0.093480)",
        "(-0.280000, 1.600595, -0.097646)",
        "(-0.280000, 1.606605, -0.102123)",
        "(-0.280000, 1.612163, -0.106998)",
        "(-0.280000, 1.617243, -0.112213)",
        "(-0.280000, 1.621824, -0.117710)",
        "(-0.280000, 1.625902, -0.123438)",
        "(-0.280000, 1.629378, -0.129169)",
        "(-0.280000, 1.632414, -0.135094)",
        "(-0.280000, 1.635000, -0.141168)",
        "(-0.280000, 1.637137, -0.147366)",
        "(-0.280000, 1.638830, -0.153687)",
        "(-0.280000, 1.640032, -0.159832)",
        "(-0.280000, 1.640822, -0.166077)",
        "(-0.280000, 1.641191, -0.172418)",
        "(-0.280000, 1.641124, -0.178861)",
        "(-0.280000, 1.640592, -0.185451)",
        "(-0.280000, 1.639635, -0.191777)",
        "(-0.280000, 1.638198, -0.198208)",
        "(-0.280000, 1.636239, -0.204736)",
        "(-0.280000, 1.633715, -0.211323)",
        "(-0.280000, 1.630559, -0.217971)",
        "(-0.280000, 1.626949, -0.224254)",
        "(-0.280000, 1.622625, -0.230557)",
        "(-0.280000, 1.617507, -0.236815)",
        "(-0.280000, 1.611519, -0.242931)",
        "(-0.280000, 1.604654, -0.248736)",
        "(-0.280000, 1.597359, -0.253793)",
        "(-0.280000, 1.589280, -0.258302)",
        "(-0.280000, 1.580519, -0.262091)",
        "(-0.280000, 1.571197, -0.265023)",
        "(-0.280000, 1.561485, -0.266983)",
        "(-0.280000, 1.551856, -0.267893)",
        "(-0.280000, 1.542073, -0.267795)",
        "(-0.280000, 1.532320, -0.266667)",
        "(-0.280000, 1.522727, -0.264517)",
        "(-0.280000, 1.513384, -0.261358)",
        "(-0.280000, 1.504685, -0.257366)",
        "(-0.280000, 1.496414, -0.252487)",
        "(-0.280000, 1.488678, -0.246775)",
        "(-0.280000, 1.481571, -0.240297)",
        "(-0.280000, 1.475155, -0.233105)",
        "(-0.280000, 1.469687, -0.225555)",
        "(-0.280000, 1.464999, -0.217497)",
        "(-0.280000, 1.461160, -0.209065)",
        "(-0.280000, 1.458210, -0.200412)",
        "(-0.280000, 1.456145, -0.191646)",
        "(-0.280000, 1.454967, -0.183084)",
        "(-0.280000, 1.454586, -0.174563)",
        "(-0.280000, 1.454979, -0.166109)",
        "(-0.280000, 1.456132, -0.157750)",
        "(-0.280000, 1.458023, -0.149571)",
        "(-0.280000, 1.460537, -0.141872)",
        "(-0.280000, 1.463705, -0.134429)",
        "(-0.280000, 1.467511, -0.127279)",
        "(-0.280000, 1.471936, -0.120468)",
        "(-0.280000, 1.476944, -0.114044)",
        "(-0.280000, 1.482267, -0.108237)",
        "(-0.280000, 1.488102, -0.102748)",
        "(-0.280000, 1.494404, -0.097622)",
        "(-0.280000, 1.501185, -0.092864)",
        "(-0.280000, 1.508429, -0.088514)",
        "(-0.280000, 1.515751, -0.084753)",
        "(-0.280000, 1.523511, -0.081425)",
        "(-0.280000, 1.531665, -0.078600)",
        "(-0.280000, 1.540213, -0.076335)",
        "(-0.280000, 1.549085, -0.074697)",
        "(-0.280000, 1.557846, -0.073710)",
        "(-0.280000, 1.566855, -0.073406)",
        "(-0.280000, 1.576048, -0.073840)",
        "(-0.280000, 1.585330, -0.075060)",
        "(-0.280000, 1.594625, -0.077108)",
        "(-0.280000, 1.603518, -0.079816)",
        "(-0.280000, 1.612250, -0.083332)",
        "(-0.280000, 1.620703, -0.087634)",
        "(-0.280000, 1.628779, -0.092697)",
        "(-0.280000, 1.636400, -0.098506)",
        "(-0.280000, 1.643278, -0.104739)",
        "(-0.280000, 1.649587, -0.111616)",
        "(-0.280000, 1.655259, -0.119092)",
        "(-0.280000, 1.660228, -0.127116)",
        "(-0.280000, 1.664420, -0.135607)",
        "(-0.280000, 1.667691, -0.144128)",
        "(-0.280000, 1.670147, -0.152968)",
        "(-0.280000, 1.671751, -0.162056)",
        "(-0.280000, 1.672470, -0.171284)",
        "(-0.280000, 1.672291, -0.180537)",
        "(-0.280000, 1.671265, -0.189316)",
        "(-0.280000, 1.669412, -0.197953)",
        "(-0.280000, 1.666753, -0.206378)",
        "(-0.280000, 1.663296, -0.214563)",
        "(-0.280000, 1.659078, -0.222407)",
        "(-0.280000, 1.654330, -0.229473)",
        "(-0.280000, 1.648978, -0.236061)",
        "(-0.280000, 1.643065, -0.242138)",
        "(-0.280000, 1.636663, -0.247649)",
        "(-0.280000, 1.629811, -0.252580)",
        "(-0.280000, 1.622834, -0.256654)",
        "(-0.280000, 1.615536, -0.260157)",
        "(-0.280000, 1.607944, -0.263079)",
        "(-0.280000, 1.600085, -0.265409)",
        "(-0.280000, 1.592044, -0.267110)",
        "(-0.280000, 1.584214, -0.268029)",
        "(-0.280000, 1.576298, -0.268352)",
        "(-0.280000, 1.568331, -0.268064)",
        "(-0.280000, 1.560375, -0.267140)",
        "(-0.280000, 1.552506, -0.265561)",
        "(-0.280000, 1.545173, -0.263289)",
        "(-0.280000, 1.538009, -0.260331)",
        "(-0.280000, 1.531160, -0.256681)",
        "(-0.280000, 1.524772, -0.252362)",
        "(-0.280000, 1.518963, -0.247431)",
        "(-0.280000, 1.514074, -0.242107)",
        "(-0.280000, 1.509831, -0.236359)",
        "(-0.280000, 1.506283, -0.230292)",
        "(-0.280000, 1.503458, -0.224005)",
        "(-0.280000, 1.501536, -0.217781)",
        "(-0.280000, 1.500305, -0.211596)",
        "(-0.280000, 1.499722, -0.205535)",
        "(-0.280000, 1.499734, -0.199676)",
        "(-0.280000, 1.500268, -0.194107)",
        "(-0.280000, 1.501249, -0.188886)",
        "(-0.280000, 1.502613, -0.184172)",
        "(-0.280000, 1.504208, -0.179810)",
        "(-0.280000, 1.505958, -0.175778)",
        "(-0.280000, 1.507802, -0.172045)",
        "(-0.280000, 1.509679, -0.168571)",
        "(-0.280000, 1.511521, -0.165437)",
        "(-0.280000, 1.513316, -0.162433)",
        "(-0.280000, 1.515063, -0.159497)",
        "(-0.280000, 1.516781, -0.156566)",
        "(-0.280000, 1.518495, -0.153600)",
        "(-0.280000, 1.520161, -0.150658)",
        "(-0.280000, 1.521919, -0.147577)",
        "(-0.280000, 1.523833, -0.144352)",
        "(-0.280000, 1.525984, -0.140982)",
        "(-0.280000, 1.528450, -0.137487)",
        "(-0.280000, 1.531144, -0.133985)",
        "(-0.280000, 1.534275, -0.130436)",
        "(-0.280000, 1.537897, -0.126929)",
        "(-0.280000, 1.542051, -0.123549)",
        "(-0.280000, 1.546751, -0.120397)",
        "(-0.280000, 1.551777, -0.117574)",
        "(-0.280000, 1.557300, -0.115156)",
        "(-0.280000, 1.563276, -0.113238)",
        "(-0.280000, 1.569603, -0.111903)",
        "(-0.280000, 1.576018, -0.111133)",
        "(-0.280000, 1.582631, -0.111022)",
        "(-0.280000, 1.589327, -0.111601)",
        "(-0.280000, 1.596010, -0.112872)",
        "(-0.280000, 1.602596, -0.114825)",
        "(-0.280000, 1.608979, -0.117420)",
        "(-0.280000, 1.614987, -0.120468)",
        "(-0.280000, 1.620693, -0.124034)",
        "(-0.280000, 1.626109, -0.128111)",
        "(-0.280000, 1.631244, -0.132684)",
        "(-0.280000, 1.636054, -0.137679)",
        "(-0.280000, 1.640431, -0.142896)",
        "(-0.280000, 1.644392, -0.148524)",
        "(-0.280000, 1.647872, -0.154566)",
        "(-0.280000, 1.650792, -0.160981)",
        "(-0.280000, 1.653108, -0.167795)",
        "(-0.280000, 1.654746, -0.174610)",
        "(-0.280000, 1.655688, -0.181700)",
        "(-0.280000, 1.655885, -0.189064)",
        "(-0.280000, 1.655289, -0.196591)",
        "(-0.280000, 1.653867, -0.204190)",
        "(-0.280000, 1.651722, -0.211429)",
        "(-0.280000, 1.648746, -0.218631)",
        "(-0.280000, 1.644929, -0.225707)",
        "(-0.280000, 1.640242, -0.232600)",
        "(-0.280000, 1.634689, -0.239206)",
        "(-0.280000, 1.628625, -0.245033)",
        "(-0.280000, 1.621768, -0.250440)",
        "(-0.280000, 1.614183, -0.255295)",
        "(-0.280000, 1.605966, -0.259472)",
        "(-0.280000, 1.597188, -0.262877)",
        "(-0.280000, 1.588412, -0.265224)",
        "(-0.280000, 1.579351, -0.266733)",
        "(-0.280000, 1.570075, -0.267366)",
        "(-0.280000, 1.560733, -0.267091)",
        "(-0.280000, 1.551452, -0.265911)",
        "(-0.280000, 1.542695, -0.263852)",
        "(-0.280000, 1.534151, -0.260994)",
        "(-0.280000, 1.525887, -0.257362)",
        "(-0.280000, 1.518011, -0.253006)",
        "(-0.280000, 1.510579, -0.247959)",
        "(-0.280000, 1.503962, -0.242479)",
        "(-0.280000, 1.497857, -0.236490)",
        "(-0.280000, 1.492292, -0.230030)",
        "(-0.280000, 1.487328, -0.223196)",
        "(-0.280000, 1.483004, -0.216098)",
        "(-0.280000, 1.479407, -0.208996)",
        "(-0.280000, 1.476355, -0.201721)",
        "(-0.280000, 1.473840, -0.194328)",
        "(-0.280000, 1.471834, -0.186785)",
        "(-0.280000, 1.470338, -0.179128)",
        "(-0.280000, 1.469348, -0.171616)",
        "(-0.280000, 1.468836, -0.163951)",
        "(-0.280000, 1.468840, -0.156146)",
        "(-0.280000, 1.469407, -0.148215)",
        "(-0.280000, 1.470607, -0.140120)",
        "(-0.280000, 1.472361, -0.132185)",
        "(-0.280000, 1.474866, -0.124160)",
        "(-0.280000, 1.478229, -0.116077)",
        "(-0.280000, 1.482533, -0.108067)",
        "(-0.280000, 1.487840, -0.100269)",
        "(-0.280000, 1.493805, -0.092990)",
        "(-0.280000, 1.500744, -0.086035)",
        "(-0.280000, 1.508640, -0.079520)",
        "(-0.280000, 1.517438, -0.073592)",
        "(-0.280000, 1.526665, -0.068445)",
        "(-0.280000, 1.536698, -0.064045)",
        "(-0.280000, 1.547428, -0.060533)",
        "(-0.280000, 1.558766, -0.058011)",
        "(-0.280000, 1.570522, -0.056580)",
        "(-0.280000, 1.582495, -0.056304)",
        "(-0.280000, 1.594238, -0.057077)",
        "(-0.280000, 1.605998, -0.059021)",
        "(-0.280000, 1.617589, -0.062142)",
        "(-0.280000, 1.628590, -0.066850)",
        "(-0.280000, 1.637627, -0.074246)",
        "(-0.280000, 1.645584, -0.081968)",
        "(-0.280000, 1.652804, -0.090227)",
        "(-0.280000, 1.659236, -0.098909)",
        "(-0.280000, 1.664879, -0.107953)",
        "(-0.280000, 1.669760, -0.117353)",
        "(-0.280000, 1.673718, -0.126660)",
        "(-0.280000, 1.676947, -0.136178)",
        "(-0.280000, 1.679468, -0.145956)",
        "(-0.280000, 1.681263, -0.155993)",
        "(-0.280000, 1.682300, -0.166238)",
        "(-0.280000, 1.682554, -0.176201)",
        "(-0.280000, 1.682058, -0.186319)",
        "(-0.280000, 1.680770, -0.196566)",
        "(-0.280000, 1.678632, -0.206960)",
        "(-0.280000, 1.675742, -0.216978)",
        "(-0.280000, 1.671840, -0.227320)",
        "(-0.280000, 1.666748, -0.237980)",
        "(-0.280000, 1.660236, -0.248923)",
        "(-0.280000, 1.652063, -0.260008)",
        "(-0.280000, 1.640485, -0.269253)",
        "(-0.280000, 1.627732, -0.276519)",
        "(-0.280000, 1.613783, -0.282517)",
        "(-0.280000, 1.599070, -0.286863)",
        "(-0.280000, 1.583987, -0.289346)",
        "(-0.280000, 1.568956, -0.289909)",
        "(-0.280000, 1.554714, -0.288595)",
        "(-0.280000, 1.541056, -0.285633)",
        "(-0.280000, 1.528262, -0.281184)",
        "(-0.280000, 1.516567, -0.275473)",
        "(-0.280000, 1.506049, -0.268691)",
        "(-0.280000, 1.496985, -0.261183)",
        "(-0.280000, 1.489142, -0.253053)",
        "(-0.280000, 1.482511, -0.244425)",
        "(-0.280000, 1.477104, -0.235452)",
        "(-0.280000, 1.472918, -0.226286)",
        "(-0.280000, 1.469991, -0.217271)",
        "(-0.280000, 1.468057, -0.208356)",
        "(-0.280000, 1.467009, -0.199642)",
        "(-0.280000, 1.466741, -0.191234)",
        "(-0.280000, 1.467142, -0.183117)",
        "(-0.280000, 1.468119, -0.175551)",
        "(-0.280000, 1.469545, -0.168275)",
        "(-0.280000, 1.471378, -0.161238)",
        "(-0.280000, 1.473577, -0.154433)",
        "(-0.280000, 1.476117, -0.147849)",
        "(-0.280000, 1.478887, -0.141674)",
        "(-0.280000, 1.481966, -0.135637)",
        "(-0.280000, 1.485374, -0.129731)",
        "(-0.280000, 1.489182, -0.123899)",
        "(-0.280000, 1.493216, -0.118380)",
        "(-0.280000, 1.497727, -0.112942)",
        "(-0.280000, 1.502795, -0.107614)",
        "(-0.280000, 1.508468, -0.102477)",
        "(-0.280000, 1.514746, -0.097646)",
        "(-0.280000, 1.521334, -0.093308)",
        "(-0.280000, 1.528583, -0.089401)",
        "(-0.280000, 1.536443, -0.086063)",
        "(-0.280000, 1.544892, -0.083398)",
        "(-0.280000, 1.553828, -0.081534)",
        "(-0.280000, 1.562750, -0.080511)",
        "(-0.280000, 1.571948, -0.080390)",
        "(-0.280000, 1.581275, -0.081232)",
        "(-0.280000, 1.590615, -0.083082)",
        "(-0.280000, 1.599763, -0.085927)",
        "(-0.280000, 1.608345, -0.089564)",
        "(-0.280000, 1.616542, -0.094118)",
        "(-0.280000, 1.624225, -0.099545)",
        "(-0.280000, 1.631328, -0.105827)",
        "(-0.280000, 1.637741, -0.112915)",
        "(-0.280000, 1.643333, -0.120694)",
        "(-0.280000, 1.647887, -0.128771)",
        "(-0.280000, 1.651540, -0.137383)",
        "(-0.280000, 1.654221, -0.146432)",
        "(-0.280000, 1.655880, -0.155855)",
        "(-0.280000, 1.656418, -0.165069)",
        "(-0.280000, 1.655920, -0.174388)",
        "(-0.280000, 1.654355, -0.183790)",
        "(-0.280000, 1.651700, -0.193142)",
        "(-0.280000, 1.647954, -0.202306)",
        "(-0.280000, 1.643291, -0.210699)",
        "(-0.280000, 1.637610, -0.218776)",
        "(-0.280000, 1.630909, -0.226447)",
        "(-0.280000, 1.623161, -0.233618)",
        "(-0.280000, 1.614435, -0.240092)",
        "(-0.280000, 1.604842, -0.245682)",
        "(-0.280000, 1.594933, -0.249909)",
        "(-0.280000, 1.584442, -0.253011)",
        "(-0.280000, 1.573600, -0.254828)",
        "(-0.280000, 1.562710, -0.255266)",
        "(-0.280000, 1.551966, -0.254315)",
        "(-0.280000, 1.541918, -0.252049)",
        "(-0.280000, 1.532414, -0.248617)",
        "(-0.280000, 1.523593, -0.244114)",
        "(-0.280000, 1.515588, -0.238685)",
        "(-0.280000, 1.508517, -0.232502)",
        "(-0.280000, 1.502564, -0.225837)",
        "(-0.280000, 1.497575, -0.218767)",
        "(-0.280000, 1.493534, -0.211438)",
        "(-0.280000, 1.490390, -0.203937)",
        "(-0.280000, 1.488106, -0.196392)",
        "(-0.280000, 1.486664, -0.189068)",
        "(-0.280000, 1.485913, -0.181831)",
        "(-0.280000, 1.485798, -0.174737)",
        "(-0.280000, 1.486263, -0.167813)",
        "(-0.280000, 1.487233, -0.161208)",
        "(-0.280000, 1.488689, -0.154732)",
        "(-0.280000, 1.490622, -0.148406)",
        "(-0.280000, 1.493047, -0.142196)",
        "(-0.280000, 1.495988, -0.136118)",
        "(-0.280000, 1.499467, -0.130209)",
        "(-0.280000, 1.503340, -0.124647)",
        "(-0.280000, 1.507787, -0.119295)",
        "(-0.280000, 1.512829, -0.114223)",
        "(-0.280000, 1.518462, -0.109525)",
        "(-0.280000, 1.524708, -0.105268)",
        "(-0.280000, 1.531238, -0.101628)",
        "(-0.280000, 1.538280, -0.098587)",
        "(-0.280000, 1.545815, -0.096225)",
        "(-0.280000, 1.553734, -0.094642)",
        "(-0.280000, 1.561929, -0.093918)",
        "(-0.280000, 1.570017, -0.094023)",
        "(-0.280000, 1.578209, -0.095041)",
        "(-0.280000, 1.586346, -0.096997)",
        "(-0.280000, 1.594344, -0.099910)",
        "(-0.280000, 1.602055, -0.103771)",
        "(-0.280000, 1.609091, -0.108312)",
        "(-0.280000, 1.615648, -0.113684)",
        "(-0.280000, 1.621604, -0.119813)",
        "(-0.280000, 1.626858, -0.126602)",
        "(-0.280000, 1.631379, -0.134034)",
        "(-0.280000, 1.634966, -0.141673)",
        "(-0.280000, 1.637760, -0.149741)",
        "(-0.280000, 1.639744, -0.158192)",
        "(-0.280000, 1.640897, -0.166927)",
        "(-0.280000, 1.641202, -0.175838)",
        "(-0.280000, 1.640630, -0.184512)",
        "(-0.280000, 1.639135, -0.193230)",
        "(-0.280000, 1.636666, -0.201862)",
        "(-0.280000, 1.633208, -0.210254)",
        "(-0.280000, 1.628739, -0.218316)",
        "(-0.280000, 1.623514, -0.225558)",
        "(-0.280000, 1.617385, -0.232271)",
        "(-0.280000, 1.610352, -0.238364)",
        "(-0.280000, 1.602477, -0.243699)",
        "(-0.280000, 1.594263, -0.247880)",
        "(-0.280000, 1.585367, -0.251174)",
        "(-0.280000, 1.575917, -0.253444)",
        "(-0.280000, 1.566128, -0.254567)",
        "(-0.280000, 1.556166, -0.254465)",
        "(-0.280000, 1.546701, -0.253116)",
        "(-0.280000, 1.537474, -0.250634)",
        "(-0.280000, 1.528683, -0.247064)",
        "(-0.280000, 1.520500, -0.242503)",
        "(-0.280000, 1.513079, -0.237091)",
        "(-0.280000, 1.506704, -0.231103)",
        "(-0.280000, 1.501161, -0.224560)",
        "(-0.280000, 1.496491, -0.217610)",
        "(-0.280000, 1.492680, -0.210339)",
        "(-0.280000, 1.489724, -0.202873)",
        "(-0.280000, 1.487666, -0.195518)",
        "(-0.280000, 1.486334, -0.188078)",
        "(-0.280000, 1.485709, -0.180605)",
        "(-0.280000, 1.485778, -0.173140)",
        "(-0.280000, 1.486531, -0.165721)",
        "(-0.280000, 1.487975, -0.158363)",
        "(-0.280000, 1.490023, -0.151335)",
        "(-0.280000, 1.492727, -0.144442)",
        "(-0.280000, 1.496108, -0.137714)",
        "(-0.280000, 1.500171, -0.131227)",
        "(-0.280000, 1.504919, -0.125059)",
        "(-0.280000, 1.510177, -0.119390)",
        "(-0.280000, 1.516093, -0.114141)",
        "(-0.280000, 1.522632, -0.109413)",
        "(-0.280000, 1.529778, -0.105273)",
        "(-0.280000, 1.537455, -0.101822)",
        "(-0.280000, 1.545338, -0.099151)",
        "(-0.280000, 1.553605, -0.097252)",
        "(-0.280000, 1.562147, -0.096186)",
        "(-0.280000, 1.570845, -0.095992)",
        "(-0.280000, 1.579642, -0.096689)",
        "(-0.280000, 1.588204, -0.098178)",
        "(-0.280000, 1.596641, -0.100517)",
        "(-0.280000, 1.604894, -0.103691)",
        "(-0.280000, 1.612874, -0.107680)",
        "(-0.280000, 1.620497, -0.112438)",
        "(-0.280000, 1.627606, -0.117706)",
        "(-0.280000, 1.634367, -0.123648)",
        "(-0.280000, 1.640754, -0.130255)",
        "(-0.280000, 1.646705, -0.137499)",
        "(-0.280000, 1.652204, -0.145436)",
        "(-0.280000, 1.657087, -0.153682)",
        "(-0.280000, 1.661389, -0.162578)",
        "(-0.280000, 1.665031, -0.172188)",
        "(-0.280000, 1.667875, -0.182496)",
        "(-0.280000, 1.669772, -0.193443)",
        "(-0.280000, 1.670709, -0.204519)",
        "(-0.280000, 1.670482, -0.216159)",
        "(-0.280000, 1.668933, -0.228217)",
        "(-0.280000, 1.665438, -0.240380)",
        "(-0.280000, 1.658573, -0.251379)",
        "(-0.280000, 1.650873, -0.261440)",
        "(-0.280000, 1.641848, -0.271138)",
        "(-0.280000, 1.631380, -0.280326)",
        "(-0.280000, 1.619411, -0.288767)",
        "(-0.280000, 1.606690, -0.295813)",
        "(-0.280000, 1.592420, -0.301751)",
        "(-0.280000, 1.576767, -0.306192)",
        "(-0.280000, 1.559950, -0.308782)",
        "(-0.280000, 1.542392, -0.309209)",
        "(-0.280000, 1.524679, -0.307305)",
        "(-0.280000, 1.507724, -0.303189)",
        "(-0.280000, 1.491336, -0.296866)",
        "(-0.280000, 1.475841, -0.288419)",
        "(-0.280000, 1.461593, -0.278026)",
        "(-0.280000, 1.449098, -0.266156)",
        "(-0.280000, 1.438250, -0.252827)",
        "(-0.280000, 1.429248, -0.238339)",
        "(-0.280000, 1.422199, -0.222956)",
        "(-0.280000, 1.417183, -0.207003)",
        "(-0.280000, 1.416498, -0.190537)",
        "(-0.280000, 1.418489, -0.174937)",
        "(-0.280000, 1.422340, -0.160269)",
        "(-0.280000, 1.427787, -0.146737)",
        "(-0.280000, 1.434606, -0.134428)",
        "(-0.280000, 1.442541, -0.123434)",
        "(-0.280000, 1.451158, -0.114098)",
        "(-0.280000, 1.460443, -0.106014)",
        "(-0.280000, 1.470215, -0.099179)",
        "(-0.280000, 1.480299, -0.093577)",
        "(-0.280000, 1.490328, -0.089347)",
        "(-0.280000, 1.500440, -0.086197)",
        "(-0.280000, 1.510514, -0.084107)",
        "(-0.280000, 1.520517, -0.083047)",
        "(-0.280000, 1.530313, -0.083018)",
        "(-0.280000, 1.539488, -0.084031)",
        "(-0.280000, 1.548308, -0.085992)",
        "(-0.280000, 1.556617, -0.088863)",
        "(-0.280000, 1.564308, -0.092577)",
        "(-0.280000, 1.571276, -0.097033)",
        "(-0.280000, 1.577461, -0.102140)",
        "(-0.280000, 1.582585, -0.107656)",
        "(-0.280000, 1.586846, -0.113505)",
        "(-0.280000, 1.590241, -0.119576)",
        "(-0.280000, 1.592786, -0.125723)",
        "(-0.280000, 1.594519, -0.131805)",
        "(-0.280000, 1.595431, -0.137638)",
        "(-0.280000, 1.595714, -0.143230)",
        "(-0.280000, 1.595462, -0.148500)",
        "(-0.280000, 1.594775, -0.153447)",
        "(-0.280000, 1.593749, -0.158030)",
        "(-0.280000, 1.592451, -0.162121)",
        "(-0.280000, 1.591014, -0.165879)",
        "(-0.280000, 1.589515, -0.169310)",
        "(-0.280000, 1.588029, -0.172436)",
        "(-0.280000, 1.586602, -0.175326)",
        "(-0.280000, 1.585292, -0.177928)",
        "(-0.280000, 1.584137, -0.180398)",
        "(-0.280000, 1.583140, -0.182828)",
        "(-0.280000, 1.582297, -0.185290)",
        "(-0.280000, 1.581583, -0.187848)",
        "(-0.280000, 1.581007, -0.190465)",
        "(-0.280000, 1.580470, -0.193316)",
        "(-0.280000, 1.579881, -0.196466)",
        "(-0.280000, 1.579114, -0.199969)",
        "(-0.280000, 1.578009, -0.203882)",
        "(-0.280000, 1.576625, -0.207989)",
        "(-0.280000, 1.574543, -0.212496)",
        "(-0.280000, 1.571500, -0.217342)",
        "(-0.280000, 1.567348, -0.222295)",
        "(-0.280000, 1.562001, -0.227070)",
        "(-0.280000, 1.555879, -0.231321)",
        "(-0.280000, 1.548707, -0.234903)",
        "(-0.280000, 1.540674, -0.237561)",
        "(-0.280000, 1.531970, -0.239125)",
        "(-0.280000, 1.522879, -0.239475)",
        "(-0.280000, 1.513853, -0.238661)",
        "(-0.280000, 1.504877, -0.236641)",
        "(-0.280000, 1.496177, -0.233462)",
        "(-0.280000, 1.487930, -0.229200)",
        "(-0.280000, 1.480252, -0.223960)",
        "(-0.280000, 1.473357, -0.218023)",
        "(-0.280000, 1.467219, -0.211419)",
        "(-0.280000, 1.461845, -0.204282)",
        "(-0.280000, 1.457236, -0.196738)",
        "(-0.280000, 1.453357, -0.188904)",
        "(-0.280000, 1.450143, -0.180967)",
        "(-0.280000, 1.447527, -0.172833)",
        "(-0.280000, 1.445478, -0.164527)",
        "(-0.280000, 1.443987, -0.156093)",
        "(-0.280000, 1.443042, -0.147508)",
        "(-0.280000, 1.442589, -0.139016)",
        "(-0.280000, 1.442683, -0.130454)",
        "(-0.280000, 1.443345, -0.121812)",
        "(-0.280000, 1.444613, -0.113130)",
        "(-0.280000, 1.446520, -0.104471)",
        "(-0.280000, 1.448946, -0.096043)",
        "(-0.280000, 1.452076, -0.087683)",
        "(-0.280000, 1.455928, -0.079490)",
        "(-0.280000, 1.460904, -0.071875)",
        "(-0.280000, 1.467931, -0.066318)",
        "(-0.280000, 1.475047, -0.061410)",
        "(-0.280000, 1.482607, -0.056890)",
        "(-0.280000, 1.490567, -0.052816)",
        "(-0.280000, 1.498890, -0.049236)",
        "(-0.280000, 1.507195, -0.046300)",
        "(-0.280000, 1.515819, -0.043878)",
        "(-0.280000, 1.524703, -0.042013)",
        "(-0.280000, 1.533855, -0.040735)",
        "(-0.280000, 1.543207, -0.040082)",
        "(-0.280000, 1.552667, -0.040084)",
        "(-0.280000, 1.561869, -0.040726)",
        "(-0.280000, 1.571170, -0.042025)",
        "(-0.280000, 1.580519, -0.044010)",
        "(-0.280000, 1.589802, -0.046685)",
        "(-0.280000, 1.598635, -0.049922)",
        "(-0.280000, 1.607370, -0.053842)",
        "(-0.280000, 1.615922, -0.058442)",
        "(-0.280000, 1.624324, -0.063786)",
        "(-0.280000, 1.632516, -0.069904)",
        "(-0.280000, 1.638860, -0.078506)",
        "(-0.280000, 1.643765, -0.087724)",
        "(-0.280000, 1.648001, -0.097503)",
        "(-0.280000, 1.651488, -0.107748)",
        "(-0.280000, 1.654240, -0.118562)",
        "(-0.280000, 1.655918, -0.129298)",
        "(-0.280000, 1.656944, -0.140938)",
        "(-0.280000, 1.657160, -0.154066)",
        "(-0.280000, 1.656077, -0.169073)",
        "(-0.280000, 1.652956, -0.185081)",
        "(-0.280000, 1.647536, -0.200477)",
        "(-0.280000, 1.640065, -0.214468)",
        "(-0.280000, 1.630840, -0.226809)",
        "(-0.280000, 1.620135, -0.237315)",
        "(-0.280000, 1.608265, -0.245825)",
        "(-0.280000, 1.595576, -0.252207)",
        "(-0.280000, 1.582416, -0.256410)",
        "(-0.280000, 1.569154, -0.258460)",
        "(-0.280000, 1.556149, -0.258441)",
        "(-0.280000, 1.543761, -0.256510)",
        "(-0.280000, 1.532225, -0.252863)",
        "(-0.280000, 1.521877, -0.247787)",
        "(-0.280000, 1.512765, -0.241554)",
        "(-0.280000, 1.504958, -0.234415)",
        "(-0.280000, 1.498506, -0.226653)",
        "(-0.280000, 1.493475, -0.218643)",
        "(-0.280000, 1.489679, -0.210502)",
        "(-0.280000, 1.487021, -0.202438)",
        "(-0.280000, 1.485367, -0.194605)",
        "(-0.280000, 1.484570, -0.187064)",
        "(-0.280000, 1.484504, -0.180000)",
        "(-0.280000, 1.485006, -0.173321)",
        "(-0.280000, 1.485973, -0.166990)",
        "(-0.280000, 1.487320, -0.160996)",
        "(-0.280000, 1.488976, -0.155322)",
        "(-0.280000, 1.490903, -0.149904)",
        "(-0.280000, 1.493001, -0.144842)",
        "(-0.280000, 1.495292, -0.139983)",
        "(-0.280000, 1.497787, -0.135272)",
        "(-0.280000, 1.500487, -0.130701)",
        "(-0.280000, 1.503413, -0.126259)",
        "(-0.280000, 1.506467, -0.122027)",
        "(-0.280000, 1.509820, -0.117878)",
        "(-0.280000, 1.513515, -0.113830)",
        "(-0.280000, 1.517572, -0.109935)",
        "(-0.280000, 1.522037, -0.106218)",
        "(-0.280000, 1.526668, -0.102824)",
        "(-0.280000, 1.531667, -0.099720)",
        "(-0.280000, 1.537055, -0.096951)",
        "(-0.280000, 1.542768, -0.094595)",
        "(-0.280000, 1.548510, -0.092711)",
        "(-0.280000, 1.554529, -0.091309)",
        "(-0.280000, 1.560729, -0.090440)",
        "(-0.280000, 1.567032, -0.090141)",
        "(-0.280000, 1.573405, -0.090434)",
        "(-0.280000, 1.579751, -0.091332)",
        "(-0.280000, 1.585756, -0.092727)",
        "(-0.280000, 1.591649, -0.094700)",
        "(-0.280000, 1.597330, -0.097219)",
        "(-0.280000, 1.602734, -0.100249)",
        "(-0.280000, 1.607667, -0.103618)",
        "(-0.280000, 1.612295, -0.107417)",
        "(-0.280000, 1.616579, -0.111582)",
        "(-0.280000, 1.620538, -0.116092)",
        "(-0.280000, 1.624174, -0.120898)",
        "(-0.280000, 1.627360, -0.125713)",
        "(-0.280000, 1.630317, -0.130753)",
        "(-0.280000, 1.633055, -0.135976)",
        "(-0.280000, 1.635598, -0.141394)",
        "(-0.280000, 1.637950, -0.147006)",
        "(-0.280000, 1.640052, -0.152574)",
        "(-0.280000, 1.642004, -0.158468)",
        "(-0.280000, 1.643766, -0.164770)",
        "(-0.280000, 1.645278, -0.171615)",
        "(-0.280000, 1.646428, -0.179158)",
        "(-0.280000, 1.647122, -0.186879)",
        "(-0.280000, 1.647129, -0.195730)",
        "(-0.280000, 1.646083, -0.205853)",
        "(-0.280000, 1.643524, -0.217243)",
        "(-0.280000, 1.639029, -0.229589)",
        "(-0.280000, 1.632850, -0.241625)",
        "(-0.280000, 1.624519, -0.253516)",
        "(-0.280000, 1.614089, -0.264667)",
        "(-0.280000, 1.601741, -0.274539)",
        "(-0.280000, 1.587785, -0.282680)",
        "(-0.280000, 1.572755, -0.288739)",
        "(-0.280000, 1.556874, -0.292581)",
        "(-0.280000, 1.540603, -0.294080)",
        "(-0.280000, 1.524269, -0.293215)",
        "(-0.280000, 1.508276, -0.290019)",
        "(-0.280000, 1.493000, -0.284602)",
        "(-0.280000, 1.478967, -0.277274)",
        "(-0.280000, 1.466227, -0.268168)",
        "(-0.280000, 1.455036, -0.257566)",
        "(-0.280000, 1.445572, -0.245773)",
        "(-0.280000, 1.438062, -0.233331)",
        "(-0.280000, 1.432362, -0.220304)",
        "(-0.280000, 1.428480, -0.206999)",
        "(-0.280000, 1.426361, -0.193612)",
        "(-0.280000, 1.425943, -0.180445)",
        "(-0.280000, 1.427103, -0.167746)",
        "(-0.280000, 1.429662, -0.155942)",
        "(-0.280000, 1.433449, -0.144890)",
        "(-0.280000, 1.438299, -0.134702)",
        "(-0.280000, 1.444078, -0.125406)",
        "(-0.280000, 1.450470, -0.117332)",
        "(-0.280000, 1.457435, -0.110210)",
        "(-0.280000, 1.464871, -0.104024)",
        "(-0.280000, 1.472647, -0.098775)",
        "(-0.280000, 1.480650, -0.094436)",
        "(-0.280000, 1.488858, -0.090941)",
        "(-0.280000, 1.496896, -0.088438)",
        "(-0.280000, 1.504956, -0.086681)",
        "(-0.280000, 1.513044, -0.085631)",
        "(-0.280000, 1.521084, -0.085282)",
        "(-0.280000, 1.528669, -0.085697)",
        "(-0.280000, 1.536134, -0.086776)",
        "(-0.280000, 1.543394, -0.088540)",
        "(-0.280000, 1.550371, -0.090990)",
        "(-0.280000, 1.556939, -0.094095)",
        "(-0.280000, 1.563028, -0.097823)",
        "(-0.280000, 1.568295, -0.102020)",
        "(-0.280000, 1.572969, -0.106629)",
        "(-0.280000, 1.577005, -0.111574)",
        "(-0.280000, 1.580364, -0.116733)",
        "(-0.280000, 1.582890, -0.121882)",
        "(-0.280000, 1.584816, -0.127047)",
        "(-0.280000, 1.586179, -0.132131)",
        "(-0.280000, 1.587036, -0.137046)",
        "(-0.280000, 1.587459, -0.141762)",
        "(-0.280000, 1.587445, -0.146115)",
        "(-0.280000, 1.587174, -0.150175)",
        "(-0.280000, 1.586736, -0.153983)",
        "(-0.280000, 1.586206, -0.157541)",
        "(-0.280000, 1.585642, -0.160850)",
        "(-0.280000, 1.585062, -0.163832)",
        "(-0.280000, 1.584571, -0.166655)",
        "(-0.280000, 1.584203, -0.169361)",
        "(-0.280000, 1.583979, -0.172045)",
        "(-0.280000, 1.583902, -0.174812)",
        "(-0.280000, 1.583957, -0.177553)",
        "(-0.280000, 1.584105, -0.180582)",
        "(-0.280000, 1.584252, -0.184006)",
        "(-0.280000, 1.584226, -0.188029)",
        "(-0.280000, 1.583778, -0.192760)",
        "(-0.280000, 1.582883, -0.197827)",
        "(-0.280000, 1.581135, -0.203493)",
        "(-0.280000, 1.578376, -0.209483)",
        "(-0.280000, 1.574513, -0.215532)",
        "(-0.280000, 1.569520, -0.221349)",
        "(-0.280000, 1.563543, -0.226630)",
        "(-0.280000, 1.556498, -0.231230)",
        "(-0.280000, 1.548521, -0.234905)",
        "(-0.280000, 1.539793, -0.237453)",
        "(-0.280000, 1.530495, -0.238743)",
        "(-0.280000, 1.521003, -0.238719)",
        "(-0.280000, 1.511470, -0.237336)",
        "(-0.280000, 1.502112, -0.234627)",
        "(-0.280000, 1.493147, -0.230650)",
        "(-0.280000, 1.484775, -0.225515)",
        "(-0.280000, 1.477198, -0.219470)",
        "(-0.280000, 1.470440, -0.212566)",
        "(-0.280000, 1.464589, -0.204991)",
        "(-0.280000, 1.459645, -0.196887)",
        "(-0.280000, 1.455603, -0.188400)",
        "(-0.280000, 1.452439, -0.179836)",
        "(-0.280000, 1.450074, -0.171034)",
        "(-0.280000, 1.448515, -0.162081)",
        "(-0.280000, 1.447757, -0.153067)",
        "(-0.280000, 1.447784, -0.144100)",
        "(-0.280000, 1.448504, -0.135391)",
        "(-0.280000, 1.449957, -0.126803)",
        "(-0.280000, 1.452120, -0.118424)",
        "(-0.280000, 1.454996, -0.110256)",
        "(-0.280000, 1.458568, -0.102377)",
        "(-0.280000, 1.462623, -0.095063)",
        "(-0.280000, 1.467328, -0.088096)",
        "(-0.280000, 1.472657, -0.081552)",
        "(-0.280000, 1.478550, -0.075517)",
        "(-0.280000, 1.485010, -0.070008)",
        "(-0.280000, 1.491716, -0.065233)",
        "(-0.280000, 1.498877, -0.061068)",
        "(-0.280000, 1.506527, -0.057524)",
        "(-0.280000, 1.514578, -0.054675)",
        "(-0.280000, 1.522948, -0.052572)",
        "(-0.280000, 1.531228, -0.051295)",
        "(-0.280000, 1.539734, -0.050775)",
        "(-0.280000, 1.548360, -0.051041)",
        "(-0.280000, 1.557090, -0.052115)",
        "(-0.280000, 1.565794, -0.054007)",
        "(-0.280000, 1.573931, -0.056607)",
        "(-0.280000, 1.581902, -0.059948)",
        "(-0.280000, 1.589579, -0.063988)",
        "(-0.280000, 1.596855, -0.068665)",
        "(-0.280000, 1.603644, -0.073901)",
        "(-0.280000, 1.609615, -0.079447)",
        "(-0.280000, 1.615076, -0.085390)",
        "(-0.280000, 1.619977, -0.091628)",
        "(-0.280000, 1.624329, -0.098115)",
        "(-0.280000, 1.628137, -0.104779)",
        "(-0.280000, 1.631212, -0.111279)",
        "(-0.280000, 1.633831, -0.117841)",
        "(-0.280000, 1.636016, -0.124403)",
        "(-0.280000, 1.637817, -0.130956)",
        "(-0.280000, 1.639285, -0.137558)",
        "(-0.280000, 1.640337, -0.143883)",
        "(-0.280000, 1.641143, -0.150280)",
        "(-0.280000, 1.641714, -0.156862)",
        "(-0.280000, 1.642021, -0.163658)",
        "(-0.280000, 1.642021, -0.170743)",
        "(-0.280000, 1.641644, -0.177758)",
        "(-0.280000, 1.640789, -0.185592)",
        "(-0.280000, 1.639124, -0.194632)",
        "(-0.280000, 1.636123, -0.205102)",
        "(-0.280000, 1.631347, -0.216431)",
        "(-0.280000, 1.624946, -0.227311)",
        "(-0.280000, 1.616768, -0.237632)",
        "(-0.280000, 1.607084, -0.246810)",
        "(-0.280000, 1.596129, -0.254549)",
        "(-0.280000, 1.584153, -0.260648)",
        "(-0.280000, 1.571450, -0.264957)",
        "(-0.280000, 1.558295, -0.267396)",
        "(-0.280000, 1.545028, -0.267933)",
        "(-0.280000, 1.531913, -0.266597)",
        "(-0.280000, 1.519272, -0.263477)",
        "(-0.280000, 1.507522, -0.258788)",
        "(-0.280000, 1.496711, -0.252682)",
        "(-0.280000, 1.487026, -0.245386)",
        "(-0.280000, 1.478594, -0.237145)",
        "(-0.280000, 1.471436, -0.228147)",
        "(-0.280000, 1.465674, -0.218779)",
        "(-0.280000, 1.461182, -0.209122)",
        "(-0.280000, 1.457904, -0.199321)",
        "(-0.280000, 1.455784, -0.189564)",
        "(-0.280000, 1.454740, -0.180006)",
        "(-0.280000, 1.454671, -0.170697)",
        "(-0.280000, 1.455460, -0.161923)",
        "(-0.280000, 1.457002, -0.153568)",
        "(-0.280000, 1.459223, -0.145611)",
        "(-0.280000, 1.462044, -0.138107)",
        "(-0.280000, 1.465390, -0.131077)",
        "(-0.280000, 1.469115, -0.124657)",
        "(-0.280000, 1.473233, -0.118694)",
        "(-0.280000, 1.477709, -0.113173)",
        "(-0.280000, 1.482486, -0.108114)",
        "(-0.280000, 1.487411, -0.103608)",
        "(-0.280000, 1.492607, -0.099492)",
        "(-0.280000, 1.498056, -0.095774)",
        "(-0.280000, 1.503782, -0.092434)",
        "(-0.280000, 1.509773, -0.089490)",
        "(-0.280000, 1.515995, -0.086970)",
        "(-0.280000, 1.522177, -0.084961)",
        "(-0.280000, 1.528587, -0.083366)",
        "(-0.280000, 1.535166, -0.082219)",
        "(-0.280000, 1.541924, -0.081537)",
        "(-0.280000, 1.548795, -0.081350)",
        "(-0.280000, 1.555408, -0.081648)",
        "(-0.280000, 1.562096, -0.082431)",
        "(-0.280000, 1.568767, -0.083708)",
        "(-0.280000, 1.575318, -0.085464)",
        "(-0.280000, 1.581734, -0.087694)",
        "(-0.280000, 1.587706, -0.090260)",
        "(-0.280000, 1.593457, -0.093220)",
        "(-0.280000, 1.599006, -0.096583)",
        "(-0.280000, 1.604280, -0.100301)",
        "(-0.280000, 1.609251, -0.104347)",
        "(-0.280000, 1.613750, -0.108540)",
        "(-0.280000, 1.617954, -0.113012)",
        "(-0.280000, 1.621848, -0.117742)",
        "(-0.280000, 1.625425, -0.122719)",
        "(-0.280000, 1.628707, -0.127988)",
        "(-0.280000, 1.631544, -0.133286)",
        "(-0.280000, 1.634079, -0.138866)",
        "(-0.280000, 1.636310, -0.144796)",
        "(-0.280000, 1.638186, -0.151068)",
        "(-0.280000, 1.639586, -0.157286)",
        "(-0.280000, 1.640603, -0.163966)",
        "(-0.280000, 1.641153, -0.171180)",
        "(-0.280000, 1.641120, -0.178944)",
        "(-0.280000, 1.640329, -0.187509)",
        "(-0.280000, 1.638687, -0.196250)",
        "(-0.280000, 1.635633, -0.206461)",
        "(-0.280000, 1.630410, -0.218253)",
        "(-0.280000, 1.622854, -0.230250)",
        "(-0.280000, 1.613406, -0.241122)",
        "(-0.280000, 1.602409, -0.250403)",
        "(-0.280000, 1.590136, -0.257873)",
        "(-0.280000, 1.576915, -0.263352)",
        "(-0.280000, 1.563013, -0.266745)",
        "(-0.280000, 1.548825, -0.267972)",
        "(-0.280000, 1.534798, -0.267052)",
        "(-0.280000, 1.521205, -0.264076)",
        "(-0.280000, 1.508374, -0.259191)",
        "(-0.280000, 1.496593, -0.252605)",
        "(-0.280000, 1.486103, -0.244580)",
        "(-0.280000, 1.477125, -0.235476)",
        "(-0.280000, 1.469648, -0.225495)",
        "(-0.280000, 1.463718, -0.214920)",
        "(-0.280000, 1.459304, -0.203957)",
        "(-0.280000, 1.456373, -0.192832)",
        "(-0.280000, 1.454872, -0.181954)",
        "(-0.280000, 1.454650, -0.171211)",
        "(-0.280000, 1.455628, -0.160756)",
        "(-0.280000, 1.457718, -0.150689)",
        "(-0.280000, 1.460855, -0.141035)",
        "(-0.280000, 1.464830, -0.132154)",
        "(-0.280000, 1.469659, -0.123810)",
        "(-0.280000, 1.475343, -0.115984)",
        "(-0.280000, 1.481807, -0.108788)",
        "(-0.280000, 1.488992, -0.102291)",
        "(-0.280000, 1.496546, -0.096749)",
        "(-0.280000, 1.504722, -0.091937)",
        "(-0.280000, 1.513465, -0.087932)",
        "(-0.280000, 1.522753, -0.084798)",
        "(-0.280000, 1.532515, -0.082623)",
        "(-0.280000, 1.542118, -0.081533)",
        "(-0.280000, 1.552081, -0.081505)",
        "(-0.280000, 1.562293, -0.082677)",
        "(-0.280000, 1.572560, -0.085157)",
        "(-0.280000, 1.582649, -0.089007)",
        "(-0.280000, 1.591868, -0.093993)",
        "(-0.280000, 1.600512, -0.100231)",
        "(-0.280000, 1.608234, -0.107529)",
        "(-0.280000, 1.614886, -0.115745)",
        "(-0.280000, 1.620342, -0.124690)",
        "(-0.280000, 1.624360, -0.133861)",
        "(-0.280000, 1.627166, -0.143436)",
        "(-0.280000, 1.628730, -0.153248)",
        "(-0.280000, 1.629046, -0.163142)",
        "(-0.280000, 1.628116, -0.173021)",
        "(-0.280000, 1.625980, -0.182436)",
        "(-0.280000, 1.622681, -0.191657)",
        "(-0.280000, 1.618178, -0.200601)",
        "(-0.280000, 1.612542, -0.208942)",
        "(-0.280000, 1.605888, -0.216468)",
        "(-0.280000, 1.598500, -0.222856)",
        "(-0.280000, 1.590409, -0.228213)",
        "(-0.280000, 1.581853, -0.232411)",
        "(-0.280000, 1.573014, -0.235422)",
        "(-0.280000, 1.564093, -0.237259)",
        "(-0.280000, 1.555193, -0.237987)",
        "(-0.280000, 1.546378, -0.237656)",
        "(-0.280000, 1.537755, -0.236308)",
        "(-0.280000, 1.529413, -0.233990)",
        "(-0.280000, 1.521446, -0.230754)",
        "(-0.280000, 1.513950, -0.226663)",
        "(-0.280000, 1.506960, -0.221755)",
        "(-0.280000, 1.500547, -0.216074)",
        "(-0.280000, 1.494762, -0.209645)",
        "(-0.280000, 1.489687, -0.202513)",
        "(-0.280000, 1.485453, -0.194863)",
        "(-0.280000, 1.482058, -0.186602)",
        "(-0.280000, 1.479603, -0.177774)",
        "(-0.280000, 1.478206, -0.168462)",
        "(-0.280000, 1.477977, -0.158734)",
        "(-0.280000, 1.478943, -0.148985)",
        "(-0.280000, 1.481210, -0.139157)",
        "(-0.280000, 1.484835, -0.129416)",
        "(-0.280000, 1.489800, -0.120023)",
        "(-0.280000, 1.496051, -0.111205)",
        "(-0.280000, 1.503292, -0.103268)",
        "(-0.280000, 1.511537, -0.096230)",
        "(-0.280000, 1.520588, -0.090241)",
        "(-0.280000, 1.530313, -0.085356)",
        "(-0.280000, 1.540534, -0.081637)",
        "(-0.280000, 1.550819, -0.079111)",
        "(-0.280000, 1.561327, -0.077757)",
        "(-0.280000, 1.571888, -0.077614)",
        "(-0.280000, 1.582357, -0.078689)",
        "(-0.280000, 1.592565, -0.080966)",
        "(-0.280000, 1.602156, -0.084262)",
        "(-0.280000, 1.611376, -0.088716)",
        "(-0.280000, 1.620085, -0.094306)",
        "(-0.280000, 1.628171, -0.101009)",
        "(-0.280000, 1.635464, -0.108739)",
        "(-0.280000, 1.641510, -0.116886)",
        "(-0.280000, 1.646622, -0.125827)",
        "(-0.280000, 1.650617, -0.135259)",
        "(-0.280000, 1.653397, -0.144818)",
        "(-0.280000, 1.654970, -0.154166)",
        "(-0.280000, 1.655379, -0.162545)",
        "(-0.280000, 1.653944, -0.159708)",
        "(-0.280000, 1.652624, -0.159430)",
        "(-0.280000, 1.651127, -0.159188)",
        "(-0.280000, 1.649465, -0.158869)",
        "(-0.280000, 1.647664, -0.158573)",
        "(-0.280000, 1.645736, -0.158192)",
        "(-0.280000, 1.643700, -0.157658)",
        "(-0.280000, 1.641576, -0.157026)",
        "(-0.280000, 1.639385, -0.156257)",
        "(-0.280000, 1.637182, -0.155473)",
        "(-0.280000, 1.634967, -0.154616)",
        "(-0.280000, 1.632773, -0.153698)",
        "(-0.280000, 1.630637, -0.152772)",
        "(-0.280000, 1.628600, -0.151871)",
        "(-0.280000, 1.626703, -0.151082)",
        "(-0.280000, 1.624987, -0.150415)",
        "(-0.280000, 1.623497, -0.149907)",
        "(-0.280000, 1.622286, -0.149655)",
        "(-0.280000, 1.621393, -0.149683)",
        "(-0.280000, 1.620789, -0.149835)",
        "(-0.280000, 1.620557, -0.150336)",
        "(-0.280000, 1.620710, -0.151203)",
        "(-0.280000, 1.621235, -0.152428)",
        "(-0.280000, 1.622129, -0.154075)",
        "(-0.280000, 1.623283, -0.155848)",
        "(-0.280000, 1.624749, -0.158087)",
        "(-0.280000, 1.626494, -0.160897)",
        "(-0.280000, 1.628442, -0.164313)",
        "(-0.280000, 1.630497, -0.168413)",
        "(-0.280000, 1.632545, -0.172864)",
        "(-0.280000, 1.634487, -0.178363)",
        "(-0.280000, 1.636073, -0.185174)",
        "(-0.280000, 1.636938, -0.193610)",
        "(-0.280000, 1.636588, -0.203690)",
        "(-0.280000, 1.634964, -0.214183)",
        "(-0.280000, 1.631525, -0.225688)",
        "(-0.280000, 1.626142, -0.237568)",
        "(-0.280000, 1.618810, -0.249263)",
        "(-0.280000, 1.609634, -0.260290)",
        "(-0.280000, 1.598955, -0.270194)",
        "(-0.280000, 1.586697, -0.278856)",
        "(-0.280000, 1.573119, -0.285969)",
        "(-0.280000, 1.558454, -0.291340)",
        "(-0.280000, 1.542985, -0.294789)",
        "(-0.280000, 1.527313, -0.296239)",
        "(-0.280000, 1.511360, -0.295648)",
        "(-0.280000, 1.495517, -0.292998)",
        "(-0.280000, 1.480147, -0.288354)",
        "(-0.280000, 1.465810, -0.281406)",
        "(-0.280000, 1.454299, -0.271470)",
        "(-0.280000, 1.444173, -0.260532)",
        "(-0.280000, 1.435450, -0.248743)",
        "(-0.280000, 1.428193, -0.236332)",
        "(-0.280000, 1.422415, -0.223514)",
        "(-0.280000, 1.418173, -0.210772)",
        "(-0.280000, 1.415262, -0.197905)",
        "(-0.280000, 1.413645, -0.185082)",
        "(-0.280000, 1.413261, -0.172352)",
        "(-0.280000, 1.414059, -0.159845)",
        "(-0.280000, 1.415969, -0.147696)",
        "(-0.280000, 1.418822, -0.136295)",
        "(-0.280000, 1.422616, -0.125296)",
        "(-0.280000, 1.427291, -0.114773)",
        "(-0.280000, 1.432781, -0.104800)",
        "(-0.280000, 1.438831, -0.095686)",
        "(-0.280000, 1.445579, -0.087119)",
        "(-0.280000, 1.452965, -0.079160)",
        "(-0.280000, 1.460978, -0.071812)",
        "(-0.280000, 1.469572, -0.065126)",
        "(-0.280000, 1.479492, -0.061351)",
        "(-0.280000, 1.489923, -0.058963)",
        "(-0.280000, 1.500416, -0.057536)",
        "(-0.280000, 1.510794, -0.057059)",
        "(-0.280000, 1.521017, -0.057478)",
        "(-0.280000, 1.530578, -0.058794)",
        "(-0.280000, 1.539786, -0.060812)",
        "(-0.280000, 1.548632, -0.063481)",
        "(-0.280000, 1.556996, -0.066725)",
        "(-0.280000, 1.564818, -0.070456)",
        "(-0.280000, 1.571830, -0.074557)",
        "(-0.280000, 1.578319, -0.078988)",
        "(-0.280000, 1.584267, -0.083691)",
        "(-0.280000, 1.589717, -0.088669)",
        "(-0.280000, 1.594615, -0.093879)",
        "(-0.280000, 1.598718, -0.099148)",
        "(-0.280000, 1.602265, -0.104611)",
        "(-0.280000, 1.605211, -0.110218)",
        "(-0.280000, 1.607533, -0.115915)",
        "(-0.280000, 1.609223, -0.121630)",
        "(-0.280000, 1.610201, -0.127208)",
        "(-0.280000, 1.610634, -0.132740)",
        "(-0.280000, 1.610545, -0.138157)",
        "(-0.280000, 1.609973, -0.143450)",
        "(-0.280000, 1.608965, -0.148569)",
        "(-0.280000, 1.607508, -0.153284)",
        "(-0.280000, 1.605737, -0.157785)",
        "(-0.280000, 1.603709, -0.162030)",
        "(-0.280000, 1.601491, -0.166022)",
        "(-0.280000, 1.599122, -0.169795)",
        "(-0.280000, 1.596648, -0.173143)",
        "(-0.280000, 1.594154, -0.176281)",
        "(-0.280000, 1.591659, -0.179252)",
        "(-0.280000, 1.589192, -0.182105)",
        "(-0.280000, 1.586748, -0.184960)",
        "(-0.280000, 1.584372, -0.187625)",
        "(-0.280000, 1.581934, -0.190488)",
        "(-0.280000, 1.579335, -0.193577)",
        "(-0.280000, 1.576456, -0.196867)",
        "(-0.280000, 1.573228, -0.200246)",
        "(-0.280000, 1.569789, -0.203458)",
        "(-0.280000, 1.565909, -0.206621)",
        "(-0.280000, 1.561578, -0.209613)",
        "(-0.280000, 1.556771, -0.212337)",
        "(-0.280000, 1.551475, -0.214685)",
        "(-0.280000, 1.545765, -0.216562)",
        "(-0.280000, 1.539556, -0.217859)",
        "(-0.280000, 1.532918, -0.218441)",
        "(-0.280000, 1.525918, -0.218195)",
        "(-0.280000, 1.518693, -0.217016)",
        "(-0.280000, 1.511500, -0.214914)",
        "(-0.280000, 1.504363, -0.211786)",
        "(-0.280000, 1.497471, -0.207622)",
        "(-0.280000, 1.491026, -0.202477)",
        "(-0.280000, 1.485168, -0.196431)",
        "(-0.280000, 1.480083, -0.189745)",
        "(-0.280000, 1.475825, -0.182427)",
        "(-0.280000, 1.472453, -0.174612)",
        "(-0.280000, 1.470020, -0.166457)",
        "(-0.280000, 1.468547, -0.158109)",
        "(-0.280000, 1.467961, -0.149836)",
        "(-0.280000, 1.468259, -0.141582)",
        "(-0.280000, 1.469397, -0.133455)",
        "(-0.280000, 1.471334, -0.125462)",
        "(-0.280000, 1.474012, -0.117670)",
        "(-0.280000, 1.477197, -0.110299)",
        "(-0.280000, 1.481010, -0.103093)",
        "(-0.280000, 1.485466, -0.096046)",
        "(-0.280000, 1.490596, -0.089166)",
        "(-0.280000, 1.496437, -0.082496)",
        "(-0.280000, 1.502675, -0.076236)",
        "(-0.280000, 1.509695, -0.070250)",
        "(-0.280000, 1.517494, -0.064658)",
        "(-0.280000, 1.526110, -0.059551)",
        "(-0.280000, 1.535451, -0.055080)",
        "(-0.280000, 1.544954, -0.051388)",
        "(-0.280000, 1.555075, -0.048480)",
        "(-0.280000, 1.565703, -0.046478)",
        "(-0.280000, 1.576652, -0.045470)",
        "(-0.280000, 1.587687, -0.046011)",
        "(-0.280000, 1.597501, -0.049467)",
        "(-0.280000, 1.606915, -0.053619)",
        "(-0.280000, 1.615864, -0.058408)",
        "(-0.280000, 1.624273, -0.063751)",
        "(-0.280000, 1.632081, -0.069553)",
        "(-0.280000, 1.639108, -0.075590)",
        "(-0.280000, 1.645564, -0.081948)",
        "(-0.280000, 1.651438, -0.088557)",
        "(-0.280000, 1.656774, -0.095411)",
        "(-0.280000, 1.661547, -0.102422)",
        "(-0.280000, 1.665648, -0.109320)",
        "(-0.280000, 1.669286, -0.116354)",
        "(-0.280000, 1.672477, -0.123527)",
        "(-0.280000, 1.675234, -0.130842)",
        "(-0.280000, 1.677549, -0.138258)",
        "(-0.280000, 1.679374, -0.145525)",
        "(-0.280000, 1.680802, -0.152950)",
        "(-0.280000, 1.681822, -0.160548)",
        "(-0.280000, 1.682420, -0.168444)",
        "(-0.280000, 1.682549, -0.176650)",
        "(-0.280000, 1.679898, -0.184478)",
        "(-0.280000, 1.676095, -0.192396)",
        "(-0.280000, 1.671627, -0.200453)",
        "(-0.280000, 1.666447, -0.208640)",
        "(-0.280000, 1.660435, -0.216983)",
        "(-0.280000, 1.653846, -0.224674)",
        "(-0.280000, 1.646286, -0.232524)",
        "(-0.280000, 1.637437, -0.240578)",
        "(-0.280000, 1.627082, -0.248576)",
        "(-0.280000, 1.615312, -0.255906)",
        "(-0.280000, 1.602408, -0.261968)",
        "(-0.280000, 1.589225, -0.266155)",
        "(-0.280000, 1.575673, -0.268612)",
        "(-0.280000, 1.562082, -0.269223)",
        "(-0.280000, 1.548872, -0.267972)",
        "(-0.280000, 1.536641, -0.264990)",
        "(-0.280000, 1.525301, -0.260470)",
        "(-0.280000, 1.515071, -0.254636)",
        "(-0.280000, 1.506126, -0.247749)",
        "(-0.280000, 1.498559, -0.240095)",
        "(-0.280000, 1.492488, -0.232024)",
        "(-0.280000, 1.487710, -0.223667)",
        "(-0.280000, 1.484170, -0.215251)",
        "(-0.280000, 1.481762, -0.206912)",
        "(-0.280000, 1.480374, -0.198810)",
        "(-0.280000, 1.479915, -0.191226)",
        "(-0.280000, 1.480176, -0.184022)",
        "(-0.280000, 1.481033, -0.177237)",
        "(-0.280000, 1.482372, -0.170891)",
        "(-0.280000, 1.484104, -0.164937)",
        "(-0.280000, 1.486107, -0.159523)",
        "(-0.280000, 1.488325, -0.154456)",
        "(-0.280000, 1.490728, -0.149657)",
        "(-0.280000, 1.493284, -0.145102)",
        "(-0.280000, 1.495962, -0.140772)",
        "(-0.280000, 1.498674, -0.136735)",
        "(-0.280000, 1.501504, -0.132822)",
        "(-0.280000, 1.504450, -0.129029)",
        "(-0.280000, 1.507562, -0.125309)",
        "(-0.280000, 1.510851, -0.121673)",
        "(-0.280000, 1.514176, -0.118229)",
        "(-0.280000, 1.517725, -0.114857)",
        "(-0.280000, 1.521501, -0.111593)",
        "(-0.280000, 1.525517, -0.108466)",
        "(-0.280000, 1.529770, -0.105519)",
        "(-0.280000, 1.534108, -0.102806)",
        "(-0.280000, 1.538684, -0.100320)",
        "(-0.280000, 1.543463, -0.098110)",
        "(-0.280000, 1.548440, -0.096199)",
        "(-0.280000, 1.553563, -0.094630)",
        "(-0.280000, 1.558616, -0.093412)",
        "(-0.280000, 1.563750, -0.092561)",
        "(-0.280000, 1.568896, -0.092096)",
        "(-0.280000, 1.573971, -0.092017)",
        "(-0.280000, 1.578971, -0.092324)",
        "(-0.280000, 1.583720, -0.092960)",
        "(-0.280000, 1.588275, -0.093938)",
        "(-0.280000, 1.592651, -0.095256)",
        "(-0.280000, 1.596808, -0.096888)",
        "(-0.280000, 1.600702, -0.098794)",
        "(-0.280000, 1.604279, -0.100901)",
        "(-0.280000, 1.607600, -0.103216)",
        "(-0.280000, 1.610678, -0.105707)",
        "(-0.280000, 1.613562, -0.108366)",
        "(-0.280000, 1.616282, -0.111162)",
        "(-0.280000, 1.618769, -0.113951)",
        "(-0.280000, 1.621178, -0.116881)",
        "(-0.280000, 1.623494, -0.119946)",
        "(-0.280000, 1.625713, -0.123151)",
        "(-0.280000, 1.627829, -0.126500)",
        "(-0.280000, 1.629760, -0.129860)",
        "(-0.280000, 1.631597, -0.133393)",
        "(-0.280000, 1.633306, -0.137057)",
        "(-0.280000, 1.634901, -0.140911)",
        "(-0.280000, 1.636367, -0.144966)",
        "(-0.280000, 1.637613, -0.148974)",
        "(-0.280000, 1.638728, -0.153249)",
        "(-0.280000, 1.639685, -0.157817)",
        "(-0.280000, 1.640450, -0.162711)",
        "(-0.280000, 1.640984, -0.168050)",
        "(-0.280000, 1.641210, -0.173446)",
        "(-0.280000, 1.641093, -0.179499)",
        "(-0.280000, 1.640474, -0.186422)",
        "(-0.280000, 1.639115, -0.194359)",
        "(-0.280000, 1.636739, -0.203224)",
        "(-0.280000, 1.633419, -0.212007)",
        "(-0.280000, 1.628735, -0.221286)",
        "(-0.280000, 1.622552, -0.230655)",
        "(-0.280000, 1.614788, -0.239732)",
        "(-0.280000, 1.605509, -0.248073)",
        "(-0.280000, 1.594912, -0.255271)",
        "(-0.280000, 1.583584, -0.260886)",
        "(-0.280000, 1.571451, -0.264957)",
        "(-0.280000, 1.558817, -0.267337)",
        "(-0.280000, 1.546019, -0.267958)",
        "(-0.280000, 1.533271, -0.266823)",
        "(-0.280000, 1.521127, -0.264053)",
        "(-0.280000, 1.509500, -0.259709)",
        "(-0.280000, 1.498625, -0.253905)",
        "(-0.280000, 1.488756, -0.246839)",
        "(-0.280000, 1.480236, -0.238919)",
        "(-0.280000, 1.472874, -0.230146)",
        "(-0.280000, 1.466747, -0.220723)",
        "(-0.280000, 1.461874, -0.210814)",
        "(-0.280000, 1.458243, -0.200527)",
        "(-0.280000, 1.455915, -0.190353)",
        "(-0.280000, 1.454748, -0.180158)",
        "(-0.280000, 1.454701, -0.170041)",
        "(-0.280000, 1.455727, -0.160118)",
        "(-0.280000, 1.457760, -0.150531)",
        "(-0.280000, 1.460639, -0.141600)",
        "(-0.280000, 1.464359, -0.133088)",
        "(-0.280000, 1.468851, -0.125075)",
        "(-0.280000, 1.474100, -0.117555)",
        "(-0.280000, 1.480087, -0.110560)",
        "(-0.280000, 1.486491, -0.104412)",
        "(-0.280000, 1.493631, -0.098832)",
        "(-0.280000, 1.501472, -0.093961)",
        "(-0.280000, 1.509953, -0.089933)",
        "(-0.280000, 1.518909, -0.086893)",
        "(-0.280000, 1.527823, -0.085011)",
        "(-0.280000, 1.536913, -0.084180)",
        "(-0.280000, 1.545976, -0.084423)",
        "(-0.280000, 1.554843, -0.085724)",
        "(-0.280000, 1.563330, -0.088021)",
        "(-0.280000, 1.570988, -0.091130)",
        "(-0.280000, 1.578063, -0.094986)",
        "(-0.280000, 1.584439, -0.099450)",
        "(-0.280000, 1.590060, -0.104378)",
        "(-0.280000, 1.594955, -0.109676)",
        "(-0.280000, 1.598959, -0.115081)",
        "(-0.280000, 1.602286, -0.120595)",
        "(-0.280000, 1.604993, -0.126162)",
        "(-0.280000, 1.607121, -0.131690)",
        "(-0.280000, 1.608738, -0.137122)",
        "(-0.280000, 1.609836, -0.142302)",
        "(-0.280000, 1.610577, -0.147339)",
        "(-0.280000, 1.611014, -0.152197)",
        "(-0.280000, 1.611204, -0.156903)",
        "(-0.280000, 1.611201, -0.161473)",
        "(-0.280000, 1.611021, -0.165752)",
        "(-0.280000, 1.610741, -0.169984)",
        "(-0.280000, 1.610377, -0.174217)",
        "(-0.280000, 1.609924, -0.178543)",
        "(-0.280000, 1.609347, -0.183075)",
        "(-0.280000, 1.608647, -0.187586)",
        "(-0.280000, 1.607691, -0.192532)",
        "(-0.280000, 1.606292, -0.198073)",
        "(-0.280000, 1.604167, -0.204361)",
        "(-0.280000, 1.600929, -0.211443)",
        "(-0.280000, 1.596776, -0.218471)",
        "(-0.280000, 1.591136, -0.225739)",
        "(-0.280000, 1.584154, -0.232629)",
        "(-0.280000, 1.576010, -0.238739)",
        "(-0.280000, 1.566807, -0.243841)",
        "(-0.280000, 1.556832, -0.247702)",
        "(-0.280000, 1.546138, -0.250194)",
        "(-0.280000, 1.534898, -0.251183)",
        "(-0.280000, 1.523378, -0.250555)",
        "(-0.280000, 1.511850, -0.248251)",
        "(-0.280000, 1.500659, -0.244340)",
        "(-0.280000, 1.489964, -0.238825)",
        "(-0.280000, 1.480029, -0.231811)",
        "(-0.280000, 1.471033, -0.223406)",
        "(-0.280000, 1.463187, -0.213792)",
        "(-0.280000, 1.456714, -0.203381)",
        "(-0.280000, 1.451583, -0.192158)",
        "(-0.280000, 1.447883, -0.180338)",
        "(-0.280000, 1.445664, -0.168120)",
        "(-0.280000, 1.444947, -0.155745)",
        "(-0.280000, 1.445634, -0.143623)",
        "(-0.280000, 1.447711, -0.131701)",
        "(-0.280000, 1.451119, -0.120164)",
        "(-0.280000, 1.455808, -0.109099)",
        "(-0.280000, 1.461714, -0.098653)",
        "(-0.280000, 1.468484, -0.089214)",
        "(-0.280000, 1.476295, -0.080543)",
        "(-0.280000, 1.485080, -0.072756)",
        "(-0.280000, 1.494676, -0.066004)",
        "(-0.280000, 1.505010, -0.060346)",
        "(-0.280000, 1.515508, -0.055994)",
        "(-0.280000, 1.526407, -0.052822)",
        "(-0.280000, 1.537613, -0.050859)",
        "(-0.280000, 1.548933, -0.050138)",
        "(-0.280000, 1.560187, -0.050655)",
        "(-0.280000, 1.570845, -0.052305)",
        "(-0.280000, 1.581178, -0.055048)",
        "(-0.280000, 1.591039, -0.058811)",
        "(-0.280000, 1.600360, -0.063530)",
        "(-0.280000, 1.608993, -0.069089)",
        "(-0.280000, 1.616836, -0.075351)",
        "(-0.280000, 1.623644, -0.082043)",
        "(-0.280000, 1.629669, -0.089223)",
        "(-0.280000, 1.634891, -0.096787)",
        "(-0.280000, 1.639322, -0.104645)",
        "(-0.280000, 1.642813, -0.112483)",
        "(-0.280000, 1.645633, -0.120528)",
        "(-0.280000, 1.647785, -0.128696)",
        "(-0.280000, 1.649297, -0.136986)",
        "(-0.280000, 1.650179, -0.145324)",
        "(-0.280000, 1.650375, -0.153281)",
        "(-0.280000, 1.650047, -0.161291)",
        "(-0.280000, 1.649201, -0.169330)",
        "(-0.280000, 1.647838, -0.177391)",
        "(-0.280000, 1.645930, -0.185524)",
        "(-0.280000, 1.643540, -0.193230)",
        "(-0.280000, 1.640593, -0.201054)",
        "(-0.280000, 1.636938, -0.209158)",
        "(-0.280000, 1.632342, -0.217667)",
        "(-0.280000, 1.626556, -0.226499)",
        "(-0.280000, 1.619903, -0.234770)",
        "(-0.280000, 1.611900, -0.242865)",
        "(-0.280000, 1.602653, -0.250309)",
        "(-0.280000, 1.592314, -0.256741)",
        "(-0.280000, 1.581129, -0.261861)",
        "(-0.280000, 1.569670, -0.265412)",
        "(-0.280000, 1.557868, -0.267510)",
        "(-0.280000, 1.545981, -0.268170)",
        "(-0.280000, 1.534199, -0.267448)",
        "(-0.280000, 1.522714, -0.265430)",
        "(-0.280000, 1.511842, -0.262292)",
        "(-0.280000, 1.501441, -0.258080)",
        "(-0.280000, 1.491606, -0.252882)",
        "(-0.280000, 1.482369, -0.246750)",
        "(-0.280000, 1.473806, -0.239755)",
        "(-0.280000, 1.466168, -0.232223)",
        "(-0.280000, 1.459255, -0.223972)",
        "(-0.280000, 1.453143, -0.215071)",
        "(-0.280000, 1.447913, -0.205626)",
        "(-0.280000, 1.443595, -0.195666)",
        "(-0.280000, 1.440293, -0.185643)",
        "(-0.280000, 1.437958, -0.175342)",
        "(-0.280000, 1.436621, -0.164755)",
        "(-0.280000, 1.436335, -0.153999)",
        "(-0.280000, 1.437133, -0.143217)",
        "(-0.280000, 1.438896, -0.132840)",
        "(-0.280000, 1.441710, -0.122615)",
        "(-0.280000, 1.445544, -0.112718)",
        "(-0.280000, 1.450396, -0.103205)",
        "(-0.280000, 1.456222, -0.094210)",
        "(-0.280000, 1.462654, -0.086152)",
        "(-0.280000, 1.469944, -0.078723)",
        "(-0.280000, 1.478006, -0.072050)",
        "(-0.280000, 1.486754, -0.066226)",
        "(-0.280000, 1.496048, -0.061349)",
        "(-0.280000, 1.505439, -0.057597)",
        "(-0.280000, 1.515183, -0.054818)",
        "(-0.280000, 1.525155, -0.053047)",
        "(-0.280000, 1.535262, -0.052303)",
        "(-0.280000, 1.545357, -0.052591)",
        "(-0.280000, 1.554880, -0.053866)",
        "(-0.280000, 1.564235, -0.056068)",
        "(-0.280000, 1.573266, -0.059152)",
        "(-0.280000, 1.581843, -0.063047)",
        "(-0.280000, 1.589898, -0.067694)",
        "(-0.280000, 1.597017, -0.072841)",
        "(-0.280000, 1.603483, -0.078489)",
        "(-0.280000, 1.609283, -0.084571)",
        "(-0.280000, 1.614373, -0.090973)",
        "(-0.280000, 1.618733, -0.097577)",
        "(-0.280000, 1.622223, -0.104150)",
        "(-0.280000, 1.625082, -0.110792)",
        "(-0.280000, 1.627318, -0.117407)",
        "(-0.280000, 1.628978, -0.123984)",
        "(-0.280000, 1.630093, -0.130474)",
        "(-0.280000, 1.630602, -0.136624)",
        "(-0.280000, 1.630672, -0.142672)",
        "(-0.280000, 1.630325, -0.148576)",
        "(-0.280000, 1.629594, -0.154326)",
        "(-0.280000, 1.628515, -0.159897)",
        "(-0.280000, 1.627084, -0.165093)",
        "(-0.280000, 1.625392, -0.170184)",
        "(-0.280000, 1.623460, -0.175269)",
        "(-0.280000, 1.621253, -0.180517)",
        "(-0.280000, 1.618795, -0.185496)",
        "(-0.280000, 1.615996, -0.190785)",
        "(-0.280000, 1.612686, -0.196515)",
        "(-0.280000, 1.608655, -0.202718)",
        "(-0.280000, 1.603749, -0.209152)",
        "(-0.280000, 1.597922, -0.215438)",
        "(-0.280000, 1.591579, -0.220923)",
        "(-0.280000, 1.584510, -0.225823)",
        "(-0.280000, 1.576874, -0.229930)",
        "(-0.280000, 1.568798, -0.233145)",
        "(-0.280000, 1.560426, -0.235402)",
        "(-0.280000, 1.551999, -0.236669)",
        "(-0.280000, 1.543501, -0.236983)",
        "(-0.280000, 1.535069, -0.236352)",
        "(-0.280000, 1.526788, -0.234805)",
        "(-0.280000, 1.518736, -0.232367)",
        "(-0.280000, 1.511142, -0.229165)",
        "(-0.280000, 1.503931, -0.225196)",
        "(-0.280000, 1.497199, -0.220529)",
        "(-0.280000, 1.491013, -0.215239)",
        "(-0.280000, 1.485497, -0.209519)",
        "(-0.280000, 1.480562, -0.203275)",
        "(-0.280000, 1.476275, -0.196594)",
        "(-0.280000, 1.472687, -0.189577)",
        "(-0.280000, 1.469809, -0.182279)",
        "(-0.280000, 1.467671, -0.174794)",
        "(-0.280000, 1.466272, -0.167401)",
        "(-0.280000, 1.465591, -0.159949)",
        "(-0.280000, 1.465633, -0.152535)",
        "(-0.280000, 1.466385, -0.145256)",
        "(-0.280000, 1.467840, -0.138128)",
        "(-0.280000, 1.469868, -0.131432)",
        "(-0.280000, 1.472495, -0.125063)",
        "(-0.280000, 1.475697, -0.119037)",
        "(-0.280000, 1.479409, -0.113431)",
        "(-0.280000, 1.483572, -0.108289)",
        "(-0.280000, 1.487992, -0.103741)",
        "(-0.280000, 1.492769, -0.099638)",
        "(-0.280000, 1.497833, -0.095994)",
        "(-0.280000, 1.503188, -0.092766)",
        "(-0.280000, 1.508782, -0.089941)",
        "(-0.280000, 1.514311, -0.087592)",
        "(-0.280000, 1.520032, -0.085535)",
        "(-0.280000, 1.525915, -0.083754)",
        "(-0.280000, 1.531950, -0.082234)",
        "(-0.280000, 1.538115, -0.080973)",
        "(-0.280000, 1.544162, -0.079975)",
        "(-0.280000, 1.550374, -0.079208)",
        "(-0.280000, 1.556738, -0.078694)",
        "(-0.280000, 1.563276, -0.078458)",
        "(-0.280000, 1.569956, -0.078530)",
        "(-0.280000, 1.576453, -0.078856)",
        "(-0.280000, 1.583113, -0.079529)",
        "(-0.280000, 1.589872, -0.080582)",
        "(-0.280000, 1.596644, -0.082028)",
        "(-0.280000, 1.603412, -0.083888)",
        "(-0.280000, 1.609902, -0.086025)",
        "(-0.280000, 1.616266, -0.088554)",
        "(-0.280000, 1.622502, -0.091495)",
        "(-0.280000, 1.628522, -0.094819)",
        "(-0.280000, 1.634244, -0.098479)",
        "(-0.280000, 1.639544, -0.102320)",
        "(-0.280000, 1.644500, -0.106438)",
        "(-0.280000, 1.649046, -0.110756)",
        "(-0.280000, 1.653198, -0.115278)",
        "(-0.280000, 1.656922, -0.119959)",
        "(-0.280000, 1.660145, -0.124634)",
        "(-0.280000, 1.662951, -0.129435)",
        "(-0.280000, 1.665324, -0.134330)",
        "(-0.280000, 1.667280, -0.139357)",
        "(-0.280000, 1.668822, -0.144548)",
        "(-0.280000, 1.669903, -0.149703)",
        "(-0.280000, 1.670570, -0.155024)",
        "(-0.280000, 1.670802, -0.160414)",
        "(-0.280000, 1.670597, -0.165862)",
        "(-0.280000, 1.669952, -0.171269)",
        "(-0.280000, 1.668887, -0.176340)",
        "(-0.280000, 1.667434, -0.181240)",
        "(-0.280000, 1.665608, -0.186114)",
        "(-0.280000, 1.663355, -0.191406)",
        "(-0.280000, 1.660320, -0.198488)",
        "(-0.280000, 1.656050, -0.207581)",
        "(-0.280000, 1.647861, -0.223102)",
        "(-0.280000, 1.637233, -0.237141)",
        "(-0.280000, 1.624747, -0.248937)",
        "(-0.280000, 1.610812, -0.258335)",
        "(-0.280000, 1.595879, -0.265180)",
        "(-0.280000, 1.580480, -0.269396)",
        "(-0.280000, 1.565111, -0.271040)",
        "(-0.280000, 1.550158, -0.270245)",
        "(-0.280000, 1.536018, -0.267217)",
        "(-0.280000, 1.523164, -0.262272)",
        "(-0.280000, 1.511643, -0.255723)",
        "(-0.280000, 1.501614, -0.247928)",
        "(-0.280000, 1.493127, -0.239217)",
        "(-0.280000, 1.486185, -0.229913)",
        "(-0.280000, 1.480808, -0.220401)",
        "(-0.280000, 1.476769, -0.210804)",
        "(-0.280000, 1.473943, -0.201318)",
        "(-0.280000, 1.472177, -0.192033)",
        "(-0.280000, 1.471338, -0.183104)",
        "(-0.280000, 1.471273, -0.174741)",
        "(-0.280000, 1.471808, -0.166857)",
        "(-0.280000, 1.472794, -0.159522)",
        "(-0.280000, 1.474092, -0.152740)",
        "(-0.280000, 1.475611, -0.146398)",
        "(-0.280000, 1.477267, -0.140472)",
        "(-0.280000, 1.479055, -0.134826)",
        "(-0.280000, 1.481001, -0.129338)",
        "(-0.280000, 1.483147, -0.123943)",
        "(-0.280000, 1.485512, -0.118643)",
        "(-0.280000, 1.488024, -0.113516)",
        "(-0.280000, 1.490795, -0.108471)",
        "(-0.280000, 1.493825, -0.103551)",
        "(-0.280000, 1.497154, -0.098750)",
        "(-0.280000, 1.500753, -0.094133)",
        "(-0.280000, 1.504448, -0.089830)",
        "(-0.280000, 1.508418, -0.085744)",
        "(-0.280000, 1.512622, -0.081936)",
        "(-0.280000, 1.517051, -0.078435)",
        "(-0.280000, 1.521671, -0.075287)",
        "(-0.280000, 1.526336, -0.072535)",
        "(-0.280000, 1.531195, -0.070165)",
        "(-0.280000, 1.536219, -0.068213)",
        "(-0.280000, 1.541416, -0.066698)",
        "(-0.280000, 1.546737, -0.065656)",
        "(-0.280000, 1.551899, -0.065101)",
        "(-0.280000, 1.557158, -0.065038)",
        "(-0.280000, 1.562483, -0.065492)",
        "(-0.280000, 1.567810, -0.066475)",
        "(-0.280000, 1.573164, -0.068009)",
        "(-0.280000, 1.578191, -0.070017)",
        "(-0.280000, 1.583120, -0.072545)",
        "(-0.280000, 1.587939, -0.075603)",
        "(-0.280000, 1.592547, -0.079150)",
        "(-0.280000, 1.596888, -0.083146)",
        "(-0.280000, 1.600697, -0.087423)",
        "(-0.280000, 1.604206, -0.092057)",
        "(-0.280000, 1.607354, -0.096960)",
        "(-0.280000, 1.610162, -0.102112)",
        "(-0.280000, 1.612591, -0.107407)",
        "(-0.280000, 1.614489, -0.112582)",
        "(-0.280000, 1.616104, -0.117790)",
        "(-0.280000, 1.617449, -0.122951)",
        "(-0.280000, 1.618562, -0.128025)",
        "(-0.280000, 1.619477, -0.132962)",
        "(-0.280000, 1.620161, -0.137615)",
        "(-0.280000, 1.620757, -0.142129)",
        "(-0.280000, 1.621307, -0.146514)",
        "(-0.280000, 1.621862, -0.150869)",
        "(-0.280000, 1.622440, -0.155229)",
        "(-0.280000, 1.622995, -0.159394)",
        "(-0.280000, 1.623596, -0.163627)",
        "(-0.280000, 1.624227, -0.167954)",
        "(-0.280000, 1.624869, -0.172501)",
        "(-0.280000, 1.625464, -0.177653)",
        "(-0.280000, 1.625927, -0.183050)",
        "(-0.280000, 1.625993, -0.189780)",
        "(-0.280000, 1.624758, -0.199625)",
        "(-0.280000, 1.621297, -0.211794)",
        "(-0.280000, 1.616274, -0.223199)",
        "(-0.280000, 1.609616, -0.233953)",
        "(-0.280000, 1.601489, -0.243733)",
        "(-0.280000, 1.591960, -0.252378)",
        "(-0.280000, 1.581064, -0.259739)",
        "(-0.280000, 1.568876, -0.265590)",
        "(-0.280000, 1.555508, -0.269670)",
        "(-0.280000, 1.541286, -0.271725)",
        "(-0.280000, 1.526539, -0.271544)",
        "(-0.280000, 1.511665, -0.268990)",
        "(-0.280000, 1.497152, -0.264035)",
        "(-0.280000, 1.483459, -0.256771)",
        "(-0.280000, 1.471027, -0.247385)",
        "(-0.280000, 1.460250, -0.236181)",
        "(-0.280000, 1.451393, -0.223487)",
        "(-0.280000, 1.444697, -0.209764)",
        "(-0.280000, 1.440290, -0.195615)",
        "(-0.280000, 1.438090, -0.181302)",
        "(-0.280000, 1.438015, -0.167231)",
        "(-0.280000, 1.439902, -0.153767)",
        "(-0.280000, 1.443554, -0.141130)",
        "(-0.280000, 1.448641, -0.129773)",
        "(-0.280000, 1.454951, -0.119634)",
        "(-0.280000, 1.462265, -0.110772)",
        "(-0.280000, 1.470344, -0.103245)",
        "(-0.280000, 1.478967, -0.097056)",
        "(-0.280000, 1.487752, -0.092322)",
        "(-0.280000, 1.496712, -0.088795)",
        "(-0.280000, 1.505673, -0.086408)",
        "(-0.280000, 1.514542, -0.085069)",
        "(-0.280000, 1.523168, -0.084683)",
        "(-0.280000, 1.531197, -0.085179)",
        "(-0.280000, 1.538851, -0.086388)",
        "(-0.280000, 1.546069, -0.088229)",
        "(-0.280000, 1.552789, -0.090618)",
        "(-0.280000, 1.558961, -0.093457)",
        "(-0.280000, 1.564449, -0.096639)",
        "(-0.280000, 1.569432, -0.100088)",
        "(-0.280000, 1.573910, -0.103718)",
        "(-0.280000, 1.577924, -0.107479)",
        "(-0.280000, 1.581492, -0.111297)",
        "(-0.280000, 1.584525, -0.115034)",
        "(-0.280000, 1.587228, -0.118733)",
        "(-0.280000, 1.589646, -0.122358)",
        "(-0.280000, 1.591800, -0.125861)",
        "(-0.280000, 1.593772, -0.129266)",
        "(-0.280000, 1.595524, -0.132472)",
        "(-0.280000, 1.597192, -0.135569)",
        "(-0.280000, 1.598841, -0.138615)",
        "(-0.280000, 1.600491, -0.141625)",
        "(-0.280000, 1.602155, -0.144613)",
        "(-0.280000, 1.603791, -0.147490)",
        "(-0.280000, 1.605481, -0.150411)",
        "(-0.280000, 1.607229, -0.153431)",
        "(-0.280000, 1.609055, -0.156678)",
        "(-0.280000, 1.610928, -0.160227)",
        "(-0.280000, 1.612748, -0.163845)",
        "(-0.280000, 1.614549, -0.167920)",
        "(-0.280000, 1.616240, -0.172512)",
        "(-0.280000, 1.617715, -0.177688)",
        "(-0.280000, 1.618826, -0.183562)",
        "(-0.280000, 1.619510, -0.189688)",
        "(-0.280000, 1.619536, -0.196572)",
        "(-0.280000, 1.618713, -0.204084)",
        "(-0.280000, 1.616817, -0.212176)",
        "(-0.280000, 1.613650, -0.220642)",
        "(-0.280000, 1.609415, -0.228813)",
        "(-0.280000, 1.603732, -0.236907)",
        "(-0.280000, 1.596565, -0.244588)",
        "(-0.280000, 1.587981, -0.251494)",
        "(-0.280000, 1.578158, -0.257300)",
        "(-0.280000, 1.567725, -0.261639)",
        "(-0.280000, 1.556600, -0.264497)",
        "(-0.280000, 1.544993, -0.265761)",
        "(-0.280000, 1.533255, -0.265358)",
        "(-0.280000, 1.521699, -0.263301)",
        "(-0.280000, 1.510845, -0.259783)",
        "(-0.280000, 1.500595, -0.254850)",
        "(-0.280000, 1.491182, -0.248676)",
        "(-0.280000, 1.482752, -0.241457)",
        "(-0.280000, 1.475387, -0.233393)",
        "(-0.280000, 1.469271, -0.224910)",
        "(-0.280000, 1.464165, -0.215843)",
        "(-0.280000, 1.460121, -0.206319)",
        "(-0.280000, 1.457184, -0.196524)",
        "(-0.280000, 1.455357, -0.186629)",
        "(-0.280000, 1.454616, -0.177020)",
        "(-0.280000, 1.454861, -0.167505)",
        "(-0.280000, 1.456053, -0.158180)",
        "(-0.280000, 1.458160, -0.149083)",
        "(-0.280000, 1.461135, -0.140320)",
        "(-0.280000, 1.464767, -0.132278)",
        "(-0.280000, 1.469121, -0.124648)",
        "(-0.280000, 1.474129, -0.117518)",
        "(-0.280000, 1.479700, -0.110972)",
        "(-0.280000, 1.485785, -0.105024)",
        "(-0.280000, 1.492049, -0.099907)",
        "(-0.280000, 1.498622, -0.095419)",
        "(-0.280000, 1.505454, -0.091559)",
        "(-0.280000, 1.512453, -0.088341)",
        "(-0.280000, 1.519512, -0.085769)",
        "(-0.280000, 1.526389, -0.083859)",
        "(-0.280000, 1.533262, -0.082501)",
        "(-0.280000, 1.540063, -0.081675)",
        "(-0.280000, 1.546796, -0.081352)",
        "(-0.280000, 1.553402, -0.081507)",
        "(-0.280000, 1.559636, -0.082086)",
        "(-0.280000, 1.565756, -0.083069)",
        "(-0.280000, 1.571728, -0.084438)",
        "(-0.280000, 1.577516, -0.086169)",
        "(-0.280000, 1.583094, -0.088235)",
        "(-0.280000, 1.588298, -0.090542)",
        "(-0.280000, 1.593309, -0.093138)",
        "(-0.280000, 1.598076, -0.095982)",
        "(-0.280000, 1.602623, -0.099074)",
        "(-0.280000, 1.606943, -0.102398)",
        "(-0.280000, 1.610878, -0.105799)",
        "(-0.280000, 1.614631, -0.109430)",
        "(-0.280000, 1.618144, -0.113228)",
        "(-0.280000, 1.621412, -0.117180)",
        "(-0.280000, 1.624464, -0.121312)",
        "(-0.280000, 1.627182, -0.125442)",
        "(-0.280000, 1.629714, -0.129776)",
        "(-0.280000, 1.632060, -0.134346)",
        "(-0.280000, 1.634197, -0.139149)",
        "(-0.280000, 1.636100, -0.144181)",
        "(-0.280000, 1.637676, -0.149196)",
        "(-0.280000, 1.639015, -0.154504)",
        "(-0.280000, 1.640080, -0.160133)",
        "(-0.280000, 1.640831, -0.166175)",
        "(-0.280000, 1.641198, -0.172723)",
        "(-0.280000, 1.641096, -0.179270)",
        "(-0.280000, 1.640389, -0.186563)",
        "(-0.280000, 1.638840, -0.194625)",
        "(-0.280000, 1.636192, -0.203364)",
        "(-0.280000, 1.632207, -0.212563)",
        "(-0.280000, 1.627060, -0.221292)",
        "(-0.280000, 1.620372, -0.229940)",
        "(-0.280000, 1.612175, -0.238031)",
        "(-0.280000, 1.602570, -0.245156)",
        "(-0.280000, 1.591946, -0.250850)",
        "(-0.280000, 1.580951, -0.254775)",
        "(-0.280000, 1.569500, -0.257071)",
        "(-0.280000, 1.557971, -0.257668)",
        "(-0.280000, 1.546680, -0.256610)",
        "(-0.280000, 1.535820, -0.253977)",
        "(-0.280000, 1.525951, -0.249992)",
        "(-0.280000, 1.516943, -0.244820)",
        "(-0.280000, 1.508961, -0.238654)",
        "(-0.280000, 1.502141, -0.231752)",
        "(-0.280000, 1.496533, -0.224374)",
        "(-0.280000, 1.492195, -0.216846)",
        "(-0.280000, 1.488891, -0.209192)",
        "(-0.280000, 1.486549, -0.201559)",
        "(-0.280000, 1.485079, -0.194043)",
        "(-0.280000, 1.484386, -0.186757)",
        "(-0.280000, 1.484377, -0.179940)",
        "(-0.280000, 1.484902, -0.173391)",
        "(-0.280000, 1.485880, -0.167143)",
        "(-0.280000, 1.487244, -0.161158)",
        "(-0.280000, 1.488938, -0.155439)",
        "(-0.280000, 1.490860, -0.150102)",
        "(-0.280000, 1.493025, -0.144954)",
        "(-0.280000, 1.495411, -0.139989)",
        "(-0.280000, 1.498039, -0.135147)",
        "(-0.280000, 1.500907, -0.130432)",
        "(-0.280000, 1.503882, -0.125977)",
        "(-0.280000, 1.507127, -0.121600)",
        "(-0.280000, 1.510665, -0.117321)",
        "(-0.280000, 1.514506, -0.113174)",
        "(-0.280000, 1.518703, -0.109158)",
        "(-0.280000, 1.523053, -0.105399)",
        "(-0.280000, 1.527762, -0.101841)",
        "(-0.280000, 1.532865, -0.098513)",
        "(-0.280000, 1.538336, -0.095479)",
        "(-0.280000, 1.544157, -0.092800)",
        "(-0.280000, 1.550083, -0.090505)",
        "(-0.280000, 1.556343, -0.088622)",
        "(-0.280000, 1.562900, -0.087209)",
        "(-0.280000, 1.569749, -0.086301)",
        "(-0.280000, 1.576828, -0.085942)",
        "(-0.280000, 1.583771, -0.086051)",
        "(-0.280000, 1.590858, -0.086766)",
        "(-0.280000, 1.597966, -0.088133)",
        "(-0.280000, 1.604990, -0.090170)",
        "(-0.280000, 1.611831, -0.092889)",
        "(-0.280000, 1.618199, -0.096087)",
        "(-0.280000, 1.624271, -0.099940)",
        "(-0.280000, 1.629938, -0.104394)",
        "(-0.280000, 1.635162, -0.109443)",
        "(-0.280000, 1.639850, -0.115008)",
        "(-0.280000, 1.643776, -0.120730)",
        "(-0.280000, 1.647126, -0.126860)",
        "(-0.280000, 1.649858, -0.133336)",
        "(-0.280000, 1.651939, -0.140075)",
        "(-0.280000, 1.653363, -0.147065)",
        "(-0.280000, 1.654041, -0.153862)",
        "(-0.280000, 1.654093, -0.160804)",
        "(-0.280000, 1.653510, -0.167911)",
        "(-0.280000, 1.652280, -0.175109)",
        "(-0.280000, 1.650395, -0.182379)",
        "(-0.280000, 1.647896, -0.189233)",
        "(-0.280000, 1.644748, -0.196195)",
        "(-0.280000, 1.640884, -0.203308)",
        "(-0.280000, 1.636118, -0.210768)",
        "(-0.280000, 1.630275, -0.218508)",
        "(-0.280000, 1.623712, -0.225572)",
        "(-0.280000, 1.615895, -0.232619)",
        "(-0.280000, 1.606833, -0.239233)",
        "(-0.280000, 1.596615, -0.245026)",
        "(-0.280000, 1.585625, -0.249551)",
        "(-0.280000, 1.574388, -0.252533)",
        "(-0.280000, 1.562904, -0.254064)",
        "(-0.280000, 1.551445, -0.254127)",
        "(-0.280000, 1.540235, -0.252760)",
        "(-0.280000, 1.529519, -0.250073)",
        "(-0.280000, 1.519602, -0.246270)",
        "(-0.280000, 1.510396, -0.241472)",
        "(-0.280000, 1.501937, -0.235804)",
        "(-0.280000, 1.494246, -0.229369)",
        "(-0.280000, 1.487336, -0.222254)",
        "(-0.280000, 1.481334, -0.214721)",
        "(-0.280000, 1.476113, -0.206697)",
        "(-0.280000, 1.471671, -0.198218)",
        "(-0.280000, 1.468048, -0.189391)",
        "(-0.280000, 1.465263, -0.180294)",
        "(-0.280000, 1.463311, -0.171184)",
        "(-0.280000, 1.462188, -0.161869)",
        "(-0.280000, 1.461926, -0.152465)",
        "(-0.280000, 1.462550, -0.143016)",
        "(-0.280000, 1.464085, -0.133642)",
        "(-0.280000, 1.466401, -0.124703)",
        "(-0.280000, 1.469600, -0.116015)",
        "(-0.280000, 1.473648, -0.107730)",
        "(-0.280000, 1.478503, -0.099951)",
        "(-0.280000, 1.484083, -0.092804)",
        "(-0.280000, 1.490110, -0.086482)",
        "(-0.280000, 1.496673, -0.080900)",
        "(-0.280000, 1.503635, -0.076134)",
        "(-0.280000, 1.510938, -0.072185)",
        "(-0.280000, 1.518437, -0.069093)",
        "(-0.280000, 1.525815, -0.066899)",
        "(-0.280000, 1.533258, -0.065501)",
        "(-0.280000, 1.540664, -0.064887)",
        "(-0.280000, 1.547975, -0.065026)",
        "(-0.280000, 1.555174, -0.065892)",
        "(-0.280000, 1.561921, -0.067416)",
        "(-0.280000, 1.568427, -0.069556)",
        "(-0.280000, 1.574693, -0.072285)",
        "(-0.280000, 1.580642, -0.075550)",
        "(-0.280000, 1.586197, -0.079279)",
        "(-0.280000, 1.591165, -0.083340)",
        "(-0.280000, 1.595777, -0.087766)",
        "(-0.280000, 1.599996, -0.092487)",
        "(-0.280000, 1.603833, -0.097476)",
        "(-0.280000, 1.607266, -0.102662)",
        "(-0.280000, 1.610099, -0.107798)",
        "(-0.280000, 1.612572, -0.113018)",
        "(-0.280000, 1.614698, -0.118262)",
        "(-0.280000, 1.616497, -0.123486)",
        "(-0.280000, 1.618004, -0.128648)",
        "(-0.280000, 1.619168, -0.133590)",
        "(-0.280000, 1.620161, -0.138487)",
        "(-0.280000, 1.621006, -0.143306)",
        "(-0.280000, 1.621747, -0.148105)",
        "(-0.280000, 1.622403, -0.152877)",
        "(-0.280000, 1.622947, -0.157424)",
        "(-0.280000, 1.623483, -0.162094)",
        "(-0.280000, 1.624008, -0.166965)",
        "(-0.280000, 1.624489, -0.172114)",
        "(-0.280000, 1.624872, -0.177678)",
        "(-0.280000, 1.625115, -0.183284)",
        "(-0.280000, 1.625110, -0.189462)",
        "(-0.280000, 1.624696, -0.196314)",
        "(-0.280000, 1.623685, -0.203827)",
        "(-0.280000, 1.621854, -0.211972)",
        "(-0.280000, 1.619317, -0.220132)",
        "(-0.280000, 1.615603, -0.228765)",
        "(-0.280000, 1.610558, -0.237580)",
        "(-0.280000, 1.604036, -0.246323)",
        "(-0.280000, 1.595999, -0.254627)",
        "(-0.280000, 1.586968, -0.261919)",
        "(-0.280000, 1.576593, -0.268258)",
        "(-0.280000, 1.565059, -0.273361)",
        "(-0.280000, 1.552585, -0.277001)",
        "(-0.280000, 1.539479, -0.279000)",
        "(-0.280000, 1.526297, -0.279329)",
        "(-0.280000, 1.512972, -0.277926)",
        "(-0.280000, 1.499811, -0.274782)",
        "(-0.280000, 1.487044, -0.269929)",
        "(-0.280000, 1.474934, -0.263437)",
        "(-0.280000, 1.463978, -0.255687)",
        "(-0.280000, 1.454008, -0.246561)",
        "(-0.280000, 1.445246, -0.236247)",
        "(-0.280000, 1.437867, -0.224975)",
        "(-0.280000, 1.431939, -0.212873)",
        "(-0.280000, 1.427651, -0.200565)",
        "(-0.280000, 1.424893, -0.187912)",
        "(-0.280000, 1.423674, -0.175145)",
        "(-0.280000, 1.423973, -0.162466)",
        "(-0.280000, 1.425734, -0.150098)",
        "(-0.280000, 1.428775, -0.138521)",
        "(-0.280000, 1.433066, -0.127470)",
        "(-0.280000, 1.438518, -0.117067)",
        "(-0.280000, 1.445057, -0.107395)",
        "(-0.280000, 1.452545, -0.098604)",
        "(-0.280000, 1.460534, -0.091108)",
        "(-0.280000, 1.469207, -0.084539)",
        "(-0.280000, 1.478430, -0.078958)",
        "(-0.280000, 1.488061, -0.074409)",
        "(-0.280000, 1.497948, -0.070910)",
        "(-0.280000, 1.507615, -0.068590)",
        "(-0.280000, 1.517310, -0.067210)",
        "(-0.280000, 1.526881, -0.066738)",
        "(-0.280000, 1.536250, -0.067122)",
        "(-0.280000, 1.545307, -0.068292)",
        "(-0.280000, 1.553657, -0.070140)",
        "(-0.280000, 1.561664, -0.072568)",
        "(-0.280000, 1.569252, -0.075494)",
        "(-0.280000, 1.576381, -0.078830)",
        "(-0.280000, 1.583058, -0.082511)",
        "(-0.280000, 1.589071, -0.086363)",
        "(-0.280000, 1.594673, -0.090395)",
        "(-0.280000, 1.599926, -0.094592)",
        "(-0.280000, 1.604824, -0.098902)",
        "(-0.280000, 1.609387, -0.103294)",
        "(-0.280000, 1.613524, -0.107647)",
        "(-0.280000, 1.617398, -0.112069)",
        "(-0.280000, 1.620996, -0.116545)",
        "(-0.280000, 1.624350, -0.121133)",
        "(-0.280000, 1.627432, -0.125847)",
        "(-0.280000, 1.630108, -0.130501)",
        "(-0.280000, 1.632520, -0.135320)",
        "(-0.280000, 1.634654, -0.140282)",
        "(-0.280000, 1.636509, -0.145393)",
        "(-0.280000, 1.638074, -0.150641)",
        "(-0.280000, 1.639293, -0.155803)",
        "(-0.280000, 1.640227, -0.161098)",
        "(-0.280000, 1.640862, -0.166513)",
        "(-0.280000, 1.641183, -0.172098)",
        "(-0.280000, 1.641164, -0.177827)",
        "(-0.280000, 1.640812, -0.183352)",
        "(-0.280000, 1.640102, -0.189049)",
        "(-0.280000, 1.639001, -0.194880)",
        "(-0.280000, 1.637470, -0.200843)",
        "(-0.280000, 1.635441, -0.206985)",
        "(-0.280000, 1.633036, -0.212872)",
        "(-0.280000, 1.630073, -0.218885)",
        "(-0.280000, 1.626447, -0.225046)",
        "(-0.280000, 1.622072, -0.231288)",
        "(-0.280000, 1.616891, -0.237498)",
        "(-0.280000, 1.611247, -0.243184)",
        "(-0.280000, 1.604702, -0.248699)",
        "(-0.280000, 1.597276, -0.253845)",
        "(-0.280000, 1.588986, -0.258446)",
        "(-0.280000, 1.579975, -0.262292)",
        "(-0.280000, 1.570890, -0.265101)",
        "(-0.280000, 1.561269, -0.267015)",
        "(-0.280000, 1.551269, -0.267916)",
        "(-0.280000, 1.541048, -0.267725)",
        "(-0.280000, 1.530762, -0.266389)",
        "(-0.280000, 1.520947, -0.263999)",
        "(-0.280000, 1.511279, -0.260490)",
        "(-0.280000, 1.501927, -0.255865)",
        "(-0.280000, 1.493033, -0.250141)",
        "(-0.280000, 1.484799, -0.243406)",
        "(-0.280000, 1.477631, -0.236060)",
        "(-0.280000, 1.471293, -0.227943)",
        "(-0.280000, 1.465895, -0.219187)",
        "(-0.280000, 1.461514, -0.209944)",
        "(-0.280000, 1.458169, -0.200268)",
        "(-0.280000, 1.455969, -0.190668)",
        "(-0.280000, 1.454799, -0.180958)",
        "(-0.280000, 1.454649, -0.171243)",
        "(-0.280000, 1.455493, -0.161685)",
        "(-0.280000, 1.457277, -0.152415)",
        "(-0.280000, 1.459853, -0.143754)",
        "(-0.280000, 1.463205, -0.135493)",
        "(-0.280000, 1.467257, -0.127713)",
        "(-0.280000, 1.471956, -0.120439)",
        "(-0.280000, 1.477222, -0.113734)",
        "(-0.280000, 1.482769, -0.107825)",
        "(-0.280000, 1.488737, -0.102414)",
        "(-0.280000, 1.495043, -0.097503)",
        "(-0.280000, 1.501655, -0.093062)",
        "(-0.280000, 1.508506, -0.089097)",
        "(-0.280000, 1.515340, -0.085671)",
        "(-0.280000, 1.522391, -0.082647)",
        "(-0.280000, 1.529642, -0.080034)",
        "(-0.280000, 1.537153, -0.077832)",
        "(-0.280000, 1.544894, -0.076079)",
        "(-0.280000, 1.552506, -0.074798)",
        "(-0.280000, 1.560361, -0.073990)",
        "(-0.280000, 1.568361, -0.073697)",
        "(-0.280000, 1.576425, -0.073948)",
        "(-0.280000, 1.584547, -0.074770)",
        "(-0.280000, 1.592362, -0.076053)",
        "(-0.280000, 1.600124, -0.077908)",
        "(-0.280000, 1.607826, -0.080369)",
        "(-0.280000, 1.615358, -0.083426)",
        "(-0.280000, 1.622636, -0.087062)",
        "(-0.280000, 1.629402, -0.091060)",
        "(-0.280000, 1.635836, -0.095584)",
        "(-0.280000, 1.641868, -0.100604)",
        "(-0.280000, 1.647482, -0.106124)",
        "(-0.280000, 1.652620, -0.112117)",
        "(-0.280000, 1.657066, -0.118230)",
        "(-0.280000, 1.661012, -0.124783)",
        "(-0.280000, 1.664401, -0.131738)",
        "(-0.280000, 1.667191, -0.139057)",
        "(-0.280000, 1.669343, -0.146720)",
        "(-0.280000, 1.670762, -0.154349)",
        "(-0.280000, 1.671521, -0.162359)",
        "(-0.280000, 1.671561, -0.170668)",
        "(-0.280000, 1.670824, -0.179300)",
        "(-0.280000, 1.669242, -0.188233)",
        "(-0.280000, 1.666853, -0.196819)",
        "(-0.280000, 1.663501, -0.205775)",
        "(-0.280000, 1.659087, -0.214956)",
        "(-0.280000, 1.653532, -0.224178)",
        "(-0.280000, 1.646714, -0.233328)",
        "(-0.280000, 1.639058, -0.241521)",
        "(-0.280000, 1.630195, -0.249268)",
        "(-0.280000, 1.620173, -0.256274)",
        "(-0.280000, 1.609191, -0.262215)",
        "(-0.280000, 1.597568, -0.266815)",
        "(-0.280000, 1.585978, -0.269769)",
        "(-0.280000, 1.574222, -0.271322)",
        "(-0.280000, 1.562616, -0.271452)",
        "(-0.280000, 1.551359, -0.270209)",
        "(-0.280000, 1.540727, -0.267701)",
        "(-0.280000, 1.531164, -0.264146)",
        "(-0.280000, 1.522424, -0.259730)",
        "(-0.280000, 1.514575, -0.254661)",
        "(-0.280000, 1.507612, -0.249122)",
        "(-0.280000, 1.501495, -0.243278)",
        "(-0.280000, 1.496294, -0.237354)",
        "(-0.280000, 1.491727, -0.231322)",
        "(-0.280000, 1.487702, -0.225223)",
        "(-0.280000, 1.484130, -0.219037)",
        "(-0.280000, 1.480975, -0.212795)",
        "(-0.280000, 1.478309, -0.206738)",
        "(-0.280000, 1.475937, -0.200588)",
        "(-0.280000, 1.473845, -0.194307)",
        "(-0.280000, 1.472045, -0.187858)",
        "(-0.280000, 1.470557, -0.181188)",
        "(-0.280000, 1.469428, -0.174582)",
        "(-0.280000, 1.468664, -0.167727)",
        "(-0.280000, 1.468331, -0.160574)",
        "(-0.280000, 1.468515, -0.153140)",
        "(-0.280000, 1.469287, -0.145501)",
        "(-0.280000, 1.470577, -0.137987)",
        "(-0.280000, 1.472545, -0.130347)",
        "(-0.280000, 1.475253, -0.122671)",
        "(-0.280000, 1.478771, -0.115005)",
        "(-0.280000, 1.483137, -0.107480)",
        "(-0.280000, 1.488036, -0.100495)",
        "(-0.280000, 1.493765, -0.093826)",
        "(-0.280000, 1.500274, -0.087631)",
        "(-0.280000, 1.507510, -0.082035)",
        "(-0.280000, 1.515372, -0.077167)",
        "(-0.280000, 1.523438, -0.073190)",
        "(-0.280000, 1.531903, -0.070054)",
        "(-0.280000, 1.540587, -0.067824)",
        "(-0.280000, 1.549413, -0.066514)",
        "(-0.280000, 1.558241, -0.066141)",
        "(-0.280000, 1.566623, -0.066638)",
        "(-0.280000, 1.574841, -0.067998)",
        "(-0.280000, 1.582729, -0.070174)",
        "(-0.280000, 1.590173, -0.073104)",
        "(-0.280000, 1.597151, -0.076746)",
        "(-0.280000, 1.603346, -0.080886)",
        "(-0.280000, 1.608949, -0.085548)",
        "(-0.280000, 1.613954, -0.090681)",
        "(-0.280000, 1.618320, -0.096195)",
        "(-0.280000, 1.622034, -0.102003)",
        "(-0.280000, 1.624933, -0.107848)",
        "(-0.280000, 1.627194, -0.113781)",
        "(-0.280000, 1.628842, -0.119700)",
        "(-0.280000, 1.629947, -0.125586)",
        "(-0.280000, 1.630559, -0.131351)",
        "(-0.280000, 1.630674, -0.136780)",
        "(-0.280000, 1.630445, -0.142093)",
        "(-0.280000, 1.629896, -0.147258)",
        "(-0.280000, 1.629059, -0.152287)",
        "(-0.280000, 1.627970, -0.157183)",
        "(-0.280000, 1.626611, -0.161772)",
        "(-0.280000, 1.625069, -0.166294)",
        "(-0.280000, 1.623362, -0.170766)",
        "(-0.280000, 1.621484, -0.175248)",
        "(-0.280000, 1.619437, -0.179762)",
        "(-0.280000, 1.617253, -0.183994)",
        "(-0.280000, 1.614878, -0.188401)",
        "(-0.280000, 1.612254, -0.193017)",
        "(-0.280000, 1.609304, -0.197862)",
        "(-0.280000, 1.605905, -0.202953)",
        "(-0.280000, 1.602237, -0.207760)",
        "(-0.280000, 1.598027, -0.212678)",
        "(-0.280000, 1.593194, -0.217588)",
        "(-0.280000, 1.587674, -0.222359)",
        "(-0.280000, 1.581463, -0.226814)",
        "(-0.280000, 1.574934, -0.230617)",
        "(-0.280000, 1.567781, -0.233891)",
        "(-0.280000, 1.560099, -0.236481)",
        "(-0.280000, 1.551970, -0.238273)",
        "(-0.280000, 1.543550, -0.239172)",
        "(-0.280000, 1.535235, -0.239171)",
        "(-0.280000, 1.526856, -0.238255)",
        "(-0.280000, 1.518556, -0.236414)",
        "(-0.280000, 1.510479, -0.233673)",
        "(-0.280000, 1.502757, -0.230081)",
        "(-0.280000, 1.495582, -0.225809)",
        "(-0.280000, 1.488881, -0.220791)",
        "(-0.280000, 1.482750, -0.215097)",
        "(-0.280000, 1.477233, -0.208755)",
        "(-0.280000, 1.472409, -0.201824)",
        "(-0.280000, 1.468421, -0.194635)",
        "(-0.280000, 1.465202, -0.187001)",
        "(-0.280000, 1.462821, -0.179021)",
        "(-0.280000, 1.461332, -0.170766)",
        "(-0.280000, 1.460777, -0.162262)",
        "(-0.280000, 1.461130, -0.153958)",
        "(-0.280000, 1.462443, -0.145628)",
        "(-0.280000, 1.464754, -0.137323)",
        "(-0.280000, 1.468075, -0.129187)",
        "(-0.280000, 1.472366, -0.121389)",
        "(-0.280000, 1.477346, -0.114322)",
        "(-0.280000, 1.483105, -0.107806)",
        "(-0.280000, 1.489495, -0.101970)",
        "(-0.280000, 1.496395, -0.096859)",
        "(-0.280000, 1.503655, -0.092503)",
        "(-0.280000, 1.510894, -0.088998)",
        "(-0.280000, 1.518301, -0.086165)",
        "(-0.280000, 1.525790, -0.084003)",
        "(-0.280000, 1.533289, -0.082497)",
        "(-0.280000, 1.540731, -0.081621)",
        "(-0.280000, 1.547885, -0.081345)",
        "(-0.280000, 1.554917, -0.081609)",
        "(-0.280000, 1.561768, -0.082381)",
        "(-0.280000, 1.568444, -0.083634)",
        "(-0.280000, 1.574905, -0.085338)",
        "(-0.280000, 1.580911, -0.087379)",
        "(-0.280000, 1.586706, -0.089796)",
        "(-0.280000, 1.592239, -0.092551)",
        "(-0.280000, 1.597497, -0.095616)",
        "(-0.280000, 1.602492, -0.098979)",
        "(-0.280000, 1.607051, -0.102486)",
        "(-0.280000, 1.611343, -0.106228)",
        "(-0.280000, 1.615414, -0.110240)",
        "(-0.280000, 1.619247, -0.114513)",
        "(-0.280000, 1.622841, -0.119055)",
        "(-0.280000, 1.626051, -0.123664)",
        "(-0.280000, 1.629062, -0.128608)",
        "(-0.280000, 1.631838, -0.133885)",
        "(-0.280000, 1.634357, -0.139542)",
        "(-0.280000, 1.636577, -0.145597)",
        "(-0.280000, 1.638340, -0.151664)",
        "(-0.280000, 1.639760, -0.158231)",
        "(-0.280000, 1.640745, -0.165272)",
        "(-0.280000, 1.641197, -0.172699)",
        "(-0.280000, 1.641048, -0.180289)",
        "(-0.280000, 1.640328, -0.187522)",
        "(-0.280000, 1.639038, -0.194714)",
        "(-0.280000, 1.637178, -0.201821)",
        "(-0.280000, 1.634708, -0.208904)",
        "(-0.280000, 1.631585, -0.215954)",
        "(-0.280000, 1.628021, -0.222503)",
        "(-0.280000, 1.623719, -0.229064)",
        "(-0.280000, 1.618595, -0.235574)",
        "(-0.280000, 1.612558, -0.241948)",
        "(-0.280000, 1.605489, -0.248088)",
        "(-0.280000, 1.597851, -0.253483)",
        "(-0.280000, 1.589171, -0.258355)",
        "(-0.280000, 1.579506, -0.262462)",
        "(-0.280000, 1.568974, -0.265567)",
        "(-0.280000, 1.557794, -0.267451)",
        "(-0.280000, 1.546618, -0.267968)",
        "(-0.280000, 1.535206, -0.267109)",
        "(-0.280000, 1.523850, -0.264824)",
        "(-0.280000, 1.512822, -0.261132)",
        "(-0.280000, 1.502393, -0.256127)",
        "(-0.280000, 1.493041, -0.250136)",
        "(-0.280000, 1.484602, -0.243134)",
        "(-0.280000, 1.477250, -0.235296)",
        "(-0.280000, 1.471088, -0.226801)",
        "(-0.280000, 1.466151, -0.217796)",
        "(-0.280000, 1.462556, -0.208668)",
        "(-0.280000, 1.460144, -0.199280)",
        "(-0.280000, 1.458911, -0.189735)",
        "(-0.280000, 1.458864, -0.180163)",
        "(-0.280000, 1.459986, -0.170747)",
        "(-0.280000, 1.462165, -0.162030)",
        "(-0.280000, 1.465319, -0.153737)",
        "(-0.280000, 1.469338, -0.146039)",
        "(-0.280000, 1.474089, -0.139043)",
        "(-0.280000, 1.479455, -0.132805)",
        "(-0.280000, 1.485118, -0.127600)",
        "(-0.280000, 1.491063, -0.123183)",
        "(-0.280000, 1.497199, -0.119518)",
        "(-0.280000, 1.503408, -0.116577)",
        "(-0.280000, 1.509586, -0.114312)",
        "(-0.280000, 1.515522, -0.112738)",
        "(-0.280000, 1.521333, -0.111663)",
        "(-0.280000, 1.527001, -0.111015)",
        "(-0.280000, 1.532561, -0.110731)",
        "(-0.280000, 1.538018, -0.110763)",
        "(-0.280000, 1.543129, -0.111096)",
        "(-0.280000, 1.548192, -0.111649)",
        "(-0.280000, 1.553194, -0.112409)",
        "(-0.280000, 1.558126, -0.113365)",
        "(-0.280000, 1.562984, -0.114504)",
        "(-0.280000, 1.567597, -0.115762)",
        "(-0.280000, 1.572195, -0.117182)",
        "(-0.280000, 1.576767, -0.118766)",
        "(-0.280000, 1.581345, -0.120538)",
        "(-0.280000, 1.585902, -0.122500)",
        "(-0.280000, 1.590270, -0.124532)",
        "(-0.280000, 1.594653, -0.126782)",
        "(-0.280000, 1.599035, -0.129275)",
        "(-0.280000, 1.603386, -0.132029)",
        "(-0.280000, 1.607596, -0.134913)",
        "(-0.280000, 1.611755, -0.138090)",
        "(-0.280000, 1.615825, -0.141573)",
        "(-0.280000, 1.619795, -0.145401)",
        "(-0.280000, 1.623611, -0.149572)",
        "(-0.280000, 1.627223, -0.154082)",
        "(-0.280000, 1.630569, -0.158744)",
        "(-0.280000, 1.633665, -0.163769)",
        "(-0.280000, 1.636457, -0.169104)",
        "(-0.280000, 1.638923, -0.174772)",
        "(-0.280000, 1.641020, -0.180744)",
        "(-0.280000, 1.642740, -0.186737)",
        "(-0.280000, 1.644056, -0.193049)",
        "(-0.280000, 1.644897, -0.199722)",
        "(-0.280000, 1.645165, -0.206838)",
        "(-0.280000, 1.644710, -0.214483)",
        "(-0.280000, 1.643621, -0.222201)",
        "(-0.280000, 1.641492, -0.230561)",
        "(-0.280000, 1.637987, -0.239635)",
        "(-0.280000, 1.632563, -0.249576)",
        "(-0.280000, 1.625677, -0.259258)",
        "(-0.280000, 1.616143, -0.269274)",
        "(-0.280000, 1.603958, -0.278794)",
        "(-0.280000, 1.589501, -0.286914)",
        "(-0.280000, 1.573263, -0.292966)",
        "(-0.280000, 1.555831, -0.296500)",
        "(-0.280000, 1.538263, -0.297292)",
        "(-0.280000, 1.520656, -0.295345)",
        "(-0.280000, 1.503503, -0.290685)",
        "(-0.280000, 1.487314, -0.283455)",
        "(-0.280000, 1.472510, -0.273881)",
        "(-0.280000, 1.459674, -0.262485)",
        "(-0.280000, 1.448871, -0.249542)",
        "(-0.280000, 1.440299, -0.235518)",
        "(-0.280000, 1.433982, -0.220748)",
        "(-0.280000, 1.429927, -0.205636)",
        "(-0.280000, 1.428108, -0.190898)",
        "(-0.280000, 1.428271, -0.176482)",
        "(-0.280000, 1.430249, -0.162691)",
        "(-0.280000, 1.433849, -0.149695)",
        "(-0.280000, 1.438858, -0.137659)",
        "(-0.280000, 1.444951, -0.126961)",
        "(-0.280000, 1.452000, -0.117351)",
        "(-0.280000, 1.459781, -0.108904)",
        "(-0.280000, 1.468151, -0.101585)",
        "(-0.280000, 1.476909, -0.095407)",
        "(-0.280000, 1.485630, -0.090519)",
        "(-0.280000, 1.494484, -0.086577)",
        "(-0.280000, 1.503348, -0.083530)",
        "(-0.280000, 1.512099, -0.081319)",
        "(-0.280000, 1.520714, -0.079854)",
        "(-0.280000, 1.528855, -0.079117)",
        "(-0.280000, 1.536752, -0.078933)",
        "(-0.280000, 1.544445, -0.079238)",
        "(-0.280000, 1.551888, -0.079985)",
        "(-0.280000, 1.559056, -0.081124)",
        "(-0.280000, 1.565772, -0.082586)",
        "(-0.280000, 1.572277, -0.084365)",
        "(-0.280000, 1.578545, -0.086449)",
        "(-0.280000, 1.584604, -0.088856)",
        "(-0.280000, 1.590411, -0.091590)",
        "(-0.280000, 1.595735, -0.094547)",
        "(-0.280000, 1.600823, -0.097883)",
        "(-0.280000, 1.605605, -0.101595)",
        "(-0.280000, 1.610022, -0.105668)",
        "(-0.280000, 1.614023, -0.110071)",
        "(-0.280000, 1.617437, -0.114617)",
        "(-0.280000, 1.620428, -0.119456)",
        "(-0.280000, 1.622970, -0.124546)",
        "(-0.280000, 1.625049, -0.129868)",
        "(-0.280000, 1.626643, -0.135361)",
        "(-0.280000, 1.627637, -0.140709)",
        "(-0.280000, 1.628181, -0.146147)",
        "(-0.280000, 1.628282, -0.151626)",
        "(-0.280000, 1.627966, -0.157142)",
        "(-0.280000, 1.627243, -0.162740)",
        "(-0.280000, 1.626085, -0.168023)",
        "(-0.280000, 1.624576, -0.173321)",
        "(-0.280000, 1.622704, -0.178681)",
        "(-0.280000, 1.620455, -0.184126)",
        "(-0.280000, 1.617797, -0.189657)",
        "(-0.280000, 1.614811, -0.194812)",
        "(-0.280000, 1.611392, -0.200033)",
        "(-0.280000, 1.607497, -0.205259)",
        "(-0.280000, 1.603035, -0.210477)",
        "(-0.280000, 1.597952, -0.215596)",
        "(-0.280000, 1.592517, -0.220190)",
        "(-0.280000, 1.586366, -0.224573)",
        "(-0.280000, 1.579500, -0.228559)",
        "(-0.280000, 1.571979, -0.231951)",
        "(-0.280000, 1.563948, -0.234568)",
        "(-0.280000, 1.555804, -0.236261)",
        "(-0.280000, 1.547344, -0.237061)",
        "(-0.280000, 1.538716, -0.236896)",
        "(-0.280000, 1.530028, -0.235721)",
        "(-0.280000, 1.521441, -0.233522)",
        "(-0.280000, 1.513296, -0.230432)",
        "(-0.280000, 1.505433, -0.226377)",
        "(-0.280000, 1.497982, -0.221378)",
        "(-0.280000, 1.491074, -0.215485)",
        "(-0.280000, 1.484798, -0.208736)",
        "(-0.280000, 1.479369, -0.201455)",
        "(-0.280000, 1.474731, -0.193487)",
        "(-0.280000, 1.470962, -0.184900)",
        "(-0.280000, 1.468154, -0.175869)",
        "(-0.280000, 1.466361, -0.166518)",
        "(-0.280000, 1.465545, -0.157214)",
        "(-0.280000, 1.465742, -0.147761)",
        "(-0.280000, 1.466981, -0.138266)",
        "(-0.280000, 1.469285, -0.128789)",
        "(-0.280000, 1.472677, -0.119443)",
        "(-0.280000, 1.476891, -0.110663)",
        "(-0.280000, 1.482190, -0.102187)",
        "(-0.280000, 1.488547, -0.094222)",
        "(-0.280000, 1.495887, -0.086956)",
        "(-0.280000, 1.504099, -0.080561)",
        "(-0.280000, 1.512702, -0.075281)",
        "(-0.280000, 1.521902, -0.071030)",
        "(-0.280000, 1.531507, -0.067898)",
        "(-0.280000, 1.541381, -0.065917)",
        "(-0.280000, 1.551343, -0.065112)",
        "(-0.280000, 1.560820, -0.065420)",
        "(-0.280000, 1.570113, -0.066786)",
        "(-0.280000, 1.579025, -0.069142)",
        "(-0.280000, 1.587408, -0.072392)",
        "(-0.280000, 1.595217, -0.076453)",
        "(-0.280000, 1.602106, -0.081066)",
        "(-0.280000, 1.608301, -0.086228)",
        "(-0.280000, 1.613806, -0.091864)",
        "(-0.280000, 1.618572, -0.097845)",
        "(-0.280000, 1.622597, -0.104057)",
        "(-0.280000, 1.625794, -0.110287)",
        "(-0.280000, 1.628358, -0.116612)",
        "(-0.280000, 1.630330, -0.122970)",
        "(-0.280000, 1.631757, -0.129338)",
        "(-0.280000, 1.632662, -0.135627)",
        "(-0.280000, 1.633006, -0.141550)",
        "(-0.280000, 1.632960, -0.147326)",
        "(-0.280000, 1.632573, -0.152905)",
        "(-0.280000, 1.631897, -0.158258)",
        "(-0.280000, 1.630986, -0.163322)",
        "(-0.280000, 1.629886, -0.168009)",
        "(-0.280000, 1.628680, -0.172441)",
        "(-0.280000, 1.627422, -0.176627)",
        "(-0.280000, 1.626148, -0.180646)",
        "(-0.280000, 1.624893, -0.184526)",
        "(-0.280000, 1.623710, -0.188147)",
        "(-0.280000, 1.622598, -0.191718)",
        "(-0.280000, 1.621570, -0.195263)",
        "(-0.280000, 1.620613, -0.198851)",
        "(-0.280000, 1.619681, -0.202612)",
        "(-0.280000, 1.618820, -0.206391)",
        "(-0.280000, 1.617903, -0.210438)",
        "(-0.280000, 1.616822, -0.214863)",
        "(-0.280000, 1.615364, -0.219856)",
        "(-0.280000, 1.613148, -0.225690)",
        "(-0.280000, 1.610297, -0.231885)",
        "(-0.280000, 1.605611, -0.239316)",
        "(-0.280000, 1.598575, -0.247578)",
        "(-0.280000, 1.589212, -0.255778)",
        "(-0.280000, 1.577963, -0.263003)",
        "(-0.280000, 1.565713, -0.268582)",
        "(-0.280000, 1.552344, -0.272390)",
        "(-0.280000, 1.538341, -0.274171)",
        "(-0.280000, 1.524171, -0.273830)",
        "(-0.280000, 1.510286, -0.271401)",
        "(-0.280000, 1.497171, -0.267083)",
        "(-0.280000, 1.484910, -0.260960)",
        "(-0.280000, 1.473840, -0.253287)",
        "(-0.280000, 1.464108, -0.244277)",
        "(-0.280000, 1.455847, -0.234148)",
        "(-0.280000, 1.449294, -0.223415)",
        "(-0.280000, 1.444256, -0.211916)",
        "(-0.280000, 1.440834, -0.199943)",
        "(-0.280000, 1.439056, -0.187783)",
        "(-0.280000, 1.438895, -0.175632)",
        "(-0.280000, 1.440262, -0.164100)",
        "(-0.280000, 1.443021, -0.153020)",
        "(-0.280000, 1.447078, -0.142519)",
        "(-0.280000, 1.452297, -0.132774)",
        "(-0.280000, 1.458507, -0.123938)",
        "(-0.280000, 1.465375, -0.116347)",
        "(-0.280000, 1.472893, -0.109728)",
        "(-0.280000, 1.480870, -0.104142)",
        "(-0.280000, 1.489165, -0.099590)",
        "(-0.280000, 1.497605, -0.096061)",
        "(-0.280000, 1.505789, -0.093633)",
        "(-0.280000, 1.513919, -0.092034)",
        "(-0.280000, 1.521877, -0.091204)",
        "(-0.280000, 1.529631, -0.091053)",
        "(-0.280000, 1.537089, -0.091507)",
        "(-0.280000, 1.544009, -0.092500)",
        "(-0.280000, 1.550624, -0.093899)",
        "(-0.280000, 1.556895, -0.095627)",
        "(-0.280000, 1.562883, -0.097630)",
        "(-0.280000, 1.568572, -0.099844)",
        "(-0.280000, 1.573774, -0.102139)",
        "(-0.280000, 1.578773, -0.104537)",
        "(-0.280000, 1.583564, -0.106989)",
        "(-0.280000, 1.588183, -0.109473)",
        "(-0.280000, 1.592697, -0.111997)",
        "(-0.280000, 1.596997, -0.114447)",
        "(-0.280000, 1.601236, -0.116906)",
        "(-0.280000, 1.605463, -0.119408)",
        "(-0.280000, 1.609684, -0.121967)",
        "(-0.280000, 1.613901, -0.124610)",
        "(-0.280000, 1.618055, -0.127265)",
        "(-0.280000, 1.622239, -0.130111)",
        "(-0.280000, 1.626399, -0.133154)",
        "(-0.280000, 1.630538, -0.136481)",
        "(-0.280000, 1.634593, -0.140128)",
        "(-0.280000, 1.638438, -0.143922)",
        "(-0.280000, 1.642207, -0.148143)",
        "(-0.280000, 1.645895, -0.152844)",
        "(-0.280000, 1.649470, -0.158003)",
        "(-0.280000, 1.652851, -0.163309)",
        "(-0.280000, 1.656086, -0.169256)",
        "(-0.280000, 1.659077, -0.175997)",
        "(-0.280000, 1.661671, -0.183716)",
        "(-0.280000, 1.663672, -0.192627)",
        "(-0.280000, 1.664785, -0.202824)",
        "(-0.280000, 1.664965, -0.213407)",
        "(-0.280000, 1.663634, -0.225448)",
        "(-0.280000, 1.660276, -0.238848)",
        "(-0.280000, 1.654513, -0.253089)",
        "(-0.280000, 1.645732, -0.267197)",
        "(-0.280000, 1.633741, -0.278417)",
        "(-0.280000, 1.619987, -0.288404)",
        "(-0.280000, 1.604716, -0.296750)",
        "(-0.280000, 1.588445, -0.303074)",
        "(-0.280000, 1.571610, -0.307219)",
        "(-0.280000, 1.555011, -0.309135)",
        "(-0.280000, 1.538481, -0.308992)",
        "(-0.280000, 1.522367, -0.306879)",
        "(-0.280000, 1.506851, -0.302912)",
        "(-0.280000, 1.492110, -0.297221)",
        "(-0.280000, 1.478745, -0.290207)",
        "(-0.280000, 1.466352, -0.281821)",
        "(-0.280000, 1.455044, -0.272185)",
        "(-0.280000, 1.444877, -0.261376)",
        "(-0.280000, 1.435968, -0.249523)",
        "(-0.280000, 1.428633, -0.237179)",
        "(-0.280000, 1.422648, -0.224108)",
        "(-0.280000, 1.418098, -0.210502)",
        "(-0.280000, 1.415017, -0.196459)",
        "(-0.280000, 1.413453, -0.182203)",
        "(-0.280000, 1.415683, -0.168568)",
        "(-0.280000, 1.419900, -0.155600)",
        "(-0.280000, 1.425409, -0.143538)",
        "(-0.280000, 1.432003, -0.132533)",
        "(-0.280000, 1.439527, -0.122607)",
        "(-0.280000, 1.447578, -0.114161)",
        "(-0.280000, 1.456134, -0.106793)",
        "(-0.280000, 1.465107, -0.100456)",
        "(-0.280000, 1.474346, -0.095147)",
        "(-0.280000, 1.483692, -0.090864)",
        "(-0.280000, 1.492780, -0.087742)",
        "(-0.280000, 1.501806, -0.085477)",
        "(-0.280000, 1.510695, -0.084032)",
        "(-0.280000, 1.519441, -0.083376)",
        "(-0.280000, 1.527954, -0.083502)",
        "(-0.280000, 1.535855, -0.084425)",
        "(-0.280000, 1.543425, -0.085972)",
        "(-0.280000, 1.550592, -0.088039)",
        "(-0.280000, 1.557331, -0.090525)",
        "(-0.280000, 1.563617, -0.093329)",
        "(-0.280000, 1.569288, -0.096326)",
        "(-0.280000, 1.574592, -0.099469)",
        "(-0.280000, 1.579564, -0.102702)",
        "(-0.280000, 1.584276, -0.106009)",
        "(-0.280000, 1.588763, -0.109364)",
        "(-0.280000, 1.592895, -0.112631)",
        "(-0.280000, 1.596930, -0.115945)",
        "(-0.280000, 1.600897, -0.119326)",
        "(-0.280000, 1.604826, -0.122813)",
        "(-0.280000, 1.608760, -0.126482)",
        "(-0.280000, 1.612529, -0.130147)",
        "(-0.280000, 1.616283, -0.134031)",
        "(-0.280000, 1.620014, -0.138195)",
        "(-0.280000, 1.623688, -0.142691)",
        "(-0.280000, 1.627244, -0.147541)",
        "(-0.280000, 1.630567, -0.152508)",
        "(-0.280000, 1.633710, -0.157942)",
        "(-0.280000, 1.636591, -0.163924)",
        "(-0.280000, 1.639122, -0.170543)",
        "(-0.280000, 1.641163, -0.177869)",
        "(-0.280000, 1.642619, -0.185307)",
        "(-0.280000, 1.643372, -0.193386)",
        "(-0.280000, 1.643283, -0.201960)",
        "(-0.280000, 1.642218, -0.210935)",
        "(-0.280000, 1.640015, -0.220251)",
        "(-0.280000, 1.636867, -0.229253)",
        "(-0.280000, 1.632421, -0.238341)",
        "(-0.280000, 1.626617, -0.247267)",
        "(-0.280000, 1.619386, -0.255828)",
        "(-0.280000, 1.610705, -0.263764)",
        "(-0.280000, 1.601189, -0.270473)",
        "(-0.280000, 1.590393, -0.276137)",
        "(-0.280000, 1.578361, -0.280504)",
        "(-0.280000, 1.565453, -0.283255)",
        "(-0.280000, 1.551953, -0.284189)",
        "(-0.280000, 1.538787, -0.283218)",
        "(-0.280000, 1.525778, -0.280389)",
        "(-0.280000, 1.513312, -0.275750)",
        "(-0.280000, 1.501813, -0.269484)",
        "(-0.280000, 1.491572, -0.261848)",
        "(-0.280000, 1.482996, -0.253306)",
        "(-0.280000, 1.475850, -0.243958)",
        "(-0.280000, 1.470160, -0.234059)",
        "(-0.280000, 1.465912, -0.223828)",
        "(-0.280000, 1.463073, -0.213543)",
        "(-0.280000, 1.461634, -0.203711)",
        "(-0.280000, 1.461328, -0.194130)",
        "(-0.280000, 1.462062, -0.184929)",
        "(-0.280000, 1.463731, -0.176196)",
        "(-0.280000, 1.466219, -0.168016)",
        "(-0.280000, 1.469381, -0.160675)",
        "(-0.280000, 1.473107, -0.153915)",
        "(-0.280000, 1.477296, -0.147752)",
        "(-0.280000, 1.481876, -0.142176)",
        "(-0.280000, 1.486755, -0.137188)",
        "(-0.280000, 1.491698, -0.132974)",
        "(-0.280000, 1.496819, -0.129219)",
        "(-0.280000, 1.502067, -0.125904)",
        "(-0.280000, 1.507401, -0.123007)",
        "(-0.280000, 1.512818, -0.120496)",
        "(-0.280000, 1.518063, -0.118471)",
        "(-0.280000, 1.523330, -0.116748)",
        "(-0.280000, 1.528643, -0.115305)",
        "(-0.280000, 1.533997, -0.114133)",
        "(-0.280000, 1.539364, -0.113233)",
        "(-0.280000, 1.544546, -0.112609)",
        "(-0.280000, 1.549786, -0.112213)",
        "(-0.280000, 1.555062, -0.112058)",
        "(-0.280000, 1.560404, -0.112157)",
        "(-0.280000, 1.565797, -0.112529)",
        "(-0.280000, 1.571013, -0.113115)",
        "(-0.280000, 1.576327, -0.114004)",
        "(-0.280000, 1.581710, -0.115233)",
        "(-0.280000, 1.587142, -0.116841)",
        "(-0.280000, 1.592572, -0.118858)",
        "(-0.280000, 1.597807, -0.121155)",
        "(-0.280000, 1.603046, -0.123959)",
        "(-0.280000, 1.608221, -0.127317)",
        "(-0.280000, 1.613290, -0.131291)",
        "(-0.280000, 1.618153, -0.135908)",
        "(-0.280000, 1.622544, -0.140827)",
        "(-0.280000, 1.626618, -0.146458)",
        "(-0.280000, 1.630247, -0.152818)",
        "(-0.280000, 1.633294, -0.159900)",
        "(-0.280000, 1.635630, -0.167696)",
        "(-0.280000, 1.637105, -0.175569)",
        "(-0.280000, 1.637682, -0.183925)",
        "(-0.280000, 1.637247, -0.192695)",
        "(-0.280000, 1.635705, -0.201698)",
        "(-0.280000, 1.632998, -0.210748)",
        "(-0.280000, 1.629324, -0.219265)",
        "(-0.280000, 1.624524, -0.227552)",
        "(-0.280000, 1.618633, -0.235427)",
        "(-0.280000, 1.611705, -0.242745)",
        "(-0.280000, 1.603845, -0.249349)",
        "(-0.280000, 1.595473, -0.254951)",
        "(-0.280000, 1.586354, -0.259759)",
        "(-0.280000, 1.576615, -0.263673)",
        "(-0.280000, 1.566372, -0.266618)",
        "(-0.280000, 1.555726, -0.268534)",
        "(-0.280000, 1.545059, -0.269379)",
        "(-0.280000, 1.534051, -0.269136)",
        "(-0.280000, 1.522756, -0.267695)",
        "(-0.280000, 1.511252, -0.264928)",
        "(-0.280000, 1.499806, -0.260768)",
        "(-0.280000, 1.489032, -0.255458)",
        "(-0.280000, 1.478615, -0.248750)",
        "(-0.280000, 1.468817, -0.240675)",
        "(-0.280000, 1.459947, -0.231410)",
        "(-0.280000, 1.452215, -0.221191)",
        "(-0.280000, 1.445876, -0.210592)",
        "(-0.280000, 1.440819, -0.199588)",
        "(-0.280000, 1.437015, -0.188292)",
        "(-0.280000, 1.434459, -0.176875)",
        "(-0.280000, 1.433124, -0.165461)",
        "(-0.280000, 1.432919, -0.154404)",
        "(-0.280000, 1.433855, -0.143377)",
        "(-0.280000, 1.435948, -0.132467)",
        "(-0.280000, 1.439221, -0.121728)",
        "(-0.280000, 1.443665, -0.111320)",
        "(-0.280000, 1.448941, -0.101806)",
        "(-0.280000, 1.455255, -0.092820)",
        "(-0.280000, 1.462486, -0.084559)",
        "(-0.280000, 1.470528, -0.077139)",
        "(-0.280000, 1.479265, -0.070654)",
        "(-0.280000, 1.488217, -0.065369)",
        "(-0.280000, 1.497627, -0.061060)",
        "(-0.280000, 1.507257, -0.057805)",
        "(-0.280000, 1.517017, -0.055592)",
        "(-0.280000, 1.526741, -0.054412)",
        "(-0.280000, 1.535948, -0.054256)",
        "(-0.280000, 1.544995, -0.054983)",
        "(-0.280000, 1.553763, -0.056545)",
        "(-0.280000, 1.562163, -0.058876)",
        "(-0.280000, 1.570148, -0.061919)",
        "(-0.280000, 1.577343, -0.065515)",
        "(-0.280000, 1.584012, -0.069616)",
        "(-0.280000, 1.590196, -0.074187)",
        "(-0.280000, 1.595822, -0.079132)",
        "(-0.280000, 1.600876, -0.084369)",
        "(-0.280000, 1.605163, -0.089710)",
        "(-0.280000, 1.608944, -0.095226)",
        "(-0.280000, 1.612224, -0.100853)",
        "(-0.280000, 1.615044, -0.106592)",
        "(-0.280000, 1.617388, -0.112375)",
        "(-0.280000, 1.619116, -0.117963)",
        "(-0.280000, 1.620450, -0.123564)",
        "(-0.280000, 1.621402, -0.129146)",
        "(-0.280000, 1.622003, -0.134709)",
        "(-0.280000, 1.622269, -0.140224)",
        "(-0.280000, 1.622128, -0.145475)",
        "(-0.280000, 1.621739, -0.150727)",
        "(-0.280000, 1.621126, -0.156017)",
        "(-0.280000, 1.620296, -0.161478)",
        "(-0.280000, 1.619222, -0.167130)",
        "(-0.280000, 1.617845, -0.172498)",
        "(-0.280000, 1.616187, -0.178071)",
        "(-0.280000, 1.614201, -0.183745)",
        "(-0.280000, 1.611853, -0.189452)",
        "(-0.280000, 1.609099, -0.195149)",
        "(-0.280000, 1.606091, -0.200388)",
        "(-0.280000, 1.602726, -0.205517)",
        "(-0.280000, 1.598969, -0.210526)",
        "(-0.280000, 1.594770, -0.215409)",
        "(-0.280000, 1.590090, -0.220120)",
        "(-0.280000, 1.585128, -0.224421)",
        "(-0.280000, 1.579606, -0.228496)",
        "(-0.280000, 1.573486, -0.232245)",
        "(-0.280000, 1.566756, -0.235551)",
        "(-0.280000, 1.559446, -0.238280)",
        "(-0.280000, 1.551898, -0.240282)",
        "(-0.280000, 1.543861, -0.241526)",
        "(-0.280000, 1.535459, -0.241891)",
        "(-0.280000, 1.526820, -0.241283)",
        "(-0.280000, 1.518166, -0.239663)",
        "(-0.280000, 1.509844, -0.237151)",
        "(-0.280000, 1.501764, -0.233676)",
        "(-0.280000, 1.494093, -0.229291)",
        "(-0.280000, 1.486966, -0.224091)",
        "(-0.280000, 1.480533, -0.218231)",
        "(-0.280000, 1.474953, -0.212006)",
        "(-0.280000, 1.470116, -0.205334)",
        "(-0.280000, 1.466070, -0.198352)",
        "(-0.280000, 1.462834, -0.191183)",
        "(-0.280000, 1.460383, -0.183882)",
        "(-0.280000, 1.458718, -0.176730)",
        "(-0.280000, 1.457790, -0.169566)",
        "(-0.280000, 1.457587, -0.162377)",
        "(-0.280000, 1.458103, -0.155257)",
        "(-0.280000, 1.459322, -0.148258)",
        "(-0.280000, 1.461119, -0.141681)",
        "(-0.280000, 1.463550, -0.135252)",
        "(-0.280000, 1.466558, -0.129069)",
        "(-0.280000, 1.470084, -0.123178)",
        "(-0.280000, 1.474029, -0.117647)",
        "(-0.280000, 1.478149, -0.112688)",
        "(-0.280000, 1.482606, -0.108089)",
        "(-0.280000, 1.487366, -0.103925)",
        "(-0.280000, 1.492421, -0.100225)",
        "(-0.280000, 1.497725, -0.097033)",
        "(-0.280000, 1.503066, -0.094473)",
        "(-0.280000, 1.508609, -0.092419)",
        "(-0.280000, 1.514293, -0.090893)"
    ],
    "leftHandPositions": [
        "(-0.429597, 1.456529, 0.057055)",
        "(-0.280000, 1.551708, 0.040594)",
        "(-0.280000, 1.551324, 0.040003)",
        "(-0.280000, 1.550943, 0.040007)",
        "(-0.280000, 1.550573, 0.040012)",
        "(-0.280000, 1.550214, 0.040018)",
        "(-0.280000, 1.549856, 0.040025)",
        "(-0.280000, 1.549497, 0.040034)",
        "(-0.280000, 1.549160, 0.040043)",
        "(-0.280000, 1.548812, 0.040053)",
        "(-0.280000, 1.548476, 0.040065)",
        "(-0.280000, 1.548162, 0.040077)",
        "(-0.280000, 1.547836, 0.040090)",
        "(-0.280000, 1.547521, 0.040103)",
        "(-0.280000, 1.547207, 0.040118)",
        "(-0.280000, 1.546892, 0.040134)",
        "(-0.280000, 1.546600, 0.040149)",
        "(-0.280000, 1.546308, 0.040165)",
        "(-0.280000, 1.546016, 0.040182)",
        "(-0.280000, 1.545758, 0.040198)",
        "(-0.280000, 1.545513, 0.040214)",
        "(-0.280000, 1.545292, 0.040228)",
        "(-0.280000, 1.545106, 0.040241)",
        "(-0.280000, 1.544920, 0.040254)",
        "(-0.280000, 1.544782, 0.040264)",
        "(-0.280000, 1.544680, 0.040271)",
        "(-0.280000, 1.544602, 0.040277)",
        "(-0.280000, 1.544559, 0.040280)",
        "(-0.280000, 1.544504, 0.040284)",
        "(-0.280000, 1.544473, 0.040287)",
        "(-0.280000, 1.544476, 0.040286)",
        "(-0.280000, 1.544480, 0.040286)",
        "(-0.280000, 1.544484, 0.040286)",
        "(-0.280000, 1.544510, 0.040284)",
        "(-0.280000, 1.544537, 0.040282)",
        "(-0.280000, 1.544599, 0.040277)",
        "(-0.280000, 1.544697, 0.040270)",
        "(-0.280000, 1.544819, 0.040261)",
        "(-0.280000, 1.544964, 0.040251)",
        "(-0.280000, 1.545236, 0.041555)",
        "(-0.280000, 1.545615, 0.043824)",
        "(-0.280000, 1.546039, 0.046096)",
        "(-0.280000, 1.546483, 0.048355)",
        "(-0.280000, 1.546921, 0.050565)",
        "(-0.280000, 1.547391, 0.052680)",
        "(-0.280000, 1.547869, 0.054657)",
        "(-0.280000, 1.548373, 0.056465)",
        "(-0.280000, 1.548921, 0.058078)",
        "(-0.280000, 1.549453, 0.059472)",
        "(-0.280000, 1.550020, 0.060631)",
        "(-0.280000, 1.550616, 0.061541)",
        "(-0.280000, 1.551252, 0.062195)",
        "(-0.280000, 1.551942, 0.062590)",
        "(-0.280000, 1.552647, 0.062728)",
        "(-0.280000, 1.553410, 0.062612)",
        "(-0.280000, 1.554266, 0.062251)",
        "(-0.280000, 1.555216, 0.061660)",
        "(-0.280000, 1.556270, 0.060853)",
        "(-0.280000, 1.557376, 0.059846)",
        "(-0.280000, 1.558595, 0.058664)",
        "(-0.280000, 1.559923, 0.057329)",
        "(-0.280000, 1.561378, 0.055866)",
        "(-0.280000, 1.562949, 0.054307)",
        "(-0.280000, 1.564574, 0.052665)",
        "(-0.280000, 1.566277, 0.050977)",
        "(-0.280000, 1.568067, 0.049272)",
        "(-0.280000, 1.569942, 0.047575)",
        "(-0.280000, 1.571865, 0.045916)",
        "(-0.280000, 1.573793, 0.044311)",
        "(-0.280000, 1.575774, 0.042796)",
        "(-0.280000, 1.577347, 0.043176)",
        "(-0.280000, 1.578935, 0.043596)",
        "(-0.280000, 1.580550, 0.044051)",
        "(-0.280000, 1.582122, 0.044522)",
        "(-0.280000, 1.583732, 0.045033)",
        "(-0.280000, 1.585391, 0.045590)",
        "(-0.280000, 1.587132, 0.046210)",
        "(-0.280000, 1.588974, 0.046904)",
        "(-0.280000, 1.590802, 0.047635)",
        "(-0.280000, 1.592750, 0.048458)",
        "(-0.280000, 1.594824, 0.049388)",
        "(-0.280000, 1.596997, 0.050423)",
        "(-0.280000, 1.599275, 0.051577)",
        "(-0.280000, 1.601533, 0.052793)",
        "(-0.280000, 1.603886, 0.054140)",
        "(-0.280000, 1.606368, 0.055653)",
        "(-0.280000, 1.608997, 0.057364)",
        "(-0.280000, 1.611780, 0.059307)",
        "(-0.280000, 1.614526, 0.061362)",
        "(-0.280000, 1.616528, 0.064753)",
        "(-0.280000, 1.618021, 0.069007)",
        "(-0.280000, 1.619463, 0.073512)",
        "(-0.280000, 1.620840, 0.078223)",
        "(-0.280000, 1.621924, 0.082903)",
        "(-0.280000, 1.622913, 0.087781)",
        "(-0.280000, 1.623768, 0.092822)",
        "(-0.280000, 1.624450, 0.098004)",
        "(-0.280000, 1.624926, 0.103290)",
        "(-0.280000, 1.625058, 0.108377)",
        "(-0.280000, 1.624993, 0.113518)",
        "(-0.280000, 1.624733, 0.118694)",
        "(-0.280000, 1.624271, 0.123899)",
        "(-0.280000, 1.623558, 0.128880)",
        "(-0.280000, 1.622681, 0.133932)",
        "(-0.280000, 1.621621, 0.139107)",
        "(-0.280000, 1.620343, 0.144452)",
        "(-0.280000, 1.618797, 0.149988)",
        "(-0.280000, 1.616905, 0.155761)",
        "(-0.280000, 1.614698, 0.161363)",
        "(-0.280000, 1.612029, 0.167180)",
        "(-0.280000, 1.608822, 0.173111)",
        "(-0.280000, 1.605024, 0.179032)",
        "(-0.280000, 1.600631, 0.184797)",
        "(-0.280000, 1.595874, 0.190089)",
        "(-0.280000, 1.590554, 0.195090)",
        "(-0.280000, 1.584707, 0.199698)",
        "(-0.280000, 1.578337, 0.203847)",
        "(-0.280000, 1.571622, 0.207411)",
        "(-0.280000, 1.564777, 0.210334)",
        "(-0.280000, 1.557610, 0.212668)",
        "(-0.280000, 1.550181, 0.214360)",
        "(-0.280000, 1.542554, 0.215372)",
        "(-0.280000, 1.534789, 0.215672)",
        "(-0.280000, 1.527195, 0.215306)",
        "(-0.280000, 1.519545, 0.214201)",
        "(-0.280000, 1.511914, 0.212313)",
        "(-0.280000, 1.504397, 0.209625)",
        "(-0.280000, 1.497285, 0.206297)",
        "(-0.280000, 1.490424, 0.202163)",
        "(-0.280000, 1.483949, 0.197265)",
        "(-0.280000, 1.477981, 0.191668)",
        "(-0.280000, 1.472644, 0.185481)",
        "(-0.280000, 1.468002, 0.178777)",
        "(-0.280000, 1.464197, 0.171903)",
        "(-0.280000, 1.461153, 0.164750)",
        "(-0.280000, 1.458888, 0.157449)",
        "(-0.280000, 1.457388, 0.150089)",
        "(-0.280000, 1.456631, 0.142794)",
        "(-0.280000, 1.456553, 0.135797)",
        "(-0.280000, 1.457089, 0.128946)",
        "(-0.280000, 1.458177, 0.122283)",
        "(-0.280000, 1.459747, 0.115834)",
        "(-0.280000, 1.461709, 0.109649)",
        "(-0.280000, 1.463916, 0.103877)",
        "(-0.280000, 1.466375, 0.098288)",
        "(-0.280000, 1.469040, 0.092877)",
        "(-0.280000, 1.471905, 0.087589)",
        "(-0.280000, 1.474968, 0.082393)",
        "(-0.280000, 1.478084, 0.077448)",
        "(-0.280000, 1.481406, 0.072541)",
        "(-0.280000, 1.484963, 0.067668)",
        "(-0.280000, 1.488813, 0.062811)",
        "(-0.280000, 1.493469, 0.058572)",
        "(-0.280000, 1.498563, 0.055210)",
        "(-0.280000, 1.504011, 0.052071)",
        "(-0.280000, 1.509852, 0.049179)",
        "(-0.280000, 1.516086, 0.046583)",
        "(-0.280000, 1.522735, 0.044327)",
        "(-0.280000, 1.529428, 0.042557)",
        "(-0.280000, 1.536492, 0.041204)",
        "(-0.280000, 1.543891, 0.040332)",
        "(-0.280000, 1.551565, 0.040001)",
        "(-0.280000, 1.559403, 0.040261)",
        "(-0.280000, 1.567002, 0.041094)",
        "(-0.280000, 1.574650, 0.042525)",
        "(-0.280000, 1.582283, 0.044572)",
        "(-0.280000, 1.589803, 0.047230)",
        "(-0.280000, 1.597114, 0.050481)",
        "(-0.280000, 1.603895, 0.054145)",
        "(-0.280000, 1.610408, 0.058332)",
        "(-0.280000, 1.616576, 0.062994)",
        "(-0.280000, 1.622381, 0.068120)",
        "(-0.280000, 1.627780, 0.073671)",
        "(-0.280000, 1.632547, 0.079364)",
        "(-0.280000, 1.636879, 0.085379)",
        "(-0.280000, 1.640769, 0.091705)",
        "(-0.280000, 1.644208, 0.098342)",
        "(-0.280000, 1.647178, 0.105280)",
        "(-0.280000, 1.649548, 0.112162)",
        "(-0.280000, 1.651445, 0.119304)",
        "(-0.280000, 1.652837, 0.126684)",
        "(-0.280000, 1.653692, 0.134283)",
        "(-0.280000, 1.653974, 0.142108)",
        "(-0.280000, 1.653667, 0.149772)",
        "(-0.280000, 1.652743, 0.157659)",
        "(-0.280000, 1.651132, 0.165760)",
        "(-0.280000, 1.648771, 0.174005)",
        "(-0.280000, 1.645608, 0.182294)",
        "(-0.280000, 1.641800, 0.190157)",
        "(-0.280000, 1.636061, 0.197195)",
        "(-0.280000, 1.628854, 0.203221)",
        "(-0.280000, 1.621091, 0.208574)",
        "(-0.280000, 1.612881, 0.213145)",
        "(-0.280000, 1.604625, 0.216648)",
        "(-0.280000, 1.596113, 0.219337)",
        "(-0.280000, 1.587481, 0.221168)",
        "(-0.280000, 1.578818, 0.222137)",
        "(-0.280000, 1.570208, 0.222255)",
        "(-0.280000, 1.562080, 0.221510)",
        "(-0.280000, 1.554149, 0.220040)",
        "(-0.280000, 1.546505, 0.217888)",
        "(-0.280000, 1.539210, 0.215102)",
        "(-0.280000, 1.532333, 0.211739)",
        "(-0.280000, 1.526186, 0.207979)",
        "(-0.280000, 1.520455, 0.203812)",
        "(-0.280000, 1.515130, 0.199266)",
        "(-0.280000, 1.510261, 0.194418)",
        "(-0.280000, 1.505869, 0.189334)",
        "(-0.280000, 1.502079, 0.184225)",
        "(-0.280000, 1.498672, 0.178954)",
        "(-0.280000, 1.495636, 0.173538)",
        "(-0.280000, 1.492968, 0.168012)",
        "(-0.280000, 1.490656, 0.162383)",
        "(-0.280000, 1.488734, 0.156842)",
        "(-0.280000, 1.487118, 0.151189)",
        "(-0.280000, 1.485818, 0.145424)",
        "(-0.280000, 1.484847, 0.139536)",
        "(-0.280000, 1.484230, 0.133532)",
        "(-0.280000, 1.483949, 0.127626)",
        "(-0.280000, 1.484051, 0.121584)",
        "(-0.280000, 1.484574, 0.115442)",
        "(-0.280000, 1.485558, 0.109222)",
        "(-0.280000, 1.487053, 0.102939)",
        "(-0.280000, 1.488952, 0.096858)",
        "(-0.280000, 1.491426, 0.090773)",
        "(-0.280000, 1.494509, 0.084761)",
        "(-0.280000, 1.498248, 0.078881)",
        "(-0.280000, 1.502667, 0.073216)",
        "(-0.280000, 1.507492, 0.068039)",
        "(-0.280000, 1.512969, 0.063232)",
        "(-0.280000, 1.519075, 0.058894)",
        "(-0.280000, 1.525756, 0.055131)",
        "(-0.280000, 1.532933, 0.052037)",
        "(-0.280000, 1.540231, 0.049724)",
        "(-0.280000, 1.547823, 0.048171)",
        "(-0.280000, 1.555606, 0.047414)",
        "(-0.280000, 1.563500, 0.047472)",
        "(-0.280000, 1.571354, 0.048341)",
        "(-0.280000, 1.578836, 0.049921)",
        "(-0.280000, 1.586113, 0.052201)",
        "(-0.280000, 1.593139, 0.055127)",
        "(-0.280000, 1.599869, 0.058633)",
        "(-0.280000, 1.606025, 0.062492)",
        "(-0.280000, 1.611813, 0.066823)",
        "(-0.280000, 1.617169, 0.071615)",
        "(-0.280000, 1.622010, 0.076818)",
        "(-0.280000, 1.626286, 0.082385)",
        "(-0.280000, 1.629845, 0.088099)",
        "(-0.280000, 1.632818, 0.094081)",
        "(-0.280000, 1.635194, 0.100297)",
        "(-0.280000, 1.636957, 0.106680)",
        "(-0.280000, 1.638103, 0.113182)",
        "(-0.280000, 1.638629, 0.119732)",
        "(-0.280000, 1.638505, 0.126013)",
        "(-0.280000, 1.637834, 0.132234)",
        "(-0.280000, 1.636639, 0.138389)",
        "(-0.280000, 1.634946, 0.144436)",
        "(-0.280000, 1.632777, 0.150343)",
        "(-0.280000, 1.630203, 0.155809)",
        "(-0.280000, 1.627237, 0.161118)",
        "(-0.280000, 1.623884, 0.166285)",
        "(-0.280000, 1.620135, 0.171319)",
        "(-0.280000, 1.615986, 0.176207)",
        "(-0.280000, 1.611610, 0.180634)",
        "(-0.280000, 1.606820, 0.184942)",
        "(-0.280000, 1.601550, 0.189119)",
        "(-0.280000, 1.595779, 0.193077)",
        "(-0.280000, 1.589550, 0.196689)",
        "(-0.280000, 1.583239, 0.199675)",
        "(-0.280000, 1.576552, 0.202226)",
        "(-0.280000, 1.569571, 0.204256)",
        "(-0.280000, 1.562361, 0.205711)",
        "(-0.280000, 1.554987, 0.206550)",
        "(-0.280000, 1.547782, 0.206768)",
        "(-0.280000, 1.540481, 0.206380)",
        "(-0.280000, 1.533147, 0.205361)",
        "(-0.280000, 1.525864, 0.203704)",
        "(-0.280000, 1.518719, 0.201426)",
        "(-0.280000, 1.511941, 0.198659)",
        "(-0.280000, 1.505350, 0.195310)",
        "(-0.280000, 1.498983, 0.191373)",
        "(-0.280000, 1.492905, 0.186858)",
        "(-0.280000, 1.487159, 0.181765)",
        "(-0.280000, 1.481899, 0.176303)",
        "(-0.280000, 1.477061, 0.170326)",
        "(-0.280000, 1.472704, 0.163874)",
        "(-0.280000, 1.468872, 0.156960)",
        "(-0.280000, 1.465626, 0.149614)",
        "(-0.280000, 1.463013, 0.142128)",
        "(-0.280000, 1.461047, 0.134280)",
        "(-0.280000, 1.459776, 0.126119)",
        "(-0.280000, 1.459236, 0.117719)",
        "(-0.280000, 1.459456, 0.109173)",
        "(-0.280000, 1.460329, 0.100818)",
        "(-0.280000, 1.462801, 0.092871)",
        "(-0.280000, 1.467043, 0.085828)",
        "(-0.280000, 1.471825, 0.079169)",
        "(-0.280000, 1.477126, 0.072917)",
        "(-0.280000, 1.482669, 0.067337)",
        "(-0.280000, 1.488674, 0.062163)",
        "(-0.280000, 1.495084, 0.057458)",
        "(-0.280000, 1.501885, 0.053242)",
        "(-0.280000, 1.509040, 0.049553)",
        "(-0.280000, 1.516199, 0.046540)",
        "(-0.280000, 1.523650, 0.044057)",
        "(-0.280000, 1.531377, 0.042132)",
        "(-0.280000, 1.539306, 0.040808)",
        "(-0.280000, 1.547376, 0.040110)",
        "(-0.280000, 1.555240, 0.040048)",
        "(-0.280000, 1.563149, 0.040600)",
        "(-0.280000, 1.571051, 0.041777)",
        "(-0.280000, 1.578610, 0.043507)",
        "(-0.280000, 1.586040, 0.045817)",
        "(-0.280000, 1.593282, 0.048691)",
        "(-0.280000, 1.600251, 0.052094)",
        "(-0.280000, 1.606900, 0.055990)",
        "(-0.280000, 1.613195, 0.060348)",
        "(-0.280000, 1.619062, 0.065094)",
        "(-0.280000, 1.624336, 0.070034)",
        "(-0.280000, 1.629198, 0.075278)",
        "(-0.280000, 1.633629, 0.080782)",
        "(-0.280000, 1.637620, 0.086508)",
        "(-0.280000, 1.641180, 0.092439)",
        "(-0.280000, 1.644203, 0.098331)",
        "(-0.280000, 1.646823, 0.104371)",
        "(-0.280000, 1.649037, 0.110534)",
        "(-0.280000, 1.650852, 0.116839)",
        "(-0.280000, 1.652261, 0.123258)",
        "(-0.280000, 1.653221, 0.129498)",
        "(-0.280000, 1.653795, 0.135823)",
        "(-0.280000, 1.653974, 0.142220)",
        "(-0.280000, 1.653158, 0.148613)",
        "(-0.280000, 1.651325, 0.154922)",
        "(-0.280000, 1.649284, 0.160888)",
        "(-0.280000, 1.647014, 0.166820)",
        "(-0.280000, 1.644494, 0.172737)",
        "(-0.280000, 1.641689, 0.178667)",
        "(-0.280000, 1.638553, 0.184619)",
        "(-0.280000, 1.635194, 0.190303)",
        "(-0.280000, 1.631385, 0.196056)",
        "(-0.280000, 1.627009, 0.201867)",
        "(-0.280000, 1.621895, 0.207732)",
        "(-0.280000, 1.615816, 0.213628)",
        "(-0.280000, 1.609167, 0.219020)",
        "(-0.280000, 1.601149, 0.224349)",
        "(-0.280000, 1.591526, 0.229357)",
        "(-0.280000, 1.580367, 0.233571)",
        "(-0.280000, 1.568005, 0.236500)",
        "(-0.280000, 1.555467, 0.237767)",
        "(-0.280000, 1.542502, 0.237344)",
        "(-0.280000, 1.529644, 0.235159)",
        "(-0.280000, 1.517253, 0.231271)",
        "(-0.280000, 1.505614, 0.225809)",
        "(-0.280000, 1.495182, 0.219116)",
        "(-0.280000, 1.485850, 0.211278)",
        "(-0.280000, 1.477756, 0.202529)",
        "(-0.280000, 1.470989, 0.193128)",
        "(-0.280000, 1.465543, 0.183273)",
        "(-0.280000, 1.461455, 0.173334)",
        "(-0.280000, 1.458564, 0.163258)",
        "(-0.280000, 1.456816, 0.153159)",
        "(-0.280000, 1.456157, 0.143152)",
        "(-0.280000, 1.456525, 0.133374)",
        "(-0.280000, 1.457802, 0.124130)",
        "(-0.280000, 1.459909, 0.115265)",
        "(-0.280000, 1.462775, 0.106823)",
        "(-0.280000, 1.466349, 0.098810)",
        "(-0.280000, 1.470562, 0.091284)",
        "(-0.280000, 1.475209, 0.084464)",
        "(-0.280000, 1.480386, 0.078113)",
        "(-0.280000, 1.486053, 0.072258)",
        "(-0.280000, 1.492178, 0.066920)",
        "(-0.280000, 1.498491, 0.062281)",
        "(-0.280000, 1.505162, 0.058172)",
        "(-0.280000, 1.512176, 0.054607)",
        "(-0.280000, 1.519460, 0.051629)",
        "(-0.280000, 1.526998, 0.049248)",
        "(-0.280000, 1.534728, 0.047491)",
        "(-0.280000, 1.542299, 0.046406)",
        "(-0.280000, 1.549934, 0.045928)",
        "(-0.280000, 1.557569, 0.046059)",
        "(-0.280000, 1.565113, 0.046789)",
        "(-0.280000, 1.572531, 0.048102)",
        "(-0.280000, 1.579543, 0.049908)",
        "(-0.280000, 1.586334, 0.052214)",
        "(-0.280000, 1.592872, 0.054991)",
        "(-0.280000, 1.599113, 0.058204)",
        "(-0.280000, 1.605037, 0.061819)",
        "(-0.280000, 1.610470, 0.065690)",
        "(-0.280000, 1.615552, 0.069868)",
        "(-0.280000, 1.620296, 0.074343)",
        "(-0.280000, 1.624700, 0.079102)",
        "(-0.280000, 1.628725, 0.084084)",
        "(-0.280000, 1.632274, 0.089118)",
        "(-0.280000, 1.635493, 0.094369)",
        "(-0.280000, 1.638353, 0.099785)",
        "(-0.280000, 1.640853, 0.105351)",
        "(-0.280000, 1.643001, 0.111086)",
        "(-0.280000, 1.644721, 0.116733)",
        "(-0.280000, 1.646103, 0.122531)",
        "(-0.280000, 1.647130, 0.128462)",
        "(-0.280000, 1.647793, 0.134563)",
        "(-0.280000, 1.648065, 0.140843)",
        "(-0.280000, 1.647934, 0.146978)",
        "(-0.280000, 1.647391, 0.153265)",
        "(-0.280000, 1.646399, 0.159697)",
        "(-0.280000, 1.644912, 0.166284)",
        "(-0.280000, 1.642867, 0.173037)",
        "(-0.280000, 1.640363, 0.179545)",
        "(-0.280000, 1.637227, 0.186177)",
        "(-0.280000, 1.633365, 0.192915)",
        "(-0.280000, 1.628670, 0.199718)",
        "(-0.280000, 1.623062, 0.206473)",
        "(-0.280000, 1.616879, 0.212671)",
        "(-0.280000, 1.609633, 0.218673)",
        "(-0.280000, 1.601326, 0.224244)",
        "(-0.280000, 1.591997, 0.229143)",
        "(-0.280000, 1.581765, 0.233129)",
        "(-0.280000, 1.571361, 0.235875)",
        "(-0.280000, 1.560415, 0.237466)",
        "(-0.280000, 1.549146, 0.237780)",
        "(-0.280000, 1.537723, 0.236741)",
        "(-0.280000, 1.526393, 0.234316)",
        "(-0.280000, 1.515792, 0.230688)",
        "(-0.280000, 1.505606, 0.225805)",
        "(-0.280000, 1.496073, 0.219764)",
        "(-0.280000, 1.487357, 0.212686)",
        "(-0.280000, 1.479551, 0.204664)",
        "(-0.280000, 1.472968, 0.196134)",
        "(-0.280000, 1.467422, 0.186992)",
        "(-0.280000, 1.462970, 0.177398)",
        "(-0.280000, 1.459647, 0.167540)",
        "(-0.280000, 1.457440, 0.157552)",
        "(-0.280000, 1.456334, 0.147829)",
        "(-0.280000, 1.456220, 0.138172)",
        "(-0.280000, 1.457065, 0.128632)",
        "(-0.280000, 1.458849, 0.119259)",
        "(-0.280000, 1.461532, 0.110175)",
        "(-0.280000, 1.464936, 0.101749)",
        "(-0.280000, 1.469093, 0.093732)",
        "(-0.280000, 1.473944, 0.086199)",
        "(-0.280000, 1.479453, 0.079178)",
        "(-0.280000, 1.485536, 0.072741)",
        "(-0.280000, 1.491892, 0.067065)",
        "(-0.280000, 1.498680, 0.061899)",
        "(-0.280000, 1.505834, 0.057255)",
        "(-0.280000, 1.513314, 0.053131)",
        "(-0.280000, 1.521078, 0.049535)",
        "(-0.280000, 1.528802, 0.046544)",
        "(-0.280000, 1.536772, 0.044040)",
        "(-0.280000, 1.544928, 0.042054)",
        "(-0.280000, 1.553250, 0.040600)",
        "(-0.280000, 1.561655, 0.040448)",
        "(-0.280000, 1.569649, 0.041521)",
        "(-0.280000, 1.577496, 0.043214)",
        "(-0.280000, 1.585162, 0.045511)",
        "(-0.280000, 1.592567, 0.048379)",
        "(-0.280000, 1.599694, 0.051797)",
        "(-0.280000, 1.606292, 0.055606)",
        "(-0.280000, 1.612539, 0.059860)",
        "(-0.280000, 1.618405, 0.064526)",
        "(-0.280000, 1.623877, 0.069575)",
        "(-0.280000, 1.628901, 0.074936)",
        "(-0.280000, 1.633361, 0.080426)",
        "(-0.280000, 1.637415, 0.086193)",
        "(-0.280000, 1.641068, 0.092237)",
        "(-0.280000, 1.644313, 0.098564)",
        "(-0.280000, 1.647123, 0.105138)",
        "(-0.280000, 1.649395, 0.111667)",
        "(-0.280000, 1.651234, 0.118394)",
        "(-0.280000, 1.652609, 0.125245)",
        "(-0.280000, 1.653514, 0.132187)",
        "(-0.280000, 1.653939, 0.139198)",
        "(-0.280000, 1.653892, 0.145962)",
        "(-0.280000, 1.653388, 0.152781)",
        "(-0.280000, 1.652416, 0.159613)",
        "(-0.280000, 1.650966, 0.166436)",
        "(-0.280000, 1.649031, 0.173213)",
        "(-0.280000, 1.646723, 0.179611)",
        "(-0.280000, 1.643961, 0.185908)",
        "(-0.280000, 1.640732, 0.192090)",
        "(-0.280000, 1.637025, 0.198130)",
        "(-0.280000, 1.632825, 0.204006)",
        "(-0.280000, 1.628343, 0.209429)",
        "(-0.280000, 1.623372, 0.214653)",
        "(-0.280000, 1.617864, 0.219664)",
        "(-0.280000, 1.611816, 0.224397)",
        "(-0.280000, 1.605246, 0.228772)",
        "(-0.280000, 1.598536, 0.232534)",
        "(-0.280000, 1.590879, 0.234634)",
        "(-0.280000, 1.582693, 0.235239)",
        "(-0.280000, 1.574489, 0.235180)",
        "(-0.280000, 1.566339, 0.234439)",
        "(-0.280000, 1.558675, 0.232943)",
        "(-0.280000, 1.551217, 0.230745)",
        "(-0.280000, 1.543889, 0.227829)",
        "(-0.280000, 1.536848, 0.224178)",
        "(-0.280000, 1.530195, 0.219801)",
        "(-0.280000, 1.524391, 0.214879)",
        "(-0.280000, 1.519099, 0.209369)",
        "(-0.280000, 1.514405, 0.203345)",
        "(-0.280000, 1.510389, 0.196890)",
        "(-0.280000, 1.507383, 0.190348)",
        "(-0.280000, 1.505091, 0.183634)",
        "(-0.280000, 1.503557, 0.176890)",
        "(-0.280000, 1.502774, 0.170256)",
        "(-0.280000, 1.502693, 0.163871)",
        "(-0.280000, 1.503232, 0.157830)",
        "(-0.280000, 1.504328, 0.152362)",
        "(-0.280000, 1.505783, 0.147277)",
        "(-0.280000, 1.507512, 0.142583)",
        "(-0.280000, 1.509430, 0.138273)",
        "(-0.280000, 1.511455, 0.134312)",
        "(-0.280000, 1.513494, 0.130772)",
        "(-0.280000, 1.515526, 0.127426)",
        "(-0.280000, 1.517541, 0.124208)",
        "(-0.280000, 1.519552, 0.121047)",
        "(-0.280000, 1.521581, 0.117891)",
        "(-0.280000, 1.523578, 0.114796)",
        "(-0.280000, 1.525686, 0.111599)",
        "(-0.280000, 1.527960, 0.108302)",
        "(-0.280000, 1.530469, 0.104906)",
        "(-0.280000, 1.533285, 0.101431)",
        "(-0.280000, 1.536326, 0.097978)",
        "(-0.280000, 1.539797, 0.094518)",
        "(-0.280000, 1.543736, 0.091136)",
        "(-0.280000, 1.548172, 0.087917)",
        "(-0.280000, 1.553104, 0.084952)",
        "(-0.280000, 1.558327, 0.082325)",
        "(-0.280000, 1.563980, 0.080108)",
        "(-0.280000, 1.570006, 0.078375)",
        "(-0.280000, 1.576307, 0.077194)",
        "(-0.280000, 1.582666, 0.076541)",
        "(-0.280000, 1.589173, 0.076497)",
        "(-0.280000, 1.595704, 0.077071)",
        "(-0.280000, 1.602198, 0.078266)",
        "(-0.280000, 1.608579, 0.080068)",
        "(-0.280000, 1.614755, 0.082432)",
        "(-0.280000, 1.620594, 0.085205)",
        "(-0.280000, 1.626160, 0.088439)",
        "(-0.280000, 1.631449, 0.092094)",
        "(-0.280000, 1.636478, 0.096142)",
        "(-0.280000, 1.641228, 0.100525)",
        "(-0.280000, 1.645625, 0.105122)",
        "(-0.280000, 1.648961, 0.110303)",
        "(-0.280000, 1.650663, 0.116103)",
        "(-0.280000, 1.652015, 0.121984)",
        "(-0.280000, 1.653024, 0.127981)",
        "(-0.280000, 1.653658, 0.133842)",
        "(-0.280000, 1.653954, 0.139806)",
        "(-0.280000, 1.653893, 0.145937)",
        "(-0.280000, 1.653447, 0.152214)",
        "(-0.280000, 1.652582, 0.158650)",
        "(-0.280000, 1.651326, 0.164942)",
        "(-0.280000, 1.649593, 0.171417)",
        "(-0.280000, 1.647345, 0.178011)",
        "(-0.280000, 1.644502, 0.184761)",
        "(-0.280000, 1.640993, 0.191626)",
        "(-0.280000, 1.637042, 0.198104)",
        "(-0.280000, 1.632339, 0.204632)",
        "(-0.280000, 1.626840, 0.211088)",
        "(-0.280000, 1.620498, 0.217359)",
        "(-0.280000, 1.613237, 0.223350)",
        "(-0.280000, 1.605555, 0.228572)",
        "(-0.280000, 1.596119, 0.231593)",
        "(-0.280000, 1.586094, 0.233746)",
        "(-0.280000, 1.575654, 0.234893)",
        "(-0.280000, 1.564938, 0.234949)",
        "(-0.280000, 1.554663, 0.233817)",
        "(-0.280000, 1.544399, 0.231600)",
        "(-0.280000, 1.534408, 0.228297)",
        "(-0.280000, 1.524906, 0.223975)",
        "(-0.280000, 1.516013, 0.218707)",
        "(-0.280000, 1.508163, 0.212809)",
        "(-0.280000, 1.501058, 0.206277)",
        "(-0.280000, 1.494707, 0.199182)",
        "(-0.280000, 1.489150, 0.191650)",
        "(-0.280000, 1.484402, 0.183803)",
        "(-0.280000, 1.480539, 0.175930)",
        "(-0.280000, 1.477373, 0.167893)",
        "(-0.280000, 1.474880, 0.159750)",
        "(-0.280000, 1.473020, 0.151494)",
        "(-0.280000, 1.471781, 0.143097)",
        "(-0.280000, 1.471153, 0.134866)",
        "(-0.280000, 1.471125, 0.126477)",
        "(-0.280000, 1.471730, 0.118002)",
        "(-0.280000, 1.473006, 0.109481)",
        "(-0.280000, 1.475005, 0.100908)",
        "(-0.280000, 1.477613, 0.092607)",
        "(-0.280000, 1.481011, 0.084364)",
        "(-0.280000, 1.485274, 0.076229)",
        "(-0.280000, 1.490434, 0.068348)",
        "(-0.280000, 1.496501, 0.060857)",
        "(-0.280000, 1.503163, 0.053967)",
        "(-0.280000, 1.511122, 0.048610)",
        "(-0.280000, 1.520089, 0.045164)",
        "(-0.280000, 1.529320, 0.042582)",
        "(-0.280000, 1.538430, 0.040923)",
        "(-0.280000, 1.547652, 0.040098)",
        "(-0.280000, 1.556865, 0.040111)",
        "(-0.280000, 1.565998, 0.040951)",
        "(-0.280000, 1.574935, 0.042590)",
        "(-0.280000, 1.583562, 0.044977)",
        "(-0.280000, 1.591622, 0.047976)",
        "(-0.280000, 1.599324, 0.051603)",
        "(-0.280000, 1.606572, 0.055782)",
        "(-0.280000, 1.613371, 0.060480)",
        "(-0.280000, 1.619664, 0.065622)",
        "(-0.280000, 1.625269, 0.070983)",
        "(-0.280000, 1.630408, 0.076705)",
        "(-0.280000, 1.635051, 0.082728)",
        "(-0.280000, 1.639168, 0.088975)",
        "(-0.280000, 1.642786, 0.095450)",
        "(-0.280000, 1.645801, 0.101884)",
        "(-0.280000, 1.648336, 0.108445)",
        "(-0.280000, 1.650412, 0.115162)",
        "(-0.280000, 1.652022, 0.122019)",
        "(-0.280000, 1.653155, 0.128973)",
        "(-0.280000, 1.653793, 0.135787)",
        "(-0.280000, 1.653971, 0.142741)",
        "(-0.280000, 1.653664, 0.149815)",
        "(-0.280000, 1.652843, 0.157001)",
        "(-0.280000, 1.651538, 0.164011)",
        "(-0.280000, 1.649616, 0.171342)",
        "(-0.280000, 1.646941, 0.179060)",
        "(-0.280000, 1.643315, 0.187229)",
        "(-0.280000, 1.638522, 0.195803)",
        "(-0.280000, 1.632365, 0.204598)",
        "(-0.280000, 1.625232, 0.212784)",
        "(-0.280000, 1.616556, 0.220751)",
        "(-0.280000, 1.606393, 0.228060)",
        "(-0.280000, 1.594916, 0.234299)",
        "(-0.280000, 1.582436, 0.239110)",
        "(-0.280000, 1.569738, 0.242192)",
        "(-0.280000, 1.556552, 0.243632)",
        "(-0.280000, 1.543241, 0.243343)",
        "(-0.280000, 1.530188, 0.241343)",
        "(-0.280000, 1.517658, 0.237726)",
        "(-0.280000, 1.506160, 0.232777)",
        "(-0.280000, 1.496223, 0.225531)",
        "(-0.280000, 1.488164, 0.216476)",
        "(-0.280000, 1.481546, 0.206898)",
        "(-0.280000, 1.476396, 0.197035)",
        "(-0.280000, 1.472737, 0.187280)",
        "(-0.280000, 1.470253, 0.177581)",
        "(-0.280000, 1.468828, 0.168070)",
        "(-0.280000, 1.468338, 0.158875)",
        "(-0.280000, 1.468659, 0.150011)",
        "(-0.280000, 1.469676, 0.141777)",
        "(-0.280000, 1.471236, 0.133934)",
        "(-0.280000, 1.473272, 0.126413)",
        "(-0.280000, 1.475731, 0.119188)",
        "(-0.280000, 1.478570, 0.112260)",
        "(-0.280000, 1.481665, 0.105803)",
        "(-0.280000, 1.485102, 0.099523)",
        "(-0.280000, 1.488900, 0.093414)",
        "(-0.280000, 1.493128, 0.087425)",
        "(-0.280000, 1.497594, 0.081795)",
        "(-0.280000, 1.502543, 0.076308)",
        "(-0.280000, 1.508065, 0.070981)",
        "(-0.280000, 1.514192, 0.065904)",
        "(-0.280000, 1.520954, 0.061177)",
        "(-0.280000, 1.528027, 0.056989)",
        "(-0.280000, 1.535742, 0.053298)",
        "(-0.280000, 1.544026, 0.050239)",
        "(-0.280000, 1.552834, 0.047910)",
        "(-0.280000, 1.562027, 0.046417)",
        "(-0.280000, 1.571147, 0.045774)",
        "(-0.280000, 1.580422, 0.046025)",
        "(-0.280000, 1.589694, 0.047197)",
        "(-0.280000, 1.598038, 0.050942)",
        "(-0.280000, 1.605884, 0.055350)",
        "(-0.280000, 1.613008, 0.060208)",
        "(-0.280000, 1.619611, 0.065576)",
        "(-0.280000, 1.625668, 0.071398)",
        "(-0.280000, 1.631207, 0.077677)",
        "(-0.280000, 1.636190, 0.084359)",
        "(-0.280000, 1.640593, 0.091396)",
        "(-0.280000, 1.644291, 0.098516)",
        "(-0.280000, 1.647430, 0.105941)",
        "(-0.280000, 1.649987, 0.113642)",
        "(-0.280000, 1.651954, 0.121678)",
        "(-0.280000, 1.653236, 0.129624)",
        "(-0.280000, 1.653894, 0.137824)",
        "(-0.280000, 1.653878, 0.146285)",
        "(-0.280000, 1.653129, 0.154964)",
        "(-0.280000, 1.651572, 0.163855)",
        "(-0.280000, 1.649270, 0.172464)",
        "(-0.280000, 1.646036, 0.181288)",
        "(-0.280000, 1.640524, 0.189608)",
        "(-0.280000, 1.633219, 0.197306)",
        "(-0.280000, 1.624841, 0.204465)",
        "(-0.280000, 1.615496, 0.210835)",
        "(-0.280000, 1.605750, 0.215846)",
        "(-0.280000, 1.595269, 0.219811)",
        "(-0.280000, 1.584245, 0.222529)",
        "(-0.280000, 1.572932, 0.223861)",
        "(-0.280000, 1.561574, 0.223722)",
        "(-0.280000, 1.550813, 0.222118)",
        "(-0.280000, 1.540459, 0.219197)",
        "(-0.280000, 1.530679, 0.215020)",
        "(-0.280000, 1.521693, 0.209721)",
        "(-0.280000, 1.513658, 0.203471)",
        "(-0.280000, 1.506831, 0.196574)",
        "(-0.280000, 1.501053, 0.189113)",
        "(-0.280000, 1.496356, 0.181289)",
        "(-0.280000, 1.492698, 0.173224)",
        "(-0.280000, 1.490039, 0.165073)",
        "(-0.280000, 1.488357, 0.157133)",
        "(-0.280000, 1.487485, 0.149269)",
        "(-0.280000, 1.487361, 0.141561)",
        "(-0.280000, 1.487918, 0.134064)",
        "(-0.280000, 1.489062, 0.126947)",
        "(-0.280000, 1.490755, 0.120037)",
        "(-0.280000, 1.492970, 0.113347)",
        "(-0.280000, 1.495711, 0.106843)",
        "(-0.280000, 1.498981, 0.100549)",
        "(-0.280000, 1.502796, 0.094483)",
        "(-0.280000, 1.506999, 0.088822)",
        "(-0.280000, 1.511747, 0.083434)",
        "(-0.280000, 1.517038, 0.078386)",
        "(-0.280000, 1.522872, 0.073749)",
        "(-0.280000, 1.529267, 0.069575)",
        "(-0.280000, 1.535925, 0.066017)",
        "(-0.280000, 1.543047, 0.063059)",
        "(-0.280000, 1.550606, 0.060770)",
        "(-0.280000, 1.558500, 0.059235)",
        "(-0.280000, 1.566615, 0.058520)",
        "(-0.280000, 1.574627, 0.058594)",
        "(-0.280000, 1.582723, 0.059534)",
        "(-0.280000, 1.590788, 0.061372)",
        "(-0.280000, 1.598751, 0.064136)",
        "(-0.280000, 1.606483, 0.067834)",
        "(-0.280000, 1.613583, 0.072210)",
        "(-0.280000, 1.620277, 0.077444)",
        "(-0.280000, 1.626430, 0.083470)",
        "(-0.280000, 1.631942, 0.090227)",
        "(-0.280000, 1.636765, 0.097699)",
        "(-0.280000, 1.640658, 0.105435)",
        "(-0.280000, 1.643782, 0.113722)",
        "(-0.280000, 1.646092, 0.122522)",
        "(-0.280000, 1.647537, 0.131758)",
        "(-0.280000, 1.648061, 0.141319)",
        "(-0.280000, 1.647600, 0.150665)",
        "(-0.280000, 1.646098, 0.160143)",
        "(-0.280000, 1.643490, 0.169555)",
        "(-0.280000, 1.639757, 0.178715)",
        "(-0.280000, 1.634892, 0.187477)",
        "(-0.280000, 1.629200, 0.195287)",
        "(-0.280000, 1.622593, 0.202390)",
        "(-0.280000, 1.615149, 0.208671)",
        "(-0.280000, 1.606999, 0.214006)",
        "(-0.280000, 1.598626, 0.218102)",
        "(-0.280000, 1.589828, 0.221192)",
        "(-0.280000, 1.580743, 0.223235)",
        "(-0.280000, 1.571519, 0.224211)",
        "(-0.280000, 1.562219, 0.224122)",
        "(-0.280000, 1.553341, 0.222964)",
        "(-0.280000, 1.544592, 0.220838)",
        "(-0.280000, 1.536045, 0.217738)",
        "(-0.280000, 1.527867, 0.213696)",
        "(-0.280000, 1.520212, 0.208782)",
        "(-0.280000, 1.513462, 0.203232)",
        "(-0.280000, 1.507334, 0.196987)",
        "(-0.280000, 1.501938, 0.190155)",
        "(-0.280000, 1.497348, 0.182834)",
        "(-0.280000, 1.493626, 0.175171)",
        "(-0.280000, 1.490880, 0.167526)",
        "(-0.280000, 1.488922, 0.159706)",
        "(-0.280000, 1.487750, 0.151799)",
        "(-0.280000, 1.487352, 0.143848)",
        "(-0.280000, 1.487723, 0.135887)",
        "(-0.280000, 1.488873, 0.127950)",
        "(-0.280000, 1.490719, 0.120361)",
        "(-0.280000, 1.493302, 0.112900)",
        "(-0.280000, 1.496656, 0.105584)",
        "(-0.280000, 1.500800, 0.098500)",
        "(-0.280000, 1.505741, 0.091744)",
        "(-0.280000, 1.511265, 0.085554)",
        "(-0.280000, 1.517524, 0.079840)",
        "(-0.280000, 1.524460, 0.074718)",
        "(-0.280000, 1.532036, 0.070264)",
        "(-0.280000, 1.540142, 0.066580)",
        "(-0.280000, 1.548446, 0.063752)",
        "(-0.280000, 1.557136, 0.061758)",
        "(-0.280000, 1.566099, 0.060658)",
        "(-0.280000, 1.575209, 0.060488)",
        "(-0.280000, 1.584383, 0.061255)",
        "(-0.280000, 1.593263, 0.062841)",
        "(-0.280000, 1.601975, 0.065296)",
        "(-0.280000, 1.610495, 0.068621)",
        "(-0.280000, 1.618714, 0.072782)",
        "(-0.280000, 1.626562, 0.077745)",
        "(-0.280000, 1.633874, 0.083244)",
        "(-0.280000, 1.639817, 0.090058)",
        "(-0.280000, 1.644040, 0.097988)",
        "(-0.280000, 1.647550, 0.106262)",
        "(-0.280000, 1.650329, 0.114859)",
        "(-0.280000, 1.652275, 0.123335)",
        "(-0.280000, 1.653495, 0.131999)",
        "(-0.280000, 1.653970, 0.140883)",
        "(-0.280000, 1.653655, 0.149926)",
        "(-0.280000, 1.652515, 0.159044)",
        "(-0.280000, 1.650624, 0.167777)",
        "(-0.280000, 1.647910, 0.176488)",
        "(-0.280000, 1.644357, 0.185071)",
        "(-0.280000, 1.639918, 0.193499)",
        "(-0.280000, 1.634585, 0.201649)",
        "(-0.280000, 1.628672, 0.209056)",
        "(-0.280000, 1.621877, 0.216087)",
        "(-0.280000, 1.614221, 0.222603)",
        "(-0.280000, 1.605680, 0.228506)",
        "(-0.280000, 1.596708, 0.233447)",
        "(-0.280000, 1.586802, 0.237640)",
        "(-0.280000, 1.576152, 0.240851)",
        "(-0.280000, 1.564744, 0.242943)",
        "(-0.280000, 1.552769, 0.243727)",
        "(-0.280000, 1.540458, 0.243061)",
        "(-0.280000, 1.528491, 0.240953)",
        "(-0.280000, 1.516576, 0.237331)",
        "(-0.280000, 1.504992, 0.232177)",
        "(-0.280000, 1.494011, 0.225536)",
        "(-0.280000, 1.484159, 0.217754)",
        "(-0.280000, 1.475266, 0.208733)",
        "(-0.280000, 1.467551, 0.198665)",
        "(-0.280000, 1.461149, 0.187718)",
        "(-0.280000, 1.456186, 0.176144)",
        "(-0.280000, 1.452713, 0.164152)",
        "(-0.280000, 1.450778, 0.152267)",
        "(-0.280000, 1.450256, 0.140348)",
        "(-0.280000, 1.451113, 0.128597)",
        "(-0.280000, 1.453295, 0.117124)",
        "(-0.280000, 1.456733, 0.106093)",
        "(-0.280000, 1.461182, 0.095945)",
        "(-0.280000, 1.466693, 0.086364)",
        "(-0.280000, 1.473193, 0.077456)",
        "(-0.280000, 1.480602, 0.069318)",
        "(-0.280000, 1.488568, 0.062247)",
        "(-0.280000, 1.497283, 0.056014)",
        "(-0.280000, 1.507221, 0.051819)",
        "(-0.280000, 1.517886, 0.049753)",
        "(-0.280000, 1.528483, 0.048858)",
        "(-0.280000, 1.538486, 0.049196)",
        "(-0.280000, 1.548223, 0.050633)",
        "(-0.280000, 1.557534, 0.053146)",
        "(-0.280000, 1.566258, 0.056679)",
        "(-0.280000, 1.574239, 0.061126)",
        "(-0.280000, 1.581362, 0.066376)",
        "(-0.280000, 1.587288, 0.072142)",
        "(-0.280000, 1.592246, 0.078332)",
        "(-0.280000, 1.596261, 0.084836)",
        "(-0.280000, 1.599338, 0.091493)",
        "(-0.280000, 1.601502, 0.098136)",
        "(-0.280000, 1.602712, 0.104517)",
        "(-0.280000, 1.603216, 0.110691)",
        "(-0.280000, 1.603106, 0.116569)",
        "(-0.280000, 1.602471, 0.122115)",
        "(-0.280000, 1.601411, 0.127274)",
        "(-0.280000, 1.600004, 0.131874)",
        "(-0.280000, 1.598396, 0.136120)",
        "(-0.280000, 1.596673, 0.140028)",
        "(-0.280000, 1.594907, 0.143631)",
        "(-0.280000, 1.593143, 0.146976)",
        "(-0.280000, 1.591461, 0.149970)",
        "(-0.280000, 1.589882, 0.152828)",
        "(-0.280000, 1.588402, 0.155636)",
        "(-0.280000, 1.587016, 0.158447)",
        "(-0.280000, 1.585704, 0.161310)",
        "(-0.280000, 1.584499, 0.164175)",
        "(-0.280000, 1.583281, 0.167214)",
        "(-0.280000, 1.581973, 0.170466)",
        "(-0.280000, 1.580495, 0.173935)",
        "(-0.280000, 1.578754, 0.177633)",
        "(-0.280000, 1.576808, 0.181430)",
        "(-0.280000, 1.574438, 0.185390)",
        "(-0.280000, 1.571525, 0.189473)",
        "(-0.280000, 1.567986, 0.193578)",
        "(-0.280000, 1.563739, 0.197581)",
        "(-0.280000, 1.558953, 0.201336)",
        "(-0.280000, 1.553383, 0.204744)",
        "(-0.280000, 1.547032, 0.207628)",
        "(-0.280000, 1.539948, 0.209834)",
        "(-0.280000, 1.532237, 0.211194)",
        "(-0.280000, 1.524312, 0.211673)",
        "(-0.280000, 1.516000, 0.211109)",
        "(-0.280000, 1.507478, 0.209409)",
        "(-0.280000, 1.498977, 0.206548)",
        "(-0.280000, 1.490662, 0.202535)",
        "(-0.280000, 1.482934, 0.197678)",
        "(-0.280000, 1.475689, 0.191834)",
        "(-0.280000, 1.469023, 0.185088)",
        "(-0.280000, 1.463044, 0.177584)",
        "(-0.280000, 1.457811, 0.169473)",
        "(-0.280000, 1.453365, 0.161133)",
        "(-0.280000, 1.450779, 0.152283)",
        "(-0.280000, 1.450255, 0.143271)",
        "(-0.280000, 1.450515, 0.134459)",
        "(-0.280000, 1.451511, 0.125855)",
        "(-0.280000, 1.453127, 0.117807)",
        "(-0.280000, 1.455331, 0.110080)",
        "(-0.280000, 1.458092, 0.102659)",
        "(-0.280000, 1.461370, 0.095575)",
        "(-0.280000, 1.465117, 0.088868)",
        "(-0.280000, 1.469173, 0.082721)",
        "(-0.280000, 1.473647, 0.076903)",
        "(-0.280000, 1.478504, 0.071448)",
        "(-0.280000, 1.483756, 0.066339)",
        "(-0.280000, 1.489361, 0.061621)",
        "(-0.280000, 1.495032, 0.057493)",
        "(-0.280000, 1.501048, 0.053722)",
        "(-0.280000, 1.507379, 0.050346)",
        "(-0.280000, 1.513971, 0.047409)",
        "(-0.280000, 1.520535, 0.045017)",
        "(-0.280000, 1.527370, 0.043050)",
        "(-0.280000, 1.534440, 0.041544)",
        "(-0.280000, 1.541772, 0.040526)",
        "(-0.280000, 1.549284, 0.040039)",
        "(-0.280000, 1.556891, 0.040112)",
        "(-0.280000, 1.564242, 0.040725)",
        "(-0.280000, 1.571605, 0.041883)",
        "(-0.280000, 1.578936, 0.043596)",
        "(-0.280000, 1.586159, 0.045859)",
        "(-0.280000, 1.592960, 0.048550)",
        "(-0.280000, 1.599606, 0.051751)",
        "(-0.280000, 1.606049, 0.055453)",
        "(-0.280000, 1.612314, 0.059695)",
        "(-0.280000, 1.618324, 0.064456)",
        "(-0.280000, 1.624041, 0.069738)",
        "(-0.280000, 1.629246, 0.075334)",
        "(-0.280000, 1.634241, 0.081609)",
        "(-0.280000, 1.638967, 0.088647)",
        "(-0.280000, 1.643412, 0.096695)",
        "(-0.280000, 1.647149, 0.105205)",
        "(-0.280000, 1.650512, 0.115533)",
        "(-0.280000, 1.653091, 0.128481)",
        "(-0.280000, 1.653965, 0.143220)",
        "(-0.280000, 1.652693, 0.157972)",
        "(-0.280000, 1.649352, 0.172201)",
        "(-0.280000, 1.643961, 0.185908)",
        "(-0.280000, 1.635651, 0.197937)",
        "(-0.280000, 1.624948, 0.207823)",
        "(-0.280000, 1.613133, 0.215923)",
        "(-0.280000, 1.600487, 0.222079)",
        "(-0.280000, 1.587208, 0.226236)",
        "(-0.280000, 1.573742, 0.228296)",
        "(-0.280000, 1.560413, 0.228297)",
        "(-0.280000, 1.547576, 0.226342)",
        "(-0.280000, 1.535509, 0.222578)",
        "(-0.280000, 1.524532, 0.217242)",
        "(-0.280000, 1.514846, 0.210621)",
        "(-0.280000, 1.506558, 0.202987)",
        "(-0.280000, 1.499732, 0.194649)",
        "(-0.280000, 1.494428, 0.185987)",
        "(-0.280000, 1.490493, 0.177172)",
        "(-0.280000, 1.487816, 0.168426)",
        "(-0.280000, 1.486261, 0.159939)",
        "(-0.280000, 1.485668, 0.151796)",
        "(-0.280000, 1.485883, 0.144179)",
        "(-0.280000, 1.486733, 0.137021)",
        "(-0.280000, 1.488100, 0.130293)",
        "(-0.280000, 1.489877, 0.123986)",
        "(-0.280000, 1.491984, 0.118068)",
        "(-0.280000, 1.494375, 0.112467)",
        "(-0.280000, 1.496930, 0.107281)",
        "(-0.280000, 1.499680, 0.102344)",
        "(-0.280000, 1.502627, 0.097607)",
        "(-0.280000, 1.505780, 0.093046)",
        "(-0.280000, 1.509141, 0.088662)",
        "(-0.280000, 1.512619, 0.084514)",
        "(-0.280000, 1.516352, 0.080507)",
        "(-0.280000, 1.520359, 0.076661)",
        "(-0.280000, 1.524658, 0.073010)",
        "(-0.280000, 1.529281, 0.069571)",
        "(-0.280000, 1.534035, 0.066445)",
        "(-0.280000, 1.539098, 0.063614)",
        "(-0.280000, 1.544496, 0.061114)",
        "(-0.280000, 1.550205, 0.059010)",
        "(-0.280000, 1.555934, 0.057353)",
        "(-0.280000, 1.561902, 0.056161)",
        "(-0.280000, 1.568023, 0.055481)",
        "(-0.280000, 1.574204, 0.055337)",
        "(-0.280000, 1.580414, 0.055748)",
        "(-0.280000, 1.586561, 0.056717)",
        "(-0.280000, 1.592389, 0.058149)",
        "(-0.280000, 1.598062, 0.060101)",
        "(-0.280000, 1.603489, 0.062533)",
        "(-0.280000, 1.608629, 0.065410)",
        "(-0.280000, 1.613343, 0.068600)",
        "(-0.280000, 1.617736, 0.072144)",
        "(-0.280000, 1.621798, 0.075992)",
        "(-0.280000, 1.625558, 0.080121)",
        "(-0.280000, 1.629033, 0.084495)",
        "(-0.280000, 1.632119, 0.088867)",
        "(-0.280000, 1.635009, 0.093398)",
        "(-0.280000, 1.637737, 0.098078)",
        "(-0.280000, 1.640325, 0.102897)",
        "(-0.280000, 1.642785, 0.107855)",
        "(-0.280000, 1.645082, 0.112815)",
        "(-0.280000, 1.647304, 0.118039)",
        "(-0.280000, 1.649429, 0.123601)",
        "(-0.280000, 1.651426, 0.129617)",
        "(-0.280000, 1.653226, 0.136218)",
        "(-0.280000, 1.653968, 0.143027)",
        "(-0.280000, 1.653591, 0.150692)",
        "(-0.280000, 1.652455, 0.159394)",
        "(-0.280000, 1.650159, 0.169483)",
        "(-0.280000, 1.646001, 0.181371)",
        "(-0.280000, 1.639989, 0.193378)",
        "(-0.280000, 1.631425, 0.205783)",
        "(-0.280000, 1.620706, 0.217171)",
        "(-0.280000, 1.608295, 0.226833)",
        "(-0.280000, 1.594587, 0.234450)",
        "(-0.280000, 1.579997, 0.239838)",
        "(-0.280000, 1.564857, 0.242929)",
        "(-0.280000, 1.549610, 0.243699)",
        "(-0.280000, 1.534595, 0.242212)",
        "(-0.280000, 1.520181, 0.238596)",
        "(-0.280000, 1.506692, 0.233044)",
        "(-0.280000, 1.494481, 0.225861)",
        "(-0.280000, 1.483637, 0.217283)",
        "(-0.280000, 1.474275, 0.207577)",
        "(-0.280000, 1.466473, 0.197026)",
        "(-0.280000, 1.460317, 0.186030)",
        "(-0.280000, 1.455680, 0.174693)",
        "(-0.280000, 1.452510, 0.163226)",
        "(-0.280000, 1.450731, 0.151798)",
        "(-0.280000, 1.450253, 0.140571)",
        "(-0.280000, 1.450975, 0.129696)",
        "(-0.280000, 1.452740, 0.119457)",
        "(-0.280000, 1.455459, 0.109691)",
        "(-0.280000, 1.459034, 0.100473)",
        "(-0.280000, 1.463403, 0.091790)",
        "(-0.280000, 1.468312, 0.083948)",
        "(-0.280000, 1.473793, 0.076728)",
        "(-0.280000, 1.479802, 0.070115)",
        "(-0.280000, 1.486271, 0.064136)",
        "(-0.280000, 1.493122, 0.058818)",
        "(-0.280000, 1.500332, 0.054141)",
        "(-0.280000, 1.507579, 0.050249)",
        "(-0.280000, 1.515529, 0.048207)",
        "(-0.280000, 1.523806, 0.047774)",
        "(-0.280000, 1.531914, 0.048053)",
        "(-0.280000, 1.539484, 0.049055)",
        "(-0.280000, 1.546825, 0.050703)",
        "(-0.280000, 1.553856, 0.052997)",
        "(-0.280000, 1.560490, 0.055920)",
        "(-0.280000, 1.566626, 0.059417)",
        "(-0.280000, 1.572224, 0.063445)",
        "(-0.280000, 1.577039, 0.067856)",
        "(-0.280000, 1.581235, 0.072590)",
        "(-0.280000, 1.584810, 0.077582)",
        "(-0.280000, 1.587738, 0.082717)",
        "(-0.280000, 1.589922, 0.087809)",
        "(-0.280000, 1.591570, 0.092892)",
        "(-0.280000, 1.592710, 0.097873)",
        "(-0.280000, 1.593402, 0.102680)",
        "(-0.280000, 1.593727, 0.107306)",
        "(-0.280000, 1.593681, 0.111610)",
        "(-0.280000, 1.593428, 0.115664)",
        "(-0.280000, 1.593033, 0.119487)",
        "(-0.280000, 1.592556, 0.123067)",
        "(-0.280000, 1.592065, 0.126428)",
        "(-0.280000, 1.591565, 0.129489)",
        "(-0.280000, 1.591159, 0.132412)",
        "(-0.280000, 1.590878, 0.135235)",
        "(-0.280000, 1.590739, 0.138055)",
        "(-0.280000, 1.590744, 0.140957)",
        "(-0.280000, 1.590876, 0.143828)",
        "(-0.280000, 1.591104, 0.146984)",
        "(-0.280000, 1.591333, 0.150571)",
        "(-0.280000, 1.591399, 0.154756)",
        "(-0.280000, 1.591083, 0.159622)",
        "(-0.280000, 1.590351, 0.164818)",
        "(-0.280000, 1.588799, 0.170664)",
        "(-0.280000, 1.586225, 0.176924)",
        "(-0.280000, 1.582479, 0.183352)",
        "(-0.280000, 1.577497, 0.189633)",
        "(-0.280000, 1.571478, 0.195385)",
        "(-0.280000, 1.564272, 0.200480)",
        "(-0.280000, 1.555996, 0.204637)",
        "(-0.280000, 1.546874, 0.207615)",
        "(-0.280000, 1.537126, 0.209268)",
        "(-0.280000, 1.527156, 0.209532)",
        "(-0.280000, 1.517120, 0.208360)",
        "(-0.280000, 1.507214, 0.205764)",
        "(-0.280000, 1.497682, 0.201797)",
        "(-0.280000, 1.488737, 0.196554)",
        "(-0.280000, 1.480633, 0.190319)",
        "(-0.280000, 1.473397, 0.183154)",
        "(-0.280000, 1.467128, 0.175259)",
        "(-0.280000, 1.461824, 0.166769)",
        "(-0.280000, 1.457483, 0.157813)",
        "(-0.280000, 1.454103, 0.148762)",
        "(-0.280000, 1.451599, 0.139408)",
        "(-0.280000, 1.450940, 0.129986)",
        "(-0.280000, 1.452416, 0.120945)",
        "(-0.280000, 1.454625, 0.112314)",
        "(-0.280000, 1.457419, 0.104313)",
        "(-0.280000, 1.460795, 0.096719)",
        "(-0.280000, 1.464689, 0.089576)",
        "(-0.280000, 1.469073, 0.082862)",
        "(-0.280000, 1.473889, 0.076612)",
        "(-0.280000, 1.478894, 0.071042)",
        "(-0.280000, 1.484264, 0.065882)",
        "(-0.280000, 1.489956, 0.061160)",
        "(-0.280000, 1.495925, 0.056896)",
        "(-0.280000, 1.502183, 0.053074)",
        "(-0.280000, 1.508436, 0.049838)",
        "(-0.280000, 1.514900, 0.047039)",
        "(-0.280000, 1.521587, 0.044680)",
        "(-0.280000, 1.528447, 0.042786)",
        "(-0.280000, 1.535413, 0.041378)",
        "(-0.280000, 1.542204, 0.040483)",
        "(-0.280000, 1.549065, 0.040046)",
        "(-0.280000, 1.555944, 0.040072)",
        "(-0.280000, 1.562852, 0.040568)",
        "(-0.280000, 1.569710, 0.041532)",
        "(-0.280000, 1.576194, 0.042888)",
        "(-0.280000, 1.582585, 0.044666)",
        "(-0.280000, 1.588811, 0.046841)",
        "(-0.280000, 1.594826, 0.049389)",
        "(-0.280000, 1.600600, 0.052282)",
        "(-0.280000, 1.605983, 0.055412)",
        "(-0.280000, 1.611102, 0.058821)",
        "(-0.280000, 1.615919, 0.062462)",
        "(-0.280000, 1.620482, 0.066355)",
        "(-0.280000, 1.624762, 0.070464)",
        "(-0.280000, 1.628631, 0.074627)",
        "(-0.280000, 1.632236, 0.078966)",
        "(-0.280000, 1.635558, 0.083446)",
        "(-0.280000, 1.638599, 0.088049)",
        "(-0.280000, 1.640847, 0.093059)",
        "(-0.280000, 1.642175, 0.098252)",
        "(-0.280000, 1.643360, 0.103414)",
        "(-0.280000, 1.644436, 0.108616)",
        "(-0.280000, 1.645405, 0.113868)",
        "(-0.280000, 1.646293, 0.119315)",
        "(-0.280000, 1.647029, 0.124813)",
        "(-0.280000, 1.647664, 0.130971)",
        "(-0.280000, 1.648080, 0.138541)",
        "(-0.280000, 1.647667, 0.150749)",
        "(-0.280000, 1.644967, 0.166073)",
        "(-0.280000, 1.639978, 0.180435)",
        "(-0.280000, 1.632960, 0.193554)",
        "(-0.280000, 1.623973, 0.205458)",
        "(-0.280000, 1.613176, 0.215888)",
        "(-0.280000, 1.600861, 0.224520)",
        "(-0.280000, 1.587295, 0.231143)",
        "(-0.280000, 1.572939, 0.235538)",
        "(-0.280000, 1.558238, 0.237630)",
        "(-0.280000, 1.543583, 0.237446)",
        "(-0.280000, 1.529418, 0.235104)",
        "(-0.280000, 1.516201, 0.230854)",
        "(-0.280000, 1.504060, 0.224930)",
        "(-0.280000, 1.493193, 0.217610)",
        "(-0.280000, 1.483698, 0.209158)",
        "(-0.280000, 1.475608, 0.199795)",
        "(-0.280000, 1.469070, 0.189958)",
        "(-0.280000, 1.463950, 0.179764)",
        "(-0.280000, 1.460182, 0.169393)",
        "(-0.280000, 1.457700, 0.159048)",
        "(-0.280000, 1.456405, 0.148871)",
        "(-0.280000, 1.456192, 0.138964)",
        "(-0.280000, 1.456931, 0.129636)",
        "(-0.280000, 1.458496, 0.120771)",
        "(-0.280000, 1.460798, 0.112358)",
        "(-0.280000, 1.463746, 0.104442)",
        "(-0.280000, 1.467263, 0.097036)",
        "(-0.280000, 1.471184, 0.090293)",
        "(-0.280000, 1.475539, 0.084025)",
        "(-0.280000, 1.480274, 0.078240)",
        "(-0.280000, 1.485361, 0.072922)",
        "(-0.280000, 1.490608, 0.068203)",
        "(-0.280000, 1.496178, 0.063890)",
        "(-0.280000, 1.502031, 0.060007)",
        "(-0.280000, 1.508171, 0.056554)",
        "(-0.280000, 1.514548, 0.053560)",
        "(-0.280000, 1.521119, 0.051046)",
        "(-0.280000, 1.527609, 0.049084)",
        "(-0.280000, 1.534258, 0.047579)",
        "(-0.280000, 1.541011, 0.046548)",
        "(-0.280000, 1.547854, 0.045998)",
        "(-0.280000, 1.554718, 0.045939)",
        "(-0.280000, 1.561274, 0.046342)",
        "(-0.280000, 1.567819, 0.047198)",
        "(-0.280000, 1.574289, 0.048502)",
        "(-0.280000, 1.580635, 0.050241)",
        "(-0.280000, 1.586832, 0.052406)",
        "(-0.280000, 1.592628, 0.054877)",
        "(-0.280000, 1.598209, 0.057702)",
        "(-0.280000, 1.603602, 0.060889)",
        "(-0.280000, 1.608776, 0.064421)",
        "(-0.280000, 1.613682, 0.068262)",
        "(-0.280000, 1.618179, 0.072270)",
        "(-0.280000, 1.622440, 0.076580)",
        "(-0.280000, 1.626444, 0.081177)",
        "(-0.280000, 1.630162, 0.086041)",
        "(-0.280000, 1.633632, 0.091242)",
        "(-0.280000, 1.636676, 0.096509)",
        "(-0.280000, 1.639446, 0.102104)",
        "(-0.280000, 1.641909, 0.108033)",
        "(-0.280000, 1.644033, 0.114320)",
        "(-0.280000, 1.645691, 0.120625)",
        "(-0.280000, 1.646993, 0.127523)",
        "(-0.280000, 1.647839, 0.135205)",
        "(-0.280000, 1.648050, 0.143883)",
        "(-0.280000, 1.647290, 0.154081)",
        "(-0.280000, 1.645288, 0.164806)",
        "(-0.280000, 1.641176, 0.177582)",
        "(-0.280000, 1.634901, 0.190384)",
        "(-0.280000, 1.626866, 0.202031)",
        "(-0.280000, 1.617291, 0.212291)",
        "(-0.280000, 1.606196, 0.221132)",
        "(-0.280000, 1.593874, 0.228261)",
        "(-0.280000, 1.580584, 0.233504)",
        "(-0.280000, 1.566582, 0.236728)",
        "(-0.280000, 1.552231, 0.237826)",
        "(-0.280000, 1.537968, 0.236778)",
        "(-0.280000, 1.524103, 0.233648)",
        "(-0.280000, 1.510960, 0.228555)",
        "(-0.280000, 1.498824, 0.221672)",
        "(-0.280000, 1.487956, 0.213228)",
        "(-0.280000, 1.478624, 0.203577)",
        "(-0.280000, 1.470858, 0.192921)",
        "(-0.280000, 1.464744, 0.181561)",
        "(-0.280000, 1.460286, 0.169739)",
        "(-0.280000, 1.457469, 0.157730)",
        "(-0.280000, 1.456238, 0.145997)",
        "(-0.280000, 1.456434, 0.134467)",
        "(-0.280000, 1.457956, 0.123327)",
        "(-0.280000, 1.460691, 0.112690)",
        "(-0.280000, 1.464548, 0.102603)",
        "(-0.280000, 1.469283, 0.093406)",
        "(-0.280000, 1.474881, 0.084906)",
        "(-0.280000, 1.481282, 0.077119)",
        "(-0.280000, 1.488375, 0.070127)",
        "(-0.280000, 1.496019, 0.064003)",
        "(-0.280000, 1.503903, 0.058891)",
        "(-0.280000, 1.512128, 0.054630)",
        "(-0.280000, 1.520569, 0.051235)",
        "(-0.280000, 1.529163, 0.048688)",
        "(-0.280000, 1.537826, 0.046973)",
        "(-0.280000, 1.546205, 0.046094)",
        "(-0.280000, 1.554528, 0.046000)",
        "(-0.280000, 1.562718, 0.046705)",
        "(-0.280000, 1.570770, 0.048222)",
        "(-0.280000, 1.578604, 0.050552)",
        "(-0.280000, 1.585941, 0.053610)",
        "(-0.280000, 1.592968, 0.057440)",
        "(-0.280000, 1.599631, 0.062034)",
        "(-0.280000, 1.605927, 0.067429)",
        "(-0.280000, 1.611820, 0.073660)",
        "(-0.280000, 1.616875, 0.080372)",
        "(-0.280000, 1.621481, 0.087984)",
        "(-0.280000, 1.625565, 0.096641)",
        "(-0.280000, 1.628984, 0.106538)",
        "(-0.280000, 1.631493, 0.118058)",
        "(-0.280000, 1.632383, 0.130250)",
        "(-0.280000, 1.631427, 0.143349)",
        "(-0.280000, 1.628685, 0.154153)",
        "(-0.280000, 1.624848, 0.163233)",
        "(-0.280000, 1.620226, 0.171115)",
        "(-0.280000, 1.614721, 0.178463)",
        "(-0.280000, 1.608507, 0.185024)",
        "(-0.280000, 1.601615, 0.190837)",
        "(-0.280000, 1.594091, 0.195854)",
        "(-0.280000, 1.585996, 0.200015)",
        "(-0.280000, 1.577252, 0.203310)",
        "(-0.280000, 1.568047, 0.205559)",
        "(-0.280000, 1.558494, 0.206673)",
        "(-0.280000, 1.548722, 0.206565)",
        "(-0.280000, 1.538915, 0.205168)",
        "(-0.280000, 1.529161, 0.202411)",
        "(-0.280000, 1.519762, 0.198299)",
        "(-0.280000, 1.510930, 0.192870)",
        "(-0.280000, 1.502840, 0.186180)",
        "(-0.280000, 1.495689, 0.178332)",
        "(-0.280000, 1.489661, 0.169476)",
        "(-0.280000, 1.484890, 0.159772)",
        "(-0.280000, 1.481496, 0.149406)",
        "(-0.280000, 1.479567, 0.138592)",
        "(-0.280000, 1.479147, 0.127508)",
        "(-0.280000, 1.480233, 0.116472)",
        "(-0.280000, 1.482804, 0.105647)",
        "(-0.280000, 1.486806, 0.095198)",
        "(-0.280000, 1.492154, 0.085336)",
        "(-0.280000, 1.498721, 0.076249)",
        "(-0.280000, 1.506233, 0.068144)",
        "(-0.280000, 1.514609, 0.061044)",
        "(-0.280000, 1.523642, 0.055038)",
        "(-0.280000, 1.533190, 0.050129)",
        "(-0.280000, 1.543094, 0.046328)",
        "(-0.280000, 1.553014, 0.043629)",
        "(-0.280000, 1.563047, 0.041987)",
        "(-0.280000, 1.572839, 0.042131)",
        "(-0.280000, 1.581910, 0.044456)",
        "(-0.280000, 1.590329, 0.047442)",
        "(-0.280000, 1.598018, 0.050931)",
        "(-0.280000, 1.605096, 0.054866)",
        "(-0.280000, 1.611458, 0.059075)",
        "(-0.280000, 1.616953, 0.063304)",
        "(-0.280000, 1.621513, 0.067302)",
        "(-0.280000, 1.625359, 0.071076)",
        "(-0.280000, 1.628023, 0.073942)",
        "(-0.280000, 1.629479, 0.075605)",
        "(-0.280000, 1.630296, 0.076571)",
        "(-0.280000, 1.631244, 0.077723)",
        "(-0.280000, 1.632435, 0.079221)",
        "(-0.280000, 1.633830, 0.081052)",
        "(-0.280000, 1.635114, 0.082816)",
        "(-0.280000, 1.636309, 0.084534)",
        "(-0.280000, 1.637380, 0.086138)",
        "(-0.280000, 1.638363, 0.087672)",
        "(-0.280000, 1.639218, 0.089075)",
        "(-0.280000, 1.638298, 0.091271)",
        "(-0.280000, 1.637205, 0.093329)",
        "(-0.280000, 1.635969, 0.095216)",
        "(-0.280000, 1.634642, 0.096947)",
        "(-0.280000, 1.633252, 0.098533)",
        "(-0.280000, 1.631839, 0.099969)",
        "(-0.280000, 1.630441, 0.101267)",
        "(-0.280000, 1.629092, 0.102422)",
        "(-0.280000, 1.627823, 0.103455)",
        "(-0.280000, 1.626680, 0.104398)",
        "(-0.280000, 1.625694, 0.105252)",
        "(-0.280000, 1.624920, 0.106102)",
        "(-0.280000, 1.624382, 0.106948)",
        "(-0.280000, 1.624060, 0.107715)",
        "(-0.280000, 1.624033, 0.108551)",
        "(-0.280000, 1.624319, 0.109479)",
        "(-0.280000, 1.624927, 0.110527)",
        "(-0.280000, 1.625885, 0.111779)",
        "(-0.280000, 1.627119, 0.113094)",
        "(-0.280000, 1.628700, 0.114718)",
        "(-0.280000, 1.630633, 0.116777)",
        "(-0.280000, 1.632887, 0.119384)",
        "(-0.280000, 1.635409, 0.122696)",
        "(-0.280000, 1.638041, 0.126422)",
        "(-0.280000, 1.640786, 0.131252)",
        "(-0.280000, 1.643445, 0.137483)",
        "(-0.280000, 1.645713, 0.145524)",
        "(-0.280000, 1.647075, 0.155656)",
        "(-0.280000, 1.647204, 0.166595)",
        "(-0.280000, 1.645324, 0.179720)",
        "(-0.280000, 1.639983, 0.193389)",
        "(-0.280000, 1.631290, 0.205950)",
        "(-0.280000, 1.620728, 0.217150)",
        "(-0.280000, 1.608847, 0.226465)",
        "(-0.280000, 1.595812, 0.233879)",
        "(-0.280000, 1.582034, 0.239235)",
        "(-0.280000, 1.567857, 0.242505)",
        "(-0.280000, 1.553666, 0.243717)",
        "(-0.280000, 1.539988, 0.243006)",
        "(-0.280000, 1.526805, 0.240536)",
        "(-0.280000, 1.514358, 0.236476)",
        "(-0.280000, 1.502857, 0.231031)",
        "(-0.280000, 1.492366, 0.224370)",
        "(-0.280000, 1.483178, 0.216864)",
        "(-0.280000, 1.475124, 0.208571)",
        "(-0.280000, 1.468202, 0.199622)",
        "(-0.280000, 1.462423, 0.190164)",
        "(-0.280000, 1.457802, 0.180368)",
        "(-0.280000, 1.454388, 0.170621)",
        "(-0.280000, 1.452014, 0.160767)",
        "(-0.280000, 1.450649, 0.150927)",
        "(-0.280000, 1.450248, 0.141119)",
        "(-0.280000, 1.450779, 0.131446)",
        "(-0.280000, 1.452195, 0.122027)",
        "(-0.280000, 1.454371, 0.113166)",
        "(-0.280000, 1.457299, 0.104619)",
        "(-0.280000, 1.460931, 0.096445)",
        "(-0.280000, 1.465216, 0.088706)",
        "(-0.280000, 1.469932, 0.081671)",
        "(-0.280000, 1.475184, 0.075090)",
        "(-0.280000, 1.480927, 0.068999)",
        "(-0.280000, 1.487167, 0.063386)",
        "(-0.280000, 1.493870, 0.058291)",
        "(-0.280000, 1.500674, 0.053940)",
        "(-0.280000, 1.507879, 0.050104)",
        "(-0.280000, 1.515429, 0.046833)",
        "(-0.280000, 1.523221, 0.044182)",
        "(-0.280000, 1.531248, 0.042159)",
        "(-0.280000, 1.539083, 0.040836)",
        "(-0.280000, 1.546987, 0.040129)",
        "(-0.280000, 1.554918, 0.040039)",
        "(-0.280000, 1.562769, 0.040559)",
        "(-0.280000, 1.570421, 0.041659)",
        "(-0.280000, 1.577641, 0.043251)",
        "(-0.280000, 1.584617, 0.045326)",
        "(-0.280000, 1.590806, 0.048989)",
        "(-0.280000, 1.596050, 0.053972)",
        "(-0.280000, 1.600716, 0.059124)",
        "(-0.280000, 1.604634, 0.064313)",
        "(-0.280000, 1.607985, 0.069640)",
        "(-0.280000, 1.610749, 0.075067)",
        "(-0.280000, 1.612928, 0.080563)",
        "(-0.280000, 1.614530, 0.086078)",
        "(-0.280000, 1.615484, 0.091487)",
        "(-0.280000, 1.615921, 0.096844)",
        "(-0.280000, 1.615866, 0.102085)",
        "(-0.280000, 1.615368, 0.107224)",
        "(-0.280000, 1.614466, 0.112208)",
        "(-0.280000, 1.613153, 0.116854)",
        "(-0.280000, 1.611554, 0.121327)",
        "(-0.280000, 1.609714, 0.125575)",
        "(-0.280000, 1.607695, 0.129582)",
        "(-0.280000, 1.605538, 0.133399)",
        "(-0.280000, 1.603280, 0.136851)",
        "(-0.280000, 1.601004, 0.140133)",
        "(-0.280000, 1.598731, 0.143263)",
        "(-0.280000, 1.596490, 0.146297)",
        "(-0.280000, 1.594286, 0.149336)",
        "(-0.280000, 1.592151, 0.152188)",
        "(-0.280000, 1.589978, 0.155290)",
        "(-0.280000, 1.587595, 0.158826)",
        "(-0.280000, 1.584761, 0.162856)",
        "(-0.280000, 1.581328, 0.167158)",
        "(-0.280000, 1.577498, 0.171227)",
        "(-0.280000, 1.573082, 0.175135)",
        "(-0.280000, 1.568136, 0.178707)",
        "(-0.280000, 1.562661, 0.181846)",
        "(-0.280000, 1.556661, 0.184450)",
        "(-0.280000, 1.550180, 0.186424)",
        "(-0.280000, 1.543219, 0.187651)",
        "(-0.280000, 1.535868, 0.188008)",
        "(-0.280000, 1.528223, 0.187394)",
        "(-0.280000, 1.520454, 0.185730)",
        "(-0.280000, 1.512798, 0.183025)",
        "(-0.280000, 1.505331, 0.179219)",
        "(-0.280000, 1.498251, 0.174341)",
        "(-0.280000, 1.491757, 0.168474)",
        "(-0.280000, 1.485970, 0.161698)",
        "(-0.280000, 1.481064, 0.154278)",
        "(-0.280000, 1.477100, 0.146267)",
        "(-0.280000, 1.474120, 0.137813)",
        "(-0.280000, 1.472165, 0.129094)",
        "(-0.280000, 1.471229, 0.120293)",
        "(-0.280000, 1.471214, 0.111654)",
        "(-0.280000, 1.472099, 0.103151)",
        "(-0.280000, 1.473819, 0.094880)",
        "(-0.280000, 1.476311, 0.086852)",
        "(-0.280000, 1.479499, 0.079126)",
        "(-0.280000, 1.483142, 0.071879)",
        "(-0.280000, 1.487356, 0.064866)",
        "(-0.280000, 1.492796, 0.059050)",
        "(-0.280000, 1.499348, 0.054729)",
        "(-0.280000, 1.506170, 0.050947)",
        "(-0.280000, 1.513009, 0.047803)",
        "(-0.280000, 1.520111, 0.045156)",
        "(-0.280000, 1.527418, 0.043038)",
        "(-0.280000, 1.534961, 0.041454)",
        "(-0.280000, 1.542678, 0.040438)",
        "(-0.280000, 1.550171, 0.040018)",
        "(-0.280000, 1.557749, 0.040156)",
        "(-0.280000, 1.565333, 0.040862)",
        "(-0.280000, 1.572822, 0.042128)",
        "(-0.280000, 1.580193, 0.043948)",
        "(-0.280000, 1.587129, 0.046209)",
        "(-0.280000, 1.593830, 0.048936)",
        "(-0.280000, 1.600284, 0.052111)",
        "(-0.280000, 1.606432, 0.055693)",
        "(-0.280000, 1.612224, 0.059629)",
        "(-0.280000, 1.617502, 0.063761)",
        "(-0.280000, 1.622423, 0.068160)",
        "(-0.280000, 1.626964, 0.072776)",
        "(-0.280000, 1.631159, 0.077618)",
        "(-0.280000, 1.634974, 0.082620)",
        "(-0.280000, 1.638290, 0.087557)",
        "(-0.280000, 1.641279, 0.092619)",
        "(-0.280000, 1.643938, 0.097775)",
        "(-0.280000, 1.646275, 0.103014)",
        "(-0.280000, 1.648292, 0.108319)",
        "(-0.280000, 1.649961, 0.113552)",
        "(-0.280000, 1.651356, 0.118917)",
        "(-0.280000, 1.652458, 0.124352)",
        "(-0.280000, 1.653272, 0.129926)",
        "(-0.280000, 1.653787, 0.135691)",
        "(-0.280000, 1.653973, 0.141363)",
        "(-0.280000, 1.653823, 0.147419)",
        "(-0.280000, 1.653256, 0.153942)",
        "(-0.280000, 1.652136, 0.161128)",
        "(-0.280000, 1.650222, 0.169256)",
        "(-0.280000, 1.647541, 0.177491)",
        "(-0.280000, 1.643473, 0.186910)",
        "(-0.280000, 1.637545, 0.197338)",
        "(-0.280000, 1.629609, 0.207973)",
        "(-0.280000, 1.619798, 0.217988)",
        "(-0.280000, 1.608364, 0.226788)",
        "(-0.280000, 1.596022, 0.233779)",
        "(-0.280000, 1.582423, 0.237804)",
        "(-0.280000, 1.568436, 0.238763)",
        "(-0.280000, 1.554874, 0.237786)",
        "(-0.280000, 1.542277, 0.235021)",
        "(-0.280000, 1.530490, 0.230652)",
        "(-0.280000, 1.519764, 0.224883)",
        "(-0.280000, 1.510305, 0.217969)",
        "(-0.280000, 1.502254, 0.210212)",
        "(-0.280000, 1.495750, 0.201980)",
        "(-0.280000, 1.490590, 0.193417)",
        "(-0.280000, 1.486718, 0.184760)",
        "(-0.280000, 1.484029, 0.176157)",
        "(-0.280000, 1.482416, 0.167794)",
        "(-0.280000, 1.481774, 0.159941)",
        "(-0.280000, 1.481890, 0.152468)",
        "(-0.280000, 1.482637, 0.145417)",
        "(-0.280000, 1.483894, 0.138815)",
        "(-0.280000, 1.485568, 0.132622)",
        "(-0.280000, 1.487534, 0.126989)",
        "(-0.280000, 1.489727, 0.121715)",
        "(-0.280000, 1.492109, 0.116743)",
        "(-0.280000, 1.494638, 0.112039)",
        "(-0.280000, 1.497294, 0.107563)",
        "(-0.280000, 1.499994, 0.103374)",
        "(-0.280000, 1.502825, 0.099299)",
        "(-0.280000, 1.505799, 0.095323)",
        "(-0.280000, 1.508966, 0.091408)",
        "(-0.280000, 1.512352, 0.087560)",
        "(-0.280000, 1.515798, 0.083914)",
        "(-0.280000, 1.519513, 0.080334)",
        "(-0.280000, 1.523501, 0.076865)",
        "(-0.280000, 1.527784, 0.073543)",
        "(-0.280000, 1.532340, 0.070424)",
        "(-0.280000, 1.536996, 0.067574)",
        "(-0.280000, 1.541926, 0.064981)",
        "(-0.280000, 1.547083, 0.062699)",
        "(-0.280000, 1.552472, 0.060757)",
        "(-0.280000, 1.558016, 0.059199)",
        "(-0.280000, 1.563468, 0.058033)",
        "(-0.280000, 1.568990, 0.057271)",
        "(-0.280000, 1.574498, 0.056928)",
        "(-0.280000, 1.579894, 0.056993)",
        "(-0.280000, 1.585150, 0.057452)",
        "(-0.280000, 1.590108, 0.058240)",
        "(-0.280000, 1.594827, 0.059367)",
        "(-0.280000, 1.599323, 0.060823)",
        "(-0.280000, 1.603549, 0.062571)",
        "(-0.280000, 1.607483, 0.064577)",
        "(-0.280000, 1.611072, 0.066761)",
        "(-0.280000, 1.614382, 0.069132)",
        "(-0.280000, 1.617437, 0.071664)",
        "(-0.280000, 1.620316, 0.074376)",
        "(-0.280000, 1.623029, 0.077220)",
        "(-0.280000, 1.625502, 0.080041)",
        "(-0.280000, 1.627890, 0.082993)",
        "(-0.280000, 1.630180, 0.086066)",
        "(-0.280000, 1.632386, 0.089289)",
        "(-0.280000, 1.634486, 0.092644)",
        "(-0.280000, 1.636403, 0.096004)",
        "(-0.280000, 1.638220, 0.099515)",
        "(-0.280000, 1.639928, 0.103179)",
        "(-0.280000, 1.641513, 0.106999)",
        "(-0.280000, 1.642956, 0.110953)",
        "(-0.280000, 1.644187, 0.114840)",
        "(-0.280000, 1.645298, 0.118963)",
        "(-0.280000, 1.646264, 0.123333)",
        "(-0.280000, 1.647059, 0.127964)",
        "(-0.280000, 1.647658, 0.132976)",
        "(-0.280000, 1.647994, 0.138024)",
        "(-0.280000, 1.648056, 0.143537)",
        "(-0.280000, 1.647746, 0.149758)",
        "(-0.280000, 1.646859, 0.157065)",
        "(-0.280000, 1.645029, 0.165834)",
        "(-0.280000, 1.642169, 0.174997)",
        "(-0.280000, 1.637444, 0.185758)",
        "(-0.280000, 1.630520, 0.197185)",
        "(-0.280000, 1.621526, 0.208121)",
        "(-0.280000, 1.610846, 0.217750)",
        "(-0.280000, 1.598866, 0.225665)",
        "(-0.280000, 1.586000, 0.231642)",
        "(-0.280000, 1.572489, 0.235637)",
        "(-0.280000, 1.558672, 0.237601)",
        "(-0.280000, 1.544858, 0.237551)",
        "(-0.280000, 1.531340, 0.235551)",
        "(-0.280000, 1.518596, 0.231783)",
        "(-0.280000, 1.506781, 0.226445)",
        "(-0.280000, 1.496033, 0.219736)",
        "(-0.280000, 1.486467, 0.211861)",
        "(-0.280000, 1.478287, 0.203174)",
        "(-0.280000, 1.471350, 0.193695)",
        "(-0.280000, 1.465706, 0.183614)",
        "(-0.280000, 1.461394, 0.173156)",
        "(-0.280000, 1.458384, 0.162456)",
        "(-0.280000, 1.456679, 0.151940)",
        "(-0.280000, 1.456149, 0.141516)",
        "(-0.280000, 1.456739, 0.131233)",
        "(-0.280000, 1.458394, 0.121226)",
        "(-0.280000, 1.461036, 0.111632)",
        "(-0.280000, 1.464490, 0.102733)",
        "(-0.280000, 1.468757, 0.094316)",
        "(-0.280000, 1.473769, 0.086445)",
        "(-0.280000, 1.479520, 0.079101)",
        "(-0.280000, 1.485957, 0.072350)",
        "(-0.280000, 1.492738, 0.066486)",
        "(-0.280000, 1.500123, 0.061284)",
        "(-0.280000, 1.508054, 0.056853)",
        "(-0.280000, 1.516457, 0.053287)",
        "(-0.280000, 1.525204, 0.050672)",
        "(-0.280000, 1.533868, 0.049125)",
        "(-0.280000, 1.542650, 0.048551)",
        "(-0.280000, 1.551360, 0.048963)",
        "(-0.280000, 1.559884, 0.050341)",
        "(-0.280000, 1.568064, 0.052631)",
        "(-0.280000, 1.575495, 0.055673)",
        "(-0.280000, 1.582417, 0.059421)",
        "(-0.280000, 1.588733, 0.063764)",
        "(-0.280000, 1.594382, 0.068579)",
        "(-0.280000, 1.599382, 0.073793)",
        "(-0.280000, 1.603541, 0.079147)",
        "(-0.280000, 1.607082, 0.084669)",
        "(-0.280000, 1.610049, 0.090310)",
        "(-0.280000, 1.612458, 0.095978)",
        "(-0.280000, 1.614354, 0.101603)",
        "(-0.280000, 1.615705, 0.107005)",
        "(-0.280000, 1.616689, 0.112320)",
        "(-0.280000, 1.617347, 0.117508)",
        "(-0.280000, 1.617732, 0.122604)",
        "(-0.280000, 1.617884, 0.127603)",
        "(-0.280000, 1.617806, 0.132292)",
        "(-0.280000, 1.617584, 0.136952)",
        "(-0.280000, 1.617231, 0.141624)",
        "(-0.280000, 1.616742, 0.146367)",
        "(-0.280000, 1.616088, 0.151256)",
        "(-0.280000, 1.615286, 0.156051)",
        "(-0.280000, 1.614240, 0.161126)",
        "(-0.280000, 1.612853, 0.166513)",
        "(-0.280000, 1.610967, 0.172314)",
        "(-0.280000, 1.608372, 0.178577)",
        "(-0.280000, 1.605168, 0.184842)",
        "(-0.280000, 1.600740, 0.191606)",
        "(-0.280000, 1.594869, 0.198564)",
        "(-0.280000, 1.587478, 0.205286)",
        "(-0.280000, 1.578562, 0.211362)",
        "(-0.280000, 1.568693, 0.216269)",
        "(-0.280000, 1.557710, 0.219863)",
        "(-0.280000, 1.545900, 0.221888)",
        "(-0.280000, 1.533579, 0.222157)",
        "(-0.280000, 1.521089, 0.220563)",
        "(-0.280000, 1.508887, 0.217172)",
        "(-0.280000, 1.497098, 0.211951)",
        "(-0.280000, 1.486045, 0.204988)",
        "(-0.280000, 1.475972, 0.196422)",
        "(-0.280000, 1.467128, 0.186436)",
        "(-0.280000, 1.459801, 0.175508)",
        "(-0.280000, 1.453957, 0.163650)",
        "(-0.280000, 1.450660, 0.151046)",
        "(-0.280000, 1.450308, 0.138289)",
        "(-0.280000, 1.451505, 0.125891)",
        "(-0.280000, 1.454057, 0.114259)",
        "(-0.280000, 1.457845, 0.103257)",
        "(-0.280000, 1.462722, 0.093016)",
        "(-0.280000, 1.468571, 0.083575)",
        "(-0.280000, 1.475269, 0.074993)",
        "(-0.280000, 1.482458, 0.067534)",
        "(-0.280000, 1.490261, 0.060926)",
        "(-0.280000, 1.498566, 0.055207)",
        "(-0.280000, 1.507260, 0.050405)",
        "(-0.280000, 1.516291, 0.046505)",
        "(-0.280000, 1.525232, 0.043610)",
        "(-0.280000, 1.534276, 0.041573)",
        "(-0.280000, 1.543401, 0.040373)",
        "(-0.280000, 1.552467, 0.040001)",
        "(-0.280000, 1.561352, 0.040420)",
        "(-0.280000, 1.569768, 0.041542)",
        "(-0.280000, 1.577911, 0.043322)",
        "(-0.280000, 1.585713, 0.045702)",
        "(-0.280000, 1.593224, 0.048666)",
        "(-0.280000, 1.600386, 0.052166)",
        "(-0.280000, 1.607136, 0.056141)",
        "(-0.280000, 1.613308, 0.060433)",
        "(-0.280000, 1.619118, 0.065142)",
        "(-0.280000, 1.624548, 0.070247)",
        "(-0.280000, 1.629585, 0.075728)",
        "(-0.280000, 1.634059, 0.081361)",
        "(-0.280000, 1.638173, 0.087372)",
        "(-0.280000, 1.641880, 0.093722)",
        "(-0.280000, 1.645165, 0.100426)",
        "(-0.280000, 1.647990, 0.107463)",
        "(-0.280000, 1.650214, 0.114444)",
        "(-0.280000, 1.651972, 0.121767)",
        "(-0.280000, 1.653210, 0.129406)",
        "(-0.280000, 1.653874, 0.137341)",
        "(-0.280000, 1.653313, 0.145628)",
        "(-0.280000, 1.651495, 0.153544)",
        "(-0.280000, 1.649156, 0.161539)",
        "(-0.280000, 1.646206, 0.169713)",
        "(-0.280000, 1.642486, 0.178195)",
        "(-0.280000, 1.637756, 0.187072)",
        "(-0.280000, 1.632178, 0.195619)",
        "(-0.280000, 1.625086, 0.204505)",
        "(-0.280000, 1.616372, 0.213220)",
        "(-0.280000, 1.606036, 0.221251)",
        "(-0.280000, 1.594259, 0.228074)",
        "(-0.280000, 1.581871, 0.233103)",
        "(-0.280000, 1.568770, 0.236436)",
        "(-0.280000, 1.555374, 0.237983)",
        "(-0.280000, 1.542006, 0.237773)",
        "(-0.280000, 1.528951, 0.235898)",
        "(-0.280000, 1.516603, 0.232568)",
        "(-0.280000, 1.504851, 0.227866)",
        "(-0.280000, 1.493860, 0.221937)",
        "(-0.280000, 1.483713, 0.214911)",
        "(-0.280000, 1.474510, 0.206938)",
        "(-0.280000, 1.467091, 0.197974)",
        "(-0.280000, 1.461358, 0.188131)",
        "(-0.280000, 1.456842, 0.177928)",
        "(-0.280000, 1.453524, 0.167502)",
        "(-0.280000, 1.451368, 0.156950)",
        "(-0.280000, 1.450362, 0.146750)",
        "(-0.280000, 1.450376, 0.136704)",
        "(-0.280000, 1.451359, 0.126840)",
        "(-0.280000, 1.453262, 0.117257)",
        "(-0.280000, 1.456024, 0.108044)",
        "(-0.280000, 1.459477, 0.099489)",
        "(-0.280000, 1.463646, 0.091362)",
        "(-0.280000, 1.468453, 0.083744)",
        "(-0.280000, 1.473863, 0.076643)",
        "(-0.280000, 1.479818, 0.070099)",
        "(-0.280000, 1.486015, 0.064354)",
        "(-0.280000, 1.492642, 0.059160)",
        "(-0.280000, 1.499654, 0.054545)",
        "(-0.280000, 1.506986, 0.050539)",
        "(-0.280000, 1.514578, 0.047166)",
        "(-0.280000, 1.522117, 0.044516)",
        "(-0.280000, 1.529853, 0.042461)",
        "(-0.280000, 1.537718, 0.041022)",
        "(-0.280000, 1.545681, 0.040203)",
        "(-0.280000, 1.553644, 0.040012)",
        "(-0.280000, 1.561239, 0.040410)",
        "(-0.280000, 1.568779, 0.041373)",
        "(-0.280000, 1.576189, 0.042887)",
        "(-0.280000, 1.583383, 0.044919)",
        "(-0.280000, 1.590356, 0.047453)",
        "(-0.280000, 1.596835, 0.050344)",
        "(-0.280000, 1.602999, 0.053622)",
        "(-0.280000, 1.608855, 0.057270)",
        "(-0.280000, 1.614380, 0.061249)",
        "(-0.280000, 1.619531, 0.065505)",
        "(-0.280000, 1.624197, 0.069893)",
        "(-0.280000, 1.628525, 0.074507)",
        "(-0.280000, 1.631459, 0.080110)",
        "(-0.280000, 1.633162, 0.086324)",
        "(-0.280000, 1.634389, 0.092482)",
        "(-0.280000, 1.635067, 0.098359)",
        "(-0.280000, 1.635357, 0.104178)",
        "(-0.280000, 1.635275, 0.109899)",
        "(-0.280000, 1.634843, 0.115507)",
        "(-0.280000, 1.634095, 0.121000)",
        "(-0.280000, 1.633009, 0.126196)",
        "(-0.280000, 1.631683, 0.131361)",
        "(-0.280000, 1.630133, 0.136535)",
        "(-0.280000, 1.628339, 0.141790)",
        "(-0.280000, 1.626309, 0.146778)",
        "(-0.280000, 1.624018, 0.152019)",
        "(-0.280000, 1.621331, 0.157728)",
        "(-0.280000, 1.618069, 0.163966)",
        "(-0.280000, 1.614007, 0.170700)",
        "(-0.280000, 1.608884, 0.177780)",
        "(-0.280000, 1.603014, 0.184292)",
        "(-0.280000, 1.596104, 0.190466)",
        "(-0.280000, 1.588220, 0.195968)",
        "(-0.280000, 1.579612, 0.200483)",
        "(-0.280000, 1.570486, 0.203862)",
        "(-0.280000, 1.561165, 0.206017)",
        "(-0.280000, 1.551640, 0.206985)",
        "(-0.280000, 1.542143, 0.206760)",
        "(-0.280000, 1.532802, 0.205382)",
        "(-0.280000, 1.523763, 0.202907)",
        "(-0.280000, 1.515267, 0.199479)",
        "(-0.280000, 1.507264, 0.195132)",
        "(-0.280000, 1.499860, 0.189961)",
        "(-0.280000, 1.493121, 0.184054)",
        "(-0.280000, 1.487199, 0.177658)",
        "(-0.280000, 1.482000, 0.170713)",
        "(-0.280000, 1.477588, 0.163344)",
        "(-0.280000, 1.474000, 0.155701)",
        "(-0.280000, 1.471221, 0.147831)",
        "(-0.280000, 1.469259, 0.139816)",
        "(-0.280000, 1.468094, 0.131958)",
        "(-0.280000, 1.467700, 0.124090)",
        "(-0.280000, 1.468070, 0.116314)",
        "(-0.280000, 1.469185, 0.108720)",
        "(-0.280000, 1.471015, 0.101357)",
        "(-0.280000, 1.473411, 0.094499)",
        "(-0.280000, 1.476401, 0.088023)",
        "(-0.280000, 1.479953, 0.081946)",
        "(-0.280000, 1.484011, 0.076321)",
        "(-0.280000, 1.488513, 0.071189)",
        "(-0.280000, 1.493243, 0.066686)",
        "(-0.280000, 1.498301, 0.062666)",
        "(-0.280000, 1.503622, 0.059132)",
        "(-0.280000, 1.509201, 0.056041)",
        "(-0.280000, 1.514961, 0.053386)",
        "(-0.280000, 1.520621, 0.051208)",
        "(-0.280000, 1.526415, 0.049339)",
        "(-0.280000, 1.532313, 0.047751)",
        "(-0.280000, 1.538317, 0.046418)",
        "(-0.280000, 1.544414, 0.045327)",
        "(-0.280000, 1.550390, 0.044474)",
        "(-0.280000, 1.556498, 0.043832)",
        "(-0.280000, 1.562726, 0.043418)",
        "(-0.280000, 1.569098, 0.043248)",
        "(-0.280000, 1.575593, 0.043351)",
        "(-0.280000, 1.581704, 0.044394)",
        "(-0.280000, 1.587638, 0.046397)",
        "(-0.280000, 1.593462, 0.048771)",
        "(-0.280000, 1.599120, 0.051496)",
        "(-0.280000, 1.604607, 0.054569)",
        "(-0.280000, 1.609679, 0.057828)",
        "(-0.280000, 1.614479, 0.061326)",
        "(-0.280000, 1.619016, 0.065054)",
        "(-0.280000, 1.623284, 0.068990)",
        "(-0.280000, 1.627243, 0.073080)",
        "(-0.280000, 1.630809, 0.077189)",
        "(-0.280000, 1.634095, 0.081410)",
        "(-0.280000, 1.637122, 0.085745)",
        "(-0.280000, 1.639917, 0.090229)",
        "(-0.280000, 1.642452, 0.094805)",
        "(-0.280000, 1.644631, 0.099247)",
        "(-0.280000, 1.646565, 0.103725)",
        "(-0.280000, 1.648244, 0.108180)",
        "(-0.280000, 1.649701, 0.112671)",
        "(-0.280000, 1.650953, 0.117241)",
        "(-0.280000, 1.651962, 0.121719)",
        "(-0.280000, 1.652775, 0.126277)",
        "(-0.280000, 1.653382, 0.130896)",
        "(-0.280000, 1.653779, 0.135561)",
        "(-0.280000, 1.653960, 0.140147)",
        "(-0.280000, 1.653942, 0.144440)",
        "(-0.280000, 1.653748, 0.148659)",
        "(-0.280000, 1.653369, 0.152957)",
        "(-0.280000, 1.652721, 0.157794)",
        "(-0.280000, 1.650826, 0.166993)",
        "(-0.280000, 1.646202, 0.180891)",
        "(-0.280000, 1.639697, 0.193873)",
        "(-0.280000, 1.631431, 0.205776)",
        "(-0.280000, 1.621290, 0.216634)",
        "(-0.280000, 1.609459, 0.226052)",
        "(-0.280000, 1.596190, 0.233698)",
        "(-0.280000, 1.581899, 0.239276)",
        "(-0.280000, 1.566827, 0.241330)",
        "(-0.280000, 1.551894, 0.240120)",
        "(-0.280000, 1.537781, 0.236750)",
        "(-0.280000, 1.524916, 0.231513)",
        "(-0.280000, 1.513422, 0.224725)",
        "(-0.280000, 1.503471, 0.216767)",
        "(-0.280000, 1.495070, 0.207964)",
        "(-0.280000, 1.488183, 0.198613)",
        "(-0.280000, 1.482796, 0.189045)",
        "(-0.280000, 1.478679, 0.179325)",
        "(-0.280000, 1.475732, 0.169613)",
        "(-0.280000, 1.473855, 0.160040)",
        "(-0.280000, 1.472934, 0.150763)",
        "(-0.280000, 1.472835, 0.142023)",
        "(-0.280000, 1.473397, 0.133666)",
        "(-0.280000, 1.474494, 0.125783)",
        "(-0.280000, 1.475997, 0.118418)",
        "(-0.280000, 1.477801, 0.111522)",
        "(-0.280000, 1.479790, 0.105120)",
        "(-0.280000, 1.481945, 0.099069)",
        "(-0.280000, 1.484262, 0.093272)",
        "(-0.280000, 1.486741, 0.087692)",
        "(-0.280000, 1.489391, 0.082303)",
        "(-0.280000, 1.492131, 0.077161)",
        "(-0.280000, 1.495056, 0.072173)",
        "(-0.280000, 1.498149, 0.067374)",
        "(-0.280000, 1.501445, 0.062737)",
        "(-0.280000, 1.504946, 0.058293)",
        "(-0.280000, 1.508512, 0.054143)",
        "(-0.280000, 1.512285, 0.050208)",
        "(-0.280000, 1.516246, 0.046531)",
        "(-0.280000, 1.520948, 0.044883)",
        "(-0.280000, 1.525629, 0.043502)",
        "(-0.280000, 1.530189, 0.042387)",
        "(-0.280000, 1.534769, 0.041487)",
        "(-0.280000, 1.539376, 0.040799)",
        "(-0.280000, 1.544058, 0.040319)",
        "(-0.280000, 1.548797, 0.040054)",
        "(-0.280000, 1.553388, 0.040008)",
        "(-0.280000, 1.558104, 0.040177)",
        "(-0.280000, 1.562925, 0.040576)",
        "(-0.280000, 1.567814, 0.041218)",
        "(-0.280000, 1.572804, 0.042124)",
        "(-0.280000, 1.577616, 0.043245)",
        "(-0.280000, 1.582459, 0.044626)",
        "(-0.280000, 1.587371, 0.046298)",
        "(-0.280000, 1.592312, 0.048269)",
        "(-0.280000, 1.597229, 0.050537)",
        "(-0.280000, 1.601900, 0.052998)",
        "(-0.280000, 1.606549, 0.055767)",
        "(-0.280000, 1.610309, 0.059954)",
        "(-0.280000, 1.613345, 0.065036)",
        "(-0.280000, 1.616041, 0.070302)",
        "(-0.280000, 1.618206, 0.075475)",
        "(-0.280000, 1.620089, 0.080698)",
        "(-0.280000, 1.621708, 0.085898)",
        "(-0.280000, 1.623094, 0.091033)",
        "(-0.280000, 1.624284, 0.096062)",
        "(-0.280000, 1.625227, 0.100825)",
        "(-0.280000, 1.626095, 0.105514)",
        "(-0.280000, 1.626910, 0.110109)",
        "(-0.280000, 1.627699, 0.114653)",
        "(-0.280000, 1.628483, 0.119170)",
        "(-0.280000, 1.629216, 0.123451)",
        "(-0.280000, 1.629979, 0.127744)",
        "(-0.280000, 1.630763, 0.132043)",
        "(-0.280000, 1.631562, 0.136371)",
        "(-0.280000, 1.632369, 0.140864)",
        "(-0.280000, 1.633144, 0.145577)",
        "(-0.280000, 1.632894, 0.156977)",
        "(-0.280000, 1.631839, 0.166518)",
        "(-0.280000, 1.629776, 0.176152)",
        "(-0.280000, 1.626411, 0.186143)",
        "(-0.280000, 1.621481, 0.196376)",
        "(-0.280000, 1.614925, 0.206411)",
        "(-0.280000, 1.606610, 0.215962)",
        "(-0.280000, 1.596467, 0.224693)",
        "(-0.280000, 1.584626, 0.232149)",
        "(-0.280000, 1.571132, 0.237958)",
        "(-0.280000, 1.556317, 0.241711)",
        "(-0.280000, 1.540584, 0.243066)",
        "(-0.280000, 1.524881, 0.240023)",
        "(-0.280000, 1.509787, 0.234521)",
        "(-0.280000, 1.495727, 0.226702)",
        "(-0.280000, 1.483159, 0.216846)",
        "(-0.280000, 1.472422, 0.205318)",
        "(-0.280000, 1.463723, 0.192502)",
        "(-0.280000, 1.457195, 0.178846)",
        "(-0.280000, 1.452885, 0.164904)",
        "(-0.280000, 1.450651, 0.150951)",
        "(-0.280000, 1.450347, 0.137319)",
        "(-0.280000, 1.451772, 0.124294)",
        "(-0.280000, 1.454709, 0.112039)",
        "(-0.280000, 1.458861, 0.100863)",
        "(-0.280000, 1.464048, 0.090664)",
        "(-0.280000, 1.470101, 0.081441)",
        "(-0.280000, 1.476860, 0.073207)",
        "(-0.280000, 1.484171, 0.065965)",
        "(-0.280000, 1.491750, 0.059809)",
        "(-0.280000, 1.499657, 0.054542)",
        "(-0.280000, 1.508402, 0.051387)",
        "(-0.280000, 1.517412, 0.049949)",
        "(-0.280000, 1.526173, 0.049475)",
        "(-0.280000, 1.534336, 0.049893)",
        "(-0.280000, 1.542142, 0.051029)",
        "(-0.280000, 1.549516, 0.052805)",
        "(-0.280000, 1.556419, 0.055142)",
        "(-0.280000, 1.562795, 0.057944)",
        "(-0.280000, 1.568471, 0.061103)",
        "(-0.280000, 1.573640, 0.064542)",
        "(-0.280000, 1.578290, 0.068172)",
        "(-0.280000, 1.582483, 0.071947)",
        "(-0.280000, 1.586233, 0.075795)",
        "(-0.280000, 1.589468, 0.079589)",
        "(-0.280000, 1.592414, 0.083395)",
        "(-0.280000, 1.595058, 0.087142)",
        "(-0.280000, 1.597426, 0.090785)",
        "(-0.280000, 1.599557, 0.094305)",
        "(-0.280000, 1.601435, 0.097611)",
        "(-0.280000, 1.603205, 0.100794)",
        "(-0.280000, 1.604926, 0.103896)",
        "(-0.280000, 1.606613, 0.106908)",
        "(-0.280000, 1.608289, 0.109846)",
        "(-0.280000, 1.609936, 0.112646)",
        "(-0.280000, 1.611622, 0.115424)",
        "(-0.280000, 1.613364, 0.118228)",
        "(-0.280000, 1.615190, 0.121173)",
        "(-0.280000, 1.617084, 0.124312)",
        "(-0.280000, 1.618968, 0.127485)",
        "(-0.280000, 1.620894, 0.131035)",
        "(-0.280000, 1.622800, 0.135070)",
        "(-0.280000, 1.624599, 0.139636)",
        "(-0.280000, 1.626172, 0.144921)",
        "(-0.280000, 1.627413, 0.150639)",
        "(-0.280000, 1.628050, 0.157609)",
        "(-0.280000, 1.627681, 0.165979)",
        "(-0.280000, 1.625850, 0.175643)",
        "(-0.280000, 1.622281, 0.185960)",
        "(-0.280000, 1.617259, 0.195831)",
        "(-0.280000, 1.610432, 0.205421)",
        "(-0.280000, 1.601941, 0.214199)",
        "(-0.280000, 1.592020, 0.221754)",
        "(-0.280000, 1.580907, 0.227817)",
        "(-0.280000, 1.569163, 0.232121)",
        "(-0.280000, 1.556803, 0.234647)",
        "(-0.280000, 1.544124, 0.235316)",
        "(-0.280000, 1.531507, 0.234109)",
        "(-0.280000, 1.519241, 0.231079)",
        "(-0.280000, 1.507808, 0.226449)",
        "(-0.280000, 1.497166, 0.220280)",
        "(-0.280000, 1.487610, 0.212826)",
        "(-0.280000, 1.479264, 0.204317)",
        "(-0.280000, 1.472190, 0.194981)",
        "(-0.280000, 1.466535, 0.185287)",
        "(-0.280000, 1.462099, 0.175129)",
        "(-0.280000, 1.458904, 0.164696)",
        "(-0.280000, 1.456943, 0.154188)",
        "(-0.280000, 1.456168, 0.143783)",
        "(-0.280000, 1.456486, 0.133828)",
        "(-0.280000, 1.457793, 0.124178)",
        "(-0.280000, 1.460009, 0.114921)",
        "(-0.280000, 1.463075, 0.106069)",
        "(-0.280000, 1.466921, 0.097690)",
        "(-0.280000, 1.471320, 0.090080)",
        "(-0.280000, 1.476327, 0.082996)",
        "(-0.280000, 1.481852, 0.076501)",
        "(-0.280000, 1.487797, 0.070644)",
        "(-0.280000, 1.494106, 0.065418)",
        "(-0.280000, 1.500515, 0.060954)",
        "(-0.280000, 1.507126, 0.057100)",
        "(-0.280000, 1.513929, 0.053826)",
        "(-0.280000, 1.520863, 0.051133)",
        "(-0.280000, 1.527844, 0.049022)",
        "(-0.280000, 1.534645, 0.047506)",
        "(-0.280000, 1.541416, 0.046501)",
        "(-0.280000, 1.548108, 0.045987)",
        "(-0.280000, 1.554766, 0.045940)",
        "(-0.280000, 1.561338, 0.046348)",
        "(-0.280000, 1.567564, 0.047156)",
        "(-0.280000, 1.573696, 0.048363)",
        "(-0.280000, 1.579654, 0.049942)",
        "(-0.280000, 1.585417, 0.051869)",
        "(-0.280000, 1.590947, 0.054114)",
        "(-0.280000, 1.596104, 0.056582)",
        "(-0.280000, 1.601040, 0.059316)",
        "(-0.280000, 1.605728, 0.062281)",
        "(-0.280000, 1.610195, 0.065480)",
        "(-0.280000, 1.614433, 0.068897)",
        "(-0.280000, 1.618285, 0.072371)",
        "(-0.280000, 1.621950, 0.076055)",
        "(-0.280000, 1.625386, 0.079904)",
        "(-0.280000, 1.628559, 0.083865)",
        "(-0.280000, 1.631475, 0.087923)",
        "(-0.280000, 1.634066, 0.091948)",
        "(-0.280000, 1.636449, 0.096089)",
        "(-0.280000, 1.638654, 0.100408)",
        "(-0.280000, 1.640661, 0.104889)",
        "(-0.280000, 1.642462, 0.109540)",
        "(-0.280000, 1.643991, 0.114180)",
        "(-0.280000, 1.645319, 0.119048)",
        "(-0.280000, 1.646431, 0.124202)",
        "(-0.280000, 1.647298, 0.129713)",
        "(-0.280000, 1.647868, 0.135624)",
        "(-0.280000, 1.648062, 0.141574)",
        "(-0.280000, 1.647787, 0.148322)",
        "(-0.280000, 1.646784, 0.156169)",
        "(-0.280000, 1.644635, 0.165449)",
        "(-0.280000, 1.640752, 0.176252)",
        "(-0.280000, 1.635222, 0.186873)",
        "(-0.280000, 1.627439, 0.197743)",
        "(-0.280000, 1.617714, 0.207647)",
        "(-0.280000, 1.606501, 0.215882)",
        "(-0.280000, 1.594274, 0.222110)",
        "(-0.280000, 1.581600, 0.226163)",
        "(-0.280000, 1.568672, 0.228127)",
        "(-0.280000, 1.555893, 0.228043)",
        "(-0.280000, 1.543617, 0.226040)",
        "(-0.280000, 1.532094, 0.222288)",
        "(-0.280000, 1.521739, 0.217073)",
        "(-0.280000, 1.512640, 0.210680)",
        "(-0.280000, 1.504885, 0.203384)",
        "(-0.280000, 1.498481, 0.195451)",
        "(-0.280000, 1.493380, 0.187099)",
        "(-0.280000, 1.489617, 0.178664)",
        "(-0.280000, 1.487001, 0.170223)",
        "(-0.280000, 1.485435, 0.161956)",
        "(-0.280000, 1.484796, 0.153955)",
        "(-0.280000, 1.484953, 0.146295)",
        "(-0.280000, 1.485774, 0.139179)",
        "(-0.280000, 1.487134, 0.132423)",
        "(-0.280000, 1.488941, 0.126034)",
        "(-0.280000, 1.491128, 0.119985)",
        "(-0.280000, 1.493626, 0.114279)",
        "(-0.280000, 1.496323, 0.108996)",
        "(-0.280000, 1.499251, 0.103955)",
        "(-0.280000, 1.502380, 0.099153)",
        "(-0.280000, 1.505715, 0.094547)",
        "(-0.280000, 1.509256, 0.090127)",
        "(-0.280000, 1.512858, 0.085994)",
        "(-0.280000, 1.516699, 0.081988)",
        "(-0.280000, 1.520782, 0.078133)",
        "(-0.280000, 1.525095, 0.074460)",
        "(-0.280000, 1.529678, 0.070967)",
        "(-0.280000, 1.534346, 0.067733)",
        "(-0.280000, 1.539280, 0.064725)",
        "(-0.280000, 1.544529, 0.061959)",
        "(-0.280000, 1.550069, 0.059487)",
        "(-0.280000, 1.555847, 0.057355)",
        "(-0.280000, 1.561687, 0.055564)",
        "(-0.280000, 1.567751, 0.054151)",
        "(-0.280000, 1.573978, 0.053146)",
        "(-0.280000, 1.580378, 0.052566)",
        "(-0.280000, 1.586885, 0.052426)",
        "(-0.280000, 1.593255, 0.052656)",
        "(-0.280000, 1.599676, 0.053363)",
        "(-0.280000, 1.605660, 0.055212)",
        "(-0.280000, 1.610758, 0.058577)",
        "(-0.280000, 1.615597, 0.062204)",
        "(-0.280000, 1.620062, 0.065977)",
        "(-0.280000, 1.624293, 0.069990)",
        "(-0.280000, 1.628256, 0.074202)",
        "(-0.280000, 1.631970, 0.078629)",
        "(-0.280000, 1.635412, 0.083238)",
        "(-0.280000, 1.638465, 0.087836)",
        "(-0.280000, 1.641269, 0.092600)",
        "(-0.280000, 1.643816, 0.097521)",
        "(-0.280000, 1.646088, 0.102564)",
        "(-0.280000, 1.648099, 0.107770)",
        "(-0.280000, 1.649773, 0.112913)",
        "(-0.280000, 1.651183, 0.118180)",
        "(-0.280000, 1.652331, 0.123640)",
        "(-0.280000, 1.653193, 0.129273)",
        "(-0.280000, 1.653752, 0.135134)",
        "(-0.280000, 1.653971, 0.140986)",
        "(-0.280000, 1.653826, 0.147197)",
        "(-0.280000, 1.651365, 0.153548)",
        "(-0.280000, 1.648336, 0.160237)",
        "(-0.280000, 1.644494, 0.167820)",
        "(-0.280000, 1.639827, 0.175552)",
        "(-0.280000, 1.633082, 0.185514)",
        "(-0.280000, 1.623717, 0.196493)",
        "(-0.280000, 1.612641, 0.206051)",
        "(-0.280000, 1.600528, 0.213543)",
        "(-0.280000, 1.587765, 0.218913)",
        "(-0.280000, 1.574683, 0.222207)",
        "(-0.280000, 1.561625, 0.223502)",
        "(-0.280000, 1.548844, 0.222918)",
        "(-0.280000, 1.536628, 0.220623)",
        "(-0.280000, 1.525272, 0.216850)",
        "(-0.280000, 1.514814, 0.211806)",
        "(-0.280000, 1.505320, 0.205690)",
        "(-0.280000, 1.496813, 0.198668)",
        "(-0.280000, 1.489302, 0.190886)",
        "(-0.280000, 1.482889, 0.182640)",
        "(-0.280000, 1.477450, 0.173941)",
        "(-0.280000, 1.472941, 0.164834)",
        "(-0.280000, 1.469364, 0.155406)",
        "(-0.280000, 1.466723, 0.145764)",
        "(-0.280000, 1.464989, 0.136154)",
        "(-0.280000, 1.464146, 0.126418)",
        "(-0.280000, 1.464212, 0.116659)",
        "(-0.280000, 1.465194, 0.106927)",
        "(-0.280000, 1.467100, 0.097346)",
        "(-0.280000, 1.469793, 0.088245)",
        "(-0.280000, 1.473358, 0.079468)",
        "(-0.280000, 1.478312, 0.071649)",
        "(-0.280000, 1.484810, 0.065398)",
        "(-0.280000, 1.491658, 0.059877)",
        "(-0.280000, 1.498593, 0.055191)",
        "(-0.280000, 1.505736, 0.051168)",
        "(-0.280000, 1.513001, 0.047807)",
        "(-0.280000, 1.520365, 0.045073)",
        "(-0.280000, 1.527751, 0.042955)",
        "(-0.280000, 1.534862, 0.041471)",
        "(-0.280000, 1.541939, 0.040509)",
        "(-0.280000, 1.548947, 0.040049)",
        "(-0.280000, 1.555855, 0.040069)",
        "(-0.280000, 1.562689, 0.040551)",
        "(-0.280000, 1.569162, 0.041438)",
        "(-0.280000, 1.575518, 0.042726)",
        "(-0.280000, 1.581763, 0.044412)",
        "(-0.280000, 1.587838, 0.046471)",
        "(-0.280000, 1.593715, 0.048884)",
        "(-0.280000, 1.599203, 0.051540)",
        "(-0.280000, 1.604507, 0.054520)",
        "(-0.280000, 1.608539, 0.059380)",
        "(-0.280000, 1.612172, 0.064473)",
        "(-0.280000, 1.615374, 0.069711)",
        "(-0.280000, 1.617993, 0.074868)",
        "(-0.280000, 1.620280, 0.080103)",
        "(-0.280000, 1.622237, 0.085349)",
        "(-0.280000, 1.623894, 0.090572)",
        "(-0.280000, 1.625283, 0.095737)",
        "(-0.280000, 1.626354, 0.100688)",
        "(-0.280000, 1.627264, 0.105583)",
        "(-0.280000, 1.628042, 0.110410)",
        "(-0.280000, 1.628725, 0.115209)",
        "(-0.280000, 1.629340, 0.120002)",
        "(-0.280000, 1.629854, 0.124575)",
        "(-0.280000, 1.630364, 0.129255)",
        "(-0.280000, 1.630865, 0.134084)",
        "(-0.280000, 1.631336, 0.139105)",
        "(-0.280000, 1.631742, 0.144427)",
        "(-0.280000, 1.632060, 0.149746)",
        "(-0.280000, 1.632219, 0.155484)",
        "(-0.280000, 1.632105, 0.161767)",
        "(-0.280000, 1.631567, 0.168637)",
        "(-0.280000, 1.630419, 0.176126)",
        "(-0.280000, 1.628726, 0.183728)",
        "(-0.280000, 1.626091, 0.191895)",
        "(-0.280000, 1.622293, 0.200479)",
        "(-0.280000, 1.617061, 0.209366)",
        "(-0.280000, 1.610167, 0.218271)",
        "(-0.280000, 1.602117, 0.226435)",
        "(-0.280000, 1.592231, 0.234054)",
        "(-0.280000, 1.580280, 0.239757)",
        "(-0.280000, 1.566812, 0.242663)",
        "(-0.280000, 1.552819, 0.243727)",
        "(-0.280000, 1.539144, 0.242901)",
        "(-0.280000, 1.525601, 0.240220)",
        "(-0.280000, 1.512566, 0.235741)",
        "(-0.280000, 1.500348, 0.229598)",
        "(-0.280000, 1.489188, 0.221973)",
        "(-0.280000, 1.479503, 0.213312)",
        "(-0.280000, 1.471066, 0.203576)",
        "(-0.280000, 1.464004, 0.192991)",
        "(-0.280000, 1.458404, 0.181810)",
        "(-0.280000, 1.454272, 0.170222)",
        "(-0.280000, 1.451658, 0.158769)",
        "(-0.280000, 1.450394, 0.147365)",
        "(-0.280000, 1.450407, 0.136119)",
        "(-0.280000, 1.451621, 0.125178)",
        "(-0.280000, 1.453932, 0.114708)",
        "(-0.280000, 1.457140, 0.105024)",
        "(-0.280000, 1.461206, 0.095899)",
        "(-0.280000, 1.466034, 0.087391)",
        "(-0.280000, 1.471565, 0.079503)",
        "(-0.280000, 1.477716, 0.072280)",
        "(-0.280000, 1.484180, 0.065957)",
        "(-0.280000, 1.491112, 0.060282)",
        "(-0.280000, 1.498438, 0.055287)",
        "(-0.280000, 1.506099, 0.050984)",
        "(-0.280000, 1.514007, 0.047394)",
        "(-0.280000, 1.521860, 0.044595)",
        "(-0.280000, 1.529903, 0.042450)",
        "(-0.280000, 1.538019, 0.040979)",
        "(-0.280000, 1.546250, 0.040169)",
        "(-0.280000, 1.554467, 0.040027)",
        "(-0.280000, 1.562290, 0.040510)",
        "(-0.280000, 1.570023, 0.041587)",
        "(-0.280000, 1.577561, 0.043231)",
        "(-0.280000, 1.584831, 0.045399)",
        "(-0.280000, 1.591600, 0.048608)",
        "(-0.280000, 1.597483, 0.052673)",
        "(-0.280000, 1.602966, 0.056901)",
        "(-0.280000, 1.608109, 0.061281)",
        "(-0.280000, 1.612919, 0.065772)",
        "(-0.280000, 1.617401, 0.070339)",
        "(-0.280000, 1.621456, 0.074846)",
        "(-0.280000, 1.625247, 0.079412)",
        "(-0.280000, 1.628761, 0.084022)",
        "(-0.280000, 1.632023, 0.088723)",
        "(-0.280000, 1.635015, 0.093540)",
        "(-0.280000, 1.637601, 0.098278)",
        "(-0.280000, 1.639915, 0.103152)",
        "(-0.280000, 1.641948, 0.108135)",
        "(-0.280000, 1.643701, 0.113237)",
        "(-0.280000, 1.645166, 0.118432)",
        "(-0.280000, 1.646302, 0.123527)",
        "(-0.280000, 1.647172, 0.128762)",
        "(-0.280000, 1.647759, 0.134140)",
        "(-0.280000, 1.648046, 0.139701)",
        "(-0.280000, 1.648006, 0.145395)",
        "(-0.280000, 1.647644, 0.150905)",
        "(-0.280000, 1.646926, 0.156642)",
        "(-0.280000, 1.645808, 0.162580)",
        "(-0.280000, 1.644244, 0.168693)",
        "(-0.280000, 1.642163, 0.175014)",
        "(-0.280000, 1.639690, 0.181085)",
        "(-0.280000, 1.636647, 0.187273)",
        "(-0.280000, 1.632969, 0.193540)",
        "(-0.280000, 1.628593, 0.199821)",
        "(-0.280000, 1.623486, 0.206005)",
        "(-0.280000, 1.617956, 0.211670)",
        "(-0.280000, 1.611664, 0.217109)",
        "(-0.280000, 1.604619, 0.222184)",
        "(-0.280000, 1.596783, 0.226793)",
        "(-0.280000, 1.588198, 0.230781)",
        "(-0.280000, 1.579426, 0.233856)",
        "(-0.280000, 1.569947, 0.236153)",
        "(-0.280000, 1.559798, 0.237517)",
        "(-0.280000, 1.549148, 0.237780)",
        "(-0.280000, 1.538270, 0.236823)",
        "(-0.280000, 1.527842, 0.234706)",
        "(-0.280000, 1.517501, 0.231368)",
        "(-0.280000, 1.507446, 0.226798)",
        "(-0.280000, 1.497861, 0.221020)",
        "(-0.280000, 1.489023, 0.214174)",
        "(-0.280000, 1.481343, 0.206676)",
        "(-0.280000, 1.474542, 0.198360)",
        "(-0.280000, 1.468719, 0.189347)",
        "(-0.280000, 1.463928, 0.179713)",
        "(-0.280000, 1.460224, 0.169535)",
        "(-0.280000, 1.457764, 0.159397)",
        "(-0.280000, 1.456423, 0.149111)",
        "(-0.280000, 1.456197, 0.138807)",
        "(-0.280000, 1.457061, 0.128661)",
        "(-0.280000, 1.458957, 0.118818)",
        "(-0.280000, 1.461721, 0.109642)",
        "(-0.280000, 1.465326, 0.100911)",
        "(-0.280000, 1.469698, 0.092703)",
        "(-0.280000, 1.474775, 0.085050)",
        "(-0.280000, 1.480469, 0.078020)",
        "(-0.280000, 1.486457, 0.071865)",
        "(-0.280000, 1.492891, 0.066271)",
        "(-0.280000, 1.499677, 0.061241)",
        "(-0.280000, 1.506779, 0.056744)",
        "(-0.280000, 1.514134, 0.052777)",
        "(-0.280000, 1.521447, 0.049411)",
        "(-0.280000, 1.528981, 0.046499)",
        "(-0.280000, 1.536703, 0.044053)",
        "(-0.280000, 1.544616, 0.042077)",
        "(-0.280000, 1.552670, 0.040593)",
        "(-0.280000, 1.560455, 0.040342)",
        "(-0.280000, 1.568132, 0.041268)",
        "(-0.280000, 1.575600, 0.042745)",
        "(-0.280000, 1.582750, 0.044718)",
        "(-0.280000, 1.589611, 0.047154)",
        "(-0.280000, 1.595945, 0.049914)",
        "(-0.280000, 1.601941, 0.053021)",
        "(-0.280000, 1.607625, 0.056457)",
        "(-0.280000, 1.612967, 0.060178)",
        "(-0.280000, 1.617973, 0.064157)",
        "(-0.280000, 1.622523, 0.068255)",
        "(-0.280000, 1.626765, 0.072562)",
        "(-0.280000, 1.630688, 0.077043)",
        "(-0.280000, 1.634324, 0.081721)",
        "(-0.280000, 1.637674, 0.086591)",
        "(-0.280000, 1.640620, 0.091443)",
        "(-0.280000, 1.643325, 0.096519)",
        "(-0.280000, 1.645775, 0.101825)",
        "(-0.280000, 1.647962, 0.107388)",
        "(-0.280000, 1.649854, 0.113188)",
        "(-0.280000, 1.651368, 0.118970)",
        "(-0.280000, 1.652580, 0.125067)",
        "(-0.280000, 1.653448, 0.131522)",
        "(-0.280000, 1.653916, 0.138427)",
        "(-0.280000, 1.653899, 0.145786)",
        "(-0.280000, 1.653355, 0.153076)",
        "(-0.280000, 1.652179, 0.160906)",
        "(-0.280000, 1.650228, 0.169236)",
        "(-0.280000, 1.647331, 0.178050)",
        "(-0.280000, 1.643274, 0.187312)",
        "(-0.280000, 1.638327, 0.196114)",
        "(-0.280000, 1.632087, 0.204953)",
        "(-0.280000, 1.624489, 0.213542)",
        "(-0.280000, 1.615569, 0.221547)",
        "(-0.280000, 1.605484, 0.228626)",
        "(-0.280000, 1.594815, 0.234345)",
        "(-0.280000, 1.583492, 0.238775)",
        "(-0.280000, 1.571451, 0.240535)",
        "(-0.280000, 1.559424, 0.239848)",
        "(-0.280000, 1.548000, 0.237738)",
        "(-0.280000, 1.537682, 0.234429)",
        "(-0.280000, 1.528200, 0.230131)",
        "(-0.280000, 1.519618, 0.225054)",
        "(-0.280000, 1.511941, 0.219383)",
        "(-0.280000, 1.505202, 0.213326)",
        "(-0.280000, 1.499493, 0.207147)",
        "(-0.280000, 1.494501, 0.200826)",
        "(-0.280000, 1.490113, 0.194400)",
        "(-0.280000, 1.486233, 0.187847)",
        "(-0.280000, 1.482796, 0.181153)",
        "(-0.280000, 1.479910, 0.174601)",
        "(-0.280000, 1.477352, 0.167832)",
        "(-0.280000, 1.475156, 0.160861)",
        "(-0.280000, 1.473355, 0.153721)",
        "(-0.280000, 1.471968, 0.146312)",
        "(-0.280000, 1.471041, 0.139002)",
        "(-0.280000, 1.470585, 0.131457)",
        "(-0.280000, 1.470662, 0.123680)",
        "(-0.280000, 1.471347, 0.115690)",
        "(-0.280000, 1.472706, 0.107569)",
        "(-0.280000, 1.474624, 0.099677)",
        "(-0.280000, 1.477268, 0.091758)",
        "(-0.280000, 1.480668, 0.083927)",
        "(-0.280000, 1.484865, 0.076243)",
        "(-0.280000, 1.489853, 0.068839)",
        "(-0.280000, 1.495326, 0.062043)",
        "(-0.280000, 1.501550, 0.055664)",
        "(-0.280000, 1.508463, 0.049835)",
        "(-0.280000, 1.516629, 0.046379)",
        "(-0.280000, 1.524969, 0.043682)",
        "(-0.280000, 1.533153, 0.041779)",
        "(-0.280000, 1.541360, 0.040569)",
        "(-0.280000, 1.549482, 0.040034)",
        "(-0.280000, 1.557498, 0.040143)",
        "(-0.280000, 1.565321, 0.040860)",
        "(-0.280000, 1.572666, 0.042096)",
        "(-0.280000, 1.579781, 0.043831)",
        "(-0.280000, 1.586603, 0.046018)",
        "(-0.280000, 1.593087, 0.048606)",
        "(-0.280000, 1.599257, 0.051568)",
        "(-0.280000, 1.604930, 0.054764)",
        "(-0.280000, 1.610258, 0.058228)",
        "(-0.280000, 1.615295, 0.061964)",
        "(-0.280000, 1.619992, 0.065915)",
        "(-0.280000, 1.624352, 0.070049)",
        "(-0.280000, 1.628281, 0.074231)",
        "(-0.280000, 1.631886, 0.078523)",
        "(-0.280000, 1.634038, 0.083690)",
        "(-0.280000, 1.635113, 0.089302)",
        "(-0.280000, 1.635748, 0.094820)",
        "(-0.280000, 1.635934, 0.100054)",
        "(-0.280000, 1.635806, 0.105186)",
        "(-0.280000, 1.635385, 0.110186)",
        "(-0.280000, 1.634701, 0.115068)",
        "(-0.280000, 1.633802, 0.119882)",
        "(-0.280000, 1.632653, 0.124459)",
        "(-0.280000, 1.631343, 0.129043)",
        "(-0.280000, 1.629882, 0.133649)",
        "(-0.280000, 1.628260, 0.138375)",
        "(-0.280000, 1.626458, 0.143241)",
        "(-0.280000, 1.624483, 0.147866)",
        "(-0.280000, 1.622284, 0.152765)",
        "(-0.280000, 1.619778, 0.157994)",
        "(-0.280000, 1.616869, 0.163519)",
        "(-0.280000, 1.613455, 0.169250)",
        "(-0.280000, 1.609728, 0.174599)",
        "(-0.280000, 1.605463, 0.179956)",
        "(-0.280000, 1.600608, 0.185213)",
        "(-0.280000, 1.595148, 0.190241)",
        "(-0.280000, 1.589080, 0.194917)",
        "(-0.280000, 1.582733, 0.198959)",
        "(-0.280000, 1.575848, 0.202506)",
        "(-0.280000, 1.568483, 0.205447)",
        "(-0.280000, 1.560678, 0.207697)",
        "(-0.280000, 1.552533, 0.209166)",
        "(-0.280000, 1.544419, 0.209818)",
        "(-0.280000, 1.536114, 0.209634)",
        "(-0.280000, 1.527779, 0.208583)",
        "(-0.280000, 1.519547, 0.206667)",
        "(-0.280000, 1.511524, 0.203892)",
        "(-0.280000, 1.503938, 0.200405)",
        "(-0.280000, 1.496671, 0.196100)",
        "(-0.280000, 1.489854, 0.191024)",
        "(-0.280000, 1.483544, 0.185193)",
        "(-0.280000, 1.477826, 0.178613)",
        "(-0.280000, 1.472932, 0.171659)",
        "(-0.280000, 1.468764, 0.164100)",
        "(-0.280000, 1.465425, 0.156047)",
        "(-0.280000, 1.462989, 0.147575)",
        "(-0.280000, 1.461517, 0.138674)",
        "(-0.280000, 1.461040, 0.129890)",
        "(-0.280000, 1.461602, 0.120912)",
        "(-0.280000, 1.463251, 0.111847)",
        "(-0.280000, 1.465995, 0.102906)",
        "(-0.280000, 1.469794, 0.094285)",
        "(-0.280000, 1.474378, 0.086414)",
        "(-0.280000, 1.479863, 0.079030)",
        "(-0.280000, 1.486153, 0.072255)",
        "(-0.280000, 1.493148, 0.066166)",
        "(-0.280000, 1.500697, 0.060838)",
        "(-0.280000, 1.508340, 0.056467)",
        "(-0.280000, 1.516325, 0.052825)",
        "(-0.280000, 1.524524, 0.049954)",
        "(-0.280000, 1.532827, 0.047861)",
        "(-0.280000, 1.541124, 0.046534)",
        "(-0.280000, 1.549087, 0.045951)",
        "(-0.280000, 1.556933, 0.046025)",
        "(-0.280000, 1.564575, 0.046717)",
        "(-0.280000, 1.571986, 0.047985)",
        "(-0.280000, 1.579106, 0.049779)",
        "(-0.280000, 1.585671, 0.051964)",
        "(-0.280000, 1.591967, 0.054572)",
        "(-0.280000, 1.597940, 0.057555)",
        "(-0.280000, 1.603545, 0.060853)",
        "(-0.280000, 1.608820, 0.064454)",
        "(-0.280000, 1.613593, 0.068187)",
        "(-0.280000, 1.618041, 0.072139)",
        "(-0.280000, 1.622207, 0.076329)",
        "(-0.280000, 1.626099, 0.080757)",
        "(-0.280000, 1.629706, 0.085409)",
        "(-0.280000, 1.632918, 0.090110)",
        "(-0.280000, 1.635889, 0.095071)",
        "(-0.280000, 1.638595, 0.100285)",
        "(-0.280000, 1.641027, 0.105779)",
        "(-0.280000, 1.643171, 0.111593)",
        "(-0.280000, 1.644898, 0.117392)",
        "(-0.280000, 1.646298, 0.123506)",
        "(-0.280000, 1.647316, 0.129849)",
        "(-0.280000, 1.647910, 0.136320)",
        "(-0.280000, 1.648067, 0.142746)",
        "(-0.280000, 1.647812, 0.148912)",
        "(-0.280000, 1.647166, 0.155012)",
        "(-0.280000, 1.646141, 0.161013)",
        "(-0.280000, 1.644716, 0.167017)",
        "(-0.280000, 1.642834, 0.173133)",
        "(-0.280000, 1.640566, 0.179066)",
        "(-0.280000, 1.637647, 0.185361)",
        "(-0.280000, 1.633768, 0.192268)",
        "(-0.280000, 1.628461, 0.199994)",
        "(-0.280000, 1.621242, 0.208418)",
        "(-0.280000, 1.612806, 0.216191)",
        "(-0.280000, 1.602302, 0.223653)",
        "(-0.280000, 1.590215, 0.229936)",
        "(-0.280000, 1.577177, 0.234494)",
        "(-0.280000, 1.563654, 0.237129)",
        "(-0.280000, 1.550273, 0.237808)",
        "(-0.280000, 1.537040, 0.236635)",
        "(-0.280000, 1.524321, 0.233714)",
        "(-0.280000, 1.512337, 0.229195)",
        "(-0.280000, 1.501317, 0.223281)",
        "(-0.280000, 1.491601, 0.216334)",
        "(-0.280000, 1.483037, 0.208384)",
        "(-0.280000, 1.475753, 0.199635)",
        "(-0.280000, 1.469802, 0.190265)",
        "(-0.280000, 1.465204, 0.180431)",
        "(-0.280000, 1.462055, 0.170563)",
        "(-0.280000, 1.460190, 0.160510)",
        "(-0.280000, 1.459602, 0.150434)",
        "(-0.280000, 1.460267, 0.140467)",
        "(-0.280000, 1.462135, 0.130831)",
        "(-0.280000, 1.465033, 0.122026)",
        "(-0.280000, 1.468875, 0.113804)",
        "(-0.280000, 1.473532, 0.106277)",
        "(-0.280000, 1.478863, 0.099527)",
        "(-0.280000, 1.484754, 0.093578)",
        "(-0.280000, 1.490892, 0.088657)",
        "(-0.280000, 1.497292, 0.084521)",
        "(-0.280000, 1.503869, 0.081138)",
        "(-0.280000, 1.510504, 0.078489)",
        "(-0.280000, 1.517087, 0.076529)",
        "(-0.280000, 1.523388, 0.075271)",
        "(-0.280000, 1.529560, 0.074523)",
        "(-0.280000, 1.535563, 0.074223)",
        "(-0.280000, 1.541416, 0.074315)",
        "(-0.280000, 1.547091, 0.074749)",
        "(-0.280000, 1.552364, 0.075475)",
        "(-0.280000, 1.557497, 0.076428)",
        "(-0.280000, 1.562445, 0.077568)",
        "(-0.280000, 1.567215, 0.078862)",
        "(-0.280000, 1.571843, 0.080285)",
        "(-0.280000, 1.576237, 0.081778)",
        "(-0.280000, 1.580604, 0.083390)",
        "(-0.280000, 1.584940, 0.085124)",
        "(-0.280000, 1.589294, 0.087013)",
        "(-0.280000, 1.593652, 0.089069)",
        "(-0.280000, 1.597865, 0.091183)",
        "(-0.280000, 1.602109, 0.093500)",
        "(-0.280000, 1.606373, 0.096053)",
        "(-0.280000, 1.610632, 0.098873)",
        "(-0.280000, 1.614767, 0.101818)",
        "(-0.280000, 1.618868, 0.105063)",
        "(-0.280000, 1.622884, 0.108607)",
        "(-0.280000, 1.626806, 0.112491)",
        "(-0.280000, 1.630587, 0.116733)",
        "(-0.280000, 1.634170, 0.121325)",
        "(-0.280000, 1.637492, 0.126074)",
        "(-0.280000, 1.640569, 0.131224)",
        "(-0.280000, 1.643343, 0.136789)",
        "(-0.280000, 1.645771, 0.142834)",
        "(-0.280000, 1.647780, 0.149329)",
        "(-0.280000, 1.649357, 0.155858)",
        "(-0.280000, 1.650447, 0.162800)",
        "(-0.280000, 1.650058, 0.169838)",
        "(-0.280000, 1.647843, 0.176672)",
        "(-0.280000, 1.645024, 0.183617)",
        "(-0.280000, 1.641749, 0.190251)",
        "(-0.280000, 1.637711, 0.197081)",
        "(-0.280000, 1.632760, 0.204090)",
        "(-0.280000, 1.626630, 0.211314)",
        "(-0.280000, 1.619764, 0.218018)",
        "(-0.280000, 1.611480, 0.224639)",
        "(-0.280000, 1.601657, 0.230867)",
        "(-0.280000, 1.590356, 0.236277)",
        "(-0.280000, 1.577771, 0.240444)",
        "(-0.280000, 1.564104, 0.243021)",
        "(-0.280000, 1.550319, 0.243714)",
        "(-0.280000, 1.536205, 0.242480)",
        "(-0.280000, 1.522146, 0.239223)",
        "(-0.280000, 1.508566, 0.233953)",
        "(-0.280000, 1.495805, 0.226754)",
        "(-0.280000, 1.484443, 0.218007)",
        "(-0.280000, 1.474412, 0.207739)",
        "(-0.280000, 1.465993, 0.196274)",
        "(-0.280000, 1.459333, 0.183922)",
        "(-0.280000, 1.454505, 0.171016)",
        "(-0.280000, 1.451558, 0.158168)",
        "(-0.280000, 1.450305, 0.145359)",
        "(-0.280000, 1.450645, 0.132842)",
        "(-0.280000, 1.452452, 0.120775)",
        "(-0.280000, 1.455582, 0.109325)",
        "(-0.280000, 1.459776, 0.098842)",
        "(-0.280000, 1.464952, 0.089140)",
        "(-0.280000, 1.470950, 0.080306)",
        "(-0.280000, 1.477673, 0.072327)",
        "(-0.280000, 1.484994, 0.065236)",
        "(-0.280000, 1.492555, 0.059223)",
        "(-0.280000, 1.500509, 0.054036)",
        "(-0.280000, 1.508766, 0.049682)",
        "(-0.280000, 1.517201, 0.046168)",
        "(-0.280000, 1.525937, 0.044032)",
        "(-0.280000, 1.534453, 0.043366)",
        "(-0.280000, 1.542715, 0.043290)",
        "(-0.280000, 1.550747, 0.043744)",
        "(-0.280000, 1.558488, 0.044668)",
        "(-0.280000, 1.565926, 0.046010)",
        "(-0.280000, 1.572851, 0.047683)",
        "(-0.280000, 1.579513, 0.049678)",
        "(-0.280000, 1.585875, 0.051969)",
        "(-0.280000, 1.591980, 0.054569)",
        "(-0.280000, 1.597789, 0.057473)",
        "(-0.280000, 1.603102, 0.060583)",
        "(-0.280000, 1.608111, 0.064020)",
        "(-0.280000, 1.612754, 0.067770)",
        "(-0.280000, 1.617013, 0.071831)",
        "(-0.280000, 1.620851, 0.076179)",
        "(-0.280000, 1.624135, 0.080661)",
        "(-0.280000, 1.626993, 0.085390)",
        "(-0.280000, 1.629380, 0.090285)",
        "(-0.280000, 1.631305, 0.095335)",
        "(-0.280000, 1.632772, 0.100504)",
        "(-0.280000, 1.633706, 0.105561)",
        "(-0.280000, 1.634233, 0.110702)",
        "(-0.280000, 1.634365, 0.115883)",
        "(-0.280000, 1.634116, 0.121066)",
        "(-0.280000, 1.633512, 0.126303)",
        "(-0.280000, 1.632525, 0.131282)",
        "(-0.280000, 1.631242, 0.136254)",
        "(-0.280000, 1.629663, 0.141276)",
        "(-0.280000, 1.627789, 0.146347)",
        "(-0.280000, 1.625613, 0.151487)",
        "(-0.280000, 1.623165, 0.156382)",
        "(-0.280000, 1.620370, 0.161457)",
        "(-0.280000, 1.617052, 0.166998)",
        "(-0.280000, 1.612857, 0.173283)",
        "(-0.280000, 1.607319, 0.180357)",
        "(-0.280000, 1.600838, 0.186955)",
        "(-0.280000, 1.592986, 0.193247)",
        "(-0.280000, 1.584280, 0.198485)",
        "(-0.280000, 1.575048, 0.202457)",
        "(-0.280000, 1.565487, 0.205129)",
        "(-0.280000, 1.555756, 0.206512)",
        "(-0.280000, 1.545980, 0.206623)",
        "(-0.280000, 1.536310, 0.205486)",
        "(-0.280000, 1.526855, 0.203131)",
        "(-0.280000, 1.517760, 0.199599)",
        "(-0.280000, 1.509248, 0.195016)",
        "(-0.280000, 1.501329, 0.189409)",
        "(-0.280000, 1.494131, 0.182873)",
        "(-0.280000, 1.487766, 0.175525)",
        "(-0.280000, 1.482293, 0.167462)",
        "(-0.280000, 1.477821, 0.158956)",
        "(-0.280000, 1.474337, 0.150022)",
        "(-0.280000, 1.471854, 0.140737)",
        "(-0.280000, 1.470399, 0.131207)",
        "(-0.280000, 1.469993, 0.121552)",
        "(-0.280000, 1.470559, 0.112050)",
        "(-0.280000, 1.472121, 0.102620)",
        "(-0.280000, 1.474651, 0.093394)",
        "(-0.280000, 1.478131, 0.084415)",
        "(-0.280000, 1.482535, 0.075775)",
        "(-0.280000, 1.487600, 0.067772)",
        "(-0.280000, 1.493538, 0.060228)",
        "(-0.280000, 1.500678, 0.053937)",
        "(-0.280000, 1.508989, 0.049577)",
        "(-0.280000, 1.517543, 0.046044)",
        "(-0.280000, 1.526014, 0.043399)",
        "(-0.280000, 1.534591, 0.041518)",
        "(-0.280000, 1.543154, 0.040394)",
        "(-0.280000, 1.551684, 0.040001)",
        "(-0.280000, 1.560069, 0.040311)",
        "(-0.280000, 1.567979, 0.041244)",
        "(-0.280000, 1.575670, 0.042762)",
        "(-0.280000, 1.583067, 0.044818)",
        "(-0.280000, 1.590131, 0.047362)",
        "(-0.280000, 1.596887, 0.050369)",
        "(-0.280000, 1.603117, 0.053690)",
        "(-0.280000, 1.609026, 0.057384)",
        "(-0.280000, 1.614645, 0.061455)",
        "(-0.280000, 1.619953, 0.065880)",
        "(-0.280000, 1.624905, 0.070610)",
        "(-0.280000, 1.629350, 0.075455)",
        "(-0.280000, 1.633475, 0.080592)",
        "(-0.280000, 1.635659, 0.087023)",
        "(-0.280000, 1.637317, 0.093524)",
        "(-0.280000, 1.638466, 0.100019)",
        "(-0.280000, 1.639034, 0.106180)",
        "(-0.280000, 1.639196, 0.112239)",
        "(-0.280000, 1.638990, 0.118120)",
        "(-0.280000, 1.638469, 0.123812)",
        "(-0.280000, 1.637687, 0.129271)",
        "(-0.280000, 1.636673, 0.134332)",
        "(-0.280000, 1.635519, 0.139165)",
        "(-0.280000, 1.634278, 0.143752)",
        "(-0.280000, 1.632983, 0.148174)",
        "(-0.280000, 1.631678, 0.152415)",
        "(-0.280000, 1.630423, 0.156362)",
        "(-0.280000, 1.629212, 0.160252)",
        "(-0.280000, 1.628065, 0.164087)",
        "(-0.280000, 1.626969, 0.167951)",
        "(-0.280000, 1.625859, 0.172014)",
        "(-0.280000, 1.624803, 0.176068)",
        "(-0.280000, 1.623631, 0.180435)",
        "(-0.280000, 1.622221, 0.185220)",
        "(-0.280000, 1.620418, 0.190489)",
        "(-0.280000, 1.617978, 0.196339)",
        "(-0.280000, 1.615032, 0.202391)",
        "(-0.280000, 1.610734, 0.209239)",
        "(-0.280000, 1.604647, 0.216706)",
        "(-0.280000, 1.596488, 0.224361)",
        "(-0.280000, 1.586228, 0.231555)",
        "(-0.280000, 1.574820, 0.237444)",
        "(-0.280000, 1.561935, 0.241858)",
        "(-0.280000, 1.548113, 0.243651)",
        "(-0.280000, 1.534243, 0.242150)",
        "(-0.280000, 1.520844, 0.238812)",
        "(-0.280000, 1.508437, 0.233892)",
        "(-0.280000, 1.496893, 0.227465)",
        "(-0.280000, 1.486449, 0.219743)",
        "(-0.280000, 1.477194, 0.210886)",
        "(-0.280000, 1.469225, 0.201081)",
        "(-0.280000, 1.462781, 0.190821)",
        "(-0.280000, 1.457607, 0.179886)",
        "(-0.280000, 1.453780, 0.168466)",
        "(-0.280000, 1.451338, 0.156749)",
        "(-0.280000, 1.450290, 0.144885)",
        "(-0.280000, 1.450590, 0.133490)",
        "(-0.280000, 1.452144, 0.122288)",
        "(-0.280000, 1.454921, 0.111357)",
        "(-0.280000, 1.458862, 0.100862)",
        "(-0.280000, 1.463874, 0.090964)",
        "(-0.280000, 1.469653, 0.082055)",
        "(-0.280000, 1.476244, 0.073902)",
        "(-0.280000, 1.484776, 0.068012)",
        "(-0.280000, 1.493628, 0.063272)",
        "(-0.280000, 1.502616, 0.059652)",
        "(-0.280000, 1.511316, 0.057218)",
        "(-0.280000, 1.519921, 0.055693)",
        "(-0.280000, 1.528316, 0.054998)",
        "(-0.280000, 1.536406, 0.055047)",
        "(-0.280000, 1.544100, 0.055737)",
        "(-0.280000, 1.551192, 0.056971)",
        "(-0.280000, 1.557896, 0.058612)",
        "(-0.280000, 1.564202, 0.060569)",
        "(-0.280000, 1.570141, 0.062775)",
        "(-0.280000, 1.575737, 0.065156)",
        "(-0.280000, 1.580854, 0.067589)",
        "(-0.280000, 1.585760, 0.070098)",
        "(-0.280000, 1.590463, 0.072640)",
        "(-0.280000, 1.594996, 0.075193)",
        "(-0.280000, 1.599438, 0.077771)",
        "(-0.280000, 1.603699, 0.080280)",
        "(-0.280000, 1.607930, 0.082813)",
        "(-0.280000, 1.612179, 0.085411)",
        "(-0.280000, 1.616460, 0.088112)",
        "(-0.280000, 1.620768, 0.090952)",
        "(-0.280000, 1.625025, 0.093845)",
        "(-0.280000, 1.629321, 0.096981)",
        "(-0.280000, 1.633606, 0.100396)",
        "(-0.280000, 1.637863, 0.104163)",
        "(-0.280000, 1.642009, 0.108298)",
        "(-0.280000, 1.645893, 0.112551)",
        "(-0.280000, 1.649654, 0.117227)",
        "(-0.280000, 1.652126, 0.122547)",
        "(-0.280000, 1.653080, 0.128396)",
        "(-0.280000, 1.653679, 0.134108)",
        "(-0.280000, 1.653959, 0.140082)",
        "(-0.280000, 1.653875, 0.146359)",
        "(-0.280000, 1.653358, 0.153054)",
        "(-0.280000, 1.652294, 0.160293)",
        "(-0.280000, 1.650540, 0.168090)",
        "(-0.280000, 1.648167, 0.175769)",
        "(-0.280000, 1.644831, 0.184045)",
        "(-0.280000, 1.640341, 0.192773)",
        "(-0.280000, 1.634509, 0.201755)",
        "(-0.280000, 1.627205, 0.210691)",
        "(-0.280000, 1.619008, 0.218683)",
        "(-0.280000, 1.609629, 0.225936)",
        "(-0.280000, 1.599246, 0.232167)",
        "(-0.280000, 1.588071, 0.237171)",
        "(-0.280000, 1.576345, 0.240804)",
        "(-0.280000, 1.564633, 0.242957)",
        "(-0.280000, 1.552709, 0.243728)",
        "(-0.280000, 1.540773, 0.243097)",
        "(-0.280000, 1.528983, 0.241069)",
        "(-0.280000, 1.517525, 0.237678)",
        "(-0.280000, 1.506974, 0.233184)",
        "(-0.280000, 1.496907, 0.227475)",
        "(-0.280000, 1.487459, 0.220584)",
        "(-0.280000, 1.478816, 0.212607)",
        "(-0.280000, 1.471147, 0.203683)",
        "(-0.280000, 1.464769, 0.194285)",
        "(-0.280000, 1.459431, 0.184138)",
        "(-0.280000, 1.455245, 0.173386)",
        "(-0.280000, 1.452297, 0.162207)",
        "(-0.280000, 1.450645, 0.150887)",
        "(-0.280000, 1.450262, 0.140003)",
        "(-0.280000, 1.451031, 0.129238)",
        "(-0.280000, 1.452900, 0.118759)",
        "(-0.280000, 1.455801, 0.108682)",
        "(-0.280000, 1.459676, 0.099058)",
        "(-0.280000, 1.464248, 0.090321)",
        "(-0.280000, 1.469551, 0.082195)",
        "(-0.280000, 1.475538, 0.074684)",
        "(-0.280000, 1.482138, 0.067836)",
        "(-0.280000, 1.489286, 0.061680)",
        "(-0.280000, 1.496664, 0.056412)",
        "(-0.280000, 1.504504, 0.051808)",
        "(-0.280000, 1.513224, 0.049068)",
        "(-0.280000, 1.522427, 0.048190)",
        "(-0.280000, 1.531458, 0.048152)",
        "(-0.280000, 1.539870, 0.048986)",
        "(-0.280000, 1.547979, 0.050511)",
        "(-0.280000, 1.555692, 0.052627)",
        "(-0.280000, 1.562929, 0.055230)",
        "(-0.280000, 1.569651, 0.058203)",
        "(-0.280000, 1.575679, 0.061399)",
        "(-0.280000, 1.581284, 0.064766)",
        "(-0.280000, 1.586483, 0.068231)",
        "(-0.280000, 1.591355, 0.071765)",
        "(-0.280000, 1.595933, 0.075326)",
        "(-0.280000, 1.600116, 0.078779)",
        "(-0.280000, 1.604174, 0.082263)",
        "(-0.280000, 1.608119, 0.085778)",
        "(-0.280000, 1.611979, 0.089343)",
        "(-0.280000, 1.615803, 0.093021)",
        "(-0.280000, 1.619472, 0.096669)",
        "(-0.280000, 1.623112, 0.100474)",
        "(-0.280000, 1.626740, 0.104517)",
        "(-0.280000, 1.630317, 0.108829)",
        "(-0.280000, 1.633787, 0.113403)",
        "(-0.280000, 1.637069, 0.118078)",
        "(-0.280000, 1.640205, 0.123125)",
        "(-0.280000, 1.643123, 0.128552)",
        "(-0.280000, 1.645773, 0.134431)",
        "(-0.280000, 1.648066, 0.140870)",
        "(-0.280000, 1.649907, 0.147477)",
        "(-0.280000, 1.651214, 0.154715)",
        "(-0.280000, 1.651850, 0.162516)",
        "(-0.280000, 1.649901, 0.170384)",
        "(-0.280000, 1.647152, 0.178516)",
        "(-0.280000, 1.643748, 0.186348)",
        "(-0.280000, 1.639381, 0.194402)",
        "(-0.280000, 1.633846, 0.202656)",
        "(-0.280000, 1.626859, 0.211067)",
        "(-0.280000, 1.618190, 0.219388)",
        "(-0.280000, 1.608552, 0.226663)",
        "(-0.280000, 1.597179, 0.233217)",
        "(-0.280000, 1.584442, 0.238462)",
        "(-0.280000, 1.570736, 0.242012)",
        "(-0.280000, 1.556430, 0.243638)",
        "(-0.280000, 1.542442, 0.243270)",
        "(-0.280000, 1.528725, 0.241009)",
        "(-0.280000, 1.515585, 0.236956)",
        "(-0.280000, 1.503337, 0.231294)",
        "(-0.280000, 1.492203, 0.224251)",
        "(-0.280000, 1.482458, 0.216196)",
        "(-0.280000, 1.473900, 0.207130)",
        "(-0.280000, 1.467759, 0.196468)",
        "(-0.280000, 1.463862, 0.185048)",
        "(-0.280000, 1.461580, 0.173691)",
        "(-0.280000, 1.460836, 0.162932)",
        "(-0.280000, 1.461365, 0.152628)",
        "(-0.280000, 1.463019, 0.142917)",
        "(-0.280000, 1.465647, 0.133883)",
        "(-0.280000, 1.469091, 0.125591)",
        "(-0.280000, 1.473157, 0.118271)",
        "(-0.280000, 1.477743, 0.111666)",
        "(-0.280000, 1.482731, 0.105774)",
        "(-0.280000, 1.488051, 0.100543)",
        "(-0.280000, 1.493597, 0.095975)",
        "(-0.280000, 1.499116, 0.092210)",
        "(-0.280000, 1.504730, 0.088965)",
        "(-0.280000, 1.510375, 0.086211)",
        "(-0.280000, 1.516016, 0.083900)",
        "(-0.280000, 1.521663, 0.081980)",
        "(-0.280000, 1.527069, 0.080511)",
        "(-0.280000, 1.532423, 0.079335)",
        "(-0.280000, 1.537744, 0.078423)",
        "(-0.280000, 1.543017, 0.077757)",
        "(-0.280000, 1.548233, 0.077317)",
        "(-0.280000, 1.553246, 0.077086)",
        "(-0.280000, 1.558231, 0.077031)",
        "(-0.280000, 1.563174, 0.077147)",
        "(-0.280000, 1.568109, 0.077434)",
        "(-0.280000, 1.573033, 0.077897)",
        "(-0.280000, 1.577805, 0.078488)",
        "(-0.280000, 1.582601, 0.079264)",
        "(-0.280000, 1.587405, 0.080240)",
        "(-0.280000, 1.592222, 0.081445)",
        "(-0.280000, 1.597029, 0.082900)",
        "(-0.280000, 1.601735, 0.084551)",
        "(-0.280000, 1.606408, 0.086489)",
        "(-0.280000, 1.611021, 0.088743)",
        "(-0.280000, 1.615600, 0.091390)",
        "(-0.280000, 1.620089, 0.094460)",
        "(-0.280000, 1.624307, 0.097770)",
        "(-0.280000, 1.628363, 0.101537)",
        "(-0.280000, 1.632203, 0.105803)",
        "(-0.280000, 1.635759, 0.110594)",
        "(-0.280000, 1.638996, 0.116018)",
        "(-0.280000, 1.641730, 0.121736)",
        "(-0.280000, 1.643977, 0.128041)",
        "(-0.280000, 1.645650, 0.134997)",
        "(-0.280000, 1.646623, 0.142681)",
        "(-0.280000, 1.646717, 0.151300)",
        "(-0.280000, 1.645827, 0.160147)",
        "(-0.280000, 1.643600, 0.170103)",
        "(-0.280000, 1.639691, 0.180920)",
        "(-0.280000, 1.633762, 0.192261)",
        "(-0.280000, 1.625598, 0.203573)",
        "(-0.280000, 1.615943, 0.213527)",
        "(-0.280000, 1.604405, 0.222403)",
        "(-0.280000, 1.591441, 0.229628)",
        "(-0.280000, 1.577515, 0.234897)",
        "(-0.280000, 1.563094, 0.238083)",
        "(-0.280000, 1.548746, 0.239212)",
        "(-0.280000, 1.534508, 0.238404)",
        "(-0.280000, 1.520642, 0.235749)",
        "(-0.280000, 1.507263, 0.231322)",
        "(-0.280000, 1.494615, 0.225235)",
        "(-0.280000, 1.483614, 0.217262)",
        "(-0.280000, 1.474358, 0.207676)",
        "(-0.280000, 1.466624, 0.197260)",
        "(-0.280000, 1.460446, 0.186296)",
        "(-0.280000, 1.455809, 0.175069)",
        "(-0.280000, 1.452684, 0.164020)",
        "(-0.280000, 1.450880, 0.153224)",
        "(-0.280000, 1.450249, 0.142710)",
        "(-0.280000, 1.450675, 0.132510)",
        "(-0.280000, 1.452076, 0.122640)",
        "(-0.280000, 1.454306, 0.113389)",
        "(-0.280000, 1.457351, 0.104487)",
        "(-0.280000, 1.461156, 0.095996)",
        "(-0.280000, 1.465683, 0.087950)",
        "(-0.280000, 1.470853, 0.080433)",
        "(-0.280000, 1.476388, 0.073728)",
        "(-0.280000, 1.482420, 0.067569)",
        "(-0.280000, 1.488899, 0.061985)",
        "(-0.280000, 1.495767, 0.057001)",
        "(-0.280000, 1.502923, 0.052662)",
        "(-0.280000, 1.510085, 0.049073)",
        "(-0.280000, 1.517429, 0.046085)",
        "(-0.280000, 1.524845, 0.043717)",
        "(-0.280000, 1.532321, 0.041941)",
        "(-0.280000, 1.539816, 0.040745)",
        "(-0.280000, 1.547017, 0.040127)",
        "(-0.280000, 1.554172, 0.040021)",
        "(-0.280000, 1.561234, 0.040410)",
        "(-0.280000, 1.568164, 0.041273)",
        "(-0.280000, 1.574986, 0.042602)",
        "(-0.280000, 1.581391, 0.044299)",
        "(-0.280000, 1.587573, 0.046372)",
        "(-0.280000, 1.593556, 0.048813)",
        "(-0.280000, 1.599312, 0.051596)",
        "(-0.280000, 1.604793, 0.054682)",
        "(-0.280000, 1.609856, 0.057950)",
        "(-0.280000, 1.614686, 0.061486)",
        "(-0.280000, 1.618383, 0.066249)",
        "(-0.280000, 1.621054, 0.071858)",
        "(-0.280000, 1.623291, 0.077509)",
        "(-0.280000, 1.624963, 0.082982)",
        "(-0.280000, 1.626267, 0.088469)",
        "(-0.280000, 1.627212, 0.093929)",
        "(-0.280000, 1.627817, 0.099345)",
        "(-0.280000, 1.628094, 0.104672)",
        "(-0.280000, 1.628002, 0.109763)",
        "(-0.280000, 1.627669, 0.114789)",
        "(-0.280000, 1.627119, 0.119736)",
        "(-0.280000, 1.626374, 0.124665)",
        "(-0.280000, 1.625445, 0.129556)",
        "(-0.280000, 1.624321, 0.134160)",
        "(-0.280000, 1.623058, 0.138784)",
        "(-0.280000, 1.621655, 0.143462)",
        "(-0.280000, 1.620096, 0.148232)",
        "(-0.280000, 1.618326, 0.153206)",
        "(-0.280000, 1.616377, 0.158021)",
        "(-0.280000, 1.614152, 0.163037)",
        "(-0.280000, 1.611523, 0.168346)",
        "(-0.280000, 1.608241, 0.174142)",
        "(-0.280000, 1.603936, 0.180536)",
        "(-0.280000, 1.598853, 0.186727)",
        "(-0.280000, 1.592260, 0.193137)",
        "(-0.280000, 1.584238, 0.199123)",
        "(-0.280000, 1.575128, 0.204134)",
        "(-0.280000, 1.565281, 0.207866)",
        "(-0.280000, 1.555105, 0.210186)",
        "(-0.280000, 1.544680, 0.211099)",
        "(-0.280000, 1.534292, 0.210610)",
        "(-0.280000, 1.524168, 0.208789)",
        "(-0.280000, 1.514501, 0.205741)",
        "(-0.280000, 1.505468, 0.201632)",
        "(-0.280000, 1.497105, 0.196539)",
        "(-0.280000, 1.489538, 0.190622)",
        "(-0.280000, 1.482819, 0.184025)",
        "(-0.280000, 1.476995, 0.176883)",
        "(-0.280000, 1.472149, 0.169488)",
        "(-0.280000, 1.468195, 0.161844)",
        "(-0.280000, 1.465127, 0.154093)",
        "(-0.280000, 1.462919, 0.146360)",
        "(-0.280000, 1.461515, 0.138750)",
        "(-0.280000, 1.460845, 0.131489)",
        "(-0.280000, 1.460837, 0.124544)",
        "(-0.280000, 1.461447, 0.117841)",
        "(-0.280000, 1.462672, 0.111300)",
        "(-0.280000, 1.464514, 0.104896)",
        "(-0.280000, 1.466849, 0.098880)",
        "(-0.280000, 1.469739, 0.093051)",
        "(-0.280000, 1.473128, 0.087480)",
        "(-0.280000, 1.476985, 0.082172)",
        "(-0.280000, 1.481252, 0.077152)",
        "(-0.280000, 1.485655, 0.072650)",
        "(-0.280000, 1.490402, 0.068462)",
        "(-0.280000, 1.495474, 0.064662)",
        "(-0.280000, 1.500841, 0.061312)",
        "(-0.280000, 1.506430, 0.058478)",
        "(-0.280000, 1.512013, 0.056274)",
        "(-0.280000, 1.517775, 0.054583)",
        "(-0.280000, 1.523631, 0.053433)"
    ],
    "rightHandRotations": [
        "(305.586600, 136.636300, 274.141500)",
        "(290.000000, 70.000000, 0.000000)",
        "(290.000000, 70.000000, 0.000000)",
        "(290.000000, 70.000000, 0.000000)",
        "(290.000000, 70.000000, 0.000000)",
        "(290.000000, 70.000000, 0.000000)",
        "(290.000000, 70.000000, 0.000000)",
        "(290.000000, 70.000000, 0.000000)",
        "(290.000000, 70.000000, 0.000000)",
        "(290.000000, 70.000000, 0.000000)",
        "(290.000000, 70.000000, 0.000000)",
        "(290.000000, 70.000000, 0.000000)",
        "(290.000000, 70.000000, 0.000000)",
        "(290.000000, 70.000000, 0.000000)",
        "(290.000000, 70.000000, 0.000000)",
        "(290.000000, 70.000000, 0.000000)",
        "(290.000000, 70.000000, 0.000000)",
        "(290.000000, 70.000000, 0.000000)",
        "(290.000000, 70.000000, 0.000000)",
        "(290.000000, 70.000000, 0.000000)",
        "(290.000000, 70.000000, 0.000000)",
        "(290.000000, 70.000000, 0.000000)",
        "(290.000000, 70.000000, 0.000000)",
        "(290.000000, 70.000000, 0.000000)",
        "(290.000000, 70.000000, 0.000000)",
        "(290.000000, 70.000000, 0.000000)",
        "(290.000000, 70.000000, 0.000000)",
        "(290.000000, 70.000000, 0.000000)",
        "(290.000000, 70.000000, 0.000000)",
        "(290.000000, 70.000000, 0.000000)",
        "(290.000000, 70.000000, 0.000000)",
        "(290.000000, 70.000000, 0.000000)",
        "(290.000000, 70.000000, 0.000000)",
        "(290.000000, 70.000000, 0.000000)",
        "(290.000000, 70.000000, 0.000000)",
        "(290.000000, 70.000000, 0.000000)",
        "(290.000000, 70.000000, 0.000000)",
        "(290.000000, 70.000000, 0.000000)",
        "(290.000000, 70.000000, 0.000000)",
        "(290.000000, 70.000000, 0.000000)",
        "(290.000000, 70.000000, 0.000000)",
        "(290.000000, 70.000000, 0.000000)",
        "(290.000000, 70.000000, 0.000000)",
        "(290.000000, 70.000000, 0.000000)",
        "(290.000000, 70.000000, 0.000000)",
        "(290.000000, 70.000000, 0.000000)",
        "(290.000000, 70.000000, 0.000000)",
        "(290.000000, 70.000000, 0.000000)",
        "(290.000000, 70.000000, 0.000000)",
        "(290.000000, 70.000000, 0.000000)",
        "(290.000000, 70.000000, 0.000000)",
        "(290.000000, 70.000000, 0.000000)",
        "(290.000000, 70.000000, 0.000000)",
        "(290.000000, 70.000000, 0.000000)",
        "(290.000000, 70.000000, 0.000000)",
        "(290.000000, 70.000000, 0.000000)",
        "(290.000000, 70.000000, 0.000000)",
        "(290.000000, 70.000000, 0.000000)",
        "(290.000000, 70.000000, 0.000000)",
        "(290.000000, 70.000000, 0.000000)",
        "(290.000000, 70.000000, 0.000000)",
        "(290.000000, 70.000000, 0.000000)",
        "(290.000000, 70.000000, 0.000000)",
        "(290.000000, 70.000000, 0.000000)",
        "(290.000000, 70.000000, 0.000000)",
        "(290.000000, 70.000000, 0.000000)",
        "(290.000000, 70.000000, 0.000000)",
        "(290.000000, 70.000000, 0.000000)",
        "(290.000000, 70.000000, 0.000000)",
        "(290.000000, 70.000000, 0.000000)",
        "(290.000000, 70.000000, 0.000000)",
        "(290.000000, 70.000000, 0.000000)",
        "(290.000000, 70.000000, 0.000000)",
        "(290.000000, 70.000000, 0.000000)",
        "(290.000000, 70.000000, 0.000000)",
        "(290.000000, 70.000000, 0.000000)",
        "(290.000000, 70.000000, 0.000000)",
        "(290.000000, 70.000000, 0.000000)",
        "(290.000000, 70.000000, 0.000000)",
        "(290.000000, 70.000000, 0.000000)",
        "(290.000000, 70.000000, 0.000000)",
        "(290.000000, 70.000000, 0.000000)",
        "(290.000000, 70.000000, 0.000000)",
        "(290.000000, 70.000000, 0.000000)",
        "(290.000000, 70.000000, 0.000000)",
        "(290.000000, 70.000000, 0.000000)",
        "(290.000000, 70.000000, 0.000000)",
        "(290.000000, 70.000000, 0.000000)",
        "(290.000000, 70.000000, 0.000000)",
        "(290.000000, 70.000000, 0.000000)",
        "(290.000000, 70.000000, 0.000000)",
        "(290.000000, 70.000000, 0.000000)",
        "(290.000000, 70.000000, 0.000000)",
        "(290.000000, 70.000000, 0.000000)",
        "(290.000000, 70.000000, 0.000000)",
        "(290.000000, 70.000000, 0.000000)",
        "(290.000000, 70.000000, 0.000000)",
        "(290.000000, 70.000000, 0.000000)",
        "(290.000000, 70.000000, 0.000000)",
        "(290.000000, 70.000000, 0.000000)",
        "(290.000000, 70.000000, 0.000000)",
        "(290.000000, 70.000000, 0.000000)",
        "(290.000000, 70.000000, 0.000000)",
        "(290.000000, 70.000000, 0.000000)",
        "(290.000000, 70.000000, 0.000000)",
        "(290.000000, 70.000000, 0.000000)",
        "(290.000000, 70.000000, 0.000000)",
        "(290.000000, 70.000000, 0.000000)",
        "(290.000000, 70.000000, 0.000000)",
        "(290.000000, 70.000000, 0.000000)",
        "(290.000000, 70.000000, 0.000000)",
        "(290.000000, 70.000000, 0.000000)",
        "(290.000000, 70.000000, 0.000000)",
        "(290.000000, 70.000000, 0.000000)",
        "(290.000000, 70.000000, 0.000000)",
        "(290.000000, 70.000000, 0.000000)",
        "(290.000000, 70.000000, 0.000000)",
        "(290.000000, 70.000000, 0.000000)",
        "(290.000000, 70.000000, 0.000000)",
        "(290.000000, 70.000000, 0.000000)",
        "(290.000000, 70.000000, 0.000000)",
        "(290.000000, 70.000000, 0.000000)",
        "(290.000000, 70.000000, 0.000000)",
        "(290.000000, 70.000000, 0.000000)",
        "(290.000000, 70.000000, 0.000000)",
        "(290.000000, 70.000000, 0.000000)",
        "(290.000000, 70.000000, 0.000000)",
        "(290.000000, 70.000000, 0.000000)",
        "(290.000000, 70.000000, 0.000000)",
        "(290.000000, 70.000000, 0.000000)",
        "(290.000000, 70.000000, 0.000000)",
        "(290.000000, 70.000000, 0.000000)",
        "(290.000000, 70.000000, 0.000000)",
        "(290.000000, 70.000000, 0.000000)",
        "(290.000000, 70.000000, 0.000000)",
        "(290.000000, 70.000000, 0.000000)",
        "(290.000000, 70.000000, 0.000000)",
        "(290.000000, 70.000000, 0.000000)",
        "(290.000000, 70.000000, 0.000000)",
        "(290.000000, 70.000000, 0.000000)",
        "(290.000000, 70.000000, 0.000000)",
        "(290.000000, 70.000000, 0.000000)",
        "(290.000000, 70.000000, 0.000000)",
        "(290.000000, 70.000000, 0.000000)",
        "(290.000000, 70.000000, 0.000000)",
        "(290.000000, 70.000000, 0.000000)",
        "(290.000000, 70.000000, 0.000000)",
        "(290.000000, 70.000000, 0.000000)",
        "(290.000000, 70.000000, 0.000000)",
        "(290.000000, 70.000000, 0.000000)",
        "(290.000000, 70.000000, 0.000000)",
        "(290.000000, 70.000000, 0.000000)",
        "(290.000000, 70.000000, 0.000000)",
        "(290.000000, 70.000000, 0.000000)",
        "(290.000000, 70.000000, 0.000000)",
        "(290.000000, 70.000000, 0.000000)",
        "(290.000000, 70.000000, 0.000000)",
        "(290.000000, 70.000000, 0.000000)",
        "(290.000000, 70.000000, 0.000000)",
        "(290.000000, 70.000000, 0.000000)",
        "(290.000000, 70.000000, 0.000000)",
        "(290.000000, 70.000000, 0.000000)",
        "(290.000000, 70.000000, 0.000000)",
        "(290.000000, 70.000000, 0.000000)",
        "(290.000000, 70.000000, 0.000000)",
        "(290.000000, 70.000000, 0.000000)",
        "(290.000000, 70.000000, 0.000000)",
        "(290.000000, 70.000000, 0.000000)",
        "(290.000000, 70.000000, 0.000000)",
        "(290.000000, 70.000000, 0.000000)",
        "(290.000000, 70.000000, 0.000000)",
        "(290.000000, 70.000000, 0.000000)",
        "(290.000000, 70.000000, 0.000000)",
        "(290.000000, 70.000000, 0.000000)",
        "(290.000000, 70.000000, 0.000000)",
        "(290.000000, 70.000000, 0.000000)",
        "(290.000000, 70.000000, 0.000000)",
        "(290.000000, 70.000000, 0.000000)",
        "(290.000000, 70.000000, 0.000000)",
        "(290.000000, 70.000000, 0.000000)",
        "(290.000000, 70.000000, 0.000000)",
        "(290.000000, 70.000000, 0.000000)",
        "(290.000000, 70.000000, 0.000000)",
        "(290.000000, 70.000000, 0.000000)",
        "(290.000000, 70.000000, 0.000000)",
        "(290.000000, 70.000000, 0.000000)",
        "(290.000000, 70.000000, 0.000000)",
        "(290.000000, 70.000000, 0.000000)",
        "(290.000000, 70.000000, 0.000000)",
        "(290.000000, 70.000000, 0.000000)",
        "(290.000000, 70.000000, 0.000000)",
        "(290.000000, 70.000000, 0.000000)",
        "(290.000000, 70.000000, 0.000000)",
        "(290.000000, 70.000000, 0.000000)",
        "(290.000000, 70.000000, 0.000000)",
        "(290.000000, 70.000000, 0.000000)",
        "(290.000000, 70.000000, 0.000000)",
        "(290.000000, 70.000000, 0.000000)",
        "(290.000000, 70.000000, 0.000000)",
        "(290.000000, 70.000000, 0.000000)",
        "(290.000000, 70.000000, 0.000000)",
        "(290.000000, 70.000000, 0.000000)",
        "(290.000000, 70.000000, 0.000000)",
        "(290.000000, 70.000000, 0.000000)",
        "(290.000000, 70.000000, 0.000000)",
        "(290.000000, 70.000000, 0.000000)",
        "(290.000000, 70.000000, 0.000000)",
        "(290.000000, 70.000000, 0.000000)",
        "(290.000000, 70.000000, 0.000000)",
        "(290.000000, 70.000000, 0.000000)",
        "(290.000000, 70.000000, 0.000000)",
        "(290.000000, 70.000000, 0.000000)",
        "(290.000000, 70.000000, 0.000000)",
        "(290.000000, 70.000000, 0.000000)",
        "(290.000000, 70.000000, 0.000000)",
        "(290.000000, 70.000000, 0.000000)",
        "(290.000000, 70.000000, 0.000000)",
        "(290.000000, 70.000000, 0.000000)",
        "(290.000000, 70.000000, 0.000000)",
        "(290.000000, 70.000000, 0.000000)",
        "(290.000000, 70.000000, 0.000000)",
        "(290.000000, 70.000000, 0.000000)",
        "(290.000000, 70.000000, 0.000000)",
        "(290.000000, 70.000000, 0.000000)",
        "(290.000000, 70.000000, 0.000000)",
        "(290.000000, 70.000000, 0.000000)",
        "(290.000000, 70.000000, 0.000000)",
        "(290.000000, 70.000000, 0.000000)",
        "(290.000000, 70.000000, 0.000000)",
        "(290.000000, 70.000000, 0.000000)",
        "(290.000000, 70.000000, 0.000000)",
        "(290.000000, 70.000000, 0.000000)",
        "(290.000000, 70.000000, 0.000000)",
        "(290.000000, 70.000000, 0.000000)",
        "(290.000000, 70.000000, 0.000000)",
        "(290.000000, 70.000000, 0.000000)",
        "(290.000000, 70.000000, 0.000000)",
        "(290.000000, 70.000000, 0.000000)",
        "(290.000000, 70.000000, 0.000000)",
        "(290.000000, 70.000000, 0.000000)",
        "(290.000000, 70.000000, 0.000000)",
        "(290.000000, 70.000000, 0.000000)",
        "(290.000000, 70.000000, 0.000000)",
        "(290.000000, 70.000000, 0.000000)",
        "(290.000000, 70.000000, 0.000000)",
        "(290.000000, 70.000000, 0.000000)",
        "(290.000000, 70.000000, 0.000000)",
        "(290.000000, 70.000000, 0.000000)",
        "(290.000000, 70.000000, 0.000000)",
        "(290.000000, 70.000000, 0.000000)",
        "(290.000000, 70.000000, 0.000000)",
        "(290.000000, 70.000000, 0.000000)",
        "(290.000000, 70.000000, 0.000000)",
        "(290.000000, 70.000000, 0.000000)",
        "(290.000000, 70.000000, 0.000000)",
        "(290.000000, 70.000000, 0.000000)",
        "(290.000000, 70.000000, 0.000000)",
        "(290.000000, 70.000000, 0.000000)",
        "(290.000000, 70.000000, 0.000000)",
        "(290.000000, 70.000000, 0.000000)",
        "(290.000000, 70.000000, 0.000000)",
        "(290.000000, 70.000000, 0.000000)",
        "(290.000000, 70.000000, 0.000000)",
        "(290.000000, 70.000000, 0.000000)",
        "(290.000000, 70.000000, 0.000000)",
        "(290.000000, 70.000000, 0.000000)",
        "(290.000000, 70.000000, 0.000000)",
        "(290.000000, 70.000000, 0.000000)",
        "(290.000000, 70.000000, 0.000000)",
        "(290.000000, 70.000000, 0.000000)",
        "(290.000000, 70.000000, 0.000000)",
        "(290.000000, 70.000000, 0.000000)",
        "(290.000000, 70.000000, 0.000000)",
        "(290.000000, 70.000000, 0.000000)",
        "(290.000000, 70.000000, 0.000000)",
        "(290.000000, 70.000000, 0.000000)",
        "(290.000000, 70.000000, 0.000000)",
        "(290.000000, 70.000000, 0.000000)",
        "(290.000000, 70.000000, 0.000000)",
        "(290.000000, 70.000000, 0.000000)",
        "(290.000000, 70.000000, 0.000000)",
        "(290.000000, 70.000000, 0.000000)",
        "(290.000000, 70.000000, 0.000000)",
        "(290.000000, 70.000000, 0.000000)",
        "(290.000000, 70.000000, 0.000000)",
        "(290.000000, 70.000000, 0.000000)",
        "(290.000000, 70.000000, 0.000000)",
        "(290.000000, 70.000000, 0.000000)",
        "(290.000000, 70.000000, 0.000000)",
        "(290.000000, 70.000000, 0.000000)",
        "(290.000000, 70.000000, 0.000000)",
        "(290.000000, 70.000000, 0.000000)",
        "(290.000000, 70.000000, 0.000000)",
        "(290.000000, 70.000000, 0.000000)",
        "(290.000000, 70.000000, 0.000000)",
        "(290.000000, 70.000000, 0.000000)",
        "(290.000000, 70.000000, 0.000000)",
        "(290.000000, 70.000000, 0.000000)",
        "(290.000000, 70.000000, 0.000000)",
        "(290.000000, 70.000000, 0.000000)",
        "(290.000000, 70.000000, 0.000000)",
        "(290.000000, 70.000000, 0.000000)",
        "(290.000000, 70.000000, 0.000000)",
        "(290.000000, 70.000000, 0.000000)",
        "(290.000000, 70.000000, 0.000000)",
        "(290.000000, 70.000000, 0.000000)",
        "(290.000000, 70.000000, 0.000000)",
        "(290.000000, 70.000000, 0.000000)",
        "(290.000000, 70.000000, 0.000000)",
        "(290.000000, 70.000000, 0.000000)",
        "(290.000000, 70.000000, 0.000000)",
        "(290.000000, 70.000000, 0.000000)",
        "(290.000000, 70.000000, 0.000000)",
        "(290.000000, 70.000000, 0.000000)",
        "(290.000000, 70.000000, 0.000000)",
        "(290.000000, 70.000000, 0.000000)",
        "(290.000000, 70.000000, 0.000000)",
        "(290.000000, 70.000000, 0.000000)",
        "(290.000000, 70.000000, 0.000000)",
        "(290.000000, 70.000000, 0.000000)",
        "(290.000000, 70.000000, 0.000000)",
        "(290.000000, 70.000000, 0.000000)",
        "(290.000000, 70.000000, 0.000000)",
        "(290.000000, 70.000000, 0.000000)",
        "(290.000000, 70.000000, 0.000000)",
        "(290.000000, 70.000000, 0.000000)",
        "(290.000000, 70.000000, 0.000000)",
        "(290.000000, 70.000000, 0.000000)",
        "(290.000000, 70.000000, 0.000000)",
        "(290.000000, 70.000000, 0.000000)",
        "(290.000000, 70.000000, 0.000000)",
        "(290.000000, 70.000000, 0.000000)",
        "(290.000000, 70.000000, 0.000000)",
        "(290.000000, 70.000000, 0.000000)",
        "(290.000000, 70.000000, 0.000000)",
        "(290.000000, 70.000000, 0.000000)",
        "(290.000000, 70.000000, 0.000000)",
        "(290.000000, 70.000000, 0.000000)",
        "(290.000000, 70.000000, 0.000000)",
        "(290.000000, 70.000000, 0.000000)",
        "(290.000000, 70.000000, 0.000000)",
        "(290.000000, 70.000000, 0.000000)",
        "(290.000000, 70.000000, 0.000000)",
        "(290.000000, 70.000000, 0.000000)",
        "(290.000000, 70.000000, 0.000000)",
        "(290.000000, 70.000000, 0.000000)",
        "(290.000000, 70.000000, 0.000000)",
        "(290.000000, 70.000000, 0.000000)",
        "(290.000000, 70.000000, 0.000000)",
        "(290.000000, 70.000000, 0.000000)",
        "(290.000000, 70.000000, 0.000000)",
        "(290.000000, 70.000000, 0.000000)",
        "(290.000000, 70.000000, 0.000000)",
        "(290.000000, 70.000000, 0.000000)",
        "(290.000000, 70.000000, 0.000000)",
        "(290.000000, 70.000000, 0.000000)",
        "(290.000000, 70.000000, 0.000000)",
        "(290.000000, 70.000000, 0.000000)",
        "(290.000000, 70.000000, 0.000000)",
        "(290.000000, 70.000000, 0.000000)",
        "(290.000000, 70.000000, 0.000000)",
        "(290.000000, 70.000000, 0.000000)",
        "(290.000000, 70.000000, 0.000000)",
        "(290.000000, 70.000000, 0.000000)",
        "(290.000000, 70.000000, 0.000000)",
        "(290.000000, 70.000000, 0.000000)",
        "(290.000000, 70.000000, 0.000000)",
        "(290.000000, 70.000000, 0.000000)",
        "(290.000000, 70.000000, 0.000000)",
        "(290.000000, 70.000000, 0.000000)",
        "(290.000000, 70.000000, 0.000000)",
        "(290.000000, 70.000000, 0.000000)",
        "(290.000000, 70.000000, 0.000000)",
        "(290.000000, 70.000000, 0.000000)",
        "(290.000000, 70.000000, 0.000000)",
        "(290.000000, 70.000000, 0.000000)",
        "(290.000000, 70.000000, 0.000000)",
        "(290.000000, 70.000000, 0.000000)",
        "(290.000000, 70.000000, 0.000000)",
        "(290.000000, 70.000000, 0.000000)",
        "(290.000000, 70.000000, 0.000000)",
        "(290.000000, 70.000000, 0.000000)",
        "(290.000000, 70.000000, 0.000000)",
        "(290.000000, 70.000000, 0.000000)",
        "(290.000000, 70.000000, 0.000000)",
        "(290.000000, 70.000000, 0.000000)",
        "(290.000000, 70.000000, 0.000000)",
        "(290.000000, 70.000000, 0.000000)",
        "(290.000000, 70.000000, 0.000000)",
        "(290.000000, 70.000000, 0.000000)",
        "(290.000000, 70.000000, 0.000000)",
        "(290.000000, 70.000000, 0.000000)",
        "(290.000000, 70.000000, 0.000000)",
        "(290.000000, 70.000000, 0.000000)",
        "(290.000000, 70.000000, 0.000000)",
        "(290.000000, 70.000000, 0.000000)",
        "(290.000000, 70.000000, 0.000000)",
        "(290.000000, 70.000000, 0.000000)",
        "(290.000000, 70.000000, 0.000000)",
        "(290.000000, 70.000000, 0.000000)",
        "(290.000000, 70.000000, 0.000000)",
        "(290.000000, 70.000000, 0.000000)",
        "(290.000000, 70.000000, 0.000000)",
        "(290.000000, 70.000000, 0.000000)",
        "(290.000000, 70.000000, 0.000000)",
        "(290.000000, 70.000000, 0.000000)",
        "(290.000000, 70.000000, 0.000000)",
        "(290.000000, 70.000000, 0.000000)",
        "(290.000000, 70.000000, 0.000000)",
        "(290.000000, 70.000000, 0.000000)",
        "(290.000000, 70.000000, 0.000000)",
        "(290.000000, 70.000000, 0.000000)",
        "(290.000000, 70.000000, 0.000000)",
        "(290.000000, 70.000000, 0.000000)",
        "(290.000000, 70.000000, 0.000000)",
        "(290.000000, 70.000000, 0.000000)",
        "(290.000000, 70.000000, 0.000000)",
        "(290.000000, 70.000000, 0.000000)",
        "(290.000000, 70.000000, 0.000000)",
        "(290.000000, 70.000000, 0.000000)",
        "(290.000000, 70.000000, 0.000000)",
        "(290.000000, 70.000000, 0.000000)",
        "(290.000000, 70.000000, 0.000000)",
        "(290.000000, 70.000000, 0.000000)",
        "(290.000000, 70.000000, 0.000000)",
        "(290.000000, 70.000000, 0.000000)",
        "(290.000000, 70.000000, 0.000000)",
        "(290.000000, 70.000000, 0.000000)",
        "(290.000000, 70.000000, 0.000000)",
        "(290.000000, 70.000000, 0.000000)",
        "(290.000000, 70.000000, 0.000000)",
        "(290.000000, 70.000000, 0.000000)",
        "(290.000000, 70.000000, 0.000000)",
        "(290.000000, 70.000000, 0.000000)",
        "(290.000000, 70.000000, 0.000000)",
        "(290.000000, 70.000000, 0.000000)",
        "(290.000000, 70.000000, 0.000000)",
        "(290.000000, 70.000000, 0.000000)",
        "(290.000000, 70.000000, 0.000000)",
        "(290.000000, 70.000000, 0.000000)",
        "(290.000000, 70.000000, 0.000000)",
        "(290.000000, 70.000000, 0.000000)",
        "(290.000000, 70.000000, 0.000000)",
        "(290.000000, 70.000000, 0.000000)",
        "(290.000000, 70.000000, 0.000000)",
        "(290.000000, 70.000000, 0.000000)",
        "(290.000000, 70.000000, 0.000000)",
        "(290.000000, 70.000000, 0.000000)",
        "(290.000000, 70.000000, 0.000000)",
        "(290.000000, 70.000000, 0.000000)",
        "(290.000000, 70.000000, 0.000000)",
        "(290.000000, 70.000000, 0.000000)",
        "(290.000000, 70.000000, 0.000000)",
        "(290.000000, 70.000000, 0.000000)",
        "(290.000000, 70.000000, 0.000000)",
        "(290.000000, 70.000000, 0.000000)",
        "(290.000000, 70.000000, 0.000000)",
        "(290.000000, 70.000000, 0.000000)",
        "(290.000000, 70.000000, 0.000000)",
        "(290.000000, 70.000000, 0.000000)",
        "(290.000000, 70.000000, 0.000000)",
        "(290.000000, 70.000000, 0.000000)",
        "(290.000000, 70.000000, 0.000000)",
        "(290.000000, 70.000000, 0.000000)",
        "(290.000000, 70.000000, 0.000000)",
        "(290.000000, 70.000000, 0.000000)",
        "(290.000000, 70.000000, 0.000000)",
        "(290.000000, 70.000000, 0.000000)",
        "(290.000000, 70.000000, 0.000000)",
        "(290.000000, 70.000000, 0.000000)",
        "(290.000000, 70.000000, 0.000000)",
        "(290.000000, 70.000000, 0.000000)",
        "(290.000000, 70.000000, 0.000000)",
        "(290.000000, 70.000000, 0.000000)",
        "(290.000000, 70.000000, 0.000000)",
        "(290.000000, 70.000000, 0.000000)",
        "(290.000000, 70.000000, 0.000000)",
        "(290.000000, 70.000000, 0.000000)",
        "(290.000000, 70.000000, 0.000000)",
        "(290.000000, 70.000000, 0.000000)",
        "(290.000000, 70.000000, 0.000000)",
        "(290.000000, 70.000000, 0.000000)",
        "(290.000000, 70.000000, 0.000000)",
        "(290.000000, 70.000000, 0.000000)",
        "(290.000000, 70.000000, 0.000000)",
        "(290.000000, 70.000000, 0.000000)",
        "(290.000000, 70.000000, 0.000000)",
        "(290.000000, 70.000000, 0.000000)",
        "(290.000000, 70.000000, 0.000000)",
        "(290.000000, 70.000000, 0.000000)",
        "(290.000000, 70.000000, 0.000000)",
        "(290.000000, 70.000000, 0.000000)",
        "(290.000000, 70.000000, 0.000000)",
        "(290.000000, 70.000000, 0.000000)",
        "(290.000000, 70.000000, 0.000000)",
        "(290.000000, 70.000000, 0.000000)",
        "(290.000000, 70.000000, 0.000000)",
        "(290.000000, 70.000000, 0.000000)",
        "(290.000000, 70.000000, 0.000000)",
        "(290.000000, 70.000000, 0.000000)",
        "(290.000000, 70.000000, 0.000000)",
        "(290.000000, 70.000000, 0.000000)",
        "(290.000000, 70.000000, 0.000000)",
        "(290.000000, 70.000000, 0.000000)",
        "(290.000000, 70.000000, 0.000000)",
        "(290.000000, 70.000000, 0.000000)",
        "(290.000000, 70.000000, 0.000000)",
        "(290.000000, 70.000000, 0.000000)",
        "(290.000000, 70.000000, 0.000000)",
        "(290.000000, 70.000000, 0.000000)",
        "(290.000000, 70.000000, 0.000000)",
        "(290.000000, 70.000000, 0.000000)",
        "(290.000000, 70.000000, 0.000000)",
        "(290.000000, 70.000000, 0.000000)",
        "(290.000000, 70.000000, 0.000000)",
        "(290.000000, 70.000000, 0.000000)",
        "(290.000000, 70.000000, 0.000000)",
        "(290.000000, 70.000000, 0.000000)",
        "(290.000000, 70.000000, 0.000000)",
        "(290.000000, 70.000000, 0.000000)",
        "(290.000000, 70.000000, 0.000000)",
        "(290.000000, 70.000000, 0.000000)",
        "(290.000000, 70.000000, 0.000000)",
        "(290.000000, 70.000000, 0.000000)",
        "(290.000000, 70.000000, 0.000000)",
        "(290.000000, 70.000000, 0.000000)",
        "(290.000000, 70.000000, 0.000000)",
        "(290.000000, 70.000000, 0.000000)",
        "(290.000000, 70.000000, 0.000000)",
        "(290.000000, 70.000000, 0.000000)",
        "(290.000000, 70.000000, 0.000000)",
        "(290.000000, 70.000000, 0.000000)",
        "(290.000000, 70.000000, 0.000000)",
        "(290.000000, 70.000000, 0.000000)",
        "(290.000000, 70.000000, 0.000000)",
        "(290.000000, 70.000000, 0.000000)",
        "(290.000000, 70.000000, 0.000000)",
        "(290.000000, 70.000000, 0.000000)",
        "(290.000000, 70.000000, 0.000000)",
        "(290.000000, 70.000000, 0.000000)",
        "(290.000000, 70.000000, 0.000000)",
        "(290.000000, 70.000000, 0.000000)",
        "(290.000000, 70.000000, 0.000000)",
        "(290.000000, 70.000000, 0.000000)",
        "(290.000000, 70.000000, 0.000000)",
        "(290.000000, 70.000000, 0.000000)",
        "(290.000000, 70.000000, 0.000000)",
        "(290.000000, 70.000000, 0.000000)",
        "(290.000000, 70.000000, 0.000000)",
        "(290.000000, 70.000000, 0.000000)",
        "(290.000000, 70.000000, 0.000000)",
        "(290.000000, 70.000000, 0.000000)",
        "(290.000000, 70.000000, 0.000000)",
        "(290.000000, 70.000000, 0.000000)",
        "(290.000000, 70.000000, 0.000000)",
        "(290.000000, 70.000000, 0.000000)",
        "(290.000000, 70.000000, 0.000000)",
        "(290.000000, 70.000000, 0.000000)",
        "(290.000000, 70.000000, 0.000000)",
        "(290.000000, 70.000000, 0.000000)",
        "(290.000000, 70.000000, 0.000000)",
        "(290.000000, 70.000000, 0.000000)",
        "(290.000000, 70.000000, 0.000000)",
        "(290.000000, 70.000000, 0.000000)",
        "(290.000000, 70.000000, 0.000000)",
        "(290.000000, 70.000000, 0.000000)",
        "(290.000000, 70.000000, 0.000000)",
        "(290.000000, 70.000000, 0.000000)",
        "(290.000000, 70.000000, 0.000000)",
        "(290.000000, 70.000000, 0.000000)",
        "(290.000000, 70.000000, 0.000000)",
        "(290.000000, 70.000000, 0.000000)",
        "(290.000000, 70.000000, 0.000000)",
        "(290.000000, 70.000000, 0.000000)",
        "(290.000000, 70.000000, 0.000000)",
        "(290.000000, 70.000000, 0.000000)",
        "(290.000000, 70.000000, 0.000000)",
        "(290.000000, 70.000000, 0.000000)",
        "(290.000000, 70.000000, 0.000000)",
        "(290.000000, 70.000000, 0.000000)",
        "(290.000000, 70.000000, 0.000000)",
        "(290.000000, 70.000000, 0.000000)",
        "(290.000000, 70.000000, 0.000000)",
        "(290.000000, 70.000000, 0.000000)",
        "(290.000000, 70.000000, 0.000000)",
        "(290.000000, 70.000000, 0.000000)",
        "(290.000000, 70.000000, 0.000000)",
        "(290.000000, 70.000000, 0.000000)",
        "(290.000000, 70.000000, 0.000000)",
        "(290.000000, 70.000000, 0.000000)",
        "(290.000000, 70.000000, 0.000000)",
        "(290.000000, 70.000000, 0.000000)",
        "(290.000000, 70.000000, 0.000000)",
        "(290.000000, 70.000000, 0.000000)",
        "(290.000000, 70.000000, 0.000000)",
        "(290.000000, 70.000000, 0.000000)",
        "(290.000000, 70.000000, 0.000000)",
        "(290.000000, 70.000000, 0.000000)",
        "(290.000000, 70.000000, 0.000000)",
        "(290.000000, 70.000000, 0.000000)",
        "(290.000000, 70.000000, 0.000000)",
        "(290.000000, 70.000000, 0.000000)",
        "(290.000000, 70.000000, 0.000000)",
        "(290.000000, 70.000000, 0.000000)",
        "(290.000000, 70.000000, 0.000000)",
        "(290.000000, 70.000000, 0.000000)",
        "(290.000000, 70.000000, 0.000000)",
        "(290.000000, 70.000000, 0.000000)",
        "(290.000000, 70.000000, 0.000000)",
        "(290.000000, 70.000000, 0.000000)",
        "(290.000000, 70.000000, 0.000000)",
        "(290.000000, 70.000000, 0.000000)",
        "(290.000000, 70.000000, 0.000000)",
        "(290.000000, 70.000000, 0.000000)",
        "(290.000000, 70.000000, 0.000000)",
        "(290.000000, 70.000000, 0.000000)",
        "(290.000000, 70.000000, 0.000000)",
        "(290.000000, 70.000000, 0.000000)",
        "(290.000000, 70.000000, 0.000000)",
        "(290.000000, 70.000000, 0.000000)",
        "(290.000000, 70.000000, 0.000000)",
        "(290.000000, 70.000000, 0.000000)",
        "(290.000000, 70.000000, 0.000000)",
        "(290.000000, 70.000000, 0.000000)",
        "(290.000000, 70.000000, 0.000000)",
        "(290.000000, 70.000000, 0.000000)",
        "(290.000000, 70.000000, 0.000000)",
        "(290.000000, 70.000000, 0.000000)",
        "(290.000000, 70.000000, 0.000000)",
        "(290.000000, 70.000000, 0.000000)",
        "(290.000000, 70.000000, 0.000000)",
        "(290.000000, 70.000000, 0.000000)",
        "(290.000000, 70.000000, 0.000000)",
        "(290.000000, 70.000000, 0.000000)",
        "(290.000000, 70.000000, 0.000000)",
        "(290.000000, 70.000000, 0.000000)",
        "(290.000000, 70.000000, 0.000000)",
        "(290.000000, 70.000000, 0.000000)",
        "(290.000000, 70.000000, 0.000000)",
        "(290.000000, 70.000000, 0.000000)",
        "(290.000000, 70.000000, 0.000000)",
        "(290.000000, 70.000000, 0.000000)",
        "(290.000000, 70.000000, 0.000000)",
        "(290.000000, 70.000000, 0.000000)",
        "(290.000000, 70.000000, 0.000000)",
        "(290.000000, 70.000000, 0.000000)",
        "(290.000000, 70.000000, 0.000000)",
        "(290.000000, 70.000000, 0.000000)",
        "(290.000000, 70.000000, 0.000000)",
        "(290.000000, 70.000000, 0.000000)",
        "(290.000000, 70.000000, 0.000000)",
        "(290.000000, 70.000000, 0.000000)",
        "(290.000000, 70.000000, 0.000000)",
        "(290.000000, 70.000000, 0.000000)",
        "(290.000000, 70.000000, 0.000000)",
        "(290.000000, 70.000000, 0.000000)",
        "(290.000000, 70.000000, 0.000000)",
        "(290.000000, 70.000000, 0.000000)",
        "(290.000000, 70.000000, 0.000000)",
        "(290.000000, 70.000000, 0.000000)",
        "(290.000000, 70.000000, 0.000000)",
        "(290.000000, 70.000000, 0.000000)",
        "(290.000000, 70.000000, 0.000000)",
        "(290.000000, 70.000000, 0.000000)",
        "(290.000000, 70.000000, 0.000000)",
        "(290.000000, 70.000000, 0.000000)",
        "(290.000000, 70.000000, 0.000000)",
        "(290.000000, 70.000000, 0.000000)",
        "(290.000000, 70.000000, 0.000000)",
        "(290.000000, 70.000000, 0.000000)",
        "(290.000000, 70.000000, 0.000000)",
        "(290.000000, 70.000000, 0.000000)",
        "(290.000000, 70.000000, 0.000000)",
        "(290.000000, 70.000000, 0.000000)",
        "(290.000000, 70.000000, 0.000000)",
        "(290.000000, 70.000000, 0.000000)",
        "(290.000000, 70.000000, 0.000000)",
        "(290.000000, 70.000000, 0.000000)",
        "(290.000000, 70.000000, 0.000000)",
        "(290.000000, 70.000000, 0.000000)",
        "(290.000000, 70.000000, 0.000000)",
        "(290.000000, 70.000000, 0.000000)",
        "(290.000000, 70.000000, 0.000000)",
        "(290.000000, 70.000000, 0.000000)",
        "(290.000000, 70.000000, 0.000000)",
        "(290.000000, 70.000000, 0.000000)",
        "(290.000000, 70.000000, 0.000000)",
        "(290.000000, 70.000000, 0.000000)",
        "(290.000000, 70.000000, 0.000000)",
        "(290.000000, 70.000000, 0.000000)",
        "(290.000000, 70.000000, 0.000000)",
        "(290.000000, 70.000000, 0.000000)",
        "(290.000000, 70.000000, 0.000000)",
        "(290.000000, 70.000000, 0.000000)",
        "(290.000000, 70.000000, 0.000000)",
        "(290.000000, 70.000000, 0.000000)",
        "(290.000000, 70.000000, 0.000000)",
        "(290.000000, 70.000000, 0.000000)",
        "(290.000000, 70.000000, 0.000000)",
        "(290.000000, 70.000000, 0.000000)",
        "(290.000000, 70.000000, 0.000000)",
        "(290.000000, 70.000000, 0.000000)",
        "(290.000000, 70.000000, 0.000000)",
        "(290.000000, 70.000000, 0.000000)",
        "(290.000000, 70.000000, 0.000000)",
        "(290.000000, 70.000000, 0.000000)",
        "(290.000000, 70.000000, 0.000000)",
        "(290.000000, 70.000000, 0.000000)",
        "(290.000000, 70.000000, 0.000000)",
        "(290.000000, 70.000000, 0.000000)",
        "(290.000000, 70.000000, 0.000000)",
        "(290.000000, 70.000000, 0.000000)",
        "(290.000000, 70.000000, 0.000000)",
        "(290.000000, 70.000000, 0.000000)",
        "(290.000000, 70.000000, 0.000000)",
        "(290.000000, 70.000000, 0.000000)",
        "(290.000000, 70.000000, 0.000000)",
        "(290.000000, 70.000000, 0.000000)",
        "(290.000000, 70.000000, 0.000000)",
        "(290.000000, 70.000000, 0.000000)",
        "(290.000000, 70.000000, 0.000000)",
        "(290.000000, 70.000000, 0.000000)",
        "(290.000000, 70.000000, 0.000000)",
        "(290.000000, 70.000000, 0.000000)",
        "(290.000000, 70.000000, 0.000000)",
        "(290.000000, 70.000000, 0.000000)",
        "(290.000000, 70.000000, 0.000000)",
        "(290.000000, 70.000000, 0.000000)",
        "(290.000000, 70.000000, 0.000000)",
        "(290.000000, 70.000000, 0.000000)",
        "(290.000000, 70.000000, 0.000000)",
        "(290.000000, 70.000000, 0.000000)",
        "(290.000000, 70.000000, 0.000000)",
        "(290.000000, 70.000000, 0.000000)",
        "(290.000000, 70.000000, 0.000000)",
        "(290.000000, 70.000000, 0.000000)",
        "(290.000000, 70.000000, 0.000000)",
        "(290.000000, 70.000000, 0.000000)",
        "(290.000000, 70.000000, 0.000000)",
        "(290.000000, 70.000000, 0.000000)",
        "(290.000000, 70.000000, 0.000000)",
        "(290.000000, 70.000000, 0.000000)",
        "(290.000000, 70.000000, 0.000000)",
        "(290.000000, 70.000000, 0.000000)",
        "(290.000000, 70.000000, 0.000000)",
        "(290.000000, 70.000000, 0.000000)",
        "(290.000000, 70.000000, 0.000000)",
        "(290.000000, 70.000000, 0.000000)",
        "(290.000000, 70.000000, 0.000000)",
        "(290.000000, 70.000000, 0.000000)",
        "(290.000000, 70.000000, 0.000000)",
        "(290.000000, 70.000000, 0.000000)",
        "(290.000000, 70.000000, 0.000000)",
        "(290.000000, 70.000000, 0.000000)",
        "(290.000000, 70.000000, 0.000000)",
        "(290.000000, 70.000000, 0.000000)",
        "(290.000000, 70.000000, 0.000000)",
        "(290.000000, 70.000000, 0.000000)",
        "(290.000000, 70.000000, 0.000000)",
        "(290.000000, 70.000000, 0.000000)",
        "(290.000000, 70.000000, 0.000000)",
        "(290.000000, 70.000000, 0.000000)",
        "(290.000000, 70.000000, 0.000000)",
        "(290.000000, 70.000000, 0.000000)",
        "(290.000000, 70.000000, 0.000000)",
        "(290.000000, 70.000000, 0.000000)",
        "(290.000000, 70.000000, 0.000000)",
        "(290.000000, 70.000000, 0.000000)",
        "(290.000000, 70.000000, 0.000000)",
        "(290.000000, 70.000000, 0.000000)",
        "(290.000000, 70.000000, 0.000000)",
        "(290.000000, 70.000000, 0.000000)",
        "(290.000000, 70.000000, 0.000000)",
        "(290.000000, 70.000000, 0.000000)",
        "(290.000000, 70.000000, 0.000000)",
        "(290.000000, 70.000000, 0.000000)",
        "(290.000000, 70.000000, 0.000000)",
        "(290.000000, 70.000000, 0.000000)",
        "(290.000000, 70.000000, 0.000000)",
        "(290.000000, 70.000000, 0.000000)",
        "(290.000000, 70.000000, 0.000000)",
        "(290.000000, 70.000000, 0.000000)",
        "(290.000000, 70.000000, 0.000000)",
        "(290.000000, 70.000000, 0.000000)",
        "(290.000000, 70.000000, 0.000000)",
        "(290.000000, 70.000000, 0.000000)",
        "(290.000000, 70.000000, 0.000000)",
        "(290.000000, 70.000000, 0.000000)",
        "(290.000000, 70.000000, 0.000000)",
        "(290.000000, 70.000000, 0.000000)",
        "(290.000000, 70.000000, 0.000000)",
        "(290.000000, 70.000000, 0.000000)",
        "(290.000000, 70.000000, 0.000000)",
        "(290.000000, 70.000000, 0.000000)",
        "(290.000000, 70.000000, 0.000000)",
        "(290.000000, 70.000000, 0.000000)",
        "(290.000000, 70.000000, 0.000000)",
        "(290.000000, 70.000000, 0.000000)",
        "(290.000000, 70.000000, 0.000000)",
        "(290.000000, 70.000000, 0.000000)",
        "(290.000000, 70.000000, 0.000000)",
        "(290.000000, 70.000000, 0.000000)",
        "(290.000000, 70.000000, 0.000000)",
        "(290.000000, 70.000000, 0.000000)",
        "(290.000000, 70.000000, 0.000000)",
        "(290.000000, 70.000000, 0.000000)",
        "(290.000000, 70.000000, 0.000000)",
        "(290.000000, 70.000000, 0.000000)",
        "(290.000000, 70.000000, 0.000000)",
        "(290.000000, 70.000000, 0.000000)",
        "(290.000000, 70.000000, 0.000000)",
        "(290.000000, 70.000000, 0.000000)",
        "(290.000000, 70.000000, 0.000000)",
        "(290.000000, 70.000000, 0.000000)",
        "(290.000000, 70.000000, 0.000000)",
        "(290.000000, 70.000000, 0.000000)",
        "(290.000000, 70.000000, 0.000000)",
        "(290.000000, 70.000000, 0.000000)",
        "(290.000000, 70.000000, 0.000000)",
        "(290.000000, 70.000000, 0.000000)",
        "(290.000000, 70.000000, 0.000000)",
        "(290.000000, 70.000000, 0.000000)",
        "(290.000000, 70.000000, 0.000000)",
        "(290.000000, 70.000000, 0.000000)",
        "(290.000000, 70.000000, 0.000000)",
        "(290.000000, 70.000000, 0.000000)",
        "(290.000000, 70.000000, 0.000000)",
        "(290.000000, 70.000000, 0.000000)",
        "(290.000000, 70.000000, 0.000000)",
        "(290.000000, 70.000000, 0.000000)",
        "(290.000000, 70.000000, 0.000000)",
        "(290.000000, 70.000000, 0.000000)",
        "(290.000000, 70.000000, 0.000000)",
        "(290.000000, 70.000000, 0.000000)",
        "(290.000000, 70.000000, 0.000000)",
        "(290.000000, 70.000000, 0.000000)",
        "(290.000000, 70.000000, 0.000000)",
        "(290.000000, 70.000000, 0.000000)",
        "(290.000000, 70.000000, 0.000000)",
        "(290.000000, 70.000000, 0.000000)",
        "(290.000000, 70.000000, 0.000000)",
        "(290.000000, 70.000000, 0.000000)",
        "(290.000000, 70.000000, 0.000000)",
        "(290.000000, 70.000000, 0.000000)",
        "(290.000000, 70.000000, 0.000000)",
        "(290.000000, 70.000000, 0.000000)",
        "(290.000000, 70.000000, 0.000000)",
        "(290.000000, 70.000000, 0.000000)",
        "(290.000000, 70.000000, 0.000000)",
        "(290.000000, 70.000000, 0.000000)",
        "(290.000000, 70.000000, 0.000000)",
        "(290.000000, 70.000000, 0.000000)",
        "(290.000000, 70.000000, 0.000000)",
        "(290.000000, 70.000000, 0.000000)",
        "(290.000000, 70.000000, 0.000000)",
        "(290.000000, 70.000000, 0.000000)",
        "(290.000000, 70.000000, 0.000000)",
        "(290.000000, 70.000000, 0.000000)",
        "(290.000000, 70.000000, 0.000000)",
        "(290.000000, 70.000000, 0.000000)",
        "(290.000000, 70.000000, 0.000000)",
        "(290.000000, 70.000000, 0.000000)",
        "(290.000000, 70.000000, 0.000000)",
        "(290.000000, 70.000000, 0.000000)",
        "(290.000000, 70.000000, 0.000000)",
        "(290.000000, 70.000000, 0.000000)",
        "(290.000000, 70.000000, 0.000000)",
        "(290.000000, 70.000000, 0.000000)",
        "(290.000000, 70.000000, 0.000000)",
        "(290.000000, 70.000000, 0.000000)",
        "(290.000000, 70.000000, 0.000000)",
        "(290.000000, 70.000000, 0.000000)",
        "(290.000000, 70.000000, 0.000000)",
        "(290.000000, 70.000000, 0.000000)",
        "(290.000000, 70.000000, 0.000000)",
        "(290.000000, 70.000000, 0.000000)",
        "(290.000000, 70.000000, 0.000000)",
        "(290.000000, 70.000000, 0.000000)",
        "(290.000000, 70.000000, 0.000000)",
        "(290.000000, 70.000000, 0.000000)",
        "(290.000000, 70.000000, 0.000000)",
        "(290.000000, 70.000000, 0.000000)",
        "(290.000000, 70.000000, 0.000000)",
        "(290.000000, 70.000000, 0.000000)",
        "(290.000000, 70.000000, 0.000000)",
        "(290.000000, 70.000000, 0.000000)",
        "(290.000000, 70.000000, 0.000000)",
        "(290.000000, 70.000000, 0.000000)",
        "(290.000000, 70.000000, 0.000000)",
        "(290.000000, 70.000000, 0.000000)",
        "(290.000000, 70.000000, 0.000000)",
        "(290.000000, 70.000000, 0.000000)",
        "(290.000000, 70.000000, 0.000000)",
        "(290.000000, 70.000000, 0.000000)",
        "(290.000000, 70.000000, 0.000000)",
        "(290.000000, 70.000000, 0.000000)",
        "(290.000000, 70.000000, 0.000000)",
        "(290.000000, 70.000000, 0.000000)",
        "(290.000000, 70.000000, 0.000000)",
        "(290.000000, 70.000000, 0.000000)",
        "(290.000000, 70.000000, 0.000000)",
        "(290.000000, 70.000000, 0.000000)",
        "(290.000000, 70.000000, 0.000000)",
        "(290.000000, 70.000000, 0.000000)",
        "(290.000000, 70.000000, 0.000000)",
        "(290.000000, 70.000000, 0.000000)",
        "(290.000000, 70.000000, 0.000000)",
        "(290.000000, 70.000000, 0.000000)",
        "(290.000000, 70.000000, 0.000000)",
        "(290.000000, 70.000000, 0.000000)",
        "(290.000000, 70.000000, 0.000000)",
        "(290.000000, 70.000000, 0.000000)",
        "(290.000000, 70.000000, 0.000000)",
        "(290.000000, 70.000000, 0.000000)",
        "(290.000000, 70.000000, 0.000000)",
        "(290.000000, 70.000000, 0.000000)",
        "(290.000000, 70.000000, 0.000000)",
        "(290.000000, 70.000000, 0.000000)",
        "(290.000000, 70.000000, 0.000000)",
        "(290.000000, 70.000000, 0.000000)",
        "(290.000000, 70.000000, 0.000000)",
        "(290.000000, 70.000000, 0.000000)",
        "(290.000000, 70.000000, 0.000000)",
        "(290.000000, 70.000000, 0.000000)",
        "(290.000000, 70.000000, 0.000000)",
        "(290.000000, 70.000000, 0.000000)",
        "(290.000000, 70.000000, 0.000000)",
        "(290.000000, 70.000000, 0.000000)",
        "(290.000000, 70.000000, 0.000000)",
        "(290.000000, 70.000000, 0.000000)",
        "(290.000000, 70.000000, 0.000000)",
        "(290.000000, 70.000000, 0.000000)",
        "(290.000000, 70.000000, 0.000000)",
        "(290.000000, 70.000000, 0.000000)",
        "(290.000000, 70.000000, 0.000000)",
        "(290.000000, 70.000000, 0.000000)",
        "(290.000000, 70.000000, 0.000000)",
        "(290.000000, 70.000000, 0.000000)",
        "(290.000000, 70.000000, 0.000000)",
        "(290.000000, 70.000000, 0.000000)",
        "(290.000000, 70.000000, 0.000000)",
        "(290.000000, 70.000000, 0.000000)",
        "(290.000000, 70.000000, 0.000000)",
        "(290.000000, 70.000000, 0.000000)",
        "(290.000000, 70.000000, 0.000000)",
        "(290.000000, 70.000000, 0.000000)",
        "(290.000000, 70.000000, 0.000000)",
        "(290.000000, 70.000000, 0.000000)",
        "(290.000000, 70.000000, 0.000000)",
        "(290.000000, 70.000000, 0.000000)",
        "(290.000000, 70.000000, 0.000000)",
        "(290.000000, 70.000000, 0.000000)",
        "(290.000000, 70.000000, 0.000000)",
        "(290.000000, 70.000000, 0.000000)",
        "(290.000000, 70.000000, 0.000000)",
        "(290.000000, 70.000000, 0.000000)",
        "(290.000000, 70.000000, 0.000000)",
        "(290.000000, 70.000000, 0.000000)",
        "(290.000000, 70.000000, 0.000000)",
        "(290.000000, 70.000000, 0.000000)",
        "(290.000000, 70.000000, 0.000000)",
        "(290.000000, 70.000000, 0.000000)",
        "(290.000000, 70.000000, 0.000000)",
        "(290.000000, 70.000000, 0.000000)",
        "(290.000000, 70.000000, 0.000000)",
        "(290.000000, 70.000000, 0.000000)",
        "(290.000000, 70.000000, 0.000000)",
        "(290.000000, 70.000000, 0.000000)",
        "(290.000000, 70.000000, 0.000000)",
        "(290.000000, 70.000000, 0.000000)",
        "(290.000000, 70.000000, 0.000000)",
        "(290.000000, 70.000000, 0.000000)",
        "(290.000000, 70.000000, 0.000000)",
        "(290.000000, 70.000000, 0.000000)",
        "(290.000000, 70.000000, 0.000000)",
        "(290.000000, 70.000000, 0.000000)",
        "(290.000000, 70.000000, 0.000000)",
        "(290.000000, 70.000000, 0.000000)",
        "(290.000000, 70.000000, 0.000000)",
        "(290.000000, 70.000000, 0.000000)",
        "(290.000000, 70.000000, 0.000000)",
        "(290.000000, 70.000000, 0.000000)",
        "(290.000000, 70.000000, 0.000000)",
        "(290.000000, 70.000000, 0.000000)",
        "(290.000000, 70.000000, 0.000000)",
        "(290.000000, 70.000000, 0.000000)",
        "(290.000000, 70.000000, 0.000000)",
        "(290.000000, 70.000000, 0.000000)",
        "(290.000000, 70.000000, 0.000000)",
        "(290.000000, 70.000000, 0.000000)",
        "(290.000000, 70.000000, 0.000000)",
        "(290.000000, 70.000000, 0.000000)",
        "(290.000000, 70.000000, 0.000000)",
        "(290.000000, 70.000000, 0.000000)",
        "(290.000000, 70.000000, 0.000000)",
        "(290.000000, 70.000000, 0.000000)",
        "(290.000000, 70.000000, 0.000000)",
        "(290.000000, 70.000000, 0.000000)",
        "(290.000000, 70.000000, 0.000000)",
        "(290.000000, 70.000000, 0.000000)",
        "(290.000000, 70.000000, 0.000000)",
        "(290.000000, 70.000000, 0.000000)",
        "(290.000000, 70.000000, 0.000000)",
        "(290.000000, 70.000000, 0.000000)",
        "(290.000000, 70.000000, 0.000000)",
        "(290.000000, 70.000000, 0.000000)",
        "(290.000000, 70.000000, 0.000000)",
        "(290.000000, 70.000000, 0.000000)",
        "(290.000000, 70.000000, 0.000000)",
        "(290.000000, 70.000000, 0.000000)",
        "(290.000000, 70.000000, 0.000000)",
        "(290.000000, 70.000000, 0.000000)",
        "(290.000000, 70.000000, 0.000000)",
        "(290.000000, 70.000000, 0.000000)",
        "(290.000000, 70.000000, 0.000000)",
        "(290.000000, 70.000000, 0.000000)",
        "(290.000000, 70.000000, 0.000000)",
        "(290.000000, 70.000000, 0.000000)",
        "(290.000000, 70.000000, 0.000000)",
        "(290.000000, 70.000000, 0.000000)",
        "(290.000000, 70.000000, 0.000000)",
        "(290.000000, 70.000000, 0.000000)",
        "(290.000000, 70.000000, 0.000000)",
        "(290.000000, 70.000000, 0.000000)",
        "(290.000000, 70.000000, 0.000000)",
        "(290.000000, 70.000000, 0.000000)",
        "(290.000000, 70.000000, 0.000000)",
        "(290.000000, 70.000000, 0.000000)",
        "(290.000000, 70.000000, 0.000000)",
        "(290.000000, 70.000000, 0.000000)",
        "(290.000000, 70.000000, 0.000000)",
        "(290.000000, 70.000000, 0.000000)",
        "(290.000000, 70.000000, 0.000000)",
        "(290.000000, 70.000000, 0.000000)",
        "(290.000000, 70.000000, 0.000000)",
        "(290.000000, 70.000000, 0.000000)",
        "(290.000000, 70.000000, 0.000000)",
        "(290.000000, 70.000000, 0.000000)",
        "(290.000000, 70.000000, 0.000000)",
        "(290.000000, 70.000000, 0.000000)",
        "(290.000000, 70.000000, 0.000000)",
        "(290.000000, 70.000000, 0.000000)",
        "(290.000000, 70.000000, 0.000000)",
        "(290.000000, 70.000000, 0.000000)",
        "(290.000000, 70.000000, 0.000000)",
        "(290.000000, 70.000000, 0.000000)",
        "(290.000000, 70.000000, 0.000000)",
        "(290.000000, 70.000000, 0.000000)",
        "(290.000000, 70.000000, 0.000000)",
        "(290.000000, 70.000000, 0.000000)",
        "(290.000000, 70.000000, 0.000000)",
        "(290.000000, 70.000000, 0.000000)",
        "(290.000000, 70.000000, 0.000000)",
        "(290.000000, 70.000000, 0.000000)",
        "(290.000000, 70.000000, 0.000000)",
        "(290.000000, 70.000000, 0.000000)",
        "(290.000000, 70.000000, 0.000000)",
        "(290.000000, 70.000000, 0.000000)",
        "(290.000000, 70.000000, 0.000000)",
        "(290.000000, 70.000000, 0.000000)",
        "(290.000000, 70.000000, 0.000000)",
        "(290.000000, 70.000000, 0.000000)",
        "(290.000000, 70.000000, 0.000000)",
        "(290.000000, 70.000000, 0.000000)",
        "(290.000000, 70.000000, 0.000000)",
        "(290.000000, 70.000000, 0.000000)",
        "(290.000000, 70.000000, 0.000000)",
        "(290.000000, 70.000000, 0.000000)",
        "(290.000000, 70.000000, 0.000000)",
        "(290.000000, 70.000000, 0.000000)",
        "(290.000000, 70.000000, 0.000000)",
        "(290.000000, 70.000000, 0.000000)",
        "(290.000000, 70.000000, 0.000000)",
        "(290.000000, 70.000000, 0.000000)",
        "(290.000000, 70.000000, 0.000000)",
        "(290.000000, 70.000000, 0.000000)",
        "(290.000000, 70.000000, 0.000000)",
        "(290.000000, 70.000000, 0.000000)",
        "(290.000000, 70.000000, 0.000000)",
        "(290.000000, 70.000000, 0.000000)",
        "(290.000000, 70.000000, 0.000000)",
        "(290.000000, 70.000000, 0.000000)",
        "(290.000000, 70.000000, 0.000000)",
        "(290.000000, 70.000000, 0.000000)",
        "(290.000000, 70.000000, 0.000000)",
        "(290.000000, 70.000000, 0.000000)",
        "(290.000000, 70.000000, 0.000000)",
        "(290.000000, 70.000000, 0.000000)",
        "(290.000000, 70.000000, 0.000000)",
        "(290.000000, 70.000000, 0.000000)",
        "(290.000000, 70.000000, 0.000000)",
        "(290.000000, 70.000000, 0.000000)",
        "(290.000000, 70.000000, 0.000000)",
        "(290.000000, 70.000000, 0.000000)",
        "(290.000000, 70.000000, 0.000000)",
        "(290.000000, 70.000000, 0.000000)",
        "(290.000000, 70.000000, 0.000000)",
        "(290.000000, 70.000000, 0.000000)",
        "(290.000000, 70.000000, 0.000000)",
        "(290.000000, 70.000000, 0.000000)",
        "(290.000000, 70.000000, 0.000000)",
        "(290.000000, 70.000000, 0.000000)",
        "(290.000000, 70.000000, 0.000000)",
        "(290.000000, 70.000000, 0.000000)",
        "(290.000000, 70.000000, 0.000000)",
        "(290.000000, 70.000000, 0.000000)",
        "(290.000000, 70.000000, 0.000000)",
        "(290.000000, 70.000000, 0.000000)",
        "(290.000000, 70.000000, 0.000000)",
        "(290.000000, 70.000000, 0.000000)",
        "(290.000000, 70.000000, 0.000000)",
        "(290.000000, 70.000000, 0.000000)",
        "(290.000000, 70.000000, 0.000000)",
        "(290.000000, 70.000000, 0.000000)",
        "(290.000000, 70.000000, 0.000000)",
        "(290.000000, 70.000000, 0.000000)",
        "(290.000000, 70.000000, 0.000000)",
        "(290.000000, 70.000000, 0.000000)",
        "(290.000000, 70.000000, 0.000000)",
        "(290.000000, 70.000000, 0.000000)",
        "(290.000000, 70.000000, 0.000000)",
        "(290.000000, 70.000000, 0.000000)",
        "(290.000000, 70.000000, 0.000000)",
        "(290.000000, 70.000000, 0.000000)",
        "(290.000000, 70.000000, 0.000000)",
        "(290.000000, 70.000000, 0.000000)",
        "(290.000000, 70.000000, 0.000000)",
        "(290.000000, 70.000000, 0.000000)",
        "(290.000000, 70.000000, 0.000000)",
        "(290.000000, 70.000000, 0.000000)",
        "(290.000000, 70.000000, 0.000000)",
        "(290.000000, 70.000000, 0.000000)",
        "(290.000000, 70.000000, 0.000000)",
        "(290.000000, 70.000000, 0.000000)",
        "(290.000000, 70.000000, 0.000000)",
        "(290.000000, 70.000000, 0.000000)",
        "(290.000000, 70.000000, 0.000000)",
        "(290.000000, 70.000000, 0.000000)",
        "(290.000000, 70.000000, 0.000000)",
        "(290.000000, 70.000000, 0.000000)",
        "(290.000000, 70.000000, 0.000000)",
        "(290.000000, 70.000000, 0.000000)",
        "(290.000000, 70.000000, 0.000000)",
        "(290.000000, 70.000000, 0.000000)",
        "(290.000000, 70.000000, 0.000000)",
        "(290.000000, 70.000000, 0.000000)",
        "(290.000000, 70.000000, 0.000000)",
        "(290.000000, 70.000000, 0.000000)",
        "(290.000000, 70.000000, 0.000000)",
        "(290.000000, 70.000000, 0.000000)",
        "(290.000000, 70.000000, 0.000000)",
        "(290.000000, 70.000000, 0.000000)",
        "(290.000000, 70.000000, 0.000000)",
        "(290.000000, 70.000000, 0.000000)",
        "(290.000000, 70.000000, 0.000000)",
        "(290.000000, 70.000000, 0.000000)",
        "(290.000000, 70.000000, 0.000000)",
        "(290.000000, 70.000000, 0.000000)",
        "(290.000000, 70.000000, 0.000000)",
        "(290.000000, 70.000000, 0.000000)",
        "(290.000000, 70.000000, 0.000000)",
        "(290.000000, 70.000000, 0.000000)",
        "(290.000000, 70.000000, 0.000000)",
        "(290.000000, 70.000000, 0.000000)",
        "(290.000000, 70.000000, 0.000000)",
        "(290.000000, 70.000000, 0.000000)",
        "(290.000000, 70.000000, 0.000000)",
        "(290.000000, 70.000000, 0.000000)",
        "(290.000000, 70.000000, 0.000000)",
        "(290.000000, 70.000000, 0.000000)",
        "(290.000000, 70.000000, 0.000000)",
        "(290.000000, 70.000000, 0.000000)",
        "(290.000000, 70.000000, 0.000000)",
        "(290.000000, 70.000000, 0.000000)",
        "(290.000000, 70.000000, 0.000000)",
        "(290.000000, 70.000000, 0.000000)",
        "(290.000000, 70.000000, 0.000000)",
        "(290.000000, 70.000000, 0.000000)",
        "(290.000000, 70.000000, 0.000000)",
        "(290.000000, 70.000000, 0.000000)",
        "(290.000000, 70.000000, 0.000000)",
        "(290.000000, 70.000000, 0.000000)",
        "(290.000000, 70.000000, 0.000000)",
        "(290.000000, 70.000000, 0.000000)",
        "(290.000000, 70.000000, 0.000000)",
        "(290.000000, 70.000000, 0.000000)",
        "(290.000000, 70.000000, 0.000000)",
        "(290.000000, 70.000000, 0.000000)",
        "(290.000000, 70.000000, 0.000000)",
        "(290.000000, 70.000000, 0.000000)",
        "(290.000000, 70.000000, 0.000000)",
        "(290.000000, 70.000000, 0.000000)",
        "(290.000000, 70.000000, 0.000000)",
        "(290.000000, 70.000000, 0.000000)",
        "(290.000000, 70.000000, 0.000000)",
        "(290.000000, 70.000000, 0.000000)",
        "(290.000000, 70.000000, 0.000000)",
        "(290.000000, 70.000000, 0.000000)",
        "(290.000000, 70.000000, 0.000000)",
        "(290.000000, 70.000000, 0.000000)",
        "(290.000000, 70.000000, 0.000000)",
        "(290.000000, 70.000000, 0.000000)",
        "(290.000000, 70.000000, 0.000000)",
        "(290.000000, 70.000000, 0.000000)",
        "(290.000000, 70.000000, 0.000000)",
        "(290.000000, 70.000000, 0.000000)",
        "(290.000000, 70.000000, 0.000000)",
        "(290.000000, 70.000000, 0.000000)",
        "(290.000000, 70.000000, 0.000000)",
        "(290.000000, 70.000000, 0.000000)",
        "(290.000000, 70.000000, 0.000000)",
        "(290.000000, 70.000000, 0.000000)",
        "(290.000000, 70.000000, 0.000000)",
        "(290.000000, 70.000000, 0.000000)",
        "(290.000000, 70.000000, 0.000000)",
        "(290.000000, 70.000000, 0.000000)",
        "(290.000000, 70.000000, 0.000000)",
        "(290.000000, 70.000000, 0.000000)",
        "(290.000000, 70.000000, 0.000000)",
        "(290.000000, 70.000000, 0.000000)",
        "(290.000000, 70.000000, 0.000000)",
        "(290.000000, 70.000000, 0.000000)",
        "(290.000000, 70.000000, 0.000000)",
        "(290.000000, 70.000000, 0.000000)",
        "(290.000000, 70.000000, 0.000000)",
        "(290.000000, 70.000000, 0.000000)",
        "(290.000000, 70.000000, 0.000000)",
        "(290.000000, 70.000000, 0.000000)",
        "(290.000000, 70.000000, 0.000000)",
        "(290.000000, 70.000000, 0.000000)",
        "(290.000000, 70.000000, 0.000000)",
        "(290.000000, 70.000000, 0.000000)",
        "(290.000000, 70.000000, 0.000000)",
        "(290.000000, 70.000000, 0.000000)",
        "(290.000000, 70.000000, 0.000000)",
        "(290.000000, 70.000000, 0.000000)",
        "(290.000000, 70.000000, 0.000000)",
        "(290.000000, 70.000000, 0.000000)",
        "(290.000000, 70.000000, 0.000000)",
        "(290.000000, 70.000000, 0.000000)",
        "(290.000000, 70.000000, 0.000000)",
        "(290.000000, 70.000000, 0.000000)",
        "(290.000000, 70.000000, 0.000000)",
        "(290.000000, 70.000000, 0.000000)",
        "(290.000000, 70.000000, 0.000000)",
[truncated: 256,109 more chars]
