# Supplementary material for: Playing the mirror game in virtual reality with an autonomous character
Source: Sci Rep. 2022 Dec 9;12:21329. doi: 10.1038/s41598-022-25197-z (PMC9734752; doi:10.1038/s41598-022-25197-z)
Supplement: Supplementary file 2 — Supplementary Information 1. [file 41598_2022_25197_MOESM2_ESM.zip › Data/Couple18/condition3_trial1_player2.json]

{
    "isFemale": false,
    "eyesLevel": 1.684356689453125,
    "timestamps": [
        0.0,
        0.02001953125,
        0.040008544921875,
        0.05999755859375,
        0.08001708984375,
        0.100006103515625,
        0.1199951171875,
        0.1400146484375,
        0.160003662109375,
        0.17999267578125,
        0.20001220703125,
        0.220001220703125,
        0.240020751953125,
        0.260009765625,
        0.279998779296875,
        0.300018310546875,
        0.32000732421875,
        0.339996337890625,
        0.360015869140625,
        0.3800048828125,
        0.399993896484375,
        0.420013427734375,
        0.44000244140625,
        0.46002197265625,
        0.480010986328125,
        0.5,
        0.52001953125,
        0.540008544921875,
        0.55999755859375,
        0.58001708984375,
        0.600006103515625,
        0.6199951171875,
        0.6400146484375,
        0.660003662109375,
        0.67999267578125,
        0.70001220703125,
        0.720001220703125,
        0.740020751953125,
        0.760009765625,
        0.779998779296875,
        0.800018310546875,
        0.82000732421875,
        0.839996337890625,
        0.860015869140625,
        0.8800048828125,
        0.899993896484375,
        0.920013427734375,
        0.94000244140625,
        0.96002197265625,
        0.980010986328125,
        1.0,
        1.02001953125,
        1.040008544921875,
        1.05999755859375,
        1.08001708984375,
        1.100006103515625,
        1.1199951171875,
        1.1400146484375,
        1.160003662109375,
        1.17999267578125,
        1.20001220703125,
        1.220001220703125,
        1.240020751953125,
        1.260009765625,
        1.279998779296875,
        1.300018310546875,
        1.32000732421875,
        1.339996337890625,
        1.360015869140625,
        1.3800048828125,
        1.399993896484375,
        1.420013427734375,
        1.44000244140625,
        1.46002197265625,
        1.480010986328125,
        1.5,
        1.52001953125,
        1.540008544921875,
        1.55999755859375,
        1.58001708984375,
        1.600006103515625,
        1.6199951171875,
        1.6400146484375,
        1.660003662109375,
        1.67999267578125,
        1.70001220703125,
        1.720001220703125,
        1.740020751953125,
        1.760009765625,
        1.779998779296875,
        1.800018310546875,
        1.82000732421875,
        1.839996337890625,
        1.860015869140625,
        1.8800048828125,
        1.899993896484375,
        1.920013427734375,
        1.94000244140625,
        1.96002197265625,
        1.980010986328125,
        2.0,
        2.02001953125,
        2.040008544921875,
        2.05999755859375,
        2.08001708984375,
        2.100006103515625,
        2.1199951171875,
        2.1400146484375,
        2.160003662109375,
        2.17999267578125,
        2.20001220703125,
        2.220001220703125,
        2.240020751953125,
        2.260009765625,
        2.279998779296875,
        2.300018310546875,
        2.32000732421875,
        2.339996337890625,
        2.360015869140625,
        2.3800048828125,
        2.399993896484375,
        2.420013427734375,
        2.44000244140625,
        2.46002197265625,
        2.480010986328125,
        2.5,
        2.52001953125,
        2.540008544921875,
        2.55999755859375,
        2.58001708984375,
        2.600006103515625,
        2.6199951171875,
        2.6400146484375,
        2.660003662109375,
        2.67999267578125,
        2.70001220703125,
        2.720001220703125,
        2.740020751953125,
        2.760009765625,
        2.779998779296875,
        2.800018310546875,
        2.82000732421875,
        2.839996337890625,
        2.860015869140625,
        2.8800048828125,
        2.899993896484375,
        2.920013427734375,
        2.94000244140625,
        2.96002197265625,
        2.980010986328125,
        3.0,
        3.02001953125,
        3.040008544921875,
        3.05999755859375,
        3.08001708984375,
        3.100006103515625,
        3.1199951171875,
        3.1400146484375,
        3.160003662109375,
        3.17999267578125,
        3.20001220703125,
        3.220001220703125,
        3.240020751953125,
        3.260009765625,
        3.279998779296875,
        3.300018310546875,
        3.32000732421875,
        3.339996337890625,
        3.360015869140625,
        3.3800048828125,
        3.399993896484375,
        3.420013427734375,
        3.44000244140625,
        3.46002197265625,
        3.480010986328125,
        3.5,
        3.52001953125,
        3.540008544921875,
        3.55999755859375,
        3.58001708984375,
        3.600006103515625,
        3.6199951171875,
        3.6400146484375,
        3.660003662109375,
        3.67999267578125,
        3.70001220703125,
        3.720001220703125,
        3.740020751953125,
        3.760009765625,
        3.779998779296875,
        3.800018310546875,
        3.82000732421875,
        3.839996337890625,
        3.860015869140625,
        3.8800048828125,
        3.899993896484375,
        3.920013427734375,
        3.94000244140625,
        3.96002197265625,
        3.980010986328125,
        4.0,
        4.02001953125,
        4.040008544921875,
        4.05999755859375,
        4.08001708984375,
        4.100006103515625,
        4.1199951171875,
        4.1400146484375,
        4.160003662109375,
        4.17999267578125,
        4.20001220703125,
        4.220001220703125,
        4.240020751953125,
        4.260009765625,
        4.279998779296875,
        4.300018310546875,
        4.32000732421875,
        4.339996337890625,
        4.360015869140625,
        4.3800048828125,
        4.399993896484375,
        4.420013427734375,
        4.44000244140625,
        4.46002197265625,
        4.480010986328125,
        4.5,
        4.52001953125,
        4.540008544921875,
        4.55999755859375,
        4.58001708984375,
        4.600006103515625,
        4.6199951171875,
        4.6400146484375,
        4.660003662109375,
        4.67999267578125,
        4.70001220703125,
        4.720001220703125,
        4.740020751953125,
        4.760009765625,
        4.779998779296875,
        4.800018310546875,
        4.82000732421875,
        4.839996337890625,
        4.860015869140625,
        4.8800048828125,
        4.899993896484375,
        4.920013427734375,
        4.94000244140625,
        4.96002197265625,
        4.980010986328125,
        5.0,
        5.02001953125,
        5.040008544921875,
        5.05999755859375,
        5.08001708984375,
        5.100006103515625,
        5.1199951171875,
        5.1400146484375,
        5.160003662109375,
        5.17999267578125,
        5.20001220703125,
        5.220001220703125,
        5.240020751953125,
        5.260009765625,
        5.279998779296875,
        5.300018310546875,
        5.32000732421875,
        5.339996337890625,
        5.360015869140625,
        5.3800048828125,
        5.399993896484375,
        5.420013427734375,
        5.44000244140625,
        5.46002197265625,
        5.480010986328125,
        5.5,
        5.52001953125,
        5.540008544921875,
        5.55999755859375,
        5.58001708984375,
        5.600006103515625,
        5.6199951171875,
        5.6400146484375,
        5.660003662109375,
        5.67999267578125,
        5.70001220703125,
        5.720001220703125,
        5.740020751953125,
        5.760009765625,
        5.779998779296875,
        5.800018310546875,
        5.82000732421875,
        5.839996337890625,
        5.860015869140625,
        5.8800048828125,
        5.899993896484375,
        5.920013427734375,
        5.94000244140625,
        5.96002197265625,
        5.980010986328125,
        6.0,
        6.02001953125,
        6.040008544921875,
        6.05999755859375,
        6.08001708984375,
        6.100006103515625,
        6.1199951171875,
        6.1400146484375,
        6.160003662109375,
        6.17999267578125,
        6.20001220703125,
        6.220001220703125,
        6.240020751953125,
        6.260009765625,
        6.279998779296875,
        6.300018310546875,
        6.32000732421875,
        6.339996337890625,
        6.360015869140625,
        6.3800048828125,
        6.399993896484375,
        6.420013427734375,
        6.44000244140625,
        6.46002197265625,
        6.480010986328125,
        6.5,
        6.52001953125,
        6.540008544921875,
        6.55999755859375,
        6.58001708984375,
        6.600006103515625,
        6.6199951171875,
        6.6400146484375,
        6.660003662109375,
        6.67999267578125,
        6.70001220703125,
        6.720001220703125,
        6.740020751953125,
        6.760009765625,
        6.779998779296875,
        6.800018310546875,
        6.82000732421875,
        6.839996337890625,
        6.860015869140625,
        6.8800048828125,
        6.899993896484375,
        6.920013427734375,
        6.94000244140625,
        6.96002197265625,
        6.980010986328125,
        7.0,
        7.02001953125,
        7.040008544921875,
        7.05999755859375,
        7.08001708984375,
        7.100006103515625,
        7.1199951171875,
        7.1400146484375,
        7.160003662109375,
        7.17999267578125,
        7.20001220703125,
        7.220001220703125,
        7.240020751953125,
        7.260009765625,
        7.279998779296875,
        7.300018310546875,
        7.32000732421875,
        7.339996337890625,
        7.360015869140625,
        7.3800048828125,
        7.399993896484375,
        7.420013427734375,
        7.44000244140625,
        7.46002197265625,
        7.480010986328125,
        7.5,
        7.52001953125,
        7.540008544921875,
        7.55999755859375,
        7.58001708984375,
        7.600006103515625,
        7.6199951171875,
        7.6400146484375,
        7.660003662109375,
        7.67999267578125,
        7.70001220703125,
        7.720001220703125,
        7.740020751953125,
        7.760009765625,
        7.779998779296875,
        7.800018310546875,
        7.82000732421875,
        7.839996337890625,
        7.860015869140625,
        7.8800048828125,
        7.899993896484375,
        7.920013427734375,
        7.94000244140625,
        7.96002197265625,
        7.980010986328125,
        8.0,
        8.02001953125,
        8.040008544921875,
        8.05999755859375,
        8.08001708984375,
        8.100006103515625,
        8.1199951171875,
        8.1400146484375,
        8.160003662109375,
        8.17999267578125,
        8.20001220703125,
        8.220001220703125,
        8.240020751953125,
        8.260009765625,
        8.279998779296875,
        8.300018310546875,
        8.32000732421875,
        8.339996337890625,
        8.360015869140625,
        8.3800048828125,
        8.399993896484375,
        8.420013427734375,
        8.44000244140625,
        8.46002197265625,
        8.480010986328125,
        8.5,
        8.52001953125,
        8.540008544921875,
        8.55999755859375,
        8.58001708984375,
        8.600006103515625,
        8.6199951171875,
        8.6400146484375,
        8.660003662109375,
        8.67999267578125,
        8.70001220703125,
        8.720001220703125,
        8.740020751953125,
        8.760009765625,
        8.779998779296875,
        8.800018310546875,
        8.82000732421875,
        8.839996337890625,
        8.860015869140625,
        8.8800048828125,
        8.899993896484375,
        8.920013427734375,
        8.94000244140625,
        8.96002197265625,
        8.980010986328125,
        9.0,
        9.02001953125,
        9.040008544921875,
        9.05999755859375,
        9.08001708984375,
        9.100006103515625,
        9.1199951171875,
        9.1400146484375,
        9.160003662109375,
        9.17999267578125,
        9.20001220703125,
        9.220001220703125,
        9.240020751953125,
        9.260009765625,
        9.279998779296875,
        9.300018310546875,
        9.32000732421875,
        9.339996337890625,
        9.360015869140625,
        9.3800048828125,
        9.399993896484375,
        9.420013427734375,
        9.44000244140625,
        9.46002197265625,
        9.480010986328125,
        9.5,
        9.52001953125,
        9.540008544921875,
        9.55999755859375,
        9.58001708984375,
        9.600006103515625,
        9.6199951171875,
        9.6400146484375,
        9.660003662109375,
        9.67999267578125,
        9.70001220703125,
        9.720001220703125,
        9.740020751953125,
        9.760009765625,
        9.779998779296875,
        9.800018310546875,
        9.82000732421875,
        9.839996337890625,
        9.860015869140625,
        9.8800048828125,
        9.899993896484375,
        9.920013427734375,
        9.94000244140625,
        9.96002197265625,
        9.980010986328125,
        10.0,
        10.02001953125,
        10.040008544921875,
        10.05999755859375,
        10.08001708984375,
        10.100006103515625,
        10.1199951171875,
        10.1400146484375,
        10.160003662109375,
        10.17999267578125,
        10.20001220703125,
        10.220001220703125,
        10.240020751953125,
        10.260009765625,
        10.279998779296875,
        10.300018310546875,
        10.32000732421875,
        10.339996337890625,
        10.360015869140625,
        10.3800048828125,
        10.399993896484375,
        10.420013427734375,
        10.44000244140625,
        10.46002197265625,
        10.480010986328125,
        10.5,
        10.52001953125,
        10.540008544921875,
        10.55999755859375,
        10.58001708984375,
        10.600006103515625,
        10.6199951171875,
        10.6400146484375,
        10.660003662109375,
        10.67999267578125,
        10.70001220703125,
        10.720001220703125,
        10.740020751953125,
        10.760009765625,
        10.779998779296875,
        10.800018310546875,
        10.819976806640625,
        10.839996337890625,
        10.860015869140625,
        10.880035400390625,
        10.899993896484375,
        10.920013427734375,
        10.940032958984375,
        10.959991455078125,
        10.980010986328125,
        11.000030517578125,
        11.019989013671875,
        11.040008544921875,
        11.060028076171875,
        11.079986572265625,
        11.100006103515625,
        11.120025634765625,
        11.139984130859375,
        11.160003662109375,
        11.180023193359375,
        11.199981689453125,
        11.220001220703125,
        11.240020751953125,
        11.259979248046875,
        11.279998779296875,
        11.300018310546875,
        11.319976806640625,
        11.339996337890625,
        11.360015869140625,
        11.380035400390625,
        11.399993896484375,
        11.420013427734375,
        11.440032958984375,
        11.459991455078125,
        11.480010986328125,
        11.500030517578125,
        11.519989013671875,
        11.540008544921875,
        11.560028076171875,
        11.579986572265625,
        11.600006103515625,
        11.620025634765625,
        11.639984130859375,
        11.660003662109375,
        11.680023193359375,
        11.699981689453125,
        11.720001220703125,
        11.740020751953125,
        11.759979248046875,
        11.779998779296875,
        11.800018310546875,
        11.819976806640625,
        11.839996337890625,
        11.860015869140625,
        11.880035400390625,
        11.899993896484375,
        11.920013427734375,
        11.940032958984375,
        11.959991455078125,
        11.980010986328125,
        12.000030517578125,
        12.019989013671875,
        12.040008544921875,
        12.060028076171875,
        12.079986572265625,
        12.100006103515625,
        12.120025634765625,
        12.139984130859375,
        12.160003662109375,
        12.180023193359375,
        12.199981689453125,
        12.220001220703125,
        12.240020751953125,
        12.259979248046875,
        12.279998779296875,
        12.300018310546875,
        12.319976806640625,
        12.339996337890625,
        12.360015869140625,
        12.380035400390625,
        12.399993896484375,
        12.420013427734375,
        12.440032958984375,
        12.459991455078125,
        12.480010986328125,
        12.500030517578125,
        12.519989013671875,
        12.540008544921875,
        12.560028076171875,
        12.579986572265625,
        12.600006103515625,
        12.620025634765625,
        12.639984130859375,
        12.660003662109375,
        12.680023193359375,
        12.699981689453125,
        12.720001220703125,
        12.740020751953125,
        12.759979248046875,
        12.779998779296875,
        12.800018310546875,
        12.819976806640625,
        12.839996337890625,
        12.860015869140625,
        12.880035400390625,
        12.899993896484375,
        12.920013427734375,
        12.940032958984375,
        12.959991455078125,
        12.980010986328125,
        13.000030517578125,
        13.019989013671875,
        13.040008544921875,
        13.060028076171875,
        13.079986572265625,
        13.100006103515625,
        13.120025634765625,
        13.139984130859375,
        13.160003662109375,
        13.180023193359375,
        13.199981689453125,
        13.220001220703125,
        13.240020751953125,
        13.259979248046875,
        13.279998779296875,
        13.300018310546875,
        13.319976806640625,
        13.339996337890625,
        13.360015869140625,
        13.380035400390625,
        13.399993896484375,
        13.420013427734375,
        13.440032958984375,
        13.459991455078125,
        13.480010986328125,
        13.500030517578125,
        13.519989013671875,
        13.540008544921875,
        13.560028076171875,
        13.579986572265625,
        13.600006103515625,
        13.620025634765625,
        13.639984130859375,
        13.660003662109375,
        13.680023193359375,
        13.699981689453125,
        13.720001220703125,
        13.740020751953125,
        13.759979248046875,
        13.779998779296875,
        13.800018310546875,
        13.819976806640625,
        13.839996337890625,
        13.860015869140625,
        13.880035400390625,
        13.899993896484375,
        13.920013427734375,
        13.940032958984375,
        13.959991455078125,
        13.980010986328125,
        14.000030517578125,
        14.019989013671875,
        14.040008544921875,
        14.060028076171875,
        14.079986572265625,
        14.100006103515625,
        14.120025634765625,
        14.139984130859375,
        14.160003662109375,
        14.180023193359375,
        14.199981689453125,
        14.220001220703125,
        14.240020751953125,
        14.259979248046875,
        14.279998779296875,
        14.300018310546875,
        14.319976806640625,
        14.339996337890625,
        14.360015869140625,
        14.380035400390625,
        14.399993896484375,
        14.420013427734375,
        14.440032958984375,
        14.459991455078125,
        14.480010986328125,
        14.500030517578125,
        14.519989013671875,
        14.540008544921875,
        14.560028076171875,
        14.579986572265625,
        14.600006103515625,
        14.620025634765625,
        14.639984130859375,
        14.660003662109375,
        14.680023193359375,
        14.699981689453125,
        14.720001220703125,
        14.740020751953125,
        14.759979248046875,
        14.779998779296875,
        14.800018310546875,
        14.819976806640625,
        14.839996337890625,
        14.860015869140625,
        14.880035400390625,
        14.899993896484375,
        14.920013427734375,
        14.940032958984375,
        14.959991455078125,
        14.980010986328125,
        15.000030517578125,
        15.019989013671875,
        15.040008544921875,
        15.060028076171875,
        15.079986572265625,
        15.100006103515625,
        15.120025634765625,
        15.139984130859375,
        15.160003662109375,
        15.180023193359375,
        15.199981689453125,
        15.220001220703125,
        15.240020751953125,
        15.259979248046875,
        15.279998779296875,
        15.300018310546875,
        15.319976806640625,
        15.339996337890625,
        15.360015869140625,
        15.380035400390625,
        15.399993896484375,
        15.420013427734375,
        15.440032958984375,
        15.459991455078125,
        15.480010986328125,
        15.500030517578125,
        15.519989013671875,
        15.540008544921875,
        15.560028076171875,
        15.579986572265625,
        15.600006103515625,
        15.620025634765625,
        15.639984130859375,
        15.660003662109375,
        15.680023193359375,
        15.699981689453125,
        15.720001220703125,
        15.740020751953125,
        15.759979248046875,
        15.779998779296875,
        15.800018310546875,
        15.819976806640625,
        15.839996337890625,
        15.860015869140625,
        15.880035400390625,
        15.899993896484375,
        15.920013427734375,
        15.940032958984375,
        15.959991455078125,
        15.980010986328125,
        16.000030517578126,
        16.019989013671876,
        16.040008544921876,
        16.060028076171876,
        16.079986572265626,
        16.100006103515626,
        16.120025634765626,
        16.139984130859376,
        16.160003662109376,
        16.180023193359376,
        16.199981689453126,
        16.220001220703126,
        16.240020751953126,
        16.259979248046876,
        16.279998779296876,
        16.300018310546876,
        16.319976806640626,
        16.339996337890626,
        16.360015869140626,
        16.380035400390626,
        16.399993896484376,
        16.420013427734376,
        16.440032958984376,
        16.459991455078126,
        16.480010986328126,
        16.500030517578126,
        16.519989013671876,
        16.540008544921876,
        16.560028076171876,
        16.579986572265626,
        16.600006103515626,
        16.620025634765626,
        16.639984130859376,
        16.660003662109376,
        16.680023193359376,
        16.699981689453126,
        16.720001220703126,
        16.740020751953126,
        16.759979248046876,
        16.779998779296876,
        16.800018310546876,
        16.819976806640626,
        16.839996337890626,
        16.860015869140626,
        16.880035400390626,
        16.899993896484376,
        16.920013427734376,
        16.940032958984376,
        16.959991455078126,
        16.980010986328126,
        17.000030517578126,
        17.019989013671876,
        17.040008544921876,
        17.060028076171876,
        17.079986572265626,
        17.100006103515626,
        17.120025634765626,
        17.139984130859376,
        17.160003662109376,
        17.180023193359376,
        17.199981689453126,
        17.220001220703126,
        17.240020751953126,
        17.259979248046876,
        17.279998779296876,
        17.300018310546876,
        17.319976806640626,
        17.339996337890626,
        17.360015869140626,
        17.380035400390626,
        17.399993896484376,
        17.420013427734376,
        17.440032958984376,
        17.459991455078126,
        17.480010986328126,
        17.500030517578126,
        17.519989013671876,
        17.540008544921876,
        17.560028076171876,
        17.579986572265626,
        17.600006103515626,
        17.620025634765626,
        17.639984130859376,
        17.660003662109376,
        17.680023193359376,
        17.699981689453126,
        17.720001220703126,
        17.740020751953126,
        17.759979248046876,
        17.779998779296876,
        17.800018310546876,
        17.819976806640626,
        17.839996337890626,
        17.860015869140626,
        17.880035400390626,
        17.899993896484376,
        17.920013427734376,
        17.940032958984376,
        17.959991455078126,
        17.980010986328126,
        18.000030517578126,
        18.019989013671876,
        18.040008544921876,
        18.060028076171876,
        18.079986572265626,
        18.100006103515626,
        18.120025634765626,
        18.139984130859376,
        18.160003662109376,
        18.180023193359376,
        18.199981689453126,
        18.220001220703126,
        18.240020751953126,
        18.259979248046876,
        18.279998779296876,
        18.300018310546876,
        18.319976806640626,
        18.339996337890626,
        18.360015869140626,
        18.380035400390626,
        18.399993896484376,
        18.420013427734376,
        18.440032958984376,
        18.459991455078126,
        18.480010986328126,
        18.500030517578126,
        18.519989013671876,
        18.540008544921876,
        18.560028076171876,
        18.579986572265626,
        18.600006103515626,
        18.620025634765626,
        18.639984130859376,
        18.660003662109376,
        18.680023193359376,
        18.699981689453126,
        18.720001220703126,
        18.740020751953126,
        18.759979248046876,
        18.779998779296876,
        18.800018310546876,
        18.819976806640626,
        18.839996337890626,
        18.860015869140626,
        18.880035400390626,
        18.899993896484376,
        18.920013427734376,
        18.940032958984376,
        18.959991455078126,
        18.980010986328126,
        19.000030517578126,
        19.019989013671876,
        19.040008544921876,
        19.060028076171876,
        19.079986572265626,
        19.100006103515626,
        19.120025634765626,
        19.139984130859376,
        19.160003662109376,
        19.180023193359376,
        19.199981689453126,
        19.220001220703126,
        19.240020751953126,
        19.259979248046876,
        19.279998779296876,
        19.300018310546876,
        19.319976806640626,
        19.339996337890626,
        19.360015869140626,
        19.380035400390626,
        19.399993896484376,
        19.420013427734376,
        19.440032958984376,
        19.459991455078126,
        19.480010986328126,
        19.500030517578126,
        19.519989013671876,
        19.540008544921876,
        19.560028076171876,
        19.579986572265626,
        19.600006103515626,
        19.620025634765626,
        19.639984130859376,
        19.660003662109376,
        19.680023193359376,
        19.699981689453126,
        19.720001220703126,
        19.740020751953126,
        19.759979248046876,
        19.779998779296876,
        19.800018310546876,
        19.819976806640626,
        19.839996337890626,
        19.860015869140626,
        19.880035400390626,
        19.899993896484376,
        19.920013427734376,
        19.940032958984376,
        19.959991455078126,
        19.980010986328126,
        20.000030517578126,
        20.019989013671876,
        20.040008544921876,
        20.060028076171876,
        20.079986572265626,
        20.100006103515626,
        20.120025634765626,
        20.139984130859376,
        20.160003662109376,
        20.180023193359376,
        20.199981689453126,
        20.220001220703126,
        20.240020751953126,
        20.259979248046876,
        20.279998779296876,
        20.300018310546876,
        20.319976806640626,
        20.339996337890626,
        20.360015869140626,
        20.380035400390626,
        20.399993896484376,
        20.420013427734376,
        20.440032958984376,
        20.459991455078126,
        20.480010986328126,
        20.500030517578126,
        20.519989013671876,
        20.540008544921876,
        20.560028076171876,
        20.579986572265626,
        20.600006103515626,
        20.620025634765626,
        20.639984130859376,
        20.660003662109376,
        20.680023193359376,
        20.699981689453126,
        20.720001220703126,
        20.740020751953126,
        20.759979248046876,
        20.779998779296876,
        20.800018310546876,
        20.819976806640626,
        20.839996337890626,
        20.860015869140626,
        20.880035400390626,
        20.899993896484376,
        20.920013427734376,
        20.940032958984376,
        20.959991455078126,
        20.980010986328126,
        21.000030517578126,
        21.019989013671876,
        21.040008544921876,
        21.060028076171876,
        21.079986572265626,
        21.100006103515626,
        21.120025634765626,
        21.139984130859376,
        21.160003662109376,
        21.180023193359376,
        21.199981689453126,
        21.220001220703126,
        21.240020751953126,
        21.259979248046876,
        21.279998779296876,
        21.300018310546876,
        21.319976806640626,
        21.339996337890626,
        21.360015869140626,
        21.380035400390626,
        21.399993896484376,
        21.420013427734376,
        21.440032958984376,
        21.459991455078126,
        21.480010986328126,
        21.500030517578126,
        21.519989013671876,
        21.540008544921876,
        21.560028076171876,
        21.579986572265626,
        21.600006103515626,
        21.620025634765626,
        21.639984130859376,
        21.660003662109376,
        21.680023193359376,
        21.699981689453126,
        21.720001220703126,
        21.740020751953126,
        21.759979248046876,
        21.779998779296876,
        21.800018310546876,
        21.819976806640626,
        21.839996337890626,
        21.860015869140626,
        21.880035400390626,
        21.899993896484376,
        21.920013427734376,
        21.940032958984376,
        21.959991455078126,
        21.980010986328126,
        22.000030517578126,
        22.019989013671876,
        22.040008544921876,
        22.060028076171876,
        22.079986572265626,
        22.100006103515626,
        22.120025634765626,
        22.139984130859376,
        22.160003662109376,
        22.180023193359376,
        22.199981689453126,
        22.220001220703126,
        22.240020751953126,
        22.259979248046876,
        22.279998779296876,
        22.300018310546876,
        22.319976806640626,
        22.339996337890626,
        22.360015869140626,
        22.380035400390626,
        22.399993896484376,
        22.420013427734376,
        22.440032958984376,
        22.459991455078126,
        22.480010986328126,
        22.500030517578126,
        22.519989013671876,
        22.540008544921876,
        22.560028076171876,
        22.579986572265626,
        22.600006103515626,
        22.620025634765626,
        22.639984130859376,
        22.660003662109376,
        22.680023193359376,
        22.699981689453126,
        22.720001220703126,
        22.740020751953126,
        22.759979248046876,
        22.779998779296876,
        22.800018310546876,
        22.819976806640626,
        22.839996337890626,
        22.860015869140626,
        22.880035400390626,
        22.899993896484376,
        22.920013427734376,
        22.940032958984376,
        22.959991455078126,
        22.980010986328126,
        23.000030517578126,
        23.019989013671876,
        23.040008544921876,
        23.060028076171876,
        23.079986572265626,
        23.100006103515626,
        23.120025634765626,
        23.139984130859376,
        23.160003662109376,
        23.180023193359376,
        23.199981689453126,
        23.220001220703126,
        23.240020751953126,
        23.259979248046876,
        23.279998779296876,
        23.300018310546876,
        23.319976806640626,
        23.339996337890626,
        23.360015869140626,
        23.380035400390626,
        23.399993896484376,
        23.420013427734376,
        23.440032958984376,
        23.459991455078126,
        23.480010986328126,
        23.500030517578126,
        23.519989013671876,
        23.540008544921876,
        23.560028076171876,
        23.579986572265626,
        23.600006103515626,
        23.620025634765626,
        23.639984130859376,
        23.660003662109376,
        23.680023193359376,
        23.699981689453126,
        23.720001220703126,
        23.740020751953126,
        23.759979248046876,
        23.779998779296876,
        23.800018310546876,
        23.819976806640626,
        23.839996337890626,
        23.860015869140626,
        23.880035400390626,
        23.899993896484376,
        23.920013427734376,
        23.940032958984376,
        23.959991455078126,
        23.980010986328126,
        24.000030517578126,
        24.019989013671876,
        24.040008544921876,
        24.060028076171876,
        24.079986572265626,
        24.100006103515626,
        24.120025634765626,
        24.139984130859376,
        24.160003662109376,
        24.180023193359376,
        24.199981689453126,
        24.220001220703126,
        24.240020751953126,
        24.259979248046876,
        24.279998779296876,
        24.300018310546876,
        24.319976806640626,
        24.339996337890626,
        24.360015869140626,
        24.380035400390626,
        24.399993896484376,
        24.420013427734376,
        24.440032958984376,
        24.459991455078126,
        24.480010986328126,
        24.500030517578126,
        24.519989013671876,
        24.540008544921876,
        24.560028076171876,
        24.579986572265626,
        24.600006103515626,
        24.620025634765626,
        24.639984130859376,
        24.660003662109376,
        24.680023193359376,
        24.699981689453126,
        24.720001220703126,
        24.740020751953126,
        24.759979248046876,
        24.779998779296876,
        24.800018310546876,
        24.819976806640626,
        24.839996337890626,
        24.860015869140626,
        24.880035400390626,
        24.899993896484376,
        24.920013427734376,
        24.940032958984376,
        24.959991455078126,
        24.980010986328126,
        25.000030517578126,
        25.019989013671876,
        25.040008544921876,
        25.060028076171876,
        25.079986572265626,
        25.100006103515626,
        25.120025634765626,
        25.139984130859376,
        25.160003662109376,
        25.180023193359376,
        25.199981689453126,
        25.220001220703126,
        25.240020751953126,
        25.259979248046876,
        25.279998779296876,
        25.300018310546876,
        25.319976806640626,
        25.339996337890626,
        25.360015869140626,
        25.380035400390626,
        25.399993896484376,
        25.420013427734376,
        25.440032958984376,
        25.459991455078126,
        25.480010986328126,
        25.500030517578126,
        25.519989013671876,
        25.540008544921876,
        25.560028076171876,
        25.579986572265626,
        25.600006103515626,
        25.620025634765626,
        25.639984130859376,
        25.660003662109376,
        25.680023193359376,
        25.699981689453126,
        25.720001220703126,
        25.740020751953126,
        25.759979248046876,
        25.779998779296876,
        25.800018310546876,
        25.819976806640626,
        25.839996337890626,
        25.860015869140626,
        25.880035400390626,
        25.899993896484376,
        25.920013427734376,
        25.940032958984376,
        25.959991455078126,
        25.980010986328126,
        26.000030517578126,
        26.019989013671876,
        26.040008544921876,
        26.060028076171876,
        26.079986572265626,
        26.100006103515626,
        26.120025634765626,
        26.139984130859376,
        26.160003662109376,
        26.180023193359376,
        26.199981689453126,
        26.220001220703126,
        26.240020751953126,
        26.259979248046876,
        26.279998779296876,
        26.300018310546876,
        26.319976806640626,
        26.339996337890626,
        26.360015869140626,
        26.380035400390626,
        26.399993896484376,
        26.420013427734376,
        26.440032958984376,
        26.459991455078126,
        26.480010986328126,
        26.500030517578126,
        26.519989013671876,
        26.540008544921876,
        26.560028076171876,
        26.579986572265626,
        26.600006103515626,
        26.620025634765626,
        26.639984130859376,
        26.660003662109376,
        26.680023193359376,
        26.699981689453126,
        26.720001220703126,
        26.740020751953126,
        26.759979248046876,
        26.779998779296876,
        26.800018310546876,
        26.819976806640626,
        26.839996337890626,
        26.860015869140626,
        26.880035400390626,
        26.899993896484376,
        26.920013427734376,
        26.940032958984376,
        26.959991455078126,
        26.980010986328126,
        27.000030517578126,
        27.019989013671876,
        27.040008544921876,
        27.060028076171876,
        27.079986572265626,
        27.100006103515626,
        27.120025634765626,
        27.139984130859376,
        27.160003662109376,
        27.180023193359376,
        27.199981689453126,
        27.220001220703126,
        27.240020751953126,
        27.259979248046876,
        27.279998779296876,
        27.300018310546876,
        27.319976806640626,
        27.339996337890626,
        27.360015869140626,
        27.380035400390626,
        27.399993896484376,
        27.420013427734376,
        27.440032958984376,
        27.459991455078126,
        27.480010986328126,
        27.500030517578126,
        27.519989013671876,
        27.540008544921876,
        27.560028076171876,
        27.579986572265626,
        27.600006103515626,
        27.620025634765626,
        27.639984130859376,
        27.660003662109376,
        27.680023193359376,
        27.699981689453126,
        27.720001220703126,
        27.740020751953126,
        27.759979248046876,
        27.779998779296876,
        27.800018310546876,
        27.819976806640626,
        27.839996337890626,
        27.860015869140626,
        27.880035400390626,
        27.899993896484376,
        27.920013427734376,
        27.940032958984376,
        27.959991455078126,
        27.980010986328126,
        28.000030517578126,
        28.019989013671876,
        28.040008544921876,
        28.060028076171876,
        28.079986572265626,
        28.100006103515626,
        28.120025634765626,
        28.139984130859376,
        28.160003662109376,
        28.180023193359376,
        28.199981689453126,
        28.220001220703126,
        28.240020751953126,
        28.259979248046876,
        28.279998779296876,
        28.300018310546876,
        28.319976806640626,
        28.339996337890626,
        28.360015869140626,
        28.380035400390626,
        28.399993896484376,
        28.420013427734376,
        28.440032958984376,
        28.459991455078126,
        28.480010986328126,
        28.500030517578126,
        28.519989013671876,
        28.540008544921876,
        28.560028076171876,
        28.579986572265626,
        28.600006103515626,
        28.620025634765626,
        28.639984130859376,
        28.660003662109376,
        28.680023193359376,
        28.699981689453126,
        28.720001220703126,
        28.740020751953126,
        28.759979248046876,
        28.779998779296876,
        28.800018310546876,
        28.819976806640626,
        28.839996337890626,
        28.860015869140626,
        28.880035400390626,
        28.899993896484376,
        28.920013427734376,
        28.940032958984376,
        28.959991455078126,
        28.980010986328126,
        29.000030517578126,
        29.019989013671876,
        29.040008544921876,
        29.060028076171876,
        29.079986572265626,
        29.100006103515626,
        29.120025634765626,
        29.139984130859376,
        29.160003662109376,
        29.180023193359376,
        29.199981689453126,
        29.220001220703126,
        29.240020751953126,
        29.259979248046876,
        29.279998779296876,
        29.300018310546876,
        29.319976806640626,
        29.339996337890626,
        29.360015869140626,
        29.380035400390626,
        29.399993896484376,
        29.420013427734376,
        29.440032958984376,
        29.459991455078126,
        29.480010986328126,
        29.500030517578126,
        29.519989013671876,
        29.540008544921876,
        29.560028076171876,
        29.579986572265626,
        29.600006103515626,
        29.620025634765626,
        29.639984130859376,
        29.660003662109376,
        29.680023193359376,
        29.699981689453126,
        29.720001220703126,
        29.740020751953126,
        29.759979248046876,
        29.779998779296876,
        29.800018310546876,
        29.819976806640626,
        29.839996337890626,
        29.860015869140626,
        29.880035400390626,
        29.899993896484376,
        29.920013427734376,
        29.940032958984376,
        29.959991455078126,
        29.980010986328126,
        30.000030517578126,
        30.019989013671876,
        30.040008544921876,
        30.060028076171876,
        30.079986572265626,
        30.100006103515626,
        30.120025634765626,
        30.139984130859376,
        30.160003662109376,
        30.180023193359376,
        30.199981689453126,
        30.220001220703126,
        30.240020751953126,
        30.259979248046876,
        30.279998779296876,
        30.300018310546876,
        30.319976806640626,
        30.339996337890626,
        30.360015869140626,
        30.380035400390626,
        30.399993896484376,
        30.420013427734376,
        30.440032958984376,
        30.459991455078126,
        30.480010986328126,
        30.500030517578126,
        30.519989013671876,
        30.540008544921876,
        30.560028076171876,
        30.579986572265626,
        30.600006103515626,
        30.620025634765626,
        30.639984130859376,
        30.660003662109376,
        30.680023193359376,
        30.699981689453126,
        30.720001220703126,
        30.740020751953126,
        30.759979248046876,
        30.779998779296876,
        30.800018310546876,
        30.819976806640626,
        30.839996337890626,
        30.860015869140626,
        30.880035400390626,
        30.899993896484376,
        30.920013427734376,
        30.940032958984376,
        30.959991455078126,
        30.980010986328126,
        31.000030517578126,
        31.019989013671876,
        31.040008544921876,
        31.060028076171876,
        31.079986572265626,
        31.100006103515626,
        31.120025634765626,
        31.139984130859376,
        31.160003662109376,
        31.180023193359376,
        31.199981689453126,
        31.220001220703126,
        31.240020751953126,
        31.259979248046876,
        31.279998779296876,
        31.300018310546876,
        31.319976806640626,
        31.339996337890626,
        31.360015869140626,
        31.380035400390626,
        31.399993896484376,
        31.420013427734376,
        31.440032958984376,
        31.459991455078126,
        31.480010986328126,
        31.500030517578126,
        31.519989013671876,
        31.540008544921876,
        31.560028076171876,
        31.579986572265626,
        31.600006103515626,
        31.620025634765626,
        31.639984130859376,
        31.660003662109376,
        31.680023193359376,
        31.699981689453126,
        31.720001220703126,
        31.740020751953126,
        31.759979248046876,
        31.779998779296876,
        31.800018310546876,
        31.819976806640626,
        31.839996337890626,
        31.860015869140626,
        31.880035400390626,
        31.899993896484376,
        31.920013427734376,
        31.940032958984376,
        31.959991455078126,
        31.980010986328126,
        32.000030517578128,
        32.019989013671878,
        32.040008544921878,
        32.060028076171878,
        32.079986572265628,
        32.100006103515628,
        32.120025634765628,
        32.139984130859378,
        32.160003662109378,
        32.180023193359378,
        32.199981689453128,
        32.220001220703128,
        32.240020751953128,
        32.259979248046878,
        32.279998779296878,
        32.300018310546878,
        32.319976806640628,
        32.339996337890628,
        32.360015869140628,
        32.380035400390628,
        32.399993896484378,
        32.420013427734378,
        32.440032958984378,
        32.459991455078128,
        32.480010986328128,
        32.500030517578128,
        32.519989013671878,
        32.540008544921878,
        32.560028076171878,
        32.579986572265628,
        32.600006103515628,
        32.620025634765628,
        32.639984130859378,
        32.660003662109378,
        32.680023193359378,
        32.699981689453128,
        32.720001220703128,
        32.740020751953128,
        32.759979248046878,
        32.779998779296878,
        32.800018310546878,
        32.819976806640628,
        32.839996337890628,
        32.860015869140628,
        32.880035400390628,
        32.899993896484378,
        32.920013427734378,
        32.940032958984378,
        32.959991455078128,
        32.980010986328128,
        33.000030517578128,
        33.019989013671878,
        33.040008544921878,
        33.060028076171878,
        33.079986572265628,
        33.100006103515628,
        33.120025634765628,
        33.139984130859378,
        33.160003662109378,
        33.180023193359378,
        33.199981689453128,
        33.220001220703128,
        33.240020751953128,
        33.259979248046878,
        33.279998779296878,
        33.300018310546878,
        33.319976806640628,
        33.339996337890628,
        33.360015869140628,
        33.380035400390628,
        33.399993896484378,
        33.420013427734378,
        33.440032958984378,
        33.459991455078128,
        33.480010986328128,
        33.500030517578128,
        33.519989013671878,
        33.540008544921878,
        33.560028076171878,
        33.579986572265628,
        33.600006103515628,
        33.620025634765628,
        33.639984130859378,
        33.660003662109378,
        33.680023193359378,
        33.699981689453128,
        33.720001220703128,
        33.740020751953128,
        33.759979248046878,
        33.779998779296878,
        33.800018310546878,
        33.819976806640628,
        33.839996337890628,
        33.860015869140628,
        33.880035400390628,
        33.899993896484378,
        33.920013427734378,
        33.940032958984378,
        33.959991455078128,
        33.980010986328128,
        34.000030517578128,
        34.019989013671878,
        34.040008544921878,
        34.060028076171878,
        34.079986572265628,
        34.100006103515628,
        34.120025634765628,
        34.139984130859378,
        34.160003662109378,
        34.180023193359378,
        34.199981689453128,
        34.220001220703128,
        34.240020751953128,
        34.259979248046878,
        34.279998779296878,
        34.300018310546878,
        34.319976806640628,
        34.339996337890628,
        34.360015869140628,
        34.380035400390628,
        34.399993896484378,
        34.420013427734378,
        34.440032958984378,
        34.459991455078128,
        34.480010986328128,
        34.500030517578128,
        34.519989013671878,
        34.540008544921878,
        34.560028076171878,
        34.579986572265628,
        34.600006103515628,
        34.620025634765628,
        34.639984130859378,
        34.660003662109378,
        34.680023193359378,
        34.699981689453128,
        34.720001220703128,
        34.740020751953128,
        34.759979248046878,
        34.779998779296878,
        34.800018310546878,
        34.819976806640628,
        34.839996337890628,
        34.860015869140628,
        34.880035400390628,
        34.899993896484378,
        34.920013427734378,
        34.940032958984378,
        34.959991455078128,
        34.980010986328128,
        35.000030517578128,
        35.019989013671878,
        35.040008544921878,
        35.060028076171878,
        35.079986572265628,
        35.100006103515628,
        35.120025634765628,
        35.139984130859378,
        35.160003662109378,
        35.180023193359378,
        35.199981689453128,
        35.220001220703128,
        35.240020751953128,
        35.259979248046878,
        35.279998779296878,
        35.300018310546878,
        35.319976806640628,
        35.339996337890628,
        35.360015869140628,
        35.380035400390628,
        35.399993896484378,
        35.420013427734378,
        35.440032958984378,
        35.459991455078128,
        35.480010986328128,
        35.500030517578128,
        35.519989013671878,
        35.540008544921878,
        35.560028076171878,
        35.579986572265628,
        35.600006103515628,
        35.620025634765628,
        35.639984130859378,
        35.660003662109378,
        35.680023193359378,
        35.699981689453128,
        35.720001220703128,
        35.740020751953128,
        35.759979248046878,
        35.779998779296878,
        35.800018310546878,
        35.819976806640628,
        35.839996337890628,
        35.860015869140628,
        35.880035400390628,
        35.899993896484378,
        35.920013427734378,
        35.940032958984378,
        35.959991455078128,
        35.980010986328128,
        36.000030517578128,
        36.019989013671878,
        36.040008544921878,
        36.060028076171878,
        36.079986572265628,
        36.100006103515628,
        36.120025634765628,
        36.139984130859378,
        36.160003662109378,
        36.180023193359378,
        36.199981689453128,
        36.220001220703128,
        36.240020751953128,
        36.259979248046878,
        36.279998779296878,
        36.300018310546878,
        36.319976806640628,
        36.339996337890628,
        36.360015869140628,
        36.380035400390628,
        36.399993896484378,
        36.420013427734378,
        36.440032958984378,
        36.459991455078128,
        36.480010986328128,
        36.500030517578128,
        36.519989013671878,
        36.540008544921878,
        36.560028076171878,
        36.579986572265628,
        36.600006103515628,
        36.620025634765628,
        36.639984130859378,
        36.660003662109378,
        36.680023193359378,
        36.699981689453128,
        36.720001220703128,
        36.740020751953128,
        36.759979248046878,
        36.779998779296878,
        36.800018310546878,
        36.819976806640628,
        36.839996337890628,
        36.860015869140628,
        36.880035400390628,
        36.899993896484378,
        36.920013427734378,
        36.940032958984378,
        36.959991455078128,
        36.980010986328128,
        37.000030517578128,
        37.019989013671878,
        37.040008544921878,
        37.060028076171878,
        37.079986572265628,
        37.100006103515628,
        37.120025634765628,
        37.139984130859378,
        37.160003662109378,
        37.180023193359378,
        37.199981689453128,
        37.220001220703128,
        37.240020751953128,
        37.259979248046878,
        37.279998779296878,
        37.300018310546878,
        37.319976806640628,
        37.339996337890628,
        37.360015869140628,
        37.380035400390628,
        37.399993896484378,
        37.420013427734378,
        37.440032958984378,
        37.459991455078128,
        37.480010986328128,
        37.500030517578128,
        37.519989013671878,
        37.540008544921878,
        37.560028076171878,
        37.579986572265628,
        37.600006103515628,
        37.620025634765628,
        37.639984130859378,
        37.660003662109378,
        37.680023193359378,
        37.699981689453128,
        37.720001220703128,
        37.740020751953128,
        37.759979248046878,
        37.779998779296878,
        37.800018310546878,
        37.819976806640628,
        37.839996337890628,
        37.860015869140628,
        37.880035400390628,
        37.899993896484378,
        37.920013427734378,
        37.940032958984378,
        37.959991455078128,
        37.980010986328128,
        38.000030517578128,
        38.019989013671878,
        38.040008544921878,
        38.060028076171878,
        38.079986572265628,
        38.100006103515628,
        38.120025634765628,
        38.139984130859378,
        38.160003662109378,
        38.180023193359378,
        38.199981689453128,
        38.220001220703128,
        38.240020751953128,
        38.259979248046878,
        38.279998779296878,
        38.300018310546878,
        38.319976806640628,
        38.339996337890628,
        38.360015869140628,
        38.380035400390628,
        38.399993896484378,
        38.420013427734378,
        38.440032958984378,
        38.459991455078128,
        38.480010986328128,
        38.500030517578128,
        38.519989013671878,
        38.540008544921878,
        38.560028076171878,
        38.579986572265628,
        38.600006103515628,
        38.620025634765628,
        38.639984130859378,
        38.660003662109378,
        38.680023193359378,
        38.699981689453128,
        38.720001220703128,
        38.740020751953128,
        38.759979248046878,
        38.779998779296878,
        38.800018310546878,
        38.819976806640628,
        38.839996337890628,
        38.860015869140628,
        38.880035400390628,
        38.899993896484378,
        38.920013427734378,
        38.940032958984378,
        38.959991455078128,
        38.980010986328128,
        39.000030517578128,
        39.019989013671878,
        39.040008544921878,
        39.060028076171878,
        39.079986572265628,
        39.100006103515628,
        39.120025634765628,
        39.139984130859378,
        39.160003662109378,
        39.180023193359378,
        39.199981689453128,
        39.220001220703128,
        39.240020751953128,
        39.259979248046878,
        39.279998779296878,
        39.300018310546878,
        39.319976806640628,
        39.339996337890628,
        39.360015869140628,
        39.380035400390628,
        39.399993896484378,
        39.420013427734378,
        39.440032958984378,
        39.459991455078128,
        39.480010986328128,
        39.500030517578128,
        39.519989013671878,
        39.540008544921878,
        39.560028076171878,
        39.579986572265628,
        39.600006103515628,
        39.620025634765628,
        39.639984130859378,
        39.660003662109378,
        39.680023193359378,
        39.699981689453128,
        39.720001220703128,
        39.740020751953128,
        39.759979248046878,
        39.779998779296878,
        39.800018310546878,
        39.819976806640628,
        39.839996337890628,
        39.860015869140628,
        39.880035400390628,
        39.899993896484378,
        39.920013427734378,
        39.940032958984378,
        39.959991455078128,
        39.980010986328128,
        40.000030517578128,
        40.019989013671878,
        40.040008544921878,
        40.060028076171878,
        40.079986572265628,
        40.100006103515628,
        40.120025634765628,
        40.139984130859378,
        40.160003662109378,
        40.180023193359378,
        40.199981689453128,
        40.220001220703128,
        40.240020751953128,
        40.259979248046878,
        40.279998779296878,
        40.300018310546878,
        40.319976806640628,
        40.339996337890628,
        40.360015869140628,
        40.380035400390628,
        40.399993896484378,
        40.420013427734378,
        40.440032958984378,
        40.459991455078128,
        40.480010986328128,
        40.500030517578128,
        40.519989013671878,
        40.540008544921878,
        40.560028076171878,
        40.579986572265628,
        40.600006103515628,
        40.620025634765628,
        40.639984130859378,
        40.660003662109378,
        40.680023193359378,
        40.699981689453128,
        40.720001220703128,
        40.740020751953128,
        40.759979248046878,
        40.779998779296878,
        40.800018310546878,
        40.819976806640628,
        40.839996337890628,
        40.860015869140628,
        40.880035400390628,
        40.899993896484378,
        40.920013427734378,
        40.940032958984378,
        40.959991455078128,
        40.980010986328128,
        41.000030517578128,
        41.019989013671878,
        41.040008544921878,
        41.060028076171878,
        41.079986572265628,
        41.100006103515628,
        41.120025634765628,
        41.139984130859378,
        41.160003662109378,
        41.180023193359378,
        41.199981689453128,
        41.220001220703128,
        41.240020751953128,
        41.259979248046878,
        41.279998779296878,
        41.300018310546878,
        41.319976806640628,
        41.339996337890628,
        41.360015869140628,
        41.380035400390628,
        41.399993896484378,
        41.420013427734378,
        41.440032958984378,
        41.459991455078128,
        41.480010986328128,
        41.500030517578128,
        41.519989013671878,
        41.540008544921878,
        41.560028076171878,
        41.579986572265628,
        41.600006103515628,
        41.620025634765628,
        41.639984130859378,
        41.660003662109378,
        41.680023193359378,
        41.699981689453128,
        41.720001220703128,
        41.740020751953128,
        41.759979248046878,
        41.779998779296878,
        41.800018310546878,
        41.819976806640628,
        41.839996337890628,
        41.860015869140628,
        41.880035400390628,
        41.899993896484378,
        41.920013427734378,
        41.940032958984378,
        41.959991455078128,
        41.980010986328128,
        42.000030517578128,
        42.019989013671878,
        42.040008544921878,
        42.060028076171878,
        42.079986572265628,
        42.100006103515628,
        42.120025634765628,
        42.139984130859378,
        42.160003662109378,
        42.180023193359378,
        42.199981689453128,
        42.220001220703128,
        42.240020751953128,
        42.259979248046878,
        42.279998779296878,
        42.300018310546878,
        42.319976806640628,
        42.339996337890628,
        42.360015869140628,
        42.380035400390628,
        42.399993896484378,
        42.420013427734378,
        42.440032958984378,
        42.459991455078128,
        42.480010986328128,
        42.500030517578128,
        42.519989013671878,
        42.540008544921878,
        42.560028076171878,
        42.579986572265628,
        42.600006103515628,
        42.620025634765628,
        42.639984130859378,
        42.660003662109378,
        42.680023193359378,
        42.699981689453128,
        42.720001220703128,
        42.740020751953128,
        42.759979248046878,
        42.779998779296878,
        42.800018310546878,
        42.819976806640628,
        42.839996337890628,
        42.860015869140628,
        42.880035400390628,
        42.899993896484378,
        42.920013427734378,
        42.940032958984378,
        42.959991455078128,
        42.980010986328128,
        43.000030517578128,
        43.019989013671878,
        43.040008544921878,
        43.060028076171878,
        43.079986572265628,
        43.100006103515628,
        43.120025634765628,
        43.139984130859378,
        43.160003662109378,
        43.180023193359378,
        43.199981689453128,
        43.220001220703128,
        43.240020751953128,
        43.259979248046878,
        43.279998779296878,
        43.300018310546878,
        43.319976806640628,
        43.339996337890628,
        43.360015869140628,
        43.380035400390628,
        43.399993896484378,
        43.420013427734378,
        43.440032958984378,
        43.459991455078128,
        43.480010986328128,
        43.500030517578128,
        43.519989013671878,
        43.540008544921878,
        43.560028076171878,
        43.579986572265628,
        43.600006103515628,
        43.620025634765628,
        43.639984130859378,
        43.660003662109378,
        43.680023193359378,
        43.699981689453128,
        43.720001220703128,
        43.740020751953128,
        43.759979248046878,
        43.779998779296878,
        43.800018310546878,
        43.819976806640628,
        43.839996337890628,
        43.860015869140628,
        43.880035400390628,
        43.899993896484378,
        43.920013427734378,
        43.940032958984378,
        43.959991455078128,
        43.980010986328128,
        44.000030517578128,
        44.019989013671878,
        44.040008544921878,
        44.060028076171878,
        44.079986572265628,
        44.100006103515628,
        44.120025634765628,
        44.139984130859378,
        44.160003662109378,
        44.180023193359378,
        44.199981689453128,
        44.220001220703128,
        44.240020751953128,
        44.259979248046878,
        44.279998779296878,
        44.300018310546878,
        44.319976806640628,
        44.339996337890628,
        44.360015869140628,
        44.380035400390628,
        44.399993896484378,
        44.420013427734378,
        44.440032958984378,
        44.459991455078128,
        44.480010986328128,
        44.500030517578128,
        44.519989013671878,
        44.540008544921878,
        44.560028076171878,
        44.579986572265628,
        44.600006103515628,
        44.620025634765628,
        44.639984130859378,
        44.660003662109378,
        44.680023193359378,
        44.699981689453128,
        44.720001220703128,
        44.740020751953128,
        44.759979248046878,
        44.779998779296878,
        44.800018310546878,
        44.819976806640628,
        44.839996337890628,
        44.860015869140628,
        44.880035400390628,
        44.899993896484378,
        44.920013427734378,
        44.940032958984378,
        44.959991455078128,
        44.980010986328128,
        45.000030517578128,
        45.019989013671878,
        45.040008544921878,
        45.060028076171878,
        45.079986572265628,
        45.100006103515628,
        45.120025634765628,
        45.139984130859378,
        45.160003662109378,
        45.180023193359378,
        45.199981689453128,
        45.220001220703128,
        45.240020751953128,
        45.259979248046878,
        45.279998779296878,
        45.300018310546878,
        45.319976806640628,
        45.339996337890628,
        45.360015869140628,
        45.380035400390628,
        45.399993896484378,
        45.420013427734378,
        45.440032958984378,
        45.459991455078128,
        45.480010986328128,
        45.500030517578128,
        45.519989013671878,
        45.540008544921878,
        45.560028076171878,
        45.579986572265628,
        45.600006103515628,
        45.620025634765628,
        45.639984130859378,
        45.660003662109378,
        45.680023193359378,
        45.699981689453128,
        45.720001220703128,
        45.740020751953128,
        45.759979248046878,
        45.779998779296878,
        45.800018310546878,
        45.819976806640628,
        45.839996337890628,
        45.860015869140628,
        45.880035400390628,
        45.899993896484378,
        45.920013427734378,
        45.940032958984378,
        45.959991455078128,
        45.980010986328128,
        46.000030517578128,
        46.019989013671878,
        46.040008544921878,
        46.060028076171878,
        46.079986572265628,
        46.100006103515628,
        46.120025634765628,
        46.139984130859378,
        46.160003662109378,
        46.180023193359378,
        46.199981689453128,
        46.220001220703128,
        46.240020751953128,
        46.259979248046878,
        46.279998779296878,
        46.300018310546878,
        46.319976806640628,
        46.339996337890628,
        46.360015869140628,
        46.380035400390628,
        46.399993896484378,
        46.420013427734378,
        46.440032958984378,
        46.459991455078128,
        46.480010986328128,
        46.500030517578128,
        46.519989013671878,
        46.540008544921878,
        46.560028076171878,
        46.579986572265628,
        46.600006103515628,
        46.620025634765628,
        46.639984130859378,
        46.660003662109378,
        46.680023193359378,
        46.699981689453128,
        46.720001220703128,
        46.740020751953128,
        46.759979248046878,
        46.779998779296878,
        46.800018310546878,
        46.819976806640628,
        46.839996337890628,
        46.860015869140628,
        46.880035400390628,
        46.899993896484378,
        46.920013427734378,
        46.940032958984378,
        46.959991455078128,
        46.980010986328128,
        47.000030517578128,
        47.019989013671878,
        47.040008544921878,
        47.060028076171878,
        47.079986572265628,
        47.100006103515628,
        47.120025634765628,
        47.139984130859378,
        47.160003662109378,
        47.180023193359378,
        47.199981689453128,
        47.220001220703128,
        47.240020751953128,
        47.259979248046878,
        47.279998779296878,
        47.300018310546878,
        47.319976806640628,
        47.339996337890628,
        47.360015869140628,
        47.380035400390628,
        47.399993896484378,
        47.420013427734378,
        47.440032958984378,
        47.459991455078128,
        47.480010986328128,
        47.500030517578128,
        47.519989013671878,
        47.540008544921878,
        47.560028076171878,
        47.579986572265628,
        47.600006103515628,
        47.620025634765628,
        47.639984130859378,
        47.660003662109378,
        47.680023193359378,
        47.699981689453128,
        47.720001220703128,
        47.740020751953128,
        47.759979248046878,
        47.779998779296878,
        47.800018310546878,
        47.819976806640628,
        47.839996337890628,
        47.860015869140628,
        47.880035400390628,
        47.899993896484378,
        47.920013427734378,
        47.940032958984378,
        47.959991455078128,
        47.980010986328128,
        48.000030517578128,
        48.019989013671878,
        48.040008544921878,
        48.060028076171878,
        48.079986572265628,
        48.100006103515628,
        48.120025634765628,
        48.139984130859378,
        48.160003662109378,
        48.180023193359378,
        48.199981689453128,
        48.220001220703128,
        48.240020751953128,
        48.259979248046878,
        48.279998779296878,
        48.300018310546878,
        48.319976806640628,
        48.339996337890628,
        48.360015869140628,
        48.380035400390628,
        48.399993896484378,
        48.420013427734378,
        48.440032958984378,
        48.459991455078128,
        48.480010986328128,
        48.500030517578128,
        48.519989013671878,
        48.540008544921878,
        48.560028076171878,
        48.579986572265628,
        48.600006103515628,
        48.620025634765628,
        48.639984130859378,
        48.660003662109378,
        48.680023193359378,
        48.699981689453128,
        48.720001220703128,
        48.740020751953128,
        48.759979248046878,
        48.779998779296878,
        48.800018310546878,
        48.819976806640628,
        48.839996337890628,
        48.860015869140628,
        48.880035400390628,
        48.899993896484378,
        48.920013427734378,
        48.940032958984378,
        48.959991455078128,
        48.980010986328128,
        49.000030517578128,
        49.019989013671878,
        49.040008544921878,
        49.060028076171878,
        49.079986572265628,
        49.100006103515628,
        49.120025634765628,
        49.139984130859378,
        49.160003662109378,
        49.180023193359378,
        49.199981689453128,
        49.220001220703128,
        49.240020751953128,
        49.259979248046878,
        49.279998779296878,
        49.300018310546878,
        49.319976806640628,
        49.339996337890628,
        49.360015869140628,
        49.380035400390628,
        49.399993896484378,
        49.420013427734378,
        49.440032958984378,
        49.459991455078128,
        49.480010986328128,
        49.500030517578128,
        49.519989013671878,
        49.540008544921878,
        49.560028076171878,
        49.579986572265628,
        49.600006103515628,
        49.620025634765628,
        49.639984130859378,
        49.660003662109378,
        49.680023193359378,
        49.699981689453128,
        49.720001220703128,
        49.740020751953128,
        49.759979248046878,
        49.779998779296878,
        49.800018310546878,
        49.819976806640628,
        49.839996337890628,
        49.860015869140628,
        49.880035400390628,
        49.899993896484378,
        49.920013427734378,
        49.940032958984378,
        49.959991455078128,
        49.980010986328128,
        50.000030517578128,
        50.019989013671878,
        50.040008544921878,
        50.060028076171878,
        50.079986572265628,
        50.100006103515628,
        50.120025634765628,
        50.139984130859378,
        50.160003662109378,
        50.180023193359378,
        50.199981689453128,
        50.220001220703128,
        50.240020751953128,
        50.259979248046878,
        50.279998779296878,
        50.300018310546878,
        50.319976806640628,
        50.339996337890628,
        50.360015869140628,
        50.380035400390628,
        50.399993896484378,
        50.420013427734378,
        50.440032958984378,
        50.459991455078128,
        50.480010986328128,
        50.500030517578128,
        50.519989013671878,
        50.540008544921878,
        50.560028076171878,
        50.579986572265628,
        50.600006103515628,
        50.620025634765628,
        50.639984130859378,
        50.660003662109378,
        50.680023193359378,
        50.699981689453128,
        50.720001220703128,
        50.740020751953128,
        50.759979248046878,
        50.779998779296878,
        50.800018310546878,
        50.819976806640628,
        50.839996337890628,
        50.860015869140628,
        50.880035400390628,
        50.899993896484378,
        50.920013427734378,
        50.940032958984378,
        50.959991455078128,
        50.980010986328128,
        51.000030517578128,
        51.019989013671878,
        51.040008544921878,
        51.060028076171878,
        51.079986572265628,
        51.100006103515628,
        51.120025634765628,
        51.139984130859378,
        51.160003662109378,
        51.180023193359378,
        51.199981689453128,
        51.220001220703128,
        51.240020751953128,
        51.259979248046878,
        51.279998779296878,
        51.300018310546878,
        51.319976806640628,
        51.339996337890628,
        51.360015869140628,
        51.380035400390628,
        51.399993896484378,
        51.420013427734378,
        51.440032958984378,
        51.459991455078128,
        51.480010986328128,
        51.500030517578128,
        51.519989013671878,
        51.540008544921878,
        51.560028076171878,
        51.579986572265628,
        51.600006103515628,
        51.620025634765628,
        51.639984130859378,
        51.660003662109378,
        51.680023193359378,
        51.699981689453128,
        51.720001220703128,
        51.740020751953128,
        51.759979248046878,
        51.779998779296878,
        51.800018310546878,
        51.819976806640628,
        51.839996337890628,
        51.860015869140628,
        51.880035400390628,
        51.899993896484378,
        51.920013427734378,
        51.940032958984378,
        51.959991455078128,
        51.980010986328128,
        52.000030517578128,
        52.019989013671878,
        52.040008544921878,
        52.060028076171878,
        52.079986572265628,
        52.100006103515628,
        52.120025634765628,
        52.139984130859378,
        52.160003662109378,
        52.180023193359378,
        52.199981689453128,
        52.220001220703128,
        52.240020751953128,
        52.259979248046878,
        52.279998779296878,
        52.300018310546878,
        52.319976806640628,
        52.339996337890628,
        52.360015869140628,
        52.380035400390628,
        52.399993896484378,
        52.420013427734378,
        52.440032958984378,
        52.459991455078128,
        52.480010986328128,
        52.500030517578128,
        52.519989013671878,
        52.540008544921878,
        52.560028076171878,
        52.579986572265628,
        52.600006103515628,
        52.620025634765628,
        52.639984130859378,
        52.660003662109378,
        52.680023193359378,
        52.699981689453128,
        52.720001220703128,
        52.740020751953128,
        52.759979248046878,
        52.779998779296878,
        52.800018310546878,
        52.819976806640628,
        52.839996337890628,
        52.860015869140628,
        52.880035400390628,
        52.899993896484378,
        52.920013427734378,
        52.940032958984378,
        52.959991455078128,
        52.980010986328128,
        53.000030517578128,
        53.019989013671878,
        53.040008544921878,
        53.060028076171878,
        53.079986572265628,
        53.100006103515628,
        53.120025634765628,
        53.139984130859378,
        53.160003662109378,
        53.180023193359378,
        53.199981689453128,
        53.220001220703128,
        53.240020751953128,
        53.259979248046878,
        53.279998779296878,
        53.300018310546878,
        53.319976806640628,
        53.339996337890628,
        53.360015869140628,
        53.380035400390628,
        53.399993896484378,
        53.420013427734378,
        53.440032958984378,
        53.459991455078128,
        53.480010986328128,
        53.500030517578128,
        53.519989013671878,
        53.540008544921878,
        53.560028076171878,
        53.579986572265628,
        53.600006103515628,
        53.620025634765628,
        53.639984130859378,
        53.660003662109378,
        53.680023193359378,
        53.699981689453128,
        53.720001220703128,
        53.740020751953128,
        53.759979248046878,
        53.779998779296878,
        53.800018310546878,
        53.819976806640628,
        53.839996337890628,
        53.860015869140628,
        53.880035400390628,
        53.899993896484378,
        53.920013427734378,
        53.940032958984378,
        53.959991455078128,
        53.980010986328128,
        54.000030517578128,
        54.019989013671878,
        54.040008544921878,
        54.060028076171878,
        54.079986572265628,
        54.100006103515628,
        54.120025634765628,
        54.139984130859378,
        54.160003662109378,
        54.180023193359378,
        54.199981689453128,
        54.220001220703128,
        54.240020751953128,
        54.259979248046878,
        54.279998779296878,
        54.300018310546878,
        54.319976806640628,
        54.339996337890628,
        54.360015869140628,
        54.380035400390628,
        54.399993896484378,
        54.420013427734378,
        54.440032958984378,
        54.459991455078128,
        54.480010986328128,
        54.500030517578128,
        54.519989013671878,
        54.540008544921878,
        54.560028076171878,
        54.579986572265628,
        54.600006103515628,
        54.620025634765628,
        54.639984130859378,
        54.660003662109378,
        54.680023193359378,
        54.699981689453128,
        54.720001220703128,
        54.740020751953128,
        54.759979248046878,
        54.779998779296878,
        54.800018310546878,
        54.819976806640628,
        54.839996337890628,
        54.860015869140628,
        54.880035400390628,
        54.899993896484378,
        54.920013427734378,
        54.940032958984378,
        54.959991455078128,
        54.980010986328128,
        55.000030517578128,
        55.019989013671878,
        55.040008544921878,
        55.060028076171878,
        55.079986572265628,
        55.100006103515628,
        55.120025634765628,
        55.139984130859378,
        55.160003662109378,
        55.180023193359378,
        55.199981689453128,
        55.220001220703128,
        55.240020751953128,
        55.259979248046878,
        55.279998779296878,
        55.300018310546878,
        55.319976806640628,
        55.339996337890628,
        55.360015869140628,
        55.380035400390628,
        55.399993896484378,
        55.420013427734378,
        55.440032958984378,
        55.459991455078128,
        55.480010986328128,
        55.500030517578128,
        55.519989013671878,
        55.540008544921878,
        55.560028076171878,
        55.579986572265628,
        55.600006103515628,
        55.620025634765628,
        55.639984130859378,
        55.660003662109378,
        55.680023193359378,
        55.699981689453128,
        55.720001220703128,
        55.740020751953128,
        55.759979248046878,
        55.779998779296878,
        55.800018310546878,
        55.819976806640628,
        55.839996337890628,
        55.860015869140628,
        55.880035400390628,
        55.899993896484378,
        55.920013427734378,
        55.940032958984378,
        55.959991455078128,
        55.980010986328128,
        56.000030517578128,
        56.019989013671878,
        56.040008544921878,
        56.060028076171878,
        56.079986572265628,
        56.100006103515628,
        56.120025634765628,
        56.139984130859378,
        56.160003662109378,
        56.180023193359378,
        56.199981689453128,
        56.220001220703128,
        56.240020751953128,
        56.259979248046878,
        56.279998779296878,
        56.300018310546878,
        56.319976806640628,
        56.339996337890628,
        56.360015869140628,
        56.380035400390628,
        56.399993896484378,
        56.420013427734378,
        56.440032958984378,
        56.459991455078128,
        56.480010986328128,
        56.500030517578128,
        56.519989013671878,
        56.540008544921878,
        56.560028076171878,
        56.579986572265628,
        56.600006103515628,
        56.620025634765628,
        56.639984130859378,
        56.660003662109378,
        56.680023193359378,
        56.699981689453128,
        56.720001220703128,
        56.740020751953128,
        56.759979248046878,
        56.779998779296878,
        56.800018310546878,
        56.819976806640628,
        56.839996337890628,
        56.860015869140628,
        56.880035400390628,
        56.899993896484378,
        56.920013427734378,
        56.940032958984378,
        56.959991455078128,
        56.980010986328128,
        57.000030517578128,
        57.019989013671878,
        57.040008544921878,
        57.060028076171878,
        57.079986572265628,
        57.100006103515628,
        57.120025634765628,
        57.139984130859378,
        57.160003662109378,
        57.180023193359378,
        57.199981689453128,
        57.220001220703128,
        57.240020751953128,
        57.259979248046878,
        57.279998779296878,
        57.300018310546878,
        57.319976806640628,
        57.339996337890628,
        57.360015869140628,
        57.380035400390628,
        57.399993896484378,
        57.420013427734378,
        57.440032958984378,
        57.459991455078128,
        57.480010986328128,
        57.500030517578128,
        57.519989013671878,
        57.540008544921878,
        57.560028076171878,
        57.579986572265628,
        57.600006103515628,
        57.620025634765628,
        57.639984130859378,
        57.660003662109378,
        57.680023193359378,
        57.699981689453128,
        57.720001220703128,
        57.740020751953128,
        57.759979248046878,
        57.779998779296878,
        57.800018310546878,
        57.819976806640628,
        57.839996337890628,
        57.860015869140628,
        57.880035400390628,
        57.899993896484378,
        57.920013427734378,
        57.940032958984378,
        57.959991455078128,
        57.980010986328128,
        58.000030517578128,
        58.019989013671878,
        58.040008544921878,
        58.060028076171878,
        58.079986572265628,
        58.100006103515628,
        58.120025634765628,
        58.139984130859378,
        58.160003662109378,
        58.180023193359378,
        58.199981689453128,
        58.220001220703128,
        58.240020751953128,
        58.259979248046878,
        58.279998779296878,
        58.300018310546878,
        58.319976806640628,
        58.339996337890628,
        58.360015869140628,
        58.380035400390628,
        58.399993896484378,
        58.420013427734378,
        58.440032958984378,
        58.459991455078128,
        58.480010986328128,
        58.500030517578128,
        58.519989013671878,
        58.540008544921878,
        58.560028076171878,
        58.579986572265628,
        58.600006103515628,
        58.620025634765628,
        58.639984130859378,
        58.660003662109378,
        58.680023193359378,
        58.699981689453128,
        58.720001220703128,
        58.740020751953128,
        58.759979248046878,
        58.779998779296878,
        58.800018310546878,
        58.819976806640628,
        58.839996337890628,
        58.860015869140628,
        58.880035400390628,
        58.899993896484378,
        58.920013427734378,
        58.940032958984378,
        58.959991455078128,
        58.980010986328128,
        59.000030517578128,
        59.019989013671878,
        59.040008544921878,
        59.060028076171878,
        59.079986572265628,
        59.100006103515628,
        59.120025634765628,
        59.139984130859378,
        59.160003662109378,
        59.180023193359378,
        59.199981689453128,
        59.220001220703128,
        59.240020751953128,
        59.259979248046878,
        59.279998779296878,
        59.300018310546878,
        59.319976806640628,
        59.339996337890628,
        59.360015869140628,
        59.380035400390628,
        59.399993896484378,
        59.420013427734378,
        59.440032958984378,
        59.459991455078128,
        59.480010986328128,
        59.500030517578128,
        59.519989013671878,
        59.540008544921878,
        59.560028076171878,
        59.579986572265628,
        59.600006103515628,
        59.620025634765628,
        59.639984130859378,
        59.660003662109378,
        59.680023193359378,
        59.699981689453128,
        59.720001220703128,
        59.740020751953128,
        59.759979248046878,
        59.779998779296878,
        59.800018310546878,
        59.819976806640628,
        59.839996337890628,
        59.860015869140628,
        59.880035400390628,
        59.899993896484378,
        59.920013427734378,
        59.940032958984378,
        59.959991455078128,
        59.980010986328128
    ],
    "rightHandPositions": [
        "(0.234596, 1.233181, 0.124829)",
        "(0.232932, 1.236489, 0.124706)",
        "(0.229615, 1.243369, 0.124334)",
        "(0.226452, 1.250721, 0.123313)",
        "(0.223065, 1.258034, 0.121956)",
        "(0.219041, 1.265247, 0.120693)",
        "(0.215078, 1.272913, 0.120224)",
        "(0.213284, 1.276955, 0.120291)",
        "(0.209675, 1.284840, 0.119993)",
        "(0.206070, 1.292785, 0.118816)",
        "(0.202248, 1.300879, 0.117598)",
        "(0.197831, 1.308997, 0.116652)",
        "(0.195549, 1.313111, 0.116242)",
        "(0.191044, 1.321125, 0.115310)",
        "(0.186308, 1.329146, 0.114264)",
        "(0.181505, 1.337535, 0.112959)",
        "(0.176537, 1.345361, 0.111164)",
        "(0.173617, 1.348804, 0.109990)",
        "(0.166896, 1.355041, 0.106844)",
        "(0.159093, 1.360059, 0.103162)",
        "(0.150163, 1.364160, 0.099728)",
        "(0.141517, 1.368461, 0.096851)",
        "(0.137664, 1.370408, 0.095316)",
        "(0.130331, 1.373825, 0.091292)",
        "(0.124224, 1.377532, 0.087680)",
        "(0.119792, 1.382593, 0.085891)",
        "(0.116998, 1.388412, 0.085041)",
        "(0.116524, 1.391517, 0.084663)",
        "(0.115446, 1.397179, 0.083839)",
        "(0.114300, 1.402604, 0.083561)",
        "(0.113315, 1.408142, 0.084050)",
        "(0.113166, 1.410902, 0.084375)",
        "(0.113226, 1.416283, 0.084687)",
        "(0.113562, 1.421576, 0.084844)",
        "(0.113989, 1.426648, 0.084473)",
        "(0.114051, 1.431472, 0.084031)",
        "(0.113578, 1.435999, 0.083567)",
        "(0.113021, 1.438101, 0.083180)",
        "(0.111252, 1.441828, 0.082155)",
        "(0.109698, 1.445471, 0.081079)",
        "(0.108380, 1.448737, 0.080037)",
        "(0.107217, 1.451465, 0.078822)",
        "(0.106825, 1.452730, 0.078255)",
        "(0.106304, 1.455372, 0.077430)",
        "(0.106606, 1.458021, 0.076684)",
        "(0.107165, 1.460359, 0.075432)",
        "(0.108041, 1.462589, 0.073760)",
        "(0.108621, 1.463683, 0.073047)",
        "(0.109387, 1.466028, 0.072081)",
        "(0.110046, 1.468641, 0.071251)",
        "(0.111016, 1.471301, 0.070287)",
        "(0.112360, 1.474117, 0.069429)",
        "(0.113254, 1.475584, 0.069021)",
        "(0.114849, 1.478446, 0.068186)",
        "(0.116436, 1.481345, 0.067146)",
        "(0.117804, 1.484198, 0.066029)",
        "(0.118745, 1.486918, 0.064736)",
        "(0.119078, 1.488260, 0.064037)",
        "(0.119518, 1.490861, 0.062887)",
        "(0.119653, 1.493465, 0.062039)",
        "(0.120010, 1.495989, 0.061056)",
        "(0.120309, 1.498350, 0.060163)",
        "(0.120484, 1.499471, 0.059861)",
        "(0.120628, 1.501430, 0.059357)",
        "(0.120446, 1.502945, 0.058672)",
        "(0.120314, 1.504245, 0.057787)",
        "(0.120222, 1.505301, 0.056785)",
        "(0.120124, 1.505775, 0.056277)",
        "(0.119930, 1.506887, 0.055407)",
        "(0.120000, 1.508018, 0.054441)",
        "(0.120379, 1.509303, 0.053350)",
        "(0.120759, 1.510566, 0.052233)",
        "(0.120845, 1.511148, 0.051630)",
        "(0.121103, 1.512516, 0.050455)",
        "(0.121547, 1.514390, 0.049376)",
        "(0.121756, 1.516607, 0.047985)",
        "(0.121757, 1.518976, 0.046194)",
        "(0.121770, 1.520371, 0.045420)",
        "(0.121919, 1.523478, 0.044433)",
        "(0.122101, 1.526803, 0.044095)",
        "(0.122288, 1.530300, 0.043941)",
        "(0.122348, 1.533891, 0.043946)",
        "(0.122186, 1.535675, 0.043924)",
        "(0.121973, 1.539465, 0.043946)",
        "(0.121941, 1.543662, 0.044173)",
        "(0.121647, 1.548269, 0.044712)",
        "(0.121510, 1.553290, 0.045505)",
        "(0.121459, 1.555925, 0.046009)",
        "(0.121370, 1.561293, 0.047212)",
        "(0.121406, 1.566813, 0.048775)",
        "(0.121293, 1.572451, 0.050850)",
        "(0.121077, 1.578195, 0.053433)",
        "(0.121030, 1.581037, 0.054824)",
        "(0.120800, 1.586705, 0.057961)",
        "(0.120736, 1.592311, 0.061564)",
        "(0.121042, 1.597563, 0.065645)",
        "(0.121312, 1.602279, 0.070158)",
        "(0.121559, 1.604387, 0.072608)",
        "(0.122054, 1.608088, 0.078014)",
        "(0.122331, 1.610826, 0.084284)",
        "(0.122189, 1.612874, 0.091067)",
        "(0.122099, 1.613477, 0.094733)",
        "(0.121868, 1.613707, 0.102729)",
        "(0.121763, 1.612666, 0.111159)",
        "(0.121249, 1.610494, 0.119972)",
        "(0.119847, 1.607089, 0.128899)",
        "(0.118512, 1.602721, 0.137928)",
        "(0.117856, 1.600301, 0.142614)",
        "(0.116518, 1.594945, 0.151642)",
        "(0.115308, 1.588707, 0.159888)",
        "(0.114641, 1.581986, 0.167568)",
        "(0.114339, 1.574715, 0.173999)",
        "(0.114041, 1.570862, 0.176639)",
        "(0.113321, 1.563025, 0.181365)",
        "(0.112875, 1.555249, 0.185532)",
        "(0.113095, 1.547665, 0.189007)",
        "(0.113245, 1.540084, 0.191637)",
        "(0.113219, 1.536296, 0.192481)",
        "(0.113592, 1.528714, 0.193282)",
        "(0.114467, 1.521209, 0.192825)",
        "(0.115278, 1.513946, 0.191663)",
        "(0.116308, 1.506857, 0.190057)",
        "(0.116791, 1.503259, 0.188944)",
        "(0.117706, 1.495910, 0.186033)",
        "(0.119034, 1.488502, 0.182043)",
        "(0.120541, 1.481028, 0.177640)",
        "(0.121345, 1.476977, 0.175054)",
        "(0.122831, 1.468717, 0.169439)",
        "(0.123978, 1.460705, 0.163616)",
        "(0.125218, 1.452948, 0.157506)",
        "(0.126361, 1.445169, 0.151303)",
        "(0.127142, 1.437543, 0.144456)",
        "(0.127349, 1.433906, 0.140858)",
        "(0.127593, 1.427113, 0.133695)",
        "(0.127714, 1.420980, 0.126551)",
        "(0.128080, 1.415964, 0.119287)",
        "(0.128103, 1.412117, 0.111854)",
        "(0.128214, 1.410688, 0.107914)",
        "(0.128602, 1.408549, 0.099664)",
        "(0.129151, 1.407679, 0.091322)",
        "(0.129878, 1.408179, 0.083564)",
        "(0.130631, 1.410227, 0.076324)",
        "(0.130908, 1.411715, 0.072917)",
        "(0.131639, 1.415627, 0.066602)",
        "(0.132371, 1.420727, 0.060624)",
        "(0.133075, 1.426896, 0.055039)",
        "(0.133822, 1.434152, 0.050225)",
        "(0.134214, 1.438258, 0.048198)",
        "(0.134948, 1.446923, 0.044898)",
        "(0.135553, 1.456264, 0.042524)",
        "(0.136295, 1.466107, 0.040631)",
        "(0.136890, 1.475870, 0.038963)",
        "(0.137169, 1.480765, 0.038349)",
        "(0.137757, 1.490617, 0.037525)",
        "(0.138232, 1.500408, 0.037046)",
        "(0.138369, 1.509986, 0.036905)",
        "(0.138496, 1.519271, 0.036936)",
        "(0.138828, 1.523810, 0.037064)",
        "(0.139209, 1.532541, 0.037465)",
        "(0.139158, 1.540862, 0.038197)",
        "(0.138986, 1.548709, 0.039300)",
        "(0.138597, 1.555963, 0.040697)",
        "(0.138379, 1.559420, 0.041620)",
        "(0.138142, 1.566182, 0.043711)",
        "(0.138267, 1.572566, 0.045961)",
        "(0.138380, 1.578576, 0.048284)",
        "(0.138657, 1.584252, 0.050823)",
        "(0.138843, 1.586938, 0.052288)",
        "(0.138731, 1.592014, 0.055450)",
        "(0.138681, 1.596869, 0.058800)",
        "(0.138489, 1.601354, 0.062815)",
        "(0.138267, 1.605486, 0.066878)",
        "(0.138166, 1.607434, 0.068909)",
        "(0.137767, 1.611044, 0.073160)",
        "(0.137237, 1.614291, 0.078089)",
        "(0.136830, 1.617289, 0.083520)",
        "(0.136473, 1.619891, 0.089423)",
        "(0.136406, 1.620991, 0.092525)",
        "(0.136442, 1.622883, 0.098911)",
        "(0.136120, 1.624120, 0.105634)",
        "(0.135766, 1.624565, 0.112902)",
        "(0.135927, 1.624275, 0.120611)",
        "(0.136304, 1.623773, 0.124659)",
        "(0.136849, 1.622268, 0.133120)",
        "(0.137112, 1.619760, 0.141785)",
        "(0.137380, 1.616099, 0.150133)",
        "(0.137742, 1.611475, 0.158250)",
        "(0.137936, 1.608832, 0.162247)",
        "(0.138358, 1.603096, 0.169931)",
        "(0.138747, 1.596535, 0.176876)",
        "(0.139523, 1.589594, 0.183136)",
        "(0.140450, 1.582222, 0.188783)",
        "(0.140942, 1.578123, 0.190924)",
        "(0.142066, 1.569798, 0.194656)",
        "(0.143345, 1.561279, 0.197568)",
        "(0.144458, 1.552462, 0.199719)",
        "(0.145551, 1.543112, 0.200446)",
        "(0.145945, 1.538332, 0.200464)",
        "(0.146522, 1.528752, 0.199971)",
        "(0.146865, 1.519056, 0.198495)",
        "(0.146992, 1.509382, 0.196186)",
        "(0.147221, 1.499911, 0.193341)",
        "(0.147348, 1.495330, 0.191555)",
        "(0.147345, 1.486143, 0.186933)",
        "(0.147324, 1.476975, 0.180863)",
        "(0.147319, 1.468261, 0.174364)",
        "(0.147273, 1.460617, 0.167752)",
        "(0.147055, 1.456989, 0.164058)",
        "(0.146037, 1.449954, 0.155947)",
        "(0.144934, 1.443675, 0.147297)",
        "(0.144003, 1.438600, 0.138435)",
        "(0.143405, 1.434615, 0.128996)",
        "(0.143167, 1.433049, 0.123959)",
        "(0.142212, 1.430711, 0.113977)",
        "(0.141542, 1.430071, 0.104113)",
        "(0.141490, 1.430954, 0.094229)",
        "(0.141427, 1.433292, 0.084725)",
        "(0.141389, 1.435095, 0.080205)",
        "(0.141472, 1.439449, 0.071411)",
        "(0.141512, 1.444791, 0.063118)",
        "(0.141150, 1.451322, 0.055992)",
        "(0.141077, 1.459015, 0.049812)",
        "(0.141066, 1.463211, 0.047004)",
        "(0.140633, 1.471743, 0.041853)",
        "(0.140100, 1.480660, 0.037298)",
        "(0.139544, 1.489742, 0.033363)",
        "(0.139189, 1.498866, 0.029891)",
        "(0.139052, 1.503449, 0.028429)",
        "(0.138785, 1.512651, 0.026064)",
        "(0.138715, 1.521811, 0.024309)",
        "(0.138849, 1.530904, 0.023196)",
        "(0.138623, 1.539727, 0.022513)",
        "(0.138271, 1.543961, 0.022427)",
        "(0.137505, 1.552165, 0.022562)",
        "(0.136823, 1.560006, 0.023183)",
        "(0.136382, 1.567720, 0.024514)",
        "(0.136508, 1.575132, 0.026081)",
        "(0.136553, 1.578625, 0.027020)",
        "(0.136296, 1.585395, 0.029396)",
        "(0.135764, 1.591714, 0.032540)",
        "(0.135038, 1.597626, 0.035856)",
        "(0.134697, 1.600442, 0.037605)",
        "(0.134119, 1.605557, 0.041660)",
        "(0.133995, 1.610344, 0.045983)",
        "(0.133830, 1.614583, 0.050533)",
        "(0.133645, 1.618261, 0.055393)",
        "(0.133612, 1.619937, 0.058052)",
        "(0.133395, 1.622946, 0.063748)",
        "(0.133047, 1.625349, 0.069805)",
        "(0.132758, 1.627183, 0.076291)",
        "(0.132523, 1.628438, 0.082990)",
        "(0.132238, 1.628908, 0.089776)",
        "(0.132089, 1.628804, 0.093115)",
        "(0.132239, 1.628237, 0.099876)",
        "(0.132494, 1.627118, 0.106915)",
        "(0.132522, 1.625126, 0.114022)",
        "(0.132451, 1.622203, 0.120934)",
        "(0.132496, 1.620350, 0.124236)",
        "(0.132856, 1.616189, 0.130818)",
        "(0.133485, 1.611279, 0.137322)",
        "(0.134339, 1.605674, 0.143573)",
        "(0.135211, 1.599184, 0.149390)",
        "(0.135554, 1.595638, 0.152202)",
        "(0.135844, 1.588115, 0.157701)",
        "(0.135747, 1.580012, 0.163216)",
        "(0.135485, 1.571438, 0.168519)",
        "(0.135260, 1.562566, 0.173246)",
        "(0.135194, 1.557976, 0.175065)",
        "(0.135063, 1.548593, 0.177855)",
        "(0.134951, 1.539034, 0.179767)",
        "(0.135304, 1.529464, 0.180997)",
        "(0.135646, 1.519781, 0.181730)",
        "(0.135761, 1.514935, 0.181701)",
        "(0.135672, 1.505142, 0.180690)",
        "(0.135163, 1.495196, 0.178590)",
        "(0.134819, 1.485538, 0.176242)",
        "(0.134468, 1.476514, 0.173638)",
        "(0.134298, 1.472189, 0.171895)",
        "(0.133979, 1.463897, 0.167554)",
        "(0.133869, 1.456208, 0.161961)",
        "(0.133897, 1.449161, 0.155491)",
        "(0.133859, 1.442814, 0.148120)",
        "(0.133925, 1.439929, 0.143948)",
        "(0.133913, 1.435203, 0.135603)",
        "(0.134516, 1.432057, 0.127136)",
        "(0.135274, 1.430194, 0.118158)",
        "(0.135661, 1.429331, 0.108359)",
        "(0.135860, 1.429403, 0.103286)",
        "(0.136389, 1.430014, 0.093045)",
        "(0.136791, 1.431784, 0.082883)",
        "(0.137286, 1.434983, 0.073464)",
        "(0.137827, 1.439240, 0.064510)",
        "(0.138209, 1.441806, 0.060239)",
        "(0.138846, 1.447556, 0.052402)",
        "(0.139604, 1.454111, 0.045346)",
        "(0.140236, 1.461407, 0.039253)",
        "(0.140844, 1.469317, 0.033978)",
        "(0.141193, 1.473478, 0.031541)",
        "(0.141957, 1.481891, 0.026888)",
        "(0.142406, 1.490411, 0.022773)",
        "(0.142623, 1.499078, 0.019358)",
        "(0.142789, 1.507861, 0.016563)",
        "(0.142875, 1.512262, 0.015375)",
        "(0.143011, 1.521293, 0.013577)",
        "(0.143513, 1.530387, 0.012034)",
        "(0.144056, 1.539385, 0.010690)",
        "(0.144209, 1.548304, 0.009902)",
        "(0.144299, 1.552713, 0.009701)",
        "(0.144764, 1.561504, 0.009820)",
        "(0.145336, 1.570307, 0.010686)",
        "(0.145756, 1.574607, 0.011342)",
        "(0.146491, 1.582870, 0.012831)",
        "(0.147212, 1.590645, 0.014784)",
        "(0.147708, 1.597944, 0.017332)",
        "(0.147720, 1.604653, 0.020582)",
        "(0.147345, 1.610601, 0.024271)",
        "(0.146982, 1.615836, 0.028411)",
        "(0.146852, 1.618210, 0.030699)",
        "(0.146436, 1.622517, 0.035658)",
        "(0.145863, 1.626130, 0.041020)",
        "(0.145615, 1.629067, 0.046583)",
        "(0.145629, 1.631508, 0.052570)",
        "(0.145762, 1.632460, 0.055673)",
        "(0.146034, 1.633929, 0.061974)",
        "(0.146045, 1.634675, 0.068628)",
        "(0.146096, 1.634876, 0.075571)",
        "(0.146285, 1.634206, 0.082573)",
        "(0.146429, 1.633485, 0.086012)",
        "(0.146769, 1.631643, 0.092855)",
        "(0.146888, 1.629052, 0.099419)",
        "(0.146994, 1.625843, 0.105724)",
        "(0.146948, 1.622071, 0.111999)",
        "(0.147009, 1.619982, 0.115048)",
        "(0.147500, 1.615418, 0.120735)",
        "(0.148050, 1.610181, 0.125767)",
        "(0.148685, 1.604468, 0.130219)",
        "(0.149406, 1.598261, 0.134095)",
        "(0.149669, 1.594934, 0.135792)",
        "(0.150089, 1.588131, 0.138614)",
        "(0.150368, 1.581267, 0.140658)",
        "(0.150578, 1.574178, 0.141962)",
        "(0.150933, 1.566851, 0.142657)",
        "(0.151134, 1.563198, 0.142658)",
        "(0.151217, 1.555797, 0.142332)",
        "(0.151526, 1.548545, 0.141876)",
        "(0.152059, 1.541541, 0.141549)",
        "(0.152272, 1.534633, 0.140590)",
        "(0.152244, 1.531119, 0.139784)",
        "(0.152147, 1.524117, 0.138068)",
        "(0.152263, 1.517312, 0.136095)",
        "(0.152175, 1.510672, 0.133511)",
        "(0.152091, 1.504219, 0.130160)",
        "(0.151969, 1.501131, 0.128202)",
        "(0.151738, 1.495211, 0.123917)",
        "(0.151611, 1.489832, 0.119481)",
        "(0.151335, 1.485054, 0.114669)",
        "(0.150818, 1.480768, 0.109391)",
        "(0.150535, 1.478777, 0.106484)",
        "(0.150010, 1.474932, 0.099943)",
        "(0.150128, 1.471546, 0.092527)",
        "(0.150391, 1.468955, 0.084708)",
        "(0.150138, 1.467300, 0.076727)",
        "(0.149850, 1.466717, 0.072741)",
        "(0.149048, 1.466502, 0.064999)",
        "(0.148212, 1.467533, 0.057473)",
        "(0.147601, 1.470061, 0.050279)",
        "(0.147315, 1.474391, 0.044192)",
        "(0.147256, 1.477115, 0.041457)",
        "(0.147389, 1.483102, 0.036208)",
        "(0.147557, 1.489831, 0.031372)",
        "(0.147508, 1.496918, 0.026817)",
        "(0.147262, 1.500636, 0.024870)",
        "(0.146770, 1.508402, 0.021441)",
        "(0.146536, 1.516492, 0.018621)",
        "(0.146126, 1.524706, 0.016334)",
        "(0.145928, 1.533114, 0.014613)",
        "(0.145614, 1.541428, 0.013280)",
        "(0.145558, 1.545559, 0.012850)",
        "(0.145080, 1.553483, 0.012197)",
        "(0.144601, 1.561039, 0.011940)",
        "(0.144228, 1.568418, 0.012171)",
        "(0.143891, 1.575405, 0.012917)",
        "(0.143725, 1.578818, 0.013399)",
        "(0.143354, 1.585340, 0.014775)",
        "(0.142772, 1.591406, 0.016608)",
        "(0.141888, 1.596956, 0.018856)",
        "(0.140839, 1.602224, 0.021774)",
        "(0.140248, 1.604742, 0.023307)",
        "(0.139122, 1.609359, 0.026742)",
        "(0.138091, 1.613734, 0.030781)",
        "(0.137123, 1.617657, 0.035259)",
        "(0.136038, 1.620982, 0.040114)",
        "(0.135602, 1.622460, 0.042810)",
        "(0.134711, 1.625132, 0.048580)",
        "(0.133930, 1.627227, 0.054321)",
        "(0.133341, 1.628753, 0.060409)",
        "(0.132914, 1.629624, 0.066886)",
        "(0.132626, 1.629866, 0.070192)",
        "(0.132076, 1.629831, 0.077021)",
        "(0.131430, 1.629219, 0.084076)",
        "(0.131077, 1.627976, 0.091548)",
        "(0.130857, 1.626163, 0.099032)",
        "(0.130725, 1.624974, 0.102715)",
        "(0.130344, 1.622159, 0.109848)",
        "(0.130008, 1.618592, 0.116641)",
        "(0.129883, 1.614492, 0.123494)",
        "(0.130240, 1.609945, 0.130102)",
        "(0.130360, 1.607468, 0.133255)",
        "(0.130577, 1.601917, 0.139154)",
        "(0.131282, 1.595806, 0.144723)",
        "(0.132089, 1.589122, 0.149741)",
        "(0.132706, 1.581824, 0.153930)",
        "(0.133066, 1.578042, 0.156035)",
        "(0.133744, 1.570184, 0.160068)",
        "(0.133951, 1.561999, 0.163256)",
        "(0.134014, 1.553496, 0.165407)",
        "(0.134282, 1.544813, 0.166534)",
        "(0.134471, 1.540463, 0.166962)",
        "(0.135118, 1.532017, 0.167313)",
        "(0.135514, 1.523550, 0.166001)",
        "(0.135798, 1.515065, 0.163500)",
        "(0.136409, 1.507020, 0.160033)",
        "(0.136617, 1.503109, 0.157989)",
        "(0.137130, 1.495591, 0.153072)",
        "(0.137597, 1.488415, 0.147792)",
        "(0.138036, 1.481685, 0.141885)",
        "(0.138337, 1.475371, 0.134743)",
        "(0.138524, 1.472465, 0.130817)",
        "(0.138828, 1.467250, 0.122896)",
        "(0.138721, 1.462921, 0.114766)",
        "(0.138087, 1.459648, 0.106533)",
        "(0.137509, 1.457908, 0.098041)",
        "(0.137344, 1.457479, 0.093735)",
        "(0.137354, 1.457854, 0.084873)",
        "(0.137801, 1.459694, 0.075712)",
        "(0.138464, 1.462830, 0.066466)",
        "(0.139090, 1.467246, 0.057814)",
        "(0.139360, 1.469983, 0.053931)",
        "(0.139497, 1.475853, 0.046778)",
        "(0.139229, 1.482289, 0.040356)",
        "(0.139335, 1.489622, 0.035054)",
        "(0.139433, 1.497396, 0.030386)",
        "(0.139643, 1.501398, 0.028134)",
        "(0.140090, 1.509671, 0.024200)",
        "(0.140157, 1.517954, 0.020857)",
        "(0.140201, 1.526233, 0.017864)",
        "(0.140081, 1.534441, 0.015556)",
        "(0.139854, 1.538525, 0.014622)",
        "(0.139780, 1.546810, 0.013072)",
        "(0.140019, 1.554954, 0.011417)",
        "(0.139993, 1.562918, 0.010138)",
        "(0.140128, 1.570863, 0.009812)",
        "(0.140022, 1.574748, 0.009903)",
        "(0.139584, 1.582427, 0.010995)",
        "(0.139281, 1.589945, 0.013039)",
        "(0.138810, 1.597034, 0.015687)",
        "(0.137982, 1.603764, 0.019197)",
        "(0.137424, 1.607017, 0.021127)",
        "(0.136131, 1.612911, 0.025230)",
        "(0.135317, 1.618127, 0.029704)",
        "(0.135017, 1.622629, 0.034615)",
        "(0.134434, 1.626337, 0.039981)",
        "(0.133982, 1.628053, 0.042817)",
        "(0.132816, 1.631146, 0.049080)",
        "(0.132170, 1.633946, 0.055870)",
        "(0.132181, 1.636407, 0.063000)",
        "(0.132423, 1.638449, 0.070272)",
        "(0.132570, 1.639279, 0.073966)",
        "(0.132833, 1.640296, 0.081217)",
        "(0.133027, 1.640655, 0.088244)",
        "(0.133582, 1.640481, 0.095115)",
        "(0.134208, 1.639744, 0.101767)",
        "(0.134444, 1.639167, 0.105082)",
        "(0.135176, 1.637807, 0.111828)",
        "(0.136407, 1.636026, 0.118583)",
        "(0.137865, 1.633799, 0.125012)",
        "(0.139408, 1.631167, 0.131129)",
        "(0.140134, 1.629569, 0.134069)",
        "(0.141391, 1.625874, 0.139571)",
        "(0.142312, 1.621627, 0.144738)",
        "(0.143311, 1.616939, 0.149748)",
        "(0.144247, 1.611834, 0.154567)",
        "(0.144647, 1.609149, 0.156801)",
        "(0.145438, 1.603390, 0.160988)",
        "(0.146120, 1.597526, 0.165261)",
        "(0.146675, 1.591532, 0.169219)",
        "(0.147495, 1.585364, 0.172714)",
        "(0.147873, 1.582257, 0.174325)",
        "(0.148624, 1.576001, 0.177016)",
        "(0.149447, 1.569565, 0.179063)",
        "(0.150526, 1.562970, 0.180346)",
        "(0.151539, 1.556255, 0.181104)",
        "(0.152039, 1.552900, 0.181377)",
        "(0.153157, 1.546051, 0.180979)",
        "(0.154033, 1.538935, 0.179700)",
        "(0.154975, 1.531760, 0.177687)",
        "(0.155789, 1.524552, 0.175078)",
        "(0.156130, 1.520924, 0.173414)",
        "(0.156692, 1.513779, 0.169429)",
        "(0.156876, 1.506697, 0.164605)",
        "(0.157079, 1.499868, 0.158886)",
        "(0.157114, 1.496541, 0.155687)",
        "(0.156926, 1.490160, 0.148988)",
        "(0.156736, 1.484346, 0.141872)",
        "(0.156026, 1.479200, 0.134415)",
        "(0.154900, 1.474845, 0.126646)",
        "(0.153896, 1.471587, 0.118610)",
        "(0.153352, 1.470425, 0.114306)",
        "(0.152615, 1.468876, 0.105178)",
        "(0.152194, 1.468385, 0.095955)",
        "(0.151994, 1.469746, 0.087375)",
        "(0.152096, 1.471938, 0.079040)",
        "(0.152187, 1.473449, 0.074816)",
        "(0.152056, 1.476880, 0.066488)",
        "(0.151620, 1.481189, 0.058609)",
        "(0.151646, 1.486682, 0.051146)",
        "(0.152124, 1.493038, 0.044377)",
        "(0.152372, 1.496521, 0.041358)",
        "(0.152973, 1.503983, 0.035853)",
        "(0.153214, 1.511639, 0.030939)",
        "(0.153077, 1.519678, 0.026970)",
        "(0.152947, 1.528089, 0.024041)",
        "(0.153058, 1.532348, 0.022779)",
        "(0.153681, 1.541149, 0.020932)",
        "(0.154422, 1.550065, 0.019806)",
        "(0.154993, 1.558874, 0.019361)",
        "(0.155424, 1.567247, 0.019277)",
        "(0.155462, 1.571308, 0.019298)",
        "(0.155331, 1.579104, 0.019960)",
        "(0.155449, 1.586481, 0.021018)",
        "(0.155657, 1.593210, 0.022223)",
        "(0.155955, 1.596436, 0.023068)",
        "(0.156441, 1.602529, 0.024963)",
        "(0.156391, 1.608154, 0.027050)",
        "(0.155994, 1.613411, 0.029506)",
        "(0.155416, 1.618223, 0.032327)",
        "(0.154258, 1.622454, 0.035154)",
        "(0.153666, 1.624416, 0.036609)",
        "(0.152419, 1.627969, 0.039865)",
        "(0.150972, 1.631047, 0.043542)",
        "(0.149885, 1.633856, 0.047782)",
        "(0.148609, 1.636174, 0.052327)",
        "(0.147864, 1.637118, 0.054775)",
        "(0.146787, 1.638777, 0.060071)",
        "(0.145912, 1.639992, 0.066091)",
        "(0.145344, 1.640712, 0.072478)",
        "(0.144878, 1.640943, 0.078964)",
        "(0.144678, 1.640816, 0.082300)",
        "(0.144134, 1.640100, 0.089443)",
        "(0.143424, 1.638565, 0.096874)",
        "(0.142833, 1.636242, 0.104566)",
        "(0.142844, 1.633191, 0.112595)",
        "(0.143104, 1.631484, 0.116577)",
        "(0.143618, 1.627452, 0.124394)",
        "(0.144091, 1.622683, 0.131710)",
        "(0.144428, 1.617178, 0.138820)",
        "(0.144840, 1.610951, 0.145578)",
        "(0.145142, 1.607564, 0.148694)",
        "(0.145681, 1.600428, 0.154377)",
        "(0.145917, 1.592772, 0.159120)",
        "(0.146219, 1.584621, 0.162927)",
        "(0.146866, 1.576194, 0.165913)",
        "(0.147140, 1.571835, 0.167049)",
        "(0.147703, 1.563025, 0.168987)",
        "(0.148596, 1.554013, 0.170218)",
        "(0.149493, 1.544945, 0.170576)",
        "(0.149817, 1.535583, 0.169145)",
        "(0.149872, 1.530844, 0.168153)",
        "(0.150218, 1.521392, 0.165694)",
        "(0.150890, 1.512348, 0.162810)",
        "(0.151576, 1.503544, 0.159043)",
        "(0.152081, 1.494887, 0.154364)",
        "(0.152324, 1.490730, 0.151826)",
        "(0.152530, 1.482744, 0.145946)",
        "(0.152482, 1.475192, 0.139155)",
        "(0.152113, 1.468241, 0.131539)",
        "(0.151450, 1.462331, 0.123266)",
        "(0.151222, 1.460024, 0.118928)",
        "(0.150594, 1.456367, 0.110136)",
        "(0.149870, 1.454410, 0.101208)",
        "(0.149504, 1.454280, 0.092185)",
        "(0.149821, 1.455721, 0.082436)",
        "(0.150105, 1.457092, 0.077446)",
        "(0.150722, 1.460869, 0.068219)",
        "(0.151022, 1.465820, 0.060101)",
        "(0.151111, 1.471754, 0.052758)",
        "(0.151644, 1.478793, 0.046077)",
        "(0.152104, 1.482542, 0.042996)",
        "(0.153236, 1.490582, 0.037388)",
        "(0.154408, 1.499153, 0.032433)",
        "(0.155479, 1.508022, 0.028191)",
        "(0.156258, 1.517412, 0.025404)",
        "(0.156697, 1.522207, 0.024311)",
        "(0.157409, 1.531739, 0.022516)",
        "(0.158048, 1.541011, 0.021041)",
        "(0.158364, 1.549987, 0.020123)",
        "(0.158312, 1.554369, 0.019924)",
        "(0.158358, 1.563042, 0.020064)",
        "(0.158386, 1.571372, 0.021165)",
        "(0.158300, 1.579106, 0.022477)",
        "(0.158859, 1.586318, 0.024297)",
        "(0.159294, 1.593035, 0.026718)",
        "(0.159366, 1.596285, 0.028119)",
        "(0.159675, 1.602381, 0.031474)",
        "(0.159840, 1.607874, 0.034994)",
        "(0.159875, 1.612779, 0.038878)",
        "(0.159950, 1.617216, 0.043201)",
        "(0.159925, 1.619300, 0.045524)",
        "(0.159834, 1.623094, 0.050480)",
        "(0.159966, 1.626281, 0.055804)",
        "(0.160045, 1.628630, 0.061222)",
        "(0.160020, 1.630282, 0.067055)",
        "(0.160031, 1.630833, 0.070069)",
        "(0.159742, 1.631406, 0.076246)",
        "(0.159446, 1.631181, 0.082695)",
        "(0.159703, 1.629952, 0.089444)",
        "(0.160126, 1.627990, 0.096142)",
        "(0.160450, 1.626573, 0.099578)",
        "(0.161127, 1.623064, 0.106453)",
        "(0.161431, 1.618331, 0.112942)",
        "(0.161502, 1.612444, 0.119101)",
        "(0.161705, 1.609345, 0.122200)",
        "(0.162200, 1.602697, 0.128664)",
        "(0.162398, 1.595531, 0.135040)",
        "(0.162637, 1.587740, 0.140811)",
        "(0.162859, 1.579644, 0.145997)",
        "(0.163280, 1.571310, 0.150530)",
        "(0.163551, 1.566961, 0.152474)",
        "(0.164030, 1.558135, 0.155718)",
        "(0.164117, 1.549297, 0.158066)",
        "(0.164189, 1.540475, 0.159973)",
        "(0.164615, 1.531661, 0.161157)",
        "(0.164724, 1.527235, 0.161360)",
        "(0.164737, 1.518282, 0.160590)",
        "(0.164554, 1.509517, 0.159055)",
        "(0.164624, 1.501110, 0.157282)",
        "(0.164749, 1.493222, 0.154886)",
        "(0.164599, 1.489314, 0.153531)",
        "(0.164193, 1.481689, 0.149671)",
        "(0.163643, 1.474247, 0.144240)",
        "(0.163349, 1.467362, 0.138509)",
        "(0.163560, 1.461232, 0.132480)",
        "(0.163491, 1.458277, 0.129011)",
        "(0.162880, 1.452799, 0.121086)",
        "(0.162350, 1.448323, 0.112535)",
        "(0.162024, 1.445115, 0.103646)",
        "(0.161453, 1.443277, 0.094308)",
        "(0.161180, 1.443112, 0.089689)",
        "(0.160930, 1.444057, 0.080638)",
        "(0.160876, 1.446689, 0.071707)",
        "(0.161318, 1.451028, 0.063134)",
        "(0.161419, 1.456793, 0.055543)",
        "(0.161479, 1.460244, 0.052117)",
        "(0.162151, 1.467987, 0.045825)",
        "(0.162885, 1.476604, 0.040181)",
        "(0.163911, 1.486099, 0.035297)",
        "(0.164488, 1.491101, 0.033159)",
        "(0.165631, 1.501670, 0.029852)",
        "(0.166544, 1.512516, 0.027499)",
        "(0.167283, 1.523403, 0.025712)",
        "(0.168343, 1.534460, 0.024932)",
        "(0.168963, 1.539995, 0.024777)",
        "(0.170263, 1.550867, 0.024664)",
        "(0.171162, 1.561289, 0.025041)",
        "(0.171620, 1.571107, 0.026340)",
        "(0.171278, 1.580181, 0.028487)",
        "(0.170850, 1.584413, 0.029634)",
        "(0.169416, 1.592026, 0.032302)",
        "(0.168746, 1.598887, 0.035581)",
        "(0.168710, 1.605093, 0.039665)",
        "(0.168160, 1.610451, 0.044010)",
        "(0.167818, 1.612781, 0.046362)",
        "(0.166918, 1.616867, 0.051560)",
        "(0.165857, 1.620144, 0.057486)",
        "(0.165128, 1.622716, 0.064110)",
        "(0.164310, 1.624374, 0.071126)",
        "(0.163873, 1.625407, 0.078309)",
        "(0.163793, 1.625718, 0.081994)",
        "(0.163778, 1.625654, 0.089363)",
        "(0.163613, 1.624763, 0.096947)",
        "(0.163624, 1.623104, 0.104822)",
        "(0.163573, 1.622083, 0.108769)",
        "(0.163314, 1.619435, 0.116495)",
        "(0.163112, 1.615640, 0.123754)",
        "(0.163321, 1.611046, 0.130784)",
        "(0.163976, 1.605579, 0.137622)",
        "(0.164226, 1.602387, 0.140868)",
        "(0.164578, 1.595369, 0.146966)",
        "(0.164914, 1.587569, 0.152708)",
        "(0.165471, 1.579047, 0.157897)",
        "(0.165880, 1.569905, 0.162140)",
        "(0.165825, 1.560208, 0.164805)",
        "(0.165799, 1.555609, 0.165661)",
        "(0.166061, 1.545634, 0.166947)",
        "(0.166596, 1.535456, 0.166764)",
        "(0.166350, 1.525220, 0.165135)",
        "(0.165789, 1.515386, 0.162189)",
        "(0.165517, 1.510754, 0.160083)",
        "(0.164998, 1.501492, 0.154768)",
        "(0.164626, 1.492327, 0.148158)",
        "(0.164305, 1.483825, 0.140671)",
        "(0.163951, 1.476213, 0.131755)",
        "(0.163595, 1.472617, 0.127173)",
        "(0.162752, 1.466346, 0.117810)",
        "(0.162120, 1.461545, 0.108144)",
        "(0.161319, 1.458148, 0.098164)",
        "(0.160684, 1.456518, 0.088240)",
        "(0.160585, 1.456250, 0.083383)",
        "(0.160544, 1.456960, 0.073749)",
        "(0.160710, 1.459173, 0.064687)",
        "(0.160680, 1.462892, 0.056724)",
        "(0.160709, 1.465261, 0.052953)",
        "(0.160843, 1.470580, 0.045839)",
        "(0.160988, 1.477171, 0.039835)",
        "(0.161311, 1.485017, 0.034868)",
        "(0.161984, 1.493495, 0.030333)",
        "(0.162628, 1.502434, 0.026290)",
        "(0.162882, 1.506949, 0.024412)",
        "(0.163118, 1.515985, 0.020994)",
        "(0.162823, 1.525163, 0.018552)",
        "(0.162406, 1.534706, 0.017343)",
        "(0.162189, 1.544416, 0.016930)",
        "(0.162193, 1.549256, 0.016994)",
        "(0.162417, 1.558921, 0.017728)",
        "(0.162728, 1.568295, 0.019151)",
        "(0.162983, 1.577109, 0.021206)",
        "(0.162838, 1.585527, 0.024150)",
        "(0.162604, 1.589654, 0.025996)",
        "(0.161794, 1.597545, 0.030647)",
        "(0.160842, 1.604898, 0.036265)",
        "(0.159909, 1.611741, 0.042764)",
        "(0.158989, 1.618038, 0.050081)",
        "(0.158512, 1.620823, 0.053949)",
        "(0.157931, 1.625742, 0.062036)",
        "(0.157278, 1.629556, 0.070763)",
        "(0.156422, 1.632249, 0.080045)",
        "(0.155352, 1.633579, 0.090100)",
        "(0.154873, 1.633905, 0.095392)",
        "(0.154077, 1.633928, 0.106138)",
        "(0.153383, 1.632854, 0.116981)",
        "(0.152847, 1.630637, 0.127976)",
        "(0.152262, 1.627494, 0.139015)",
        "(0.152025, 1.625640, 0.144475)",
        "(0.152089, 1.621086, 0.154848)",
        "(0.152484, 1.615454, 0.164179)",
        "(0.152865, 1.608850, 0.172787)",
        "(0.153489, 1.601578, 0.180956)",
        "(0.153822, 1.597708, 0.184778)",
        "(0.154486, 1.589313, 0.191434)",
        "(0.155259, 1.580097, 0.196278)",
        "(0.156061, 1.570251, 0.199403)",
        "(0.156523, 1.565266, 0.200430)",
        "(0.157137, 1.555308, 0.201558)",
        "(0.157416, 1.545103, 0.201104)",
        "(0.157832, 1.535084, 0.199019)",
        "(0.158042, 1.525223, 0.194909)",
        "(0.158255, 1.520391, 0.191836)",
        "(0.158975, 1.511083, 0.185102)",
        "(0.159189, 1.502499, 0.177275)",
        "(0.158955, 1.494844, 0.168904)",
        "(0.158677, 1.488209, 0.160020)",
        "(0.158365, 1.485126, 0.155329)",
        "(0.157503, 1.479920, 0.145060)",
        "(0.156853, 1.475924, 0.134399)",
        "(0.156291, 1.473343, 0.124012)",
        "(0.155704, 1.472365, 0.113916)",
        "(0.155440, 1.472486, 0.108874)",
        "(0.155177, 1.473780, 0.099037)",
        "(0.155313, 1.476809, 0.089611)",
        "(0.155768, 1.481110, 0.080616)",
        "(0.156629, 1.486442, 0.071662)",
        "(0.157457, 1.492876, 0.063589)",
        "(0.157717, 1.496557, 0.060101)",
        "(0.158258, 1.504644, 0.053872)",
        "(0.159029, 1.513405, 0.048244)",
        "(0.159982, 1.522652, 0.043286)",
        "(0.161198, 1.532450, 0.039322)",
        "(0.161525, 1.537314, 0.037532)",
        "(0.161938, 1.547076, 0.034575)",
        "(0.162358, 1.556812, 0.032374)",
        "(0.162523, 1.566339, 0.030652)",
        "(0.162411, 1.575622, 0.029821)",
        "(0.162392, 1.580261, 0.029797)",
        "(0.162152, 1.589374, 0.030588)",
        "(0.161649, 1.598238, 0.032206)",
        "(0.161243, 1.606835, 0.034803)",
        "(0.161073, 1.614850, 0.037876)",
        "(0.160934, 1.618535, 0.039555)",
        "(0.160615, 1.625589, 0.043589)",
        "(0.160320, 1.632112, 0.048778)",
        "(0.159302, 1.637872, 0.054797)",
        "(0.157926, 1.642909, 0.061812)",
        "(0.157322, 1.645084, 0.065762)",
        "(0.156449, 1.648646, 0.074179)",
        "(0.156023, 1.651137, 0.083531)",
        "(0.155805, 1.652629, 0.093487)",
        "(0.155467, 1.652685, 0.103589)",
        "(0.155358, 1.652373, 0.108591)",
        "(0.155404, 1.650881, 0.118809)",
        "(0.155691, 1.648351, 0.129397)",
        "(0.156183, 1.644571, 0.139899)",
        "(0.157061, 1.639690, 0.150040)",
        "(0.157610, 1.636752, 0.154812)",
        "(0.158463, 1.630037, 0.163773)",
        "(0.159316, 1.622446, 0.171929)",
        "(0.160302, 1.613901, 0.179102)",
        "(0.161235, 1.604418, 0.185187)",
        "(0.161742, 1.599341, 0.187737)",
        "(0.162866, 1.588759, 0.191832)",
        "(0.164076, 1.577590, 0.194149)",
        "(0.164964, 1.565699, 0.194911)",
        "(0.165607, 1.559585, 0.194965)",
        "(0.166797, 1.547451, 0.194603)",
        "(0.167326, 1.535134, 0.192359)",
        "(0.167652, 1.522979, 0.189056)",
        "(0.168017, 1.511250, 0.184817)",
        "(0.168183, 1.500351, 0.178960)",
        "(0.168190, 1.495130, 0.175515)",
        "(0.167986, 1.485431, 0.167636)",
        "(0.167758, 1.476996, 0.158878)",
        "(0.167322, 1.469583, 0.149070)",
        "(0.167086, 1.466383, 0.143687)",
        "(0.166746, 1.460991, 0.132870)",
        "(0.166666, 1.457111, 0.122020)",
        "(0.167049, 1.454873, 0.111182)",
        "(0.167381, 1.454228, 0.100726)",
        "(0.167788, 1.455014, 0.090411)",
        "(0.167938, 1.456291, 0.085499)",
        "(0.168438, 1.459482, 0.076216)",
        "(0.169045, 1.464217, 0.068028)",
        "(0.169301, 1.470038, 0.060483)",
        "(0.169064, 1.477010, 0.054053)",
        "(0.169010, 1.480725, 0.051126)",
        "(0.168958, 1.488807, 0.045733)",
        "(0.168697, 1.497691, 0.041330)",
        "(0.168794, 1.507210, 0.037792)",
        "(0.168826, 1.512101, 0.036255)",
        "(0.168818, 1.522193, 0.033891)",
        "(0.168641, 1.532496, 0.032348)",
        "(0.167863, 1.542586, 0.031131)",
        "(0.166956, 1.552556, 0.030177)",
        "(0.166464, 1.557614, 0.029966)",
        "(0.165483, 1.567797, 0.030126)",
        "(0.164813, 1.578025, 0.031104)",
        "(0.164170, 1.588172, 0.032845)",
        "(0.163553, 1.598097, 0.035359)",
        "(0.162771, 1.607508, 0.038389)",
        "(0.162061, 1.611925, 0.040034)",
        "(0.160268, 1.620232, 0.043944)",
        "(0.158579, 1.628167, 0.049095)",
        "(0.156853, 1.635606, 0.055311)",
        "(0.155576, 1.642099, 0.061861)",
        "(0.155067, 1.644928, 0.065447)",
        "(0.154196, 1.650219, 0.073464)",
        "(0.153754, 1.654585, 0.082121)",
        "(0.153322, 1.657796, 0.091057)",
        "(0.153288, 1.659804, 0.100380)",
        "(0.153303, 1.660477, 0.105198)",
        "(0.153585, 1.660794, 0.115102)",
        "(0.153895, 1.659886, 0.125251)",
        "(0.154388, 1.657904, 0.135611)",
        "(0.155050, 1.654768, 0.145251)",
        "(0.155169, 1.652671, 0.149724)",
        "(0.155168, 1.647752, 0.158554)",
        "(0.155714, 1.641901, 0.166989)",
        "(0.156360, 1.635341, 0.174911)",
        "(0.156867, 1.627742, 0.181539)",
        "(0.157017, 1.623748, 0.184507)",
        "(0.156918, 1.615088, 0.189737)",
        "(0.157008, 1.605928, 0.194520)",
        "(0.157168, 1.596445, 0.198369)",
        "(0.156467, 1.586662, 0.200736)",
        "(0.155866, 1.581769, 0.201558)",
        "(0.154909, 1.572170, 0.203100)",
        "(0.154273, 1.562664, 0.203746)",
        "(0.153803, 1.553200, 0.203276)",
        "(0.153317, 1.543940, 0.201662)",
        "(0.153035, 1.539432, 0.200496)",
        "(0.152310, 1.530533, 0.197796)",
        "(0.151492, 1.521855, 0.194525)",
        "(0.150382, 1.513807, 0.190861)",
        "(0.149364, 1.506193, 0.186488)",
        "(0.148842, 1.502407, 0.184208)",
        "(0.147816, 1.495096, 0.179273)",
        "(0.146607, 1.487960, 0.173990)",
        "(0.145725, 1.481011, 0.168495)",
        "(0.145421, 1.474470, 0.162856)",
        "(0.145267, 1.471266, 0.159854)",
        "(0.144660, 1.464917, 0.153556)",
        "(0.144119, 1.458838, 0.147032)",
        "(0.143767, 1.453166, 0.140122)",
        "(0.143404, 1.448125, 0.132770)",
        "(0.143284, 1.446050, 0.129098)",
        "(0.142759, 1.442459, 0.121775)",
        "(0.142241, 1.439705, 0.114070)",
        "(0.142110, 1.437939, 0.106234)",
        "(0.142312, 1.437444, 0.098480)",
        "(0.142342, 1.437466, 0.094622)",
        "(0.142255, 1.438435, 0.087170)",
        "(0.141955, 1.440469, 0.080059)",
        "(0.142136, 1.443583, 0.073071)",
        "(0.143033, 1.447616, 0.066267)",
        "(0.143571, 1.449902, 0.062973)",
        "(0.144806, 1.455149, 0.056650)",
        "(0.145941, 1.461009, 0.050762)",
        "(0.147038, 1.467558, 0.045558)",
        "(0.147870, 1.474750, 0.041230)",
        "(0.148183, 1.478534, 0.039356)",
        "(0.148972, 1.486199, 0.035704)",
        "(0.149481, 1.493878, 0.032433)",
        "(0.149772, 1.501819, 0.030086)",
        "(0.150087, 1.506032, 0.029383)",
        "(0.150898, 1.514575, 0.028370)",
        "(0.151529, 1.523240, 0.028018)",
        "(0.152316, 1.532063, 0.028491)",
        "(0.152939, 1.540425, 0.029250)",
        "(0.153376, 1.548297, 0.030616)",
        "(0.153636, 1.552164, 0.031500)",
        "(0.154288, 1.559226, 0.033942)",
        "(0.155419, 1.565884, 0.037316)",
        "(0.155805, 1.571814, 0.041404)",
        "(0.155705, 1.574382, 0.043758)",
        "(0.155447, 1.578946, 0.049137)",
        "(0.155572, 1.582584, 0.055490)",
        "(0.156143, 1.585166, 0.062801)",
        "(0.156522, 1.586293, 0.070572)",
        "(0.156359, 1.586071, 0.078786)",
        "(0.156249, 1.585519, 0.083257)",
        "(0.156345, 1.583525, 0.092365)",
        "(0.156587, 1.579946, 0.101100)",
        "(0.156911, 1.575344, 0.109154)",
        "(0.157226, 1.572544, 0.112874)",
        "(0.157469, 1.566367, 0.120198)",
        "(0.157456, 1.559394, 0.126796)",
        "(0.157270, 1.551852, 0.132256)",
        "(0.157497, 1.544016, 0.136839)",
        "(0.157879, 1.536155, 0.140265)",
        "(0.157915, 1.532130, 0.141393)",
        "(0.157864, 1.523946, 0.142468)",
        "(0.157754, 1.515837, 0.142786)",
        "(0.157919, 1.507881, 0.142328)",
        "(0.158192, 1.500022, 0.140410)",
        "(0.158133, 1.496028, 0.138790)",
        "(0.157808, 1.488111, 0.135011)",
        "(0.157642, 1.480941, 0.130940)",
        "(0.157389, 1.474208, 0.126301)",
        "(0.157441, 1.467887, 0.121010)",
        "(0.157623, 1.465007, 0.118124)",
        "(0.158000, 1.459548, 0.112164)",
        "(0.158572, 1.454504, 0.105945)",
        "(0.158948, 1.450154, 0.099444)",
        "(0.159146, 1.448140, 0.096166)",
        "(0.159885, 1.444678, 0.089347)",
        "(0.160828, 1.441816, 0.082300)",
        "(0.161689, 1.439803, 0.075485)",
        "(0.162421, 1.438684, 0.068736)",
        "(0.162744, 1.438324, 0.065283)",
        "(0.163522, 1.438383, 0.058413)",
        "(0.164197, 1.439373, 0.051695)",
        "(0.164951, 1.441538, 0.045508)",
        "(0.165441, 1.444590, 0.039554)",
        "(0.165549, 1.448588, 0.033817)",
        "(0.165568, 1.450852, 0.031190)",
        "(0.165530, 1.456176, 0.026699)",
        "(0.165533, 1.462306, 0.022902)",
        "(0.165534, 1.469025, 0.019514)",
        "(0.165947, 1.476484, 0.017130)",
        "(0.166197, 1.480305, 0.016106)",
        "(0.166397, 1.488045, 0.014190)",
        "(0.166245, 1.495841, 0.012628)",
        "(0.165833, 1.503669, 0.011395)",
        "(0.165233, 1.511353, 0.010203)",
        "(0.164891, 1.515181, 0.009723)",
        "(0.164237, 1.522969, 0.009382)",
        "(0.164077, 1.530881, 0.009556)",
        "(0.164367, 1.538718, 0.010023)",
        "(0.164471, 1.542512, 0.010267)",
        "(0.164587, 1.549800, 0.010929)",
        "(0.164439, 1.556597, 0.011696)",
        "(0.164199, 1.563010, 0.012988)",
        "(0.163978, 1.569038, 0.014751)",
        "(0.164102, 1.574754, 0.017097)",
        "(0.164283, 1.577442, 0.018467)",
        "(0.164554, 1.582344, 0.021119)",
        "(0.164628, 1.586717, 0.024107)",
        "(0.164097, 1.590663, 0.027880)",
        "(0.163784, 1.592475, 0.029910)",
        "(0.163132, 1.595526, 0.034460)",
        "(0.162580, 1.598016, 0.039351)",
        "(0.162325, 1.600048, 0.044644)",
        "(0.161825, 1.601410, 0.050524)",
        "(0.161449, 1.601845, 0.053449)",
        "(0.160537, 1.602133, 0.059525)",
        "(0.159669, 1.601750, 0.065958)",
        "(0.159027, 1.600820, 0.072419)",
        "(0.158793, 1.599165, 0.078945)",
        "(0.158825, 1.598123, 0.082273)",
        "(0.158605, 1.595659, 0.088974)",
        "(0.158136, 1.592549, 0.095744)",
        "(0.157630, 1.588565, 0.102203)",
        "(0.157248, 1.583833, 0.108465)",
        "(0.157107, 1.581196, 0.111537)",
        "(0.156944, 1.575546, 0.117316)",
        "(0.156670, 1.569421, 0.122147)",
        "(0.156273, 1.563071, 0.126159)",
        "(0.156310, 1.556496, 0.129675)",
        "(0.156374, 1.552998, 0.131426)",
        "(0.156424, 1.545827, 0.134336)",
        "(0.156427, 1.538435, 0.136230)",
        "(0.156111, 1.530961, 0.137190)",
        "(0.155834, 1.523278, 0.136861)",
        "(0.155807, 1.519475, 0.136345)",
        "(0.155822, 1.511983, 0.135365)",
        "(0.156044, 1.504680, 0.134170)",
        "(0.156315, 1.497466, 0.132203)",
        "(0.156653, 1.490236, 0.129044)",
        "(0.156988, 1.483124, 0.124973)",
        "(0.157100, 1.479741, 0.122643)",
        "(0.157299, 1.473295, 0.117727)",
        "(0.157222, 1.467207, 0.111879)",
        "(0.156826, 1.461540, 0.105070)",
        "(0.156788, 1.459071, 0.101367)",
        "(0.157017, 1.454898, 0.093657)",
        "(0.157522, 1.451932, 0.085569)",
        "(0.157954, 1.450176, 0.077516)",
        "(0.158398, 1.449665, 0.069531)",
        "(0.158982, 1.450353, 0.061509)",
        "(0.159364, 1.451290, 0.057622)",
        "(0.160364, 1.453999, 0.050133)",
        "(0.161424, 1.457718, 0.042707)",
        "(0.162682, 1.462656, 0.035637)",
        "(0.163228, 1.465267, 0.032380)",
        "(0.163916, 1.471601, 0.027016)",
        "(0.164647, 1.478510, 0.022370)",
        "(0.165570, 1.485943, 0.018473)",
        "(0.166294, 1.493924, 0.015444)",
        "(0.166714, 1.502144, 0.013023)",
        "(0.166754, 1.506413, 0.012214)",
        "(0.166729, 1.514943, 0.010900)",
        "(0.166614, 1.523556, 0.009985)",
        "(0.167077, 1.532363, 0.009845)",
        "(0.167260, 1.536715, 0.009850)",
        "(0.167634, 1.545310, 0.010346)",
        "(0.168012, 1.553697, 0.011356)",
        "(0.167907, 1.561599, 0.012559)",
        "(0.167776, 1.568997, 0.013989)",
        "(0.167819, 1.575999, 0.015924)",
        "(0.167867, 1.579325, 0.017120)",
        "(0.167632, 1.585540, 0.019919)",
        "(0.167143, 1.590953, 0.023059)",
        "(0.166599, 1.595601, 0.026554)",
        "(0.166323, 1.597732, 0.028610)",
        "(0.165812, 1.601661, 0.033219)",
        "(0.165072, 1.604824, 0.038201)",
        "(0.164623, 1.607250, 0.043659)",
        "(0.164613, 1.609123, 0.050004)",
        "(0.164677, 1.609907, 0.053402)",
        "(0.164675, 1.610775, 0.060615)",
        "(0.164513, 1.610786, 0.067912)",
        "(0.164360, 1.610033, 0.075283)",
        "(0.164087, 1.608714, 0.082890)",
        "(0.163977, 1.607802, 0.086653)",
        "(0.163542, 1.605355, 0.093929)",
        "(0.163177, 1.602032, 0.100816)",
        "(0.163096, 1.597984, 0.107619)",
        "(0.163292, 1.593094, 0.114214)",
        "(0.163339, 1.590476, 0.117332)",
        "(0.163195, 1.584765, 0.122930)",
        "(0.162708, 1.578672, 0.128231)",
        "(0.162354, 1.572238, 0.133243)",
        "(0.162006, 1.565560, 0.137570)",
        "(0.161804, 1.562090, 0.139368)",
        "(0.161220, 1.555023, 0.142524)",
        "(0.160884, 1.547901, 0.144936)",
        "(0.160606, 1.540502, 0.146573)",
        "(0.160239, 1.532872, 0.147492)",
        "(0.160051, 1.529100, 0.147789)",
        "(0.159780, 1.521551, 0.147686)",
        "(0.159536, 1.513907, 0.146785)",
        "(0.159493, 1.506496, 0.145825)",
        "(0.159354, 1.499307, 0.144759)",
        "(0.159241, 1.495704, 0.144102)",
        "(0.159089, 1.488499, 0.142468)",
        "(0.159036, 1.481291, 0.139997)",
        "(0.159216, 1.474143, 0.136470)",
        "(0.159444, 1.467083, 0.131870)",
        "(0.159523, 1.463713, 0.129353)",
        "(0.159421, 1.457206, 0.124277)",
        "(0.158996, 1.451221, 0.118968)",
        "(0.158852, 1.446040, 0.113031)",
        "(0.159193, 1.441496, 0.106108)",
        "(0.159438, 1.439482, 0.102203)",
        "(0.159998, 1.436243, 0.093751)",
        "(0.160451, 1.434139, 0.085359)",
        "(0.160764, 1.433213, 0.077178)",
        "(0.161155, 1.433608, 0.069082)",
        "(0.161478, 1.434385, 0.065083)",
        "(0.162077, 1.436700, 0.057270)",
        "(0.162722, 1.440203, 0.049985)",
        "(0.163503, 1.444669, 0.043208)",
        "(0.164211, 1.450108, 0.037032)",
        "(0.164581, 1.453081, 0.034165)",
        "(0.165294, 1.459774, 0.029007)",
        "(0.166110, 1.467096, 0.024371)",
        "(0.166781, 1.474918, 0.020568)",
        "(0.167599, 1.483312, 0.017798)",
        "(0.168036, 1.487552, 0.016540)",
        "(0.168864, 1.496191, 0.014422)",
        "(0.169479, 1.504758, 0.012730)",
        "(0.169841, 1.513019, 0.011439)",
        "(0.170222, 1.521176, 0.010796)",
        "(0.170303, 1.525161, 0.010740)",
        "(0.170276, 1.532839, 0.010635)",
        "(0.170546, 1.540420, 0.011010)",
        "(0.171029, 1.547831, 0.012065)",
        "(0.171508, 1.554641, 0.013308)",
        "(0.171677, 1.557781, 0.014017)",
        "(0.171511, 1.563798, 0.015952)",
        "(0.170883, 1.569183, 0.018548)",
        "(0.169947, 1.573933, 0.021596)",
        "(0.169206, 1.578267, 0.024980)",
        "(0.168848, 1.580203, 0.026750)",
        "(0.168031, 1.583547, 0.030272)",
        "(0.167091, 1.586221, 0.034143)",
        "(0.165963, 1.588270, 0.038802)",
        "(0.164678, 1.589763, 0.044053)",
        "(0.164045, 1.590275, 0.046728)",
        "(0.162792, 1.590639, 0.052186)",
        "(0.161852, 1.590362, 0.057921)",
        "(0.161149, 1.589420, 0.064055)",
        "(0.160382, 1.587585, 0.070185)",
        "(0.159957, 1.586400, 0.073404)",
        "(0.159139, 1.583770, 0.080173)",
        "(0.158552, 1.580523, 0.086930)",
        "(0.158078, 1.576521, 0.093515)",
        "(0.157653, 1.572007, 0.100242)",
        "(0.157541, 1.569539, 0.103624)",
        "(0.157379, 1.564129, 0.110066)",
        "(0.157509, 1.558171, 0.115775)",
        "(0.157657, 1.551801, 0.120848)",
        "(0.157931, 1.545097, 0.125067)",
        "(0.158042, 1.541612, 0.126852)",
        "(0.158438, 1.534633, 0.130201)",
        "(0.158939, 1.527603, 0.133378)",
        "(0.159187, 1.520435, 0.135975)",
        "(0.159434, 1.513152, 0.137444)",
        "(0.159603, 1.509511, 0.137913)",
        "(0.159976, 1.502178, 0.138408)",
        "(0.160503, 1.495104, 0.138340)",
        "(0.160798, 1.488208, 0.137417)",
        "(0.160834, 1.481391, 0.136217)",
        "(0.160887, 1.478146, 0.135452)",
        "(0.161355, 1.471963, 0.132984)",
        "(0.161981, 1.465776, 0.129302)",
        "(0.162791, 1.459781, 0.124309)",
        "(0.163760, 1.454236, 0.118383)",
        "(0.164148, 1.451613, 0.115097)",
        "(0.164650, 1.446634, 0.108459)",
        "(0.164910, 1.442519, 0.101769)",
        "(0.164880, 1.439473, 0.094934)",
        "(0.164950, 1.437653, 0.087649)",
        "(0.164929, 1.436939, 0.080656)",
        "(0.164973, 1.437033, 0.077377)",
        "(0.165146, 1.438257, 0.071129)",
        "(0.165420, 1.440549, 0.065017)",
        "(0.165514, 1.443566, 0.059224)",
        "(0.165480, 1.447685, 0.053614)",
        "(0.165364, 1.450032, 0.050934)",
        "(0.165023, 1.455310, 0.046139)",
        "(0.164791, 1.461591, 0.042239)",
        "(0.165112, 1.468669, 0.038731)",
        "(0.165405, 1.472400, 0.037027)",
        "(0.166090, 1.479896, 0.033599)",
        "(0.166639, 1.487453, 0.030432)",
        "(0.166932, 1.495058, 0.027700)",
        "(0.166846, 1.502645, 0.025512)",
        "(0.166777, 1.510390, 0.024105)",
        "(0.166783, 1.514288, 0.023602)",
        "(0.166827, 1.521957, 0.022910)",
        "(0.166886, 1.529361, 0.022376)",
        "(0.166670, 1.536425, 0.022099)",
        "(0.166318, 1.543218, 0.022413)",
        "(0.166065, 1.546486, 0.022851)",
        "(0.165574, 1.552824, 0.024119)",
        "(0.165365, 1.558899, 0.026196)",
        "(0.165245, 1.564554, 0.028820)",
        "(0.165182, 1.569609, 0.031698)",
        "(0.165140, 1.571913, 0.033353)",
        "(0.164718, 1.576183, 0.037122)",
        "(0.164075, 1.579988, 0.041473)",
        "(0.163060, 1.583192, 0.046424)",
        "(0.161988, 1.585743, 0.051883)",
        "(0.161472, 1.586770, 0.054752)",
        "(0.160370, 1.588385, 0.060722)",
        "(0.159498, 1.589318, 0.067009)",
        "(0.158907, 1.589457, 0.073407)",
        "(0.157982, 1.589050, 0.080028)",
        "(0.157439, 1.588667, 0.083408)",
        "(0.156365, 1.587375, 0.090026)",
        "(0.155385, 1.585104, 0.096090)",
        "(0.154752, 1.582266, 0.101953)",
        "(0.154457, 1.580569, 0.104918)",
        "(0.153914, 1.576644, 0.110741)",
        "(0.153558, 1.572039, 0.116165)",
        "(0.153392, 1.566695, 0.120812)",
        "(0.153051, 1.560566, 0.124636)",
        "(0.152854, 1.557109, 0.126209)",
        "(0.152278, 1.549815, 0.129078)",
        "(0.152114, 1.542207, 0.131670)",
        "(0.152334, 1.534001, 0.133630)",
        "(0.152206, 1.525326, 0.134381)",
        "(0.152208, 1.520890, 0.134494)",
        "(0.152546, 1.511967, 0.134079)",
        "(0.152875, 1.502941, 0.133046)",
        "(0.153206, 1.494084, 0.131498)",
        "(0.153904, 1.485665, 0.129294)",
        "(0.154396, 1.481532, 0.127995)",
        "(0.156301, 1.473678, 0.124215)",
        "(0.158358, 1.466191, 0.118011)",
        "(0.159522, 1.459248, 0.110195)",
        "(0.160552, 1.453697, 0.101643)",
        "(0.160785, 1.451632, 0.097157)",
        "(0.160290, 1.448420, 0.087892)",
        "(0.159134, 1.446957, 0.078454)",
        "(0.158306, 1.447698, 0.069541)",
        "(0.157248, 1.450433, 0.061405)",
        "(0.156785, 1.452662, 0.057723)",
        "(0.156347, 1.458432, 0.051454)",
        "(0.156225, 1.465939, 0.046735)",
        "(0.156349, 1.474552, 0.043112)",
        "(0.156485, 1.483772, 0.040331)",
        "(0.156542, 1.488376, 0.039206)",
        "(0.156645, 1.497740, 0.037770)",
        "(0.156750, 1.506845, 0.037011)",
        "(0.156751, 1.515313, 0.036929)",
        "(0.156759, 1.523055, 0.037907)",
        "(0.156885, 1.526725, 0.038962)",
        "(0.157268, 1.533555, 0.041593)",
        "(0.157608, 1.539574, 0.044691)",
        "(0.158032, 1.544629, 0.048562)",
        "(0.158093, 1.549055, 0.052890)",
        "(0.157937, 1.550867, 0.055235)",
        "(0.157455, 1.554024, 0.060094)",
        "(0.156980, 1.556653, 0.065458)",
        "(0.156489, 1.558844, 0.071147)",
        "(0.156146, 1.560516, 0.076765)",
        "(0.155993, 1.561156, 0.079461)",
        "(0.155744, 1.562138, 0.084750)",
        "(0.155449, 1.562725, 0.090003)",
        "(0.155180, 1.562863, 0.095265)",
        "(0.154908, 1.562469, 0.100663)",
        "(0.154959, 1.562084, 0.103262)",
        "(0.155186, 1.560911, 0.108214)",
        "(0.155394, 1.559071, 0.112806)",
        "(0.155780, 1.556604, 0.116754)",
        "(0.156233, 1.553289, 0.119796)",
        "(0.156405, 1.551229, 0.120939)",
        "(0.156580, 1.546594, 0.122547)",
        "(0.156431, 1.541303, 0.123339)",
        "(0.156009, 1.535543, 0.123016)",
        "(0.155393, 1.529326, 0.121489)",
        "(0.155024, 1.526080, 0.120377)",
        "(0.154485, 1.519393, 0.117914)",
        "(0.154087, 1.512626, 0.114731)",
        "(0.153822, 1.505914, 0.110200)",
        "(0.153236, 1.499596, 0.104871)",
        "(0.153010, 1.496671, 0.102026)",
        "(0.152636, 1.491639, 0.096012)",
        "(0.152227, 1.487575, 0.089657)",
        "(0.151976, 1.484880, 0.083275)",
        "(0.152228, 1.483855, 0.076746)",
        "(0.152437, 1.483965, 0.073411)",
        "(0.152858, 1.484988, 0.066861)",
        "(0.153324, 1.487305, 0.060799)",
        "(0.154004, 1.490848, 0.055439)",
        "(0.155018, 1.495556, 0.050894)",
        "(0.155767, 1.498347, 0.048974)",
        "(0.157131, 1.504250, 0.045629)",
        "(0.158342, 1.510748, 0.042972)",
        "(0.159156, 1.517393, 0.040841)",
        "(0.159685, 1.523905, 0.038989)",
        "(0.159849, 1.527059, 0.038252)",
        "(0.160337, 1.533278, 0.036939)",
        "(0.161177, 1.539250, 0.036212)",
        "(0.162561, 1.544999, 0.036192)",
        "(0.164244, 1.550436, 0.036708)",
        "(0.165179, 1.552881, 0.037115)",
        "(0.167024, 1.557249, 0.038286)",
        "(0.168107, 1.560882, 0.040513)",
        "(0.168329, 1.563943, 0.043918)",
        "(0.168347, 1.566639, 0.048184)",
        "(0.168503, 1.567777, 0.050570)",
        "(0.168816, 1.569529, 0.055635)",
        "(0.168889, 1.570247, 0.061133)",
        "(0.168811, 1.570300, 0.066716)",
        "(0.168729, 1.569548, 0.072374)",
        "(0.168703, 1.568845, 0.075307)",
        "(0.169003, 1.567204, 0.081286)",
        "(0.169685, 1.564716, 0.086696)",
        "(0.170320, 1.561202, 0.091027)",
        "(0.170962, 1.557247, 0.095164)",
        "(0.171355, 1.555042, 0.097085)",
        "(0.171939, 1.550159, 0.100400)",
        "(0.171957, 1.544951, 0.102766)",
        "(0.171662, 1.539305, 0.103884)",
        "(0.171549, 1.533535, 0.103690)",
        "(0.171479, 1.530592, 0.102955)",
        "(0.171154, 1.524652, 0.100458)",
        "(0.170561, 1.519080, 0.097002)",
        "(0.169865, 1.514273, 0.092832)",
        "(0.168950, 1.510112, 0.088041)",
        "(0.168602, 1.508438, 0.085197)",
        "(0.167877, 1.505649, 0.079044)",
        "(0.167244, 1.503901, 0.072467)",
        "(0.166744, 1.503252, 0.066118)",
        "(0.166287, 1.503978, 0.060506)",
        "(0.166089, 1.504651, 0.057948)",
        "(0.165927, 1.506926, 0.053738)",
        "(0.165576, 1.510314, 0.050839)",
        "(0.165029, 1.514424, 0.048816)",
        "(0.164741, 1.518808, 0.047074)",
        "(0.164739, 1.521178, 0.046314)",
        "(0.165092, 1.526407, 0.045177)",
        "(0.165308, 1.531944, 0.044695)",
        "(0.165427, 1.537770, 0.044877)",
        "(0.165382, 1.543525, 0.045519)",
        "(0.165281, 1.546393, 0.046091)",
        "(0.165115, 1.552043, 0.047753)",
        "(0.164858, 1.557447, 0.050077)",
        "(0.164464, 1.562523, 0.053175)",
        "(0.163964, 1.567201, 0.057462)",
        "(0.163713, 1.569356, 0.060165)",
        "(0.163382, 1.573347, 0.066240)",
        "(0.163132, 1.576583, 0.073031)",
        "(0.162571, 1.578787, 0.080541)",
        "(0.162284, 1.579810, 0.088906)",
        "(0.162144, 1.580054, 0.093158)",
        "(0.162180, 1.579556, 0.101739)",
        "(0.162483, 1.577751, 0.110358)",
        "(0.163107, 1.574512, 0.118642)",
        "(0.163779, 1.569900, 0.126240)",
        "(0.164024, 1.567176, 0.129615)",
        "(0.164143, 1.560616, 0.136942)",
        "(0.163829, 1.553131, 0.143596)",
        "(0.163499, 1.545070, 0.149256)",
        "(0.163372, 1.536708, 0.154170)",
        "(0.163329, 1.532441, 0.156393)",
        "(0.163191, 1.523800, 0.160271)",
        "(0.162991, 1.515024, 0.163135)",
        "(0.162972, 1.506228, 0.165148)",
        "(0.162918, 1.497424, 0.166023)",
        "(0.162959, 1.493047, 0.165921)",
        "(0.162977, 1.484118, 0.164873)",
        "(0.163013, 1.475159, 0.163001)",
        "(0.163138, 1.466367, 0.160412)",
        "(0.163001, 1.457658, 0.156677)",
        "(0.162864, 1.453353, 0.154171)",
        "(0.162389, 1.445200, 0.148401)",
        "(0.161505, 1.437897, 0.141622)",
        "(0.160232, 1.431577, 0.133546)",
        "(0.159164, 1.426665, 0.124670)",
        "(0.158672, 1.424577, 0.120248)",
        "(0.158208, 1.422642, 0.110766)",
        "(0.158164, 1.421973, 0.101028)",
        "(0.158375, 1.422595, 0.090816)",
        "(0.158598, 1.424533, 0.080699)",
        "(0.159144, 1.428104, 0.071156)",
        "(0.159544, 1.430199, 0.066548)",
        "(0.160099, 1.435101, 0.057647)",
        "(0.160521, 1.440815, 0.049310)",
        "(0.160804, 1.447592, 0.042035)",
        "(0.160820, 1.451227, 0.038723)",
        "(0.161143, 1.459356, 0.033058)",
        "(0.161552, 1.468191, 0.028323)",
        "(0.162178, 1.477430, 0.024081)",
        "(0.162990, 1.487083, 0.020708)",
        "(0.163460, 1.492113, 0.019474)",
        "(0.164541, 1.502156, 0.017479)",
        "(0.165071, 1.511857, 0.016007)",
        "(0.165169, 1.521076, 0.014910)",
        "(0.165510, 1.530027, 0.014309)",
        "(0.165797, 1.534357, 0.014314)",
        "(0.166696, 1.542740, 0.014441)",
        "(0.167544, 1.550513, 0.014725)",
        "(0.167823, 1.557615, 0.015406)",
        "(0.167642, 1.564067, 0.016295)",
        "(0.167423, 1.567080, 0.016872)",
        "(0.167269, 1.572870, 0.018563)",
        "(0.167106, 1.578111, 0.020489)",
        "(0.166948, 1.582805, 0.022812)",
        "(0.166670, 1.587075, 0.025754)",
        "(0.166417, 1.589067, 0.027318)",
        "(0.165699, 1.592513, 0.030677)",
        "(0.164701, 1.595448, 0.034472)",
        "(0.163549, 1.597955, 0.038851)",
        "(0.162317, 1.599993, 0.043712)",
        "(0.161630, 1.600759, 0.046294)",
        "(0.160285, 1.601915, 0.051681)",
        "(0.159047, 1.602554, 0.057319)",
        "(0.157553, 1.602586, 0.063286)",
        "(0.155823, 1.602120, 0.069570)",
        "(0.155093, 1.601778, 0.072757)",
        "(0.153787, 1.600833, 0.079097)",
        "(0.152819, 1.599285, 0.085125)",
        "(0.152217, 1.597207, 0.091106)",
        "(0.152035, 1.594729, 0.097239)",
        "(0.151943, 1.593365, 0.100284)",
        "(0.152015, 1.590177, 0.106073)",
        "(0.151852, 1.586239, 0.111143)",
        "(0.151354, 1.581682, 0.115994)",
        "(0.151274, 1.576475, 0.120651)",
        "(0.151334, 1.573594, 0.122743)",
        "(0.151390, 1.567585, 0.126578)",
        "(0.151262, 1.561246, 0.130219)",
        "(0.151096, 1.554495, 0.133139)",
        "(0.150970, 1.547252, 0.135162)",
        "(0.150898, 1.543399, 0.135781)",
        "(0.150910, 1.535788, 0.136646)",
        "(0.151157, 1.527991, 0.136554)",
        "(0.150998, 1.519702, 0.135797)",
        "(0.150606, 1.510741, 0.134221)",
        "(0.150342, 1.506418, 0.133221)",
        "(0.149515, 1.497813, 0.130458)",
        "(0.148782, 1.489301, 0.126536)",
        "(0.148358, 1.481235, 0.122045)",
        "(0.148352, 1.473865, 0.117078)",
        "(0.148575, 1.470390, 0.114130)",
        "(0.149105, 1.463707, 0.107305)",
        "(0.149896, 1.457717, 0.099970)",
        "(0.151059, 1.452809, 0.092467)",
        "(0.152687, 1.448509, 0.084137)",
        "(0.153603, 1.446582, 0.079630)",
        "(0.155355, 1.443467, 0.070925)",
        "(0.156909, 1.441453, 0.062711)",
        "(0.158261, 1.440326, 0.054536)",
        "(0.159381, 1.440430, 0.046895)",
        "(0.159814, 1.441076, 0.043399)",
        "(0.160930, 1.443137, 0.036592)",
        "(0.162403, 1.446469, 0.030270)",
        "(0.163451, 1.451028, 0.024891)",
        "(0.164274, 1.456842, 0.020442)",
        "(0.164558, 1.460234, 0.018571)",
        "(0.165087, 1.467614, 0.015371)",
        "(0.165916, 1.475863, 0.012874)",
        "(0.166844, 1.484587, 0.010819)",
        "(0.167550, 1.493581, 0.009190)",
        "(0.167925, 1.498179, 0.008476)",
        "(0.168513, 1.507433, 0.007404)",
        "(0.169171, 1.516810, 0.006990)",
        "(0.169932, 1.526192, 0.007247)",
        "(0.170505, 1.535300, 0.007881)",
        "(0.170844, 1.539690, 0.008289)",
        "(0.171537, 1.548119, 0.009313)",
        "(0.171948, 1.556040, 0.010750)",
        "(0.172343, 1.563442, 0.012564)",
        "(0.172481, 1.570307, 0.014934)",
        "(0.172494, 1.573601, 0.016178)",
        "(0.172498, 1.579675, 0.018919)",
        "(0.172414, 1.585133, 0.022172)",
        "(0.172373, 1.590011, 0.025806)",
        "(0.172534, 1.594311, 0.029659)",
        "(0.172609, 1.596163, 0.031746)",
        "(0.172472, 1.599370, 0.036221)",
        "(0.172399, 1.601932, 0.041086)",
        "(0.172248, 1.603815, 0.046303)",
        "(0.171769, 1.604826, 0.051629)",
        "(0.171603, 1.604988, 0.054312)",
        "(0.171278, 1.604931, 0.059891)",
        "(0.170677, 1.604342, 0.065664)",
        "(0.169744, 1.603144, 0.071495)",
        "(0.168980, 1.601477, 0.077266)",
        "(0.168798, 1.600477, 0.080214)",
        "(0.168634, 1.598280, 0.086126)",
        "(0.168240, 1.595620, 0.091534)",
        "(0.167693, 1.592568, 0.096652)",
        "(0.167304, 1.589052, 0.101836)",
        "(0.167116, 1.587238, 0.104473)",
        "(0.166595, 1.583360, 0.109630)",
        "(0.165748, 1.579119, 0.114568)",
        "(0.164877, 1.574631, 0.119340)",
        "(0.164149, 1.569885, 0.123852)",
        "(0.163873, 1.567465, 0.126017)",
        "(0.163402, 1.562447, 0.130255)",
        "(0.162913, 1.557090, 0.134378)",
        "(0.162372, 1.551393, 0.137978)",
        "(0.161884, 1.545365, 0.140900)",
        "(0.161435, 1.539028, 0.143374)",
        "(0.161308, 1.535796, 0.144520)",
        "(0.161138, 1.529183, 0.146775)",
        "(0.161031, 1.522194, 0.148631)",
        "(0.160801, 1.514786, 0.149489)",
        "(0.160662, 1.511017, 0.149393)",
        "(0.160180, 1.502933, 0.147885)",
        "(0.159634, 1.494674, 0.145328)",
        "(0.159462, 1.486894, 0.142429)",
        "(0.159443, 1.479356, 0.139039)",
        "(0.159388, 1.475607, 0.137004)",
        "(0.159275, 1.468300, 0.132383)",
        "(0.158880, 1.461413, 0.127125)",
        "(0.158376, 1.455079, 0.121395)",
        "(0.158107, 1.449563, 0.115450)",
        "(0.158014, 1.447406, 0.112193)",
        "(0.158013, 1.443668, 0.105462)",
        "(0.158306, 1.441049, 0.098410)",
        "(0.158787, 1.439711, 0.091287)",
        "(0.159290, 1.439511, 0.084180)",
        "(0.159536, 1.439732, 0.080674)",
        "(0.160094, 1.441276, 0.073994)",
        "(0.160528, 1.443758, 0.067801)",
        "(0.160864, 1.447453, 0.062128)",
        "(0.161374, 1.451939, 0.056607)",
        "(0.161802, 1.454609, 0.053953)",
        "(0.163184, 1.460477, 0.049053)",
        "(0.165058, 1.467135, 0.044745)",
        "(0.167089, 1.474265, 0.040942)",
        "(0.169029, 1.481631, 0.037557)",
        "(0.169865, 1.485326, 0.036061)",
        "(0.171428, 1.492662, 0.033435)",
        "(0.173149, 1.500048, 0.031525)",
        "(0.174682, 1.507303, 0.030198)",
        "(0.176238, 1.514306, 0.029233)",
        "(0.176934, 1.517655, 0.028863)",
        "(0.178262, 1.524049, 0.028300)",
        "(0.179907, 1.530123, 0.028244)",
        "(0.181519, 1.535791, 0.028689)",
        "(0.182870, 1.540973, 0.028989)",
        "(0.183510, 1.543406, 0.029056)",
        "(0.184507, 1.547761, 0.029219)",
        "(0.185493, 1.551688, 0.029623)",
        "(0.186550, 1.555150, 0.029822)",
        "(0.187063, 1.558128, 0.029590)",
        "(0.187279, 1.559513, 0.029470)",
        "(0.187470, 1.562238, 0.029321)",
        "(0.187503, 1.564813, 0.029174)",
        "(0.187501, 1.567359, 0.029237)",
        "(0.187360, 1.569825, 0.029351)",
        "(0.187237, 1.571000, 0.029429)",
        "(0.187062, 1.573320, 0.029873)",
        "(0.187406, 1.575769, 0.031145)",
        "(0.187729, 1.578405, 0.033285)",
        "(0.187820, 1.580952, 0.035752)",
        "(0.187765, 1.582197, 0.037092)",
        "(0.187352, 1.584658, 0.040273)",
        "(0.186567, 1.587053, 0.043935)",
        "(0.185380, 1.589420, 0.047916)",
        "(0.184141, 1.591527, 0.052123)",
        "(0.183570, 1.592427, 0.054350)",
        "(0.182838, 1.593870, 0.059056)",
        "(0.182471, 1.594987, 0.063977)",
        "(0.182423, 1.595346, 0.068960)",
        "(0.182204, 1.594998, 0.074049)",
        "(0.182088, 1.594566, 0.076780)",
        "(0.181830, 1.593448, 0.082683)",
        "(0.181395, 1.591725, 0.088764)",
        "(0.180611, 1.589142, 0.094869)",
        "(0.180241, 1.586010, 0.100941)",
        "(0.180119, 1.584247, 0.103925)",
        "(0.179690, 1.580093, 0.109614)",
        "(0.178886, 1.575363, 0.115020)",
        "(0.177555, 1.570260, 0.120410)",
        "(0.176240, 1.564720, 0.125297)",
        "(0.175723, 1.561777, 0.127443)",
        "(0.174541, 1.555647, 0.131348)",
        "(0.173619, 1.549136, 0.134274)",
        "(0.172631, 1.542355, 0.136430)",
        "(0.171873, 1.535494, 0.137881)",
        "(0.171152, 1.528610, 0.138940)",
        "(0.170827, 1.525179, 0.139259)",
        "(0.170693, 1.518442, 0.139534)",
        "(0.170904, 1.511654, 0.138865)",
        "(0.171268, 1.504893, 0.137026)",
        "(0.171295, 1.498406, 0.134614)",
        "(0.171250, 1.495319, 0.133351)",
        "(0.171363, 1.489308, 0.130902)",
        "(0.171428, 1.483471, 0.127947)",
        "(0.171996, 1.477788, 0.123610)",
        "(0.172347, 1.474988, 0.120765)",
        "(0.173293, 1.469685, 0.114155)",
        "(0.174375, 1.465031, 0.106798)",
        "(0.175186, 1.461296, 0.098914)",
        "(0.175806, 1.458638, 0.090557)",
        "(0.176063, 1.457901, 0.086284)",
        "(0.176866, 1.457364, 0.077558)",
        "(0.177810, 1.458011, 0.068517)",
        "(0.178817, 1.460081, 0.059869)",
        "(0.179610, 1.463903, 0.052212)",
        "(0.179935, 1.466493, 0.048754)",
        "(0.180920, 1.472548, 0.042368)",
        "(0.181964, 1.480016, 0.037019)",
        "(0.182920, 1.488539, 0.032446)",
        "(0.183692, 1.497572, 0.028286)",
        "(0.183931, 1.502264, 0.026357)",
        "(0.184322, 1.511883, 0.023104)",
        "(0.184587, 1.521732, 0.020774)",
        "(0.184651, 1.531537, 0.019165)",
        "(0.184971, 1.541254, 0.018192)",
        "(0.185141, 1.546058, 0.018108)",
        "(0.185495, 1.555518, 0.018438)",
        "(0.185762, 1.564436, 0.019244)",
        "(0.185616, 1.572764, 0.020557)",
        "(0.185459, 1.580555, 0.022437)",
        "(0.185488, 1.584211, 0.023708)",
        "(0.185459, 1.591005, 0.026470)",
        "(0.185233, 1.597227, 0.029680)",
        "(0.185171, 1.602954, 0.033657)",
        "(0.185131, 1.608041, 0.038219)",
        "(0.185117, 1.610305, 0.040675)",
        "(0.185128, 1.614493, 0.045971)",
        "(0.185019, 1.618090, 0.051656)",
        "(0.184889, 1.620891, 0.057538)",
        "(0.184875, 1.622975, 0.063848)",
        "(0.184954, 1.623710, 0.067141)",
        "(0.185092, 1.624660, 0.073805)",
        "(0.185022, 1.624740, 0.080639)",
        "(0.184888, 1.623992, 0.087629)",
        "(0.185006, 1.622338, 0.094688)",
        "(0.185138, 1.621077, 0.098141)",
        "(0.185264, 1.617929, 0.105018)",
        "(0.185089, 1.614038, 0.111843)",
        "(0.184590, 1.609330, 0.118517)",
        "(0.184147, 1.603858, 0.125082)",
        "(0.184039, 1.600703, 0.128139)",
        "(0.183957, 1.594158, 0.133678)",
        "(0.183613, 1.586833, 0.138099)",
        "(0.182737, 1.578927, 0.141687)",
        "(0.181918, 1.570669, 0.144356)",
        "(0.181530, 1.566356, 0.145377)",
        "(0.180870, 1.557579, 0.147362)",
        "(0.180468, 1.548799, 0.148490)",
        "(0.179873, 1.539943, 0.148373)",
        "(0.179110, 1.530885, 0.146769)",
        "(0.178701, 1.526334, 0.145782)",
        "(0.177960, 1.517393, 0.143214)",
        "(0.177060, 1.508894, 0.139895)",
        "(0.175759, 1.500783, 0.135370)",
        "(0.174451, 1.493310, 0.129973)",
        "(0.173762, 1.489676, 0.126825)",
        "(0.172750, 1.483110, 0.119820)",
        "(0.172118, 1.477501, 0.111948)",
        "(0.171877, 1.472964, 0.103532)",
        "(0.171834, 1.469615, 0.094628)",
        "(0.171860, 1.468494, 0.090031)",
        "(0.172032, 1.467128, 0.081116)",
        "(0.172206, 1.466960, 0.072412)",
        "(0.172743, 1.467954, 0.063403)",
        "(0.173428, 1.470034, 0.054580)",
        "(0.173605, 1.471602, 0.050534)",
        "(0.173771, 1.475749, 0.043264)",
        "(0.173942, 1.481097, 0.036948)",
        "(0.174251, 1.487388, 0.031523)",
        "(0.174618, 1.494373, 0.026728)",
        "(0.175007, 1.498094, 0.024526)",
        "(0.175770, 1.505835, 0.020544)",
        "(0.176342, 1.514059, 0.017405)",
        "(0.176811, 1.522600, 0.015187)",
        "(0.176714, 1.531075, 0.013392)",
        "(0.176516, 1.535281, 0.012690)",
        "(0.176330, 1.543733, 0.011895)",
        "(0.176447, 1.552048, 0.011700)",
        "(0.176630, 1.559925, 0.011592)",
        "(0.176716, 1.567288, 0.011939)",
        "(0.176659, 1.570801, 0.012408)",
        "(0.176162, 1.577360, 0.013547)",
        "(0.175128, 1.583591, 0.015682)",
        "(0.173879, 1.589661, 0.019032)",
        "(0.172510, 1.595217, 0.023026)",
        "(0.171367, 1.600044, 0.027603)",
        "(0.171008, 1.602301, 0.030265)",
        "(0.170384, 1.606521, 0.036070)",
        "(0.169561, 1.610007, 0.042466)",
        "(0.168537, 1.612861, 0.049583)",
        "(0.168121, 1.614031, 0.053452)",
        "(0.167713, 1.615847, 0.061481)",
        "(0.167688, 1.616712, 0.069684)",
        "(0.168008, 1.616585, 0.077769)",
        "(0.168219, 1.615444, 0.085901)",
        "(0.168392, 1.614523, 0.089929)",
        "(0.168617, 1.612130, 0.097783)",
        "(0.168678, 1.608913, 0.105257)",
        "(0.168625, 1.604969, 0.112398)",
        "(0.168789, 1.600310, 0.119044)",
        "(0.169052, 1.597661, 0.122027)",
        "(0.169878, 1.591913, 0.127163)",
        "(0.170864, 1.585388, 0.131547)",
        "(0.171328, 1.578217, 0.135486)",
        "(0.171232, 1.570848, 0.139025)",
        "(0.171064, 1.567124, 0.140788)",
        "(0.170975, 1.559648, 0.144343)",
        "(0.171239, 1.552066, 0.147173)",
        "(0.171329, 1.544115, 0.148679)",
        "(0.171561, 1.535807, 0.149395)",
        "(0.171793, 1.531694, 0.149730)",
        "(0.172310, 1.523693, 0.150284)",
        "(0.172327, 1.515905, 0.150232)",
        "(0.172303, 1.508251, 0.149408)",
        "(0.172323, 1.500829, 0.147853)",
        "(0.172493, 1.497269, 0.146546)",
        "(0.173075, 1.490309, 0.143193)",
        "(0.173468, 1.483718, 0.139377)",
        "(0.173559, 1.477682, 0.135012)",
        "(0.173410, 1.471902, 0.130092)",
        "(0.173400, 1.469119, 0.127430)",
        "(0.173784, 1.464103, 0.121489)",
        "(0.174227, 1.459679, 0.114386)",
        "(0.174707, 1.455905, 0.106315)",
        "(0.175045, 1.453057, 0.097969)",
        "(0.175095, 1.452132, 0.093822)",
        "(0.175339, 1.451079, 0.085403)",
        "(0.176046, 1.451166, 0.076588)",
        "(0.176750, 1.452368, 0.067755)",
        "(0.177843, 1.454854, 0.059091)",
        "(0.178475, 1.456517, 0.054781)",
        "(0.179666, 1.460385, 0.046548)",
        "(0.180632, 1.465262, 0.039379)",
        "(0.181764, 1.471065, 0.032986)",
        "(0.182826, 1.477425, 0.026900)",
        "(0.183264, 1.480891, 0.024231)",
        "(0.184511, 1.488398, 0.019632)",
        "(0.185651, 1.496191, 0.015491)",
        "(0.186325, 1.504071, 0.011691)",
        "(0.186803, 1.512382, 0.008767)",
        "(0.186966, 1.516647, 0.007545)",
        "(0.187593, 1.525272, 0.005569)",
        "(0.188407, 1.534135, 0.004690)",
        "(0.188764, 1.542715, 0.004354)",
        "(0.188727, 1.550843, 0.004087)",
        "(0.188616, 1.554790, 0.004148)",
        "(0.188589, 1.562568, 0.004786)",
        "(0.188963, 1.570131, 0.006100)",
        "(0.188826, 1.577107, 0.007837)",
        "(0.188351, 1.583534, 0.010047)",
        "(0.188172, 1.586539, 0.011264)",
        "(0.187870, 1.592145, 0.013989)",
        "(0.187081, 1.597109, 0.017470)",
        "(0.186018, 1.601497, 0.021529)",
        "(0.184990, 1.605242, 0.025975)",
        "(0.184523, 1.606843, 0.028369)",
        "(0.183856, 1.609626, 0.033476)",
        "(0.183385, 1.611778, 0.038876)",
        "(0.182668, 1.613195, 0.044656)",
        "(0.181872, 1.613943, 0.051136)",
        "(0.181397, 1.613991, 0.054531)",
        "(0.180446, 1.613736, 0.061417)",
        "(0.179696, 1.612819, 0.068426)",
        "(0.178998, 1.611118, 0.075541)",
        "(0.178211, 1.608721, 0.082846)",
        "(0.177849, 1.607201, 0.086573)",
        "(0.177134, 1.603585, 0.094224)",
        "(0.176704, 1.599219, 0.101889)",
        "(0.176459, 1.594115, 0.109047)",
        "(0.176210, 1.591260, 0.112404)",
        "(0.175551, 1.585294, 0.119118)",
        "(0.174908, 1.578964, 0.125560)",
        "(0.174317, 1.572245, 0.131157)",
        "(0.173639, 1.565119, 0.135653)",
        "(0.172899, 1.557717, 0.139384)",
        "(0.172506, 1.553965, 0.140992)",
        "(0.171853, 1.546341, 0.143663)",
        "(0.171014, 1.538470, 0.145436)",
        "(0.170209, 1.530579, 0.146276)",
        "(0.169683, 1.522688, 0.145862)",
        "(0.169354, 1.518660, 0.145245)",
        "(0.168610, 1.510582, 0.144004)",
        "(0.167679, 1.502684, 0.142813)",
        "(0.166796, 1.494968, 0.141018)",
        "(0.165590, 1.487478, 0.138344)",
        "(0.165054, 1.483851, 0.136609)",
        "(0.164469, 1.476897, 0.132857)",
        "(0.164078, 1.470299, 0.128595)",
        "(0.163818, 1.464139, 0.123542)",
        "(0.163665, 1.461248, 0.120529)",
        "(0.163140, 1.455553, 0.114416)",
        "(0.162559, 1.450689, 0.108139)",
        "(0.162137, 1.446911, 0.102065)",
        "(0.162076, 1.444041, 0.095732)",
        "(0.162003, 1.441869, 0.088695)",
        "(0.161982, 1.441200, 0.085078)",
        "(0.162508, 1.440683, 0.077963)",
        "(0.162924, 1.440899, 0.070705)",
        "(0.163208, 1.441871, 0.063518)",
        "(0.163934, 1.444103, 0.056965)",
        "(0.164437, 1.445656, 0.053969)",
        "(0.165335, 1.449208, 0.048400)",
        "(0.166160, 1.453336, 0.043371)",
        "(0.167032, 1.458193, 0.038792)",
        "(0.167828, 1.463908, 0.034967)",
        "(0.168289, 1.466931, 0.033383)",
        "(0.168713, 1.473288, 0.030628)",
        "(0.169297, 1.480099, 0.028341)",
        "(0.170067, 1.486879, 0.026197)",
        "(0.170434, 1.493335, 0.023913)",
        "(0.170181, 1.496451, 0.022783)",
        "(0.169673, 1.503259, 0.021334)",
        "(0.169397, 1.510281, 0.020792)",
        "(0.169387, 1.517268, 0.020505)",
        "(0.169325, 1.524080, 0.020254)",
        "(0.169245, 1.527454, 0.020266)",
        "(0.168947, 1.534228, 0.020649)",
        "(0.168642, 1.540803, 0.021320)",
        "(0.168281, 1.547044, 0.022349)",
        "(0.167997, 1.552974, 0.023793)",
        "(0.168014, 1.555859, 0.024862)",
        "(0.168460, 1.561548, 0.027447)",
        "(0.169287, 1.566780, 0.030248)",
        "(0.170098, 1.571507, 0.033490)",
        "(0.170729, 1.575634, 0.037192)",
        "(0.170914, 1.577378, 0.039093)",
        "(0.171060, 1.580199, 0.042873)",
        "(0.171057, 1.582356, 0.047142)",
        "(0.170925, 1.584071, 0.051757)",
        "(0.170559, 1.585201, 0.056267)",
        "(0.170215, 1.585486, 0.058504)",
        "(0.169395, 1.585713, 0.063202)",
        "(0.168321, 1.585638, 0.068289)",
        "(0.167381, 1.585292, 0.073493)",
        "(0.166515, 1.584665, 0.078081)",
        "(0.166107, 1.584206, 0.080089)",
        "(0.165452, 1.583167, 0.083841)",
        "(0.164942, 1.581770, 0.087405)",
        "(0.164509, 1.580149, 0.091278)",
        "(0.163877, 1.578463, 0.095301)",
        "(0.163516, 1.577501, 0.097142)",
        "(0.162747, 1.575412, 0.100677)",
        "(0.162145, 1.572906, 0.104012)",
        "(0.161939, 1.570032, 0.106895)",
        "(0.162029, 1.566752, 0.109275)",
        "(0.161945, 1.564932, 0.110274)",
        "(0.161871, 1.561271, 0.112313)",
        "(0.161921, 1.557361, 0.114423)",
        "(0.161896, 1.553177, 0.116552)",
        "(0.161646, 1.549057, 0.118842)",
        "(0.161500, 1.547036, 0.119926)",
        "(0.160959, 1.542845, 0.121949)",
        "(0.160268, 1.538279, 0.124077)",
        "(0.159818, 1.533702, 0.126633)",
        "(0.159099, 1.529128, 0.129104)",
        "(0.158738, 1.526776, 0.130158)",
        "(0.158236, 1.521892, 0.131862)",
        "(0.157811, 1.516613, 0.132717)",
        "(0.157880, 1.511100, 0.132588)",
        "(0.158020, 1.505474, 0.131193)",
        "(0.157777, 1.502722, 0.130066)",
        "(0.156892, 1.497570, 0.127868)",
        "(0.155920, 1.493023, 0.125392)",
        "(0.154968, 1.488818, 0.122063)",
        "(0.154152, 1.485174, 0.117711)",
        "(0.153869, 1.483546, 0.115063)",
        "(0.153822, 1.480744, 0.109307)",
        "(0.154449, 1.478661, 0.103202)",
        "(0.155036, 1.477212, 0.097499)",
        "(0.155920, 1.476559, 0.092573)",
        "(0.156589, 1.476576, 0.090386)",
        "(0.158009, 1.476871, 0.086412)",
        "(0.159228, 1.477402, 0.083373)",
        "(0.160374, 1.478079, 0.081354)",
        "(0.161171, 1.478929, 0.079888)",
        "(0.161468, 1.479345, 0.079096)",
        "(0.162011, 1.480043, 0.076995)",
        "(0.162437, 1.480873, 0.074662)",
        "(0.163144, 1.481667, 0.071861)",
        "(0.163892, 1.482386, 0.068665)",
        "(0.164191, 1.482808, 0.067130)",
        "(0.165136, 1.483941, 0.064372)",
        "(0.166247, 1.485131, 0.061638)",
        "(0.167073, 1.486137, 0.058694)",
        "(0.167757, 1.486976, 0.055552)",
        "(0.168018, 1.487399, 0.053912)",
        "(0.168764, 1.488289, 0.050675)",
        "(0.169531, 1.489336, 0.047554)",
        "(0.169890, 1.490523, 0.044228)",
        "(0.170321, 1.492057, 0.040764)",
        "(0.170422, 1.492965, 0.038995)",
        "(0.170666, 1.495162, 0.035417)",
        "(0.171304, 1.498196, 0.032002)",
        "(0.171649, 1.501775, 0.028884)",
        "(0.171600, 1.506045, 0.026070)",
        "(0.171563, 1.508444, 0.024653)",
        "(0.171588, 1.513420, 0.021547)",
        "(0.171401, 1.518915, 0.018722)",
        "(0.171545, 1.524998, 0.016335)",
        "(0.171785, 1.531353, 0.014297)",
        "(0.171696, 1.534560, 0.013470)",
        "(0.171336, 1.541151, 0.012278)",
        "(0.171044, 1.548037, 0.011819)",
        "(0.170905, 1.555062, 0.012268)",
        "(0.170652, 1.561978, 0.013525)",
        "(0.170428, 1.565410, 0.014434)",
        "(0.170005, 1.572131, 0.016766)",
        "(0.169610, 1.578322, 0.019986)",
        "(0.169666, 1.583919, 0.024100)",
        "(0.170199, 1.589038, 0.029145)",
        "(0.170375, 1.591174, 0.031914)",
        "(0.170125, 1.594632, 0.037803)",
        "(0.169499, 1.597018, 0.044350)",
        "(0.169233, 1.598483, 0.051262)",
        "(0.168910, 1.598734, 0.058579)",
        "(0.168698, 1.598343, 0.062385)",
        "(0.168057, 1.597093, 0.070131)",
        "(0.166908, 1.594830, 0.077734)",
        "(0.165486, 1.591449, 0.085084)",
        "(0.164588, 1.587277, 0.092059)",
        "(0.164326, 1.584940, 0.095204)",
        "(0.163732, 1.579673, 0.100844)",
        "(0.162733, 1.573678, 0.105816)",
        "(0.161621, 1.566853, 0.110186)",
        "(0.160964, 1.558674, 0.114152)",
        "(0.160682, 1.554880, 0.115930)",
        "(0.159837, 1.547377, 0.118783)",
        "(0.158523, 1.539533, 0.120511)",
        "(0.157752, 1.531531, 0.121754)",
        "(0.158021, 1.523990, 0.122390)",
        "(0.158376, 1.520353, 0.122007)",
        "(0.158850, 1.513180, 0.120648)",
        "(0.159443, 1.506492, 0.118827)",
        "(0.160334, 1.500233, 0.116424)",
        "(0.161523, 1.494605, 0.112486)",
        "(0.162101, 1.492010, 0.110269)",
        "(0.163463, 1.487227, 0.105728)",
        "(0.164980, 1.482993, 0.100644)",
        "(0.166445, 1.479106, 0.095307)",
        "(0.167502, 1.475908, 0.089865)",
        "(0.168012, 1.474512, 0.087038)",
        "(0.169216, 1.472285, 0.081094)",
        "(0.170572, 1.470761, 0.075009)",
        "(0.171657, 1.469953, 0.069066)",
        "(0.172723, 1.469861, 0.063211)",
        "(0.173174, 1.470073, 0.060329)",
        "(0.174208, 1.470918, 0.054887)",
        "(0.175507, 1.472613, 0.049490)",
        "(0.176337, 1.474937, 0.044587)",
        "(0.176831, 1.478145, 0.040539)",
        "(0.176908, 1.480102, 0.038719)",
        "(0.176865, 1.484456, 0.035333)",
        "(0.177149, 1.489576, 0.032625)",
        "(0.177676, 1.495194, 0.030262)",
        "(0.178143, 1.501062, 0.028165)",
        "(0.178346, 1.504185, 0.027377)",
        "(0.178657, 1.510511, 0.026142)",
        "(0.178875, 1.516938, 0.025133)",
        "(0.178856, 1.523243, 0.024367)",
        "(0.178995, 1.529617, 0.024063)",
        "(0.179173, 1.532795, 0.024057)",
        "(0.179436, 1.539021, 0.024147)",
        "(0.179515, 1.545012, 0.024627)",
        "(0.179809, 1.550756, 0.025510)",
        "(0.180343, 1.556066, 0.026417)",
        "(0.180635, 1.558535, 0.026890)",
        "(0.181081, 1.563318, 0.028195)",
        "(0.181127, 1.567724, 0.029958)",
        "(0.180918, 1.571811, 0.032017)",
        "(0.180692, 1.575646, 0.034593)",
        "(0.180687, 1.577562, 0.036274)",
        "(0.181021, 1.581469, 0.039710)",
        "(0.181452, 1.584272, 0.043182)",
        "(0.182324, 1.586641, 0.046692)",
        "(0.182698, 1.587829, 0.050453)",
        "(0.182194, 1.588382, 0.052368)",
        "(0.181967, 1.589241, 0.056987)",
        "(0.181449, 1.589557, 0.062112)",
        "(0.180594, 1.589346, 0.067203)",
        "(0.179501, 1.588695, 0.072196)",
        "(0.179055, 1.588165, 0.074644)",
        "(0.178167, 1.586797, 0.079477)",
        "(0.177076, 1.585168, 0.084635)",
        "(0.176008, 1.583378, 0.089945)",
        "(0.175020, 1.581285, 0.095138)",
        "(0.174649, 1.580088, 0.097653)",
        "(0.174217, 1.577676, 0.102754)",
        "(0.174004, 1.575043, 0.107626)",
        "(0.173719, 1.571968, 0.111866)",
        "(0.173122, 1.568646, 0.115962)",
        "(0.172792, 1.566974, 0.118093)",
        "(0.172468, 1.563612, 0.122169)",
        "(0.172518, 1.560050, 0.125946)",
        "(0.172152, 1.556265, 0.129304)",
        "(0.171969, 1.552486, 0.131903)",
        "(0.171939, 1.550559, 0.132964)",
        "(0.171820, 1.546611, 0.134984)",
        "(0.171909, 1.542546, 0.136909)",
        "(0.172022, 1.538149, 0.138516)",
        "(0.172080, 1.533635, 0.139382)",
        "(0.172066, 1.531300, 0.139387)",
        "(0.171960, 1.526506, 0.138870)",
        "(0.171815, 1.521661, 0.137841)",
        "(0.171790, 1.516865, 0.136384)",
        "(0.171685, 1.512099, 0.133982)",
        "(0.171713, 1.509724, 0.132309)",
        "(0.171775, 1.505224, 0.128569)",
        "(0.171858, 1.501202, 0.124856)",
        "(0.172106, 1.497543, 0.120960)",
        "(0.172297, 1.494005, 0.116406)",
        "(0.172584, 1.492383, 0.113712)",
        "(0.173218, 1.489449, 0.107942)",
        "(0.173778, 1.487208, 0.101943)",
        "(0.174366, 1.485596, 0.096022)",
        "(0.174894, 1.484608, 0.090076)",
        "(0.175122, 1.484427, 0.087232)",
        "(0.175688, 1.484979, 0.081826)",
        "(0.176423, 1.486309, 0.076412)",
        "(0.177463, 1.488138, 0.070796)",
        "(0.178468, 1.490359, 0.065205)",
        "(0.178987, 1.491735, 0.062508)",
        "(0.179951, 1.494743, 0.057390)",
        "(0.180498, 1.498014, 0.052775)",
        "(0.180469, 1.501436, 0.048477)",
        "(0.180281, 1.505102, 0.044589)",
        "(0.180325, 1.507183, 0.043036)",
        "(0.180508, 1.511688, 0.040574)",
        "(0.180539, 1.516374, 0.038530)",
        "(0.180637, 1.521089, 0.036541)",
        "(0.180697, 1.525722, 0.034600)",
        "(0.180653, 1.527983, 0.033667)",
        "(0.180265, 1.532517, 0.032200)",
        "(0.179708, 1.537239, 0.031535)",
        "(0.179448, 1.542227, 0.031243)",
        "(0.179672, 1.547275, 0.031183)",
        "(0.180000, 1.549814, 0.031405)",
        "(0.180563, 1.554773, 0.032118)",
        "(0.180811, 1.559366, 0.033067)",
        "(0.180606, 1.563599, 0.034412)",
        "(0.180631, 1.567615, 0.036287)",
        "(0.180662, 1.569529, 0.037446)",
        "(0.180421, 1.573070, 0.039838)",
        "(0.180110, 1.576277, 0.042379)",
        "(0.179835, 1.579167, 0.045264)",
        "(0.179668, 1.581841, 0.048718)",
        "(0.179532, 1.583079, 0.050603)",
        "(0.179029, 1.585256, 0.054388)",
        "(0.178241, 1.586952, 0.058370)",
        "(0.177126, 1.587849, 0.062351)",
        "(0.175589, 1.588104, 0.066324)",
        "(0.174813, 1.588147, 0.068506)",
        "(0.173646, 1.588272, 0.073123)",
        "(0.172329, 1.588064, 0.077900)",
        "(0.170955, 1.587450, 0.082612)",
        "(0.170225, 1.586567, 0.087380)",
        "(0.169985, 1.585928, 0.089772)",
        "(0.169693, 1.584348, 0.094666)",
        "(0.169591, 1.582206, 0.099725)",
        "(0.169387, 1.579461, 0.104596)",
        "(0.169071, 1.576228, 0.109242)",
        "(0.168890, 1.574374, 0.111580)",
        "(0.168557, 1.570417, 0.116268)",
        "(0.168514, 1.566193, 0.120762)",
        "(0.168730, 1.561514, 0.124856)",
        "(0.169134, 1.556319, 0.128393)",
        "(0.169382, 1.553608, 0.129790)",
        "(0.169680, 1.548056, 0.131985)",
        "(0.169686, 1.542396, 0.133814)",
        "(0.169760, 1.536807, 0.135454)",
        "(0.169791, 1.531396, 0.136419)",
        "(0.169698, 1.528625, 0.136481)",
        "(0.169628, 1.522933, 0.136038)",
        "(0.169952, 1.517120, 0.134806)",
        "(0.170569, 1.511242, 0.132609)",
        "(0.170905, 1.505323, 0.129694)",
        "(0.170929, 1.502371, 0.128209)",
        "(0.170939, 1.496510, 0.125284)",
        "(0.171247, 1.491076, 0.122272)",
        "(0.171773, 1.485261, 0.117943)",
        "(0.172625, 1.479570, 0.111821)",
        "(0.173088, 1.477078, 0.108501)",
        "(0.173608, 1.472400, 0.101705)",
        "(0.173447, 1.468493, 0.094760)",
        "(0.173169, 1.465869, 0.087970)",
        "(0.173316, 1.464481, 0.080878)",
        "(0.173478, 1.464229, 0.077216)",
        "(0.173889, 1.464359, 0.069922)",
        "(0.174762, 1.465716, 0.062968)",
        "(0.175901, 1.468082, 0.056249)",
        "(0.176817, 1.470971, 0.049823)",
        "(0.177115, 1.472760, 0.046730)",
        "(0.177735, 1.476357, 0.040594)",
        "(0.178008, 1.480279, 0.034973)",
        "(0.178240, 1.484901, 0.030241)",
        "(0.178871, 1.490312, 0.026439)",
        "(0.179195, 1.493123, 0.024681)",
        "(0.179880, 1.499075, 0.021420)",
        "(0.180589, 1.505107, 0.018528)",
        "(0.180724, 1.511120, 0.016066)",
        "(0.180818, 1.517209, 0.014078)",
        "(0.180944, 1.520341, 0.013347)",
        "(0.181307, 1.526804, 0.012299)",
        "(0.181885, 1.533559, 0.011798)",
        "(0.182316, 1.540092, 0.011289)",
        "(0.182739, 1.546432, 0.010952)",
        "(0.182995, 1.549625, 0.011022)",
        "(0.183035, 1.555844, 0.011362)",
        "(0.182861, 1.561756, 0.011963)",
        "(0.182881, 1.567439, 0.013022)",
        "(0.182839, 1.572806, 0.014476)",
        "(0.182738, 1.575320, 0.015349)",
        "(0.182329, 1.580117, 0.017390)",
        "(0.181855, 1.584591, 0.019976)",
        "(0.181073, 1.588762, 0.023165)",
        "(0.180262, 1.592635, 0.026695)",
        "(0.180002, 1.594474, 0.028612)",
        "(0.179457, 1.597802, 0.032720)",
        "(0.178951, 1.600690, 0.036968)",
        "(0.178342, 1.603081, 0.041430)",
        "(0.177750, 1.604882, 0.046375)",
        "(0.177501, 1.605466, 0.049033)",
        "(0.176789, 1.606103, 0.054544)",
        "(0.176069, 1.606081, 0.060421)",
        "(0.175349, 1.605304, 0.066587)",
        "(0.174694, 1.603731, 0.072832)",
        "(0.174377, 1.602634, 0.076010)",
        "(0.173526, 1.599911, 0.082503)",
        "(0.172283, 1.596482, 0.088900)",
        "(0.170946, 1.592285, 0.094988)",
        "(0.169965, 1.587429, 0.100986)",
        "(0.169688, 1.584859, 0.103920)",
        "(0.169155, 1.579560, 0.109262)",
        "(0.168464, 1.573813, 0.113650)",
        "(0.168066, 1.567731, 0.117453)",
        "(0.167895, 1.561657, 0.121022)",
        "(0.167842, 1.558603, 0.122607)",
        "(0.167760, 1.552424, 0.125416)",
        "(0.167474, 1.546250, 0.127826)",
        "(0.167031, 1.540089, 0.129550)",
        "(0.166922, 1.533940, 0.130505)",
        "(0.166938, 1.530835, 0.130582)",
        "(0.166933, 1.524624, 0.130414)",
        "(0.166990, 1.518684, 0.129855)",
        "(0.166876, 1.513030, 0.129030)",
        "(0.166938, 1.507657, 0.127769)",
        "(0.167085, 1.505130, 0.126933)",
        "(0.167468, 1.500299, 0.124771)",
        "(0.168056, 1.495724, 0.121598)",
        "(0.168622, 1.491387, 0.117113)",
        "(0.169061, 1.487381, 0.112478)",
        "(0.169272, 1.485661, 0.109938)",
        "(0.169691, 1.482579, 0.104627)",
        "(0.170053, 1.480265, 0.098787)",
        "(0.170315, 1.478674, 0.092659)",
        "(0.170530, 1.477603, 0.086406)",
        "(0.170605, 1.477405, 0.083144)",
        "(0.170623, 1.477521, 0.076580)",
        "(0.170482, 1.478400, 0.070074)",
        "(0.170173, 1.479896, 0.063778)",
        "(0.169965, 1.482032, 0.057882)",
        "(0.170225, 1.483482, 0.055168)",
        "(0.171189, 1.486849, 0.050257)",
        "(0.172499, 1.490782, 0.045817)",
        "(0.174219, 1.495126, 0.041587)",
        "(0.175691, 1.499687, 0.037807)",
        "(0.176387, 1.502146, 0.036223)",
        "(0.177856, 1.507136, 0.033505)",
        "(0.178851, 1.512075, 0.030849)",
        "(0.179878, 1.517075, 0.028501)",
        "(0.181215, 1.522222, 0.026843)",
        "(0.181799, 1.524790, 0.026129)",
        "(0.182869, 1.529891, 0.024907)",
        "(0.183753, 1.535219, 0.024292)",
        "(0.184588, 1.540715, 0.024044)",
        "(0.185474, 1.546253, 0.023997)",
        "(0.186011, 1.549061, 0.024157)",
        "(0.186873, 1.554732, 0.024801)",
        "(0.187526, 1.560252, 0.025529)",
        "(0.187890, 1.565578, 0.026396)",
        "(0.188231, 1.570771, 0.027701)",
        "(0.188437, 1.573323, 0.028559)",
        "(0.188897, 1.578416, 0.030557)",
        "(0.189542, 1.583387, 0.033073)",
        "(0.190363, 1.588106, 0.035851)",
        "(0.191193, 1.592379, 0.038968)",
        "(0.191625, 1.594390, 0.040665)",
        "(0.192213, 1.598175, 0.044293)",
        "(0.192534, 1.601660, 0.048227)",
        "(0.192679, 1.604707, 0.052590)",
        "(0.192801, 1.607244, 0.057405)",
        "(0.192857, 1.608291, 0.060006)",
        "(0.192946, 1.610019, 0.065346)",
        "(0.193102, 1.611059, 0.070902)",
        "(0.193143, 1.611442, 0.076794)",
        "(0.192867, 1.611212, 0.082948)",
        "(0.192663, 1.610825, 0.086167)",
        "(0.192299, 1.609629, 0.092656)",
        "(0.192106, 1.607791, 0.099208)",
        "(0.192028, 1.605416, 0.105643)",
        "(0.191977, 1.602511, 0.111912)",
        "(0.191814, 1.600826, 0.115006)",
        "(0.191725, 1.597212, 0.120981)",
        "(0.191656, 1.593185, 0.126688)",
        "(0.191590, 1.588724, 0.132113)",
        "(0.191734, 1.583704, 0.137129)",
        "(0.191878, 1.580986, 0.139366)",
        "(0.192250, 1.575337, 0.143229)",
        "(0.192447, 1.569232, 0.146206)",
        "(0.192580, 1.562721, 0.148447)",
        "(0.192581, 1.555871, 0.149834)",
        "(0.192496, 1.552341, 0.150115)",
        "(0.192201, 1.545187, 0.149973)",
        "(0.191420, 1.537935, 0.149036)",
        "(0.190248, 1.530768, 0.147616)",
        "(0.189039, 1.523866, 0.145917)",
        "(0.188470, 1.520547, 0.144849)",
        "(0.187289, 1.514012, 0.142003)",
        "(0.186217, 1.507970, 0.138482)",
        "(0.185528, 1.502506, 0.134690)",
        "(0.184925, 1.497348, 0.130090)",
        "(0.184733, 1.494897, 0.127338)",
        "(0.184517, 1.490326, 0.121442)",
        "(0.184486, 1.486190, 0.114930)",
        "(0.184413, 1.482541, 0.108036)",
        "(0.184295, 1.479732, 0.100700)",
        "(0.184188, 1.478614, 0.096997)",
        "(0.184038, 1.477085, 0.089641)",
        "(0.184266, 1.476633, 0.082370)",
        "(0.184734, 1.477055, 0.075129)",
        "(0.184978, 1.478231, 0.068232)",
        "(0.184887, 1.479071, 0.064843)",
        "(0.184553, 1.481328, 0.058168)",
        "(0.185015, 1.484457, 0.051617)",
        "(0.186312, 1.488579, 0.045734)",
        "(0.188175, 1.493537, 0.040528)",
        "(0.189090, 1.496273, 0.038112)",
        "(0.190633, 1.501886, 0.033344)",
        "(0.191774, 1.507829, 0.029014)",
        "(0.192688, 1.514167, 0.025472)",
        "(0.193399, 1.521033, 0.022962)",
        "(0.193664, 1.524677, 0.021992)",
        "(0.194203, 1.531965, 0.020088)",
        "(0.195034, 1.539195, 0.018582)",
        "(0.196404, 1.546924, 0.017285)",
        "(0.197964, 1.554323, 0.016375)",
        "(0.198736, 1.557908, 0.016200)",
        "(0.200395, 1.565023, 0.016335)",
        "(0.201775, 1.571753, 0.016859)",
        "(0.202924, 1.578076, 0.017763)",
        "(0.204137, 1.584167, 0.019206)",
        "(0.204705, 1.587121, 0.020123)",
        "(0.205856, 1.592805, 0.022109)",
        "(0.206966, 1.598152, 0.024379)",
        "(0.207846, 1.603204, 0.027103)",
        "(0.208444, 1.607987, 0.030230)",
        "(0.208618, 1.610144, 0.031824)",
        "(0.208950, 1.614135, 0.035215)",
        "(0.209515, 1.617612, 0.039047)",
        "(0.209962, 1.620609, 0.043430)",
        "(0.209911, 1.622939, 0.048515)",
        "(0.209769, 1.623851, 0.051264)",
        "(0.209448, 1.625189, 0.057023)",
        "(0.209001, 1.625953, 0.063027)",
        "(0.208602, 1.626134, 0.069239)",
        "(0.207914, 1.625664, 0.075541)",
        "(0.207383, 1.625206, 0.078754)",
        "(0.206349, 1.624250, 0.085279)",
        "(0.205193, 1.623005, 0.091901)",
        "(0.204129, 1.621258, 0.098376)",
        "(0.203450, 1.618848, 0.104542)",
        "(0.203335, 1.617482, 0.107611)",
        "(0.202974, 1.614665, 0.113913)",
        "(0.202171, 1.611483, 0.120181)",
        "(0.201299, 1.607786, 0.126146)",
        "(0.200914, 1.603688, 0.131953)",
        "(0.200807, 1.601591, 0.134769)",
        "(0.200482, 1.597215, 0.139964)",
        "(0.199726, 1.592523, 0.144702)",
        "(0.198832, 1.587453, 0.149128)",
        "(0.198323, 1.582203, 0.153195)",
        "(0.198154, 1.579455, 0.154983)",
        "(0.197862, 1.573806, 0.158208)",
        "(0.197544, 1.567782, 0.160731)",
        "(0.197348, 1.561492, 0.162447)",
        "(0.196975, 1.554909, 0.163063)",
        "(0.196687, 1.551515, 0.162995)",
        "(0.196160, 1.544635, 0.162214)",
        "(0.195572, 1.537539, 0.160583)",
        "(0.195119, 1.530548, 0.158747)",
        "(0.194691, 1.523772, 0.156965)",
        "(0.194412, 1.520539, 0.155871)",
        "(0.193683, 1.514286, 0.152810)",
        "(0.192347, 1.508236, 0.148844)",
        "(0.190909, 1.502545, 0.144521)",
        "(0.190151, 1.497617, 0.140089)",
        "(0.189930, 1.495512, 0.137660)",
        "(0.189396, 1.491642, 0.132379)",
        "(0.189288, 1.488347, 0.126391)",
        "(0.189644, 1.485682, 0.119407)",
        "(0.189893, 1.483469, 0.111784)",
        "(0.190091, 1.482631, 0.107968)",
        "(0.190464, 1.481238, 0.100473)",
        "(0.190813, 1.480596, 0.093102)",
        "(0.191633, 1.480796, 0.085984)",
        "(0.192562, 1.481721, 0.079017)",
        "(0.193007, 1.482475, 0.075580)",
        "(0.193847, 1.484364, 0.068913)",
        "(0.194487, 1.486956, 0.062263)",
        "(0.194933, 1.489975, 0.055740)",
        "(0.195286, 1.493891, 0.049950)",
        "(0.195514, 1.496066, 0.047182)",
        "(0.196428, 1.501102, 0.042182)",
        "(0.197463, 1.506742, 0.037720)",
        "(0.198329, 1.512912, 0.033777)",
        "(0.198916, 1.519489, 0.030344)",
        "(0.199029, 1.522915, 0.028803)",
        "(0.198858, 1.529809, 0.026048)",
        "(0.198395, 1.536896, 0.023876)",
        "(0.198400, 1.544038, 0.022188)",
        "(0.198493, 1.551012, 0.020767)",
        "(0.198451, 1.554404, 0.020152)",
        "(0.198467, 1.561138, 0.019372)",
        "(0.197997, 1.567353, 0.018947)",
        "(0.196949, 1.572882, 0.018906)",
        "(0.196463, 1.578132, 0.019625)",
        "(0.196471, 1.580648, 0.020357)",
        "(0.196664, 1.585331, 0.022101)",
        "(0.196837, 1.589507, 0.024547)",
        "(0.196882, 1.593286, 0.027629)",
        "(0.196862, 1.596661, 0.031379)",
        "(0.196771, 1.598146, 0.033472)",
        "(0.196318, 1.600701, 0.037869)",
        "(0.195794, 1.602708, 0.042684)",
        "(0.195620, 1.604317, 0.047817)",
        "(0.195363, 1.605529, 0.053435)",
        "(0.195143, 1.605927, 0.056450)",
        "(0.194624, 1.606486, 0.062721)",
        "(0.194231, 1.606595, 0.069427)",
        "(0.194086, 1.606066, 0.076260)",
        "(0.194045, 1.605004, 0.083142)",
        "(0.193940, 1.604229, 0.086587)",
        "(0.193581, 1.602367, 0.093471)",
        "(0.193194, 1.600133, 0.100411)",
        "(0.192966, 1.597569, 0.107163)",
        "(0.192933, 1.594416, 0.113702)",
        "(0.193004, 1.592660, 0.116939)",
        "(0.193240, 1.589041, 0.123054)",
        "(0.193370, 1.585055, 0.128683)",
        "(0.192853, 1.580603, 0.134154)",
        "(0.192280, 1.575785, 0.139527)",
        "(0.192038, 1.573194, 0.141988)",
        "(0.191148, 1.567844, 0.146420)",
        "(0.189517, 1.562179, 0.150133)",
        "(0.187535, 1.556219, 0.153374)",
        "(0.186101, 1.550151, 0.156348)",
        "(0.185713, 1.547135, 0.157685)",
        "(0.184816, 1.541055, 0.160065)",
        "(0.183744, 1.534940, 0.161885)",
        "(0.182812, 1.528874, 0.163359)",
        "(0.182012, 1.522844, 0.164626)",
        "(0.181771, 1.519908, 0.165015)",
        "(0.181400, 1.514166, 0.165104)",
        "(0.180807, 1.508587, 0.164182)",
        "(0.180043, 1.503216, 0.162636)",
        "(0.179501, 1.498238, 0.160878)",
        "(0.179405, 1.496091, 0.159783)",
        "(0.179481, 1.491959, 0.156739)",
        "(0.179978, 1.488115, 0.152641)",
        "(0.180764, 1.484687, 0.147615)",
        "(0.181487, 1.481558, 0.141665)",
        "(0.181798, 1.480157, 0.138321)",
        "(0.182144, 1.477629, 0.131233)",
        "(0.182153, 1.475849, 0.123907)",
        "(0.182445, 1.475036, 0.116538)",
        "(0.182839, 1.474895, 0.108579)",
        "(0.183012, 1.475078, 0.104405)",
        "(0.183600, 1.476123, 0.096417)",
        "(0.184659, 1.478245, 0.088801)",
        "(0.186032, 1.481138, 0.081187)",
        "(0.187392, 1.484697, 0.073902)",
        "(0.187973, 1.486771, 0.070596)",
        "(0.189090, 1.491148, 0.064330)",
        "(0.190138, 1.495800, 0.058282)",
        "(0.191323, 1.500790, 0.052650)",
        "(0.192588, 1.506168, 0.047564)",
        "(0.193210, 1.509014, 0.045245)",
        "(0.194531, 1.514853, 0.040858)",
        "(0.195501, 1.521044, 0.037320)",
        "(0.196207, 1.527277, 0.034412)",
        "(0.196902, 1.533511, 0.031948)",
        "(0.197285, 1.536575, 0.030735)",
        "(0.198233, 1.542379, 0.028523)",
        "(0.199272, 1.548066, 0.026881)",
        "(0.200712, 1.553713, 0.025924)",
        "(0.202038, 1.559128, 0.025259)",
        "(0.202660, 1.561755, 0.025114)",
        "(0.204007, 1.566871, 0.025164)",
        "(0.204877, 1.571660, 0.025867)",
        "(0.205367, 1.576112, 0.027009)",
        "(0.205333, 1.580342, 0.028596)",
        "(0.205116, 1.582363, 0.029567)",
        "(0.204753, 1.586215, 0.031728)",
        "(0.204353, 1.589909, 0.033940)",
        "(0.203918, 1.593350, 0.036175)",
        "(0.203375, 1.596584, 0.038747)",
        "(0.202974, 1.598088, 0.039991)",
        "(0.202195, 1.600785, 0.042141)",
        "(0.201527, 1.603188, 0.044532)",
        "(0.201153, 1.605333, 0.047560)",
        "(0.201004, 1.607081, 0.051127)",
        "(0.201024, 1.607799, 0.053140)",
        "(0.200955, 1.608932, 0.057481)",
        "(0.200436, 1.609426, 0.062279)",
        "(0.199412, 1.609344, 0.067815)",
        "(0.198404, 1.608800, 0.074317)",
        "(0.197969, 1.608344, 0.077883)",
        "(0.197153, 1.606955, 0.085118)",
        "(0.196133, 1.604847, 0.092611)",
        "(0.194824, 1.602278, 0.100391)",
        "(0.193459, 1.599118, 0.108016)",
        "(0.192769, 1.597323, 0.111792)",
        "(0.191904, 1.593565, 0.119310)",
        "(0.191514, 1.589615, 0.126931)",
        "(0.190865, 1.585266, 0.134235)",
        "(0.190168, 1.580339, 0.140738)",
        "(0.189982, 1.577678, 0.143537)",
        "(0.189650, 1.572236, 0.148693)",
        "(0.189349, 1.566403, 0.152925)",
        "(0.189059, 1.560098, 0.156558)",
        "(0.189038, 1.553471, 0.159662)",
        "(0.189168, 1.550124, 0.160987)",
        "(0.189540, 1.543327, 0.162865)",
        "(0.189536, 1.536414, 0.164259)",
        "(0.189167, 1.529326, 0.165148)",
        "(0.188758, 1.522316, 0.165130)",
        "(0.188520, 1.518899, 0.164652)",
        "(0.187801, 1.512210, 0.163431)",
        "(0.186856, 1.505898, 0.162172)",
        "(0.186033, 1.500027, 0.160510)",
        "(0.185271, 1.494775, 0.157661)",
        "(0.184912, 1.492412, 0.155670)",
        "(0.184319, 1.488263, 0.151269)",
        "(0.183958, 1.484908, 0.146467)",
        "(0.183674, 1.482269, 0.141167)",
        "(0.183488, 1.480132, 0.135011)",
        "(0.183492, 1.479404, 0.131731)",
        "(0.183575, 1.478748, 0.125396)",
        "(0.183798, 1.479179, 0.119147)",
        "(0.184011, 1.480365, 0.112650)",
        "(0.184447, 1.482058, 0.105587)",
        "(0.184767, 1.483096, 0.102053)",
        "(0.185767, 1.485739, 0.094962)",
        "(0.187095, 1.488856, 0.088134)",
        "(0.188095, 1.492278, 0.081811)",
        "(0.188698, 1.496003, 0.075924)",
        "(0.188830, 1.498017, 0.073120)",
        "(0.189395, 1.502344, 0.067533)",
        "(0.190388, 1.506994, 0.062128)",
        "(0.191154, 1.511895, 0.057085)",
        "(0.191619, 1.517052, 0.052365)",
        "(0.191762, 1.519701, 0.050069)",
        "(0.191793, 1.525217, 0.045867)",
        "(0.191310, 1.530992, 0.042411)",
        "(0.190572, 1.536848, 0.039469)",
        "(0.189790, 1.542674, 0.036950)",
        "(0.189554, 1.545616, 0.035966)",
        "(0.189497, 1.551516, 0.034432)",
        "(0.189220, 1.557211, 0.033492)",
        "(0.188532, 1.562632, 0.033201)",
        "(0.187692, 1.567793, 0.033502)",
        "(0.187431, 1.570351, 0.033872)",
        "(0.187424, 1.575357, 0.035104)",
        "(0.187666, 1.580007, 0.036765)",
        "(0.187890, 1.584141, 0.038876)",
        "(0.187711, 1.587701, 0.041820)",
        "(0.187425, 1.589332, 0.043521)",
        "(0.186636, 1.592108, 0.047406)",
        "(0.185898, 1.594497, 0.052059)",
        "(0.185441, 1.596503, 0.057221)",
        "(0.184739, 1.598022, 0.062836)",
        "(0.184310, 1.598597, 0.065855)",
        "(0.183343, 1.599444, 0.071990)",
        "(0.182414, 1.599790, 0.078101)",
        "(0.181632, 1.599569, 0.084048)",
        "(0.180861, 1.599028, 0.090287)",
        "(0.180482, 1.598643, 0.093377)",
        "(0.179697, 1.597613, 0.098998)",
        "(0.178805, 1.596234, 0.103905)",
        "(0.177853, 1.594521, 0.107934)",
        "(0.176835, 1.592360, 0.110895)",
        "(0.176351, 1.591108, 0.112079)",
        "(0.175426, 1.588388, 0.114554)",
        "(0.174672, 1.585170, 0.116809)",
        "(0.174094, 1.581401, 0.119011)",
        "(0.173891, 1.577283, 0.121428)",
        "(0.173922, 1.575104, 0.122692)",
        "(0.173753, 1.570395, 0.125145)",
        "(0.173580, 1.565248, 0.127666)",
        "(0.173418, 1.560052, 0.130369)",
        "(0.173096, 1.554657, 0.132777)",
        "(0.172955, 1.551790, 0.133746)",
        "(0.172734, 1.545830, 0.135375)",
        "(0.172723, 1.539889, 0.136942)",
        "(0.172940, 1.534060, 0.138109)",
        "(0.173353, 1.528171, 0.138501)",
        "(0.173569, 1.525168, 0.138310)",
        "(0.173861, 1.519233, 0.137583)",
        "(0.174153, 1.513465, 0.136497)",
        "(0.174533, 1.507936, 0.134984)",
        "(0.174635, 1.502827, 0.132853)",
        "(0.174536, 1.500472, 0.131531)",
        "(0.174268, 1.496253, 0.128387)",
        "(0.173564, 1.492891, 0.124659)",
        "(0.172692, 1.490473, 0.120378)",
        "(0.171963, 1.488915, 0.115320)",
        "(0.171696, 1.488323, 0.112535)",
        "(0.171586, 1.487822, 0.106447)",
        "(0.171929, 1.487814, 0.099966)",
        "(0.172284, 1.488172, 0.093137)",
        "(0.172314, 1.488984, 0.086592)",
        "(0.172331, 1.489666, 0.083495)",
        "(0.172483, 1.491361, 0.077401)",
        "(0.172641, 1.493384, 0.071278)",
        "(0.172976, 1.495923, 0.065304)",
        "(0.173592, 1.499064, 0.059554)",
        "(0.173942, 1.500815, 0.056653)",
        "(0.174480, 1.504553, 0.050979)",
        "(0.174567, 1.509010, 0.046273)",
        "(0.174185, 1.514152, 0.042537)",
        "(0.173369, 1.519576, 0.039247)",
        "(0.172809, 1.522368, 0.037783)",
        "(0.172129, 1.528179, 0.034972)",
        "(0.172041, 1.534449, 0.032744)",
        "(0.172351, 1.541070, 0.031129)",
        "(0.172464, 1.547747, 0.030203)",
        "(0.172299, 1.551063, 0.029978)",
        "(0.171898, 1.557509, 0.029828)",
        "(0.171409, 1.563428, 0.029780)",
        "(0.170973, 1.568865, 0.029942)",
        "(0.170763, 1.574330, 0.031118)",
        "(0.170583, 1.577082, 0.032064)",
        "(0.170001, 1.582453, 0.034599)",
        "(0.169688, 1.587613, 0.037505)",
        "(0.169709, 1.592561, 0.040830)",
        "(0.169946, 1.597079, 0.044385)",
        "(0.170098, 1.599090, 0.046254)",
        "(0.170227, 1.602872, 0.050358)",
        "(0.170054, 1.606327, 0.054978)",
        "(0.169643, 1.609334, 0.059921)",
        "(0.169533, 1.610501, 0.062484)",
        "(0.169575, 1.612452, 0.067601)",
        "(0.169742, 1.613765, 0.072840)",
        "(0.169421, 1.614459, 0.078268)",
        "(0.168748, 1.614522, 0.083824)",
        "(0.167950, 1.614012, 0.089413)",
        "(0.167542, 1.613594, 0.092212)",
        "(0.166847, 1.612345, 0.097844)",
        "(0.166047, 1.610708, 0.103615)",
        "(0.164930, 1.608610, 0.109446)",
        "(0.164072, 1.606046, 0.115001)",
        "(0.163737, 1.604549, 0.117547)",
        "(0.163381, 1.601320, 0.122270)",
        "(0.163378, 1.597337, 0.126524)",
        "(0.163398, 1.592647, 0.130459)",
        "(0.163530, 1.587579, 0.134210)",
        "(0.163592, 1.584765, 0.135848)",
        "(0.163861, 1.578745, 0.138755)",
        "(0.164469, 1.572340, 0.141153)",
        "(0.164903, 1.565914, 0.143419)",
        "(0.164983, 1.562671, 0.144421)",
        "(0.165042, 1.556057, 0.145942)",
        "(0.165143, 1.549466, 0.146751)",
        "(0.165162, 1.542822, 0.146650)",
        "(0.165433, 1.536240, 0.145696)",
        "(0.165793, 1.529610, 0.143756)",
        "(0.165903, 1.526384, 0.142427)",
        "(0.166025, 1.520206, 0.139343)",
        "(0.166049, 1.514482, 0.135583)",
        "(0.165930, 1.509045, 0.130979)",
        "(0.166017, 1.503851, 0.125288)",
        "(0.166161, 1.501419, 0.121983)",
        "(0.166474, 1.496942, 0.115130)",
        "(0.166810, 1.493017, 0.108020)",
        "(0.166928, 1.489763, 0.100857)",
        "(0.166812, 1.487333, 0.093481)",
        "(0.166780, 1.486515, 0.089781)",
        "(0.166840, 1.485761, 0.082838)",
        "(0.167290, 1.486148, 0.076277)",
        "(0.167932, 1.487339, 0.069698)",
        "(0.168398, 1.489677, 0.063383)",
        "(0.168712, 1.491207, 0.060502)",
        "(0.169370, 1.494914, 0.055628)",
        "(0.169719, 1.499451, 0.051993)",
        "(0.169656, 1.504295, 0.048774)",
        "(0.169826, 1.509402, 0.045619)",
        "(0.170028, 1.512068, 0.044111)",
        "(0.170522, 1.517252, 0.041370)",
        "(0.171064, 1.522914, 0.038940)",
        "(0.171184, 1.528464, 0.036840)",
        "(0.171357, 1.534291, 0.035422)",
        "(0.171641, 1.537220, 0.034986)",
        "(0.172578, 1.542847, 0.034180)",
        "(0.173401, 1.548269, 0.033345)",
        "(0.174133, 1.553614, 0.032689)",
        "(0.174678, 1.558785, 0.032435)",
        "(0.174827, 1.561260, 0.032529)",
        "(0.175045, 1.566049, 0.033044)",
        "(0.175019, 1.570701, 0.033850)",
        "(0.175168, 1.575102, 0.034998)",
        "(0.175548, 1.579327, 0.036816)",
        "(0.175750, 1.581351, 0.037873)",
        "(0.176130, 1.585166, 0.040195)",
        "(0.176421, 1.588514, 0.042960)",
        "(0.176404, 1.591444, 0.046416)",
        "(0.176164, 1.594025, 0.050460)",
        "(0.175862, 1.595146, 0.052672)",
        "(0.175269, 1.597063, 0.057253)",
        "(0.174670, 1.598408, 0.061762)",
        "(0.173962, 1.599184, 0.066296)",
        "(0.173201, 1.599540, 0.071272)",
        "(0.172840, 1.599505, 0.073968)",
        "(0.172020, 1.598916, 0.079403)",
        "(0.171161, 1.597708, 0.084884)",
        "(0.170566, 1.596013, 0.090472)",
        "(0.170191, 1.593799, 0.096029)",
        "(0.169990, 1.592401, 0.098733)",
        "(0.169483, 1.589227, 0.104013)",
        "(0.168949, 1.585394, 0.109010)",
        "(0.168653, 1.581043, 0.113585)",
        "(0.168661, 1.576217, 0.117567)",
        "(0.168616, 1.573718, 0.119363)",
        "(0.168347, 1.568231, 0.122243)",
        "(0.168099, 1.562608, 0.124906)",
        "(0.167940, 1.556916, 0.126984)",
        "(0.167731, 1.551133, 0.128418)",
        "(0.167578, 1.548209, 0.128971)",
        "(0.167327, 1.542391, 0.129496)",
        "(0.167057, 1.536650, 0.129382)",
        "(0.167017, 1.531021, 0.128629)",
        "(0.167166, 1.525622, 0.127366)",
        "(0.167217, 1.523045, 0.126545)",
        "(0.167294, 1.518103, 0.124557)",
        "(0.167406, 1.513468, 0.121893)",
        "(0.167412, 1.509101, 0.118709)",
        "(0.167394, 1.505021, 0.115009)",
        "(0.167399, 1.503098, 0.112925)",
        "(0.167527, 1.499503, 0.108417)",
        "(0.167580, 1.496278, 0.103418)",
        "(0.167568, 1.493549, 0.098134)",
        "(0.167599, 1.491324, 0.092649)",
        "(0.167674, 1.490494, 0.089856)",
        "(0.167894, 1.489391, 0.084204)",
        "(0.168252, 1.489103, 0.078398)",
        "(0.168533, 1.489571, 0.072305)",
        "(0.168447, 1.490929, 0.066099)",
        "(0.168272, 1.491977, 0.062990)",
        "(0.167535, 1.494524, 0.057086)",
        "(0.166548, 1.497769, 0.051835)",
        "(0.165941, 1.501717, 0.047039)",
        "(0.166188, 1.506512, 0.042784)",
        "(0.166513, 1.509194, 0.040826)",
        "(0.167176, 1.514873, 0.037081)",
        "(0.167751, 1.520913, 0.033856)",
        "(0.168121, 1.527007, 0.030759)",
        "(0.168456, 1.533215, 0.027908)",
        "(0.168746, 1.536356, 0.026713)",
        "(0.169402, 1.542673, 0.024789)",
        "(0.170011, 1.548932, 0.023211)",
        "(0.170351, 1.555058, 0.021847)",
        "(0.170771, 1.561051, 0.020930)",
        "(0.170875, 1.563966, 0.020658)",
        "(0.170925, 1.569560, 0.020452)",
        "(0.170236, 1.574867, 0.021004)",
        "(0.169375, 1.579927, 0.022427)",
        "(0.169024, 1.584874, 0.024681)",
        "(0.168903, 1.587267, 0.026064)",
        "(0.168888, 1.591955, 0.029266)",
        "(0.168984, 1.596539, 0.033072)",
        "(0.168946, 1.600871, 0.037263)",
        "(0.168608, 1.604877, 0.041701)",
        "(0.168416, 1.606779, 0.044081)",
        "(0.168429, 1.610322, 0.049224)",
        "(0.168871, 1.613523, 0.054668)",
        "(0.169522, 1.616220, 0.060265)",
        "(0.169872, 1.618272, 0.065951)",
        "(0.169932, 1.619050, 0.068675)",
        "(0.169942, 1.620081, 0.073979)",
        "(0.169903, 1.620417, 0.079205)",
        "(0.169983, 1.620474, 0.084529)",
        "(0.170014, 1.619891, 0.089513)",
        "(0.169929, 1.619403, 0.091854)",
        "(0.169771, 1.617826, 0.096309)",
        "(0.170134, 1.615645, 0.100534)",
        "(0.170773, 1.612929, 0.104598)",
        "(0.171298, 1.609382, 0.108326)",
        "(0.171492, 1.607381, 0.110126)",
        "(0.172037, 1.602930, 0.113436)",
        "(0.172749, 1.598219, 0.116189)",
        "(0.173183, 1.593425, 0.118982)",
        "(0.173488, 1.588515, 0.122011)",
        "(0.173788, 1.586038, 0.123432)",
        "(0.174401, 1.581048, 0.126056)",
        "(0.174724, 1.575839, 0.128292)",
        "(0.175055, 1.570418, 0.129950)",
        "(0.175412, 1.564968, 0.131245)",
        "(0.175598, 1.562306, 0.131927)",
        "(0.175827, 1.557162, 0.133251)",
        "(0.176047, 1.552190, 0.134365)",
        "(0.176349, 1.547263, 0.134827)",
        "(0.176562, 1.542434, 0.134837)",
        "(0.176713, 1.540143, 0.134794)",
        "(0.176985, 1.535783, 0.134815)",
        "(0.177086, 1.531570, 0.134654)",
        "(0.177156, 1.527474, 0.134247)",
        "(0.177381, 1.523528, 0.133425)",
        "(0.177550, 1.521574, 0.132743)",
        "(0.177587, 1.517627, 0.131046)",
        "(0.177514, 1.513863, 0.128919)",
        "(0.177434, 1.510199, 0.126244)",
        "(0.177682, 1.506762, 0.122761)",
        "(0.177906, 1.505141, 0.120586)",
        "(0.178176, 1.502051, 0.115583)",
        "(0.178361, 1.499434, 0.109945)",
        "(0.178659, 1.497372, 0.103626)",
        "(0.178414, 1.496092, 0.096990)",
        "(0.178147, 1.495922, 0.093698)",
        "(0.177778, 1.496276, 0.086965)",
        "(0.177516, 1.497441, 0.079822)",
        "(0.177557, 1.499262, 0.072388)",
        "(0.178115, 1.501784, 0.064969)",
        "(0.178398, 1.503314, 0.061426)",
        "(0.178568, 1.506681, 0.054741)",
        "(0.178565, 1.510635, 0.048691)",
        "(0.178389, 1.515304, 0.043555)",
        "(0.178773, 1.520559, 0.038848)",
        "(0.179299, 1.523404, 0.036657)",
        "(0.180282, 1.529290, 0.032777)",
        "(0.180751, 1.535354, 0.029673)",
        "(0.180748, 1.541485, 0.027012)",
        "(0.180418, 1.547530, 0.024629)",
        "(0.180127, 1.550499, 0.023723)",
        "(0.179427, 1.556367, 0.022322)",
        "(0.178808, 1.562212, 0.021507)",
        "(0.178217, 1.567719, 0.021060)",
        "(0.177651, 1.573021, 0.020964)",
        "(0.177380, 1.575592, 0.021290)",
        "(0.176898, 1.580623, 0.022494)",
        "(0.176266, 1.585169, 0.023947)",
        "(0.175502, 1.589342, 0.026035)",
        "(0.174625, 1.593175, 0.028918)",
        "(0.174142, 1.594983, 0.030585)",
        "(0.173043, 1.598292, 0.034153)",
        "(0.171577, 1.601084, 0.038217)",
        "(0.169956, 1.603590, 0.042756)",
        "(0.168476, 1.605871, 0.048010)",
        "(0.167837, 1.606840, 0.050837)",
        "(0.166612, 1.608483, 0.056585)",
        "(0.165501, 1.609697, 0.062462)",
        "(0.164262, 1.610485, 0.068478)",
        "(0.162653, 1.610727, 0.074421)",
        "(0.161840, 1.610683, 0.077403)",
        "(0.160798, 1.610237, 0.083352)",
        "(0.160293, 1.609197, 0.089412)",
        "(0.160350, 1.607670, 0.095611)",
        "(0.160524, 1.606510, 0.098688)",
        "(0.160673, 1.603747, 0.104662)",
        "(0.160864, 1.600328, 0.110726)",
        "(0.161226, 1.596501, 0.117053)",
        "(0.161366, 1.592003, 0.123134)",
        "(0.161527, 1.586885, 0.128809)",
        "(0.161721, 1.584197, 0.131513)",
        "(0.162261, 1.578577, 0.136452)",
        "(0.162633, 1.572808, 0.140775)",
        "(0.162608, 1.567024, 0.144873)",
        "(0.162725, 1.561567, 0.149376)",
        "(0.162977, 1.558921, 0.151592)",
        "(0.163444, 1.553715, 0.155561)",
        "(0.163775, 1.548445, 0.158331)",
        "(0.164032, 1.543046, 0.160216)",
        "(0.164788, 1.537528, 0.161465)",
        "(0.165281, 1.534708, 0.161699)",
        "(0.166218, 1.529019, 0.161512)",
        "(0.167188, 1.523355, 0.160507)",
        "(0.168081, 1.517698, 0.158960)",
        "(0.169106, 1.512093, 0.156592)",
        "(0.169713, 1.509341, 0.155096)",
        "(0.170781, 1.503934, 0.151080)",
        "(0.171424, 1.498526, 0.146002)",
        "(0.171888, 1.493333, 0.140575)",
        "(0.172136, 1.488526, 0.134564)",
        "(0.172209, 1.486249, 0.131170)",
        "(0.172647, 1.481673, 0.123599)",
        "(0.173672, 1.477314, 0.114909)",
        "(0.175168, 1.474040, 0.106174)",
        "(0.176197, 1.471830, 0.097694)",
        "(0.176314, 1.471175, 0.093536)",
        "(0.176506, 1.470696, 0.085267)",
        "(0.176826, 1.471429, 0.077173)",
        "(0.177590, 1.473229, 0.069167)",
        "(0.178773, 1.476117, 0.061556)",
        "(0.179268, 1.478093, 0.058283)",
        "(0.179603, 1.482833, 0.052668)",
        "(0.179492, 1.488722, 0.048218)",
        "(0.178988, 1.495423, 0.044652)",
        "(0.178434, 1.502529, 0.041318)",
        "(0.178383, 1.506283, 0.039839)",
        "(0.178625, 1.513998, 0.037174)",
        "(0.178927, 1.521823, 0.034651)",
        "(0.179370, 1.529678, 0.032336)",
        "(0.179984, 1.537488, 0.030477)",
        "(0.180161, 1.541359, 0.029772)",
        "(0.180263, 1.548954, 0.028908)",
        "(0.180241, 1.556183, 0.028463)",
        "(0.180158, 1.562937, 0.028335)",
        "(0.179867, 1.569263, 0.028778)",
        "(0.179847, 1.572270, 0.029302)",
        "(0.179836, 1.577821, 0.030606)",
        "(0.179280, 1.582889, 0.032561)",
        "(0.178343, 1.587443, 0.035403)",
        "(0.177569, 1.591387, 0.038640)",
        "(0.177369, 1.593194, 0.040467)",
        "(0.177213, 1.596688, 0.044730)",
        "(0.176834, 1.599631, 0.049397)",
        "(0.176221, 1.602075, 0.054258)",
        "(0.175546, 1.604045, 0.059706)",
        "(0.175151, 1.604854, 0.062450)",
        "(0.174443, 1.606066, 0.068016)",
        "(0.173792, 1.606798, 0.073691)",
        "(0.173179, 1.607094, 0.079450)",
        "(0.172783, 1.606722, 0.084981)",
        "(0.172576, 1.606374, 0.087720)",
        "(0.172096, 1.605149, 0.093353)",
        "(0.171602, 1.603467, 0.098845)",
        "(0.171048, 1.601126, 0.104224)",
        "(0.170399, 1.598539, 0.109854)",
        "(0.170072, 1.597142, 0.112696)",
        "(0.169585, 1.593827, 0.118000)",
        "(0.169296, 1.589841, 0.122676)",
        "(0.169212, 1.585491, 0.127036)",
        "(0.169555, 1.580799, 0.130891)",
        "(0.169875, 1.578347, 0.132597)",
        "(0.170630, 1.573156, 0.135527)",
        "(0.171608, 1.567620, 0.138188)",
        "(0.172727, 1.561614, 0.140460)",
        "(0.173586, 1.555075, 0.142109)",
        "(0.173933, 1.551645, 0.142745)",
        "(0.174719, 1.544629, 0.144137)",
        "(0.175705, 1.537495, 0.145112)",
        "(0.176133, 1.530058, 0.144998)",
        "(0.176051, 1.522376, 0.144032)",
        "(0.176057, 1.518557, 0.143390)",
        "(0.176463, 1.511300, 0.141793)",
        "(0.176940, 1.504444, 0.139615)",
        "(0.177160, 1.497818, 0.137080)",
        "(0.177616, 1.491365, 0.133920)",
        "(0.177972, 1.488210, 0.131804)",
        "(0.178730, 1.481989, 0.126356)",
        "(0.179168, 1.476043, 0.119473)",
        "(0.179288, 1.470789, 0.111902)",
        "(0.178815, 1.466640, 0.104299)",
        "(0.178487, 1.465095, 0.100425)",
        "(0.178184, 1.463025, 0.092938)",
        "(0.178315, 1.462325, 0.085466)",
        "(0.178569, 1.462837, 0.077892)",
        "(0.179018, 1.464850, 0.070711)",
        "(0.179275, 1.466106, 0.067213)",
        "(0.179883, 1.469613, 0.060370)",
        "(0.180596, 1.473989, 0.053804)",
        "(0.181548, 1.479348, 0.047901)",
        "(0.182213, 1.485170, 0.042727)",
        "(0.182273, 1.488378, 0.040470)",
        "(0.182345, 1.494822, 0.036139)",
        "(0.182568, 1.501553, 0.032162)",
        "(0.183364, 1.508689, 0.028704)",
        "(0.184406, 1.516080, 0.025921)",
        "(0.184770, 1.519727, 0.024640)",
        "(0.185214, 1.526964, 0.022464)",
        "(0.185514, 1.534140, 0.020665)",
        "(0.185999, 1.541157, 0.019278)",
        "(0.186385, 1.547938, 0.018334)",
        "(0.186595, 1.551240, 0.017888)",
        "(0.187111, 1.557585, 0.017297)",
        "(0.187674, 1.563485, 0.017106)",
        "(0.188168, 1.569056, 0.017486)",
        "(0.188344, 1.574246, 0.018461)",
        "(0.188258, 1.576692, 0.019252)",
        "(0.187883, 1.581208, 0.021284)",
        "(0.187224, 1.585201, 0.024071)",
        "(0.186662, 1.588849, 0.027566)",
        "(0.186022, 1.592099, 0.031780)",
        "(0.185532, 1.593429, 0.034157)",
        "(0.184436, 1.595522, 0.039139)",
        "(0.183363, 1.597203, 0.044717)",
        "(0.182361, 1.598580, 0.050944)",
        "(0.181501, 1.599318, 0.057528)",
        "(0.181100, 1.599389, 0.060810)",
        "(0.180348, 1.599078, 0.067449)",
        "(0.179595, 1.598043, 0.074782)",
        "(0.178321, 1.596361, 0.082188)",
        "(0.176868, 1.594072, 0.089722)",
        "(0.176303, 1.592789, 0.093410)",
        "(0.175769, 1.589327, 0.100344)",
        "(0.175454, 1.585389, 0.106704)",
        "(0.175093, 1.581030, 0.112750)",
        "(0.174949, 1.576385, 0.118772)",
        "(0.174872, 1.573961, 0.121718)",
        "(0.175022, 1.568896, 0.127023)",
        "(0.175585, 1.563486, 0.131155)",
        "(0.176024, 1.557545, 0.133951)",
        "(0.176671, 1.551420, 0.135958)",
        "(0.177163, 1.548366, 0.136680)",
        "(0.177963, 1.542282, 0.137581)",
        "(0.178294, 1.536184, 0.137794)",
        "(0.178445, 1.530129, 0.137385)",
        "(0.178982, 1.524236, 0.136421)",
        "(0.179478, 1.521415, 0.135684)",
        "(0.180391, 1.515982, 0.133802)",
        "(0.181035, 1.510571, 0.131072)",
        "(0.181824, 1.505305, 0.127249)",
        "(0.182550, 1.500401, 0.122845)",
        "(0.182898, 1.498183, 0.120599)",
        "(0.183595, 1.494094, 0.116092)",
        "(0.184199, 1.490391, 0.111527)",
        "(0.184689, 1.487191, 0.106932)",
        "(0.185556, 1.484993, 0.103105)",
        "(0.186136, 1.484372, 0.101526)",
        "(0.187161, 1.483614, 0.098557)",
        "(0.187994, 1.483350, 0.095049)",
        "(0.188789, 1.483629, 0.090883)",
        "(0.189333, 1.484340, 0.085829)",
        "(0.189585, 1.484811, 0.083113)",
        "(0.190370, 1.486251, 0.077214)",
        "(0.191120, 1.488093, 0.071081)",
        "(0.191880, 1.490432, 0.065156)",
        "(0.192733, 1.493303, 0.059687)",
        "(0.193210, 1.495105, 0.057254)",
        "(0.194069, 1.499014, 0.052802)",
        "(0.194577, 1.503288, 0.048544)",
        "(0.194955, 1.507874, 0.044514)",
        "(0.194835, 1.512630, 0.040964)",
        "(0.194538, 1.515024, 0.039322)",
        "(0.193721, 1.519706, 0.036084)",
        "(0.192281, 1.524296, 0.033239)",
        "(0.191220, 1.529079, 0.030696)",
        "(0.191335, 1.534251, 0.028616)",
        "(0.191272, 1.536850, 0.027669)",
        "(0.190768, 1.542007, 0.025796)",
        "(0.190536, 1.547338, 0.024371)",
        "(0.190582, 1.552920, 0.023388)",
        "(0.190927, 1.558560, 0.022808)",
        "(0.191167, 1.561298, 0.022556)",
        "(0.191651, 1.566558, 0.022280)",
        "(0.191855, 1.571797, 0.022602)",
        "(0.191661, 1.576913, 0.023418)",
        "(0.191191, 1.581775, 0.024727)",
        "(0.191040, 1.584164, 0.025616)",
        "(0.190605, 1.588715, 0.028001)",
        "(0.190291, 1.593024, 0.030878)",
        "(0.190127, 1.596935, 0.034467)",
        "(0.189926, 1.600386, 0.038665)",
        "(0.189813, 1.601875, 0.041011)",
        "(0.189479, 1.604347, 0.046142)",
        "(0.188898, 1.606091, 0.051957)",
        "(0.188186, 1.607123, 0.058242)",
        "(0.187284, 1.607270, 0.064857)",
        "(0.186840, 1.607153, 0.068215)",
        "(0.186051, 1.606376, 0.075057)",
        "(0.185313, 1.604840, 0.082019)",
        "(0.184558, 1.602470, 0.088938)",
        "(0.183770, 1.599586, 0.095450)",
        "(0.183303, 1.597917, 0.098488)",
        "(0.182469, 1.594370, 0.104177)",
        "(0.181801, 1.590517, 0.109557)",
        "(0.181445, 1.586159, 0.114592)",
        "(0.181449, 1.581530, 0.119275)",
        "(0.181535, 1.579120, 0.121404)",
        "(0.181622, 1.573934, 0.124760)",
        "(0.180984, 1.568247, 0.127274)",
        "(0.180135, 1.562094, 0.129368)",
        "(0.179508, 1.556020, 0.131110)",
        "(0.179429, 1.553049, 0.131848)",
        "(0.179273, 1.547005, 0.132935)",
        "(0.179258, 1.540448, 0.133244)",
        "(0.179105, 1.533621, 0.132997)",
        "(0.178942, 1.526638, 0.132262)",
        "(0.178774, 1.523140, 0.131772)",
        "(0.178461, 1.516408, 0.130858)",
        "(0.178403, 1.510157, 0.130196)",
        "(0.178030, 1.503879, 0.129684)",
        "(0.177667, 1.497444, 0.128688)",
        "(0.177678, 1.494266, 0.127717)",
        "(0.177609, 1.488027, 0.125384)",
        "(0.177389, 1.481823, 0.122771)",
        "(0.177010, 1.475920, 0.119985)",
        "(0.176443, 1.470387, 0.116598)",
        "(0.176231, 1.467903, 0.114713)",
        "(0.175949, 1.463721, 0.111153)",
        "(0.176039, 1.460585, 0.107651)",
        "(0.176107, 1.458445, 0.104124)",
        "(0.176175, 1.457771, 0.101304)",
        "(0.176195, 1.458138, 0.100221)",
        "(0.176169, 1.459463, 0.098086)",
        "(0.176110, 1.461335, 0.095422)",
        "(0.176498, 1.463419, 0.091374)",
        "(0.177321, 1.465510, 0.086030)",
        "(0.177756, 1.466557, 0.083290)",
        "(0.178814, 1.468781, 0.077694)",
        "(0.179881, 1.471161, 0.072310)",
        "(0.181219, 1.473821, 0.067011)",
        "(0.183296, 1.476951, 0.061847)",
        "(0.184335, 1.478558, 0.059306)",
        "(0.186497, 1.482028, 0.054500)",
        "(0.188588, 1.485770, 0.049868)",
        "(0.190439, 1.489623, 0.045240)",
        "(0.191890, 1.493866, 0.041123)",
        "(0.192547, 1.496135, 0.039171)",
        "(0.193964, 1.500883, 0.035374)",
        "(0.195090, 1.506001, 0.032026)",
        "(0.195848, 1.511377, 0.029164)"
    ],
    "leftHandPositions": [
        "(0.246560, 1.247363, -0.107511)",
        "(0.245062, 1.251091, -0.108445)",
        "(0.242160, 1.258515, -0.110249)",
        "(0.239348, 1.266034, -0.111996)",
        "(0.236302, 1.273434, -0.113633)",
        "(0.232991, 1.280663, -0.115228)",
        "(0.229752, 1.287563, -0.116930)",
        "(0.228225, 1.290877, -0.117774)",
        "(0.225594, 1.297444, -0.119673)",
        "(0.222849, 1.304214, -0.121615)",
        "(0.219835, 1.311302, -0.123297)",
        "(0.216575, 1.318299, -0.124179)",
        "(0.214736, 1.321516, -0.124334)",
        "(0.210465, 1.327666, -0.124754)",
        "(0.205923, 1.334311, -0.126291)",
        "(0.200440, 1.340995, -0.127988)",
        "(0.193648, 1.347348, -0.128626)",
        "(0.189649, 1.350334, -0.128209)",
        "(0.180635, 1.355625, -0.126433)",
        "(0.170975, 1.360985, -0.124839)",
        "(0.162214, 1.367585, -0.124526)",
        "(0.154393, 1.374288, -0.123823)",
        "(0.150573, 1.377315, -0.122794)",
        "(0.142803, 1.383000, -0.119896)",
        "(0.136108, 1.389718, -0.117526)",
        "(0.132552, 1.397553, -0.116503)",
        "(0.131366, 1.405498, -0.115731)",
        "(0.131375, 1.409251, -0.115074)",
        "(0.131667, 1.416106, -0.113949)",
        "(0.131266, 1.422292, -0.113708)",
        "(0.130180, 1.428549, -0.114254)",
        "(0.129584, 1.431347, -0.114391)",
        "(0.128161, 1.436586, -0.114028)",
        "(0.127072, 1.441697, -0.113435)",
        "(0.125845, 1.446903, -0.113300)",
        "(0.124148, 1.452574, -0.114008)",
        "(0.122407, 1.458347, -0.114613)",
        "(0.121468, 1.461437, -0.114713)",
        "(0.119898, 1.467095, -0.114704)",
        "(0.118462, 1.472535, -0.114401)",
        "(0.117213, 1.477671, -0.113779)",
        "(0.116364, 1.482397, -0.113183)",
        "(0.116163, 1.484482, -0.112765)",
        "(0.116231, 1.488321, -0.111943)",
        "(0.116345, 1.491798, -0.111094)",
        "(0.116617, 1.494557, -0.109541)",
        "(0.116738, 1.496713, -0.107653)",
        "(0.116777, 1.497662, -0.106802)",
        "(0.116932, 1.499435, -0.105110)",
        "(0.117124, 1.500682, -0.103226)",
        "(0.117264, 1.501575, -0.101384)",
        "(0.117534, 1.502146, -0.099799)",
        "(0.117622, 1.502329, -0.099099)",
        "(0.117644, 1.502589, -0.097803)",
        "(0.117904, 1.502656, -0.096644)",
        "(0.118182, 1.502901, -0.095481)",
        "(0.117977, 1.503124, -0.094346)",
        "(0.117763, 1.503234, -0.093739)",
        "(0.116942, 1.503453, -0.092460)",
        "(0.116558, 1.503939, -0.091364)",
        "(0.116260, 1.504630, -0.090353)",
        "(0.116056, 1.505618, -0.089759)",
        "(0.115883, 1.506220, -0.089704)",
        "(0.115480, 1.507696, -0.089462)",
        "(0.115161, 1.509116, -0.089100)",
        "(0.115118, 1.510376, -0.088638)",
        "(0.115330, 1.511580, -0.088125)",
        "(0.115641, 1.511922, -0.087696)",
        "(0.115700, 1.513614, -0.087160)",
        "(0.115891, 1.515388, -0.086729)",
        "(0.115955, 1.517030, -0.085801)",
        "(0.116446, 1.518483, -0.084655)",
        "(0.116764, 1.519331, -0.084196)",
        "(0.117179, 1.521303, -0.083552)",
        "(0.117292, 1.523579, -0.082779)",
        "(0.117335, 1.526114, -0.081966)",
        "(0.117501, 1.529070, -0.080930)",
        "(0.117580, 1.530467, -0.080191)",
        "(0.118002, 1.532969, -0.078476)",
        "(0.118687, 1.535400, -0.076866)",
        "(0.119037, 1.537834, -0.075319)",
        "(0.119138, 1.540195, -0.073693)",
        "(0.119174, 1.541504, -0.072925)",
        "(0.119486, 1.544498, -0.071512)",
        "(0.119771, 1.548012, -0.070471)",
        "(0.119602, 1.552000, -0.069806)",
        "(0.119408, 1.556445, -0.069481)",
        "(0.119260, 1.558885, -0.069595)",
        "(0.119229, 1.563955, -0.070071)",
        "(0.119355, 1.569365, -0.070878)",
        "(0.119478, 1.574903, -0.072001)",
        "(0.119913, 1.580649, -0.073669)",
        "(0.120188, 1.583560, -0.074762)",
        "(0.120644, 1.589273, -0.077240)",
        "(0.121091, 1.594675, -0.080155)",
        "(0.121720, 1.599696, -0.083770)",
        "(0.122421, 1.604251, -0.088200)",
        "(0.122852, 1.606274, -0.090769)",
        "(0.123654, 1.609747, -0.096523)",
        "(0.124119, 1.612170, -0.103293)",
        "(0.124433, 1.613796, -0.110832)",
        "(0.124468, 1.614186, -0.115009)",
        "(0.124357, 1.613878, -0.124204)",
        "(0.124243, 1.612303, -0.134014)",
        "(0.123682, 1.609689, -0.144515)",
        "(0.122756, 1.606067, -0.155422)",
        "(0.122104, 1.601500, -0.166397)",
        "(0.121914, 1.598891, -0.171866)",
        "(0.121378, 1.593206, -0.182514)",
        "(0.120984, 1.586960, -0.192670)",
        "(0.121250, 1.580330, -0.202284)",
        "(0.121612, 1.573297, -0.210892)",
        "(0.121753, 1.569638, -0.214619)",
        "(0.122182, 1.562256, -0.221401)",
        "(0.122597, 1.554610, -0.227207)",
        "(0.122981, 1.546728, -0.232029)",
        "(0.123523, 1.538854, -0.235695)",
        "(0.123876, 1.534946, -0.237010)",
        "(0.124412, 1.527233, -0.238817)",
        "(0.124795, 1.519609, -0.239534)",
        "(0.125159, 1.511895, -0.238997)",
        "(0.125542, 1.503993, -0.237339)",
        "(0.125898, 1.500047, -0.236297)",
        "(0.126612, 1.492397, -0.233888)",
        "(0.126922, 1.484517, -0.230527)",
        "(0.126957, 1.476440, -0.226433)",
        "(0.127028, 1.472519, -0.224416)",
        "(0.127547, 1.464831, -0.220094)",
        "(0.128392, 1.457214, -0.215122)",
        "(0.129014, 1.449579, -0.209598)",
        "(0.129524, 1.442169, -0.203703)",
        "(0.129468, 1.435109, -0.197531)",
        "(0.129464, 1.431795, -0.194428)",
        "(0.129629, 1.425669, -0.187989)",
        "(0.129461, 1.420261, -0.181208)",
        "(0.129367, 1.415846, -0.173951)",
        "(0.129132, 1.412446, -0.166184)",
        "(0.128871, 1.411223, -0.162232)",
        "(0.128567, 1.409653, -0.154243)",
        "(0.128507, 1.409394, -0.146278)",
        "(0.128421, 1.410250, -0.138442)",
        "(0.128545, 1.412200, -0.130731)",
        "(0.128661, 1.413662, -0.126904)",
        "(0.128965, 1.417436, -0.119520)",
        "(0.129460, 1.422497, -0.112586)",
        "(0.129751, 1.428444, -0.106001)",
        "(0.129903, 1.435236, -0.099695)",
        "(0.130056, 1.438936, -0.096665)",
        "(0.130548, 1.447207, -0.091216)",
        "(0.131164, 1.456097, -0.086409)",
        "(0.131829, 1.465708, -0.082238)",
        "(0.132238, 1.475299, -0.078369)",
        "(0.132241, 1.480192, -0.076795)",
        "(0.132529, 1.490058, -0.073690)",
        "(0.133207, 1.500077, -0.070986)",
        "(0.133962, 1.510032, -0.068819)",
        "(0.134404, 1.519641, -0.066614)",
        "(0.134573, 1.524299, -0.065733)",
        "(0.134736, 1.533386, -0.064468)",
        "(0.134710, 1.542006, -0.063511)",
        "(0.134818, 1.550030, -0.062737)",
        "(0.134632, 1.557432, -0.062243)",
        "(0.134479, 1.560834, -0.062070)",
        "(0.134224, 1.567470, -0.061906)",
        "(0.134199, 1.573730, -0.062479)",
        "(0.134645, 1.579887, -0.063287)",
        "(0.134814, 1.585477, -0.064570)",
        "(0.134807, 1.588102, -0.065311)",
        "(0.134878, 1.593063, -0.067137)",
        "(0.134893, 1.597916, -0.069295)",
        "(0.135110, 1.602365, -0.071937)",
        "(0.135320, 1.606798, -0.074998)",
        "(0.135380, 1.608969, -0.076780)",
        "(0.135654, 1.613178, -0.080600)",
        "(0.136066, 1.617071, -0.084826)",
        "(0.136830, 1.620551, -0.089505)",
        "(0.137589, 1.623652, -0.094808)",
        "(0.137953, 1.624905, -0.097839)",
        "(0.138508, 1.627223, -0.104064)",
        "(0.138966, 1.628904, -0.111022)",
        "(0.139706, 1.629973, -0.118786)",
        "(0.140580, 1.630148, -0.127053)",
        "(0.141056, 1.629823, -0.131374)",
        "(0.142017, 1.628584, -0.140495)",
        "(0.142961, 1.626433, -0.150103)",
        "(0.143618, 1.623152, -0.159833)",
        "(0.143945, 1.618562, -0.169273)",
        "(0.144076, 1.615736, -0.173850)",
        "(0.144354, 1.609628, -0.182807)",
        "(0.144931, 1.602731, -0.190854)",
        "(0.145598, 1.594764, -0.197803)",
        "(0.146251, 1.586097, -0.203841)",
        "(0.146611, 1.581550, -0.206523)",
        "(0.147285, 1.572250, -0.211481)",
        "(0.147711, 1.562492, -0.215630)",
        "(0.148038, 1.552462, -0.218639)",
        "(0.148394, 1.542368, -0.220615)",
        "(0.148526, 1.537291, -0.221230)",
        "(0.148677, 1.527248, -0.222018)",
        "(0.148701, 1.517281, -0.221997)",
        "(0.148468, 1.507454, -0.220687)",
        "(0.148410, 1.497867, -0.218337)",
        "(0.148381, 1.493246, -0.216822)",
        "(0.148228, 1.484357, -0.213303)",
        "(0.147808, 1.475826, -0.208946)",
        "(0.147235, 1.467903, -0.204081)",
        "(0.146692, 1.460746, -0.198447)",
        "(0.146316, 1.457407, -0.195223)",
        "(0.145625, 1.451238, -0.188134)",
        "(0.145007, 1.446018, -0.180519)",
        "(0.144196, 1.441754, -0.172502)",
        "(0.143247, 1.438419, -0.163790)",
        "(0.142731, 1.437231, -0.159205)",
        "(0.141622, 1.435650, -0.150049)",
        "(0.140474, 1.435491, -0.140976)",
        "(0.139334, 1.436650, -0.131878)",
        "(0.138162, 1.439098, -0.123118)",
        "(0.137672, 1.440951, -0.118910)",
        "(0.136960, 1.445485, -0.110618)",
        "(0.136365, 1.451441, -0.102531)",
        "(0.135984, 1.458047, -0.095634)",
        "(0.135633, 1.465318, -0.089287)",
        "(0.135386, 1.469234, -0.086240)",
        "(0.135001, 1.477520, -0.080541)",
        "(0.134921, 1.486410, -0.075628)",
        "(0.134565, 1.495549, -0.071347)",
        "(0.134021, 1.504796, -0.067904)",
        "(0.133618, 1.509378, -0.066575)",
        "(0.132505, 1.518157, -0.064092)",
        "(0.131323, 1.526671, -0.062089)",
        "(0.130866, 1.535355, -0.060770)",
        "(0.130278, 1.543648, -0.059777)",
        "(0.129897, 1.547576, -0.059372)",
        "(0.129169, 1.555250, -0.058956)",
        "(0.128685, 1.562768, -0.059177)",
        "(0.128053, 1.569827, -0.059989)",
        "(0.127348, 1.576461, -0.061220)",
        "(0.127154, 1.579577, -0.061940)",
        "(0.126874, 1.585580, -0.063690)",
        "(0.127016, 1.591145, -0.065757)",
        "(0.126969, 1.596360, -0.068109)",
        "(0.126883, 1.598832, -0.069428)",
        "(0.126886, 1.603518, -0.072567)",
        "(0.126977, 1.607814, -0.076240)",
        "(0.126932, 1.611746, -0.080224)",
        "(0.127101, 1.615168, -0.084265)",
        "(0.127147, 1.616643, -0.086416)",
        "(0.127528, 1.619354, -0.090911)",
        "(0.128082, 1.621728, -0.095862)",
        "(0.128237, 1.623506, -0.101228)",
        "(0.128347, 1.624798, -0.107043)",
        "(0.128799, 1.625669, -0.113310)",
        "(0.129130, 1.625866, -0.116574)",
        "(0.129696, 1.625780, -0.123157)",
        "(0.129973, 1.624937, -0.129972)",
        "(0.130396, 1.623411, -0.136975)",
        "(0.130636, 1.621083, -0.144249)",
        "(0.130654, 1.619561, -0.148021)",
        "(0.130827, 1.616114, -0.155539)",
        "(0.131382, 1.612094, -0.162840)",
        "(0.132112, 1.607210, -0.169816)",
        "(0.132522, 1.601225, -0.176080)",
        "(0.132685, 1.597836, -0.179032)",
        "(0.133023, 1.590766, -0.184704)",
        "(0.133384, 1.583037, -0.189567)",
        "(0.133733, 1.574560, -0.193599)",
        "(0.134160, 1.565607, -0.196978)",
        "(0.134365, 1.561012, -0.198328)",
        "(0.134593, 1.551630, -0.200473)",
        "(0.134828, 1.541825, -0.201823)",
        "(0.135289, 1.531909, -0.202382)",
        "(0.135627, 1.522066, -0.202285)",
        "(0.135760, 1.517185, -0.201978)",
        "(0.135981, 1.507499, -0.201160)",
        "(0.136161, 1.498196, -0.199794)",
        "(0.136130, 1.489306, -0.197550)",
        "(0.136084, 1.480809, -0.194638)",
        "(0.136216, 1.476866, -0.193043)",
        "(0.136659, 1.469498, -0.189375)",
        "(0.136861, 1.462547, -0.184640)",
        "(0.137003, 1.456004, -0.178764)",
        "(0.137109, 1.450354, -0.171992)",
        "(0.137062, 1.447850, -0.168386)",
        "(0.136889, 1.443505, -0.161133)",
        "(0.136693, 1.440139, -0.153819)",
        "(0.136292, 1.437911, -0.146097)",
        "(0.135846, 1.436707, -0.137651)",
        "(0.135678, 1.436630, -0.133331)",
        "(0.135458, 1.437463, -0.124860)",
        "(0.135449, 1.439620, -0.116605)",
        "(0.135371, 1.442996, -0.108798)",
        "(0.135377, 1.447517, -0.101469)",
        "(0.135464, 1.450234, -0.098129)",
        "(0.135704, 1.456235, -0.091956)",
        "(0.136018, 1.463071, -0.086528)",
        "(0.136359, 1.470507, -0.081716)",
        "(0.136532, 1.478518, -0.077245)",
        "(0.136705, 1.482548, -0.075211)",
        "(0.137173, 1.491122, -0.071840)",
        "(0.137559, 1.500139, -0.069320)",
        "(0.137790, 1.509338, -0.067291)",
        "(0.137879, 1.518509, -0.065758)",
        "(0.138027, 1.523063, -0.065017)",
        "(0.138366, 1.531985, -0.063772)",
        "(0.138268, 1.540635, -0.062761)",
        "(0.137989, 1.549127, -0.061749)",
        "(0.137573, 1.557308, -0.060928)",
        "(0.137568, 1.561331, -0.060730)",
        "(0.137684, 1.569344, -0.060942)",
        "(0.137654, 1.577003, -0.061357)",
        "(0.137713, 1.580628, -0.061627)",
        "(0.137889, 1.587746, -0.062371)",
        "(0.138159, 1.594456, -0.063554)",
        "(0.138674, 1.601037, -0.065127)",
        "(0.139276, 1.607102, -0.067165)",
        "(0.139672, 1.612685, -0.069373)",
        "(0.139942, 1.617683, -0.072020)",
        "(0.140072, 1.620002, -0.073497)",
        "(0.140326, 1.624335, -0.076851)",
        "(0.140668, 1.628206, -0.080878)",
        "(0.141189, 1.631566, -0.085233)",
        "(0.141876, 1.634349, -0.089874)",
        "(0.142345, 1.635455, -0.092414)",
        "(0.143295, 1.637238, -0.097777)",
        "(0.144200, 1.638221, -0.103285)",
        "(0.144867, 1.638344, -0.108653)",
        "(0.145462, 1.637818, -0.114104)",
        "(0.145946, 1.637301, -0.117022)",
        "(0.146836, 1.635688, -0.123064)",
        "(0.147318, 1.633186, -0.128911)",
        "(0.147568, 1.629961, -0.134632)",
        "(0.147909, 1.626036, -0.140278)",
        "(0.148172, 1.623894, -0.142988)",
        "(0.148770, 1.619035, -0.148165)",
        "(0.149394, 1.613679, -0.153310)",
        "(0.149951, 1.607766, -0.158200)",
        "(0.150114, 1.601144, -0.162404)",
        "(0.149990, 1.597554, -0.164202)",
        "(0.149661, 1.590074, -0.167460)",
        "(0.149445, 1.582405, -0.170348)",
        "(0.149302, 1.574682, -0.172948)",
        "(0.149151, 1.566813, -0.174898)",
        "(0.149159, 1.562746, -0.175564)",
        "(0.149120, 1.554464, -0.176644)",
        "(0.148917, 1.545949, -0.177386)",
        "(0.148538, 1.537406, -0.177572)",
        "(0.147905, 1.529052, -0.177203)",
        "(0.147567, 1.525031, -0.176868)",
        "(0.147102, 1.517212, -0.176032)",
        "(0.146843, 1.509879, -0.174800)",
        "(0.146568, 1.503013, -0.173119)",
        "(0.146187, 1.496668, -0.170631)",
        "(0.145988, 1.493590, -0.169219)",
        "(0.145674, 1.487861, -0.165649)",
        "(0.145515, 1.482514, -0.161613)",
        "(0.145557, 1.478284, -0.156864)",
        "(0.145521, 1.474399, -0.151755)",
        "(0.145466, 1.472724, -0.148926)",
        "(0.145540, 1.469630, -0.143156)",
        "(0.145605, 1.467370, -0.136589)",
        "(0.145493, 1.465667, -0.129438)",
        "(0.144992, 1.464843, -0.121489)",
        "(0.144674, 1.464700, -0.117565)",
        "(0.143997, 1.465425, -0.110008)",
        "(0.143390, 1.467370, -0.102788)",
        "(0.142660, 1.470364, -0.095880)",
        "(0.142109, 1.474576, -0.089618)",
        "(0.141945, 1.477157, -0.086745)",
        "(0.141519, 1.482816, -0.081302)",
        "(0.141320, 1.489298, -0.076302)",
        "(0.141604, 1.496565, -0.071847)",
        "(0.141604, 1.500386, -0.069784)",
        "(0.141313, 1.508303, -0.066056)",
        "(0.141076, 1.516567, -0.063165)",
        "(0.140606, 1.524871, -0.061130)",
        "(0.140017, 1.533203, -0.059425)",
        "(0.139803, 1.541604, -0.057939)",
        "(0.139733, 1.545732, -0.057411)",
        "(0.139418, 1.553916, -0.056818)",
        "(0.138984, 1.561828, -0.056502)",
        "(0.138779, 1.569502, -0.056326)",
        "(0.138772, 1.577136, -0.057019)",
        "(0.138775, 1.580940, -0.057682)",
        "(0.138706, 1.588394, -0.059692)",
        "(0.138322, 1.595410, -0.062139)",
        "(0.137769, 1.601924, -0.064772)",
        "(0.137281, 1.607882, -0.067843)",
        "(0.137137, 1.610744, -0.069421)",
        "(0.137092, 1.616138, -0.072811)",
        "(0.136843, 1.620903, -0.076531)",
        "(0.136278, 1.624956, -0.080476)",
        "(0.136045, 1.628538, -0.084929)",
        "(0.136174, 1.630122, -0.087405)",
        "(0.136309, 1.632941, -0.092713)",
        "(0.136169, 1.635021, -0.098265)",
        "(0.136122, 1.636264, -0.104172)",
        "(0.136197, 1.636614, -0.110289)",
        "(0.136284, 1.636596, -0.113341)",
        "(0.136583, 1.635979, -0.119655)",
        "(0.136771, 1.634708, -0.126144)",
        "(0.137194, 1.632809, -0.132744)",
        "(0.137839, 1.630129, -0.139671)",
        "(0.138020, 1.628568, -0.142925)",
        "(0.138315, 1.624903, -0.149256)",
        "(0.138710, 1.620545, -0.155484)",
        "(0.139277, 1.615361, -0.161356)",
        "(0.139863, 1.609376, -0.166907)",
        "(0.140167, 1.606221, -0.169587)",
        "(0.140625, 1.599233, -0.174607)",
        "(0.141037, 1.591560, -0.179255)",
        "(0.141288, 1.583441, -0.183461)",
        "(0.141353, 1.574866, -0.187140)",
        "(0.141305, 1.570533, -0.188889)",
        "(0.141064, 1.561732, -0.192021)",
        "(0.140778, 1.552825, -0.194578)",
        "(0.140504, 1.543973, -0.196082)",
        "(0.139909, 1.535288, -0.196303)",
        "(0.139564, 1.530987, -0.196162)",
        "(0.139002, 1.522583, -0.195276)",
        "(0.138900, 1.514699, -0.193737)",
        "(0.139158, 1.507213, -0.191315)",
        "(0.139440, 1.499812, -0.187912)",
        "(0.139568, 1.496202, -0.185959)",
        "(0.139630, 1.489337, -0.181361)",
        "(0.139672, 1.482683, -0.176098)",
        "(0.140005, 1.476254, -0.170242)",
        "(0.140333, 1.470102, -0.163593)",
        "(0.140295, 1.467212, -0.159908)",
        "(0.139964, 1.461942, -0.152363)",
        "(0.139319, 1.457493, -0.144932)",
        "(0.138187, 1.454104, -0.137642)",
        "(0.136667, 1.452144, -0.130241)",
        "(0.135962, 1.451572, -0.126515)",
        "(0.134881, 1.451636, -0.118879)",
        "(0.134019, 1.453024, -0.110975)",
        "(0.133260, 1.455686, -0.103075)",
        "(0.132698, 1.459610, -0.095478)",
        "(0.132502, 1.462054, -0.091902)",
        "(0.132041, 1.467594, -0.085346)",
        "(0.131308, 1.473906, -0.079418)",
        "(0.130382, 1.481004, -0.074507)",
        "(0.129661, 1.488721, -0.070130)",
        "(0.129427, 1.492749, -0.068062)",
        "(0.129006, 1.501072, -0.064436)",
        "(0.128618, 1.509721, -0.061580)",
        "(0.127737, 1.518024, -0.058692)",
        "(0.126652, 1.526267, -0.056159)",
        "(0.126082, 1.530412, -0.055094)",
        "(0.124827, 1.538713, -0.053490)",
        "(0.123703, 1.547091, -0.052631)",
        "(0.122520, 1.555443, -0.052570)",
        "(0.121355, 1.563396, -0.052894)",
        "(0.120855, 1.567299, -0.053216)",
        "(0.120112, 1.574985, -0.054614)",
        "(0.119703, 1.582480, -0.056665)",
        "(0.119636, 1.589607, -0.059095)",
        "(0.120071, 1.596518, -0.062175)",
        "(0.120380, 1.599881, -0.063786)",
        "(0.121040, 1.606192, -0.067158)",
        "(0.121523, 1.611957, -0.070784)",
        "(0.122333, 1.617195, -0.074798)",
        "(0.123447, 1.622066, -0.079547)",
        "(0.124098, 1.624415, -0.082043)",
        "(0.125534, 1.628713, -0.087389)",
        "(0.126870, 1.632444, -0.093013)",
        "(0.127865, 1.635666, -0.099028)",
        "(0.128797, 1.638319, -0.105386)",
        "(0.129383, 1.639466, -0.108584)",
        "(0.130693, 1.641221, -0.115168)",
        "(0.131901, 1.642341, -0.122046)",
        "(0.132825, 1.642711, -0.128901)",
        "(0.133281, 1.642269, -0.135523)",
        "(0.133456, 1.641758, -0.138599)",
        "(0.133930, 1.640429, -0.144695)",
        "(0.134556, 1.638616, -0.151115)",
        "(0.135495, 1.636294, -0.157610)",
        "(0.136406, 1.633515, -0.163743)",
        "(0.136862, 1.631918, -0.166613)",
        "(0.138113, 1.628403, -0.172021)",
        "(0.139450, 1.624311, -0.176941)",
        "(0.140766, 1.619603, -0.181432)",
        "(0.142109, 1.614432, -0.185637)",
        "(0.142769, 1.611733, -0.187600)",
        "(0.144050, 1.605834, -0.191091)",
        "(0.145556, 1.599495, -0.194277)",
        "(0.146944, 1.592932, -0.197199)",
        "(0.147728, 1.586052, -0.199486)",
        "(0.148020, 1.582478, -0.200443)",
        "(0.148689, 1.575203, -0.201773)",
        "(0.149759, 1.567664, -0.202326)",
        "(0.150967, 1.560007, -0.202495)",
        "(0.151902, 1.552248, -0.202070)",
        "(0.152296, 1.548347, -0.201622)",
        "(0.152802, 1.540390, -0.199945)",
        "(0.153329, 1.532528, -0.198009)",
        "(0.154057, 1.525089, -0.196077)",
        "(0.154655, 1.517913, -0.193716)",
        "(0.154881, 1.514337, -0.192220)",
        "(0.155332, 1.507280, -0.188691)",
        "(0.155796, 1.500678, -0.183940)",
        "(0.156240, 1.494363, -0.178633)",
        "(0.156452, 1.491467, -0.175916)",
        "(0.156811, 1.486251, -0.170278)",
        "(0.156764, 1.481719, -0.164023)",
        "(0.156395, 1.477998, -0.157282)",
        "(0.155717, 1.475308, -0.150273)",
        "(0.154591, 1.473551, -0.143123)",
        "(0.153940, 1.473081, -0.139349)",
        "(0.152759, 1.472698, -0.131453)",
        "(0.151743, 1.473355, -0.123429)",
        "(0.151130, 1.475127, -0.115453)",
        "(0.150634, 1.477715, -0.107365)",
        "(0.150329, 1.479314, -0.103344)",
        "(0.149782, 1.483111, -0.095535)",
        "(0.149355, 1.487756, -0.088223)",
        "(0.148686, 1.493194, -0.081408)",
        "(0.148096, 1.499109, -0.075177)",
        "(0.147836, 1.502286, -0.072380)",
        "(0.147290, 1.509166, -0.067489)",
        "(0.146481, 1.516328, -0.063310)",
        "(0.145647, 1.523704, -0.059717)",
        "(0.144893, 1.531315, -0.056927)",
        "(0.144550, 1.535171, -0.055858)",
        "(0.144015, 1.542965, -0.054631)",
        "(0.143390, 1.550793, -0.054078)",
        "(0.142842, 1.558492, -0.053941)",
        "(0.142393, 1.565853, -0.054554)",
        "(0.142255, 1.569497, -0.054865)",
        "(0.142013, 1.576474, -0.056080)",
        "(0.141537, 1.583010, -0.057761)",
        "(0.141237, 1.589085, -0.059858)",
        "(0.141096, 1.591968, -0.061027)",
        "(0.140872, 1.597322, -0.063553)",
        "(0.140749, 1.602416, -0.066228)",
        "(0.140564, 1.607072, -0.069184)",
        "(0.140592, 1.611423, -0.072142)",
        "(0.140860, 1.615509, -0.075213)",
        "(0.140988, 1.617474, -0.076716)",
        "(0.141170, 1.620991, -0.079970)",
        "(0.141146, 1.624349, -0.083889)",
        "(0.141177, 1.627609, -0.088375)",
        "(0.141197, 1.630651, -0.093034)",
        "(0.141287, 1.631990, -0.095556)",
        "(0.141659, 1.634472, -0.100531)",
        "(0.142182, 1.636521, -0.106002)",
        "(0.142635, 1.638309, -0.112000)",
        "(0.142617, 1.639616, -0.118477)",
        "(0.142467, 1.640059, -0.121894)",
        "(0.142390, 1.640537, -0.129037)",
        "(0.142677, 1.640360, -0.136483)",
        "(0.143160, 1.639200, -0.144026)",
        "(0.143504, 1.636941, -0.151628)",
        "(0.143636, 1.635488, -0.155361)",
        "(0.143850, 1.631683, -0.162777)",
        "(0.144108, 1.626854, -0.169954)",
        "(0.144398, 1.621078, -0.176684)",
        "(0.144651, 1.614327, -0.183092)",
        "(0.144833, 1.610608, -0.186142)",
        "(0.145139, 1.603004, -0.191762)",
        "(0.145097, 1.594948, -0.196857)",
        "(0.144888, 1.586391, -0.201313)",
        "(0.144989, 1.577435, -0.204667)",
        "(0.145159, 1.572853, -0.205788)",
        "(0.145314, 1.563600, -0.207364)",
        "(0.145179, 1.554299, -0.208019)",
        "(0.145073, 1.544844, -0.207824)",
        "(0.145388, 1.535453, -0.206559)",
        "(0.145651, 1.530828, -0.205548)",
        "(0.145924, 1.521656, -0.202456)",
        "(0.146056, 1.512489, -0.198467)",
        "(0.146460, 1.503451, -0.193876)",
        "(0.146935, 1.494612, -0.188482)",
        "(0.147105, 1.490232, -0.185510)",
        "(0.147230, 1.481674, -0.178635)",
        "(0.147303, 1.473687, -0.170842)",
        "(0.147130, 1.466547, -0.162779)",
        "(0.146484, 1.460464, -0.154565)",
        "(0.145931, 1.457888, -0.150264)",
        "(0.144552, 1.453660, -0.141470)",
        "(0.143272, 1.451251, -0.132349)",
        "(0.142113, 1.450563, -0.122945)",
        "(0.141142, 1.451658, -0.114037)",
        "(0.140738, 1.452975, -0.109812)",
        "(0.140326, 1.456854, -0.101502)",
        "(0.140194, 1.461861, -0.094009)",
        "(0.140184, 1.468101, -0.087024)",
        "(0.140557, 1.475615, -0.080662)",
        "(0.140818, 1.479594, -0.077772)",
        "(0.141623, 1.488347, -0.072665)",
        "(0.142498, 1.497575, -0.068285)",
        "(0.143249, 1.507033, -0.064704)",
        "(0.143819, 1.516664, -0.061938)",
        "(0.144104, 1.521444, -0.060801)",
        "(0.144923, 1.530997, -0.059160)",
        "(0.145598, 1.540241, -0.058005)",
        "(0.145808, 1.549047, -0.057531)",
        "(0.145818, 1.553350, -0.057479)",
        "(0.145719, 1.561721, -0.057956)",
        "(0.145850, 1.569764, -0.059105)",
        "(0.145952, 1.577192, -0.060588)",
        "(0.146101, 1.583918, -0.062369)",
        "(0.146157, 1.590109, -0.064699)",
        "(0.146261, 1.593081, -0.066011)",
        "(0.146906, 1.598737, -0.069001)",
        "(0.147592, 1.603930, -0.072472)",
        "(0.148240, 1.608590, -0.076189)",
        "(0.148927, 1.612876, -0.080091)",
        "(0.149300, 1.614879, -0.082120)",
        "(0.149989, 1.618402, -0.086347)",
        "(0.150726, 1.621432, -0.090833)",
        "(0.151537, 1.624132, -0.095764)",
        "(0.152321, 1.626359, -0.100957)",
        "(0.152665, 1.627251, -0.103587)",
        "(0.153283, 1.628663, -0.109073)",
        "(0.153999, 1.629370, -0.115094)",
        "(0.154887, 1.629240, -0.121807)",
        "(0.155740, 1.628510, -0.128641)",
        "(0.156196, 1.627714, -0.132032)",
        "(0.157191, 1.625372, -0.138523)",
        "(0.158349, 1.621818, -0.144776)",
        "(0.159630, 1.617010, -0.150990)",
        "(0.160300, 1.614251, -0.154130)",
        "(0.161589, 1.607685, -0.160583)",
        "(0.162891, 1.600110, -0.166676)",
        "(0.164123, 1.591411, -0.171930)",
        "(0.165318, 1.581698, -0.176651)",
        "(0.166308, 1.571378, -0.180855)",
        "(0.166525, 1.565973, -0.182536)",
        "(0.166574, 1.554908, -0.185522)",
        "(0.166359, 1.543762, -0.188374)",
        "(0.166405, 1.532838, -0.190813)",
        "(0.166010, 1.522030, -0.192093)",
        "(0.165763, 1.516632, -0.192275)",
        "(0.165327, 1.506234, -0.191517)",
        "(0.164951, 1.496502, -0.190034)",
        "(0.164922, 1.487594, -0.187921)",
        "(0.164705, 1.479306, -0.185011)",
        "(0.164544, 1.475234, -0.183164)",
        "(0.164284, 1.467571, -0.178556)",
        "(0.164140, 1.460535, -0.172992)",
        "(0.163999, 1.454114, -0.166376)",
        "(0.163743, 1.448402, -0.159061)",
        "(0.163488, 1.445765, -0.155151)",
        "(0.162583, 1.441217, -0.146677)",
        "(0.161402, 1.437948, -0.137870)",
        "(0.160189, 1.436186, -0.128875)",
        "(0.158827, 1.435733, -0.119425)",
        "(0.158164, 1.436199, -0.114557)",
        "(0.156940, 1.438225, -0.104755)",
        "(0.155906, 1.441863, -0.095032)",
        "(0.154915, 1.446990, -0.085763)",
        "(0.154039, 1.453488, -0.077376)",
        "(0.153608, 1.457298, -0.073661)",
        "(0.153012, 1.465694, -0.067030)",
        "(0.152624, 1.474967, -0.061324)",
        "(0.152472, 1.485053, -0.056421)",
        "(0.152512, 1.490254, -0.054147)",
        "(0.152758, 1.500958, -0.050174)",
        "(0.152927, 1.511827, -0.047156)",
        "(0.153101, 1.522781, -0.045123)",
        "(0.152876, 1.533299, -0.043997)",
        "(0.152754, 1.538521, -0.043598)",
        "(0.153182, 1.548998, -0.043317)",
        "(0.154042, 1.559186, -0.043782)",
        "(0.154739, 1.568935, -0.045087)",
        "(0.155230, 1.578107, -0.047233)",
        "(0.155314, 1.582467, -0.048445)",
        "(0.155123, 1.590528, -0.051278)",
        "(0.155240, 1.598030, -0.054939)",
        "(0.155635, 1.605008, -0.059413)",
        "(0.155823, 1.611036, -0.064108)",
        "(0.155926, 1.613733, -0.066653)",
        "(0.156339, 1.618703, -0.072166)",
        "(0.156673, 1.622831, -0.078410)",
        "(0.156922, 1.626130, -0.085292)",
        "(0.157367, 1.628780, -0.092599)",
        "(0.157896, 1.630830, -0.100030)",
        "(0.158209, 1.631423, -0.103890)",
        "(0.158962, 1.632109, -0.111723)",
        "(0.159870, 1.631993, -0.119792)",
        "(0.160664, 1.630779, -0.127842)",
        "(0.161072, 1.630010, -0.131793)",
        "(0.161768, 1.627304, -0.139542)",
        "(0.162419, 1.623559, -0.147165)",
        "(0.163268, 1.619034, -0.154631)",
        "(0.164167, 1.613237, -0.161611)",
        "(0.164610, 1.609857, -0.164714)",
        "(0.165460, 1.602360, -0.170529)",
        "(0.166357, 1.593850, -0.175934)",
        "(0.166978, 1.584427, -0.180547)",
        "(0.166927, 1.574274, -0.183968)",
        "(0.166701, 1.563493, -0.185721)",
        "(0.166604, 1.558043, -0.186260)",
        "(0.166340, 1.546945, -0.186477)",
        "(0.165702, 1.535930, -0.185882)",
        "(0.164665, 1.525279, -0.183986)",
        "(0.163520, 1.514752, -0.180907)",
        "(0.163100, 1.509619, -0.179046)",
        "(0.162639, 1.499831, -0.173893)",
        "(0.162157, 1.490617, -0.167582)",
        "(0.161594, 1.482305, -0.159859)",
        "(0.160793, 1.474893, -0.151615)",
        "(0.160293, 1.471721, -0.147339)",
        "(0.159079, 1.466201, -0.138620)",
        "(0.157737, 1.461994, -0.129328)",
        "(0.156565, 1.459312, -0.119794)",
        "(0.155550, 1.458418, -0.110332)",
        "(0.155118, 1.458437, -0.105724)",
        "(0.154326, 1.459857, -0.097030)",
        "(0.153735, 1.462843, -0.089039)",
        "(0.153528, 1.467419, -0.081854)",
        "(0.153545, 1.470309, -0.078502)",
        "(0.153513, 1.476707, -0.072156)",
        "(0.153439, 1.484060, -0.066744)",
        "(0.153246, 1.492244, -0.062109)",
        "(0.152944, 1.500798, -0.057886)",
        "(0.152901, 1.509929, -0.054460)",
        "(0.152952, 1.514485, -0.052873)",
        "(0.153075, 1.523636, -0.050052)",
        "(0.152975, 1.532925, -0.047967)",
        "(0.152532, 1.542216, -0.046590)",
        "(0.151927, 1.551548, -0.046019)",
        "(0.151692, 1.556178, -0.046059)",
        "(0.151261, 1.565401, -0.046858)",
        "(0.150989, 1.574561, -0.048089)",
        "(0.150921, 1.583390, -0.050048)",
        "(0.150947, 1.591934, -0.052691)",
        "(0.150964, 1.596122, -0.054248)",
        "(0.151109, 1.604273, -0.058171)",
        "(0.151079, 1.612027, -0.062843)",
        "(0.151248, 1.619297, -0.068173)",
        "(0.151989, 1.626082, -0.074261)",
        "(0.152468, 1.629210, -0.077477)",
        "(0.153401, 1.634823, -0.084282)",
        "(0.154218, 1.639576, -0.091758)",
        "(0.155032, 1.643298, -0.099909)",
        "(0.156296, 1.645955, -0.108876)",
        "(0.156981, 1.646826, -0.113679)",
        "(0.158122, 1.647717, -0.123372)",
        "(0.158857, 1.647354, -0.133154)",
        "(0.159434, 1.645654, -0.142906)",
        "(0.160439, 1.642957, -0.152491)",
        "(0.161099, 1.641266, -0.157200)",
        "(0.162555, 1.636832, -0.166133)",
        "(0.163927, 1.631129, -0.174174)",
        "(0.165261, 1.624106, -0.181022)",
        "(0.166468, 1.616139, -0.186811)",
        "(0.167019, 1.611826, -0.189403)",
        "(0.168123, 1.602302, -0.193729)",
        "(0.168767, 1.592013, -0.196884)",
        "(0.168841, 1.581015, -0.198671)",
        "(0.168902, 1.575258, -0.199047)",
        "(0.168904, 1.563617, -0.198875)",
        "(0.168237, 1.551844, -0.197409)",
        "(0.167151, 1.540356, -0.194972)",
        "(0.165671, 1.529389, -0.191150)",
        "(0.164769, 1.524273, -0.188492)",
        "(0.163141, 1.514462, -0.182773)",
        "(0.161826, 1.505769, -0.176349)",
        "(0.160497, 1.498105, -0.168895)",
        "(0.159090, 1.491693, -0.160768)",
        "(0.158369, 1.488937, -0.156545)",
        "(0.156824, 1.484588, -0.147629)",
        "(0.155254, 1.481812, -0.138547)",
        "(0.154081, 1.480785, -0.129194)",
        "(0.153157, 1.481301, -0.120406)",
        "(0.152725, 1.482148, -0.115968)",
        "(0.152089, 1.484608, -0.106932)",
        "(0.151797, 1.488174, -0.098024)",
        "(0.151904, 1.493176, -0.089801)",
        "(0.152207, 1.499216, -0.082150)",
        "(0.152200, 1.505816, -0.075052)",
        "(0.152014, 1.509401, -0.071808)",
        "(0.151772, 1.517013, -0.065725)",
        "(0.151745, 1.525179, -0.060650)",
        "(0.151526, 1.533597, -0.056358)",
        "(0.151551, 1.542380, -0.052687)",
        "(0.151615, 1.546840, -0.051004)",
        "(0.151946, 1.555987, -0.048194)",
        "(0.152126, 1.565151, -0.046360)",
        "(0.152377, 1.574365, -0.045335)",
        "(0.152878, 1.583459, -0.044958)",
        "(0.153066, 1.587914, -0.044987)",
        "(0.153431, 1.596688, -0.045769)",
        "(0.153802, 1.605210, -0.047311)",
        "(0.154121, 1.613259, -0.049646)",
        "(0.154710, 1.621022, -0.052884)",
        "(0.155125, 1.624721, -0.054850)",
        "(0.155933, 1.631610, -0.059114)",
        "(0.156862, 1.637744, -0.064014)",
        "(0.158072, 1.643281, -0.069648)",
        "(0.159186, 1.648081, -0.076111)",
        "(0.159724, 1.650062, -0.079709)",
        "(0.160998, 1.653393, -0.087390)",
        "(0.162651, 1.655672, -0.095603)",
        "(0.164407, 1.656865, -0.104206)",
        "(0.166090, 1.656736, -0.113235)",
        "(0.166895, 1.656349, -0.117781)",
        "(0.168301, 1.654509, -0.126926)",
        "(0.169607, 1.651426, -0.136012)",
        "(0.170852, 1.647202, -0.145052)",
        "(0.171993, 1.641847, -0.153706)",
        "(0.172473, 1.638689, -0.157753)",
        "(0.173395, 1.631848, -0.165421)",
        "(0.174192, 1.624183, -0.172291)",
        "(0.174879, 1.615635, -0.178057)",
        "(0.175320, 1.606125, -0.182530)",
        "(0.175385, 1.601031, -0.184190)",
        "(0.175465, 1.590581, -0.186550)",
        "(0.175658, 1.579708, -0.187963)",
        "(0.175856, 1.568501, -0.188345)",
        "(0.175895, 1.562763, -0.187915)",
        "(0.175755, 1.551206, -0.186222)",
        "(0.175466, 1.539729, -0.183261)",
        "(0.174691, 1.528475, -0.179025)",
        "(0.173656, 1.517563, -0.173704)",
        "(0.172686, 1.507661, -0.167765)",
        "(0.172166, 1.503009, -0.164624)",
        "(0.171074, 1.494447, -0.157398)",
        "(0.169739, 1.486805, -0.148780)",
        "(0.168346, 1.480094, -0.139046)",
        "(0.167765, 1.477250, -0.133835)",
        "(0.166946, 1.472427, -0.123095)",
        "(0.166205, 1.468813, -0.112187)",
        "(0.165857, 1.466768, -0.101319)",
        "(0.165763, 1.466156, -0.090612)",
        "(0.165849, 1.467147, -0.080316)",
        "(0.165923, 1.468293, -0.075477)",
        "(0.166052, 1.471431, -0.066236)",
        "(0.166198, 1.475908, -0.057724)",
        "(0.166756, 1.482114, -0.050287)",
        "(0.167541, 1.489424, -0.043720)",
        "(0.167922, 1.493390, -0.040711)",
        "(0.168964, 1.502183, -0.035243)",
        "(0.170224, 1.511899, -0.030864)",
        "(0.171148, 1.522103, -0.027377)",
        "(0.171490, 1.527287, -0.025904)",
        "(0.172007, 1.537811, -0.023542)",
        "(0.172324, 1.548479, -0.021848)",
        "(0.172743, 1.559250, -0.021051)",
        "(0.172815, 1.569835, -0.020882)",
        "(0.172686, 1.575101, -0.021087)",
        "(0.172488, 1.585502, -0.021741)",
        "(0.172045, 1.595494, -0.023086)",
        "(0.171578, 1.605275, -0.025215)",
        "(0.171265, 1.614861, -0.027985)",
        "(0.170863, 1.623796, -0.031096)",
        "(0.170717, 1.628151, -0.032816)",
        "(0.170697, 1.636224, -0.036905)",
        "(0.170751, 1.643648, -0.041290)",
        "(0.170759, 1.650221, -0.046362)",
        "(0.171146, 1.656142, -0.051805)",
        "(0.171351, 1.658682, -0.054744)",
        "(0.171699, 1.663084, -0.060928)",
        "(0.172189, 1.666686, -0.067573)",
        "(0.172707, 1.669086, -0.074898)",
        "(0.173488, 1.670587, -0.082579)",
        "(0.173895, 1.671036, -0.086467)",
        "(0.174634, 1.671046, -0.094498)",
        "(0.175204, 1.669990, -0.102600)",
        "(0.175693, 1.667864, -0.110615)",
        "(0.175962, 1.664573, -0.118340)",
        "(0.176065, 1.662402, -0.121963)",
        "(0.176187, 1.657537, -0.129134)",
        "(0.176198, 1.651560, -0.136085)",
        "(0.176020, 1.644854, -0.142946)",
        "(0.175655, 1.637058, -0.149445)",
        "(0.175477, 1.633103, -0.152490)",
        "(0.174818, 1.624560, -0.157828)",
        "(0.173849, 1.615216, -0.162459)",
        "(0.172586, 1.605198, -0.166468)",
        "(0.171142, 1.594738, -0.169470)",
        "(0.170291, 1.589375, -0.170513)",
        "(0.168273, 1.578505, -0.172363)",
        "(0.166079, 1.567614, -0.174026)",
        "(0.163869, 1.556806, -0.175219)",
        "(0.161746, 1.545853, -0.175497)",
        "(0.160852, 1.540409, -0.175182)",
        "(0.159165, 1.529760, -0.174072)",
        "(0.157384, 1.519317, -0.172026)",
        "(0.154959, 1.509106, -0.169301)",
        "(0.152564, 1.499503, -0.166412)",
        "(0.151495, 1.494893, -0.164979)",
        "(0.149606, 1.486206, -0.161685)",
        "(0.147827, 1.477623, -0.157989)",
        "(0.146168, 1.469387, -0.153673)",
        "(0.144652, 1.461276, -0.149012)",
        "(0.143855, 1.457430, -0.146399)",
        "(0.142275, 1.450082, -0.141287)",
        "(0.140868, 1.443511, -0.136201)",
        "(0.139634, 1.437723, -0.130785)",
        "(0.138146, 1.432821, -0.124775)",
        "(0.137514, 1.430917, -0.121552)",
        "(0.136526, 1.428000, -0.115025)",
        "(0.135701, 1.426144, -0.108321)",
        "(0.134826, 1.425574, -0.101525)",
        "(0.133723, 1.425953, -0.094697)",
        "(0.133296, 1.426702, -0.091355)",
        "(0.132540, 1.428839, -0.084998)",
        "(0.132035, 1.432506, -0.079069)",
        "(0.131819, 1.437131, -0.073519)",
        "(0.131643, 1.442680, -0.068320)",
        "(0.131610, 1.445598, -0.065735)",
        "(0.131545, 1.452216, -0.060843)",
        "(0.131594, 1.459393, -0.056466)",
        "(0.131869, 1.467248, -0.052656)",
        "(0.132536, 1.475579, -0.049248)",
        "(0.132912, 1.479829, -0.047749)",
        "(0.133524, 1.488411, -0.045047)",
        "(0.134134, 1.497014, -0.042752)",
        "(0.134382, 1.505610, -0.040986)",
        "(0.134503, 1.509901, -0.040420)",
        "(0.135278, 1.518328, -0.039773)",
        "(0.136004, 1.526617, -0.039811)",
        "(0.136561, 1.534623, -0.040223)",
        "(0.137022, 1.542272, -0.041084)",
        "(0.137610, 1.549718, -0.042904)",
        "(0.138041, 1.553460, -0.044112)",
        "(0.139165, 1.560696, -0.047112)",
        "(0.140459, 1.567405, -0.050614)",
        "(0.141690, 1.573529, -0.054672)",
        "(0.142321, 1.576345, -0.057060)",
        "(0.143451, 1.581562, -0.062322)",
        "(0.144446, 1.585999, -0.068140)",
        "(0.145847, 1.589705, -0.074817)",
        "(0.147513, 1.592548, -0.082322)",
        "(0.149446, 1.594338, -0.090293)",
        "(0.150496, 1.594719, -0.094452)",
        "(0.152655, 1.594571, -0.102786)",
        "(0.154428, 1.592937, -0.110890)",
        "(0.155761, 1.590044, -0.118651)",
        "(0.156383, 1.588096, -0.122487)",
        "(0.157955, 1.583495, -0.130076)",
        "(0.159776, 1.577890, -0.137214)",
        "(0.161093, 1.571338, -0.143824)",
        "(0.161506, 1.563973, -0.149795)",
        "(0.161503, 1.556176, -0.154943)",
        "(0.161407, 1.552186, -0.157208)",
        "(0.161184, 1.544224, -0.160758)",
        "(0.161015, 1.536270, -0.162990)",
        "(0.160947, 1.528282, -0.164110)",
        "(0.161102, 1.520516, -0.164427)",
        "(0.161166, 1.516710, -0.164092)",
        "(0.161014, 1.509232, -0.162607)",
        "(0.160830, 1.501697, -0.160094)",
        "(0.160994, 1.495020, -0.157216)",
        "(0.161435, 1.488611, -0.153687)",
        "(0.161651, 1.485474, -0.151554)",
        "(0.162026, 1.479259, -0.146791)",
        "(0.162341, 1.473261, -0.141362)",
        "(0.162325, 1.467548, -0.135458)",
        "(0.162436, 1.464915, -0.132626)",
        "(0.162676, 1.460126, -0.126938)",
        "(0.162657, 1.455816, -0.121055)",
        "(0.162736, 1.452274, -0.115023)",
        "(0.162709, 1.449639, -0.108739)",
        "(0.162579, 1.448547, -0.105500)",
        "(0.162234, 1.447206, -0.098845)",
        "(0.161909, 1.446977, -0.092264)",
        "(0.161555, 1.447751, -0.085612)",
        "(0.161291, 1.449746, -0.079237)",
        "(0.161287, 1.453198, -0.073376)",
        "(0.161363, 1.455208, -0.070565)",
        "(0.161078, 1.459938, -0.065540)",
        "(0.160440, 1.465505, -0.061264)",
        "(0.159721, 1.471826, -0.057656)",
        "(0.159280, 1.478963, -0.054770)",
        "(0.159332, 1.482790, -0.053464)",
        "(0.159689, 1.490941, -0.051071)",
        "(0.159921, 1.499240, -0.048659)",
        "(0.159853, 1.507587, -0.046518)",
        "(0.159386, 1.515775, -0.044862)",
        "(0.159056, 1.519823, -0.044239)",
        "(0.158412, 1.527799, -0.043454)",
        "(0.158012, 1.535503, -0.043061)",
        "(0.157558, 1.542803, -0.043000)",
        "(0.157361, 1.546350, -0.043023)",
        "(0.157036, 1.553214, -0.043515)",
        "(0.156725, 1.559787, -0.044377)",
        "(0.156624, 1.566063, -0.045529)",
        "(0.156445, 1.572100, -0.047108)",
        "(0.156283, 1.577796, -0.049178)",
        "(0.156236, 1.580479, -0.050459)",
        "(0.156188, 1.585600, -0.053359)",
        "(0.156179, 1.590281, -0.056561)",
        "(0.156357, 1.594619, -0.060323)",
        "(0.156497, 1.596683, -0.062329)",
        "(0.156862, 1.600400, -0.066699)",
        "(0.157130, 1.603584, -0.071338)",
        "(0.157416, 1.606240, -0.076305)",
        "(0.157871, 1.608381, -0.081726)",
        "(0.158121, 1.609283, -0.084483)",
        "(0.158624, 1.610464, -0.090161)",
        "(0.159531, 1.610836, -0.096027)",
        "(0.160962, 1.610556, -0.101995)",
        "(0.162228, 1.609399, -0.108048)",
        "(0.162648, 1.608427, -0.111149)",
        "(0.163426, 1.605925, -0.117404)",
        "(0.164378, 1.602726, -0.123679)",
        "(0.165249, 1.598620, -0.129650)",
        "(0.165893, 1.593601, -0.135360)",
        "(0.166124, 1.590795, -0.138126)",
        "(0.166325, 1.584951, -0.143446)",
        "(0.166200, 1.578690, -0.148199)",
        "(0.166039, 1.572033, -0.152415)",
        "(0.166043, 1.565088, -0.156345)",
        "(0.166087, 1.561554, -0.158233)",
        "(0.166085, 1.554206, -0.161409)",
        "(0.165708, 1.546623, -0.163734)",
        "(0.165080, 1.538878, -0.165031)",
        "(0.164351, 1.531024, -0.165563)",
        "(0.163977, 1.527154, -0.165743)",
        "(0.163347, 1.519644, -0.166206)",
        "(0.162896, 1.512297, -0.166233)",
        "(0.162391, 1.504912, -0.165208)",
        "(0.161939, 1.497484, -0.162935)",
        "(0.161694, 1.490225, -0.159450)",
        "(0.161547, 1.486685, -0.157295)",
        "(0.161183, 1.479916, -0.152636)",
        "(0.160517, 1.473575, -0.147361)",
        "(0.159779, 1.467705, -0.141132)",
        "(0.159529, 1.464975, -0.137849)",
        "(0.159081, 1.460282, -0.130720)",
        "(0.158675, 1.456536, -0.122940)",
        "(0.158312, 1.453778, -0.114836)",
        "(0.157887, 1.452171, -0.106548)",
        "(0.157550, 1.451832, -0.098313)",
        "(0.157449, 1.452223, -0.094353)",
        "(0.157201, 1.453798, -0.086774)",
        "(0.156908, 1.456566, -0.079561)",
        "(0.156484, 1.460572, -0.072974)",
        "(0.156229, 1.462716, -0.069799)",
        "(0.155703, 1.468262, -0.064337)",
        "(0.155117, 1.474575, -0.059950)",
        "(0.154462, 1.481541, -0.056363)",
        "(0.153844, 1.489064, -0.053130)",
        "(0.153281, 1.496973, -0.050283)",
        "(0.153224, 1.501262, -0.049291)",
        "(0.153230, 1.509960, -0.047770)",
        "(0.153226, 1.518695, -0.046575)",
        "(0.153223, 1.527427, -0.045833)",
        "(0.153184, 1.531777, -0.045621)",
        "(0.153030, 1.540432, -0.045601)",
        "(0.153011, 1.548852, -0.045904)",
        "(0.153154, 1.557085, -0.046658)",
        "(0.153333, 1.565050, -0.047875)",
        "(0.153345, 1.572477, -0.049487)",
        "(0.153398, 1.575987, -0.050449)",
        "(0.153870, 1.582883, -0.052601)",
        "(0.154247, 1.589077, -0.055242)",
        "(0.154551, 1.594660, -0.058125)",
        "(0.154775, 1.597074, -0.059855)",
        "(0.155390, 1.601696, -0.063450)",
        "(0.156323, 1.605667, -0.067468)",
        "(0.157382, 1.608990, -0.072206)",
        "(0.158239, 1.611391, -0.077288)",
        "(0.158619, 1.612360, -0.079844)",
        "(0.159333, 1.613631, -0.085321)",
        "(0.160136, 1.614303, -0.091499)",
        "(0.160967, 1.614428, -0.098045)",
        "(0.161650, 1.613740, -0.104450)",
        "(0.161979, 1.613044, -0.107603)",
        "(0.162947, 1.611194, -0.113842)",
        "(0.163986, 1.608496, -0.119884)",
        "(0.164914, 1.604831, -0.125868)",
        "(0.166155, 1.600230, -0.131931)",
        "(0.166696, 1.597733, -0.134877)",
        "(0.167400, 1.592205, -0.140120)",
        "(0.167539, 1.585758, -0.144504)",
        "(0.167852, 1.578925, -0.148775)",
        "(0.168002, 1.571839, -0.152752)",
        "(0.168025, 1.568197, -0.154417)",
        "(0.168024, 1.560683, -0.157235)",
        "(0.167912, 1.552947, -0.159348)",
        "(0.167654, 1.545202, -0.160490)",
        "(0.167345, 1.537432, -0.161175)",
        "(0.167266, 1.533515, -0.161450)",
        "(0.167215, 1.525736, -0.161672)",
        "(0.167051, 1.518118, -0.161344)",
        "(0.166747, 1.510561, -0.160504)",
        "(0.166453, 1.503098, -0.159138)",
        "(0.166324, 1.499404, -0.158318)",
        "(0.166142, 1.492138, -0.156354)",
        "(0.166132, 1.484875, -0.154066)",
        "(0.165973, 1.477395, -0.150844)",
        "(0.165589, 1.469819, -0.146740)",
        "(0.165300, 1.466077, -0.144272)",
        "(0.164807, 1.459051, -0.139220)",
        "(0.164298, 1.452625, -0.133971)",
        "(0.163639, 1.446877, -0.128215)",
        "(0.163093, 1.442017, -0.121847)",
        "(0.162791, 1.439899, -0.118379)",
        "(0.162173, 1.436584, -0.110854)",
        "(0.161697, 1.434626, -0.103249)",
        "(0.161142, 1.433962, -0.095772)",
        "(0.160372, 1.434626, -0.088547)",
        "(0.160032, 1.435611, -0.085015)",
        "(0.159317, 1.438321, -0.078279)",
        "(0.158643, 1.442084, -0.072025)",
        "(0.158379, 1.447108, -0.066438)",
        "(0.158303, 1.453366, -0.061566)",
        "(0.158234, 1.456638, -0.059298)",
        "(0.158063, 1.463681, -0.055266)",
        "(0.157853, 1.471271, -0.052020)",
        "(0.157652, 1.479296, -0.049647)",
        "(0.157735, 1.487611, -0.048046)",
        "(0.157785, 1.491792, -0.047336)",
        "(0.157981, 1.500271, -0.046342)",
        "(0.158213, 1.508801, -0.045906)",
        "(0.158349, 1.517166, -0.045789)",
        "(0.158075, 1.525204, -0.045749)",
        "(0.157855, 1.529153, -0.045927)",
        "(0.157626, 1.537116, -0.046929)",
        "(0.157719, 1.544960, -0.048522)",
        "(0.158169, 1.552546, -0.050427)",
        "(0.158568, 1.559877, -0.052819)",
        "(0.158758, 1.563347, -0.054101)",
        "(0.159097, 1.569908, -0.056840)",
        "(0.159545, 1.575994, -0.059751)",
        "(0.159873, 1.581497, -0.062944)",
        "(0.160112, 1.586587, -0.066404)",
        "(0.160210, 1.588930, -0.068186)",
        "(0.160356, 1.593333, -0.071864)",
        "(0.160675, 1.597196, -0.075794)",
        "(0.161198, 1.600372, -0.080010)",
        "(0.161890, 1.603010, -0.084645)",
        "(0.162197, 1.604065, -0.086963)",
        "(0.162508, 1.605553, -0.091764)",
        "(0.162671, 1.606241, -0.096785)",
        "(0.162972, 1.606182, -0.102303)",
        "(0.163447, 1.605287, -0.108074)",
        "(0.163591, 1.604457, -0.111048)",
        "(0.163899, 1.602220, -0.117009)",
        "(0.164309, 1.599074, -0.122879)",
        "(0.164700, 1.595053, -0.128331)",
        "(0.165012, 1.590153, -0.133322)",
        "(0.165147, 1.587352, -0.135734)",
        "(0.165443, 1.581286, -0.140491)",
        "(0.165729, 1.574564, -0.144928)",
        "(0.165831, 1.567225, -0.148901)",
        "(0.165920, 1.559514, -0.152283)",
        "(0.165939, 1.555487, -0.153664)",
        "(0.165869, 1.547245, -0.155996)",
        "(0.165808, 1.538874, -0.157704)",
        "(0.165761, 1.530424, -0.158969)",
        "(0.165849, 1.521913, -0.159829)",
        "(0.165888, 1.517643, -0.160122)",
        "(0.165534, 1.509039, -0.160252)",
        "(0.164887, 1.500294, -0.159674)",
        "(0.163846, 1.491606, -0.157983)",
        "(0.162879, 1.483067, -0.155573)",
        "(0.162497, 1.478945, -0.154113)",
        "(0.161690, 1.471139, -0.150492)",
        "(0.160828, 1.463727, -0.146105)",
        "(0.160147, 1.457014, -0.140726)",
        "(0.159790, 1.451131, -0.134568)",
        "(0.159661, 1.448568, -0.131243)",
        "(0.159310, 1.444019, -0.124428)",
        "(0.158877, 1.440491, -0.117467)",
        "(0.158453, 1.438139, -0.110564)",
        "(0.158079, 1.437243, -0.103888)",
        "(0.157790, 1.437411, -0.097278)",
        "(0.157743, 1.437870, -0.094055)",
        "(0.157830, 1.439882, -0.087940)",
        "(0.158038, 1.443087, -0.082062)",
        "(0.158251, 1.446993, -0.076523)",
        "(0.158392, 1.452008, -0.071511)",
        "(0.158355, 1.454838, -0.069197)",
        "(0.158279, 1.460633, -0.065095)",
        "(0.158250, 1.466970, -0.061652)",
        "(0.158225, 1.473812, -0.058739)",
        "(0.158131, 1.477353, -0.057393)",
        "(0.157933, 1.484640, -0.054906)",
        "(0.157668, 1.492196, -0.052858)",
        "(0.157560, 1.500059, -0.051249)",
        "(0.157708, 1.507962, -0.049844)",
        "(0.157902, 1.515777, -0.048861)",
        "(0.158117, 1.519738, -0.048442)",
        "(0.158682, 1.527642, -0.047884)",
        "(0.158727, 1.535233, -0.047517)",
        "(0.158781, 1.542742, -0.047390)",
        "(0.158970, 1.550134, -0.047985)",
        "(0.159208, 1.553810, -0.048554)",
        "(0.160042, 1.561052, -0.049914)",
        "(0.160835, 1.567720, -0.051323)",
        "(0.161693, 1.573810, -0.052951)",
        "(0.162494, 1.579440, -0.055116)",
        "(0.162713, 1.582005, -0.056530)",
        "(0.162983, 1.586878, -0.059787)",
        "(0.163187, 1.591274, -0.063577)",
        "(0.163327, 1.594974, -0.067702)",
        "(0.163688, 1.598073, -0.072223)",
        "(0.163933, 1.599419, -0.074634)",
        "(0.164066, 1.601519, -0.079553)",
        "(0.163949, 1.602887, -0.084774)",
        "(0.163740, 1.603641, -0.090302)",
        "(0.163261, 1.603886, -0.096160)",
        "(0.162997, 1.603791, -0.099158)",
        "(0.162474, 1.603001, -0.105320)",
        "(0.162017, 1.601602, -0.111416)",
        "(0.161667, 1.599526, -0.117260)",
        "(0.161526, 1.598158, -0.120101)",
        "(0.161622, 1.594942, -0.125812)",
        "(0.162003, 1.591130, -0.131286)",
        "(0.162106, 1.586405, -0.135944)",
        "(0.162024, 1.580649, -0.140043)",
        "(0.162074, 1.577296, -0.141888)",
        "(0.162346, 1.569959, -0.145355)",
        "(0.162383, 1.561885, -0.148325)",
        "(0.161899, 1.553192, -0.150450)",
        "(0.161191, 1.543844, -0.151628)",
        "(0.160982, 1.539078, -0.151995)",
        "(0.160813, 1.529284, -0.151983)",
        "(0.160690, 1.519408, -0.151385)",
        "(0.160767, 1.509512, -0.150559)",
        "(0.161115, 1.499830, -0.149371)",
        "(0.161251, 1.495075, -0.148430)",
        "(0.161530, 1.485618, -0.145364)",
        "(0.161831, 1.476641, -0.140737)",
        "(0.161948, 1.468797, -0.135173)",
        "(0.161605, 1.462487, -0.129062)",
        "(0.161123, 1.460069, -0.125784)",
        "(0.159624, 1.456274, -0.118827)",
        "(0.157807, 1.454407, -0.111623)",
        "(0.156094, 1.454787, -0.104644)",
        "(0.154389, 1.457294, -0.097950)",
        "(0.153686, 1.459436, -0.094779)",
        "(0.152758, 1.464949, -0.088997)",
        "(0.152491, 1.472208, -0.084412)",
        "(0.152715, 1.480801, -0.081013)",
        "(0.153163, 1.490520, -0.078881)",
        "(0.153276, 1.495194, -0.077925)",
        "(0.153332, 1.504866, -0.077187)",
        "(0.153011, 1.514368, -0.076857)",
        "(0.152411, 1.523395, -0.077638)",
        "(0.151772, 1.532030, -0.079596)",
        "(0.151470, 1.536118, -0.080944)",
        "(0.151053, 1.543822, -0.083883)",
        "(0.150570, 1.550704, -0.087204)",
        "(0.150378, 1.556844, -0.090965)",
        "(0.150348, 1.562334, -0.094849)",
        "(0.150401, 1.564710, -0.096890)",
        "(0.150638, 1.569183, -0.101176)",
        "(0.151059, 1.573205, -0.105705)",
        "(0.151506, 1.576594, -0.110289)",
        "(0.152136, 1.579515, -0.114919)",
        "(0.152578, 1.580827, -0.117248)",
        "(0.153525, 1.583194, -0.121779)",
        "(0.154488, 1.584807, -0.125975)",
        "(0.155378, 1.585820, -0.130070)",
        "(0.156212, 1.586065, -0.134375)",
        "(0.156434, 1.585901, -0.136554)",
        "(0.156592, 1.585069, -0.140829)",
        "(0.156573, 1.583334, -0.145016)",
        "(0.156635, 1.580902, -0.148920)",
        "(0.156525, 1.577613, -0.152177)",
        "(0.156434, 1.575433, -0.153351)",
        "(0.156407, 1.570800, -0.155535)",
        "(0.156387, 1.565583, -0.157196)",
        "(0.156268, 1.560060, -0.157864)",
        "(0.155876, 1.553974, -0.157209)",
        "(0.155781, 1.550671, -0.156539)",
        "(0.156260, 1.544011, -0.155046)",
        "(0.157056, 1.536942, -0.152635)",
        "(0.157542, 1.529524, -0.149004)",
        "(0.157358, 1.521991, -0.144474)",
        "(0.157077, 1.518275, -0.142112)",
        "(0.156231, 1.511285, -0.137559)",
        "(0.155288, 1.505383, -0.133467)",
        "(0.153887, 1.500827, -0.129473)",
        "(0.152065, 1.497774, -0.125203)",
        "(0.151164, 1.496898, -0.122895)",
        "(0.149671, 1.496078, -0.118005)",
        "(0.149070, 1.496904, -0.112813)",
        "(0.149129, 1.499337, -0.107858)",
        "(0.149787, 1.503153, -0.103429)",
        "(0.150241, 1.505542, -0.101428)",
        "(0.151161, 1.510760, -0.097625)",
        "(0.152099, 1.516535, -0.093876)",
        "(0.153020, 1.522647, -0.090334)",
        "(0.153928, 1.529078, -0.087269)",
        "(0.154335, 1.532322, -0.085954)",
        "(0.155191, 1.538669, -0.083372)",
        "(0.156278, 1.544842, -0.081192)",
        "(0.157870, 1.550790, -0.079583)",
        "(0.159616, 1.556504, -0.078391)",
        "(0.160529, 1.559161, -0.077944)",
        "(0.162475, 1.564216, -0.077283)",
        "(0.164417, 1.568741, -0.077382)",
        "(0.166264, 1.572878, -0.078623)",
        "(0.167866, 1.576714, -0.080856)",
        "(0.168481, 1.578409, -0.082321)",
        "(0.169446, 1.581341, -0.085683)",
        "(0.169826, 1.583664, -0.089810)",
        "(0.169945, 1.585238, -0.094457)",
        "(0.169878, 1.586154, -0.099424)",
        "(0.169873, 1.586377, -0.102100)",
        "(0.170044, 1.586560, -0.107709)",
        "(0.170370, 1.586089, -0.113283)",
        "(0.170987, 1.584910, -0.118479)",
        "(0.171770, 1.583205, -0.123252)",
        "(0.172187, 1.581974, -0.125438)",
        "(0.172839, 1.579040, -0.129390)",
        "(0.173258, 1.575277, -0.132304)",
        "(0.173560, 1.570758, -0.133982)",
        "(0.174063, 1.565430, -0.134250)",
        "(0.174410, 1.562567, -0.133764)",
        "(0.174937, 1.556411, -0.131650)",
        "(0.175179, 1.550380, -0.128311)",
        "(0.174764, 1.544344, -0.123899)",
        "(0.173807, 1.538823, -0.119116)",
        "(0.173058, 1.536484, -0.116626)",
        "(0.171065, 1.532549, -0.111815)",
        "(0.168927, 1.529793, -0.107006)",
        "(0.167017, 1.528365, -0.102406)",
        "(0.165730, 1.528344, -0.098015)",
        "(0.165303, 1.528668, -0.095913)",
        "(0.164851, 1.530268, -0.092213)",
        "(0.164605, 1.533024, -0.089273)",
        "(0.164502, 1.536643, -0.086794)",
        "(0.164383, 1.540596, -0.084544)",
        "(0.164356, 1.542825, -0.083610)",
        "(0.164508, 1.547738, -0.082088)",
        "(0.164595, 1.553185, -0.081155)",
        "(0.164388, 1.558847, -0.080818)",
        "(0.164066, 1.564728, -0.081241)",
        "(0.163870, 1.567745, -0.081848)",
        "(0.163439, 1.573727, -0.083665)",
        "(0.162841, 1.579378, -0.086237)",
        "(0.162019, 1.584529, -0.089362)",
        "(0.161120, 1.589035, -0.093374)",
        "(0.160740, 1.590915, -0.095792)",
        "(0.160170, 1.594013, -0.101239)",
        "(0.159839, 1.596004, -0.107423)",
        "(0.159628, 1.596637, -0.113872)",
        "(0.159691, 1.595662, -0.120669)",
        "(0.159735, 1.594863, -0.124118)",
        "(0.159903, 1.592270, -0.131244)",
        "(0.160200, 1.588566, -0.138485)",
        "(0.160429, 1.583739, -0.145733)",
        "(0.160567, 1.577862, -0.152705)",
        "(0.160529, 1.574605, -0.155986)",
        "(0.160263, 1.567611, -0.162205)",
        "(0.159947, 1.560076, -0.167951)",
        "(0.159716, 1.552160, -0.173040)",
        "(0.159517, 1.544042, -0.177121)",
        "(0.159383, 1.539865, -0.178697)",
        "(0.159175, 1.531502, -0.181297)",
        "(0.159262, 1.523195, -0.183077)",
        "(0.159335, 1.514903, -0.184034)",
        "(0.159183, 1.506678, -0.183772)",
        "(0.159088, 1.502512, -0.183027)",
        "(0.159025, 1.494085, -0.180880)",
        "(0.159233, 1.485707, -0.178287)",
        "(0.159622, 1.477550, -0.175287)",
        "(0.159632, 1.469534, -0.171614)",
        "(0.159373, 1.465601, -0.169203)",
        "(0.158665, 1.457971, -0.163368)",
        "(0.157793, 1.450991, -0.156423)",
        "(0.157171, 1.445197, -0.148749)",
        "(0.156375, 1.440499, -0.140557)",
        "(0.155882, 1.438341, -0.136323)",
        "(0.154661, 1.435627, -0.127271)",
        "(0.153700, 1.434024, -0.118080)",
        "(0.152964, 1.433794, -0.108712)",
        "(0.152535, 1.435061, -0.099594)",
        "(0.152397, 1.438075, -0.091039)",
        "(0.152337, 1.439935, -0.086913)",
        "(0.152214, 1.444657, -0.078966)",
        "(0.151987, 1.450374, -0.071598)",
        "(0.151940, 1.457197, -0.065124)",
        "(0.151990, 1.460830, -0.062109)",
        "(0.152106, 1.468727, -0.056857)",
        "(0.152073, 1.477030, -0.052408)",
        "(0.151845, 1.485596, -0.048614)",
        "(0.151705, 1.494337, -0.045491)",
        "(0.151896, 1.498824, -0.044217)",
        "(0.152317, 1.507910, -0.041891)",
        "(0.152766, 1.516842, -0.040112)",
        "(0.152895, 1.525359, -0.038844)",
        "(0.153066, 1.533656, -0.037954)",
        "(0.153205, 1.537724, -0.037766)",
        "(0.153428, 1.545666, -0.037694)",
        "(0.153688, 1.553322, -0.037968)",
        "(0.153693, 1.560329, -0.038794)",
        "(0.153560, 1.567023, -0.040018)",
        "(0.153531, 1.570228, -0.040737)",
        "(0.153525, 1.576376, -0.042529)",
        "(0.153680, 1.582253, -0.044834)",
        "(0.154329, 1.587930, -0.047642)",
        "(0.155113, 1.593090, -0.050750)",
        "(0.155506, 1.595536, -0.052307)",
        "(0.156326, 1.600001, -0.055719)",
        "(0.156892, 1.603935, -0.059539)",
        "(0.157174, 1.607308, -0.063748)",
        "(0.157186, 1.610063, -0.068288)",
        "(0.157180, 1.611192, -0.070752)",
        "(0.157145, 1.613243, -0.075845)",
        "(0.156906, 1.614681, -0.081308)",
        "(0.156621, 1.615628, -0.086981)",
        "(0.156274, 1.615850, -0.093066)",
        "(0.156077, 1.615732, -0.096124)",
        "(0.155665, 1.615076, -0.102067)",
        "(0.155136, 1.613753, -0.108019)",
        "(0.154747, 1.611850, -0.114199)",
        "(0.154505, 1.609321, -0.120359)",
        "(0.154506, 1.607854, -0.123330)",
        "(0.154608, 1.604267, -0.128879)",
        "(0.154790, 1.599871, -0.133847)",
        "(0.155087, 1.594790, -0.138553)",
        "(0.155376, 1.589103, -0.143400)",
        "(0.155409, 1.586081, -0.145839)",
        "(0.155412, 1.579687, -0.150214)",
        "(0.155337, 1.572699, -0.153775)",
        "(0.155162, 1.565506, -0.156594)",
        "(0.155100, 1.558336, -0.158946)",
        "(0.155009, 1.554587, -0.159869)",
        "(0.154565, 1.547044, -0.161679)",
        "(0.153841, 1.539354, -0.162866)",
        "(0.153172, 1.531623, -0.163267)",
        "(0.152527, 1.523734, -0.162603)",
        "(0.152260, 1.519733, -0.161797)",
        "(0.151943, 1.511805, -0.159638)",
        "(0.151752, 1.504178, -0.156597)",
        "(0.151277, 1.496643, -0.152785)",
        "(0.150760, 1.489237, -0.148243)",
        "(0.150581, 1.485705, -0.145610)",
        "(0.150355, 1.478944, -0.139669)",
        "(0.150186, 1.472634, -0.133113)",
        "(0.150128, 1.466864, -0.126299)",
        "(0.149916, 1.461728, -0.119148)",
        "(0.149747, 1.459466, -0.115400)",
        "(0.149473, 1.455595, -0.108007)",
        "(0.149370, 1.453234, -0.101010)",
        "(0.149180, 1.451789, -0.094007)",
        "(0.148857, 1.451693, -0.086934)",
        "(0.148773, 1.452027, -0.083479)",
        "(0.148877, 1.454117, -0.076919)",
        "(0.149124, 1.457426, -0.070994)",
        "(0.149271, 1.462349, -0.065735)",
        "(0.149351, 1.468183, -0.060862)",
        "(0.149400, 1.471818, -0.058855)",
        "(0.149693, 1.479347, -0.055116)",
        "(0.150195, 1.488107, -0.052239)",
        "(0.150913, 1.497362, -0.049665)",
        "(0.151646, 1.507084, -0.047547)",
        "(0.151983, 1.511956, -0.046556)",
        "(0.152667, 1.521728, -0.044865)",
        "(0.153298, 1.531328, -0.043828)",
        "(0.154136, 1.540709, -0.043472)",
        "(0.154735, 1.549532, -0.043449)",
        "(0.154898, 1.553719, -0.043588)",
        "(0.155176, 1.561931, -0.044397)",
        "(0.155583, 1.569804, -0.045870)",
        "(0.156339, 1.577235, -0.047543)",
        "(0.157331, 1.584145, -0.049467)",
        "(0.157784, 1.587435, -0.050453)",
        "(0.158549, 1.593397, -0.052553)",
        "(0.159141, 1.598602, -0.055019)",
        "(0.160075, 1.603281, -0.057749)",
        "(0.161587, 1.607468, -0.060597)",
        "(0.162482, 1.609310, -0.062143)",
        "(0.164047, 1.612581, -0.065485)",
        "(0.165305, 1.615226, -0.069149)",
        "(0.166232, 1.617250, -0.073119)",
        "(0.166970, 1.618681, -0.077249)",
        "(0.167425, 1.619139, -0.079347)",
        "(0.168436, 1.619790, -0.083866)",
        "(0.169212, 1.620059, -0.088818)",
        "(0.169681, 1.619819, -0.094062)",
        "(0.169915, 1.619029, -0.099324)",
        "(0.169981, 1.618424, -0.101925)",
        "(0.170446, 1.616908, -0.107295)",
        "(0.171050, 1.614845, -0.112844)",
        "(0.171163, 1.612342, -0.118519)",
        "(0.170780, 1.609331, -0.124106)",
        "(0.170477, 1.607709, -0.126863)",
        "(0.169944, 1.604095, -0.132356)",
        "(0.169815, 1.600140, -0.137881)",
        "(0.169669, 1.595559, -0.143055)",
        "(0.169538, 1.590220, -0.147658)",
        "(0.169417, 1.587263, -0.149679)",
        "(0.168967, 1.580946, -0.153420)",
        "(0.168417, 1.573973, -0.156876)",
        "(0.167798, 1.566413, -0.160319)",
        "(0.167055, 1.558411, -0.163600)",
        "(0.166386, 1.550090, -0.166412)",
        "(0.166064, 1.545556, -0.167483)",
        "(0.165311, 1.536984, -0.168640)",
        "(0.164386, 1.528289, -0.168591)",
        "(0.163776, 1.519786, -0.168147)",
        "(0.163557, 1.515596, -0.167706)",
        "(0.162929, 1.507185, -0.165978)",
        "(0.161967, 1.498725, -0.163347)",
        "(0.161152, 1.490690, -0.160209)",
        "(0.160594, 1.483176, -0.156353)",
        "(0.160150, 1.479487, -0.154022)",
        "(0.159210, 1.472379, -0.148913)",
        "(0.158326, 1.465909, -0.143164)",
        "(0.157200, 1.460233, -0.136828)",
        "(0.156062, 1.455449, -0.130088)",
        "(0.155575, 1.453483, -0.126647)",
        "(0.154646, 1.450227, -0.119628)",
        "(0.153876, 1.447995, -0.112299)",
        "(0.153305, 1.446780, -0.104641)",
        "(0.153057, 1.446639, -0.096813)",
        "(0.153018, 1.447080, -0.093010)",
        "(0.152980, 1.448728, -0.085570)",
        "(0.153088, 1.451335, -0.078229)",
        "(0.153479, 1.454979, -0.071207)",
        "(0.153982, 1.459396, -0.064595)",
        "(0.154362, 1.462050, -0.061589)",
        "(0.155317, 1.467884, -0.056246)",
        "(0.156407, 1.474282, -0.051676)",
        "(0.157567, 1.481011, -0.047488)",
        "(0.158889, 1.487862, -0.043705)",
        "(0.159629, 1.491324, -0.042058)",
        "(0.161176, 1.498237, -0.039137)",
        "(0.162671, 1.505118, -0.036792)",
        "(0.164129, 1.511919, -0.035053)",
        "(0.165661, 1.518567, -0.033760)",
        "(0.166469, 1.521738, -0.033203)",
        "(0.168423, 1.527938, -0.032409)",
        "(0.170698, 1.533943, -0.032042)",
        "(0.172833, 1.539505, -0.031958)",
        "(0.174727, 1.544612, -0.031926)",
        "(0.175610, 1.547024, -0.031970)",
        "(0.177098, 1.551487, -0.032432)",
        "(0.178367, 1.555636, -0.033318)",
        "(0.179281, 1.559308, -0.034154)",
        "(0.179962, 1.562726, -0.034911)",
        "(0.180212, 1.564311, -0.035258)",
        "(0.180619, 1.567350, -0.036048)",
        "(0.180951, 1.570368, -0.036858)",
        "(0.181318, 1.573380, -0.037593)",
        "(0.181820, 1.576395, -0.038302)",
        "(0.182138, 1.577884, -0.038554)",
        "(0.183021, 1.580804, -0.039185)",
        "(0.184047, 1.583730, -0.040327)",
        "(0.184731, 1.586613, -0.042204)",
        "(0.184998, 1.589608, -0.044873)",
        "(0.184929, 1.591141, -0.046545)",
        "(0.184364, 1.594131, -0.050316)",
        "(0.183257, 1.596947, -0.054591)",
        "(0.181713, 1.599485, -0.059181)",
        "(0.180137, 1.601745, -0.064098)",
        "(0.179427, 1.602751, -0.066663)",
        "(0.178417, 1.604520, -0.071870)",
        "(0.178106, 1.605800, -0.077129)",
        "(0.178546, 1.606636, -0.082534)",
        "(0.179236, 1.607002, -0.088445)",
        "(0.179464, 1.606871, -0.091563)",
        "(0.179874, 1.606135, -0.098061)",
        "(0.180483, 1.604688, -0.104797)",
        "(0.180921, 1.602409, -0.111596)",
        "(0.180925, 1.599424, -0.118464)",
        "(0.180830, 1.597757, -0.121936)",
        "(0.180466, 1.594048, -0.128781)",
        "(0.180103, 1.590024, -0.135437)",
        "(0.179837, 1.585683, -0.141967)",
        "(0.179887, 1.581018, -0.147974)",
        "(0.179956, 1.578521, -0.150603)",
        "(0.180160, 1.573182, -0.155104)",
        "(0.180572, 1.567512, -0.158634)",
        "(0.181037, 1.561584, -0.161438)",
        "(0.181421, 1.555297, -0.163580)",
        "(0.181774, 1.548890, -0.165241)",
        "(0.181965, 1.545686, -0.165813)",
        "(0.182334, 1.539181, -0.166550)",
        "(0.182720, 1.532497, -0.166727)",
        "(0.183336, 1.525823, -0.166277)",
        "(0.183879, 1.518912, -0.164758)",
        "(0.183996, 1.515333, -0.163379)",
        "(0.184156, 1.508040, -0.160140)",
        "(0.184306, 1.500896, -0.156398)",
        "(0.184404, 1.494003, -0.152257)",
        "(0.184301, 1.490679, -0.149913)",
        "(0.183733, 1.484176, -0.144616)",
        "(0.182761, 1.478190, -0.138444)",
        "(0.181648, 1.473062, -0.131014)",
        "(0.180429, 1.469036, -0.122573)",
        "(0.179798, 1.467581, -0.118134)",
        "(0.178568, 1.465583, -0.109205)",
        "(0.177520, 1.465148, -0.100347)",
        "(0.176623, 1.466350, -0.091590)",
        "(0.175652, 1.469288, -0.083292)",
        "(0.175129, 1.471469, -0.079461)",
        "(0.173969, 1.476830, -0.072551)",
        "(0.172856, 1.483653, -0.066645)",
        "(0.171996, 1.491814, -0.061760)",
        "(0.171294, 1.501068, -0.057366)",
        "(0.171137, 1.506073, -0.055317)",
        "(0.171370, 1.516510, -0.051502)",
        "(0.171913, 1.527346, -0.048267)",
        "(0.172650, 1.538279, -0.045762)",
        "(0.173553, 1.549038, -0.044082)",
        "(0.173940, 1.554312, -0.043454)",
        "(0.174610, 1.564493, -0.042941)",
        "(0.175282, 1.574241, -0.043126)",
        "(0.176567, 1.583296, -0.044209)",
        "(0.177950, 1.591822, -0.045659)",
        "(0.178662, 1.595616, -0.046669)",
        "(0.180208, 1.602864, -0.048836)",
        "(0.181748, 1.609248, -0.051488)",
        "(0.183124, 1.614938, -0.054837)",
        "(0.184365, 1.619901, -0.058832)",
        "(0.184912, 1.622021, -0.061027)",
        "(0.185981, 1.625760, -0.065575)",
        "(0.186916, 1.628692, -0.070388)",
        "(0.187912, 1.630891, -0.075474)",
        "(0.188934, 1.632340, -0.081015)",
        "(0.189384, 1.632745, -0.083903)",
        "(0.190123, 1.633000, -0.089695)",
        "(0.190628, 1.632251, -0.095535)",
        "(0.190909, 1.630397, -0.101513)",
        "(0.191227, 1.627611, -0.107635)",
        "(0.191313, 1.625842, -0.110779)",
        "(0.191264, 1.621744, -0.116971)",
        "(0.191143, 1.616471, -0.123098)",
        "(0.191139, 1.610696, -0.129241)",
        "(0.190704, 1.604084, -0.135300)",
        "(0.190397, 1.600593, -0.138162)",
        "(0.189743, 1.592941, -0.143341)",
        "(0.188883, 1.584879, -0.147949)",
        "(0.187768, 1.576344, -0.151399)",
        "(0.186418, 1.567418, -0.154011)",
        "(0.185717, 1.562876, -0.155038)",
        "(0.184397, 1.553875, -0.156851)",
        "(0.183240, 1.544966, -0.157695)",
        "(0.182263, 1.536112, -0.157667)",
        "(0.181164, 1.527324, -0.156272)",
        "(0.180608, 1.522999, -0.155259)",
        "(0.179524, 1.514699, -0.152353)",
        "(0.178510, 1.506787, -0.148580)",
        "(0.177464, 1.499364, -0.144075)",
        "(0.176350, 1.492579, -0.138802)",
        "(0.175728, 1.489502, -0.135786)",
        "(0.174544, 1.483917, -0.129170)",
        "(0.173422, 1.479325, -0.122053)",
        "(0.172545, 1.475898, -0.114580)",
        "(0.171592, 1.473535, -0.106629)",
        "(0.171102, 1.472838, -0.102447)",
        "(0.170316, 1.472209, -0.094148)",
        "(0.169775, 1.472830, -0.086001)",
        "(0.169149, 1.474568, -0.077934)",
        "(0.168475, 1.477364, -0.070252)",
        "(0.168076, 1.479285, -0.066810)",
        "(0.167226, 1.483883, -0.060708)",
        "(0.166192, 1.489588, -0.055750)",
        "(0.165371, 1.496173, -0.051735)",
        "(0.164921, 1.503548, -0.048463)",
        "(0.164839, 1.507515, -0.047137)",
        "(0.164556, 1.515676, -0.044711)",
        "(0.164051, 1.524121, -0.042576)",
        "(0.163321, 1.532422, -0.041186)",
        "(0.162720, 1.540768, -0.040498)",
        "(0.162466, 1.544938, -0.040486)",
        "(0.161957, 1.553127, -0.040750)",
        "(0.161593, 1.561136, -0.041334)",
        "(0.161428, 1.569063, -0.042269)",
        "(0.161473, 1.576776, -0.043569)",
        "(0.161670, 1.580485, -0.044392)",
        "(0.162125, 1.587595, -0.046393)",
        "(0.162840, 1.594416, -0.049063)",
        "(0.163682, 1.600851, -0.052380)",
        "(0.164287, 1.606592, -0.056158)",
        "(0.164815, 1.611722, -0.060525)",
        "(0.165161, 1.614129, -0.063217)",
        "(0.165880, 1.618124, -0.068366)",
        "(0.166683, 1.621407, -0.073951)",
        "(0.167453, 1.623940, -0.080265)",
        "(0.167841, 1.624895, -0.083732)",
        "(0.168491, 1.626228, -0.090945)",
        "(0.168988, 1.626645, -0.098325)",
        "(0.169422, 1.625993, -0.105671)",
        "(0.170168, 1.624371, -0.112962)",
        "(0.170699, 1.623183, -0.116578)",
        "(0.171812, 1.620259, -0.123600)",
        "(0.173028, 1.616454, -0.130255)",
        "(0.173981, 1.611792, -0.136489)",
        "(0.174732, 1.606280, -0.142063)",
        "(0.175120, 1.603178, -0.144530)",
        "(0.176041, 1.596672, -0.149011)",
        "(0.176896, 1.589547, -0.153082)",
        "(0.177862, 1.581937, -0.157142)",
        "(0.178714, 1.574191, -0.161310)",
        "(0.178829, 1.570260, -0.163311)",
        "(0.178657, 1.562320, -0.166914)",
        "(0.178310, 1.554411, -0.169891)",
        "(0.178153, 1.546663, -0.172363)",
        "(0.177899, 1.538985, -0.174629)",
        "(0.177802, 1.535210, -0.175697)",
        "(0.177561, 1.527761, -0.177381)",
        "(0.177063, 1.520458, -0.178109)",
        "(0.176593, 1.513205, -0.177936)",
        "(0.176095, 1.506150, -0.177079)",
        "(0.175882, 1.502699, -0.176275)",
        "(0.175404, 1.495982, -0.173971)",
        "(0.175057, 1.489519, -0.170824)",
        "(0.175277, 1.483483, -0.166889)",
        "(0.175642, 1.477698, -0.162016)",
        "(0.175668, 1.474857, -0.159304)",
        "(0.175467, 1.469472, -0.153285)",
        "(0.175104, 1.464679, -0.146556)",
        "(0.174326, 1.460505, -0.139178)",
        "(0.173608, 1.457277, -0.131417)",
        "(0.173290, 1.456190, -0.127484)",
        "(0.172455, 1.454731, -0.119303)",
        "(0.171634, 1.454374, -0.110456)",
        "(0.171254, 1.455312, -0.101349)",
        "(0.171075, 1.457571, -0.092393)",
        "(0.171021, 1.459184, -0.088079)",
        "(0.170718, 1.463048, -0.079939)",
        "(0.170426, 1.467963, -0.072615)",
        "(0.170385, 1.473938, -0.066193)",
        "(0.170665, 1.480745, -0.060429)",
        "(0.170927, 1.484431, -0.057822)",
        "(0.171364, 1.492076, -0.053002)",
        "(0.171668, 1.499962, -0.048689)",
        "(0.171911, 1.507980, -0.044891)",
        "(0.172045, 1.516114, -0.041818)",
        "(0.172263, 1.520326, -0.040628)",
        "(0.172672, 1.528870, -0.039007)",
        "(0.172976, 1.537373, -0.038071)",
        "(0.173047, 1.545680, -0.037649)",
        "(0.172952, 1.553968, -0.037736)",
        "(0.172879, 1.558074, -0.038079)",
        "(0.172907, 1.566166, -0.038937)",
        "(0.173305, 1.574002, -0.039995)",
        "(0.173968, 1.581537, -0.041600)",
        "(0.174754, 1.588668, -0.043753)",
        "(0.175046, 1.591996, -0.045055)",
        "(0.175323, 1.598221, -0.047885)",
        "(0.175363, 1.603837, -0.051218)",
        "(0.175331, 1.608838, -0.055129)",
        "(0.175689, 1.613155, -0.059415)",
        "(0.175931, 1.615010, -0.061735)",
        "(0.176406, 1.618301, -0.066664)",
        "(0.176784, 1.620789, -0.071768)",
        "(0.176959, 1.622486, -0.077208)",
        "(0.177133, 1.623498, -0.083105)",
        "(0.177290, 1.623680, -0.086151)",
        "(0.177688, 1.623603, -0.092301)",
        "(0.178200, 1.622702, -0.098569)",
        "(0.178896, 1.620983, -0.104856)",
        "(0.179575, 1.618318, -0.111075)",
        "(0.179778, 1.616583, -0.114145)",
        "(0.179914, 1.612539, -0.120409)",
        "(0.179978, 1.607771, -0.127102)",
        "(0.180140, 1.602129, -0.133971)",
        "(0.180173, 1.599102, -0.137272)",
        "(0.179917, 1.592442, -0.143495)",
        "(0.179093, 1.585123, -0.149256)",
        "(0.177791, 1.577245, -0.154624)",
        "(0.176496, 1.569190, -0.159423)",
        "(0.175323, 1.560874, -0.163724)",
        "(0.174789, 1.556557, -0.165598)",
        "(0.174003, 1.547956, -0.168654)",
        "(0.173204, 1.539353, -0.170604)",
        "(0.172046, 1.530561, -0.171538)",
        "(0.170755, 1.521875, -0.171642)",
        "(0.170109, 1.517551, -0.171496)",
        "(0.168876, 1.509003, -0.171023)",
        "(0.167805, 1.500541, -0.170144)",
        "(0.166800, 1.492151, -0.168601)",
        "(0.165621, 1.483992, -0.165587)",
        "(0.165029, 1.480101, -0.163745)",
        "(0.163949, 1.472711, -0.159965)",
        "(0.163102, 1.465811, -0.155946)",
        "(0.162397, 1.459381, -0.151288)",
        "(0.162216, 1.456482, -0.148380)",
        "(0.161682, 1.450853, -0.142168)",
        "(0.161345, 1.446006, -0.135379)",
        "(0.161247, 1.442030, -0.128575)",
        "(0.160984, 1.438929, -0.121575)",
        "(0.160613, 1.436899, -0.114193)",
        "(0.160459, 1.436412, -0.110467)",
        "(0.160364, 1.436241, -0.103049)",
        "(0.160410, 1.437262, -0.095867)",
        "(0.160619, 1.439437, -0.088875)",
        "(0.161067, 1.442521, -0.082062)",
        "(0.161281, 1.444303, -0.078809)",
        "(0.161813, 1.448717, -0.073090)",
        "(0.162066, 1.453840, -0.068060)",
        "(0.161747, 1.459479, -0.063664)",
        "(0.161242, 1.465308, -0.059614)",
        "(0.160795, 1.468506, -0.057975)",
        "(0.160166, 1.475164, -0.054876)",
        "(0.159722, 1.482196, -0.052207)",
        "(0.159336, 1.489427, -0.049655)",
        "(0.159011, 1.496748, -0.047131)",
        "(0.158693, 1.500412, -0.045925)",
        "(0.158074, 1.507852, -0.043969)",
        "(0.157650, 1.515468, -0.042581)",
        "(0.157256, 1.522970, -0.041341)",
        "(0.157108, 1.530405, -0.040253)",
        "(0.157082, 1.534123, -0.039968)",
        "(0.156900, 1.541503, -0.039700)",
        "(0.156523, 1.548710, -0.039877)",
        "(0.156039, 1.555680, -0.040591)",
        "(0.155784, 1.562431, -0.041750)",
        "(0.155940, 1.565626, -0.042594)",
        "(0.156711, 1.571988, -0.044555)",
        "(0.157807, 1.577900, -0.047137)",
        "(0.158888, 1.583023, -0.049892)",
        "(0.159850, 1.587515, -0.053045)",
        "(0.160303, 1.589482, -0.054709)",
        "(0.161139, 1.593005, -0.058228)",
        "(0.161801, 1.595860, -0.062000)",
        "(0.162533, 1.598136, -0.065845)",
        "(0.163200, 1.599804, -0.069682)",
        "(0.163478, 1.600332, -0.071530)",
        "(0.163939, 1.600960, -0.075215)",
        "(0.164271, 1.600962, -0.078936)",
        "(0.164314, 1.600447, -0.082741)",
        "(0.163982, 1.599755, -0.086325)",
        "(0.163636, 1.599334, -0.088009)",
        "(0.162674, 1.598386, -0.091326)",
        "(0.161935, 1.597232, -0.094762)",
        "(0.161599, 1.595847, -0.098679)",
        "(0.161299, 1.594324, -0.102904)",
        "(0.161100, 1.593536, -0.104935)",
        "(0.160543, 1.591740, -0.108906)",
        "(0.160142, 1.589512, -0.112724)",
        "(0.160329, 1.586759, -0.116202)",
        "(0.160445, 1.583509, -0.119489)",
        "(0.160210, 1.581648, -0.120927)",
        "(0.159543, 1.577608, -0.123655)",
        "(0.159111, 1.573309, -0.126578)",
        "(0.159205, 1.568880, -0.129744)",
        "(0.159264, 1.564313, -0.132944)",
        "(0.159232, 1.561954, -0.134538)",
        "(0.159203, 1.557150, -0.137714)",
        "(0.159207, 1.552004, -0.140886)",
        "(0.159078, 1.546603, -0.144374)",
        "(0.159109, 1.541148, -0.147700)",
        "(0.159071, 1.538425, -0.149054)",
        "(0.158724, 1.532677, -0.151022)",
        "(0.158597, 1.526525, -0.151930)",
        "(0.159024, 1.520211, -0.151693)",
        "(0.159633, 1.514031, -0.150161)",
        "(0.159905, 1.510933, -0.148932)",
        "(0.160095, 1.504826, -0.145927)",
        "(0.160014, 1.499030, -0.141995)",
        "(0.159716, 1.493705, -0.137054)",
        "(0.159109, 1.489110, -0.131594)",
        "(0.158839, 1.487217, -0.128789)",
        "(0.158344, 1.483960, -0.123139)",
        "(0.158157, 1.481667, -0.117558)",
        "(0.158109, 1.480215, -0.112175)",
        "(0.158310, 1.479779, -0.107677)",
        "(0.158489, 1.480018, -0.106037)",
        "(0.158931, 1.481101, -0.103820)",
        "(0.158988, 1.482862, -0.103047)",
        "(0.158704, 1.484915, -0.103099)",
        "(0.158276, 1.487013, -0.103134)",
        "(0.158124, 1.488112, -0.102949)",
        "(0.158101, 1.490278, -0.101996)",
        "(0.158322, 1.492221, -0.100185)",
        "(0.158725, 1.493938, -0.097501)",
        "(0.159494, 1.495627, -0.094362)",
        "(0.160006, 1.496478, -0.092629)",
        "(0.161154, 1.498260, -0.089309)",
        "(0.162469, 1.500043, -0.086074)",
        "(0.163595, 1.501565, -0.082562)",
        "(0.164486, 1.502934, -0.078928)",
        "(0.164771, 1.503575, -0.077061)",
        "(0.165174, 1.504894, -0.073176)",
        "(0.165391, 1.506249, -0.069305)",
        "(0.165579, 1.507792, -0.065343)",
        "(0.165704, 1.509655, -0.061222)",
        "(0.165607, 1.510698, -0.059125)",
        "(0.165323, 1.513081, -0.054973)",
        "(0.165050, 1.516016, -0.050888)",
        "(0.164687, 1.519346, -0.047076)",
        "(0.164236, 1.523139, -0.043539)",
        "(0.163884, 1.525241, -0.041883)",
        "(0.162918, 1.529803, -0.038658)",
        "(0.161747, 1.534954, -0.035968)",
        "(0.160514, 1.540829, -0.034049)",
        "(0.159181, 1.547163, -0.032758)",
        "(0.158568, 1.550443, -0.032383)",
        "(0.157626, 1.557249, -0.031956)",
        "(0.156912, 1.564239, -0.031927)",
        "(0.156203, 1.571119, -0.032686)",
        "(0.155853, 1.577940, -0.034224)",
        "(0.155808, 1.581297, -0.035274)",
        "(0.155957, 1.587763, -0.037763)",
        "(0.156725, 1.593818, -0.041031)",
        "(0.158060, 1.599305, -0.045024)",
        "(0.159642, 1.604069, -0.049486)",
        "(0.160364, 1.606085, -0.051921)",
        "(0.161684, 1.609517, -0.057296)",
        "(0.162959, 1.611972, -0.063276)",
        "(0.164252, 1.613356, -0.069592)",
        "(0.165587, 1.613702, -0.076081)",
        "(0.166131, 1.613348, -0.079391)",
        "(0.166763, 1.611856, -0.086080)",
        "(0.166890, 1.609442, -0.093013)",
        "(0.166570, 1.606200, -0.100287)",
        "(0.166018, 1.602290, -0.107268)",
        "(0.165737, 1.600118, -0.110463)",
        "(0.165152, 1.595500, -0.116177)",
        "(0.164651, 1.590389, -0.121185)",
        "(0.164637, 1.584680, -0.125952)",
        "(0.164751, 1.578643, -0.130716)",
        "(0.164725, 1.575512, -0.132822)",
        "(0.164361, 1.569074, -0.136199)",
        "(0.163516, 1.562179, -0.138588)",
        "(0.162986, 1.554917, -0.140660)",
        "(0.163032, 1.547813, -0.142608)",
        "(0.163083, 1.544303, -0.143175)",
        "(0.162851, 1.537228, -0.143092)",
        "(0.162408, 1.530184, -0.141340)",
        "(0.162618, 1.523233, -0.138565)",
        "(0.163487, 1.516647, -0.135294)",
        "(0.163916, 1.513489, -0.133235)",
        "(0.164365, 1.507354, -0.128553)",
        "(0.164420, 1.501682, -0.123469)",
        "(0.164352, 1.496560, -0.118463)",
        "(0.164251, 1.492176, -0.113375)",
        "(0.164215, 1.490170, -0.110697)",
        "(0.164276, 1.486597, -0.104856)",
        "(0.164591, 1.483724, -0.098501)",
        "(0.165085, 1.481765, -0.092080)",
        "(0.165663, 1.480767, -0.085920)",
        "(0.165934, 1.480684, -0.083030)",
        "(0.166687, 1.481093, -0.077315)",
        "(0.167550, 1.482278, -0.071513)",
        "(0.168306, 1.484257, -0.065883)",
        "(0.169206, 1.487046, -0.060729)",
        "(0.169650, 1.488905, -0.058484)",
        "(0.170348, 1.493226, -0.054478)",
        "(0.171021, 1.498221, -0.051089)",
        "(0.171895, 1.503876, -0.048277)",
        "(0.172973, 1.509955, -0.045810)",
        "(0.173558, 1.513127, -0.044675)",
        "(0.174858, 1.519654, -0.042628)",
        "(0.176277, 1.526324, -0.040935)",
        "(0.177566, 1.533025, -0.039553)",
        "(0.178492, 1.539669, -0.038529)",
        "(0.178928, 1.542931, -0.038111)",
        "(0.179821, 1.549281, -0.037559)",
        "(0.180532, 1.555377, -0.037333)",
        "(0.181258, 1.561207, -0.037402)",
        "(0.181785, 1.566779, -0.037884)",
        "(0.181952, 1.569457, -0.038288)",
        "(0.182108, 1.574653, -0.039314)",
        "(0.181972, 1.579370, -0.040975)",
        "(0.181739, 1.583796, -0.043003)",
        "(0.181248, 1.587630, -0.045557)",
        "(0.180908, 1.589352, -0.046977)",
        "(0.180063, 1.592492, -0.050109)",
        "(0.179057, 1.595210, -0.053571)",
        "(0.178056, 1.597386, -0.057303)",
        "(0.177117, 1.599138, -0.061461)",
        "(0.176671, 1.599877, -0.063771)",
        "(0.175778, 1.601291, -0.068747)",
        "(0.174917, 1.602459, -0.074189)",
        "(0.174024, 1.603312, -0.079812)",
        "(0.173234, 1.603813, -0.085372)",
        "(0.172862, 1.603929, -0.088119)",
        "(0.172129, 1.603853, -0.093602)",
        "(0.171540, 1.603483, -0.099343)",
        "(0.171154, 1.602832, -0.105638)",
        "(0.170824, 1.601844, -0.112140)",
        "(0.170584, 1.601210, -0.115359)",
        "(0.170187, 1.599415, -0.121694)",
        "(0.170122, 1.597277, -0.127687)",
        "(0.170408, 1.594583, -0.133410)",
        "(0.170571, 1.591517, -0.139233)",
        "(0.170676, 1.589825, -0.142091)",
        "(0.170742, 1.586148, -0.147328)",
        "(0.170766, 1.581932, -0.151621)",
        "(0.171054, 1.577304, -0.155363)",
        "(0.171520, 1.572509, -0.158698)",
        "(0.171735, 1.570029, -0.160163)",
        "(0.172110, 1.564842, -0.162345)",
        "(0.172380, 1.559425, -0.164181)",
        "(0.172626, 1.553694, -0.165655)",
        "(0.173071, 1.548028, -0.167017)",
        "(0.173247, 1.545205, -0.167497)",
        "(0.173386, 1.539562, -0.167842)",
        "(0.173152, 1.533834, -0.167249)",
        "(0.172773, 1.528121, -0.166353)",
        "(0.172485, 1.522572, -0.164762)",
        "(0.172345, 1.519869, -0.163664)",
        "(0.172026, 1.514728, -0.160834)",
        "(0.171861, 1.509997, -0.157762)",
        "(0.172030, 1.505691, -0.154497)",
        "(0.172379, 1.501782, -0.150638)",
        "(0.172597, 1.499999, -0.148242)",
        "(0.172829, 1.496715, -0.142869)",
        "(0.172898, 1.494043, -0.137018)",
        "(0.173061, 1.491995, -0.131155)",
        "(0.173145, 1.490667, -0.125184)",
        "(0.173190, 1.490216, -0.122111)",
        "(0.173294, 1.489973, -0.115966)",
        "(0.173576, 1.490571, -0.109711)",
        "(0.174123, 1.491824, -0.103293)",
        "(0.174721, 1.493514, -0.096857)",
        "(0.175010, 1.494586, -0.093624)",
        "(0.175515, 1.497066, -0.087208)",
        "(0.175940, 1.500040, -0.081096)",
        "(0.176360, 1.503435, -0.075290)",
        "(0.176805, 1.507254, -0.069844)",
        "(0.176999, 1.509310, -0.067305)",
        "(0.177211, 1.513502, -0.062487)",
        "(0.177148, 1.517856, -0.058047)",
        "(0.176863, 1.522434, -0.054105)",
        "(0.176031, 1.527035, -0.050756)",
        "(0.175480, 1.529389, -0.049331)",
        "(0.174602, 1.534291, -0.046867)",
        "(0.173763, 1.539397, -0.045090)",
        "(0.172743, 1.544456, -0.043462)",
        "(0.171879, 1.549550, -0.042176)",
        "(0.171496, 1.552153, -0.041865)",
        "(0.170900, 1.557355, -0.041702)",
        "(0.170882, 1.562519, -0.041997)",
        "(0.171226, 1.567618, -0.042689)",
        "(0.171603, 1.572544, -0.043819)",
        "(0.171753, 1.574906, -0.044684)",
        "(0.171892, 1.579473, -0.046779)",
        "(0.171719, 1.583570, -0.049187)",
        "(0.171426, 1.587244, -0.052115)",
        "(0.171459, 1.590726, -0.055841)",
        "(0.171492, 1.592326, -0.057930)",
        "(0.171496, 1.595273, -0.062244)",
        "(0.171215, 1.597571, -0.066473)",
        "(0.170532, 1.599424, -0.070947)",
        "(0.169491, 1.600892, -0.075856)",
        "(0.168940, 1.601536, -0.078627)",
        "(0.168199, 1.602672, -0.084271)",
        "(0.167957, 1.603471, -0.089947)",
        "(0.167950, 1.603752, -0.095723)",
        "(0.168034, 1.603504, -0.101560)",
        "(0.168055, 1.603152, -0.104506)",
        "(0.168054, 1.601997, -0.110502)",
        "(0.167921, 1.600151, -0.116540)",
        "(0.167815, 1.597737, -0.122440)",
        "(0.167882, 1.594827, -0.128331)",
        "(0.168056, 1.593166, -0.131335)",
        "(0.168690, 1.589608, -0.137235)",
        "(0.169367, 1.585603, -0.142862)",
        "(0.170029, 1.581127, -0.147907)",
        "(0.171049, 1.576293, -0.152425)",
        "(0.171647, 1.573719, -0.154454)",
        "(0.172837, 1.568402, -0.158057)",
        "(0.173785, 1.562896, -0.160977)",
        "(0.174330, 1.557317, -0.163346)",
        "(0.174525, 1.551719, -0.165106)",
        "(0.174655, 1.548843, -0.165722)",
        "(0.175084, 1.542915, -0.166659)",
        "(0.175497, 1.536967, -0.167072)",
        "(0.175816, 1.530637, -0.166797)",
        "(0.175994, 1.523834, -0.165389)",
        "(0.176049, 1.520316, -0.164404)",
        "(0.175958, 1.513130, -0.162004)",
        "(0.176014, 1.505896, -0.159361)",
        "(0.175989, 1.498742, -0.156288)",
        "(0.175825, 1.491886, -0.152598)",
        "(0.175645, 1.488606, -0.150375)",
        "(0.175046, 1.482282, -0.145086)",
        "(0.174380, 1.476586, -0.138977)",
        "(0.173615, 1.471966, -0.132537)",
        "(0.172657, 1.468466, -0.125797)",
        "(0.172186, 1.467251, -0.122310)",
        "(0.171429, 1.465653, -0.115346)",
        "(0.171019, 1.465259, -0.108417)",
        "(0.170841, 1.466016, -0.101404)",
        "(0.170593, 1.467756, -0.094564)",
        "(0.170330, 1.469032, -0.091418)",
        "(0.169683, 1.472141, -0.085526)",
        "(0.168833, 1.475928, -0.080083)",
        "(0.167879, 1.480279, -0.075022)",
        "(0.167528, 1.485464, -0.070687)",
        "(0.167559, 1.488382, -0.068903)",
        "(0.167643, 1.494455, -0.065642)",
        "(0.167681, 1.500781, -0.062885)",
        "(0.167532, 1.507161, -0.060576)",
        "(0.167335, 1.513621, -0.058569)",
        "(0.167213, 1.516872, -0.057610)",
        "(0.166921, 1.523279, -0.055875)",
        "(0.166648, 1.529745, -0.054716)",
        "(0.166419, 1.536187, -0.054183)",
        "(0.166144, 1.542663, -0.054196)",
        "(0.166049, 1.545885, -0.054429)",
        "(0.165927, 1.552179, -0.054956)",
        "(0.165972, 1.558409, -0.055578)",
        "(0.166224, 1.564547, -0.056625)",
        "(0.166397, 1.570503, -0.058187)",
        "(0.166470, 1.573392, -0.059139)",
        "(0.166641, 1.578988, -0.061183)",
        "(0.166846, 1.584153, -0.063391)",
        "(0.167195, 1.588915, -0.066023)",
        "(0.167503, 1.593479, -0.069197)",
        "(0.167584, 1.595593, -0.070921)",
        "(0.167645, 1.599522, -0.074561)",
        "(0.167892, 1.603100, -0.078465)",
        "(0.168541, 1.606313, -0.082577)",
        "(0.169416, 1.608964, -0.086922)",
        "(0.169859, 1.610045, -0.089260)",
        "(0.170524, 1.611688, -0.094104)",
        "(0.170944, 1.612648, -0.099301)",
        "(0.171304, 1.612934, -0.104701)",
        "(0.171766, 1.612429, -0.110231)",
        "(0.172112, 1.611867, -0.113021)",
        "(0.172894, 1.610246, -0.118654)",
        "(0.173546, 1.607835, -0.124337)",
        "(0.173853, 1.604601, -0.129776)",
        "(0.173931, 1.600539, -0.134940)",
        "(0.173988, 1.598202, -0.137342)",
        "(0.174257, 1.593093, -0.141721)",
        "(0.174502, 1.587457, -0.145778)",
        "(0.174630, 1.581128, -0.149683)",
        "(0.174587, 1.574542, -0.153155)",
        "(0.174408, 1.571030, -0.154451)",
        "(0.173834, 1.563938, -0.156462)",
        "(0.173242, 1.556678, -0.157678)",
        "(0.172813, 1.549531, -0.158735)",
        "(0.172515, 1.542530, -0.159317)",
        "(0.172354, 1.539065, -0.159314)",
        "(0.171674, 1.532141, -0.158703)",
        "(0.170809, 1.525432, -0.157240)",
        "(0.169973, 1.519067, -0.155415)",
        "(0.169561, 1.513207, -0.153575)",
        "(0.169350, 1.510459, -0.152560)",
        "(0.168915, 1.505141, -0.150122)",
        "(0.168582, 1.500175, -0.146583)",
        "(0.168423, 1.495551, -0.141828)",
        "(0.168312, 1.491234, -0.136620)",
        "(0.168179, 1.489311, -0.133670)",
        "(0.167779, 1.485747, -0.127490)",
        "(0.167072, 1.483156, -0.120856)",
        "(0.166498, 1.481681, -0.114458)",
        "(0.165901, 1.480958, -0.107988)",
        "(0.165437, 1.480935, -0.104652)",
        "(0.164480, 1.481347, -0.097840)",
        "(0.163840, 1.482781, -0.091313)",
        "(0.163525, 1.485022, -0.085307)",
        "(0.163449, 1.487845, -0.079671)",
        "(0.163598, 1.489490, -0.077004)",
        "(0.164187, 1.492988, -0.072083)",
        "(0.165069, 1.496865, -0.067749)",
        "(0.165919, 1.500947, -0.063672)",
        "(0.166572, 1.505058, -0.059694)",
        "(0.166984, 1.507131, -0.057890)",
        "(0.167853, 1.511284, -0.054757)",
        "(0.168757, 1.515498, -0.052085)",
        "(0.169646, 1.519745, -0.049978)",
        "(0.170317, 1.524020, -0.048109)",
        "(0.170521, 1.526198, -0.047315)",
        "(0.171040, 1.530708, -0.045917)",
        "(0.171623, 1.535391, -0.044889)",
        "(0.172736, 1.540438, -0.044349)",
        "(0.173863, 1.545738, -0.044273)",
        "(0.174296, 1.548431, -0.044392)",
        "(0.175073, 1.553872, -0.044805)",
        "(0.175744, 1.559344, -0.045445)",
        "(0.176276, 1.564751, -0.046143)",
        "(0.176768, 1.570062, -0.047180)",
        "(0.177078, 1.572774, -0.048106)",
        "(0.177797, 1.578270, -0.050274)",
        "(0.178450, 1.583582, -0.052752)",
        "(0.179164, 1.588619, -0.055601)",
        "(0.179952, 1.593385, -0.058743)",
        "(0.180323, 1.595566, -0.060373)",
        "(0.180878, 1.599677, -0.063793)",
        "(0.181287, 1.603352, -0.067362)",
        "(0.181614, 1.606585, -0.071249)",
        "(0.182159, 1.609383, -0.075608)",
        "(0.182554, 1.610645, -0.078000)",
        "(0.183385, 1.612754, -0.082977)",
        "(0.184042, 1.614192, -0.088255)",
        "(0.184604, 1.614920, -0.093771)",
        "(0.185284, 1.614893, -0.099577)",
        "(0.185565, 1.614583, -0.102654)",
        "(0.185794, 1.613535, -0.109131)",
        "(0.185661, 1.611850, -0.115988)",
        "(0.185342, 1.609524, -0.122968)",
        "(0.185120, 1.606576, -0.129949)",
        "(0.185063, 1.604859, -0.133442)",
        "(0.185015, 1.601070, -0.140303)",
        "(0.185012, 1.596612, -0.146707)",
        "(0.185056, 1.591565, -0.152588)",
        "(0.185108, 1.585871, -0.157923)",
        "(0.185111, 1.582748, -0.160385)",
        "(0.185242, 1.576270, -0.164833)",
        "(0.185403, 1.569463, -0.168299)",
        "(0.185492, 1.562227, -0.170865)",
        "(0.185607, 1.554690, -0.172638)",
        "(0.185704, 1.550920, -0.173191)",
        "(0.185844, 1.543423, -0.173764)",
        "(0.185732, 1.535990, -0.173745)",
        "(0.185471, 1.528751, -0.173156)",
        "(0.185118, 1.521731, -0.171979)",
        "(0.184866, 1.518382, -0.171053)",
        "(0.184442, 1.511895, -0.168806)",
        "(0.184006, 1.505770, -0.166038)",
        "(0.183734, 1.500081, -0.162680)",
        "(0.183551, 1.494792, -0.158515)",
        "(0.183455, 1.492283, -0.156022)",
        "(0.183296, 1.487574, -0.150677)",
        "(0.183229, 1.483569, -0.144990)",
        "(0.183150, 1.480290, -0.138847)",
        "(0.182758, 1.477592, -0.132120)",
        "(0.182549, 1.476546, -0.128610)",
        "(0.182338, 1.475223, -0.121487)",
        "(0.182336, 1.475034, -0.114804)",
        "(0.182424, 1.475948, -0.108052)",
        "(0.182720, 1.477895, -0.101594)",
        "(0.182896, 1.479226, -0.098451)",
        "(0.183394, 1.482891, -0.092253)",
        "(0.183950, 1.487386, -0.086318)",
        "(0.184488, 1.492442, -0.080919)",
        "(0.185090, 1.498056, -0.076142)",
        "(0.185341, 1.501038, -0.073954)",
        "(0.185531, 1.507080, -0.069912)",
        "(0.185779, 1.513224, -0.066157)",
        "(0.185987, 1.519476, -0.062571)",
        "(0.186337, 1.525793, -0.059075)",
        "(0.186631, 1.529002, -0.057461)",
        "(0.187124, 1.535431, -0.054534)",
        "(0.187526, 1.541792, -0.051989)",
        "(0.187794, 1.548075, -0.049908)",
        "(0.188102, 1.554352, -0.048502)",
        "(0.188315, 1.557493, -0.048008)",
        "(0.188844, 1.563729, -0.047172)",
        "(0.189376, 1.569844, -0.046693)",
        "(0.190017, 1.575825, -0.046458)",
        "(0.190669, 1.581547, -0.046348)",
        "(0.191022, 1.584319, -0.046443)",
        "(0.191846, 1.589803, -0.047085)",
        "(0.192856, 1.595048, -0.048181)",
        "(0.193936, 1.600000, -0.049794)",
        "(0.195149, 1.604688, -0.051948)",
        "(0.195814, 1.606884, -0.053141)",
        "(0.196844, 1.610987, -0.055677)",
        "(0.197627, 1.614757, -0.058716)",
        "(0.198611, 1.618236, -0.062289)",
        "(0.199637, 1.621366, -0.066399)",
        "(0.200194, 1.622779, -0.068679)",
        "(0.201467, 1.625380, -0.073568)",
        "(0.202573, 1.627401, -0.078898)",
        "(0.203728, 1.628978, -0.084590)",
        "(0.204741, 1.630207, -0.090682)",
        "(0.205103, 1.630585, -0.093811)",
        "(0.205776, 1.630995, -0.099908)",
        "(0.206541, 1.630908, -0.106080)",
        "(0.207594, 1.630289, -0.112389)",
        "(0.208686, 1.628998, -0.118761)",
        "(0.209129, 1.628097, -0.121940)",
        "(0.209800, 1.625928, -0.128172)",
        "(0.210105, 1.623061, -0.134227)",
        "(0.210366, 1.619442, -0.140113)",
        "(0.210439, 1.615189, -0.145900)",
        "(0.210344, 1.612799, -0.148639)",
        "(0.209900, 1.607691, -0.153808)",
        "(0.209238, 1.602068, -0.158583)",
        "(0.208462, 1.595970, -0.163000)",
        "(0.207500, 1.589372, -0.166583)",
        "(0.206916, 1.586000, -0.168059)",
        "(0.205928, 1.579237, -0.170888)",
        "(0.205288, 1.572546, -0.173508)",
        "(0.204519, 1.565939, -0.175654)",
        "(0.203392, 1.559442, -0.176993)",
        "(0.202846, 1.556213, -0.177275)",
        "(0.201882, 1.549727, -0.177261)",
        "(0.201090, 1.543299, -0.176534)",
        "(0.200630, 1.537106, -0.175158)",
        "(0.200307, 1.530985, -0.173275)",
        "(0.200091, 1.527988, -0.171960)",
        "(0.199548, 1.522153, -0.168668)",
        "(0.198876, 1.516560, -0.164592)",
        "(0.198046, 1.511342, -0.160095)",
        "(0.197078, 1.506578, -0.155211)",
        "(0.196555, 1.504363, -0.152581)",
        "(0.195608, 1.500305, -0.147156)",
        "(0.194572, 1.496819, -0.141376)",
        "(0.193666, 1.493861, -0.135128)",
        "(0.193025, 1.491413, -0.128343)",
        "(0.192791, 1.490426, -0.124782)",
        "(0.192275, 1.488786, -0.117732)",
        "(0.191941, 1.488059, -0.110890)",
        "(0.191781, 1.488100, -0.104305)",
        "(0.191656, 1.488764, -0.097739)",
        "(0.191558, 1.489317, -0.094515)",
        "(0.191322, 1.490771, -0.088115)",
        "(0.191061, 1.492988, -0.082029)",
        "(0.190544, 1.495870, -0.076504)",
        "(0.190041, 1.499518, -0.071596)",
        "(0.189848, 1.501569, -0.069295)",
        "(0.189729, 1.506186, -0.064919)",
        "(0.189893, 1.511360, -0.061048)",
        "(0.190185, 1.516994, -0.057817)",
        "(0.190034, 1.522930, -0.055221)",
        "(0.189752, 1.525906, -0.054050)",
        "(0.188728, 1.531940, -0.051940)",
        "(0.187765, 1.538056, -0.050065)",
        "(0.187098, 1.544589, -0.048947)",
        "(0.186695, 1.551324, -0.048261)",
        "(0.186594, 1.554737, -0.048143)",
        "(0.186252, 1.561418, -0.047963)",
        "(0.185868, 1.567862, -0.047954)",
        "(0.185680, 1.574017, -0.048395)",
        "(0.185632, 1.579898, -0.049577)",
        "(0.185670, 1.582729, -0.050497)",
        "(0.185986, 1.588279, -0.052802)",
        "(0.186493, 1.593537, -0.055681)",
        "(0.187229, 1.598356, -0.058935)",
        "(0.187991, 1.602730, -0.062535)",
        "(0.188276, 1.604641, -0.064462)",
        "(0.188778, 1.608068, -0.068504)",
        "(0.189005, 1.610928, -0.073040)",
        "(0.189077, 1.613220, -0.077918)",
        "(0.189196, 1.614973, -0.083186)",
        "(0.189243, 1.615634, -0.085954)",
        "(0.189309, 1.616591, -0.091537)",
        "(0.189021, 1.616969, -0.097271)",
        "(0.188615, 1.616767, -0.103132)",
        "(0.188406, 1.616069, -0.109242)",
        "(0.188390, 1.615535, -0.112381)",
        "(0.188443, 1.614159, -0.118629)",
        "(0.188460, 1.612224, -0.124754)",
        "(0.188493, 1.609599, -0.130625)",
        "(0.188633, 1.606324, -0.136506)",
        "(0.188690, 1.604483, -0.139551)",
        "(0.188726, 1.600497, -0.145565)",
        "(0.188752, 1.595921, -0.151051)",
        "(0.188736, 1.590702, -0.155882)",
        "(0.189027, 1.585122, -0.160267)",
        "(0.189192, 1.582286, -0.162430)",
        "(0.189345, 1.576358, -0.166472)",
        "(0.189414, 1.570372, -0.170314)",
        "(0.189295, 1.564205, -0.173842)",
        "(0.189129, 1.558103, -0.177136)",
        "(0.188941, 1.555007, -0.178520)",
        "(0.188517, 1.548658, -0.180892)",
        "(0.188088, 1.542150, -0.182811)",
        "(0.187968, 1.535743, -0.184397)",
        "(0.187752, 1.529472, -0.185516)",
        "(0.187568, 1.526397, -0.185921)",
        "(0.186849, 1.520384, -0.186296)",
        "(0.186083, 1.514770, -0.185856)",
        "(0.185502, 1.509518, -0.184703)",
        "(0.185025, 1.504450, -0.182932)",
        "(0.184922, 1.502025, -0.181758)",
        "(0.184852, 1.497267, -0.178835)",
        "(0.184800, 1.492719, -0.174931)",
        "(0.184567, 1.488400, -0.170148)",
        "(0.184139, 1.484536, -0.164995)",
        "(0.183946, 1.482887, -0.162237)",
        "(0.183446, 1.479948, -0.156313)",
        "(0.182573, 1.477477, -0.149580)",
        "(0.181945, 1.475937, -0.142286)",
        "(0.181543, 1.475394, -0.134686)",
        "(0.181397, 1.475487, -0.130757)",
        "(0.181335, 1.476258, -0.122789)",
        "(0.181482, 1.478012, -0.114819)",
        "(0.181667, 1.480597, -0.106919)",
        "(0.182006, 1.484116, -0.099500)",
        "(0.182300, 1.486264, -0.096112)",
        "(0.182909, 1.491059, -0.089833)",
        "(0.183505, 1.496361, -0.084047)",
        "(0.184209, 1.502020, -0.078531)",
        "(0.184740, 1.507896, -0.073479)",
        "(0.184950, 1.510981, -0.071260)",
        "(0.185260, 1.517279, -0.067295)",
        "(0.185518, 1.523759, -0.063972)",
        "(0.186042, 1.530165, -0.060892)",
        "(0.186941, 1.536449, -0.057954)",
        "(0.187398, 1.539508, -0.056530)",
        "(0.188238, 1.545410, -0.053989)",
        "(0.188989, 1.551169, -0.052025)",
        "(0.189723, 1.556823, -0.050709)",
        "(0.190515, 1.562418, -0.049981)",
        "(0.191121, 1.565245, -0.049835)",
        "(0.192397, 1.570786, -0.049805)",
        "(0.193548, 1.576006, -0.050056)",
        "(0.194567, 1.580968, -0.050925)",
        "(0.195367, 1.585929, -0.052427)",
        "(0.195602, 1.588352, -0.053270)",
        "(0.195771, 1.592931, -0.055069)",
        "(0.195761, 1.597174, -0.057241)",
        "(0.196067, 1.601417, -0.059830)",
        "(0.196350, 1.605537, -0.062816)",
        "(0.196360, 1.607248, -0.064253)",
        "(0.196472, 1.610451, -0.067084)",
        "(0.196705, 1.613246, -0.070097)",
        "(0.197033, 1.615594, -0.073361)",
        "(0.197218, 1.617454, -0.077147)",
        "(0.197292, 1.618227, -0.079238)",
        "(0.197443, 1.619448, -0.083737)",
        "(0.197532, 1.620068, -0.088594)",
        "(0.197837, 1.620144, -0.093894)",
        "(0.198303, 1.619649, -0.099656)",
        "(0.198440, 1.619107, -0.102666)",
        "(0.198420, 1.617682, -0.108847)",
        "(0.198207, 1.615620, -0.115226)",
        "(0.198102, 1.612898, -0.121576)",
        "(0.198055, 1.609629, -0.127797)",
        "(0.197941, 1.607803, -0.130916)",
        "(0.197694, 1.603831, -0.137257)",
        "(0.197425, 1.599268, -0.143435)",
        "(0.197074, 1.594185, -0.149300)",
        "(0.196675, 1.588780, -0.154933)",
        "(0.196448, 1.585830, -0.157443)",
        "(0.195911, 1.579617, -0.161728)",
        "(0.195372, 1.572885, -0.164878)",
        "(0.195106, 1.565630, -0.167257)",
        "(0.195093, 1.558225, -0.169351)",
        "(0.195107, 1.554452, -0.170210)",
        "(0.194820, 1.546661, -0.171267)",
        "(0.194400, 1.538641, -0.171242)",
        "(0.194023, 1.530635, -0.170494)",
        "(0.193575, 1.522789, -0.169214)",
        "(0.193288, 1.519056, -0.168332)",
        "(0.192206, 1.511841, -0.166234)",
        "(0.190805, 1.505046, -0.163494)",
        "(0.189700, 1.498908, -0.160436)",
        "(0.188638, 1.493647, -0.156823)",
        "(0.187956, 1.491301, -0.154660)",
        "(0.186596, 1.487165, -0.149928)",
        "(0.185464, 1.483939, -0.144767)",
        "(0.184655, 1.481715, -0.139092)",
        "(0.183869, 1.480423, -0.132873)",
        "(0.183475, 1.480239, -0.129666)",
        "(0.182608, 1.480716, -0.123504)",
        "(0.181667, 1.482425, -0.117346)",
        "(0.180753, 1.485137, -0.111128)",
        "(0.180052, 1.488707, -0.104914)",
        "(0.179868, 1.490670, -0.101874)",
        "(0.180123, 1.495294, -0.096063)",
        "(0.180918, 1.500403, -0.090564)",
        "(0.181545, 1.505562, -0.085132)",
        "(0.182016, 1.510705, -0.079806)",
        "(0.182137, 1.513184, -0.077206)",
        "(0.182153, 1.517942, -0.072143)",
        "(0.181952, 1.522547, -0.067466)",
        "(0.181712, 1.527020, -0.063331)",
        "(0.181266, 1.531458, -0.059740)",
        "(0.181018, 1.533692, -0.058049)",
        "(0.180479, 1.538186, -0.054994)",
        "(0.179799, 1.542762, -0.052356)",
        "(0.179309, 1.547493, -0.050170)",
        "(0.179158, 1.552377, -0.048551)",
        "(0.178929, 1.554813, -0.047969)",
        "(0.178425, 1.559606, -0.047077)",
        "(0.178058, 1.564320, -0.046827)",
        "(0.178114, 1.569015, -0.047260)",
        "(0.178280, 1.573644, -0.048141)",
        "(0.178238, 1.575898, -0.048833)",
        "(0.178104, 1.580225, -0.050412)",
        "(0.178122, 1.584290, -0.052546)",
        "(0.178374, 1.588138, -0.055162)",
        "(0.178955, 1.591623, -0.058204)",
        "(0.179282, 1.593253, -0.059906)",
        "(0.179963, 1.596234, -0.063906)",
        "(0.180412, 1.598911, -0.068480)",
        "(0.180337, 1.601247, -0.073682)",
        "(0.180187, 1.603182, -0.079408)",
        "(0.180194, 1.603992, -0.082484)",
        "(0.180326, 1.605362, -0.088881)",
        "(0.180364, 1.606258, -0.095463)",
        "(0.180119, 1.606495, -0.102077)",
        "(0.179879, 1.606225, -0.108906)",
        "(0.179760, 1.605958, -0.112392)",
        "(0.179548, 1.605330, -0.119227)",
        "(0.179602, 1.604561, -0.125778)",
        "(0.179691, 1.603623, -0.131804)",
        "(0.179576, 1.602350, -0.136783)",
        "(0.179447, 1.601546, -0.138806)",
        "(0.179158, 1.599630, -0.142646)",
        "(0.179131, 1.597237, -0.146255)",
        "(0.179298, 1.594338, -0.149884)",
        "(0.179544, 1.590932, -0.153485)",
        "(0.179629, 1.588921, -0.155154)",
        "(0.179637, 1.584446, -0.158234)",
        "(0.179675, 1.579400, -0.160958)",
        "(0.180033, 1.574119, -0.163464)",
        "(0.180453, 1.568564, -0.165735)",
        "(0.180644, 1.565674, -0.166737)",
        "(0.181112, 1.559642, -0.168367)",
        "(0.181898, 1.553681, -0.169456)",
        "(0.182794, 1.547463, -0.169650)",
        "(0.183585, 1.541029, -0.169601)",
        "(0.183846, 1.537753, -0.169281)",
        "(0.184134, 1.531105, -0.168383)",
        "(0.184161, 1.524281, -0.166932)",
        "(0.184277, 1.517609, -0.165083)",
        "(0.184086, 1.511392, -0.162602)",
        "(0.183725, 1.508460, -0.161181)",
        "(0.182672, 1.503089, -0.158003)",
        "(0.181296, 1.498598, -0.154379)",
        "(0.179685, 1.495066, -0.150228)",
        "(0.178300, 1.492344, -0.145168)",
        "(0.177740, 1.491300, -0.142185)",
        "(0.176755, 1.489494, -0.135805)",
        "(0.176194, 1.488436, -0.128544)",
        "(0.175814, 1.487794, -0.121086)",
        "(0.175541, 1.487784, -0.113329)",
        "(0.175373, 1.487950, -0.109406)",
        "(0.174853, 1.488596, -0.101672)",
        "(0.174196, 1.489814, -0.094194)",
        "(0.173268, 1.491380, -0.086640)",
        "(0.172013, 1.493237, -0.079221)",
        "(0.171312, 1.494402, -0.075754)",
        "(0.169887, 1.497273, -0.069227)",
        "(0.168346, 1.500818, -0.063314)",
        "(0.166797, 1.505011, -0.058145)",
        "(0.165198, 1.509756, -0.053640)",
        "(0.164303, 1.512271, -0.051611)",
        "(0.162419, 1.517663, -0.047972)",
        "(0.161262, 1.524071, -0.045706)",
        "(0.161024, 1.531476, -0.045039)",
        "(0.161217, 1.539244, -0.044856)",
        "(0.161428, 1.543118, -0.044708)",
        "(0.162428, 1.550905, -0.044543)",
        "(0.163796, 1.558711, -0.044694)",
        "(0.165064, 1.566306, -0.045172)",
        "(0.166128, 1.573661, -0.046020)",
        "(0.166588, 1.577271, -0.046670)",
        "(0.167315, 1.584295, -0.048520)",
        "(0.167885, 1.590896, -0.051132)",
        "(0.168331, 1.596981, -0.054128)",
        "(0.168569, 1.602448, -0.057407)",
        "(0.168629, 1.604866, -0.059216)",
        "(0.168662, 1.609329, -0.063258)",
        "(0.168605, 1.613266, -0.067945)",
        "(0.168710, 1.616649, -0.072960)",
        "(0.168778, 1.617955, -0.075547)",
        "(0.168837, 1.620272, -0.080706)",
        "(0.168851, 1.621926, -0.086090)",
        "(0.168783, 1.623018, -0.091590)",
        "(0.168685, 1.623470, -0.097100)",
        "(0.168491, 1.623376, -0.102627)",
        "(0.168396, 1.623158, -0.105407)",
        "(0.168312, 1.622143, -0.110859)",
        "(0.168368, 1.620386, -0.115902)",
        "(0.168342, 1.618074, -0.120554)",
        "(0.168087, 1.615268, -0.124950)",
        "(0.167852, 1.613659, -0.127018)",
        "(0.167238, 1.610122, -0.130994)",
        "(0.166796, 1.606047, -0.134958)",
        "(0.166533, 1.601375, -0.139018)",
        "(0.166424, 1.596050, -0.142993)",
        "(0.166462, 1.593114, -0.144806)",
        "(0.166489, 1.586822, -0.148020)",
        "(0.166194, 1.579827, -0.150560)",
        "(0.165885, 1.572532, -0.152712)",
        "(0.165793, 1.568846, -0.153710)",
        "(0.165417, 1.561500, -0.155472)",
        "(0.164810, 1.554139, -0.156532)",
        "(0.164386, 1.546810, -0.156378)",
        "(0.164174, 1.539344, -0.155041)",
        "(0.164250, 1.532044, -0.153064)",
        "(0.164337, 1.528558, -0.151848)",
        "(0.164544, 1.521682, -0.148947)",
        "(0.164640, 1.515033, -0.145256)",
        "(0.164782, 1.508818, -0.140552)",
        "(0.165006, 1.503108, -0.134898)",
        "(0.165148, 1.500561, -0.131970)",
        "(0.165431, 1.496035, -0.126366)",
        "(0.165520, 1.492436, -0.120640)",
        "(0.165400, 1.489654, -0.114584)",
        "(0.165102, 1.487901, -0.107981)",
        "(0.164891, 1.487599, -0.104877)",
        "(0.164706, 1.487892, -0.098908)",
        "(0.164663, 1.489360, -0.093213)",
        "(0.164577, 1.491590, -0.087484)",
        "(0.164781, 1.494526, -0.081789)",
        "(0.164955, 1.496265, -0.079048)",
        "(0.165403, 1.500194, -0.074020)",
        "(0.165787, 1.504688, -0.069709)",
        "(0.165837, 1.509492, -0.065923)",
        "(0.165594, 1.514438, -0.062563)",
        "(0.165450, 1.516984, -0.061036)",
        "(0.165456, 1.522185, -0.058101)",
        "(0.165571, 1.527472, -0.055510)",
        "(0.165465, 1.532761, -0.053268)",
        "(0.165369, 1.538009, -0.051483)",
        "(0.165311, 1.540622, -0.050814)",
        "(0.165093, 1.545855, -0.049755)",
        "(0.165111, 1.551108, -0.048940)",
        "(0.165070, 1.556269, -0.048458)",
        "(0.164972, 1.561319, -0.048354)",
        "(0.164998, 1.563893, -0.048529)",
        "(0.165025, 1.568976, -0.049172)",
        "(0.165109, 1.573874, -0.049936)",
        "(0.165502, 1.578624, -0.050945)",
        "(0.165990, 1.583243, -0.052615)",
        "(0.166266, 1.585557, -0.053745)",
        "(0.166833, 1.590114, -0.056387)",
        "(0.167341, 1.594412, -0.059550)",
        "(0.167870, 1.598294, -0.063090)",
        "(0.168371, 1.601747, -0.066961)",
        "(0.168683, 1.603291, -0.069087)",
        "(0.169315, 1.606203, -0.073821)",
        "(0.169785, 1.608704, -0.078946)",
        "(0.170123, 1.610730, -0.084231)",
        "(0.170535, 1.612189, -0.089747)",
        "(0.170911, 1.612648, -0.092526)",
        "(0.171762, 1.613063, -0.098103)",
        "(0.172357, 1.612869, -0.103830)",
        "(0.172717, 1.612217, -0.109960)",
        "(0.172900, 1.611010, -0.116351)",
        "(0.173001, 1.610070, -0.119489)",
        "(0.173504, 1.607601, -0.125593)",
        "(0.174114, 1.604545, -0.131657)",
        "(0.174462, 1.600994, -0.137727)",
        "(0.174419, 1.596762, -0.143514)",
        "(0.174387, 1.594464, -0.146241)",
        "(0.174524, 1.589285, -0.150883)",
        "(0.174871, 1.583799, -0.154910)",
        "(0.175239, 1.577921, -0.158178)",
        "(0.175636, 1.571851, -0.160704)",
        "(0.175794, 1.568735, -0.161700)",
        "(0.176040, 1.562428, -0.163048)",
        "(0.176045, 1.556132, -0.163777)",
        "(0.175921, 1.549896, -0.163965)",
        "(0.175753, 1.543794, -0.163713)",
        "(0.175693, 1.540873, -0.163324)",
        "(0.175612, 1.535158, -0.162006)",
        "(0.175404, 1.529645, -0.159999)",
        "(0.175140, 1.524356, -0.157587)",
        "(0.174851, 1.519324, -0.154820)",
        "(0.174718, 1.516914, -0.153253)",
        "(0.174429, 1.512301, -0.149644)",
        "(0.174042, 1.507983, -0.145428)",
        "(0.173695, 1.504089, -0.140664)",
        "(0.173252, 1.500582, -0.135467)",
        "(0.172904, 1.499008, -0.132616)",
        "(0.172010, 1.496108, -0.126358)",
        "(0.170725, 1.493829, -0.119714)",
        "(0.169104, 1.492720, -0.113348)",
        "(0.167159, 1.492916, -0.107113)",
        "(0.166042, 1.493518, -0.104027)",
        "(0.163905, 1.495444, -0.097936)",
        "(0.162328, 1.498557, -0.092104)",
        "(0.161157, 1.502630, -0.086485)",
        "(0.160054, 1.507427, -0.080987)",
        "(0.159683, 1.510140, -0.078298)",
        "(0.159449, 1.515926, -0.073176)",
        "(0.159495, 1.522127, -0.068623)",
        "(0.159473, 1.528604, -0.064786)",
        "(0.159346, 1.535237, -0.061552)",
        "(0.159180, 1.538553, -0.060090)",
        "(0.158871, 1.545247, -0.057583)",
        "(0.158861, 1.551898, -0.055427)",
        "(0.158931, 1.558494, -0.053778)",
        "(0.159167, 1.565176, -0.052886)",
        "(0.159350, 1.568480, -0.052747)",
        "(0.159797, 1.574909, -0.052698)",
        "(0.160571, 1.580910, -0.052977)",
        "(0.161702, 1.586698, -0.053729)",
        "(0.162759, 1.592283, -0.055219)",
        "(0.163230, 1.594878, -0.056131)",
        "(0.164005, 1.599813, -0.058361)",
        "(0.164831, 1.604380, -0.060863)",
        "(0.165930, 1.608590, -0.063535)",
        "(0.167090, 1.612405, -0.066633)",
        "(0.167720, 1.614190, -0.068395)",
        "(0.168865, 1.617406, -0.072207)",
        "(0.169607, 1.620199, -0.076486)",
        "(0.170206, 1.622506, -0.081104)",
        "(0.170897, 1.624220, -0.085557)",
        "(0.171386, 1.624720, -0.087713)",
        "(0.172474, 1.625624, -0.092079)",
        "(0.173590, 1.626029, -0.096467)",
        "(0.174727, 1.625888, -0.100745)",
        "(0.176138, 1.624907, -0.104611)",
        "(0.176897, 1.624302, -0.106464)",
        "(0.178345, 1.622624, -0.109997)",
        "(0.179297, 1.620363, -0.113527)",
        "(0.180137, 1.617633, -0.116998)",
        "(0.181055, 1.614434, -0.120356)",
        "(0.181517, 1.612716, -0.121947)",
        "(0.182215, 1.608964, -0.124932)",
        "(0.182646, 1.604827, -0.127677)",
        "(0.183078, 1.600424, -0.130445)",
        "(0.183653, 1.595731, -0.133275)",
        "(0.183898, 1.593297, -0.134621)",
        "(0.184190, 1.588309, -0.136952)",
        "(0.184048, 1.582990, -0.138775)",
        "(0.183727, 1.577631, -0.140571)",
        "(0.183223, 1.572327, -0.142386)",
        "(0.182957, 1.569669, -0.143281)",
        "(0.182242, 1.564272, -0.144992)",
        "(0.181482, 1.558919, -0.146376)",
        "(0.180784, 1.553590, -0.147362)",
        "(0.180210, 1.548314, -0.148059)",
        "(0.179992, 1.545779, -0.148245)",
        "(0.179518, 1.540805, -0.148366)",
        "(0.178984, 1.535944, -0.148221)",
        "(0.178669, 1.531280, -0.147944)",
        "(0.178445, 1.526887, -0.147235)",
        "(0.178328, 1.524798, -0.146465)",
        "(0.178214, 1.520719, -0.144630)",
        "(0.178348, 1.516890, -0.142644)",
        "(0.178764, 1.513560, -0.140154)",
        "(0.179070, 1.510377, -0.136806)",
        "(0.179281, 1.508825, -0.134597)",
        "(0.179918, 1.505815, -0.129471)",
        "(0.180726, 1.503317, -0.123986)",
        "(0.181297, 1.501524, -0.118214)",
        "(0.181357, 1.500313, -0.112050)",
        "(0.181139, 1.499976, -0.108797)",
        "(0.180542, 1.499918, -0.102200)",
        "(0.179801, 1.500654, -0.095570)",
        "(0.179126, 1.502060, -0.088950)",
        "(0.178615, 1.504230, -0.082377)",
        "(0.178356, 1.505620, -0.079172)",
        "(0.177959, 1.508900, -0.072942)",
        "(0.177520, 1.512762, -0.067253)",
        "(0.176638, 1.517017, -0.062272)",
        "(0.175611, 1.521863, -0.058176)",
        "(0.175191, 1.524527, -0.056400)",
        "(0.174377, 1.529878, -0.052962)",
        "(0.173729, 1.535520, -0.049937)",
        "(0.173581, 1.541684, -0.047575)",
        "(0.173001, 1.547951, -0.045588)",
        "(0.172466, 1.551069, -0.044656)",
        "(0.171169, 1.557311, -0.043036)",
        "(0.169810, 1.563459, -0.041921)",
        "(0.169077, 1.569718, -0.041428)",
        "(0.168854, 1.575804, -0.041145)",
        "(0.169025, 1.578734, -0.041165)",
        "(0.169766, 1.584350, -0.041473)",
        "(0.170713, 1.589554, -0.042269)",
        "(0.171446, 1.594356, -0.043817)",
        "(0.171894, 1.598732, -0.046156)",
        "(0.172067, 1.600667, -0.047538)",
        "(0.172506, 1.604089, -0.050369)",
        "(0.173239, 1.606928, -0.053556)",
        "(0.174144, 1.609271, -0.057309)",
        "(0.174444, 1.610970, -0.061637)",
        "(0.174506, 1.611736, -0.063878)",
        "(0.174336, 1.613023, -0.068793)",
        "(0.173883, 1.613849, -0.073821)",
        "(0.173416, 1.614202, -0.078990)",
        "(0.172868, 1.614192, -0.084606)",
        "(0.172582, 1.614115, -0.087505)",
        "(0.172001, 1.613681, -0.093549)",
        "(0.171780, 1.612691, -0.100032)",
        "(0.171996, 1.611109, -0.106053)",
        "(0.172309, 1.609962, -0.109049)",
        "(0.172729, 1.607608, -0.115281)",
        "(0.172999, 1.604641, -0.121864)",
        "(0.173114, 1.601096, -0.128626)",
        "(0.173412, 1.596936, -0.135031)",
        "(0.173852, 1.592238, -0.140984)",
        "(0.173985, 1.589725, -0.143796)",
        "(0.174124, 1.584287, -0.149069)",
        "(0.174213, 1.578496, -0.154111)",
        "(0.174330, 1.572584, -0.158507)",
        "(0.174440, 1.566415, -0.162140)",
        "(0.174448, 1.563239, -0.163845)",
        "(0.174505, 1.556788, -0.166771)",
        "(0.174801, 1.550469, -0.169038)",
        "(0.175180, 1.544356, -0.170609)",
        "(0.175402, 1.538337, -0.171401)",
        "(0.175572, 1.535367, -0.171493)",
        "(0.175997, 1.529510, -0.171372)",
        "(0.176489, 1.523855, -0.170761)",
        "(0.177059, 1.518295, -0.169467)",
        "(0.177575, 1.512878, -0.167217)",
        "(0.177860, 1.510229, -0.165875)",
        "(0.178408, 1.505235, -0.162523)",
        "(0.178920, 1.500651, -0.158134)",
        "(0.179317, 1.496358, -0.152682)",
        "(0.179807, 1.492393, -0.146461)",
        "(0.180131, 1.490573, -0.143059)",
        "(0.180407, 1.487230, -0.136133)",
        "(0.179887, 1.484247, -0.128841)",
        "(0.178538, 1.481556, -0.120908)",
        "(0.176778, 1.479458, -0.112563)",
        "(0.175975, 1.478883, -0.108395)",
        "(0.174925, 1.478813, -0.100227)",
        "(0.174387, 1.480172, -0.092537)",
        "(0.174134, 1.482677, -0.085284)",
        "(0.174337, 1.486236, -0.078378)",
        "(0.174546, 1.488411, -0.075127)",
        "(0.175080, 1.493316, -0.068973)",
        "(0.176109, 1.499128, -0.063405)",
        "(0.176964, 1.505375, -0.058563)",
        "(0.177254, 1.511842, -0.054303)",
        "(0.177268, 1.515154, -0.052452)",
        "(0.177216, 1.521816, -0.049163)",
        "(0.177320, 1.528785, -0.046705)",
        "(0.177637, 1.535944, -0.044915)",
        "(0.177748, 1.542982, -0.043575)",
        "(0.177727, 1.546370, -0.042934)",
        "(0.177706, 1.552921, -0.042122)",
        "(0.177720, 1.559320, -0.041986)",
        "(0.177852, 1.565486, -0.042247)",
        "(0.177923, 1.571340, -0.043138)",
        "(0.177913, 1.574098, -0.043838)",
        "(0.178051, 1.579446, -0.045560)",
        "(0.178276, 1.584450, -0.047871)",
        "(0.178663, 1.589145, -0.050870)",
        "(0.179152, 1.593533, -0.054549)",
        "(0.179360, 1.595533, -0.056652)",
        "(0.179742, 1.599216, -0.061265)",
        "(0.180237, 1.602550, -0.066290)",
        "(0.181153, 1.605642, -0.071800)",
        "(0.182172, 1.608272, -0.077920)",
        "(0.182608, 1.609414, -0.080987)",
        "(0.183389, 1.611111, -0.087101)",
        "(0.183952, 1.612041, -0.093204)",
        "(0.184207, 1.612520, -0.099420)",
        "(0.183919, 1.612424, -0.105606)",
        "(0.183699, 1.612224, -0.108659)",
        "(0.183248, 1.611288, -0.114882)",
        "(0.183157, 1.610174, -0.121289)",
        "(0.183431, 1.608638, -0.127792)",
        "(0.183826, 1.606818, -0.134446)",
        "(0.184039, 1.605711, -0.137641)",
        "(0.184159, 1.603212, -0.143671)",
        "(0.183944, 1.599995, -0.148965)",
        "(0.183745, 1.596136, -0.153797)",
        "(0.184058, 1.592008, -0.158814)",
        "(0.184371, 1.589873, -0.161294)",
        "(0.185114, 1.585166, -0.165881)",
        "(0.185701, 1.579680, -0.169601)",
        "(0.186469, 1.573543, -0.172211)",
        "(0.187339, 1.567015, -0.174133)",
        "(0.187806, 1.563643, -0.174898)",
        "(0.188684, 1.556660, -0.176362)",
        "(0.189405, 1.549284, -0.177512)",
        "(0.190178, 1.541688, -0.177978)",
        "(0.190801, 1.533893, -0.177633)",
        "(0.190982, 1.529905, -0.177138)",
        "(0.191204, 1.521950, -0.175887)",
        "(0.191278, 1.514022, -0.174249)",
        "(0.191138, 1.506225, -0.172322)",
        "(0.190895, 1.498616, -0.169939)",
        "(0.190685, 1.494922, -0.168402)",
        "(0.189969, 1.487725, -0.164445)",
        "(0.188770, 1.480976, -0.159308)",
        "(0.187191, 1.475090, -0.153441)",
        "(0.185914, 1.470536, -0.147156)",
        "(0.185377, 1.468835, -0.143805)",
        "(0.184279, 1.466172, -0.136794)",
        "(0.183405, 1.464701, -0.129211)",
        "(0.182747, 1.464543, -0.121456)",
        "(0.182494, 1.465786, -0.113702)",
        "(0.182378, 1.466572, -0.109903)",
        "(0.182117, 1.469468, -0.102488)",
        "(0.181778, 1.473145, -0.095418)",
        "(0.181416, 1.478052, -0.089176)",
        "(0.180949, 1.483561, -0.083417)",
        "(0.180630, 1.486703, -0.080803)",
        "(0.180408, 1.493293, -0.075863)",
        "(0.180411, 1.500379, -0.071655)",
        "(0.180431, 1.507634, -0.067854)",
        "(0.180396, 1.514942, -0.064683)",
        "(0.180349, 1.518595, -0.063276)",
        "(0.180231, 1.525871, -0.061019)",
        "(0.179958, 1.533179, -0.059471)",
        "(0.179480, 1.540406, -0.058299)",
        "(0.179143, 1.547473, -0.057498)",
        "(0.179087, 1.550928, -0.057335)",
        "(0.178937, 1.557690, -0.057527)",
        "(0.178824, 1.564173, -0.058329)",
        "(0.178706, 1.570373, -0.059726)",
        "(0.178635, 1.576218, -0.061764)",
        "(0.178633, 1.579023, -0.063102)",
        "(0.178615, 1.584441, -0.066267)",
        "(0.178393, 1.589404, -0.070247)",
        "(0.177867, 1.593913, -0.074467)",
        "(0.177204, 1.597880, -0.079293)",
        "(0.176972, 1.599609, -0.082093)",
        "(0.176698, 1.602849, -0.088034)",
        "(0.176793, 1.605404, -0.094506)",
        "(0.177213, 1.607292, -0.101164)",
        "(0.177884, 1.608319, -0.108162)",
        "(0.178068, 1.608724, -0.111668)",
        "(0.178090, 1.608657, -0.118869)",
        "(0.178087, 1.607706, -0.126194)",
        "(0.178585, 1.606374, -0.133478)",
        "(0.179644, 1.604198, -0.140565)",
        "(0.180121, 1.603103, -0.144002)",
        "(0.181428, 1.599841, -0.150260)",
        "(0.182826, 1.595914, -0.156063)",
        "(0.184250, 1.591400, -0.161382)",
        "(0.185561, 1.586542, -0.166195)",
        "(0.186126, 1.583981, -0.168419)",
        "(0.187026, 1.578685, -0.172373)",
        "(0.187881, 1.573233, -0.175669)",
        "(0.188959, 1.567851, -0.178463)",
        "(0.189922, 1.562641, -0.180572)",
        "(0.190249, 1.559975, -0.181189)",
        "(0.190573, 1.554555, -0.181935)",
        "(0.190817, 1.549295, -0.182136)",
        "(0.191070, 1.544205, -0.181891)",
        "(0.191121, 1.538977, -0.181002)",
        "(0.191175, 1.536275, -0.180083)",
        "(0.191500, 1.530768, -0.177261)",
        "(0.191990, 1.525207, -0.173145)",
        "(0.192299, 1.519757, -0.168396)",
        "(0.192684, 1.514547, -0.163592)",
        "(0.192955, 1.512009, -0.161048)",
        "(0.193496, 1.507003, -0.155507)",
        "(0.194003, 1.502127, -0.149532)",
        "(0.194301, 1.497550, -0.143869)",
        "(0.194648, 1.493424, -0.138783)",
        "(0.194571, 1.491610, -0.136587)",
        "(0.194175, 1.488529, -0.132233)",
        "(0.193646, 1.486105, -0.127667)",
        "(0.193146, 1.484762, -0.122900)",
        "(0.193473, 1.485080, -0.117937)",
        "(0.193863, 1.485581, -0.115353)",
        "(0.194720, 1.487268, -0.109628)",
        "(0.195630, 1.489738, -0.103551)",
        "(0.196600, 1.492991, -0.097547)",
        "(0.197209, 1.496821, -0.091836)",
        "(0.197337, 1.498794, -0.089109)",
        "(0.197191, 1.503101, -0.084021)",
        "(0.196710, 1.507528, -0.079406)",
        "(0.195716, 1.512084, -0.075137)",
        "(0.194511, 1.516775, -0.070880)",
        "(0.193933, 1.519131, -0.068741)",
        "(0.192891, 1.524001, -0.064561)",
        "(0.191945, 1.528597, -0.061045)",
        "(0.190788, 1.533372, -0.058015)",
        "(0.189537, 1.538244, -0.055066)",
        "(0.188905, 1.540677, -0.053539)",
        "(0.188133, 1.545829, -0.050873)",
        "(0.187651, 1.551437, -0.049046)",
        "(0.187266, 1.557178, -0.047441)",
        "(0.186937, 1.562795, -0.046056)",
        "(0.186809, 1.565596, -0.045479)",
        "(0.186722, 1.571267, -0.044713)",
        "(0.186617, 1.577036, -0.044755)",
        "(0.186365, 1.582641, -0.045294)",
        "(0.186078, 1.587999, -0.046472)",
        "(0.185984, 1.590592, -0.047272)",
        "(0.185963, 1.595660, -0.049445)",
        "(0.186159, 1.600438, -0.052405)",
        "(0.186390, 1.604683, -0.056122)",
        "(0.186655, 1.608319, -0.060501)",
        "(0.186870, 1.609841, -0.062988)",
        "(0.187411, 1.612306, -0.068509)",
        "(0.187922, 1.613873, -0.074786)",
        "(0.188455, 1.614712, -0.081802)",
        "(0.188839, 1.614628, -0.089123)",
        "(0.188874, 1.614371, -0.092804)",
        "(0.188719, 1.613266, -0.100481)",
        "(0.188595, 1.611612, -0.108542)",
        "(0.188363, 1.609429, -0.116982)",
        "(0.188054, 1.607120, -0.125334)",
        "(0.187929, 1.605858, -0.129396)",
        "(0.187706, 1.603099, -0.136990)",
        "(0.187624, 1.599780, -0.143674)",
        "(0.187729, 1.595978, -0.149741)",
        "(0.187918, 1.591940, -0.155276)",
        "(0.188048, 1.589857, -0.157741)",
        "(0.188086, 1.585400, -0.161815)",
        "(0.187594, 1.580403, -0.165013)",
        "(0.187123, 1.574932, -0.167812)",
        "(0.186556, 1.569307, -0.170451)",
        "(0.186199, 1.566417, -0.171558)",
        "(0.185381, 1.560563, -0.173621)",
        "(0.184630, 1.554546, -0.175503)",
        "(0.184100, 1.548450, -0.176991)",
        "(0.183523, 1.542053, -0.177827)",
        "(0.183111, 1.538744, -0.177946)",
        "(0.182334, 1.532075, -0.177664)",
        "(0.181587, 1.525169, -0.176752)",
        "(0.180746, 1.518003, -0.175458)",
        "(0.180225, 1.510893, -0.174012)",
        "(0.180035, 1.507377, -0.173191)",
        "(0.179791, 1.500503, -0.170953)",
        "(0.179448, 1.494042, -0.168049)",
        "(0.178987, 1.488304, -0.165082)",
        "(0.178418, 1.483406, -0.162212)",
        "(0.178162, 1.481336, -0.160628)",
        "(0.177716, 1.477694, -0.157102)",
        "(0.177253, 1.474739, -0.153370)",
        "(0.176796, 1.472704, -0.149479)",
        "(0.176561, 1.471638, -0.145186)",
        "(0.176496, 1.471351, -0.142794)",
        "(0.176719, 1.471036, -0.137531)",
        "(0.177161, 1.471089, -0.131690)",
        "(0.177632, 1.471562, -0.125601)",
        "(0.177948, 1.472444, -0.119136)",
        "(0.178055, 1.472866, -0.115793)",
        "(0.178316, 1.473690, -0.108747)",
        "(0.178882, 1.474707, -0.101831)",
        "(0.179928, 1.476256, -0.095449)",
        "(0.180946, 1.478282, -0.089674)",
        "(0.181465, 1.479361, -0.086845)",
        "(0.182472, 1.481696, -0.081550)",
        "(0.183394, 1.484522, -0.076618)",
        "(0.184033, 1.487967, -0.071989)",
        "(0.184142, 1.491932, -0.067767)",
        "(0.184169, 1.494035, -0.065772)",
        "(0.184195, 1.499005, -0.062245)",
        "(0.184070, 1.504407, -0.059144)",
        "(0.183754, 1.510082, -0.056527)"
    ],
    "rightHandRotations": [
        "(349.077200, 271.538100, 265.891600)",
        "(348.350500, 271.637600, 266.066200)",
        "(346.844400, 271.942100, 266.634400)",
        "(344.708200, 272.305200, 268.076600)",
        "(342.339100, 272.550400, 269.913600)",
        "(340.742400, 272.593200, 271.377600)",
        "(339.585800, 272.643900, 271.726800)",
        "(338.911100, 272.786800, 271.583900)",
        "(337.243800, 273.254300, 272.253100)",
        "(334.825200, 273.891500, 274.529600)",
        "(332.690300, 274.084400, 276.434000)",
        "(331.423200, 274.015900, 277.839600)",
        "(330.956800, 273.988100, 278.421600)",
        "(329.717200, 273.976900, 279.984500)",
        "(327.859700, 274.726300, 282.210600)",
        "(325.468000, 275.726500, 284.179700)",
        "(323.149600, 276.173900, 286.029600)",
        "(321.998100, 276.429400, 287.181000)",
        "(319.647900, 276.705200, 290.025900)",
        "(317.507300, 276.431600, 293.256100)",
        "(315.258000, 276.872000, 296.783800)",
        "(313.312200, 277.845600, 298.673600)",
        "(312.313800, 277.868500, 299.775200)",
        "(309.645800, 277.348600, 304.012800)",
        "(307.499200, 276.221700, 308.171800)",
        "(306.663000, 276.256900, 309.497900)",
        "(305.417900, 276.850300, 310.012100)",
        "(304.261900, 277.204300, 310.531100)",
        "(302.184800, 276.975700, 312.433000)",
        "(300.725100, 277.092800, 313.731000)",
        "(300.441900, 277.851700, 313.360100)",
        "(300.284400, 278.264300, 313.176100)",
        "(298.977200, 278.560800, 313.995200)",
        "(297.266000, 278.846400, 314.995200)",
        "(296.058000, 278.585800, 316.083700)",
        "(295.146300, 277.919600, 317.456900)",
        "(294.002200, 277.431500, 319.050000)",
        "(293.512600, 277.143700, 319.977800)",
        "(292.975300, 276.372800, 321.838000)",
        "(292.922600, 276.108300, 322.316900)",
        "(292.490900, 275.684500, 323.035100)",
        "(291.762400, 274.345500, 325.479300)",
        "(291.431400, 273.673300, 326.622300)",
        "(291.270400, 273.417500, 327.283300)",
        "(290.948800, 273.438900, 327.370000)",
        "(290.266100, 272.373700, 328.894000)",
        "(289.414600, 270.653700, 331.204200)",
        "(289.005100, 269.694500, 332.296100)",
        "(288.419300, 268.990400, 333.323200)",
        "(288.386200, 269.398300, 332.935100)",
        "(288.109600, 268.945300, 333.642300)",
        "(287.476000, 268.499100, 334.571400)",
        "(287.166700, 268.335700, 334.807800)",
        "(286.614600, 267.735300, 335.646000)",
        "(286.157100, 267.213000, 336.209200)",
        "(285.709000, 266.271400, 337.255600)",
        "(285.231600, 265.095900, 338.786900)",
        "(285.159800, 264.740300, 339.170400)",
        "(285.099500, 264.392300, 339.394700)",
        "(285.087800, 264.628900, 339.241100)",
        "(284.874500, 264.203600, 339.820100)",
        "(284.724000, 263.925800, 340.228200)",
        "(284.671900, 264.126600, 339.920300)",
        "(284.555300, 264.266200, 339.742200)",
        "(284.308600, 263.585200, 340.875100)",
        "(284.317800, 262.953600, 341.547900)",
        "(284.308300, 262.089800, 342.406600)",
        "(284.291600, 261.546400, 343.021200)",
        "(284.342200, 261.119700, 343.559900)",
        "(284.243800, 260.264600, 344.529100)",
        "(284.067300, 259.764600, 344.989000)",
        "(283.896000, 258.837800, 345.890100)",
        "(283.819100, 257.846100, 347.069700)",
        "(283.679400, 256.483200, 348.718900)",
        "(283.572800, 256.341500, 348.621200)",
        "(283.404300, 255.739200, 349.131700)",
        "(283.290100, 253.607500, 351.453600)",
        "(283.250500, 252.559300, 352.548400)",
        "(282.977500, 251.249900, 353.989200)",
        "(282.682800, 250.451800, 354.969700)",
        "(282.452200, 250.238400, 355.304400)",
        "(282.314100, 250.378300, 355.016600)",
        "(282.267000, 250.021100, 355.578500)",
        "(282.077600, 248.795500, 357.217600)",
        "(281.786500, 247.741000, 358.413000)",
        "(281.638200, 247.275100, 359.170300)",
        "(281.371200, 246.850800, 359.916700)",
        "(281.270100, 246.692600, 0.195354)",
        "(281.044600, 245.989400, 1.257198)",
        "(280.715600, 245.109900, 2.443079)",
        "(280.441200, 244.508300, 3.383185)",
        "(280.066300, 243.959100, 4.491032)",
        "(279.904300, 243.430400, 5.271314)",
        "(279.669800, 243.177300, 6.118707)",
        "(279.389200, 243.221000, 6.656323)",
        "(278.925900, 242.014500, 8.407413)",
        "(278.601100, 240.448900, 10.755740)",
        "(278.451200, 239.453900, 12.049870)",
        "(278.132200, 237.415400, 14.728370)",
        "(277.721600, 235.557900, 17.393120)",
        "(277.525000, 236.227100, 17.478760)",
        "(277.481100, 236.634300, 17.411790)",
        "(277.287100, 238.116600, 16.797190)",
        "(276.906300, 239.025800, 16.630870)",
        "(276.704300, 242.905900, 13.294630)",
        "(276.875300, 248.011200, 9.031461)",
        "(277.160000, 251.605800, 6.192162)",
        "(277.086400, 253.881300, 4.359259)",
        "(277.231000, 260.308700, 358.512400)",
        "(277.876400, 265.618800, 353.558800)",
        "(278.235800, 270.802700, 349.005900)",
        "(278.431700, 273.876900, 346.225300)",
        "(278.588100, 274.426600, 345.896300)",
        "(279.102100, 275.128000, 345.592800)",
        "(279.741600, 276.778800, 344.285500)",
        "(279.978300, 279.039500, 342.129200)",
        "(280.280800, 281.127600, 340.093900)",
        "(280.597800, 282.091900, 339.240400)",
        "(281.186200, 283.408800, 337.909200)",
        "(281.372900, 283.054000, 338.145500)",
        "(281.577000, 282.915700, 338.286400)",
        "(281.939200, 283.938000, 337.016600)",
        "(282.206600, 284.872000, 335.944800)",
        "(282.905200, 285.815100, 334.596000)",
        "(283.229100, 285.216500, 334.768100)",
        "(283.274000, 284.883500, 335.026700)",
        "(283.458600, 284.871700, 334.900700)",
        "(284.007000, 283.977100, 335.382100)",
        "(284.529500, 283.622200, 335.389400)",
        "(285.165300, 283.777000, 334.409500)",
        "(285.876100, 284.278400, 333.232200)",
        "(286.556800, 284.059400, 332.704300)",
        "(286.943600, 283.709100, 332.667300)",
        "(287.625700, 283.101100, 332.655700)",
        "(288.374600, 282.910500, 332.356000)",
        "(288.993200, 282.706000, 331.600300)",
        "(289.558400, 282.666300, 331.045000)",
        "(289.795200, 282.535600, 330.826200)",
        "(290.028700, 281.509700, 331.134300)",
        "(290.047400, 280.152100, 331.920300)",
        "(290.162400, 279.605600, 331.553800)",
        "(290.136200, 278.987600, 331.442800)",
        "(290.097100, 278.784600, 331.416800)",
        "(289.929300, 278.744800, 330.805400)",
        "(289.557700, 278.701800, 330.291000)",
        "(289.139600, 278.338000, 330.302400)",
        "(288.575400, 278.225500, 330.038900)",
        "(288.287700, 278.443600, 329.593000)",
        "(287.628600, 279.057600, 328.560100)",
        "(287.033400, 280.155200, 327.299500)",
        "(286.545300, 281.420500, 325.753000)",
        "(286.055200, 282.157500, 324.852600)",
        "(285.752600, 282.291300, 324.725700)",
        "(285.091600, 283.065100, 324.016700)",
        "(284.519000, 283.742700, 323.397000)",
        "(284.071200, 284.371900, 323.034200)",
        "(283.752300, 284.913500, 322.659100)",
        "(283.410100, 285.161700, 322.337300)",
        "(282.548600, 285.382900, 322.236200)",
        "(281.839400, 285.180300, 322.923500)",
        "(281.349900, 285.137800, 323.184500)",
        "(280.919400, 284.566500, 324.043800)",
        "(280.745000, 284.332800, 324.513300)",
        "(280.315800, 284.224300, 325.020300)",
        "(279.780000, 283.982200, 325.532000)",
        "(279.240100, 282.746200, 327.129900)",
        "(278.653100, 281.253600, 328.932700)",
        "(278.299600, 280.476400, 329.865200)",
        "(277.836100, 278.804000, 332.233200)",
        "(277.490500, 276.460000, 335.003400)",
        "(277.214800, 275.428000, 336.464400)",
        "(276.820600, 273.302600, 339.020600)",
        "(276.611000, 271.966900, 340.506000)",
        "(276.351500, 268.777600, 344.093300)",
        "(276.198700, 266.661100, 346.895600)",
        "(276.037800, 265.144200, 348.983300)",
        "(275.906000, 264.026300, 350.726700)",
        "(275.839100, 263.418200, 351.609500)",
        "(275.545300, 262.064100, 353.280800)",
        "(275.462800, 261.177600, 354.649300)",
        "(275.557000, 261.125700, 355.485800)",
        "(275.387200, 261.040800, 356.384900)",
        "(275.229000, 260.863200, 356.800800)",
        "(274.947200, 262.894100, 355.349900)",
        "(275.004200, 268.182900, 350.645100)",
        "(275.284000, 271.666200, 347.626000)",
        "(275.371800, 273.294600, 346.698900)",
        "(275.307000, 274.884300, 345.502500)",
        "(275.516700, 280.057400, 340.673600)",
        "(276.046900, 283.723800, 337.318800)",
        "(276.418400, 287.720200, 333.701800)",
        "(276.895600, 292.406400, 329.155700)",
        "(277.204500, 293.680300, 327.939800)",
        "(277.597100, 294.435000, 327.417000)",
        "(277.953400, 296.534900, 325.476500)",
        "(278.613100, 298.718800, 323.168000)",
        "(279.233400, 299.451700, 322.116800)",
        "(279.514700, 299.501500, 322.030000)",
        "(280.158400, 299.688500, 321.697300)",
        "(280.793800, 298.835100, 322.298000)",
        "(281.411600, 297.767500, 323.354600)",
        "(282.350800, 298.186000, 322.561600)",
        "(282.954800, 298.721800, 321.539500)",
        "(283.962700, 298.250500, 321.341400)",
        "(284.498000, 296.003400, 323.209700)",
        "(284.962300, 294.141900, 324.635300)",
        "(285.643600, 293.913500, 324.068400)",
        "(286.075900, 294.054900, 323.302400)",
        "(287.028300, 292.953300, 323.438200)",
        "(287.534700, 291.094800, 324.736800)",
        "(288.123800, 290.318200, 324.812000)",
        "(288.905100, 289.705500, 324.100800)",
        "(289.068500, 288.968500, 324.195800)",
        "(289.417200, 287.139400, 325.358700)",
        "(289.657300, 285.987600, 325.791600)",
        "(289.645600, 284.891900, 325.763600)",
        "(289.540000, 283.803000, 325.929400)",
        "(289.487700, 283.362300, 325.915400)",
        "(289.210100, 282.328500, 326.068000)",
        "(288.609900, 280.708300, 327.060700)",
        "(288.299100, 280.062200, 327.154200)",
        "(287.996300, 279.852700, 326.570400)",
        "(287.623700, 279.707200, 326.485300)",
        "(286.979700, 279.208600, 326.814400)",
        "(286.452200, 278.653800, 327.095500)",
        "(285.902000, 278.068000, 327.446600)",
        "(285.087700, 277.393200, 327.982500)",
        "(284.694600, 276.821100, 328.513200)",
        "(283.967400, 276.515600, 328.788500)",
        "(283.262700, 276.234400, 329.058700)",
        "(282.371200, 275.991600, 329.351500)",
        "(281.633400, 275.531300, 329.850200)",
        "(281.314900, 275.140200, 330.436300)",
        "(280.752100, 274.628500, 331.197900)",
        "(280.322400, 273.403600, 332.527300)",
        "(279.793000, 272.698400, 333.637800)",
        "(279.037800, 271.280500, 335.190200)",
        "(278.670600, 269.811200, 336.835600)",
        "(278.046000, 268.203000, 339.078900)",
        "(277.748000, 267.447900, 340.093300)",
        "(277.360600, 265.742800, 342.361900)",
        "(277.151600, 264.696800, 343.700700)",
        "(276.807900, 263.010700, 345.906200)",
        "(276.310600, 261.721400, 347.565800)",
        "(275.899200, 260.076300, 349.773900)",
        "(275.610700, 257.876300, 352.566800)",
        "(275.391200, 257.152200, 353.615100)",
        "(274.985900, 256.370900, 355.007700)",
        "(274.789900, 256.676800, 355.345900)",
        "(274.539000, 258.187300, 354.498600)",
        "(274.359500, 262.084200, 350.983100)",
        "(274.266400, 264.914500, 348.656200)",
        "(274.261800, 265.494700, 348.525800)",
        "(274.100200, 266.380400, 348.300900)",
        "(273.951200, 271.104200, 344.045200)",
        "(274.079600, 276.125500, 339.491600)",
        "(274.283300, 279.085200, 337.094100)",
        "(274.378500, 279.582700, 336.832100)",
        "(274.495200, 281.022400, 335.872600)",
        "(274.625800, 283.627000, 333.699300)",
        "(274.928600, 287.762500, 329.821900)",
        "(275.173900, 289.537800, 328.415900)",
        "(275.153500, 290.116200, 328.135300)",
        "(275.409100, 291.230500, 327.533400)",
        "(276.086300, 293.038100, 325.975800)",
        "(276.865800, 295.813900, 323.531500)",
        "(277.802100, 299.376200, 320.172500)",
        "(278.340900, 300.688000, 318.770400)",
        "(279.219800, 300.741500, 318.560100)",
        "(279.663500, 300.189200, 319.516200)",
        "(280.275300, 300.112000, 319.562700)",
        "(281.096300, 300.436800, 319.076700)",
        "(281.492100, 300.554500, 318.891300)",
        "(282.162400, 299.767700, 319.482600)",
        "(282.725100, 297.200400, 321.966700)",
        "(283.330700, 295.619600, 323.283800)",
        "(284.278600, 295.742700, 322.689500)",
        "(284.735700, 295.520000, 322.659700)",
        "(285.382600, 294.702900, 323.144700)",
        "(285.997300, 293.623000, 323.576600)",
        "(286.742200, 292.449300, 323.690700)",
        "(287.525800, 291.380800, 323.851500)",
        "(287.729900, 290.095700, 324.630900)",
        "(288.022700, 288.327500, 325.844800)",
        "(288.272100, 287.976800, 325.206700)",
        "(288.535100, 287.577600, 324.306200)",
        "(288.668200, 285.886500, 325.055900)",
        "(288.653500, 284.869200, 325.603500)",
        "(288.531900, 283.105500, 326.363000)",
        "(288.467000, 280.844500, 327.640600)",
        "(288.304900, 279.898400, 327.601000)",
        "(288.222900, 278.996900, 327.556600)",
        "(288.033200, 278.485600, 327.643300)",
        "(287.618300, 278.168600, 327.319700)",
        "(287.110900, 277.543700, 327.327900)",
        "(286.618000, 277.399900, 326.989500)",
        "(286.143900, 277.826700, 326.020000)",
        "(285.907600, 277.982100, 325.628700)",
        "(285.187600, 278.118200, 325.145700)",
        "(284.638800, 278.048000, 324.869300)",
        "(284.083400, 278.240400, 324.351700)",
        "(283.601900, 278.259300, 324.088900)",
        "(283.318500, 278.338700, 323.942900)",
        "(282.831500, 279.168500, 323.117900)",
        "(282.297500, 279.823700, 322.234000)",
        "(281.646100, 279.755000, 322.161800)",
        "(281.052800, 279.458800, 322.659100)",
        "(280.781900, 279.073100, 323.074200)",
        "(280.216400, 278.748400, 323.391100)",
        "(279.635500, 279.499000, 322.756500)",
        "(279.356100, 279.763400, 322.512400)",
        "(278.651700, 279.346000, 323.286700)",
        "(277.773400, 278.384100, 324.746200)",
        "(277.057900, 276.962600, 326.520800)",
        "(276.571300, 276.355400, 327.443000)",
        "(276.243900, 274.790500, 329.392000)",
        "(275.782300, 272.479600, 332.305500)",
        "(275.520400, 271.548900, 333.568100)",
        "(275.232100, 270.735700, 334.905200)",
        "(275.116200, 270.330000, 335.959100)",
        "(274.857300, 268.171000, 338.799800)",
        "(274.513200, 267.750200, 339.941100)",
        "(274.379100, 268.187800, 339.728100)",
        "(274.113000, 268.200900, 340.254300)",
        "(273.914800, 268.153600, 341.108100)",
        "(273.763600, 271.195400, 338.773500)",
        "(273.735500, 276.222000, 334.242000)",
        "(273.796800, 278.070400, 332.612500)",
        "(273.758000, 281.108900, 330.146900)",
        "(273.718800, 282.398100, 329.657000)",
        "(273.877300, 285.527600, 326.969900)",
        "(274.253900, 289.165100, 323.800100)",
        "(274.455700, 291.135400, 322.136200)",
        "(274.723700, 294.859000, 318.791400)",
        "(274.935100, 295.974800, 318.161800)",
        "(275.237100, 296.920900, 317.544700)",
        "(275.652500, 298.185900, 316.326300)",
        "(275.849500, 298.742700, 315.922300)",
        "(276.252700, 299.165500, 315.706800)",
        "(276.673700, 298.794800, 316.149600)",
        "(277.052700, 297.624500, 317.505700)",
        "(277.515200, 296.760400, 318.395700)",
        "(277.767300, 296.523600, 318.500900)",
        "(278.199100, 293.704500, 321.368200)",
        "(278.461300, 292.076300, 323.235400)",
        "(278.947700, 293.425000, 321.749700)",
        "(279.682400, 294.062700, 320.775100)",
        "(280.048800, 293.426400, 321.220600)",
        "(280.613500, 292.463600, 322.095200)",
        "(281.138300, 292.833000, 321.433700)",
        "(281.720400, 292.617700, 321.369100)",
        "(282.393200, 292.027700, 321.504600)",
        "(282.717600, 291.535800, 321.734500)",
        "(283.209700, 290.116800, 322.762800)",
        "(283.620400, 289.568400, 322.881800)",
        "(284.246800, 289.476700, 322.313600)",
        "(284.887000, 289.239700, 322.039900)",
        "(285.171700, 289.025600, 322.042000)",
        "(285.652700, 287.760600, 322.867300)",
        "(285.769600, 285.780500, 324.373500)",
        "(285.709000, 283.984200, 325.682700)",
        "(286.012100, 282.765700, 326.257200)",
        "(286.278000, 282.131100, 326.481700)",
        "(286.823600, 281.492400, 326.175400)",
        "(287.100900, 280.573200, 326.357300)",
        "(286.824500, 278.931100, 327.690600)",
        "(286.726700, 279.282600, 326.605900)",
        "(286.871800, 279.730100, 325.669600)",
        "(286.713600, 280.250200, 324.416700)",
        "(286.214400, 280.581600, 323.735600)",
        "(285.647100, 279.945300, 324.167500)",
        "(285.453900, 279.834800, 324.277500)",
        "(285.354900, 280.030300, 323.677900)",
        "(284.991600, 280.292900, 322.989700)",
        "(284.495500, 280.315500, 322.960300)",
        "(284.021100, 280.650300, 322.501900)",
        "(283.476600, 280.638500, 322.595600)",
        "(283.129800, 280.880900, 322.313600)",
        "(282.626600, 280.784200, 322.438900)",
        "(282.123700, 280.077500, 323.441500)",
        "(281.658100, 279.989500, 323.523400)",
        "(281.223200, 279.476300, 324.078600)",
        "(280.900000, 279.228000, 324.493300)",
        "(280.322900, 278.484300, 325.507900)",
        "(279.818300, 277.480900, 326.866700)",
        "(279.396800, 275.705300, 329.034200)",
        "(279.036900, 275.595900, 329.441400)",
        "(278.943200, 275.245700, 329.990100)",
        "(278.556000, 273.510000, 332.351600)",
        "(278.187300, 273.135200, 333.323200)",
        "(277.898300, 273.072100, 333.797400)",
        "(277.658900, 272.574200, 334.977400)",
        "(277.594500, 272.860200, 334.925800)",
        "(277.427800, 274.772200, 333.491200)",
        "(277.241600, 275.423500, 333.461900)",
        "(276.944500, 276.003800, 333.630200)",
        "(276.812200, 277.122600, 333.071900)",
        "(276.726200, 277.268100, 333.241400)",
        "(276.393200, 277.234000, 334.047100)",
        "(276.358100, 278.857200, 333.127400)",
        "(276.371800, 280.098200, 332.347300)",
        "(276.098200, 281.314400, 331.923200)",
        "(275.985000, 281.554700, 332.080700)",
        "(276.027100, 283.493300, 330.707600)",
        "(276.310000, 284.135300, 330.447300)",
        "(276.382700, 285.357800, 330.034500)",
        "(276.490400, 288.899700, 326.831300)",
        "(276.616900, 289.973300, 325.889400)",
        "(276.961200, 291.507400, 324.851100)",
        "(277.305300, 293.754500, 322.856000)",
        "(277.582600, 295.908000, 320.935700)",
        "(277.771400, 296.013000, 321.258300)",
        "(277.964200, 296.260000, 321.173500)",
        "(278.419600, 298.370000, 319.355800)",
        "(279.165000, 299.626000, 318.201600)",
        "(279.852100, 299.386000, 318.468600)",
        "(280.422800, 299.120500, 318.804900)",
        "(280.751000, 299.022800, 318.902200)",
        "(281.467300, 300.777100, 316.888200)",
        "(282.335300, 300.843900, 316.329900)",
        "(282.941200, 299.499500, 317.603600)",
        "(283.386900, 298.970300, 317.885900)",
        "(283.566300, 298.465600, 318.301900)",
        "(283.941900, 297.091900, 319.306700)",
        "(284.718800, 296.571600, 319.212700)",
        "(285.581900, 296.290900, 318.650700)",
        "(286.049500, 294.710100, 319.698100)",
        "(286.128600, 293.626800, 320.532200)",
        "(286.504100, 292.355800, 320.997300)",
        "(287.079600, 291.196000, 321.124300)",
        "(287.817600, 290.042900, 321.478600)",
        "(288.350100, 289.284600, 321.268900)",
        "(288.485800, 288.877000, 321.208000)",
        "(288.557000, 288.176900, 321.185400)",
        "(288.655500, 287.471000, 320.842300)",
        "(288.409500, 285.925200, 321.521900)",
        "(287.859000, 284.793800, 322.112900)",
        "(287.731600, 284.569000, 321.773200)",
        "(287.413800, 284.336700, 321.183800)",
        "(287.129700, 283.636300, 321.469800)",
        "(286.665900, 283.716100, 320.780500)",
        "(286.259700, 284.095900, 320.015200)",
        "(286.013300, 284.183700, 319.620800)",
        "(285.369000, 284.493500, 318.930300)",
        "(284.742500, 284.514200, 318.824800)",
        "(284.142800, 284.302700, 318.954900)",
        "(283.548300, 284.216800, 318.873800)",
        "(283.343900, 284.241500, 318.863000)",
        "(282.891700, 284.639200, 318.384300)",
        "(282.153500, 284.265400, 318.741200)",
        "(281.483600, 283.214800, 320.100900)",
        "(280.919300, 283.303600, 319.776100)",
        "(280.646800, 283.033100, 320.068100)",
        "(280.062800, 282.624500, 321.000400)",
        "(279.516800, 283.085100, 320.623400)",
        "(278.933800, 282.635600, 321.435300)",
        "(278.350000, 283.302200, 321.331400)",
        "(278.281600, 283.959500, 320.814300)",
        "(278.139200, 284.399800, 320.946500)",
        "(277.769500, 284.421600, 321.516600)",
        "(277.307400, 284.457800, 321.853800)",
        "(276.516800, 284.241800, 323.115100)",
        "(276.291200, 284.415800, 323.325600)",
        "(276.492100, 285.817400, 322.440200)",
        "(276.589600, 288.217400, 320.621300)",
        "(276.178700, 291.608900, 317.977700)",
        "(276.061300, 295.709500, 314.507800)",
        "(276.063800, 297.983200, 312.466600)",
        "(275.983100, 301.836100, 309.315600)",
        "(276.040600, 303.656700, 308.220900)",
        "(275.998500, 306.306200, 306.131700)",
        "(275.831600, 308.124400, 304.963100)",
        "(275.848100, 308.788800, 304.657000)",
        "(276.063700, 310.864500, 303.052100)",
        "(276.169800, 314.015800, 300.470300)",
        "(276.305500, 317.606100, 297.409800)",
        "(276.587800, 320.953600, 294.318500)",
        "(276.723600, 322.084400, 293.317900)",
        "(276.717100, 323.536300, 292.327500)",
        "(276.783600, 324.034300, 292.516700)",
        "(277.084900, 324.064800, 292.774100)",
        "(277.447300, 324.040000, 293.049400)",
        "(277.577500, 323.833400, 293.419700)",
        "(277.787800, 322.327300, 295.210800)",
        "(278.108800, 322.450700, 295.456800)",
        "(278.721300, 321.725200, 296.275400)",
        "(279.143000, 321.609300, 296.582800)",
        "(279.372300, 321.738100, 296.597700)",
        "(279.898100, 321.420000, 297.075300)",
        "(280.336200, 321.136100, 297.535400)",
        "(280.763800, 320.556800, 298.080200)",
        "(281.199500, 320.031900, 298.705400)",
        "(281.478100, 319.825500, 298.896500)",
        "(282.181400, 319.352100, 298.937200)",
        "(282.555500, 318.016500, 300.220200)",
        "(282.810600, 316.866600, 301.303200)",
        "(283.291500, 315.772000, 302.096300)",
        "(283.601900, 315.063400, 302.570900)",
        "(284.107300, 313.583300, 303.556200)",
        "(284.503600, 311.429000, 305.351800)",
        "(284.933200, 309.501500, 306.671900)",
        "(285.137100, 308.405000, 307.375700)",
        "(285.648400, 306.128500, 309.020300)",
        "(286.041600, 304.162400, 310.261000)",
        "(286.599700, 302.182200, 311.486000)",
        "(287.288400, 300.153000, 312.720600)",
        "(287.799100, 298.747900, 313.234300)",
        "(288.055300, 297.922700, 313.592900)",
        "(288.268600, 295.849600, 314.780600)",
        "(288.087000, 293.647400, 316.334800)",
        "(288.192600, 292.571700, 316.538300)",
        "(288.289700, 292.084000, 315.876700)",
        "(288.132600, 291.659900, 315.843400)",
        "(287.788100, 290.155300, 316.668200)",
        "(287.549600, 288.481600, 317.761500)",
        "(287.314000, 287.238300, 318.252200)",
        "(286.813100, 286.212800, 318.587200)",
        "(286.534500, 286.248500, 318.298200)",
        "(285.997500, 286.280300, 317.632500)",
        "(285.367600, 285.758100, 317.845400)",
        "(285.030800, 285.766500, 317.418500)",
        "(284.790500, 286.093300, 316.683200)",
        "(284.509900, 286.161000, 316.525400)",
        "(283.641600, 286.718700, 315.953700)",
        "(282.873200, 287.465900, 315.136700)",
        "(282.221400, 288.585900, 313.910500)",
        "(281.497900, 289.087200, 313.478400)",
        "(281.200600, 289.170300, 313.531900)",
        "(280.872900, 289.544000, 313.390800)",
        "(280.422200, 290.547300, 312.352100)",
        "(279.715700, 290.318800, 312.883700)",
        "(279.409100, 290.460600, 312.841100)",
        "(278.746900, 291.020500, 312.621500)",
        "(278.245000, 291.205500, 312.879100)",
        "(278.101800, 291.867200, 312.437200)",
        "(277.922100, 293.494200, 310.844200)",
        "(277.693600, 292.894600, 312.034700)",
        "(277.516500, 292.520800, 312.736200)",
        "(277.184500, 291.878600, 313.977100)",
        "(277.135000, 290.186800, 316.242900)",
        "(276.912400, 290.791900, 316.135700)",
        "(276.715100, 290.540100, 316.936800)",
        "(276.681000, 290.133700, 317.746200)",
        "(276.655500, 290.278800, 318.059400)",
        "(276.582600, 291.377400, 317.633700)",
        "(276.399200, 292.725500, 317.157100)",
        "(276.259900, 293.611800, 316.826000)",
        "(276.151000, 293.823200, 316.940000)",
        "(275.906700, 294.061400, 317.562300)",
        "(275.818700, 294.027400, 318.537100)",
        "(276.044300, 294.716300, 318.636100)",
        "(276.467900, 297.731700, 316.121900)",
        "(276.559600, 299.095700, 314.908200)",
        "(276.577800, 302.066700, 312.716500)",
        "(276.692800, 304.070500, 311.419600)",
        "(277.125800, 305.501700, 310.540500)",
        "(277.671100, 307.125000, 309.395500)",
        "(277.920100, 308.118800, 308.536300)",
        "(278.483000, 309.741100, 307.147600)",
        "(279.006600, 309.929000, 307.262300)",
        "(279.462500, 308.965500, 308.727700)",
        "(279.977700, 308.792300, 309.061800)",
        "(280.312000, 308.446300, 309.368800)",
        "(280.850800, 307.715300, 310.117900)",
        "(281.326600, 307.745600, 310.178600)",
        "(281.923100, 308.373200, 309.469500)",
        "(282.494000, 306.328100, 311.385600)",
        "(282.735800, 304.953100, 312.812900)",
        "(283.343500, 303.028400, 314.705300)",
        "(284.185700, 302.903000, 314.215000)",
        "(285.096000, 302.530600, 313.766700)",
        "(285.688200, 301.454700, 314.538600)",
        "(285.924300, 301.103300, 314.726900)",
        "(286.583000, 300.019800, 315.252300)",
        "(287.320400, 298.463000, 316.193100)",
        "(288.096800, 297.115300, 316.691000)",
        "(288.935500, 295.442300, 317.515700)",
        "(289.253400, 294.820600, 317.704400)",
        "(289.815200, 293.788400, 317.801200)",
        "(290.358400, 292.914000, 317.825800)",
        "(290.905200, 292.658800, 317.032100)",
        "(290.940400, 291.555600, 317.021300)",
        "(290.617500, 290.503300, 317.774600)",
        "(290.008700, 289.237800, 318.458500)",
        "(289.805000, 288.753400, 318.031700)",
        "(289.723000, 288.292200, 317.725300)",
        "(289.467900, 287.809400, 317.334700)",
        "(289.197200, 287.765000, 317.009800)",
        "(288.316600, 287.414800, 316.886000)",
        "(287.422100, 287.246600, 316.832500)",
        "(286.743900, 286.821800, 316.711200)",
        "(286.130600, 287.715400, 315.394200)",
        "(285.863100, 288.480000, 314.327900)",
        "(285.258400, 289.447400, 313.067400)",
        "(284.542800, 289.842000, 312.511600)",
        "(283.915900, 290.213400, 312.036700)",
        "(283.687000, 290.215500, 312.089300)",
        "(283.256000, 290.640200, 311.499800)",
        "(282.842400, 292.017700, 310.042400)",
        "(282.273400, 292.059900, 310.399200)",
        "(281.524600, 292.412400, 310.257200)",
        "(280.779300, 292.980300, 310.016200)",
        "(280.571000, 293.209700, 310.007300)",
        "(280.141000, 294.178000, 309.275200)",
        "(279.608300, 294.824300, 309.042800)",
        "(279.268100, 295.120800, 309.053300)",
        "(278.885200, 295.881900, 308.742000)",
        "(278.685900, 296.408400, 308.518700)",
        "(278.491100, 297.142700, 308.416300)",
        "(278.289500, 298.761700, 307.320300)",
        "(278.060200, 298.893700, 307.778700)",
        "(277.812700, 299.682600, 307.614200)",
        "(277.697800, 300.425600, 307.156400)",
        "(277.618500, 301.223500, 307.064100)",
        "(277.795100, 301.083500, 307.877400)",
        "(277.782200, 302.123000, 307.538100)",
        "(277.653800, 302.943600, 307.468900)",
        "(277.641700, 303.622600, 307.109100)",
        "(277.811100, 305.725300, 305.447200)",
        "(278.076900, 305.743000, 305.961000)",
        "(278.245900, 304.096500, 308.378600)",
        "(278.293200, 303.620100, 309.140500)",
        "(278.419500, 304.144200, 309.235300)",
        "(278.879400, 304.974900, 309.023300)",
        "(279.517200, 305.027300, 309.231700)",
        "(280.168500, 305.127900, 309.398800)",
        "(280.584400, 305.272600, 309.616500)",
        "(280.740100, 305.064200, 310.078400)",
        "(281.009100, 304.989900, 310.590500)",
        "(281.626100, 303.493800, 312.139200)",
        "(282.410000, 302.376800, 313.408400)",
        "(283.165700, 302.609400, 313.011700)",
        "(283.531000, 302.411200, 313.112500)",
        "(284.133200, 301.078500, 314.324200)",
        "(284.742400, 298.972800, 316.362500)",
        "(285.258100, 298.303800, 317.076800)",
        "(285.974400, 298.474500, 316.386700)",
        "(286.506700, 298.479400, 316.194100)",
        "(287.586000, 298.004300, 316.107400)",
        "(288.204500, 295.770000, 317.931000)",
        "(288.689400, 294.307200, 319.241900)",
        "(289.482300, 294.647900, 317.917300)",
        "(289.983900, 294.385900, 317.534900)",
        "(290.674700, 292.532900, 318.767700)",
        "(291.051200, 290.763800, 320.084800)",
        "(291.491500, 289.640400, 320.234300)",
        "(291.874600, 288.071900, 320.860300)",
        "(292.122200, 287.518200, 320.956300)",
        "(292.377300, 286.679400, 320.770900)",
        "(292.143400, 285.655800, 321.191100)",
        "(291.611600, 284.683900, 321.300100)",
        "(291.244500, 284.151000, 321.244600)",
        "(291.208100, 283.916300, 321.109300)",
        "(290.856100, 283.870100, 320.286600)",
        "(290.231700, 283.741500, 319.928500)",
        "(289.228900, 283.307300, 319.936900)",
        "(288.719600, 283.299000, 319.725600)",
        "(287.725800, 283.775200, 318.863200)",
        "(286.811300, 284.495300, 317.878700)",
        "(286.132000, 284.824000, 317.385400)",
        "(285.309100, 285.586500, 316.422300)",
        "(284.787800, 286.386900, 315.618400)",
        "(283.610800, 287.311300, 314.822600)",
        "(282.611600, 287.671300, 314.708600)",
        "(281.868000, 288.414300, 313.996600)",
        "(281.438100, 289.863800, 312.667900)",
        "(281.337900, 289.964800, 312.579300)",
        "(281.325300, 289.011700, 313.881600)",
        "(280.831100, 288.318800, 315.011400)",
        "(279.813000, 289.435700, 314.460000)",
        "(279.015600, 289.327800, 315.577600)",
        "(278.834800, 289.020400, 316.142100)",
        "(278.580400, 288.859300, 316.831100)",
        "(278.436600, 289.128800, 317.250600)",
        "(278.058600, 290.856400, 316.171900)",
        "(277.831200, 292.598900, 315.297000)",
        "(277.827900, 294.606000, 313.862200)",
        "(277.809300, 296.013200, 312.705100)",
        "(277.587500, 298.312300, 311.093300)",
        "(277.429400, 299.904000, 310.503000)",
        "(277.460400, 302.856600, 308.303900)",
        "(277.607500, 304.645800, 306.797600)",
        "(278.100300, 307.515700, 304.303000)",
        "(278.373700, 308.369300, 304.050500)",
        "(278.333800, 308.942000, 304.327600)",
        "(278.349400, 311.266100, 302.736200)",
        "(278.548900, 312.154700, 302.082800)",
        "(279.124800, 311.864300, 302.680100)",
        "(279.658600, 311.791700, 303.189000)",
        "(280.060400, 312.270400, 303.079200)",
        "(280.493200, 313.099800, 302.631700)",
        "(281.326500, 311.341100, 304.394100)",
        "(281.670700, 310.150600, 305.655700)",
        "(282.116500, 309.123200, 306.984500)",
        "(282.677200, 309.442300, 306.319400)",
        "(283.450000, 307.581100, 307.861400)",
        "(284.184400, 305.650000, 309.780500)",
        "(284.631300, 304.832300, 310.359500)",
        "(285.526500, 302.473500, 312.017700)",
        "(286.085700, 299.714800, 314.211100)",
        "(286.723000, 297.862400, 315.455800)",
        "(287.404400, 295.185500, 316.987000)",
        "(287.654700, 293.844800, 318.000800)",
        "(288.331600, 291.577500, 319.528700)",
        "(289.071400, 289.997200, 319.833700)",
        "(289.458300, 288.096000, 320.809500)",
        "(289.877300, 286.299400, 321.660000)",
        "(290.039200, 285.661900, 321.655900)",
        "(290.028700, 284.094100, 322.216800)",
        "(289.659800, 282.523100, 323.047500)",
        "(289.552000, 282.070400, 322.585300)",
        "(289.502300, 281.787800, 322.414000)",
        "(289.099600, 280.796100, 322.707600)",
        "(288.670800, 280.376100, 322.574300)",
        "(288.230500, 281.076200, 321.187900)",
        "(287.491500, 281.373900, 320.315500)",
        "(286.794200, 281.636200, 319.612000)",
        "(286.536900, 281.838900, 319.098900)",
        "(285.954200, 281.642300, 318.832000)",
        "(285.293700, 281.454700, 318.934300)",
        "(284.819600, 282.168800, 318.063700)",
        "(284.240800, 283.148400, 317.016100)",
        "(283.958000, 283.388500, 316.793200)",
        "(283.307100, 284.823400, 315.329600)",
        "(282.650100, 286.129800, 314.004000)",
        "(281.627100, 286.448300, 314.151500)",
        "(280.809300, 286.831800, 314.267100)",
        "(280.570300, 287.440900, 313.838000)",
        "(280.350900, 289.360000, 312.246700)",
        "(280.106100, 291.265200, 310.777200)",
        "(279.616600, 293.786400, 309.213600)",
        "(279.317100, 297.345600, 306.565400)",
        "(279.356100, 298.742500, 305.511300)",
        "(279.383300, 302.082800, 302.587800)",
        "(279.348800, 304.889300, 300.426800)",
        "(278.848100, 307.567500, 299.160600)",
        "(278.653500, 310.470000, 297.576400)",
        "(278.970100, 311.409100, 296.902500)",
        "(279.486700, 314.231100, 294.654000)",
        "(279.658700, 316.197100, 293.675800)",
        "(279.403900, 319.268500, 292.144700)",
        "(279.738300, 321.212300, 291.430200)",
        "(280.179400, 321.843900, 291.145700)",
        "(281.097400, 322.676800, 290.580100)",
        "(281.155100, 323.698300, 290.557300)",
        "(280.934400, 324.505500, 291.268800)",
        "(281.332800, 324.950800, 291.470000)",
        "(281.757700, 324.930100, 291.633000)",
        "(282.693400, 324.574600, 292.227900)",
        "(283.171400, 323.903200, 293.380000)",
        "(283.385500, 322.458700, 295.370000)",
        "(283.534000, 321.827100, 296.149500)",
        "(283.930100, 320.647600, 297.489500)",
        "(284.698400, 318.475500, 299.563100)",
        "(285.711900, 316.844500, 300.502100)",
        "(286.273900, 314.427600, 302.492900)",
        "(286.272900, 312.897300, 304.045000)",
        "(286.326200, 310.391000, 306.085800)",
        "(286.539700, 307.279400, 308.530800)",
        "(287.096700, 304.307200, 310.831700)",
        "(287.846800, 302.283900, 311.645100)",
        "(288.290700, 301.134800, 312.167400)",
        "(288.771400, 297.998000, 314.368300)",
        "(288.748300, 294.995800, 316.670000)",
        "(289.002400, 292.415000, 318.190100)",
        "(289.270900, 290.652500, 318.822700)",
        "(289.390000, 289.619800, 319.351600)",
        "(289.409500, 287.870100, 320.178100)",
        "(289.332500, 286.574400, 320.290600)",
        "(289.026600, 285.557300, 320.504200)",
        "(288.424200, 283.936100, 321.288900)",
        "(287.690200, 282.332800, 322.131300)",
        "(287.345700, 281.786900, 322.421800)",
        "(286.953900, 281.748600, 321.833900)",
        "(286.544800, 281.671200, 321.139000)",
        "(285.920200, 281.468900, 320.930300)",
        "(284.945500, 282.120900, 319.864700)",
        "(284.626100, 282.276100, 319.588400)",
        "(284.207300, 282.439100, 319.132500)",
        "(283.652900, 283.068500, 318.213100)",
        "(282.906300, 282.987900, 318.306500)",
        "(282.270600, 282.380200, 319.087600)",
        "(281.965000, 282.609600, 318.839700)",
        "(281.439600, 283.391300, 318.181400)",
        "(280.963100, 284.149200, 317.572800)",
        "(280.683900, 285.838400, 315.941900)",
        "(280.058400, 287.161400, 315.070200)",
        "(279.654200, 286.946400, 315.670600)",
        "(279.008600, 286.631100, 316.618000)",
        "(278.386200, 287.856000, 315.738200)",
        "(277.845000, 288.677200, 315.800100)",
        "(277.718600, 290.251900, 314.960100)",
        "(277.728600, 291.682100, 313.807400)",
        "(277.510800, 293.931800, 312.420600)",
        "(277.172400, 297.976200, 309.464100)",
        "(277.321100, 303.659200, 304.429800)",
        "(277.572100, 307.337000, 301.573900)",
        "(277.609300, 308.518100, 300.870600)",
        "(277.662400, 312.063600, 298.351700)",
        "(278.115900, 316.389800, 294.740600)",
        "(278.711500, 319.294300, 292.573500)",
        "(279.203900, 322.753300, 289.966100)",
        "(279.430000, 324.263800, 288.742100)",
        "(279.899100, 325.728900, 288.019500)",
        "(280.450700, 326.363900, 288.044600)",
        "(280.986400, 326.625800, 288.288800)",
        "(281.546400, 326.344700, 289.185200)",
        "(281.924700, 325.940700, 289.754300)",
        "(282.649800, 324.865600, 291.063100)",
        "(283.099000, 323.856800, 292.186800)",
        "(283.402200, 321.148500, 295.216300)",
        "(283.680400, 320.199200, 296.187900)",
        "(284.365200, 319.274700, 296.796600)",
        "(285.129600, 316.574500, 299.090700)",
        "(285.915200, 314.054600, 301.347200)",
        "(287.011900, 311.920900, 302.744500)",
        "(287.943500, 309.842300, 304.155600)",
        "(288.296900, 308.481900, 305.214800)",
        "(288.799100, 305.580700, 307.586800)",
        "(289.418300, 303.311100, 308.941600)",
        "(290.169800, 300.690500, 310.465600)",
        "(290.486900, 299.061900, 311.544700)",
        "(290.831000, 296.258800, 313.375100)",
        "(291.187300, 293.997800, 314.688800)",
        "(291.265800, 291.848400, 315.636900)",
        "(291.329100, 290.125300, 316.359200)",
        "(291.414100, 288.604900, 316.748500)",
        "(291.410900, 287.773800, 317.010400)",
        "(291.261000, 286.439800, 317.266500)",
        "(290.779700, 286.075900, 316.786500)",
        "(290.340000, 285.296800, 316.715700)",
        "(290.055800, 284.857100, 316.440500)",
        "(289.868000, 284.783100, 316.145000)",
        "(289.096500, 284.473400, 315.956500)",
        "(288.486700, 283.996300, 316.172400)",
        "(287.817800, 284.177600, 315.628000)",
        "(287.450900, 284.272400, 315.390400)",
        "(286.740500, 284.769300, 314.687600)",
        "(286.162800, 286.165600, 312.833200)",
        "(285.698700, 286.483200, 312.305400)",
        "(284.806800, 286.501000, 312.516400)",
        "(284.381400, 286.514100, 312.625900)",
        "(283.714600, 286.529600, 312.752900)",
        "(283.076700, 286.823800, 312.641300)",
        "(282.372700, 287.255000, 312.628100)",
        "(281.629000, 287.651300, 312.687300)",
        "(280.722400, 288.352100, 312.559100)",
        "(280.331000, 287.865200, 313.441600)",
        "(279.885600, 286.086300, 316.008200)",
        "(279.449600, 285.892000, 316.724700)",
        "(279.220500, 287.551800, 315.795700)",
        "(278.605100, 287.958900, 316.382400)",
        "(278.251600, 287.991500, 316.963700)",
        "(277.875900, 290.125900, 315.957700)",
        "(277.696400, 293.700300, 313.177900)",
        "(277.548300, 296.671500, 311.148800)",
        "(277.413500, 299.731900, 308.835600)",
        "(277.329200, 301.534400, 307.575700)",
        "(277.140400, 306.216300, 303.993700)",
        "(277.423300, 310.063000, 300.945900)",
        "(278.123700, 314.912700, 296.704400)",
        "(278.566300, 319.321700, 292.799200)",
        "(278.629600, 320.454500, 292.058700)",
        "(278.935100, 322.392000, 291.344700)",
        "(279.558300, 323.646500, 290.546600)",
        "(280.392300, 325.994200, 288.618400)",
        "(280.977500, 326.573500, 288.381300)",
        "(281.175900, 326.940400, 288.262200)",
        "(281.516000, 325.859300, 290.005900)",
        "(282.161100, 325.482800, 290.822400)",
        "(283.112200, 325.495900, 290.632000)",
        "(283.653800, 323.692500, 292.582200)",
        "(283.885300, 322.355200, 294.169700)",
        "(284.574800, 320.724400, 296.114100)",
        "(285.438800, 319.412100, 297.308800)",
        "(286.063500, 317.971100, 298.649700)",
        "(286.486000, 316.425000, 300.160000)",
        "(286.670800, 315.425300, 301.056700)",
        "(287.274500, 313.735700, 302.570200)",
        "(288.000200, 311.695800, 304.109300)",
        "(288.750800, 310.301700, 305.241000)",
        "(289.356600, 308.745900, 306.182800)",
        "(289.615500, 307.996600, 306.740900)",
        "(290.118400, 306.484300, 307.761500)",
        "(290.670800, 304.691800, 309.160300)",
        "(291.204800, 302.831000, 310.596800)",
        "(291.474600, 301.894500, 311.005500)",
        "(291.699600, 301.249300, 311.311500)",
        "(292.194300, 299.272900, 312.709700)",
        "(292.752600, 297.451900, 314.014400)",
        "(293.175000, 295.838500, 314.957200)",
        "(293.487900, 293.939000, 316.251400)",
        "(293.586400, 293.309400, 316.523100)",
        "(294.034100, 292.189500, 316.960900)",
        "(294.519100, 290.710900, 317.637300)",
        "(294.730300, 289.268000, 318.349800)",
        "(294.563500, 288.165900, 318.823000)",
        "(294.547800, 287.520800, 319.113000)",
        "(294.509100, 286.563000, 319.271700)",
        "(294.586800, 285.712200, 319.475800)",
        "(294.435100, 284.814500, 319.635200)",
        "(293.903300, 283.879400, 319.819200)",
        "(293.549700, 283.506300, 319.924100)",
        "(292.846300, 282.559000, 320.351400)",
        "(292.192700, 281.686000, 320.717900)",
        "(291.513000, 281.021100, 320.806500)",
        "(290.758000, 280.845100, 320.622100)",
        "(290.493300, 280.881400, 320.413300)",
        "(289.876200, 280.760200, 320.021600)",
        "(289.198000, 280.107700, 320.454700)",
        "(288.676500, 279.770800, 320.639500)",
        "(288.366500, 279.995800, 320.294800)",
        "(287.560600, 280.612700, 319.539800)",
        "(286.826000, 281.072400, 319.107300)",
        "(286.091500, 282.450300, 317.695800)",
        "(285.437000, 282.578000, 317.881100)",
        "(284.840800, 282.667700, 318.405400)",
        "(284.555300, 283.098500, 318.163800)",
        "(283.943300, 283.452300, 318.291800)",
        "(282.684000, 284.911400, 317.052700)",
        "(281.946000, 285.556600, 316.891500)",
        "(281.734600, 285.672800, 317.129600)",
        "(281.528100, 286.039400, 317.410900)",
        "(281.363400, 287.894900, 315.971600)",
        "(280.836200, 291.611700, 312.977600)",
        "(280.350700, 294.370500, 311.193300)",
        "(280.229200, 296.720200, 309.941700)",
        "(280.433600, 298.520400, 308.495400)",
        "(281.170200, 301.572800, 305.760700)",
        "(281.824200, 303.617500, 304.142900)",
        "(282.117200, 305.792500, 302.762300)",
        "(282.103000, 306.475600, 302.402700)",
        "(282.450500, 308.078200, 301.588200)",
        "(283.209100, 308.995100, 301.189900)",
        "(284.125400, 308.988500, 301.438900)",
        "(284.849500, 309.372500, 301.364600)",
        "(285.323400, 310.341700, 300.706700)",
        "(285.553700, 310.123900, 301.046900)",
        "(286.051400, 308.604400, 302.637200)",
        "(286.787400, 307.458200, 303.812200)",
        "(287.641100, 307.097200, 303.902800)",
        "(288.365900, 306.584100, 303.758300)",
        "(288.567100, 305.661800, 304.536400)",
        "(288.880600, 303.113100, 307.159500)",
        "(289.532500, 301.649400, 308.079400)",
        "(290.450100, 299.976100, 308.966000)",
        "(291.018400, 298.321100, 310.268100)",
        "(291.135800, 297.565200, 310.797400)",
        "(291.585000, 296.105400, 311.687300)",
        "(291.958600, 294.697100, 312.348400)",
        "(292.364400, 293.115600, 313.376000)",
        "(292.625600, 292.405000, 313.755400)",
        "(293.031600, 291.124500, 314.212200)",
        "(293.232800, 289.573100, 315.023800)",
        "(293.232900, 288.422900, 315.682900)",
        "(293.519600, 287.568600, 315.695500)",
        "(293.698400, 287.010700, 315.798600)",
        "(293.688800, 285.961100, 316.092000)",
        "(293.471900, 284.733300, 316.780100)",
        "(293.347200, 284.239100, 316.584100)",
        "(293.129400, 283.678400, 316.567300)",
        "(292.752200, 282.861100, 316.924700)",
        "(292.584300, 282.443400, 317.020300)",
        "(292.154000, 282.105300, 316.931200)",
        "(291.667700, 282.102400, 316.707700)",
        "(291.292700, 282.033900, 316.383800)",
        "(290.723700, 282.723600, 315.231000)",
        "(290.395900, 283.235000, 314.506800)",
        "(289.731600, 283.617900, 313.963200)",
        "(289.082000, 283.931200, 313.684300)",
        "(288.610100, 284.415200, 313.043500)",
        "(288.165100, 284.486100, 312.905700)",
        "(287.912000, 284.404200, 313.053000)",
        "(287.425300, 284.474500, 313.190700)",
        "(286.850600, 285.082000, 312.830700)",
        "(286.193500, 286.047600, 311.878600)",
        "(285.897200, 286.325300, 311.629900)",
        "(285.303200, 287.030200, 310.942500)",
        "(284.663700, 287.025900, 311.196500)",
        "(284.085700, 287.226700, 311.395400)",
        "(283.690300, 287.397800, 311.490000)",
        "(283.156800, 288.134300, 311.016500)",
        "(282.848400, 288.675400, 310.619600)",
        "(282.080000, 288.811000, 311.029600)",
        "(281.344700, 288.487600, 311.878100)",
        "(281.039600, 289.314500, 311.652700)",
        "(280.948700, 289.727900, 311.421700)",
        "(280.827700, 290.437600, 311.170400)",
        "(280.520500, 291.416000, 310.914100)",
        "(280.227400, 292.634300, 310.218400)",
        "(280.061200, 294.831100, 308.660600)",
        "(280.036200, 295.180000, 308.657400)",
        "(279.936200, 295.685900, 308.989500)",
        "(280.044400, 297.408500, 307.897300)",
        "(280.293800, 298.795000, 306.989700)",
        "(280.311400, 299.840900, 306.614300)",
        "(280.211600, 300.720000, 306.081800)",
        "(280.138500, 302.364100, 305.284100)",
        "(280.439500, 303.762500, 304.541100)",
        "(280.882800, 304.400100, 304.277300)",
        "(281.171500, 304.546200, 304.772600)",
        "(281.258900, 305.121200, 304.630300)",
        "(281.582100, 306.123700, 304.209400)",
        "(282.101400, 306.441700, 304.230300)",
        "(282.792200, 305.573300, 305.313000)",
        "(283.194300, 305.301800, 305.923200)",
        "(283.315200, 305.456200, 306.010300)",
        "(283.680100, 305.633600, 306.208500)",
        "(284.317700, 305.390900, 306.446500)",
        "(285.192900, 304.499300, 307.283800)",
        "(285.628800, 302.807200, 309.145100)",
        "(285.708600, 301.912700, 310.115100)",
        "(286.109700, 300.889900, 311.178400)",
        "(286.792300, 300.563700, 311.240000)",
        "(287.573300, 300.263600, 311.220500)",
        "(288.172100, 299.060100, 312.162400)",
        "(288.491400, 297.741100, 313.322100)",
        "(288.725300, 296.984000, 313.856000)",
        "(289.302300, 296.072800, 314.151300)",
        "(289.932300, 294.689100, 314.856800)",
        "(290.588300, 292.580200, 316.453500)",
        "(290.910800, 291.652900, 317.019400)",
        "(291.300300, 290.007900, 317.796600)",
        "(291.449400, 288.513100, 318.467300)",
        "(291.634100, 287.139300, 319.122100)",
        "(291.972500, 286.265900, 319.074100)",
        "(292.061800, 285.190300, 319.290300)",
        "(292.031700, 284.938000, 319.141800)",
        "(292.028100, 284.524900, 318.444900)",
        "(291.624300, 283.616000, 318.781100)",
        "(290.957700, 282.428300, 319.328700)",
        "(290.670100, 282.012600, 319.394700)",
        "(290.258200, 281.972400, 318.884600)",
        "(289.967700, 282.141800, 318.050000)",
        "(289.405300, 282.359100, 317.277800)",
        "(288.710600, 282.890000, 316.427600)",
        "(288.036600, 283.289500, 315.801900)",
        "(287.730000, 283.625400, 315.462300)",
        "(287.167100, 284.338900, 314.727400)",
        "(286.730700, 284.550600, 314.538700)",
        "(285.974700, 285.536100, 313.395300)",
        "(285.601200, 286.015500, 312.897000)",
        "(284.798800, 286.613200, 312.652900)",
        "(284.195900, 287.912000, 311.488200)",
        "(283.873700, 288.519400, 310.972000)",
        "(283.483000, 288.390100, 311.266400)",
        "(282.708400, 288.719500, 311.341200)",
        "(282.320100, 289.024600, 311.193800)",
        "(281.838500, 289.901600, 310.597600)",
        "(281.439300, 289.807200, 311.131100)",
        "(280.747700, 288.924300, 312.780700)",
        "(280.461600, 288.989000, 313.102700)",
        "(280.010600, 290.079300, 312.470100)",
        "(279.830500, 290.569600, 312.542100)",
        "(279.519800, 290.578000, 313.266300)",
        "(279.201100, 292.395100, 312.189500)",
        "(279.069600, 293.877900, 310.995300)",
        "(278.964500, 297.510300, 308.066700)",
        "(279.194200, 299.556500, 306.539400)",
        "(279.245600, 301.292100, 305.502500)",
        "(279.376200, 304.479200, 303.115900)",
        "(279.556500, 306.008500, 301.761700)",
        "(280.008300, 307.912900, 300.349300)",
        "(280.328900, 308.501100, 300.358400)",
        "(280.630200, 309.868900, 299.677000)",
        "(281.069200, 311.282300, 298.774900)",
        "(281.350000, 312.041300, 298.220300)",
        "(281.904600, 312.034700, 298.489600)",
        "(282.378500, 311.928700, 299.248100)",
        "(282.886000, 312.286300, 299.359100)",
        "(283.698800, 312.582000, 299.185800)",
        "(284.079600, 312.314500, 299.397800)",
        "(284.746600, 311.682000, 300.422000)",
        "(285.265600, 311.269400, 301.062000)",
        "(285.841400, 310.487500, 301.914200)",
        "(286.384700, 309.450300, 303.109000)",
        "(286.746500, 309.095600, 303.475400)",
        "(287.431800, 307.942900, 304.332200)",
        "(287.759600, 306.198800, 306.188100)",
        "(287.925500, 305.240100, 307.332300)",
        "(288.529200, 304.621500, 307.686200)",
        "(288.964500, 304.278700, 307.872700)",
        "(289.777800, 303.865200, 307.994700)",
        "(290.642100, 303.050800, 308.367700)",
        "(291.036700, 301.988700, 309.164100)",
        "(291.142800, 300.336300, 310.635100)",
        "(291.233300, 299.466600, 311.281800)",
        "(291.629800, 298.086300, 312.244300)",
        "(292.463500, 296.954600, 312.865400)",
        "(293.356200, 296.141100, 312.903100)",
        "(293.935300, 295.077700, 313.097600)",
        "(294.001600, 294.245800, 313.595700)",
        "(293.864800, 292.194200, 315.088000)",
        "(293.776900, 290.353000, 316.362100)",
        "(293.930700, 288.952800, 316.922500)",
        "(294.281600, 287.780300, 316.954300)",
        "(294.181200, 287.224200, 317.059600)",
        "(293.808700, 286.167500, 317.541400)",
        "(293.576500, 285.251800, 317.723600)",
        "(293.213900, 284.516800, 317.683500)",
        "(292.685300, 283.829700, 317.841400)",
        "(292.434300, 283.599800, 317.738800)",
        "(291.879900, 283.373300, 317.415900)",
        "(291.195200, 282.973000, 317.350600)",
        "(290.560800, 282.884300, 317.064100)",
        "(289.852500, 283.220500, 316.301500)",
        "(289.413200, 283.369400, 316.063300)",
        "(288.557700, 283.720300, 315.538400)",
        "(287.850700, 283.864100, 315.219900)",
        "(287.118000, 283.615400, 315.515700)",
        "(286.344800, 283.959700, 315.022800)",
        "(285.975500, 284.247100, 314.710400)",
        "(285.273300, 283.883600, 315.412500)",
        "(284.634800, 283.757600, 315.718800)",
        "(284.036800, 284.433200, 315.141000)",
        "(283.162500, 284.285200, 315.624900)",
        "(282.618400, 283.855900, 316.338700)",
        "(281.916100, 283.348900, 317.351500)",
        "(281.581200, 283.206300, 317.788000)",
        "(281.371400, 283.271400, 318.156500)",
        "(281.107300, 284.196800, 317.491500)",
        "(280.937500, 284.498500, 317.354100)",
        "(280.433700, 283.689100, 318.861300)",
        "(279.909400, 282.611800, 320.784800)",
        "(279.746600, 283.070500, 320.829600)",
        "(279.812900, 284.310800, 320.027500)",
        "(279.824700, 284.665300, 319.942600)",
        "(279.727800, 284.886000, 320.494300)",
        "(279.656400, 285.338100, 320.648000)",
        "(279.719600, 287.189000, 319.205700)",
        "(279.796600, 287.740500, 319.187700)",
        "(279.803000, 287.926300, 319.404100)",
        "(280.014100, 290.022600, 318.090700)",
        "(280.469100, 292.285500, 316.210700)",
        "(280.841000, 293.601600, 315.319300)",
        "(281.201200, 295.500500, 314.005100)",
        "(281.469900, 296.577600, 313.179000)",
        "(282.038300, 298.126100, 312.124300)",
        "(282.551800, 298.958600, 311.647300)",
        "(283.104600, 299.594200, 311.423300)",
        "(283.546900, 299.566700, 311.784600)",
        "(283.729200, 299.308800, 312.281000)",
        "(284.123700, 298.692900, 313.230600)",
        "(284.636400, 299.018200, 313.123200)",
        "(285.456100, 299.346700, 312.854200)",
        "(286.241100, 298.704100, 313.450600)",
        "(286.504600, 298.198200, 313.972400)",
        "(286.961200, 297.208000, 315.279000)",
        "(287.530200, 296.926600, 315.380300)",
        "(288.121400, 296.245400, 315.838000)",
        "(288.799200, 295.424800, 316.658800)",
        "(289.245700, 295.353700, 316.626800)",
        "(290.141500, 295.315700, 316.108400)",
        "(290.680100, 294.494800, 316.555900)",
        "(291.066200, 293.263300, 317.407900)",
        "(291.538300, 292.041200, 317.842700)",
        "(291.691900, 291.286700, 318.301900)",
        "(292.014700, 289.824600, 319.324000)",
        "(292.623100, 288.737100, 319.546100)",
        "(293.239600, 287.694700, 319.744000)",
        "(293.339400, 286.231100, 320.592200)",
        "(293.360500, 284.695400, 321.648600)",
        "(293.323800, 284.197400, 321.896700)",
        "(293.267800, 283.531400, 321.974900)",
        "(293.245800, 282.997700, 321.680100)",
        "(293.036500, 282.348400, 321.720100)",
        "(292.479400, 281.411100, 322.330100)",
        "(292.267100, 280.933200, 322.577100)",
        "(291.921400, 280.123500, 322.901400)",
        "(291.523300, 280.149600, 322.457700)",
        "(290.959000, 280.448200, 321.607900)",
        "(290.581900, 280.443500, 321.432600)",
        "(289.688700, 280.230900, 321.410000)",
        "(288.882800, 279.637000, 321.760100)",
        "(288.082600, 279.078700, 322.151700)",
        "(287.447600, 278.671100, 322.403800)",
        "(286.964000, 278.862200, 321.932400)",
        "(286.686500, 279.162400, 321.495300)",
        "(286.001700, 279.678600, 320.955800)",
        "(285.245500, 279.916400, 320.742300)",
        "(284.631800, 279.552800, 321.208200)",
        "(284.006700, 279.399900, 321.575300)",
        "(283.742500, 279.492600, 321.572800)",
        "(283.328900, 279.738200, 321.421700)",
        "(282.782000, 280.644400, 320.701500)",
        "(282.183600, 281.714400, 319.978600)",
        "(281.619900, 282.078200, 319.987100)",
        "(281.316800, 282.421400, 319.855300)",
        "(280.804900, 283.023200, 319.798600)",
        "(280.400400, 283.944300, 319.371700)",
        "(280.168500, 285.240100, 318.665900)",
        "(280.098100, 286.886500, 317.488300)",
        "(280.074700, 287.778600, 316.829000)",
        "(280.065400, 289.194500, 316.072600)",
        "(279.974400, 291.213200, 314.803800)",
        "(279.853100, 293.171100, 313.316100)",
        "(279.876700, 295.238500, 311.946200)",
        "(280.026500, 296.566900, 310.896500)",
        "(280.470800, 298.638100, 309.219400)",
        "(280.735900, 299.839400, 308.638000)",
        "(280.937900, 300.901200, 308.066900)",
        "(281.112400, 301.930900, 307.347700)",
        "(281.657200, 303.219100, 306.469700)",
        "(282.348000, 304.815500, 305.179700)",
        "(282.963700, 305.382800, 304.662900)",
        "(283.383500, 305.567100, 304.908900)",
        "(283.560800, 305.188800, 305.439000)",
        "(284.253900, 303.935100, 306.956400)",
        "(285.069900, 303.926800, 307.031800)",
        "(285.703900, 304.479200, 306.434600)",
        "(286.520500, 302.968700, 308.064400)",
        "(286.937900, 302.262000, 308.853700)",
        "(287.819900, 300.807700, 309.963700)",
        "(288.728300, 299.292800, 311.132000)",
        "(289.704500, 297.743200, 312.481400)",
        "(290.727900, 296.876800, 313.024600)",
        "(291.332600, 296.476000, 313.191500)",
        "(292.300000, 296.858900, 312.082300)",
        "(292.760000, 295.335100, 312.430500)",
        "(292.827800, 292.696700, 315.044800)",
        "(292.968800, 290.580000, 316.462700)",
        "(293.167600, 289.610900, 316.725800)",
        "(293.646600, 287.369100, 317.961700)",
        "(294.091000, 284.590100, 320.011900)",
        "(293.997700, 282.521200, 321.212500)",
        "(293.929800, 280.839200, 322.113100)",
        "(293.886800, 280.138400, 322.446100)",
        "(293.529600, 279.199400, 322.618000)",
        "(292.835200, 279.389700, 322.042300)",
        "(291.999200, 279.761900, 321.303400)",
        "(291.167300, 280.003100, 320.802400)",
        "(290.772000, 280.073500, 320.632400)",
        "(290.059600, 280.449900, 320.136600)",
        "(289.325200, 280.887400, 319.509100)",
        "(288.548500, 281.030000, 319.438000)",
        "(287.830400, 281.089700, 319.671700)",
        "(287.459700, 281.621500, 319.298300)",
        "(286.734300, 282.543800, 318.688400)",
        "(286.052500, 283.311200, 318.377700)",
        "(285.464800, 284.381500, 317.629900)",
        "(285.030100, 286.129800, 316.266600)",
        "(284.887500, 286.869800, 315.761000)",
        "(284.649400, 288.046400, 315.200700)",
        "(284.498000, 289.569800, 314.189700)",
        "(284.552400, 291.877300, 312.395400)",
        "(284.608900, 293.800000, 310.904800)",
        "(284.619100, 294.796800, 310.216900)",
        "(284.660500, 296.205700, 309.296400)",
        "(284.641600, 297.870900, 308.263300)",
        "(284.777100, 299.176600, 307.393200)",
        "(285.097600, 300.832500, 306.289800)",
        "(285.259300, 301.860100, 305.512000)",
        "(285.574600, 303.663600, 303.980600)",
        "(286.013400, 304.874200, 303.139300)",
        "(286.290300, 306.047600, 302.407000)",
        "(286.648300, 306.544600, 302.120900)",
        "(286.861000, 306.579300, 302.190900)",
        "(287.227100, 305.915200, 302.932400)",
        "(287.529700, 305.169000, 303.925600)",
        "(288.044000, 304.074600, 305.047900)",
        "(288.599400, 302.202900, 306.813800)",
        "(288.827400, 301.178100, 307.847100)",
        "(289.324200, 299.577200, 309.400200)",
        "(290.084800, 298.154200, 310.452500)",
        "(290.672200, 296.019300, 311.982100)",
        "(291.073500, 293.484100, 314.397000)",
        "(291.237500, 292.251900, 315.506700)",
        "(291.572200, 290.140200, 317.119100)",
        "(291.966400, 287.911200, 318.893900)",
        "(292.278700, 285.967300, 320.404300)",
        "(292.343800, 284.452300, 321.248400)",
        "(292.247300, 283.694900, 321.737900)",
        "(291.929500, 281.983100, 323.094200)",
        "(291.656600, 280.615100, 324.040100)",
        "(291.395000, 279.366600, 324.711300)",
        "(290.818500, 278.901900, 324.994400)",
        "(290.483900, 278.854700, 324.851200)",
        "(289.859300, 278.919000, 324.489800)",
        "(289.246100, 279.573700, 323.431400)",
        "(288.742200, 280.090100, 322.627900)",
        "(288.137200, 280.452900, 322.239400)",
        "(287.927700, 280.415100, 322.231500)",
        "(287.451100, 280.519200, 322.114000)",
        "(287.006900, 280.571100, 321.999400)",
        "(286.349400, 281.216100, 321.427500)",
        "(285.639500, 282.196900, 320.569200)",
        "(285.334500, 282.496100, 320.285700)",
        "(284.616800, 282.674700, 320.153300)",
        "(283.984900, 282.788600, 320.468400)",
        "(283.805800, 283.030700, 320.683600)",
        "(283.632600, 284.798600, 319.466700)",
        "(283.564200, 285.880900, 318.479100)",
        "(283.429300, 287.988900, 316.652700)",
[truncated: 526,499 more chars]
