# Supplementary material for: Playing the mirror game in virtual reality with an autonomous character
Source: Sci Rep. 2022 Dec 9;12:21329. doi: 10.1038/s41598-022-25197-z (PMC9734752; doi:10.1038/s41598-022-25197-z)
Supplement: Supplementary file 2 — Supplementary Information 1. [file 41598_2022_25197_MOESM2_ESM.zip › Data/Couple19/baseline_player1.json]

{
    "isFemale": false,
    "eyesLevel": 1.681508183479309,
    "timestamps": [
        0.0,
        0.0200042724609375,
        0.040008544921875,
        0.05999755859375,
        0.0800018310546875,
        0.100006103515625,
        0.1199951171875,
        0.1399993896484375,
        0.160003662109375,
        0.1800079345703125,
        0.1999969482421875,
        0.220001220703125,
        0.2400054931640625,
        0.2599945068359375,
        0.279998779296875,
        0.3000030517578125,
        0.32000732421875,
        0.339996337890625,
        0.3600006103515625,
        0.3800048828125,
        0.4000091552734375,
        0.4199981689453125,
        0.44000244140625,
        0.4600067138671875,
        0.4799957275390625,
        0.5,
        0.5200042724609375,
        0.540008544921875,
        0.55999755859375,
        0.5800018310546875,
        0.600006103515625,
        0.6199951171875,
        0.6399993896484375,
        0.660003662109375,
        0.6800079345703125,
        0.6999969482421875,
        0.720001220703125,
        0.7400054931640625,
        0.7599945068359375,
        0.779998779296875,
        0.8000030517578125,
        0.82000732421875,
        0.839996337890625,
        0.8600006103515625,
        0.8800048828125,
        0.9000091552734375,
        0.9199981689453125,
        0.94000244140625,
        0.9600067138671875,
        0.9799957275390625,
        1.0,
        1.0200042724609376,
        1.040008544921875,
        1.05999755859375,
        1.0800018310546876,
        1.100006103515625,
        1.1199951171875,
        1.1399993896484376,
        1.160003662109375,
        1.1800079345703126,
        1.1999969482421876,
        1.220001220703125,
        1.2400054931640626,
        1.2599945068359376,
        1.279998779296875,
        1.3000030517578126,
        1.32000732421875,
        1.339996337890625,
        1.3600006103515626,
        1.3800048828125,
        1.4000091552734376,
        1.4199981689453126,
        1.44000244140625,
        1.4600067138671876,
        1.4799957275390626,
        1.5,
        1.5200042724609376,
        1.540008544921875,
        1.55999755859375,
        1.5800018310546876,
        1.600006103515625,
        1.6199951171875,
        1.6399993896484376,
        1.660003662109375,
        1.6800079345703126,
        1.6999969482421876,
        1.720001220703125,
        1.7400054931640626,
        1.7599945068359376,
        1.779998779296875,
        1.8000030517578126,
        1.82000732421875,
        1.839996337890625,
        1.8600006103515626,
        1.8800048828125,
        1.9000091552734376,
        1.9199981689453126,
        1.94000244140625,
        1.9600067138671876,
        1.9799957275390626,
        2.0,
        2.0200042724609377,
        2.040008544921875,
        2.05999755859375,
        2.0800018310546877,
        2.100006103515625,
        2.1199951171875,
        2.1399993896484377,
        2.160003662109375,
        2.1800079345703127,
        2.1999969482421877,
        2.220001220703125,
        2.2400054931640627,
        2.2599945068359377,
        2.279998779296875,
        2.3000030517578127,
        2.32000732421875,
        2.339996337890625,
        2.3600006103515627,
        2.3800048828125,
        2.4000091552734377,
        2.4199981689453127,
        2.44000244140625,
        2.4600067138671877,
        2.4799957275390627,
        2.5,
        2.5200042724609377,
        2.540008544921875,
        2.55999755859375,
        2.5800018310546877,
        2.600006103515625,
        2.6199951171875,
        2.6399993896484377,
        2.660003662109375,
        2.6800079345703127,
        2.6999969482421877,
        2.720001220703125,
        2.7400054931640627,
        2.7599945068359377,
        2.779998779296875,
        2.8000030517578127,
        2.82000732421875,
        2.839996337890625,
        2.8600006103515627,
        2.8800048828125,
        2.9000091552734377,
        2.9199981689453127,
        2.94000244140625,
        2.9600067138671877,
        2.9799957275390627,
        3.0,
        3.0200042724609377,
        3.040008544921875,
        3.05999755859375,
        3.0800018310546877,
        3.100006103515625,
        3.1199951171875,
        3.1399993896484377,
        3.160003662109375,
        3.1800079345703127,
        3.1999969482421877,
        3.220001220703125,
        3.2400054931640627,
        3.2599945068359377,
        3.279998779296875,
        3.3000030517578127,
        3.32000732421875,
        3.339996337890625,
        3.3600006103515627,
        3.3800048828125,
        3.4000091552734377,
        3.4199981689453127,
        3.44000244140625,
        3.4600067138671877,
        3.4799957275390627,
        3.5,
        3.5200042724609377,
        3.540008544921875,
        3.55999755859375,
        3.5800018310546877,
        3.600006103515625,
        3.6199951171875,
        3.6399993896484377,
        3.660003662109375,
        3.6800079345703127,
        3.6999969482421877,
        3.720001220703125,
        3.7400054931640627,
        3.7599945068359377,
        3.779998779296875,
        3.8000030517578127,
        3.82000732421875,
        3.839996337890625,
        3.8600006103515627,
        3.8800048828125,
        3.9000091552734377,
        3.9199981689453127,
        3.94000244140625,
        3.9600067138671877,
        3.9799957275390627,
        4.0,
        4.0200042724609379,
        4.040008544921875,
        4.05999755859375,
        4.0800018310546879,
        4.100006103515625,
        4.1199951171875,
        4.1399993896484379,
        4.160003662109375,
        4.1800079345703129,
        4.1999969482421879,
        4.220001220703125,
        4.2400054931640629,
        4.2599945068359379,
        4.279998779296875,
        4.3000030517578129,
        4.32000732421875,
        4.339996337890625,
        4.3600006103515629,
        4.3800048828125,
        4.4000091552734379,
        4.4199981689453129,
        4.44000244140625,
        4.4600067138671879,
        4.4799957275390629,
        4.5,
        4.5200042724609379,
        4.540008544921875,
        4.55999755859375,
        4.5800018310546879,
        4.600006103515625,
        4.6199951171875,
        4.6399993896484379,
        4.660003662109375,
        4.6800079345703129,
        4.6999969482421879,
        4.720001220703125,
        4.7400054931640629,
        4.7599945068359379,
        4.779998779296875,
        4.8000030517578129,
        4.82000732421875,
        4.839996337890625,
        4.8600006103515629,
        4.8800048828125,
        4.9000091552734379,
        4.9199981689453129,
        4.94000244140625,
        4.9600067138671879,
        4.9799957275390629,
        5.0,
        5.0200042724609379,
        5.040008544921875,
        5.05999755859375,
        5.0800018310546879,
        5.100006103515625,
        5.1199951171875,
        5.1399993896484379,
        5.160003662109375,
        5.1800079345703129,
        5.1999969482421879,
        5.220001220703125,
        5.2400054931640629,
        5.2599945068359379,
        5.279998779296875,
        5.3000030517578129,
        5.32000732421875,
        5.339996337890625,
        5.3600006103515629,
        5.3800048828125,
        5.4000091552734379,
        5.4199981689453129,
        5.44000244140625,
        5.4600067138671879,
        5.4799957275390629,
        5.5,
        5.5200042724609379,
        5.540008544921875,
        5.55999755859375,
        5.5800018310546879,
        5.600006103515625,
        5.6199951171875,
        5.6399993896484379,
        5.660003662109375,
        5.6800079345703129,
        5.6999969482421879,
        5.720001220703125,
        5.7400054931640629,
        5.7599945068359379,
        5.779998779296875,
        5.8000030517578129,
        5.82000732421875,
        5.839996337890625,
        5.8600006103515629,
        5.8800048828125,
        5.9000091552734379,
        5.9199981689453129,
        5.94000244140625,
        5.9600067138671879,
        5.9799957275390629,
        6.0,
        6.0200042724609379,
        6.040008544921875,
        6.05999755859375,
        6.0800018310546879,
        6.100006103515625,
        6.1199951171875,
        6.1399993896484379,
        6.160003662109375,
        6.1800079345703129,
        6.1999969482421879,
        6.220001220703125,
        6.2400054931640629,
        6.2599945068359379,
        6.279998779296875,
        6.3000030517578129,
        6.32000732421875,
        6.339996337890625,
        6.3600006103515629,
        6.3800048828125,
        6.4000091552734379,
        6.4199981689453129,
        6.44000244140625,
        6.4600067138671879,
        6.4799957275390629,
        6.5,
        6.5200042724609379,
        6.540008544921875,
        6.55999755859375,
        6.5800018310546879,
        6.600006103515625,
        6.6199951171875,
        6.6399993896484379,
        6.660003662109375,
        6.6800079345703129,
        6.6999969482421879,
        6.720001220703125,
        6.7400054931640629,
        6.7599945068359379,
        6.779998779296875,
        6.8000030517578129,
        6.82000732421875,
        6.839996337890625,
        6.8600006103515629,
        6.8800048828125,
        6.9000091552734379,
        6.9199981689453129,
        6.94000244140625,
        6.9600067138671879,
        6.9799957275390629,
        7.0,
        7.0200042724609379,
        7.040008544921875,
        7.05999755859375,
        7.0800018310546879,
        7.100006103515625,
        7.1199951171875,
        7.1399993896484379,
        7.160003662109375,
        7.1800079345703129,
        7.1999969482421879,
        7.220001220703125,
        7.2400054931640629,
        7.2599945068359379,
        7.279998779296875,
        7.3000030517578129,
        7.32000732421875,
        7.339996337890625,
        7.3600006103515629,
        7.3800048828125,
        7.4000091552734379,
        7.4199981689453129,
        7.44000244140625,
        7.4600067138671879,
        7.4799957275390629,
        7.5,
        7.5200042724609379,
        7.540008544921875,
        7.55999755859375,
        7.5800018310546879,
        7.600006103515625,
        7.6199951171875,
        7.6399993896484379,
        7.660003662109375,
        7.6800079345703129,
        7.6999969482421879,
        7.720001220703125,
        7.7400054931640629,
        7.7599945068359379,
        7.779998779296875,
        7.8000030517578129,
        7.82000732421875,
        7.839996337890625,
        7.8600006103515629,
        7.8800048828125,
        7.9000091552734379,
        7.9199981689453129,
        7.94000244140625,
        7.9600067138671879,
        7.9799957275390629,
        8.0,
        8.020004272460938,
        8.040008544921875,
        8.05999755859375,
        8.080001831054688,
        8.100006103515625,
        8.1199951171875,
        8.139999389648438,
        8.160003662109375,
        8.180007934570313,
        8.199996948242188,
        8.220001220703125,
        8.240005493164063,
        8.259994506835938,
        8.279998779296875,
        8.300003051757813,
        8.32000732421875,
        8.339996337890625,
        8.360000610351563,
        8.3800048828125,
        8.400009155273438,
        8.419998168945313,
        8.44000244140625,
        8.460006713867188,
        8.479995727539063,
        8.5,
        8.520004272460938,
        8.540008544921875,
        8.55999755859375,
        8.580001831054688,
        8.600006103515625,
        8.6199951171875,
        8.639999389648438,
        8.660003662109375,
        8.680007934570313,
        8.699996948242188,
        8.720001220703125,
        8.740005493164063,
        8.759994506835938,
        8.779998779296875,
        8.800003051757813,
        8.82000732421875,
        8.839996337890625,
        8.860000610351563,
        8.8800048828125,
        8.900009155273438,
        8.919998168945313,
        8.94000244140625,
        8.960006713867188,
        8.979995727539063,
        9.0,
        9.020004272460938,
        9.040008544921875,
        9.05999755859375,
        9.080001831054688,
        9.100006103515625,
        9.1199951171875,
        9.139999389648438,
        9.160003662109375,
        9.180007934570313,
        9.199996948242188,
        9.220001220703125,
        9.240005493164063,
        9.259994506835938,
        9.279998779296875,
        9.300003051757813,
        9.32000732421875,
        9.339996337890625,
        9.360000610351563,
        9.3800048828125,
        9.400009155273438,
        9.419998168945313,
        9.44000244140625,
        9.460006713867188,
        9.479995727539063,
        9.5,
        9.520004272460938,
        9.540008544921875,
        9.55999755859375,
        9.580001831054688,
        9.600006103515625,
        9.6199951171875,
        9.639999389648438,
        9.660003662109375,
        9.680007934570313,
        9.699996948242188,
        9.720001220703125,
        9.740005493164063,
        9.759994506835938,
        9.779998779296875,
        9.800003051757813,
        9.82000732421875,
        9.839996337890625,
        9.860000610351563,
        9.8800048828125,
        9.900009155273438,
        9.919998168945313,
        9.94000244140625,
        9.960006713867188,
        9.979995727539063,
        10.0,
        10.020004272460938,
        10.040008544921875,
        10.05999755859375,
        10.080001831054688,
        10.100006103515625,
        10.1199951171875,
        10.139999389648438,
        10.160003662109375,
        10.180007934570313,
        10.199996948242188,
        10.220001220703125,
        10.240005493164063,
        10.259994506835938,
        10.279998779296875,
        10.300003051757813,
        10.32000732421875,
        10.339996337890625,
        10.360000610351563,
        10.3800048828125,
        10.400009155273438,
        10.419998168945313,
        10.44000244140625,
        10.460006713867188,
        10.479995727539063,
        10.5,
        10.520004272460938,
        10.540008544921875,
        10.55999755859375,
        10.580001831054688,
        10.600006103515625,
        10.6199951171875,
        10.639999389648438,
        10.660003662109375,
        10.680007934570313,
        10.699996948242188,
        10.720001220703125,
        10.740005493164063,
        10.759994506835938,
        10.779998779296875,
        10.800003051757813,
        10.82000732421875,
        10.839996337890625,
        10.860000610351563,
        10.8800048828125,
        10.900009155273438,
        10.919998168945313,
        10.94000244140625,
        10.960006713867188,
        10.979995727539063,
        11.0,
        11.020004272460938,
        11.040008544921875,
        11.05999755859375,
        11.080001831054688,
        11.100006103515625,
        11.1199951171875,
        11.139999389648438,
        11.160003662109375,
        11.180007934570313,
        11.199996948242188,
        11.220001220703125,
        11.240005493164063,
        11.259994506835938,
        11.279998779296875,
        11.300003051757813,
        11.32000732421875,
        11.339996337890625,
        11.360000610351563,
        11.3800048828125,
        11.400009155273438,
        11.419998168945313,
        11.44000244140625,
        11.460006713867188,
        11.479995727539063,
        11.5,
        11.520004272460938,
        11.540008544921875,
        11.55999755859375,
        11.580001831054688,
        11.600006103515625,
        11.6199951171875,
        11.639999389648438,
        11.660003662109375,
        11.680007934570313,
        11.699996948242188,
        11.720001220703125,
        11.740005493164063,
        11.759994506835938,
        11.779998779296875,
        11.800003051757813,
        11.82000732421875,
        11.839996337890625,
        11.860000610351563,
        11.8800048828125,
        11.900009155273438,
        11.919998168945313,
        11.94000244140625,
        11.960006713867188,
        11.979995727539063,
        12.0,
        12.020004272460938,
        12.040008544921875,
        12.05999755859375,
        12.080001831054688,
        12.100006103515625,
        12.1199951171875,
        12.139999389648438,
        12.160003662109375,
        12.180007934570313,
        12.199996948242188,
        12.220001220703125,
        12.240005493164063,
        12.259994506835938,
        12.279998779296875,
        12.300003051757813,
        12.32000732421875,
        12.339996337890625,
        12.360000610351563,
        12.3800048828125,
        12.400009155273438,
        12.419998168945313,
        12.44000244140625,
        12.460006713867188,
        12.479995727539063,
        12.5,
        12.520004272460938,
        12.540008544921875,
        12.55999755859375,
        12.580001831054688,
        12.600006103515625,
        12.6199951171875,
        12.639999389648438,
        12.660003662109375,
        12.680007934570313,
        12.699996948242188,
        12.720001220703125,
        12.740005493164063,
        12.759994506835938,
        12.779998779296875,
        12.800003051757813,
        12.82000732421875,
        12.839996337890625,
        12.860000610351563,
        12.8800048828125,
        12.899993896484375,
        12.919998168945313,
        12.94000244140625,
        12.960006713867188,
        12.979995727539063,
        13.0,
        13.020004272460938,
        13.040008544921875,
        13.05999755859375,
        13.080001831054688,
        13.100006103515625,
        13.1199951171875,
        13.139999389648438,
        13.160003662109375,
        13.180007934570313,
        13.199996948242188,
        13.220001220703125,
        13.240005493164063,
        13.259994506835938,
        13.279998779296875,
        13.300003051757813,
        13.32000732421875,
        13.339996337890625,
        13.360000610351563,
        13.3800048828125,
        13.399993896484375,
        13.419998168945313,
        13.44000244140625,
        13.460006713867188,
        13.479995727539063,
        13.5,
        13.520004272460938,
        13.540008544921875,
        13.55999755859375,
        13.580001831054688,
        13.600006103515625,
        13.6199951171875,
        13.639999389648438,
        13.660003662109375,
        13.680007934570313,
        13.699996948242188,
        13.720001220703125,
        13.740005493164063,
        13.759994506835938,
        13.779998779296875,
        13.800003051757813,
        13.82000732421875,
        13.839996337890625,
        13.860000610351563,
        13.8800048828125,
        13.899993896484375,
        13.919998168945313,
        13.94000244140625,
        13.960006713867188,
        13.979995727539063,
        14.0,
        14.020004272460938,
        14.040008544921875,
        14.05999755859375,
        14.080001831054688,
        14.100006103515625,
        14.1199951171875,
        14.139999389648438,
        14.160003662109375,
        14.180007934570313,
        14.199996948242188,
        14.220001220703125,
        14.240005493164063,
        14.259994506835938,
        14.279998779296875,
        14.300003051757813,
        14.32000732421875,
        14.339996337890625,
        14.360000610351563,
        14.3800048828125,
        14.399993896484375,
        14.419998168945313,
        14.44000244140625,
        14.460006713867188,
        14.479995727539063,
        14.5,
        14.520004272460938,
        14.540008544921875,
        14.55999755859375,
        14.580001831054688,
        14.600006103515625,
        14.6199951171875,
        14.639999389648438,
        14.660003662109375,
        14.680007934570313,
        14.699996948242188,
        14.720001220703125,
        14.740005493164063,
        14.759994506835938,
        14.779998779296875,
        14.800003051757813,
        14.82000732421875,
        14.839996337890625,
        14.860000610351563,
        14.8800048828125,
        14.899993896484375,
        14.919998168945313,
        14.94000244140625,
        14.960006713867188,
        14.979995727539063,
        15.0,
        15.020004272460938,
        15.040008544921875,
        15.05999755859375,
        15.080001831054688,
        15.100006103515625,
        15.1199951171875,
        15.139999389648438,
        15.160003662109375,
        15.180007934570313,
        15.199996948242188,
        15.220001220703125,
        15.240005493164063,
        15.259994506835938,
        15.279998779296875,
        15.300003051757813,
        15.32000732421875,
        15.339996337890625,
        15.360000610351563,
        15.3800048828125,
        15.399993896484375,
        15.419998168945313,
        15.44000244140625,
        15.460006713867188,
        15.479995727539063,
        15.5,
        15.520004272460938,
        15.540008544921875,
        15.55999755859375,
        15.580001831054688,
        15.600006103515625,
        15.6199951171875,
        15.639999389648438,
        15.660003662109375,
        15.680007934570313,
        15.699996948242188,
        15.720001220703125,
        15.740005493164063,
        15.759994506835938,
        15.779998779296875,
        15.800003051757813,
        15.82000732421875,
        15.839996337890625,
        15.860000610351563,
        15.8800048828125,
        15.899993896484375,
        15.919998168945313,
        15.94000244140625,
        15.960006713867188,
        15.979995727539063,
        16.0,
        16.020004272460939,
        16.040008544921876,
        16.05999755859375,
        16.080001831054689,
        16.100006103515626,
        16.1199951171875,
        16.139999389648439,
        16.160003662109376,
        16.180007934570314,
        16.199996948242189,
        16.220001220703126,
        16.240005493164064,
        16.259994506835939,
        16.279998779296876,
        16.300003051757814,
        16.32000732421875,
        16.339996337890626,
        16.360000610351564,
        16.3800048828125,
        16.399993896484376,
        16.419998168945314,
        16.44000244140625,
        16.460006713867189,
        16.479995727539064,
        16.5,
        16.520004272460939,
        16.540008544921876,
        16.55999755859375,
        16.580001831054689,
        16.600006103515626,
        16.6199951171875,
        16.639999389648439,
        16.660003662109376,
        16.680007934570314,
        16.699996948242189,
        16.720001220703126,
        16.740005493164064,
        16.759994506835939,
        16.779998779296876,
        16.800003051757814,
        16.82000732421875,
        16.839996337890626,
        16.860000610351564,
        16.8800048828125,
        16.899993896484376,
        16.919998168945314,
        16.94000244140625,
        16.960006713867189,
        16.979995727539064,
        17.0,
        17.020004272460939,
        17.040008544921876,
        17.05999755859375,
        17.080001831054689,
        17.100006103515626,
        17.1199951171875,
        17.139999389648439,
        17.160003662109376,
        17.180007934570314,
        17.199996948242189,
        17.220001220703126,
        17.240005493164064,
        17.259994506835939,
        17.279998779296876,
        17.300003051757814,
        17.32000732421875,
        17.339996337890626,
        17.360000610351564,
        17.3800048828125,
        17.399993896484376,
        17.419998168945314,
        17.44000244140625,
        17.460006713867189,
        17.479995727539064,
        17.5,
        17.520004272460939,
        17.540008544921876,
        17.55999755859375,
        17.580001831054689,
        17.600006103515626,
        17.6199951171875,
        17.639999389648439,
        17.660003662109376,
        17.680007934570314,
        17.699996948242189,
        17.720001220703126,
        17.740005493164064,
        17.759994506835939,
        17.779998779296876,
        17.800003051757814,
        17.82000732421875,
        17.839996337890626,
        17.860000610351564,
        17.8800048828125,
        17.899993896484376,
        17.919998168945314,
        17.94000244140625,
        17.960006713867189,
        17.979995727539064,
        18.0,
        18.020004272460939,
        18.040008544921876,
        18.05999755859375,
        18.080001831054689,
        18.100006103515626,
        18.1199951171875,
        18.139999389648439,
        18.160003662109376,
        18.180007934570314,
        18.199996948242189,
        18.220001220703126,
        18.240005493164064,
        18.259994506835939,
        18.279998779296876,
        18.300003051757814,
        18.32000732421875,
        18.339996337890626,
        18.360000610351564,
        18.3800048828125,
        18.399993896484376,
        18.419998168945314,
        18.44000244140625,
        18.460006713867189,
        18.479995727539064,
        18.5,
        18.520004272460939,
        18.540008544921876,
        18.55999755859375,
        18.580001831054689,
        18.600006103515626,
        18.6199951171875,
        18.639999389648439,
        18.660003662109376,
        18.680007934570314,
        18.699996948242189,
        18.720001220703126,
        18.740005493164064,
        18.759994506835939,
        18.779998779296876,
        18.800003051757814,
        18.82000732421875,
        18.839996337890626,
        18.860000610351564,
        18.8800048828125,
        18.899993896484376,
        18.919998168945314,
        18.94000244140625,
        18.960006713867189,
        18.979995727539064,
        19.0,
        19.020004272460939,
        19.040008544921876,
        19.05999755859375,
        19.080001831054689,
        19.100006103515626,
        19.1199951171875,
        19.139999389648439,
        19.160003662109376,
        19.180007934570314,
        19.199996948242189,
        19.220001220703126,
        19.240005493164064,
        19.259994506835939,
        19.279998779296876,
        19.300003051757814,
        19.32000732421875,
        19.339996337890626,
        19.360000610351564,
        19.3800048828125,
        19.399993896484376,
        19.419998168945314,
        19.44000244140625,
        19.460006713867189,
        19.479995727539064,
        19.5,
        19.520004272460939,
        19.540008544921876,
        19.55999755859375,
        19.580001831054689,
        19.600006103515626,
        19.6199951171875,
        19.639999389648439,
        19.660003662109376,
        19.680007934570314,
        19.699996948242189,
        19.720001220703126,
        19.740005493164064,
        19.759994506835939,
        19.779998779296876,
        19.800003051757814,
        19.82000732421875,
        19.839996337890626,
        19.860000610351564,
        19.8800048828125,
        19.899993896484376,
        19.919998168945314,
        19.94000244140625,
        19.960006713867189,
        19.979995727539064,
        20.0,
        20.020004272460939,
        20.040008544921876,
        20.05999755859375,
        20.080001831054689,
        20.100006103515626,
        20.1199951171875,
        20.139999389648439,
        20.160003662109376,
        20.180007934570314,
        20.199996948242189,
        20.220001220703126,
        20.240005493164064,
        20.259994506835939,
        20.279998779296876,
        20.300003051757814,
        20.32000732421875,
        20.339996337890626,
        20.360000610351564,
        20.3800048828125,
        20.399993896484376,
        20.419998168945314,
        20.44000244140625,
        20.460006713867189,
        20.479995727539064,
        20.5,
        20.520004272460939,
        20.540008544921876,
        20.55999755859375,
        20.580001831054689,
        20.600006103515626,
        20.6199951171875,
        20.639999389648439,
        20.660003662109376,
        20.680007934570314,
        20.699996948242189,
        20.720001220703126,
        20.740005493164064,
        20.759994506835939,
        20.779998779296876,
        20.800003051757814,
        20.82000732421875,
        20.839996337890626,
        20.860000610351564,
        20.8800048828125,
        20.899993896484376,
        20.919998168945314,
        20.94000244140625,
        20.960006713867189,
        20.979995727539064,
        21.0,
        21.020004272460939,
        21.040008544921876,
        21.05999755859375,
        21.080001831054689,
        21.100006103515626,
        21.1199951171875,
        21.139999389648439,
        21.160003662109376,
        21.180007934570314,
        21.199996948242189,
        21.220001220703126,
        21.240005493164064,
        21.259994506835939,
        21.279998779296876,
        21.300003051757814,
        21.32000732421875,
        21.339996337890626,
        21.360000610351564,
        21.3800048828125,
        21.399993896484376,
        21.419998168945314,
        21.44000244140625,
        21.460006713867189,
        21.479995727539064,
        21.5,
        21.520004272460939,
        21.540008544921876,
        21.55999755859375,
        21.580001831054689,
        21.600006103515626,
        21.6199951171875,
        21.639999389648439,
        21.660003662109376,
        21.680007934570314,
        21.699996948242189,
        21.720001220703126,
        21.740005493164064,
        21.759994506835939,
        21.779998779296876,
        21.800003051757814,
        21.82000732421875,
        21.839996337890626,
        21.860000610351564,
        21.8800048828125,
        21.899993896484376,
        21.919998168945314,
        21.94000244140625,
        21.960006713867189,
        21.979995727539064,
        22.0,
        22.020004272460939,
        22.040008544921876,
        22.05999755859375,
        22.080001831054689,
        22.100006103515626,
        22.1199951171875,
        22.139999389648439,
        22.160003662109376,
        22.180007934570314,
        22.199996948242189,
        22.220001220703126,
        22.240005493164064,
        22.259994506835939,
        22.279998779296876,
        22.300003051757814,
        22.32000732421875,
        22.339996337890626,
        22.360000610351564,
        22.3800048828125,
        22.399993896484376,
        22.419998168945314,
        22.44000244140625,
        22.460006713867189,
        22.479995727539064,
        22.5,
        22.520004272460939,
        22.540008544921876,
        22.55999755859375,
        22.580001831054689,
        22.600006103515626,
        22.6199951171875,
        22.639999389648439,
        22.660003662109376,
        22.680007934570314,
        22.699996948242189,
        22.720001220703126,
        22.740005493164064,
        22.759994506835939,
        22.779998779296876,
        22.800003051757814,
        22.82000732421875,
        22.839996337890626,
        22.860000610351564,
        22.8800048828125,
        22.899993896484376,
        22.919998168945314,
        22.94000244140625,
        22.960006713867189,
        22.979995727539064,
        23.0,
        23.020004272460939,
        23.040008544921876,
        23.05999755859375,
        23.080001831054689,
        23.100006103515626,
        23.1199951171875,
        23.139999389648439,
        23.160003662109376,
        23.180007934570314,
        23.199996948242189,
        23.220001220703126,
        23.240005493164064,
        23.259994506835939,
        23.279998779296876,
        23.300003051757814,
        23.32000732421875,
        23.339996337890626,
        23.360000610351564,
        23.3800048828125,
        23.399993896484376,
        23.419998168945314,
        23.44000244140625,
        23.460006713867189,
        23.479995727539064,
        23.5,
        23.520004272460939,
        23.540008544921876,
        23.55999755859375,
        23.580001831054689,
        23.600006103515626,
        23.6199951171875,
        23.639999389648439,
        23.660003662109376,
        23.680007934570314,
        23.699996948242189,
        23.720001220703126,
        23.740005493164064,
        23.759994506835939,
        23.779998779296876,
        23.800003051757814,
        23.82000732421875,
        23.839996337890626,
        23.860000610351564,
        23.8800048828125,
        23.899993896484376,
        23.919998168945314,
        23.94000244140625,
        23.960006713867189,
        23.979995727539064,
        24.0,
        24.020004272460939,
        24.040008544921876,
        24.05999755859375,
        24.080001831054689,
        24.100006103515626,
        24.1199951171875,
        24.139999389648439,
        24.160003662109376,
        24.180007934570314,
        24.199996948242189,
        24.220001220703126,
        24.240005493164064,
        24.259994506835939,
        24.279998779296876,
        24.300003051757814,
        24.32000732421875,
        24.339996337890626,
        24.360000610351564,
        24.3800048828125,
        24.399993896484376,
        24.419998168945314,
        24.44000244140625,
        24.460006713867189,
        24.479995727539064,
        24.5,
        24.520004272460939,
        24.540008544921876,
        24.55999755859375,
        24.580001831054689,
        24.600006103515626,
        24.6199951171875,
        24.639999389648439,
        24.660003662109376,
        24.680007934570314,
        24.699996948242189,
        24.720001220703126,
        24.740005493164064,
        24.759994506835939,
        24.779998779296876,
        24.800003051757814,
        24.82000732421875,
        24.839996337890626,
        24.860000610351564,
        24.8800048828125,
        24.899993896484376,
        24.919998168945314,
        24.94000244140625,
        24.960006713867189,
        24.979995727539064,
        25.0,
        25.020004272460939,
        25.040008544921876,
        25.05999755859375,
        25.080001831054689,
        25.100006103515626,
        25.1199951171875,
        25.139999389648439,
        25.160003662109376,
        25.180007934570314,
        25.199996948242189,
        25.220001220703126,
        25.240005493164064,
        25.259994506835939,
        25.279998779296876,
        25.300003051757814,
        25.32000732421875,
        25.339996337890626,
        25.360000610351564,
        25.3800048828125,
        25.399993896484376,
        25.419998168945314,
        25.44000244140625,
        25.460006713867189,
        25.479995727539064,
        25.5,
        25.520004272460939,
        25.540008544921876,
        25.55999755859375,
        25.580001831054689,
        25.600006103515626,
        25.6199951171875,
        25.639999389648439,
        25.660003662109376,
        25.680007934570314,
        25.699996948242189,
        25.720001220703126,
        25.740005493164064,
        25.759994506835939,
        25.779998779296876,
        25.800003051757814,
        25.82000732421875,
        25.839996337890626,
        25.860000610351564,
        25.8800048828125,
        25.899993896484376,
        25.919998168945314,
        25.94000244140625,
        25.960006713867189,
        25.979995727539064,
        26.0,
        26.020004272460939,
        26.040008544921876,
        26.05999755859375,
        26.080001831054689,
        26.100006103515626,
        26.1199951171875,
        26.139999389648439,
        26.160003662109376,
        26.180007934570314,
        26.199996948242189,
        26.220001220703126,
        26.240005493164064,
        26.259994506835939,
        26.279998779296876,
        26.300003051757814,
        26.32000732421875,
        26.339996337890626,
        26.360000610351564,
        26.3800048828125,
        26.399993896484376,
        26.419998168945314,
        26.44000244140625,
        26.460006713867189,
        26.479995727539064,
        26.5,
        26.520004272460939,
        26.540008544921876,
        26.55999755859375,
        26.580001831054689,
        26.600006103515626,
        26.6199951171875,
        26.639999389648439,
        26.660003662109376,
        26.680007934570314,
        26.699996948242189,
        26.720001220703126,
        26.740005493164064,
        26.759994506835939,
        26.779998779296876,
        26.800003051757814,
        26.82000732421875,
        26.839996337890626,
        26.860000610351564,
        26.8800048828125,
        26.899993896484376,
        26.919998168945314,
        26.94000244140625,
        26.960006713867189,
        26.979995727539064,
        27.0,
        27.020004272460939,
        27.040008544921876,
        27.05999755859375,
        27.080001831054689,
        27.100006103515626,
        27.1199951171875,
        27.139999389648439,
        27.160003662109376,
        27.180007934570314,
        27.199996948242189,
        27.220001220703126,
        27.240005493164064,
        27.259994506835939,
        27.279998779296876,
        27.300003051757814,
        27.32000732421875,
        27.339996337890626,
        27.360000610351564,
        27.3800048828125,
        27.399993896484376,
        27.419998168945314,
        27.44000244140625,
        27.460006713867189,
        27.479995727539064,
        27.5,
        27.520004272460939,
        27.540008544921876,
        27.55999755859375,
        27.580001831054689,
        27.600006103515626,
        27.6199951171875,
        27.639999389648439,
        27.660003662109376,
        27.680007934570314,
        27.699996948242189,
        27.720001220703126,
        27.740005493164064,
        27.759994506835939,
        27.779998779296876,
        27.800003051757814,
        27.82000732421875,
        27.839996337890626,
        27.860000610351564,
        27.8800048828125,
        27.899993896484376,
        27.919998168945314,
        27.94000244140625,
        27.960006713867189,
        27.979995727539064,
        28.0,
        28.020004272460939,
        28.040008544921876,
        28.05999755859375,
        28.080001831054689,
        28.100006103515626,
        28.1199951171875,
        28.139999389648439,
        28.160003662109376,
        28.180007934570314,
        28.199996948242189,
        28.220001220703126,
        28.240005493164064,
        28.259994506835939,
        28.279998779296876,
        28.300003051757814,
        28.32000732421875,
        28.339996337890626,
        28.360000610351564,
        28.3800048828125,
        28.399993896484376,
        28.419998168945314,
        28.44000244140625,
        28.460006713867189,
        28.479995727539064,
        28.5,
        28.520004272460939,
        28.540008544921876,
        28.55999755859375,
        28.580001831054689,
        28.600006103515626,
        28.6199951171875,
        28.639999389648439,
        28.660003662109376,
        28.680007934570314,
        28.699996948242189,
        28.720001220703126,
        28.740005493164064,
        28.759994506835939,
        28.779998779296876,
        28.800003051757814,
        28.82000732421875,
        28.839996337890626,
        28.860000610351564,
        28.8800048828125,
        28.899993896484376,
        28.919998168945314,
        28.94000244140625,
        28.960006713867189,
        28.979995727539064,
        29.0,
        29.020004272460939,
        29.040008544921876,
        29.05999755859375,
        29.080001831054689,
        29.100006103515626,
        29.1199951171875,
        29.139999389648439,
        29.160003662109376,
        29.180007934570314,
        29.199996948242189,
        29.220001220703126,
        29.240005493164064,
        29.259994506835939,
        29.279998779296876,
        29.300003051757814,
        29.32000732421875,
        29.339996337890626,
        29.360000610351564,
        29.3800048828125,
        29.399993896484376,
        29.419998168945314,
        29.44000244140625,
        29.460006713867189,
        29.479995727539064,
        29.5,
        29.520004272460939,
        29.540008544921876,
        29.55999755859375,
        29.580001831054689,
        29.600006103515626,
        29.6199951171875,
        29.639999389648439,
        29.660003662109376,
        29.680007934570314,
        29.699996948242189,
        29.720001220703126,
        29.740005493164064,
        29.759994506835939,
        29.779998779296876,
        29.800003051757814,
        29.82000732421875,
        29.839996337890626,
        29.860000610351564,
        29.8800048828125,
        29.899993896484376,
        29.919998168945314,
        29.94000244140625,
        29.960006713867189,
        29.979995727539064,
        30.0,
        30.020004272460939,
        30.040008544921876,
        30.05999755859375,
        30.080001831054689,
        30.100006103515626,
        30.1199951171875,
        30.139999389648439,
        30.160003662109376,
        30.180007934570314,
        30.199996948242189,
        30.220001220703126,
        30.240005493164064,
        30.259994506835939,
        30.279998779296876,
        30.300003051757814,
        30.32000732421875,
        30.339996337890626,
        30.360000610351564,
        30.3800048828125,
        30.399993896484376,
        30.419998168945314,
        30.44000244140625,
        30.460006713867189,
        30.479995727539064,
        30.5,
        30.520004272460939,
        30.540008544921876,
        30.55999755859375,
        30.580001831054689,
        30.600006103515626,
        30.6199951171875,
        30.639999389648439,
        30.660003662109376,
        30.680007934570314,
        30.699996948242189,
        30.720001220703126,
        30.740005493164064,
        30.759994506835939,
        30.779998779296876,
        30.800003051757814,
        30.82000732421875,
        30.839996337890626,
        30.860000610351564,
        30.8800048828125,
        30.899993896484376,
        30.919998168945314,
        30.94000244140625,
        30.960006713867189,
        30.979995727539064,
        31.0,
        31.020004272460939,
        31.040008544921876,
        31.05999755859375,
        31.080001831054689,
        31.100006103515626,
        31.1199951171875,
        31.139999389648439,
        31.160003662109376,
        31.180007934570314,
        31.199996948242189,
        31.220001220703126,
        31.240005493164064,
        31.259994506835939,
        31.279998779296876,
        31.300003051757814,
        31.32000732421875,
        31.339996337890626,
        31.360000610351564,
        31.3800048828125,
        31.399993896484376,
        31.419998168945314,
        31.44000244140625,
        31.460006713867189,
        31.479995727539064,
        31.5,
        31.520004272460939,
        31.540008544921876,
        31.55999755859375,
        31.580001831054689,
        31.600006103515626,
        31.6199951171875,
        31.639999389648439,
        31.660003662109376,
        31.680007934570314,
        31.699996948242189,
        31.720001220703126,
        31.740005493164064,
        31.759994506835939,
        31.779998779296876,
        31.800003051757814,
        31.82000732421875,
        31.839996337890626,
        31.860000610351564,
        31.8800048828125,
        31.899993896484376,
        31.919998168945314,
        31.94000244140625,
        31.960006713867189,
        31.979995727539064,
        32.0,
        32.02000427246094,
        32.040008544921878,
        32.05999755859375,
        32.08000183105469,
        32.100006103515628,
        32.1199951171875,
        32.13999938964844,
        32.160003662109378,
        32.18000793457031,
        32.19999694824219,
        32.220001220703128,
        32.24000549316406,
        32.25999450683594,
        32.279998779296878,
        32.30000305175781,
        32.32000732421875,
        32.339996337890628,
        32.36000061035156,
        32.3800048828125,
        32.399993896484378,
        32.41999816894531,
        32.44000244140625,
        32.46000671386719,
        32.47999572753906,
        32.5,
        32.52000427246094,
        32.540008544921878,
        32.55999755859375,
        32.58000183105469,
        32.600006103515628,
        32.6199951171875,
        32.63999938964844,
        32.660003662109378,
        32.68000793457031,
        32.69999694824219,
        32.720001220703128,
        32.74000549316406,
        32.75999450683594,
        32.779998779296878,
        32.80000305175781,
        32.82000732421875,
        32.839996337890628,
        32.86000061035156,
        32.8800048828125,
        32.899993896484378,
        32.91999816894531,
        32.94000244140625,
        32.96000671386719,
        32.97999572753906,
        33.0,
        33.02000427246094,
        33.040008544921878,
        33.05999755859375,
        33.08000183105469,
        33.100006103515628,
        33.1199951171875,
        33.13999938964844,
        33.160003662109378,
        33.18000793457031,
        33.19999694824219,
        33.220001220703128,
        33.24000549316406,
        33.25999450683594,
        33.279998779296878,
        33.30000305175781,
        33.32000732421875,
        33.339996337890628,
        33.36000061035156,
        33.3800048828125,
        33.399993896484378,
        33.41999816894531,
        33.44000244140625,
        33.46000671386719,
        33.47999572753906,
        33.5,
        33.52000427246094,
        33.540008544921878,
        33.55999755859375,
        33.58000183105469,
        33.600006103515628,
        33.6199951171875,
        33.63999938964844,
        33.660003662109378,
        33.68000793457031,
        33.69999694824219,
        33.720001220703128,
        33.74000549316406,
        33.75999450683594,
        33.779998779296878,
        33.80000305175781,
        33.82000732421875,
        33.839996337890628,
        33.86000061035156,
        33.8800048828125,
        33.899993896484378,
        33.91999816894531,
        33.94000244140625,
        33.96000671386719,
        33.97999572753906,
        34.0,
        34.02000427246094,
        34.040008544921878,
        34.05999755859375,
        34.08000183105469,
        34.100006103515628,
        34.1199951171875,
        34.13999938964844,
        34.160003662109378,
        34.18000793457031,
        34.19999694824219,
        34.220001220703128,
        34.24000549316406,
        34.25999450683594,
        34.279998779296878,
        34.30000305175781,
        34.32000732421875,
        34.339996337890628,
        34.36000061035156,
        34.3800048828125,
        34.399993896484378,
        34.41999816894531,
        34.44000244140625,
        34.46000671386719,
        34.47999572753906,
        34.5,
        34.52000427246094,
        34.540008544921878,
        34.55999755859375,
        34.58000183105469,
        34.600006103515628,
        34.6199951171875,
        34.63999938964844,
        34.660003662109378,
        34.68000793457031,
        34.69999694824219,
        34.720001220703128,
        34.74000549316406,
        34.75999450683594,
        34.779998779296878,
        34.80000305175781,
        34.82000732421875,
        34.839996337890628,
        34.86000061035156,
        34.8800048828125,
        34.899993896484378,
        34.91999816894531,
        34.94000244140625,
        34.96000671386719,
        34.97999572753906,
        35.0,
        35.02000427246094,
        35.040008544921878,
        35.05999755859375,
        35.08000183105469,
        35.100006103515628,
        35.1199951171875,
        35.13999938964844,
        35.160003662109378,
        35.18000793457031,
        35.19999694824219,
        35.220001220703128,
        35.24000549316406,
        35.25999450683594,
        35.279998779296878,
        35.30000305175781,
        35.32000732421875,
        35.339996337890628,
        35.36000061035156,
        35.3800048828125,
        35.399993896484378,
        35.41999816894531,
        35.44000244140625,
        35.46000671386719,
        35.47999572753906,
        35.5,
        35.52000427246094,
        35.540008544921878,
        35.55999755859375,
        35.58000183105469,
        35.600006103515628,
        35.6199951171875,
        35.63999938964844,
        35.660003662109378,
        35.68000793457031,
        35.69999694824219,
        35.720001220703128,
        35.74000549316406,
        35.75999450683594,
        35.779998779296878,
        35.80000305175781,
        35.82000732421875,
        35.839996337890628,
        35.86000061035156,
        35.8800048828125,
        35.899993896484378,
        35.91999816894531,
        35.94000244140625,
        35.96000671386719,
        35.97999572753906,
        36.0,
        36.02000427246094,
        36.040008544921878,
        36.05999755859375,
        36.08000183105469,
        36.100006103515628,
        36.1199951171875,
        36.13999938964844,
        36.160003662109378,
        36.18000793457031,
        36.19999694824219,
        36.220001220703128,
        36.24000549316406,
        36.25999450683594,
        36.279998779296878,
        36.30000305175781,
        36.32000732421875,
        36.339996337890628,
        36.36000061035156,
        36.3800048828125,
        36.399993896484378,
        36.41999816894531,
        36.44000244140625,
        36.46000671386719,
        36.47999572753906,
        36.5,
        36.52000427246094,
        36.540008544921878,
        36.55999755859375,
        36.58000183105469,
        36.600006103515628,
        36.6199951171875,
        36.63999938964844,
        36.660003662109378,
        36.68000793457031,
        36.69999694824219,
        36.720001220703128,
        36.74000549316406,
        36.75999450683594,
        36.779998779296878,
        36.80000305175781,
        36.82000732421875,
        36.839996337890628,
        36.86000061035156,
        36.8800048828125,
        36.899993896484378,
        36.91999816894531,
        36.94000244140625,
        36.96000671386719,
        36.97999572753906,
        37.0,
        37.02000427246094,
        37.040008544921878,
        37.05999755859375,
        37.08000183105469,
        37.100006103515628,
        37.1199951171875,
        37.13999938964844,
        37.160003662109378,
        37.18000793457031,
        37.19999694824219,
        37.220001220703128,
        37.24000549316406,
        37.25999450683594,
        37.279998779296878,
        37.30000305175781,
        37.32000732421875,
        37.339996337890628,
        37.36000061035156,
        37.3800048828125,
        37.399993896484378,
        37.41999816894531,
        37.44000244140625,
        37.46000671386719,
        37.47999572753906,
        37.5,
        37.52000427246094,
        37.540008544921878,
        37.55999755859375,
        37.58000183105469,
        37.600006103515628,
        37.6199951171875,
        37.63999938964844,
        37.660003662109378,
        37.68000793457031,
        37.69999694824219,
        37.720001220703128,
        37.74000549316406,
        37.75999450683594,
        37.779998779296878,
        37.80000305175781,
        37.82000732421875,
        37.839996337890628,
        37.86000061035156,
        37.8800048828125,
        37.899993896484378,
        37.91999816894531,
        37.94000244140625,
        37.96000671386719,
        37.97999572753906,
        38.0,
        38.02000427246094,
        38.040008544921878,
        38.05999755859375,
        38.08000183105469,
        38.100006103515628,
        38.1199951171875,
        38.13999938964844,
        38.160003662109378,
        38.18000793457031,
        38.19999694824219,
        38.220001220703128,
        38.24000549316406,
        38.25999450683594,
        38.279998779296878,
        38.30000305175781,
        38.32000732421875,
        38.339996337890628,
        38.36000061035156,
        38.3800048828125,
        38.399993896484378,
        38.41999816894531,
        38.44000244140625,
        38.46000671386719,
        38.47999572753906,
        38.5,
        38.52000427246094,
        38.540008544921878,
        38.55999755859375,
        38.58000183105469,
        38.600006103515628,
        38.6199951171875,
        38.63999938964844,
        38.660003662109378,
        38.68000793457031,
        38.69999694824219,
        38.720001220703128,
        38.74000549316406,
        38.75999450683594,
        38.779998779296878,
        38.80000305175781,
        38.82000732421875,
        38.839996337890628,
        38.86000061035156,
        38.8800048828125,
        38.899993896484378,
        38.91999816894531,
        38.94000244140625,
        38.96000671386719,
        38.97999572753906,
        39.0,
        39.02000427246094,
        39.040008544921878,
        39.05999755859375,
        39.08000183105469,
        39.100006103515628,
        39.1199951171875,
        39.13999938964844,
        39.160003662109378,
        39.18000793457031,
        39.19999694824219,
        39.220001220703128,
        39.24000549316406,
        39.25999450683594,
        39.279998779296878,
        39.30000305175781,
        39.32000732421875,
        39.339996337890628,
        39.36000061035156,
        39.3800048828125,
        39.399993896484378,
        39.41999816894531,
        39.44000244140625,
        39.46000671386719,
        39.47999572753906,
        39.5,
        39.52000427246094,
        39.540008544921878,
        39.55999755859375,
        39.58000183105469,
        39.600006103515628,
        39.6199951171875,
        39.63999938964844,
        39.660003662109378,
        39.68000793457031,
        39.69999694824219,
        39.720001220703128,
        39.74000549316406,
        39.75999450683594,
        39.779998779296878,
        39.80000305175781,
        39.82000732421875,
        39.839996337890628,
        39.86000061035156,
        39.8800048828125,
        39.899993896484378,
        39.91999816894531,
        39.94000244140625,
        39.96000671386719,
        39.97999572753906,
        40.0,
        40.02000427246094,
        40.03999328613281,
        40.05999755859375,
        40.08000183105469,
        40.100006103515628,
        40.1199951171875,
        40.13999938964844,
        40.160003662109378,
        40.18000793457031,
        40.19999694824219,
        40.220001220703128,
        40.24000549316406,
        40.25999450683594,
        40.279998779296878,
        40.30000305175781,
        40.32000732421875,
        40.339996337890628,
        40.36000061035156,
        40.3800048828125,
        40.399993896484378,
        40.41999816894531,
        40.44000244140625,
        40.46000671386719,
        40.47999572753906,
        40.5,
        40.52000427246094,
        40.53999328613281,
        40.55999755859375,
        40.58000183105469,
        40.600006103515628,
        40.6199951171875,
        40.63999938964844,
        40.660003662109378,
        40.68000793457031,
        40.69999694824219,
        40.720001220703128,
        40.74000549316406,
        40.75999450683594,
        40.779998779296878,
        40.80000305175781,
        40.82000732421875,
        40.839996337890628,
        40.86000061035156,
        40.8800048828125,
        40.899993896484378,
        40.91999816894531,
        40.94000244140625,
        40.96000671386719,
        40.97999572753906,
        41.0,
        41.02000427246094,
        41.03999328613281,
        41.05999755859375,
        41.08000183105469,
        41.100006103515628,
        41.1199951171875,
        41.13999938964844,
        41.160003662109378,
        41.18000793457031,
        41.19999694824219,
        41.220001220703128,
        41.24000549316406,
        41.25999450683594,
        41.279998779296878,
        41.30000305175781,
        41.32000732421875,
        41.339996337890628,
        41.36000061035156,
        41.3800048828125,
        41.399993896484378,
        41.41999816894531,
        41.44000244140625,
        41.46000671386719,
        41.47999572753906,
        41.5,
        41.52000427246094,
        41.53999328613281,
        41.55999755859375,
        41.58000183105469,
        41.600006103515628,
        41.6199951171875,
        41.63999938964844,
        41.660003662109378,
        41.68000793457031,
        41.69999694824219,
        41.720001220703128,
        41.74000549316406,
        41.75999450683594,
        41.779998779296878,
        41.80000305175781,
        41.82000732421875,
        41.839996337890628,
        41.86000061035156,
        41.8800048828125,
        41.899993896484378,
        41.91999816894531,
        41.94000244140625,
        41.96000671386719,
        41.97999572753906,
        42.0,
        42.02000427246094,
        42.03999328613281,
        42.05999755859375,
        42.08000183105469,
        42.100006103515628,
        42.1199951171875,
        42.13999938964844,
        42.160003662109378,
        42.18000793457031,
        42.19999694824219,
        42.220001220703128,
        42.24000549316406,
        42.25999450683594,
        42.279998779296878,
        42.30000305175781,
        42.32000732421875,
        42.339996337890628,
        42.36000061035156,
        42.3800048828125,
        42.399993896484378,
        42.41999816894531,
        42.44000244140625,
        42.46000671386719,
        42.47999572753906,
        42.5,
        42.52000427246094,
        42.53999328613281,
        42.55999755859375,
        42.58000183105469,
        42.600006103515628,
        42.6199951171875,
        42.63999938964844,
        42.660003662109378,
        42.68000793457031,
        42.69999694824219,
        42.720001220703128,
        42.74000549316406,
        42.75999450683594,
        42.779998779296878,
        42.80000305175781,
        42.82000732421875,
        42.839996337890628,
        42.86000061035156,
        42.8800048828125,
        42.899993896484378,
        42.91999816894531,
        42.94000244140625,
        42.96000671386719,
        42.97999572753906,
        43.0,
        43.02000427246094,
        43.03999328613281,
        43.05999755859375,
        43.08000183105469,
        43.100006103515628,
        43.1199951171875,
        43.13999938964844,
        43.160003662109378,
        43.18000793457031,
        43.19999694824219,
        43.220001220703128,
        43.24000549316406,
        43.25999450683594,
        43.279998779296878,
        43.30000305175781,
        43.32000732421875,
        43.339996337890628,
        43.36000061035156,
        43.3800048828125,
        43.399993896484378,
        43.41999816894531,
        43.44000244140625,
        43.46000671386719,
        43.47999572753906,
        43.5,
        43.52000427246094,
        43.53999328613281,
        43.55999755859375,
        43.58000183105469,
        43.600006103515628,
        43.6199951171875,
        43.63999938964844,
        43.660003662109378,
        43.68000793457031,
        43.69999694824219,
        43.720001220703128,
        43.74000549316406,
        43.75999450683594,
        43.779998779296878,
        43.80000305175781,
        43.82000732421875,
        43.839996337890628,
        43.86000061035156,
        43.8800048828125,
        43.899993896484378,
        43.91999816894531,
        43.94000244140625,
        43.96000671386719,
        43.97999572753906,
        44.0,
        44.02000427246094,
        44.03999328613281,
        44.05999755859375,
        44.08000183105469,
        44.100006103515628,
        44.1199951171875,
        44.13999938964844,
        44.160003662109378,
        44.18000793457031,
        44.19999694824219,
        44.220001220703128,
        44.24000549316406,
        44.25999450683594,
        44.279998779296878,
        44.30000305175781,
        44.32000732421875,
        44.339996337890628,
        44.36000061035156,
        44.3800048828125,
        44.399993896484378,
        44.41999816894531,
        44.44000244140625,
        44.46000671386719,
        44.47999572753906,
        44.5,
        44.52000427246094,
        44.53999328613281,
        44.55999755859375,
        44.58000183105469,
        44.600006103515628,
        44.6199951171875,
        44.63999938964844,
        44.660003662109378,
        44.68000793457031,
        44.69999694824219,
        44.720001220703128,
        44.74000549316406,
        44.75999450683594,
        44.779998779296878,
        44.80000305175781,
        44.82000732421875,
        44.839996337890628,
        44.86000061035156,
        44.8800048828125,
        44.899993896484378,
        44.91999816894531,
        44.94000244140625,
        44.96000671386719,
        44.97999572753906,
        45.0,
        45.02000427246094,
        45.03999328613281,
        45.05999755859375,
        45.08000183105469,
        45.100006103515628,
        45.1199951171875,
        45.13999938964844,
        45.160003662109378,
        45.18000793457031,
        45.19999694824219,
        45.220001220703128,
        45.24000549316406,
        45.25999450683594,
        45.279998779296878,
        45.30000305175781,
        45.32000732421875,
        45.339996337890628,
        45.36000061035156,
        45.3800048828125,
        45.399993896484378,
        45.41999816894531,
        45.44000244140625,
        45.46000671386719,
        45.47999572753906,
        45.5,
        45.52000427246094,
        45.53999328613281,
        45.55999755859375,
        45.58000183105469,
        45.600006103515628,
        45.6199951171875,
        45.63999938964844,
        45.660003662109378,
        45.68000793457031,
        45.69999694824219,
        45.720001220703128,
        45.74000549316406,
        45.75999450683594,
        45.779998779296878,
        45.80000305175781,
        45.82000732421875,
        45.839996337890628,
        45.86000061035156,
        45.8800048828125,
        45.899993896484378,
        45.91999816894531,
        45.94000244140625,
        45.96000671386719,
        45.97999572753906,
        46.0,
        46.02000427246094,
        46.03999328613281,
        46.05999755859375,
        46.08000183105469,
        46.100006103515628,
        46.1199951171875,
        46.13999938964844,
        46.160003662109378,
        46.18000793457031,
        46.19999694824219,
        46.220001220703128,
        46.24000549316406,
        46.25999450683594,
        46.279998779296878,
        46.30000305175781,
        46.32000732421875,
        46.339996337890628,
        46.36000061035156,
        46.3800048828125,
        46.399993896484378,
        46.41999816894531,
        46.44000244140625,
        46.46000671386719,
        46.47999572753906,
        46.5,
        46.52000427246094,
        46.53999328613281,
        46.55999755859375,
        46.58000183105469,
        46.600006103515628,
        46.6199951171875,
        46.63999938964844,
        46.660003662109378,
        46.68000793457031,
        46.69999694824219,
        46.720001220703128,
        46.74000549316406,
        46.75999450683594,
        46.779998779296878,
        46.80000305175781,
        46.82000732421875,
        46.839996337890628,
        46.86000061035156,
        46.8800048828125,
        46.899993896484378,
        46.91999816894531,
        46.94000244140625,
        46.96000671386719,
        46.97999572753906,
        47.0,
        47.02000427246094,
        47.03999328613281,
        47.05999755859375,
        47.08000183105469,
        47.100006103515628,
        47.1199951171875,
        47.13999938964844,
        47.160003662109378,
        47.18000793457031,
        47.19999694824219,
        47.220001220703128,
        47.24000549316406,
        47.25999450683594,
        47.279998779296878,
        47.30000305175781,
        47.32000732421875,
        47.339996337890628,
        47.36000061035156,
        47.3800048828125,
        47.399993896484378,
        47.41999816894531,
        47.44000244140625,
        47.46000671386719,
        47.47999572753906,
        47.5,
        47.52000427246094,
        47.53999328613281,
        47.55999755859375,
        47.58000183105469,
        47.600006103515628,
        47.6199951171875,
        47.63999938964844,
        47.660003662109378,
        47.68000793457031,
        47.69999694824219,
        47.720001220703128,
        47.74000549316406,
        47.75999450683594,
        47.779998779296878,
        47.80000305175781,
        47.82000732421875,
        47.839996337890628,
        47.86000061035156,
        47.8800048828125,
        47.899993896484378,
        47.91999816894531,
        47.94000244140625,
        47.96000671386719,
        47.97999572753906,
        48.0,
        48.02000427246094,
        48.03999328613281,
        48.05999755859375,
        48.08000183105469,
        48.100006103515628,
        48.1199951171875,
        48.13999938964844,
        48.160003662109378,
        48.18000793457031,
        48.19999694824219,
        48.220001220703128,
        48.24000549316406,
        48.25999450683594,
        48.279998779296878,
        48.30000305175781,
        48.32000732421875,
        48.339996337890628,
        48.36000061035156,
        48.3800048828125,
        48.399993896484378,
        48.41999816894531,
        48.44000244140625,
        48.46000671386719,
        48.47999572753906,
        48.5,
        48.52000427246094,
        48.53999328613281,
        48.55999755859375,
        48.58000183105469,
        48.600006103515628,
        48.6199951171875,
        48.63999938964844,
        48.660003662109378,
        48.68000793457031,
        48.69999694824219,
        48.720001220703128,
        48.74000549316406,
        48.75999450683594,
        48.779998779296878,
        48.80000305175781,
        48.82000732421875,
        48.839996337890628,
        48.86000061035156,
        48.8800048828125,
        48.899993896484378,
        48.91999816894531,
        48.94000244140625,
        48.96000671386719,
        48.97999572753906,
        49.0,
        49.02000427246094,
        49.03999328613281,
        49.05999755859375,
        49.08000183105469,
        49.100006103515628,
        49.1199951171875,
        49.13999938964844,
        49.160003662109378,
        49.18000793457031,
        49.19999694824219,
        49.220001220703128,
        49.24000549316406,
        49.25999450683594,
        49.279998779296878,
        49.30000305175781,
        49.32000732421875,
        49.339996337890628,
        49.36000061035156,
        49.3800048828125,
        49.399993896484378,
        49.41999816894531,
        49.44000244140625,
        49.46000671386719,
        49.47999572753906,
        49.5,
        49.52000427246094,
        49.53999328613281,
        49.55999755859375,
        49.58000183105469,
        49.600006103515628,
        49.6199951171875,
        49.63999938964844,
        49.660003662109378,
        49.68000793457031,
        49.69999694824219,
        49.720001220703128,
        49.74000549316406,
        49.75999450683594,
        49.779998779296878,
        49.80000305175781,
        49.82000732421875,
        49.839996337890628,
        49.86000061035156,
        49.8800048828125,
        49.899993896484378,
        49.91999816894531,
        49.94000244140625,
        49.96000671386719,
        49.97999572753906,
        50.0,
        50.02000427246094,
        50.03999328613281,
        50.05999755859375,
        50.08000183105469,
        50.100006103515628,
        50.1199951171875,
        50.13999938964844,
        50.160003662109378,
        50.18000793457031,
        50.19999694824219,
        50.220001220703128,
        50.24000549316406,
        50.25999450683594,
        50.279998779296878,
        50.30000305175781,
        50.32000732421875,
        50.339996337890628,
        50.36000061035156,
        50.3800048828125,
        50.399993896484378,
        50.41999816894531,
        50.44000244140625,
        50.46000671386719,
        50.47999572753906,
        50.5,
        50.52000427246094,
        50.53999328613281,
        50.55999755859375,
        50.58000183105469,
        50.600006103515628,
        50.6199951171875,
        50.63999938964844,
        50.660003662109378,
        50.68000793457031,
        50.69999694824219,
        50.720001220703128,
        50.74000549316406,
        50.75999450683594,
        50.779998779296878,
        50.80000305175781,
        50.82000732421875,
        50.839996337890628,
        50.86000061035156,
        50.8800048828125,
        50.899993896484378,
        50.91999816894531,
        50.94000244140625,
        50.96000671386719,
        50.97999572753906,
        51.0,
        51.02000427246094,
        51.03999328613281,
        51.05999755859375,
        51.08000183105469,
        51.100006103515628,
        51.1199951171875,
        51.13999938964844,
        51.160003662109378,
        51.18000793457031,
        51.19999694824219,
        51.220001220703128,
        51.24000549316406,
        51.25999450683594,
        51.279998779296878,
        51.30000305175781,
        51.32000732421875,
        51.339996337890628,
        51.36000061035156,
        51.3800048828125,
        51.399993896484378,
        51.41999816894531,
        51.44000244140625,
        51.46000671386719,
        51.47999572753906,
        51.5,
        51.52000427246094,
        51.53999328613281,
        51.55999755859375,
        51.58000183105469,
        51.600006103515628,
        51.6199951171875,
        51.63999938964844,
        51.660003662109378,
        51.68000793457031,
        51.69999694824219,
        51.720001220703128,
        51.74000549316406,
        51.75999450683594,
        51.779998779296878,
        51.80000305175781,
        51.82000732421875,
        51.839996337890628,
        51.86000061035156,
        51.8800048828125,
        51.899993896484378,
        51.91999816894531,
        51.94000244140625,
        51.96000671386719,
        51.97999572753906,
        52.0,
        52.02000427246094,
        52.03999328613281,
        52.05999755859375,
        52.08000183105469,
        52.100006103515628,
        52.1199951171875,
        52.13999938964844,
        52.160003662109378,
        52.18000793457031,
        52.19999694824219,
        52.220001220703128,
        52.24000549316406,
        52.25999450683594,
        52.279998779296878,
        52.30000305175781,
        52.32000732421875,
        52.339996337890628,
        52.36000061035156,
        52.3800048828125,
        52.399993896484378,
        52.41999816894531,
        52.44000244140625,
        52.46000671386719,
        52.47999572753906,
        52.5,
        52.52000427246094,
        52.53999328613281,
        52.55999755859375,
        52.58000183105469,
        52.600006103515628,
        52.6199951171875,
        52.63999938964844,
        52.660003662109378,
        52.68000793457031,
        52.69999694824219,
        52.720001220703128,
        52.74000549316406,
        52.75999450683594,
        52.779998779296878,
        52.80000305175781,
        52.82000732421875,
        52.839996337890628,
        52.86000061035156,
        52.8800048828125,
        52.899993896484378,
        52.91999816894531,
        52.94000244140625,
        52.96000671386719,
        52.97999572753906,
        53.0,
        53.02000427246094,
        53.03999328613281,
        53.05999755859375,
        53.08000183105469,
        53.100006103515628,
        53.1199951171875,
        53.13999938964844,
        53.160003662109378,
        53.18000793457031,
        53.19999694824219,
        53.220001220703128,
        53.24000549316406,
        53.25999450683594,
        53.279998779296878,
        53.30000305175781,
        53.32000732421875,
        53.339996337890628,
        53.36000061035156,
        53.3800048828125,
        53.399993896484378,
        53.41999816894531,
        53.44000244140625,
        53.46000671386719,
        53.47999572753906,
        53.5,
        53.52000427246094,
        53.53999328613281,
        53.55999755859375,
        53.58000183105469,
        53.600006103515628,
        53.6199951171875,
        53.63999938964844,
        53.660003662109378,
        53.68000793457031,
        53.69999694824219,
        53.720001220703128,
        53.74000549316406,
        53.75999450683594,
        53.779998779296878,
        53.80000305175781,
        53.82000732421875,
        53.839996337890628,
        53.86000061035156,
        53.8800048828125,
        53.899993896484378,
        53.91999816894531,
        53.94000244140625,
        53.96000671386719,
        53.97999572753906,
        54.0,
        54.02000427246094,
        54.03999328613281,
        54.05999755859375,
        54.08000183105469,
        54.100006103515628,
        54.1199951171875,
        54.13999938964844,
        54.160003662109378,
        54.18000793457031,
        54.19999694824219,
        54.220001220703128,
        54.24000549316406,
        54.25999450683594,
        54.279998779296878,
        54.30000305175781,
        54.32000732421875,
        54.339996337890628,
        54.36000061035156,
        54.3800048828125,
        54.399993896484378,
        54.41999816894531,
        54.44000244140625,
        54.46000671386719,
        54.47999572753906,
        54.5,
        54.52000427246094,
        54.53999328613281,
        54.55999755859375,
        54.58000183105469,
        54.600006103515628,
        54.6199951171875,
        54.63999938964844,
        54.660003662109378,
        54.68000793457031,
        54.69999694824219,
        54.720001220703128,
        54.74000549316406,
        54.75999450683594,
        54.779998779296878,
        54.80000305175781,
        54.82000732421875,
        54.839996337890628,
        54.86000061035156,
        54.8800048828125,
        54.899993896484378,
        54.91999816894531,
        54.94000244140625,
        54.96000671386719,
        54.97999572753906,
        55.0,
        55.02000427246094,
        55.03999328613281,
        55.05999755859375,
        55.08000183105469,
        55.100006103515628,
        55.1199951171875,
        55.13999938964844,
        55.160003662109378,
        55.18000793457031,
        55.19999694824219,
        55.220001220703128,
        55.24000549316406,
        55.25999450683594,
        55.279998779296878,
        55.30000305175781,
        55.32000732421875,
        55.339996337890628,
        55.36000061035156,
        55.3800048828125,
        55.399993896484378,
        55.41999816894531,
        55.44000244140625,
        55.46000671386719,
        55.47999572753906,
        55.5,
        55.52000427246094,
        55.53999328613281,
        55.55999755859375,
        55.58000183105469,
        55.600006103515628,
        55.6199951171875,
        55.63999938964844,
        55.660003662109378,
        55.68000793457031,
        55.69999694824219,
        55.720001220703128,
        55.74000549316406,
        55.75999450683594,
        55.779998779296878,
        55.80000305175781,
        55.82000732421875,
        55.839996337890628,
        55.86000061035156,
        55.8800048828125,
        55.899993896484378,
        55.91999816894531,
        55.94000244140625,
        55.96000671386719,
        55.97999572753906,
        56.0,
        56.02000427246094,
        56.03999328613281,
        56.05999755859375,
        56.08000183105469,
        56.100006103515628,
        56.1199951171875,
        56.13999938964844,
        56.160003662109378,
        56.18000793457031,
        56.19999694824219,
        56.220001220703128,
        56.24000549316406,
        56.25999450683594,
        56.279998779296878,
        56.30000305175781,
        56.32000732421875,
        56.339996337890628,
        56.36000061035156,
        56.3800048828125,
        56.399993896484378,
        56.41999816894531,
        56.44000244140625,
        56.46000671386719,
        56.47999572753906,
        56.5,
        56.52000427246094,
        56.53999328613281,
        56.55999755859375,
        56.58000183105469,
        56.600006103515628,
        56.6199951171875,
        56.63999938964844,
        56.660003662109378,
        56.68000793457031,
        56.69999694824219,
        56.720001220703128,
        56.74000549316406,
        56.75999450683594,
        56.779998779296878,
        56.80000305175781,
        56.82000732421875,
        56.839996337890628,
        56.86000061035156,
        56.8800048828125,
        56.899993896484378,
        56.91999816894531,
        56.94000244140625,
        56.96000671386719,
        56.97999572753906,
        57.0,
        57.02000427246094,
        57.03999328613281,
        57.05999755859375,
        57.08000183105469,
        57.100006103515628,
        57.1199951171875,
        57.13999938964844,
        57.160003662109378,
        57.18000793457031,
        57.19999694824219,
        57.220001220703128,
        57.24000549316406,
        57.25999450683594,
        57.279998779296878,
        57.30000305175781,
        57.32000732421875,
        57.339996337890628,
        57.36000061035156,
        57.3800048828125,
        57.399993896484378,
        57.41999816894531,
        57.44000244140625,
        57.46000671386719,
        57.47999572753906,
        57.5,
        57.52000427246094,
        57.53999328613281,
        57.55999755859375,
        57.58000183105469,
        57.600006103515628,
        57.6199951171875,
        57.63999938964844,
        57.660003662109378,
        57.68000793457031,
        57.69999694824219,
        57.720001220703128,
        57.74000549316406,
        57.75999450683594,
        57.779998779296878,
        57.80000305175781,
        57.82000732421875,
        57.839996337890628,
        57.86000061035156,
        57.8800048828125,
        57.899993896484378,
        57.91999816894531,
        57.94000244140625,
        57.96000671386719,
        57.97999572753906,
        58.0,
        58.02000427246094,
        58.03999328613281,
        58.05999755859375,
        58.08000183105469,
        58.100006103515628,
        58.1199951171875,
        58.13999938964844,
        58.160003662109378,
        58.18000793457031,
        58.19999694824219,
        58.220001220703128,
        58.24000549316406,
        58.25999450683594,
        58.279998779296878,
        58.30000305175781,
        58.32000732421875,
        58.339996337890628,
        58.36000061035156,
        58.3800048828125,
        58.399993896484378,
        58.41999816894531,
        58.44000244140625,
        58.46000671386719,
        58.47999572753906,
        58.5,
        58.52000427246094,
        58.53999328613281,
        58.55999755859375,
        58.58000183105469,
        58.600006103515628,
        58.6199951171875,
        58.63999938964844,
        58.660003662109378,
        58.68000793457031,
        58.69999694824219,
        58.720001220703128,
        58.74000549316406,
        58.75999450683594,
        58.779998779296878,
        58.80000305175781,
        58.82000732421875,
        58.839996337890628,
        58.86000061035156,
        58.8800048828125,
        58.899993896484378,
        58.91999816894531,
        58.94000244140625,
        58.96000671386719,
        58.97999572753906,
        59.0,
        59.02000427246094,
        59.03999328613281,
        59.05999755859375,
        59.08000183105469,
        59.100006103515628,
        59.1199951171875,
        59.13999938964844,
        59.160003662109378,
        59.18000793457031,
        59.19999694824219,
        59.220001220703128,
        59.24000549316406,
        59.25999450683594,
        59.279998779296878,
        59.30000305175781,
        59.32000732421875,
        59.339996337890628,
        59.36000061035156,
        59.3800048828125,
        59.399993896484378,
        59.41999816894531,
        59.44000244140625,
        59.46000671386719,
        59.47999572753906,
        59.5,
        59.52000427246094,
        59.53999328613281,
        59.55999755859375,
        59.58000183105469,
        59.600006103515628,
        59.6199951171875,
        59.63999938964844,
        59.660003662109378,
        59.68000793457031,
        59.69999694824219,
        59.720001220703128,
        59.74000549316406,
        59.75999450683594,
        59.779998779296878,
        59.80000305175781,
        59.82000732421875,
        59.839996337890628,
        59.86000061035156,
        59.8800048828125,
        59.899993896484378,
        59.91999816894531,
        59.94000244140625,
        59.96000671386719,
        59.97999572753906
    ],
    "rightHandPositions": [
        "(-0.487622, 0.790340, -0.277917)",
        "(-0.487596, 0.790378, -0.277872)",
        "(-0.487573, 0.790455, -0.277811)",
        "(-0.487580, 0.790494, -0.277800)",
        "(-0.487580, 0.790494, -0.277800)",
        "(-0.487530, 0.790708, -0.277784)",
        "(-0.487549, 0.790795, -0.277819)",
        "(-0.487560, 0.790862, -0.277879)",
        "(-0.487560, 0.790862, -0.277879)",
        "(-0.487562, 0.790915, -0.278014)",
        "(-0.487526, 0.790963, -0.278123)",
        "(-0.487451, 0.791025, -0.278267)",
        "(-0.487325, 0.791071, -0.278428)",
        "(-0.487195, 0.791063, -0.278583)",
        "(-0.487136, 0.791032, -0.278629)",
        "(-0.487107, 0.790949, -0.278657)",
        "(-0.487114, 0.790812, -0.278622)",
        "(-0.487163, 0.790647, -0.278492)",
        "(-0.487232, 0.790524, -0.278320)",
        "(-0.487269, 0.790438, -0.278131)",
        "(-0.487381, 0.790281, -0.277708)",
        "(-0.487540, 0.790114, -0.277227)",
        "(-0.487757, 0.789910, -0.276712)",
        "(-0.487957, 0.789732, -0.276263)",
        "(-0.488023, 0.789666, -0.276075)",
        "(-0.488129, 0.789536, -0.275666)",
        "(-0.488192, 0.789369, -0.275070)",
        "(-0.488187, 0.789252, -0.274630)",
        "(-0.488095, 0.789254, -0.274268)",
        "(-0.488049, 0.789260, -0.274192)",
        "(-0.487764, 0.789311, -0.273911)",
        "(-0.487407, 0.789415, -0.273707)",
        "(-0.487075, 0.789543, -0.273576)",
        "(-0.486607, 0.789720, -0.273482)",
        "(-0.486137, 0.789906, -0.273489)",
        "(-0.484681, 0.790547, -0.273607)",
        "(-0.482875, 0.791437, -0.273876)",
        "(-0.480034, 0.793105, -0.273807)",
        "(-0.474677, 0.796589, -0.272486)",
        "(-0.471476, 0.798558, -0.271819)",
        "(-0.471476, 0.798558, -0.271819)",
        "(-0.450073, 0.813938, -0.267487)",
        "(-0.439024, 0.824163, -0.263561)",
        "(-0.433747, 0.829390, -0.261057)",
        "(-0.423527, 0.839439, -0.255677)",
        "(-0.413969, 0.848675, -0.250281)",
        "(-0.404846, 0.857151, -0.245361)",
        "(-0.396055, 0.864989, -0.241192)",
        "(-0.387712, 0.872136, -0.237426)",
        "(-0.383724, 0.875557, -0.235621)",
        "(-0.376013, 0.882386, -0.232337)",
        "(-0.368795, 0.889350, -0.229435)",
        "(-0.362245, 0.896144, -0.226862)",
        "(-0.356247, 0.902792, -0.224400)",
        "(-0.353461, 0.906111, -0.223179)",
        "(-0.348425, 0.912835, -0.220819)",
        "(-0.343818, 0.919791, -0.218649)",
        "(-0.339540, 0.927215, -0.216695)",
        "(-0.335631, 0.934890, -0.214997)",
        "(-0.333815, 0.938739, -0.214224)",
        "(-0.330301, 0.946355, -0.212670)",
        "(-0.326931, 0.954125, -0.211159)",
        "(-0.323456, 0.962638, -0.209913)",
        "(-0.319632, 0.971972, -0.209042)",
        "(-0.317543, 0.976957, -0.208768)",
        "(-0.312941, 0.987558, -0.208697)",
        "(-0.307617, 0.998938, -0.209365)",
        "(-0.301514, 1.011043, -0.210615)",
        "(-0.294837, 1.023805, -0.212309)",
        "(-0.291350, 1.030357, -0.213112)",
        "(-0.284129, 1.044318, -0.214785)",
        "(-0.276620, 1.059680, -0.216725)",
        "(-0.269022, 1.075741, -0.218932)",
        "(-0.261634, 1.092750, -0.221513)",
        "(-0.257991, 1.101470, -0.222758)",
        "(-0.251075, 1.119670, -0.225482)",
        "(-0.244644, 1.138038, -0.228163)",
        "(-0.238815, 1.156337, -0.230973)",
        "(-0.233497, 1.174502, -0.234141)",
        "(-0.231119, 1.183425, -0.235870)",
        "(-0.226559, 1.200753, -0.239472)",
        "(-0.222464, 1.217331, -0.243222)",
        "(-0.218865, 1.233295, -0.246328)",
        "(-0.215886, 1.249270, -0.248411)",
        "(-0.214604, 1.257192, -0.249171)",
        "(-0.212672, 1.272888, -0.250074)",
        "(-0.211331, 1.288495, -0.250608)",
        "(-0.210718, 1.303745, -0.250795)",
        "(-0.210315, 1.318731, -0.250755)",
        "(-0.210333, 1.325981, -0.250487)",
        "(-0.210574, 1.340319, -0.249383)",
        "(-0.210846, 1.354112, -0.248109)",
        "(-0.211412, 1.367701, -0.246479)",
        "(-0.212257, 1.381078, -0.244311)",
        "(-0.212830, 1.387569, -0.242994)",
        "(-0.214065, 1.399943, -0.240003)",
        "(-0.215256, 1.411551, -0.236466)",
        "(-0.216634, 1.422151, -0.232422)",
        "(-0.218151, 1.431875, -0.227959)",
        "(-0.218962, 1.436526, -0.225653)",
        "(-0.220847, 1.445284, -0.221008)",
        "(-0.222762, 1.453300, -0.216346)",
        "(-0.224590, 1.460476, -0.211582)",
        "(-0.226055, 1.467174, -0.207060)",
        "(-0.226629, 1.470255, -0.204957)",
        "(-0.227153, 1.476009, -0.201127)",
        "(-0.227110, 1.481291, -0.197666)",
        "(-0.226980, 1.486534, -0.194224)",
        "(-0.226955, 1.491988, -0.191233)",
        "(-0.226923, 1.494731, -0.189907)",
        "(-0.226575, 1.500223, -0.187441)",
        "(-0.225793, 1.505741, -0.185215)",
        "(-0.224813, 1.510910, -0.182875)",
        "(-0.223571, 1.515749, -0.180541)",
        "(-0.222684, 1.517987, -0.179379)",
        "(-0.220486, 1.522234, -0.177056)",
        "(-0.217861, 1.526209, -0.174686)",
        "(-0.214638, 1.529689, -0.172064)",
        "(-0.210841, 1.532599, -0.169368)",
        "(-0.208743, 1.533935, -0.168081)",
        "(-0.204267, 1.536390, -0.165654)",
        "(-0.199309, 1.538653, -0.163452)",
        "(-0.193895, 1.540765, -0.161485)",
        "(-0.188382, 1.542764, -0.159754)",
        "(-0.185417, 1.543684, -0.158945)",
        "(-0.178722, 1.545117, -0.157542)",
        "(-0.171512, 1.546355, -0.156373)",
        "(-0.164310, 1.547684, -0.155144)",
        "(-0.160887, 1.548357, -0.154409)",
        "(-0.153369, 1.549387, -0.153171)",
        "(-0.144992, 1.549564, -0.152004)",
        "(-0.136692, 1.549443, -0.150843)",
        "(-0.129374, 1.549423, -0.149555)",
        "(-0.122704, 1.549217, -0.147970)",
        "(-0.119162, 1.548836, -0.147207)",
        "(-0.111608, 1.547137, -0.145895)",
        "(-0.103938, 1.544399, -0.144886)",
        "(-0.098206, 1.542013, -0.144426)",
        "(-0.094444, 1.540493, -0.144546)",
        "(-0.092734, 1.539756, -0.144728)",
        "(-0.090641, 1.538502, -0.145608)",
        "(-0.090565, 1.538071, -0.146010)",
        "(-0.090468, 1.536772, -0.146789)",
        "(-0.092445, 1.536554, -0.147020)",
        "(-0.093417, 1.536405, -0.146916)",
        "(-0.095395, 1.536014, -0.146324)",
        "(-0.096578, 1.535197, -0.145397)",
        "(-0.097462, 1.534519, -0.144659)",
        "(-0.098732, 1.534197, -0.144252)",
        "(-0.099393, 1.534007, -0.144055)",
        "(-0.101197, 1.533977, -0.144045)",
        "(-0.102545, 1.533844, -0.144230)",
        "(-0.103180, 1.533788, -0.144416)",
        "(-0.103487, 1.533663, -0.144646)",
        "(-0.103446, 1.533589, -0.144719)",
        "(-0.103333, 1.533458, -0.144676)",
        "(-0.102851, 1.533083, -0.144397)",
        "(-0.102085, 1.532551, -0.143830)",
        "(-0.101756, 1.532230, -0.143353)",
        "(-0.101076, 1.531628, -0.142553)",
        "(-0.100922, 1.531429, -0.141647)",
        "(-0.101199, 1.531488, -0.140697)",
        "(-0.101769, 1.531622, -0.139649)",
        "(-0.102344, 1.531522, -0.138518)",
        "(-0.102585, 1.531492, -0.138183)",
        "(-0.103250, 1.531399, -0.137194)",
        "(-0.103482, 1.531217, -0.136788)",
        "(-0.103389, 1.530815, -0.136587)",
        "(-0.103051, 1.530335, -0.136631)",
        "(-0.102998, 1.530140, -0.136700)",
        "(-0.103026, 1.529863, -0.136790)",
        "(-0.103472, 1.529864, -0.136752)",
        "(-0.103781, 1.529861, -0.136645)",
        "(-0.104003, 1.529803, -0.136377)",
        "(-0.104013, 1.529779, -0.136284)",
        "(-0.104094, 1.530014, -0.136129)",
        "(-0.104156, 1.530343, -0.135954)",
        "(-0.104348, 1.530696, -0.135656)",
        "(-0.104348, 1.530696, -0.135656)",
        "(-0.105098, 1.531228, -0.135023)",
        "(-0.105763, 1.531580, -0.134651)",
        "(-0.106862, 1.532151, -0.134151)",
        "(-0.107680, 1.532506, -0.133649)",
        "(-0.107680, 1.532506, -0.133649)",
        "(-0.108902, 1.533055, -0.132645)",
        "(-0.109549, 1.533404, -0.131901)",
        "(-0.110146, 1.533805, -0.130967)",
        "(-0.110592, 1.534147, -0.129889)",
        "(-0.111055, 1.534622, -0.128594)",
        "(-0.111283, 1.534919, -0.127913)",
        "(-0.111861, 1.535724, -0.126459)",
        "(-0.112438, 1.536700, -0.124989)",
        "(-0.112837, 1.537805, -0.123550)",
        "(-0.113185, 1.539141, -0.122119)",
        "(-0.113364, 1.539872, -0.121368)",
        "(-0.113833, 1.541452, -0.119796)",
        "(-0.114473, 1.543241, -0.117951)",
        "(-0.114949, 1.545099, -0.116013)",
        "(-0.115547, 1.547424, -0.114094)",
        "(-0.115821, 1.548672, -0.113155)",
        "(-0.116404, 1.551318, -0.111272)",
        "(-0.116693, 1.554094, -0.109493)",
        "(-0.117019, 1.557245, -0.107872)",
        "(-0.117019, 1.557245, -0.107872)",
        "(-0.117943, 1.563703, -0.105651)",
        "(-0.118830, 1.569108, -0.104464)",
        "(-0.119777, 1.575322, -0.103729)",
        "(-0.120817, 1.582227, -0.103332)",
        "(-0.120817, 1.582227, -0.103332)",
        "(-0.121951, 1.593752, -0.103991)",
        "(-0.122367, 1.601934, -0.105521)",
        "(-0.122623, 1.610258, -0.107950)",
        "(-0.122555, 1.618493, -0.111414)",
        "(-0.122475, 1.626560, -0.116014)",
        "(-0.122512, 1.630559, -0.118575)",
        "(-0.123077, 1.638344, -0.124273)",
        "(-0.123847, 1.645589, -0.130520)",
        "(-0.124553, 1.652134, -0.137387)",
        "(-0.124553, 1.652134, -0.137387)",
        "(-0.125718, 1.660475, -0.148310)",
        "(-0.126846, 1.664866, -0.155944)",
        "(-0.127915, 1.668164, -0.163700)",
        "(-0.129047, 1.670606, -0.171501)",
        "(-0.129047, 1.670606, -0.171501)",
        "(-0.130414, 1.672577, -0.182963)",
        "(-0.131324, 1.673055, -0.190426)",
        "(-0.132239, 1.672957, -0.197681)",
        "(-0.133019, 1.672213, -0.204780)",
        "(-0.133708, 1.670955, -0.211600)",
        "(-0.134018, 1.670206, -0.214937)",
        "(-0.134630, 1.668533, -0.221534)",
        "(-0.135516, 1.666566, -0.227770)",
        "(-0.136655, 1.664624, -0.233723)",
        "(-0.137672, 1.662475, -0.239293)",
        "(-0.138139, 1.661287, -0.241938)",
        "(-0.139032, 1.658678, -0.246940)",
        "(-0.139794, 1.655793, -0.251447)",
        "(-0.140390, 1.652684, -0.255644)",
        "(-0.140851, 1.649374, -0.259494)",
        "(-0.140964, 1.647641, -0.261342)",
        "(-0.141083, 1.644014, -0.264876)",
        "(-0.141212, 1.640170, -0.268107)",
        "(-0.141379, 1.635910, -0.270973)",
        "(-0.141418, 1.630711, -0.273639)",
        "(-0.141319, 1.628017, -0.274942)",
        "(-0.141030, 1.622325, -0.277322)",
        "(-0.140608, 1.615602, -0.279420)",
        "(-0.139983, 1.608303, -0.281478)",
        "(-0.139733, 1.604189, -0.282476)",
        "(-0.139188, 1.595593, -0.284390)",
        "(-0.138326, 1.586457, -0.286404)",
        "(-0.137543, 1.577012, -0.288450)",
        "(-0.136790, 1.567374, -0.290389)",
        "(-0.136176, 1.557627, -0.291926)",
        "(-0.135965, 1.552835, -0.292544)",
        "(-0.135449, 1.543317, -0.293504)",
        "(-0.135049, 1.534016, -0.294242)",
        "(-0.135009, 1.525553, -0.294420)",
        "(-0.135009, 1.525553, -0.294420)",
        "(-0.134871, 1.513828, -0.293907)",
        "(-0.134965, 1.506616, -0.293468)",
        "(-0.135208, 1.500193, -0.292647)",
        "(-0.135555, 1.494135, -0.291143)",
        "(-0.135555, 1.494135, -0.291143)",
        "(-0.135587, 1.485344, -0.288095)",
        "(-0.135727, 1.480224, -0.285904)",
        "(-0.135895, 1.475701, -0.283721)",
        "(-0.136107, 1.471669, -0.281416)",
        "(-0.136472, 1.468001, -0.278850)",
        "(-0.136656, 1.466203, -0.277366)",
        "(-0.136951, 1.462623, -0.274023)",
        "(-0.137116, 1.460900, -0.272257)",
        "(-0.137423, 1.455879, -0.267570)",
        "(-0.138018, 1.452827, -0.264549)",
        "(-0.138332, 1.451190, -0.262914)",
        "(-0.138812, 1.447504, -0.259154)",
        "(-0.139025, 1.443087, -0.254826)",
        "(-0.139159, 1.438508, -0.250580)",
        "(-0.139286, 1.434023, -0.246561)",
        "(-0.139490, 1.431775, -0.244385)",
        "(-0.139621, 1.426981, -0.239730)",
        "(-0.139504, 1.421534, -0.234357)",
        "(-0.139371, 1.415746, -0.228288)",
        "(-0.139228, 1.409889, -0.221916)",
        "(-0.139143, 1.407039, -0.218615)",
        "(-0.138823, 1.401617, -0.211821)",
        "(-0.138119, 1.396467, -0.205017)",
        "(-0.137216, 1.391975, -0.198196)",
        "(-0.136150, 1.388517, -0.191017)",
        "(-0.135676, 1.387239, -0.187213)",
        "(-0.134809, 1.385451, -0.179263)",
        "(-0.134167, 1.384991, -0.170856)",
        "(-0.133557, 1.385833, -0.162320)",
        "(-0.132928, 1.387749, -0.153631)",
        "(-0.132779, 1.389352, -0.149215)",
        "(-0.132617, 1.393424, -0.140771)",
        "(-0.132638, 1.398826, -0.132996)",
        "(-0.132632, 1.405148, -0.125842)",
        "(-0.132487, 1.412301, -0.119308)",
        "(-0.132539, 1.416209, -0.116228)",
        "(-0.132771, 1.424320, -0.110435)",
        "(-0.133230, 1.432879, -0.105361)",
        "(-0.133786, 1.441699, -0.100860)",
        "(-0.134167, 1.450411, -0.096807)",
        "(-0.134283, 1.454705, -0.094980)",
        "(-0.134540, 1.463206, -0.091622)",
        "(-0.135122, 1.471767, -0.088822)",
        "(-0.135911, 1.480293, -0.086533)",
        "(-0.136685, 1.488509, -0.084594)",
        "(-0.137087, 1.492537, -0.083873)",
        "(-0.137867, 1.500706, -0.082913)",
        "(-0.138391, 1.508814, -0.082475)",
        "(-0.139072, 1.516899, -0.082365)",
        "(-0.139877, 1.524279, -0.082464)",
        "(-0.140249, 1.527814, -0.082534)",
        "(-0.141116, 1.534917, -0.082596)",
        "(-0.142009, 1.542167, -0.082664)",
        "(-0.142730, 1.549854, -0.082918)",
        "(-0.143069, 1.557540, -0.083349)",
        "(-0.143105, 1.561439, -0.083673)",
        "(-0.143024, 1.569080, -0.084513)",
        "(-0.143042, 1.576668, -0.085720)",
        "(-0.142990, 1.580548, -0.086543)",
        "(-0.141908, 1.591972, -0.089272)",
        "(-0.141520, 1.595869, -0.090417)",
        "(-0.140966, 1.603469, -0.092871)",
        "(-0.140351, 1.610887, -0.095464)",
        "(-0.140096, 1.617931, -0.098205)",
        "(-0.139983, 1.624699, -0.101293)",
        "(-0.140029, 1.627873, -0.102876)",
        "(-0.139866, 1.633821, -0.106082)",
        "(-0.139855, 1.639149, -0.109286)",
        "(-0.140205, 1.644012, -0.112491)",
        "(-0.140205, 1.644012, -0.112491)",
        "(-0.140656, 1.650484, -0.117422)",
        "(-0.140780, 1.654223, -0.120839)",
        "(-0.140919, 1.657437, -0.124284)",
        "(-0.140877, 1.660268, -0.127858)",
        "(-0.140616, 1.662715, -0.131502)",
        "(-0.140512, 1.663758, -0.133306)",
        "(-0.140403, 1.665653, -0.136965)",
        "(-0.140515, 1.667199, -0.140721)",
        "(-0.140674, 1.668634, -0.144648)",
        "(-0.140507, 1.669844, -0.148707)",
        "(-0.140437, 1.670319, -0.150695)",
        "(-0.140450, 1.671038, -0.154562)",
        "(-0.140604, 1.671412, -0.158301)",
        "(-0.140714, 1.671456, -0.161883)",
        "(-0.140767, 1.671271, -0.165305)",
        "(-0.140788, 1.671057, -0.166967)",
        "(-0.140792, 1.670528, -0.170308)",
        "(-0.140838, 1.669813, -0.173523)",
        "(-0.140863, 1.669036, -0.176814)",
        "(-0.141027, 1.668287, -0.180285)",
        "(-0.141125, 1.667843, -0.182009)",
        "(-0.141336, 1.666800, -0.185472)",
        "(-0.141750, 1.665661, -0.188946)",
        "(-0.142139, 1.664307, -0.192423)",
        "(-0.142708, 1.662612, -0.195731)",
        "(-0.143063, 1.661516, -0.197310)",
        "(-0.143720, 1.659089, -0.200530)",
        "(-0.144177, 1.656212, -0.203997)",
        "(-0.144438, 1.652969, -0.207792)",
        "(-0.144825, 1.649341, -0.211872)",
        "(-0.144873, 1.647327, -0.214080)",
        "(-0.144971, 1.643092, -0.218431)",
        "(-0.145040, 1.638460, -0.222801)",
        "(-0.144916, 1.633448, -0.227106)",
        "(-0.144540, 1.628098, -0.231407)",
        "(-0.144345, 1.625331, -0.233558)",
        "(-0.143738, 1.619681, -0.237723)",
        "(-0.142772, 1.613462, -0.241461)",
        "(-0.141905, 1.606886, -0.244861)",
        "(-0.141234, 1.599789, -0.247611)",
        "(-0.140810, 1.596067, -0.248892)",
        "(-0.140062, 1.587965, -0.250938)",
        "(-0.139344, 1.579529, -0.252942)",
        "(-0.138402, 1.570801, -0.254476)",
        "(-0.137726, 1.566166, -0.255056)",
        "(-0.136555, 1.556781, -0.256271)",
        "(-0.135896, 1.547658, -0.257215)",
        "(-0.134998, 1.538368, -0.257701)",
        "(-0.134304, 1.529804, -0.257664)",
        "(-0.133973, 1.525603, -0.257587)",
        "(-0.133398, 1.517437, -0.257066)",
        "(-0.133044, 1.509620, -0.256322)",
        "(-0.132877, 1.502333, -0.255668)",
        "(-0.132841, 1.495526, -0.254799)",
        "(-0.132876, 1.489040, -0.253465)",
        "(-0.132950, 1.485942, -0.252616)",
        "(-0.132993, 1.479685, -0.250690)",
        "(-0.132919, 1.473572, -0.248578)",
        "(-0.132793, 1.467731, -0.246466)",
        "(-0.132793, 1.467731, -0.246466)",
        "(-0.133012, 1.459473, -0.243353)",
        "(-0.133382, 1.454116, -0.240907)",
        "(-0.133515, 1.448534, -0.238083)",
        "(-0.133554, 1.442929, -0.235023)",
        "(-0.133512, 1.437392, -0.231992)",
        "(-0.133488, 1.434761, -0.230482)",
        "(-0.133497, 1.429669, -0.227042)",
        "(-0.133439, 1.424694, -0.222943)",
        "(-0.133467, 1.419992, -0.217989)",
        "(-0.133439, 1.415485, -0.212222)",
        "(-0.133373, 1.413305, -0.208971)",
        "(-0.133268, 1.409231, -0.202306)",
        "(-0.132935, 1.405795, -0.195626)",
        "(-0.132409, 1.402961, -0.188783)",
        "(-0.132053, 1.401839, -0.185231)",
        "(-0.131488, 1.400197, -0.177783)",
        "(-0.130958, 1.399176, -0.169840)",
        "(-0.130456, 1.399063, -0.162111)",
        "(-0.129957, 1.399969, -0.154937)",
        "(-0.129449, 1.401933, -0.148299)",
        "(-0.129362, 1.403427, -0.145169)",
        "(-0.129307, 1.406994, -0.139112)",
        "(-0.129371, 1.411338, -0.133404)",
        "(-0.129362, 1.416151, -0.127957)",
        "(-0.129465, 1.421445, -0.122737)",
        "(-0.129701, 1.424474, -0.120333)",
        "(-0.130176, 1.430717, -0.115827)",
        "(-0.130752, 1.437336, -0.111685)",
        "(-0.131159, 1.444116, -0.107858)",
        "(-0.131341, 1.447583, -0.106071)",
        "(-0.131564, 1.454682, -0.102845)",
        "(-0.131918, 1.462157, -0.100111)",
        "(-0.132458, 1.470000, -0.097727)",
        "(-0.132755, 1.477862, -0.095504)",
        "(-0.132742, 1.481816, -0.094559)",
        "(-0.132639, 1.489723, -0.092736)",
        "(-0.132758, 1.497730, -0.091001)",
        "(-0.133203, 1.505757, -0.089186)",
        "(-0.133968, 1.513794, -0.087384)",
        "(-0.134393, 1.517787, -0.086551)",
        "(-0.134859, 1.525590, -0.085080)",
        "(-0.135141, 1.533264, -0.083731)",
        "(-0.135777, 1.540958, -0.082576)",
        "(-0.136608, 1.548458, -0.081461)",
        "(-0.137034, 1.552071, -0.080882)",
        "(-0.137728, 1.559094, -0.079809)",
        "(-0.138322, 1.565887, -0.078956)",
        "(-0.138649, 1.572336, -0.078210)",
        "(-0.138982, 1.578730, -0.077701)",
        "(-0.139201, 1.581889, -0.077539)",
        "(-0.139729, 1.588137, -0.077371)",
        "(-0.140315, 1.594378, -0.077545)",
        "(-0.140830, 1.600481, -0.078030)",
        "(-0.141208, 1.606593, -0.079015)",
        "(-0.141301, 1.609626, -0.079764)",
        "(-0.141386, 1.615611, -0.081701)",
        "(-0.141333, 1.621533, -0.084248)",
        "(-0.141055, 1.627297, -0.087466)",
        "(-0.140801, 1.632377, -0.090954)",
        "(-0.140670, 1.634861, -0.092931)",
        "(-0.140496, 1.639744, -0.097162)",
        "(-0.140296, 1.644291, -0.101753)",
        "(-0.140244, 1.648650, -0.106695)",
        "(-0.140202, 1.652594, -0.111908)",
        "(-0.140162, 1.654423, -0.114646)",
        "(-0.140077, 1.657739, -0.120186)",
        "(-0.139981, 1.660416, -0.125835)",
        "(-0.140039, 1.662596, -0.131493)",
        "(-0.140264, 1.664214, -0.137065)",
        "(-0.140403, 1.664793, -0.139865)",
        "(-0.140602, 1.665602, -0.145463)",
        "(-0.140759, 1.665830, -0.150979)",
        "(-0.140807, 1.665546, -0.156549)",
        "(-0.140941, 1.664749, -0.161974)",
        "(-0.141091, 1.664097, -0.164604)",
        "(-0.141344, 1.662448, -0.169856)",
        "(-0.141522, 1.660260, -0.175173)",
        "(-0.141634, 1.657632, -0.180605)",
        "(-0.141544, 1.654639, -0.186118)",
        "(-0.141433, 1.652965, -0.188842)",
        "(-0.141204, 1.649327, -0.194124)",
        "(-0.140932, 1.645152, -0.199189)",
        "(-0.140527, 1.640559, -0.204034)",
        "(-0.139867, 1.635425, -0.208712)",
        "(-0.139586, 1.632717, -0.211068)",
        "(-0.139191, 1.627246, -0.215725)",
        "(-0.138792, 1.621395, -0.220261)",
        "(-0.138522, 1.615256, -0.224738)",
        "(-0.138340, 1.608875, -0.229097)",
        "(-0.138305, 1.605519, -0.231169)",
        "(-0.138305, 1.605519, -0.231169)",
        "(-0.138220, 1.598481, -0.234942)",
        "(-0.137168, 1.583770, -0.241844)",
        "(-0.136792, 1.576256, -0.245017)",
        "(-0.136711, 1.572513, -0.246486)",
        "(-0.136337, 1.564770, -0.248983)",
        "(-0.135936, 1.556710, -0.250891)",
        "(-0.135635, 1.548440, -0.252386)",
        "(-0.135158, 1.539995, -0.253697)",
        "(-0.134899, 1.535703, -0.254139)",
        "(-0.134039, 1.526977, -0.254669)",
        "(-0.133112, 1.518230, -0.254801)",
        "(-0.132450, 1.509767, -0.254792)",
        "(-0.131931, 1.501573, -0.254761)",
        "(-0.131643, 1.497495, -0.254703)",
        "(-0.130910, 1.489369, -0.254066)",
        "(-0.130059, 1.481195, -0.252843)",
        "(-0.129557, 1.473455, -0.251218)",
        "(-0.129257, 1.466144, -0.249394)",
        "(-0.129156, 1.462800, -0.248254)",
        "(-0.128824, 1.456145, -0.245769)",
        "(-0.128504, 1.449787, -0.242882)",
        "(-0.128299, 1.443881, -0.239919)",
        "(-0.128251, 1.438431, -0.236829)",
        "(-0.128280, 1.435834, -0.235178)",
        "(-0.128585, 1.430792, -0.231643)",
        "(-0.128874, 1.425868, -0.227848)",
        "(-0.128930, 1.420987, -0.223900)",
        "(-0.128777, 1.416186, -0.219726)",
        "(-0.128574, 1.413771, -0.217526)",
        "(-0.128258, 1.409198, -0.212716)",
        "(-0.127906, 1.404980, -0.207472)",
        "(-0.127527, 1.401110, -0.202118)",
        "(-0.127312, 1.398066, -0.196513)",
        "(-0.127165, 1.396785, -0.193548)",
        "(-0.126791, 1.394518, -0.187466)",
        "(-0.126386, 1.392921, -0.181178)",
        "(-0.125876, 1.391994, -0.175120)",
        "(-0.125398, 1.391611, -0.168740)",
        "(-0.125260, 1.391762, -0.165446)",
        "(-0.124993, 1.392588, -0.158700)",
        "(-0.124680, 1.394198, -0.151712)",
        "(-0.124328, 1.396678, -0.144393)",
        "(-0.124040, 1.400189, -0.136582)",
        "(-0.123947, 1.402393, -0.132590)",
        "(-0.123989, 1.407683, -0.124720)",
        "(-0.124043, 1.413849, -0.116926)",
        "(-0.124237, 1.420866, -0.109378)",
        "(-0.124394, 1.428700, -0.102379)",
        "(-0.124581, 1.433012, -0.099157)",
        "(-0.124939, 1.441994, -0.093013)",
        "(-0.125307, 1.451518, -0.087495)",
        "(-0.125796, 1.461707, -0.082714)",
        "(-0.126484, 1.472288, -0.078524)",
        "(-0.126926, 1.477742, -0.076665)",
        "(-0.127880, 1.488705, -0.073296)",
        "(-0.128876, 1.499543, -0.070160)",
        "(-0.129870, 1.510079, -0.067158)",
        "(-0.130611, 1.520165, -0.064483)",
        "(-0.130970, 1.525125, -0.063302)",
        "(-0.131400, 1.534620, -0.061294)",
        "(-0.131938, 1.543787, -0.059613)",
        "(-0.132978, 1.552676, -0.058141)",
        "(-0.134007, 1.561098, -0.056883)",
        "(-0.134561, 1.565148, -0.056284)",
        "(-0.135742, 1.573027, -0.055258)",
        "(-0.136784, 1.580547, -0.054592)",
        "(-0.137609, 1.587728, -0.054460)",
        "(-0.138552, 1.594793, -0.055034)",
        "(-0.139147, 1.598300, -0.055539)",
        "(-0.140129, 1.604954, -0.056703)",
        "(-0.140927, 1.611189, -0.058148)",
        "(-0.141383, 1.617063, -0.059822)",
        "(-0.141902, 1.622706, -0.061935)",
        "(-0.142191, 1.625459, -0.063149)",
        "(-0.142657, 1.630746, -0.065843)",
        "(-0.142972, 1.635795, -0.068895)",
        "(-0.142932, 1.640471, -0.072295)",
        "(-0.142799, 1.644841, -0.075862)",
        "(-0.142858, 1.646962, -0.077761)",
        "(-0.143101, 1.651106, -0.081862)",
        "(-0.143375, 1.654857, -0.086193)",
        "(-0.143740, 1.658270, -0.090782)",
        "(-0.144248, 1.661473, -0.095874)",
        "(-0.144424, 1.662971, -0.098645)",
        "(-0.144871, 1.665678, -0.104295)",
        "(-0.145450, 1.667927, -0.110108)",
        "(-0.145887, 1.669662, -0.116283)",
        "(-0.146160, 1.671003, -0.122702)",
        "(-0.146188, 1.671449, -0.126063)",
        "(-0.146282, 1.672004, -0.132938)",
        "(-0.146372, 1.671896, -0.139670)",
        "(-0.146610, 1.671170, -0.146359)",
        "(-0.146610, 1.671170, -0.146359)",
        "(-0.146780, 1.668860, -0.156492)",
        "(-0.146523, 1.666619, -0.163337)",
        "(-0.146156, 1.663896, -0.170254)",
        "(-0.145776, 1.660542, -0.176907)",
        "(-0.145453, 1.656646, -0.183396)",
        "(-0.145252, 1.654482, -0.186556)",
        "(-0.144779, 1.649613, -0.192623)",
        "(-0.144156, 1.644145, -0.198338)",
        "(-0.143518, 1.638116, -0.203880)",
        "(-0.143164, 1.631720, -0.209387)",
        "(-0.142949, 1.628393, -0.212070)",
        "(-0.142262, 1.621119, -0.217221)",
        "(-0.141507, 1.613810, -0.221917)",
        "(-0.140991, 1.606123, -0.226232)",
        "(-0.140517, 1.598026, -0.230482)",
        "(-0.140246, 1.593869, -0.232634)",
        "(-0.139396, 1.585441, -0.236860)",
        "(-0.138020, 1.576586, -0.240658)",
        "(-0.136855, 1.567492, -0.244143)",
        "(-0.135913, 1.558414, -0.247146)",
        "(-0.135589, 1.553892, -0.248329)",
        "(-0.134940, 1.544874, -0.250329)",
        "(-0.134118, 1.535836, -0.251810)",
        "(-0.133312, 1.526960, -0.252767)",
        "(-0.132669, 1.518431, -0.253485)",
        "(-0.132440, 1.514378, -0.253779)",
        "(-0.132041, 1.506747, -0.254241)",
        "(-0.131879, 1.499485, -0.254296)",
        "(-0.131814, 1.492471, -0.253819)",
        "(-0.131983, 1.485685, -0.252829)",
        "(-0.132140, 1.482302, -0.252113)",
        "(-0.132242, 1.475478, -0.250310)",
        "(-0.132268, 1.468701, -0.248092)",
        "(-0.132112, 1.461972, -0.245465)",
        "(-0.131829, 1.455446, -0.242332)",
        "(-0.131800, 1.452293, -0.240493)",
        "(-0.131679, 1.445997, -0.236307)",
        "(-0.131517, 1.439925, -0.231510)",
        "(-0.131537, 1.434228, -0.226554)",
        "(-0.131881, 1.429140, -0.221302)",
        "(-0.132004, 1.426693, -0.218506)",
        "(-0.132142, 1.421675, -0.212400)",
        "(-0.132228, 1.416664, -0.205410)",
        "(-0.131962, 1.411755, -0.197599)",
        "(-0.131589, 1.407250, -0.189275)",
        "(-0.131237, 1.405068, -0.185031)",
        "(-0.130329, 1.401107, -0.176252)",
        "(-0.129491, 1.398002, -0.167149)",
        "(-0.128822, 1.395956, -0.157960)",
        "(-0.128384, 1.395002, -0.148735)",
        "(-0.128266, 1.395016, -0.144137)",
        "(-0.128081, 1.395705, -0.135196)",
        "(-0.127808, 1.397579, -0.126930)",
        "(-0.127633, 1.400208, -0.119134)",
        "(-0.127585, 1.403795, -0.111956)",
        "(-0.127642, 1.405845, -0.108554)",
        "(-0.127861, 1.410494, -0.102066)",
        "(-0.128119, 1.415738, -0.095986)",
        "(-0.128259, 1.421733, -0.090498)",
        "(-0.128312, 1.428444, -0.085565)",
        "(-0.128436, 1.432286, -0.083529)",
        "(-0.128784, 1.440292, -0.079637)",
        "(-0.129203, 1.448963, -0.076184)",
        "(-0.129535, 1.457727, -0.072905)",
        "(-0.129885, 1.466957, -0.070174)",
        "(-0.130205, 1.471709, -0.068932)",
        "(-0.130945, 1.481190, -0.066547)",
        "(-0.131708, 1.490776, -0.064459)",
        "(-0.132443, 1.500286, -0.062470)",
        "(-0.133214, 1.509727, -0.060549)",
        "(-0.133617, 1.514467, -0.059715)",
        "(-0.134489, 1.523866, -0.058178)",
        "(-0.135326, 1.533182, -0.056756)",
        "(-0.136032, 1.542404, -0.055660)",
        "(-0.136850, 1.551788, -0.055240)",
        "(-0.137338, 1.556486, -0.055191)",
        "(-0.138265, 1.565709, -0.055206)",
        "(-0.138265, 1.565709, -0.055206)",
        "(-0.139009, 1.574688, -0.055715)",
        "(-0.139456, 1.591717, -0.057325)",
        "(-0.139391, 1.595464, -0.058230)",
        "(-0.139174, 1.602984, -0.059953)",
        "(-0.138844, 1.609708, -0.062033)",
        "(-0.138766, 1.616191, -0.064547)",
        "(-0.138849, 1.622276, -0.067382)",
        "(-0.138885, 1.625209, -0.068935)",
        "(-0.139183, 1.630892, -0.072460)",
        "(-0.139494, 1.635993, -0.076507)",
        "(-0.139753, 1.640512, -0.081127)",
        "(-0.140030, 1.644554, -0.086079)",
        "(-0.140091, 1.646315, -0.088714)",
        "(-0.140073, 1.649483, -0.094129)",
        "(-0.140093, 1.652468, -0.099796)",
        "(-0.139801, 1.655320, -0.105666)",
        "(-0.139700, 1.657678, -0.111323)",
        "(-0.139790, 1.658701, -0.114235)",
        "(-0.140083, 1.660578, -0.120216)",
        "(-0.140234, 1.662164, -0.126273)",
        "(-0.140242, 1.663173, -0.132101)",
        "(-0.140453, 1.663651, -0.137629)",
        "(-0.140658, 1.663665, -0.140365)",
        "(-0.140893, 1.663490, -0.145995)",
        "(-0.141085, 1.663019, -0.151780)",
        "(-0.141272, 1.662185, -0.157522)",
        "(-0.141477, 1.660795, -0.162890)",
        "(-0.141562, 1.659868, -0.165473)",
        "(-0.141617, 1.657654, -0.170624)",
        "(-0.141571, 1.654998, -0.175588)",
        "(-0.141335, 1.651727, -0.180257)",
        "(-0.141205, 1.647993, -0.184710)",
        "(-0.141281, 1.645924, -0.186879)",
        "(-0.141348, 1.641593, -0.191273)",
        "(-0.141236, 1.636916, -0.195872)",
        "(-0.140980, 1.631916, -0.200803)",
        "(-0.140432, 1.626372, -0.205877)",
        "(-0.140058, 1.623298, -0.208403)",
        "(-0.139374, 1.616794, -0.213388)",
        "(-0.138949, 1.609868, -0.218428)",
        "(-0.138744, 1.602436, -0.223460)",
        "(-0.138613, 1.594521, -0.227918)",
        "(-0.138420, 1.590468, -0.230142)",
        "(-0.137984, 1.582013, -0.234427)",
        "(-0.137805, 1.573262, -0.238334)",
        "(-0.137737, 1.568801, -0.240160)",
        "(-0.137737, 1.568801, -0.240160)",
        "(-0.137648, 1.550669, -0.246427)",
        "(-0.137654, 1.541619, -0.248906)",
        "(-0.137526, 1.532546, -0.251022)",
        "(-0.137511, 1.523742, -0.252540)",
        "(-0.137336, 1.514972, -0.253331)",
        "(-0.137252, 1.510537, -0.253114)",
        "(-0.137150, 1.501646, -0.251980)",
        "(-0.136825, 1.492726, -0.250026)",
        "(-0.136330, 1.483953, -0.247542)",
        "(-0.135919, 1.475554, -0.244276)",
        "(-0.135668, 1.471475, -0.242367)",
        "(-0.134985, 1.463390, -0.238201)",
        "(-0.134193, 1.455601, -0.234023)",
        "(-0.133548, 1.448103, -0.229875)",
        "(-0.133132, 1.440972, -0.225720)",
        "(-0.132928, 1.437465, -0.223415)",
        "(-0.132503, 1.430414, -0.218367)",
        "(-0.132151, 1.423639, -0.213253)",
        "(-0.131831, 1.417282, -0.208057)",
        "(-0.131524, 1.411086, -0.202647)",
        "(-0.131472, 1.408117, -0.199741)",
        "(-0.131421, 1.402377, -0.193741)",
        "(-0.131285, 1.397053, -0.187797)",
        "(-0.131090, 1.392157, -0.181932)",
        "(-0.130869, 1.387727, -0.175868)",
        "(-0.130751, 1.385602, -0.172465)",
        "(-0.130559, 1.382132, -0.166038)",
        "(-0.130385, 1.379626, -0.159473)",
        "(-0.130083, 1.378087, -0.152773)",
        "(-0.129724, 1.377594, -0.146095)",
        "(-0.129638, 1.377809, -0.142827)",
        "(-0.129268, 1.378782, -0.136519)",
        "(-0.128765, 1.380516, -0.130401)",
        "(-0.128380, 1.383164, -0.124448)",
        "(-0.128090, 1.386871, -0.118690)",
        "(-0.127968, 1.389161, -0.116002)",
        "(-0.127614, 1.394481, -0.111066)",
        "(-0.127374, 1.400772, -0.106600)",
        "(-0.126962, 1.407628, -0.102337)",
        "(-0.126649, 1.415095, -0.098131)",
        "(-0.126578, 1.419150, -0.096032)",
        "(-0.126467, 1.427555, -0.091767)",
        "(-0.126205, 1.436443, -0.087557)",
        "(-0.125987, 1.445886, -0.083619)",
        "(-0.125902, 1.455765, -0.079782)",
        "(-0.125959, 1.460901, -0.077894)",
        "(-0.126202, 1.471430, -0.074171)",
        "(-0.126389, 1.482126, -0.070835)",
        "(-0.126531, 1.492937, -0.067864)",
        "(-0.126974, 1.503873, -0.065136)",
        "(-0.127343, 1.509304, -0.063865)",
        "(-0.128067, 1.520073, -0.061539)",
        "(-0.128766, 1.530564, -0.059622)",
        "(-0.129464, 1.540792, -0.058253)",
        "(-0.130088, 1.550820, -0.057412)",
        "(-0.130361, 1.555723, -0.057082)",
        "(-0.130361, 1.555723, -0.057082)",
        "(-0.132072, 1.574289, -0.056738)",
        "(-0.132779, 1.582784, -0.056850)",
        "(-0.133309, 1.590904, -0.057383)",
        "(-0.133581, 1.594806, -0.057731)",
        "(-0.134117, 1.602179, -0.058609)",
        "(-0.134926, 1.609159, -0.059727)",
        "(-0.135844, 1.615730, -0.061210)",
        "(-0.136425, 1.621888, -0.063043)",
        "(-0.136657, 1.624861, -0.064056)",
        "(-0.137197, 1.630646, -0.066281)",
        "(-0.137850, 1.636131, -0.068811)",
        "(-0.138688, 1.641444, -0.071746)",
        "(-0.139412, 1.646436, -0.075357)",
        "(-0.139790, 1.648799, -0.077329)",
        "(-0.140510, 1.653175, -0.081522)",
        "(-0.141398, 1.656881, -0.086289)",
        "(-0.142440, 1.660019, -0.091500)",
        "(-0.143328, 1.662347, -0.097441)",
        "(-0.143737, 1.663226, -0.100641)",
        "(-0.144315, 1.664490, -0.107340)",
        "(-0.144819, 1.665179, -0.114463)",
        "(-0.145553, 1.665196, -0.122061)",
        "(-0.146313, 1.664521, -0.130262)",
        "(-0.146608, 1.663900, -0.134561)",
        "(-0.147153, 1.662141, -0.143218)",
        "(-0.147798, 1.659651, -0.151776)",
        "(-0.148501, 1.656480, -0.160127)",
        "(-0.148790, 1.652618, -0.168261)",
        "(-0.148780, 1.650382, -0.172253)",
        "(-0.149033, 1.645718, -0.180212)",
        "(-0.149330, 1.640651, -0.187760)",
        "(-0.149385, 1.634929, -0.194883)",
        "(-0.149788, 1.628667, -0.201452)",
        "(-0.150124, 1.625362, -0.204578)",
        "(-0.150662, 1.618419, -0.210509)",
        "(-0.150991, 1.610943, -0.216028)",
        "(-0.151089, 1.602823, -0.221236)",
        "(-0.150774, 1.594780, -0.225712)",
        "(-0.150585, 1.590690, -0.227650)",
        "(-0.150245, 1.582264, -0.231254)",
        "(-0.149641, 1.573449, -0.234393)",
        "(-0.148935, 1.564316, -0.237058)",
        "(-0.148321, 1.555175, -0.239613)",
        "(-0.148092, 1.550552, -0.240602)",
        "(-0.148092, 1.550552, -0.240602)",
        "(-0.147138, 1.531518, -0.243192)",
        "(-0.146426, 1.521659, -0.243564)",
        "(-0.145510, 1.511711, -0.243498)",
        "(-0.145089, 1.506698, -0.243239)",
        "(-0.144249, 1.496727, -0.242455)",
        "(-0.143534, 1.487150, -0.241212)",
        "(-0.142766, 1.477773, -0.239185)",
        "(-0.142220, 1.468795, -0.236703)",
        "(-0.142068, 1.464687, -0.235258)",
        "(-0.141647, 1.456732, -0.231823)",
        "(-0.141083, 1.449284, -0.227718)",
        "(-0.140538, 1.442565, -0.222846)",
        "(-0.139779, 1.436182, -0.217251)",
        "(-0.138907, 1.430545, -0.210978)",
        "(-0.138498, 1.428084, -0.207806)",
        "(-0.137573, 1.423741, -0.201277)",
        "(-0.136638, 1.420188, -0.194234)",
        "(-0.135721, 1.417358, -0.186614)",
        "(-0.135283, 1.416273, -0.182700)",
        "(-0.134590, 1.414768, -0.175022)",
        "(-0.133801, 1.414037, -0.167551)",
        "(-0.133112, 1.414002, -0.159957)",
        "(-0.132543, 1.414423, -0.152008)",
        "(-0.132340, 1.414858, -0.147911)",
        "(-0.131976, 1.416191, -0.140016)",
        "(-0.131646, 1.418205, -0.132620)",
        "(-0.131420, 1.421016, -0.125741)",
        "(-0.131575, 1.424298, -0.119025)",
        "(-0.131575, 1.424298, -0.119025)",
        "(-0.132208, 1.429945, -0.109193)",
        "(-0.132552, 1.433862, -0.102871)",
        "(-0.132839, 1.438120, -0.097050)",
        "(-0.133204, 1.442836, -0.091713)",
        "(-0.133505, 1.445331, -0.089123)",
        "(-0.134301, 1.450530, -0.084036)",
        "(-0.135140, 1.456017, -0.079339)",
        "(-0.135737, 1.461629, -0.074895)",
        "(-0.136353, 1.467442, -0.070615)",
        "(-0.136785, 1.470504, -0.068646)",
        "(-0.137436, 1.476716, -0.064959)",
        "(-0.138076, 1.483246, -0.061614)",
        "(-0.138613, 1.490072, -0.058623)",
        "(-0.139082, 1.497288, -0.056047)",
        "(-0.139343, 1.501065, -0.054968)",
        "(-0.139796, 1.508728, -0.052930)",
        "(-0.140253, 1.516973, -0.051683)",
        "(-0.140635, 1.525626, -0.050935)",
        "(-0.140819, 1.534571, -0.050542)",
        "(-0.140876, 1.539125, -0.050447)",
        "(-0.141378, 1.548472, -0.050487)",
        "(-0.142206, 1.557969, -0.050748)",
        "(-0.143146, 1.567345, -0.051388)",
        "(-0.143937, 1.576581, -0.052395)",
        "(-0.144227, 1.581005, -0.052959)",
        "(-0.144880, 1.589548, -0.054087)",
        "(-0.145621, 1.597576, -0.055175)",
        "(-0.146351, 1.605051, -0.056522)",
        "(-0.146351, 1.605051, -0.056522)",
        "(-0.147176, 1.612053, -0.058144)",
        "(-0.148044, 1.621531, -0.060997)",
        "(-0.148947, 1.627315, -0.063310)",
        "(-0.149886, 1.632580, -0.066049)",
        "(-0.150762, 1.637022, -0.068844)",
        "(-0.151079, 1.639003, -0.070328)",
        "(-0.151520, 1.642629, -0.073740)",
        "(-0.151981, 1.645958, -0.077639)",
        "(-0.152175, 1.648917, -0.082046)",
        "(-0.152349, 1.651564, -0.086926)",
        "(-0.152349, 1.651564, -0.086926)",
        "(-0.152835, 1.654989, -0.094946)",
        "(-0.153086, 1.656718, -0.100720)",
        "(-0.153226, 1.657944, -0.106873)",
        "(-0.153351, 1.658801, -0.113452)",
        "(-0.153373, 1.659026, -0.116846)",
        "(-0.153592, 1.659072, -0.123682)",
        "(-0.154138, 1.658458, -0.130522)",
        "(-0.154467, 1.657225, -0.137448)",
        "(-0.154385, 1.655307, -0.144531)",
        "(-0.154255, 1.654050, -0.148059)",
        "(-0.153837, 1.651123, -0.154954)",
        "(-0.153574, 1.647318, -0.161366)",
        "(-0.153401, 1.642689, -0.167639)",
        "(-0.153052, 1.637415, -0.173948)",
        "(-0.152723, 1.634539, -0.177076)",
        "(-0.151846, 1.628440, -0.183173)",
        "(-0.150932, 1.621638, -0.188741)",
        "(-0.150277, 1.614391, -0.193824)",
        "(-0.149419, 1.606807, -0.198426)",
        "(-0.148910, 1.602810, -0.200580)",
        "(-0.147748, 1.594553, -0.204741)",
        "(-0.146539, 1.585936, -0.208331)",
        "(-0.145288, 1.577034, -0.211348)",
        "(-0.143921, 1.567745, -0.213797)",
        "(-0.143219, 1.563010, -0.214692)",
        "(-0.141901, 1.553279, -0.215946)",
        "(-0.140879, 1.543545, -0.216941)",
        "(-0.140065, 1.533980, -0.217532)",
        "(-0.138976, 1.524469, -0.217268)",
        "(-0.138389, 1.519721, -0.216906)",
        "(-0.137463, 1.510466, -0.215766)",
        "(-0.136704, 1.501611, -0.214415)",
        "(-0.136067, 1.493030, -0.212529)",
        "(-0.135640, 1.484733, -0.210332)",
        "(-0.135480, 1.480869, -0.209138)",
        "(-0.135122, 1.473401, -0.206762)",
        "(-0.134792, 1.466135, -0.204223)",
        "(-0.134548, 1.459294, -0.201298)",
        "(-0.134617, 1.456230, -0.199500)",
        "(-0.134617, 1.456230, -0.199500)",
        "(-0.135026, 1.444700, -0.192356)",
        "(-0.135233, 1.439542, -0.188561)",
        "(-0.135242, 1.434916, -0.185007)",
        "(-0.135342, 1.430844, -0.181459)",
        "(-0.135402, 1.428974, -0.179498)",
        "(-0.135422, 1.425171, -0.175164)",
        "(-0.135678, 1.421705, -0.170346)",
        "(-0.135834, 1.418578, -0.165295)",
        "(-0.135881, 1.416028, -0.160103)",
        "(-0.135932, 1.415058, -0.157417)",
        "(-0.136003, 1.413395, -0.151797)",
        "(-0.136183, 1.412258, -0.145788)",
        "(-0.136436, 1.411711, -0.139542)",
        "(-0.136719, 1.411632, -0.133044)",
        "(-0.136719, 1.411632, -0.133044)",
        "(-0.137350, 1.412845, -0.123187)",
        "(-0.137847, 1.414405, -0.116696)",
        "(-0.138229, 1.416396, -0.110225)",
        "(-0.138566, 1.418881, -0.103954)",
        "(-0.138566, 1.418881, -0.103954)",
        "(-0.138945, 1.423752, -0.095244)",
        "(-0.139300, 1.428090, -0.089636)",
        "(-0.139876, 1.432920, -0.084575)",
        "(-0.140625, 1.438590, -0.079802)",
        "(-0.140977, 1.441727, -0.077624)",
        "(-0.141540, 1.448338, -0.073509)",
        "(-0.141892, 1.455340, -0.069938)",
        "(-0.142210, 1.462709, -0.066689)",
        "(-0.142509, 1.470149, -0.063596)",
        "(-0.142509, 1.470149, -0.063596)",
        "(-0.143384, 1.481400, -0.059494)",
        "(-0.143850, 1.488750, -0.056988)",
        "(-0.144400, 1.496047, -0.054651)",
        "(-0.144858, 1.503255, -0.052557)",
        "(-0.145071, 1.506827, -0.051667)",
        "(-0.145657, 1.513935, -0.050085)",
        "(-0.146206, 1.520840, -0.048786)",
        "(-0.146599, 1.527515, -0.047747)",
        "(-0.147129, 1.534004, -0.047047)",
        "(-0.147317, 1.537101, -0.046825)",
        "(-0.147577, 1.543099, -0.046447)",
        "(-0.147881, 1.548827, -0.046219)",
        "(-0.148330, 1.554315, -0.046011)",
        "(-0.148684, 1.559498, -0.045931)",
        "(-0.148799, 1.561920, -0.045930)",
        "(-0.148998, 1.566676, -0.046094)",
        "(-0.148951, 1.571363, -0.046539)",
        "(-0.148794, 1.575951, -0.047116)",
        "(-0.148807, 1.580491, -0.047741)",
        "(-0.148807, 1.580491, -0.047741)",
        "(-0.148877, 1.587368, -0.049220)",
        "(-0.148987, 1.592051, -0.050659)",
        "(-0.148955, 1.596671, -0.052315)",
        "(-0.149059, 1.601219, -0.054306)",
        "(-0.149180, 1.603430, -0.055392)",
        "(-0.149330, 1.607642, -0.057773)",
        "(-0.149491, 1.611729, -0.060531)",
        "(-0.149468, 1.615711, -0.063738)",
        "(-0.149360, 1.619615, -0.067454)",
        "(-0.149306, 1.621501, -0.069408)",
        "(-0.149354, 1.625119, -0.073623)",
        "(-0.149671, 1.628427, -0.078046)",
        "(-0.149891, 1.631391, -0.082773)",
        "(-0.150056, 1.634052, -0.087753)",
        "(-0.150056, 1.634052, -0.087753)",
        "(-0.150226, 1.636987, -0.095518)",
        "(-0.150652, 1.638401, -0.100796)",
        "(-0.151103, 1.639037, -0.106317)",
        "(-0.151448, 1.639256, -0.112093)",
        "(-0.151571, 1.639207, -0.115014)",
        "(-0.151595, 1.638754, -0.120995)",
        "(-0.151766, 1.637854, -0.126971)",
        "(-0.151980, 1.636568, -0.132651)",
        "(-0.152125, 1.634861, -0.138127)",
        "(-0.152160, 1.633769, -0.140730)",
        "(-0.152150, 1.631234, -0.145757)",
        "(-0.152148, 1.628233, -0.150432)",
        "(-0.151921, 1.624824, -0.155027)",
        "(-0.151836, 1.621167, -0.159601)",
        "(-0.151829, 1.619304, -0.161814)",
        "(-0.151780, 1.615342, -0.165958)",
        "(-0.151677, 1.611041, -0.169696)",
        "(-0.151529, 1.606551, -0.173240)",
        "(-0.151346, 1.602058, -0.176536)",
        "(-0.151179, 1.599736, -0.178027)",
        "(-0.151007, 1.594976, -0.180790)",
        "(-0.150898, 1.590136, -0.183175)",
        "(-0.150597, 1.584973, -0.185026)",
        "(-0.150336, 1.579690, -0.186579)",
        "(-0.150273, 1.577044, -0.187313)",
        "(-0.150047, 1.571509, -0.188702)",
        "(-0.149902, 1.566133, -0.189790)",
        "(-0.149740, 1.560575, -0.190726)",
        "(-0.149375, 1.554766, -0.191349)",
        "(-0.149159, 1.551736, -0.191521)",
        "(-0.148878, 1.545553, -0.191743)",
        "(-0.148694, 1.539327, -0.191756)",
        "(-0.148578, 1.533096, -0.191625)",
        "(-0.148266, 1.526772, -0.191386)",
        "(-0.148096, 1.523607, -0.191162)",
        "(-0.147615, 1.517185, -0.190561)",
        "(-0.147149, 1.510650, -0.189738)",
        "(-0.146765, 1.504165, -0.188495)",
        "(-0.146492, 1.497767, -0.186801)",
        "(-0.146433, 1.494625, -0.185864)",
        "(-0.146245, 1.488482, -0.183986)",
        "(-0.146038, 1.482600, -0.181939)",
        "(-0.145717, 1.476896, -0.179537)",
        "(-0.145311, 1.471165, -0.176492)",
        "(-0.145148, 1.468368, -0.174717)",
        "(-0.144847, 1.462867, -0.170918)",
        "(-0.144650, 1.457646, -0.166926)",
        "(-0.144489, 1.452944, -0.162685)",
        "(-0.144222, 1.448647, -0.158347)",
        "(-0.144111, 1.446704, -0.156209)",
        "(-0.144132, 1.443544, -0.151834)",
        "(-0.144263, 1.440986, -0.147085)",
        "(-0.144371, 1.438763, -0.141767)",
        "(-0.144424, 1.436944, -0.135907)",
        "(-0.144472, 1.436289, -0.132883)",
        "(-0.144465, 1.435402, -0.126906)",
        "(-0.144462, 1.435462, -0.120979)",
        "(-0.144474, 1.436235, -0.115127)",
        "(-0.144829, 1.438154, -0.109401)",
        "(-0.145067, 1.439394, -0.106564)",
        "(-0.145495, 1.442370, -0.101173)",
        "(-0.145973, 1.446055, -0.096109)",
        "(-0.146371, 1.450180, -0.091231)",
        "(-0.146726, 1.454748, -0.086704)",
        "(-0.146924, 1.457187, -0.084588)",
        "(-0.147407, 1.462389, -0.080577)",
        "(-0.148006, 1.467932, -0.076858)",
        "(-0.148616, 1.473580, -0.073380)",
        "(-0.149218, 1.479336, -0.070155)",
        "(-0.149472, 1.482251, -0.068694)",
        "(-0.150077, 1.488222, -0.065988)",
        "(-0.150581, 1.494132, -0.063521)",
        "(-0.151363, 1.500101, -0.061310)",
        "(-0.151852, 1.506151, -0.059359)",
        "(-0.152032, 1.509132, -0.058511)",
        "(-0.152446, 1.515193, -0.057108)",
        "(-0.152755, 1.521262, -0.056019)",
        "(-0.152808, 1.524302, -0.055613)",
        "(-0.153409, 1.533363, -0.054392)",
        "(-0.153721, 1.536375, -0.054063)",
        "(-0.154480, 1.542278, -0.053493)",
        "(-0.155206, 1.548093, -0.053177)",
        "(-0.155796, 1.553810, -0.053185)",
        "(-0.156319, 1.559337, -0.053483)",
        "(-0.156677, 1.562083, -0.053727)",
        "(-0.157325, 1.567460, -0.054339)",
        "(-0.157924, 1.572711, -0.055049)",
        "(-0.158500, 1.577869, -0.056041)",
        "(-0.159040, 1.582934, -0.057300)",
        "(-0.159407, 1.585444, -0.057953)",
        "(-0.160178, 1.590457, -0.059588)",
        "(-0.160660, 1.595242, -0.061535)",
        "(-0.161149, 1.599889, -0.063649)",
        "(-0.161399, 1.604426, -0.066029)",
        "(-0.161488, 1.606544, -0.067248)",
        "(-0.161835, 1.610530, -0.069712)",
        "(-0.162334, 1.614314, -0.072427)",
        "(-0.162857, 1.617960, -0.075588)",
        "(-0.163215, 1.621355, -0.079049)",
        "(-0.163260, 1.622903, -0.080930)",
        "(-0.163245, 1.625640, -0.085016)",
        "(-0.163140, 1.627926, -0.089567)",
        "(-0.162920, 1.629753, -0.094682)",
        "(-0.162285, 1.630981, -0.100088)",
        "(-0.161972, 1.631357, -0.102853)",
        "(-0.161449, 1.631768, -0.108587)",
        "(-0.161139, 1.631659, -0.114656)",
        "(-0.160793, 1.630851, -0.120966)",
        "(-0.160306, 1.629313, -0.127315)",
        "(-0.160075, 1.628253, -0.130577)",
        "(-0.159501, 1.625717, -0.137034)",
        "(-0.158857, 1.622502, -0.143293)",
        "(-0.158305, 1.618671, -0.149312)",
        "(-0.157745, 1.614370, -0.155143)",
        "(-0.157377, 1.611934, -0.157909)",
        "(-0.156413, 1.606591, -0.163196)",
        "(-0.155502, 1.600737, -0.168259)",
        "(-0.154584, 1.594598, -0.173096)",
        "(-0.153853, 1.588226, -0.177516)",
        "(-0.153497, 1.584891, -0.179548)",
        "(-0.152687, 1.577906, -0.183437)",
        "(-0.151894, 1.570507, -0.186800)",
        "(-0.150802, 1.562672, -0.189652)",
        "(-0.149940, 1.554479, -0.191890)",
        "(-0.149584, 1.550272, -0.192839)",
        "(-0.149040, 1.541736, -0.194356)",
        "(-0.148599, 1.532765, -0.195059)",
        "(-0.147994, 1.523523, -0.195040)",
        "(-0.147225, 1.514108, -0.194072)",
        "(-0.146855, 1.509431, -0.193423)",
        "(-0.146318, 1.500506, -0.191892)",
        "(-0.145796, 1.492188, -0.190245)",
        "(-0.145227, 1.484440, -0.188085)",
        "(-0.144810, 1.477247, -0.185334)",
        "(-0.144770, 1.473920, -0.183696)",
        "(-0.144713, 1.467654, -0.180015)",
        "(-0.144745, 1.461826, -0.175737)",
        "(-0.144777, 1.456340, -0.170863)",
        "(-0.144869, 1.451322, -0.165631)",
        "(-0.144879, 1.448945, -0.162979)",
        "(-0.144949, 1.444610, -0.157684)",
        "(-0.145003, 1.440689, -0.152162)",
        "(-0.145122, 1.437072, -0.146239)",
        "(-0.145289, 1.433831, -0.140058)",
        "(-0.145350, 1.432395, -0.136963)",
        "(-0.145406, 1.430028, -0.130880)",
        "(-0.145552, 1.428436, -0.125104)",
        "(-0.145739, 1.427461, -0.119321)",
        "(-0.145998, 1.426978, -0.113179)",
        "(-0.146163, 1.427016, -0.110062)",
        "(-0.146564, 1.427449, -0.103909)",
        "(-0.146895, 1.428576, -0.097856)",
        "(-0.147179, 1.430404, -0.092079)",
        "(-0.147472, 1.433014, -0.086642)",
        "(-0.147731, 1.434702, -0.084112)",
        "(-0.148251, 1.438568, -0.079330)",
        "(-0.148920, 1.443179, -0.074886)",
        "(-0.149635, 1.448531, -0.070739)",
        "(-0.150172, 1.454464, -0.067066)",
        "(-0.150498, 1.457721, -0.065411)",
        "(-0.151260, 1.464700, -0.062418)",
        "(-0.151962, 1.472269, -0.059884)",
        "(-0.152418, 1.480381, -0.057615)",
        "(-0.152572, 1.489346, -0.055619)",
        "(-0.152821, 1.493862, -0.054887)",
        "(-0.153873, 1.503623, -0.053838)",
        "(-0.154854, 1.513969, -0.053027)",
        "(-0.155616, 1.524718, -0.052427)",
        "(-0.155859, 1.535389, -0.052010)",
        "(-0.155813, 1.540575, -0.051857)",
        "(-0.156624, 1.551047, -0.051822)",
        "(-0.157768, 1.561342, -0.052220)",
        "(-0.158214, 1.566109, -0.052459)",
        "(-0.159263, 1.579719, -0.053501)",
        "(-0.159447, 1.583800, -0.054077)",
        "(-0.159897, 1.591551, -0.055427)",
        "(-0.160549, 1.598427, -0.057024)",
        "(-0.161149, 1.604330, -0.059061)",
        "(-0.161842, 1.609668, -0.061496)",
        "(-0.162073, 1.612083, -0.062798)",
        "(-0.162127, 1.616295, -0.065620)",
        "(-0.162136, 1.619922, -0.068606)",
        "(-0.162254, 1.623018, -0.071588)",
        "(-0.162545, 1.625593, -0.074672)",
        "(-0.162634, 1.626730, -0.076264)",
        "(-0.162878, 1.628650, -0.079392)",
        "(-0.163051, 1.630283, -0.082633)",
        "(-0.163086, 1.631541, -0.086137)",
        "(-0.162942, 1.632463, -0.089823)",
        "(-0.162798, 1.632808, -0.091735)",
        "(-0.162538, 1.633315, -0.095708)",
        "(-0.162478, 1.633453, -0.099788)",
        "(-0.162587, 1.633100, -0.103965)",
        "(-0.162665, 1.632281, -0.108262)",
        "(-0.162594, 1.631643, -0.110511)",
        "(-0.162437, 1.630113, -0.115238)",
        "(-0.162148, 1.628253, -0.120156)",
        "(-0.161718, 1.626078, -0.125006)",
        "(-0.161210, 1.623344, -0.129550)",
        "(-0.160999, 1.621927, -0.131754)",
        "(-0.160593, 1.618813, -0.135961)",
        "(-0.160200, 1.615153, -0.139980)",
        "(-0.160002, 1.611292, -0.144080)",
        "(-0.159784, 1.607031, -0.148049)",
        "(-0.159704, 1.604723, -0.149908)",
        "(-0.159694, 1.599763, -0.153567)",
        "(-0.159869, 1.594289, -0.157158)",
        "(-0.159846, 1.588225, -0.160429)",
        "(-0.159365, 1.581377, -0.162961)",
        "(-0.159106, 1.577702, -0.163942)",
        "(-0.158708, 1.570241, -0.165688)",
        "(-0.158176, 1.562450, -0.166853)",
        "(-0.157296, 1.554464, -0.167541)",
        "(-0.156387, 1.546442, -0.167939)",
        "(-0.156004, 1.542566, -0.168094)",
        "(-0.155444, 1.535004, -0.168146)",
        "(-0.154728, 1.527554, -0.167934)",
        "(-0.154129, 1.520234, -0.167219)",
        "(-0.153608, 1.513134, -0.165644)",
        "(-0.153341, 1.509616, -0.164644)",
        "(-0.152755, 1.502940, -0.162208)",
        "(-0.152371, 1.496956, -0.159419)",
        "(-0.151927, 1.491807, -0.156289)",
        "(-0.151419, 1.487434, -0.152735)",
        "(-0.151238, 1.485466, -0.150861)",
        "(-0.150891, 1.482081, -0.146760)",
        "(-0.150782, 1.479322, -0.142180)",
        "(-0.150692, 1.477051, -0.137375)",
        "(-0.150601, 1.475222, -0.132329)",
        "(-0.150621, 1.474522, -0.129737)",
        "(-0.150563, 1.473358, -0.124512)",
        "(-0.150344, 1.472612, -0.119248)",
        "(-0.150145, 1.472471, -0.113988)",
        "(-0.150002, 1.472863, -0.109008)",
        "(-0.150038, 1.473356, -0.106589)",
        "(-0.150033, 1.474730, -0.101797)",
        "(-0.150135, 1.476699, -0.096926)",
        "(-0.150343, 1.479131, -0.092050)",
        "(-0.150674, 1.482276, -0.087279)",
        "(-0.150809, 1.483899, -0.084928)",
        "(-0.151135, 1.487779, -0.080420)",
        "(-0.151565, 1.492094, -0.076207)",
        "(-0.151980, 1.496766, -0.072295)",
        "(-0.152483, 1.501896, -0.068816)",
        "(-0.152753, 1.504586, -0.067221)",
        "(-0.153428, 1.510270, -0.064344)",
        "(-0.153996, 1.516125, -0.061805)",
        "(-0.154627, 1.522296, -0.059625)",
        "(-0.155119, 1.528637, -0.057800)",
        "(-0.155315, 1.531815, -0.056973)",
        "(-0.156124, 1.538448, -0.055677)",
        "(-0.157118, 1.545299, -0.054816)",
        "(-0.157974, 1.552119, -0.054187)",
        "(-0.158609, 1.558834, -0.053892)",
        "(-0.158844, 1.562129, -0.053887)",
        "(-0.159405, 1.568692, -0.054121)",
        "(-0.160171, 1.575143, -0.054722)",
        "(-0.160923, 1.581382, -0.055690)",
        "(-0.161710, 1.587450, -0.057025)",
        "(-0.162014, 1.590344, -0.057828)",
        "(-0.162561, 1.595906, -0.059752)",
        "(-0.163231, 1.601169, -0.061970)",
        "(-0.163842, 1.606091, -0.064537)",
        "(-0.164155, 1.610537, -0.067376)",
        "(-0.164215, 1.612626, -0.068874)",
        "(-0.164330, 1.616471, -0.072092)",
        "(-0.164456, 1.619974, -0.075575)",
        "(-0.164607, 1.623109, -0.079195)",
        "(-0.164854, 1.626017, -0.082997)",
        "(-0.165045, 1.627300, -0.084922)",
        "(-0.165603, 1.629612, -0.088814)",
        "(-0.166242, 1.631501, -0.092862)",
        "(-0.166761, 1.632955, -0.097195)",
        "(-0.167261, 1.633926, -0.101727)",
        "(-0.167524, 1.634297, -0.103990)",
        "(-0.168163, 1.634700, -0.108517)",
        "(-0.168870, 1.634399, -0.113007)",
        "(-0.169572, 1.633747, -0.117743)",
        "(-0.169863, 1.632577, -0.122794)",
        "(-0.169948, 1.631815, -0.125336)",
        "(-0.170185, 1.629854, -0.130374)",
        "(-0.170595, 1.627402, -0.135310)",
        "(-0.170884, 1.624144, -0.140221)",
        "(-0.170963, 1.620284, -0.145370)",
        "(-0.170897, 1.618128, -0.147979)",
        "(-0.170737, 1.613258, -0.153193)",
        "(-0.170614, 1.607895, -0.158167)",
        "(-0.170439, 1.602099, -0.163086)",
        "(-0.169966, 1.595875, -0.167904)",
        "(-0.169721, 1.592679, -0.170222)",
        "(-0.169308, 1.586184, -0.174619)",
        "(-0.169027, 1.579566, -0.178529)",
        "(-0.168693, 1.572742, -0.181952)",
        "(-0.168376, 1.565824, -0.184908)",
        "(-0.168151, 1.562357, -0.186202)",
        "(-0.167436, 1.555218, -0.188219)",
        "(-0.166812, 1.547916, -0.189499)",
        "(-0.166177, 1.540575, -0.190067)",
        "(-0.165615, 1.533188, -0.190093)",
        "(-0.165445, 1.529526, -0.189893)",
        "(-0.165026, 1.522321, -0.189113)",
        "(-0.164640, 1.515039, -0.187406)",
        "(-0.164250, 1.508270, -0.184978)",
        "(-0.163772, 1.501664, -0.181697)",
        "(-0.163772, 1.501664, -0.181697)",
        "(-0.163528, 1.498512, -0.179623)",
        "(-0.161743, 1.483496, -0.169190)",
        "(-0.161336, 1.481208, -0.166709)",
        "(-0.160498, 1.476661, -0.161683)",
        "(-0.160007, 1.474563, -0.159002)",
        "(-0.159078, 1.470936, -0.153367)",
        "(-0.158317, 1.468211, -0.147744)",
        "(-0.157539, 1.466534, -0.142133)",
        "(-0.156684, 1.465719, -0.136463)",
        "(-0.156337, 1.465640, -0.133551)",
        "(-0.155867, 1.466053, -0.127687)",
        "(-0.155501, 1.467151, -0.121767)",
        "(-0.155154, 1.468795, -0.115891)",
        "(-0.154747, 1.470991, -0.110282)",
        "(-0.154571, 1.472358, -0.107641)",
        "(-0.154171, 1.475378, -0.102516)",
        "(-0.153876, 1.479000, -0.097804)",
        "(-0.153848, 1.483270, -0.093580)",
        "(-0.153937, 1.488010, -0.089796)",
        "(-0.154000, 1.490556, -0.088091)",
        "(-0.154103, 1.495909, -0.084900)",
        "(-0.154274, 1.501604, -0.081958)",
        "(-0.154693, 1.507576, -0.079151)",
        "(-0.155225, 1.513788, -0.076322)",
        "(-0.155490, 1.516988, -0.074929)",
        "(-0.155894, 1.523603, -0.072348)",
        "(-0.156049, 1.530478, -0.070023)",
        "(-0.156481, 1.537978, -0.068133)",
        "(-0.157213, 1.545933, -0.066597)",
        "(-0.157720, 1.550145, -0.066127)",
        "(-0.158606, 1.558646, -0.065327)",
        "(-0.159319, 1.567131, -0.064744)",
        "(-0.159900, 1.575595, -0.064610)",
        "(-0.160082, 1.583733, -0.064815)",
        "(-0.160119, 1.587669, -0.065117)",
        "(-0.160165, 1.595267, -0.065971)",
        "(-0.160040, 1.602267, -0.067047)",
        "(-0.159877, 1.608666, -0.068546)",
        "(-0.159681, 1.614550, -0.070684)",
        "(-0.159717, 1.617354, -0.072028)",
        "(-0.159942, 1.622683, -0.074943)",
        "(-0.160291, 1.627213, -0.078342)",
        "(-0.160686, 1.631052, -0.082020)",
        "(-0.161192, 1.634114, -0.086261)",
        "(-0.161357, 1.635492, -0.088510)",
        "(-0.161410, 1.637643, -0.093257)",
        "(-0.161328, 1.639155, -0.097969)",
        "(-0.161238, 1.640068, -0.102795)",
        "(-0.161270, 1.640715, -0.107896)",
        "(-0.161260, 1.640889, -0.110641)",
        "(-0.161008, 1.640955, -0.116165)",
        "(-0.160887, 1.640665, -0.121659)",
        "(-0.161060, 1.639969, -0.127031)",
        "(-0.161517, 1.638697, -0.132422)",
        "(-0.161628, 1.637907, -0.135199)",
        "(-0.161597, 1.635979, -0.140893)",
        "(-0.161491, 1.633732, -0.146466)",
        "(-0.161371, 1.631113, -0.151918)",
        "(-0.161467, 1.628137, -0.157107)",
        "(-0.161451, 1.626555, -0.159523)",
        "(-0.161373, 1.623135, -0.164069)",
        "(-0.161184, 1.619419, -0.168360)",
        "(-0.160927, 1.615426, -0.172190)",
        "(-0.160830, 1.611125, -0.175550)",
        "(-0.160847, 1.608848, -0.177073)",
        "(-0.160934, 1.604024, -0.179972)",
        "(-0.160900, 1.599121, -0.182271)",
        "(-0.160767, 1.593796, -0.184178)",
        "(-0.160717, 1.588105, -0.185721)",
        "(-0.160713, 1.585113, -0.186281)",
        "(-0.160608, 1.578907, -0.187283)",
        "(-0.160389, 1.572399, -0.188048)",
        "(-0.159856, 1.565540, -0.188108)",
        "(-0.158981, 1.558311, -0.187500)",
        "(-0.158504, 1.554600, -0.187012)",
        "(-0.157631, 1.547022, -0.185552)",
        "(-0.156948, 1.539670, -0.183660)",
        "(-0.156191, 1.532390, -0.181161)",
        "(-0.155174, 1.525056, -0.178017)",
        "(-0.154724, 1.521471, -0.176357)",
        "(-0.153966, 1.514552, -0.172540)",
        "(-0.153171, 1.507857, -0.168000)",
        "(-0.152262, 1.501377, -0.162698)",
        "(-0.151466, 1.495177, -0.156906)",
        "(-0.151125, 1.492381, -0.153901)",
        "(-0.150390, 1.487359, -0.147801)",
        "(-0.149479, 1.483162, -0.141530)",
        "(-0.148689, 1.479921, -0.134841)",
        "(-0.148045, 1.477790, -0.128006)",
        "(-0.147761, 1.477008, -0.124613)",
        "(-0.147251, 1.476257, -0.117891)",
        "(-0.146780, 1.476529, -0.111331)",
        "(-0.146334, 1.477712, -0.105024)",
        "(-0.145961, 1.479777, -0.099033)",
        "(-0.145856, 1.481201, -0.096155)",
        "(-0.145790, 1.484565, -0.090648)",
        "(-0.146046, 1.488810, -0.085619)",
        "(-0.146614, 1.493791, -0.080885)",
        "(-0.147345, 1.499466, -0.076694)",
        "(-0.147683, 1.502369, -0.074702)",
        "(-0.148447, 1.508686, -0.071190)",
        "(-0.149204, 1.515306, -0.068142)",
        "(-0.150020, 1.522270, -0.065712)",
        "(-0.150910, 1.529550, -0.063841)",
        "(-0.151339, 1.533229, -0.062974)",
        "(-0.152201, 1.540684, -0.061591)",
        "(-0.153122, 1.548175, -0.060607)",
        "(-0.153963, 1.555568, -0.060062)",
        "(-0.154622, 1.562853, -0.059796)",
        "(-0.154821, 1.566395, -0.059890)",
        "(-0.155033, 1.573339, -0.060453)",
        "(-0.155099, 1.580123, -0.061586)",
        "(-0.155000, 1.586632, -0.063093)",
        "(-0.154928, 1.592866, -0.065074)",
        "(-0.154892, 1.595845, -0.066195)",
        "(-0.154844, 1.601511, -0.068750)",
        "(-0.154987, 1.606805, -0.071825)",
        "(-0.154962, 1.611818, -0.075482)",
        "(-0.154788, 1.616190, -0.079551)",
        "(-0.154689, 1.618239, -0.081645)",
        "(-0.154490, 1.621919, -0.086055)",
        "(-0.154448, 1.625267, -0.090855)",
        "(-0.154371, 1.628047, -0.095884)",
        "(-0.154460, 1.630256, -0.100964)",
        "(-0.154522, 1.631227, -0.103543)",
        "(-0.154580, 1.632738, -0.108863)",
        "(-0.154552, 1.633878, -0.114347)",
        "(-0.154469, 1.634661, -0.119886)",
        "(-0.154500, 1.634990, -0.125350)",
        "(-0.154564, 1.634959, -0.128065)",
        "(-0.154703, 1.634647, -0.133397)",
        "(-0.154683, 1.633934, -0.138612)",
        "(-0.154806, 1.632863, -0.143621)",
        "(-0.155233, 1.631272, -0.148551)",
        "(-0.155527, 1.630322, -0.150780)",
        "(-0.155990, 1.628209, -0.155034)",
        "(-0.156089, 1.625620, -0.159361)",
        "(-0.156311, 1.622759, -0.163970)",
        "(-0.156749, 1.619646, -0.168724)",
        "(-0.157000, 1.617939, -0.171035)",
        "(-0.157460, 1.614227, -0.175404)",
        "(-0.157875, 1.610142, -0.179229)",
        "(-0.158332, 1.605549, -0.182384)",
        "(-0.158956, 1.600555, -0.185073)",
        "(-0.158956, 1.600555, -0.185073)",
        "(-0.160488, 1.589427, -0.189598)",
        "(-0.160488, 1.589427, -0.189598)",
        "(-0.161012, 1.586089, -0.190257)",
        "(-0.162064, 1.573486, -0.193341)",
        "(-0.162244, 1.569909, -0.193472)",
        "(-0.162673, 1.562926, -0.193968)",
        "(-0.162926, 1.555806, -0.194150)",
        "(-0.162957, 1.548551, -0.193888)",
        "(-0.162471, 1.541125, -0.192783)",
        "(-0.162077, 1.537456, -0.192000)",
        "(-0.161153, 1.530286, -0.189847)",
        "(-0.160141, 1.523520, -0.187322)",
        "(-0.159093, 1.517250, -0.184332)",
        "(-0.157866, 1.511473, -0.180540)",
        "(-0.157235, 1.508701, -0.178396)",
        "(-0.156128, 1.503551, -0.173717)",
        "(-0.155354, 1.499129, -0.168611)",
        "(-0.154482, 1.495280, -0.163185)",
        "(-0.153525, 1.491918, -0.157388)",
        "(-0.153115, 1.490559, -0.154480)",
        "(-0.152256, 1.488286, -0.148604)",
        "(-0.151447, 1.486598, -0.142586)",
        "(-0.150913, 1.485535, -0.136455)",
        "(-0.150446, 1.485077, -0.130326)",
        "(-0.150243, 1.485086, -0.127282)",
        "(-0.149910, 1.485501, -0.121254)",
        "(-0.149635, 1.486568, -0.115431)",
        "(-0.149310, 1.488354, -0.109757)",
        "(-0.149226, 1.490715, -0.104263)",
        "(-0.149447, 1.492394, -0.101760)",
        "(-0.149891, 1.496011, -0.097030)",
        "(-0.150390, 1.500159, -0.092736)",
        "(-0.150969, 1.504779, -0.088848)",
        "(-0.151535, 1.509663, -0.085234)",
        "(-0.151839, 1.512197, -0.083534)",
        "(-0.152590, 1.517411, -0.080409)",
        "(-0.153292, 1.522982, -0.077594)",
        "(-0.153852, 1.528914, -0.075330)",
        "(-0.154550, 1.535338, -0.073628)",
        "(-0.155058, 1.538772, -0.073031)",
        "(-0.156053, 1.545838, -0.072015)",
        "(-0.157055, 1.553146, -0.071331)",
        "(-0.157905, 1.560695, -0.071143)",
        "(-0.158772, 1.568310, -0.071361)",
        "(-0.159252, 1.572103, -0.071575)",
        "(-0.160204, 1.579626, -0.072414)",
        "(-0.161057, 1.586936, -0.073714)",
        "(-0.161742, 1.593993, -0.075356)",
        "(-0.162379, 1.600669, -0.077333)",
        "(-0.162752, 1.603831, -0.078469)",
        "(-0.163516, 1.609940, -0.080977)",
        "(-0.164398, 1.615666, -0.083885)",
        "(-0.165146, 1.620815, -0.087221)",
        "(-0.165662, 1.625395, -0.090941)",
        "(-0.165890, 1.627476, -0.092982)",
        "(-0.166276, 1.631250, -0.097277)",
        "(-0.166483, 1.634205, -0.101885)",
        "(-0.166646, 1.636585, -0.106905)",
        "(-0.166728, 1.638342, -0.111842)",
        "(-0.166716, 1.639028, -0.114385)",
        "(-0.166530, 1.640163, -0.119665)",
        "(-0.166251, 1.640788, -0.125053)",
        "(-0.165955, 1.640928, -0.130328)",
        "(-0.165750, 1.640664, -0.135546)",
        "(-0.165662, 1.640382, -0.138141)",
        "(-0.165367, 1.639543, -0.143363)",
        "(-0.165064, 1.638231, -0.148496)",
        "(-0.164814, 1.636466, -0.153307)",
        "(-0.164605, 1.634152, -0.157885)",
        "(-0.164532, 1.632778, -0.160088)",
        "(-0.164051, 1.629848, -0.164431)",
        "(-0.163053, 1.626544, -0.168516)",
        "(-0.162242, 1.623009, -0.172313)",
        "(-0.161795, 1.619146, -0.175591)",
        "(-0.161610, 1.617028, -0.177004)",
        "(-0.161210, 1.612593, -0.179704)",
        "(-0.160900, 1.608013, -0.182371)",
        "(-0.160665, 1.603230, -0.184924)",
        "(-0.160582, 1.598074, -0.187074)",
        "(-0.160502, 1.595355, -0.187974)",
        "(-0.160221, 1.589704, -0.189607)",
        "(-0.159808, 1.583713, -0.190853)",
        "(-0.159283, 1.577474, -0.191434)",
        "(-0.158761, 1.570904, -0.191351)",
        "(-0.158573, 1.567473, -0.191100)",
        "(-0.158332, 1.560472, -0.190379)",
        "(-0.158226, 1.553318, -0.189243)",
        "(-0.157910, 1.545917, -0.187312)",
        "(-0.157506, 1.538330, -0.184748)",
        "(-0.157343, 1.534569, -0.183363)",
        "(-0.156989, 1.527122, -0.180550)",
        "(-0.156637, 1.519799, -0.177297)",
        "(-0.156134, 1.512415, -0.173157)",
        "(-0.155674, 1.505140, -0.168143)",
        "(-0.155503, 1.501697, -0.165478)",
        "(-0.154952, 1.495157, -0.160041)",
        "(-0.154342, 1.489482, -0.154060)",
        "(-0.153796, 1.484355, -0.147918)",
        "(-0.153505, 1.480338, -0.141561)",
        "(-0.153408, 1.478654, -0.138361)",
        "(-0.153378, 1.476251, -0.131885)",
        "(-0.153404, 1.474662, -0.125420)",
        "(-0.153602, 1.474197, -0.118879)",
        "(-0.153984, 1.474503, -0.112315)",
        "(-0.154272, 1.475218, -0.109065)",
        "(-0.154752, 1.476983, -0.102648)",
        "(-0.155174, 1.479765, -0.096480)",
        "(-0.155451, 1.483405, -0.090777)",
        "(-0.155891, 1.487906, -0.085621)",
        "(-0.156172, 1.490446, -0.083213)",
        "(-0.156774, 1.496120, -0.078748)",
        "(-0.157413, 1.502335, -0.074712)",
        "(-0.157971, 1.508942, -0.071127)",
        "(-0.158481, 1.515801, -0.068082)",
        "(-0.158737, 1.519391, -0.066817)",
        "(-0.159423, 1.526882, -0.064641)",
        "(-0.160140, 1.534636, -0.062885)",
        "(-0.161055, 1.542535, -0.061489)",
        "(-0.162146, 1.550514, -0.060488)",
        "(-0.162724, 1.554522, -0.060118)",
        "(-0.163725, 1.562339, -0.059515)",
        "(-0.164597, 1.569922, -0.059381)",
        "(-0.165537, 1.577418, -0.059818)",
        "(-0.166454, 1.584656, -0.060642)",
        "(-0.166852, 1.588126, -0.061199)",
        "(-0.167775, 1.594811, -0.062482)",
        "(-0.168747, 1.601202, -0.064142)",
        "(-0.169763, 1.606739, -0.066071)",
        "(-0.170458, 1.611942, -0.068378)",
        "(-0.170643, 1.614321, -0.069613)",
        "(-0.170991, 1.618827, -0.072367)",
        "(-0.171437, 1.623066, -0.075589)",
        "(-0.171864, 1.626907, -0.079072)",
        "(-0.172158, 1.630287, -0.082935)",
        "(-0.172356, 1.631826, -0.085026)",
        "(-0.172663, 1.634594, -0.089482)",
        "(-0.172717, 1.636868, -0.094261)",
        "(-0.172562, 1.638685, -0.099221)",
        "(-0.172272, 1.640089, -0.104324)",
        "(-0.172167, 1.640612, -0.106979)",
        "(-0.171846, 1.641402, -0.112383)",
        "(-0.171339, 1.641826, -0.117865)",
        "(-0.170805, 1.641776, -0.123384)",
        "(-0.170618, 1.641105, -0.128745)",
        "(-0.170594, 1.640583, -0.131396)",
        "(-0.170701, 1.639095, -0.136638)",
        "(-0.170847, 1.637187, -0.142004)",
        "(-0.170786, 1.634828, -0.147450)",
        "(-0.170712, 1.632073, -0.152778)",
        "(-0.170698, 1.630611, -0.155361)",
        "(-0.170520, 1.627271, -0.160183)",
        "(-0.170119, 1.623316, -0.164616)",
        "(-0.169550, 1.619141, -0.168971)",
        "(-0.168803, 1.614582, -0.172905)",
        "(-0.168416, 1.612158, -0.174693)",
        "(-0.167911, 1.607054, -0.177868)",
        "(-0.167874, 1.601724, -0.180470)",
        "(-0.167638, 1.596215, -0.182787)",
        "(-0.167530, 1.590585, -0.184867)",
        "(-0.167568, 1.587722, -0.185772)",
        "(-0.167720, 1.581761, -0.187027)",
        "(-0.167665, 1.575329, -0.187654)",
        "(-0.167706, 1.568660, -0.187903)",
        "(-0.167914, 1.561918, -0.187862)",
        "(-0.168074, 1.558473, -0.187602)",
        "(-0.168364, 1.551455, -0.186564)",
        "(-0.168817, 1.544061, -0.184572)",
        "(-0.169308, 1.536145, -0.181672)",
        "(-0.169926, 1.528214, -0.178211)",
        "(-0.170165, 1.524361, -0.176359)",
        "(-0.170477, 1.516983, -0.172697)",
        "(-0.170675, 1.510202, -0.169040)",
        "(-0.170619, 1.503855, -0.164885)",
        "(-0.170233, 1.497736, -0.160123)",
        "(-0.169918, 1.494842, -0.157590)",
        "(-0.169364, 1.489552, -0.152394)",
        "(-0.168777, 1.484973, -0.147064)",
        "(-0.167964, 1.481256, -0.141498)",
        "(-0.167121, 1.478470, -0.135745)",
        "(-0.166766, 1.477551, -0.132815)",
        "(-0.166070, 1.476265, -0.126827)",
        "(-0.165501, 1.475830, -0.120766)",
        "(-0.165093, 1.476350, -0.114855)",
        "(-0.164763, 1.477794, -0.109276)",
        "(-0.164635, 1.478917, -0.106694)",
        "(-0.164522, 1.481755, -0.101874)",
        "(-0.164607, 1.485350, -0.097454)",
        "(-0.164925, 1.489456, -0.093268)",
        "(-0.165473, 1.494027, -0.089340)",
        "(-0.165776, 1.496457, -0.087524)",
        "(-0.166336, 1.501464, -0.084106)",
        "(-0.167005, 1.506801, -0.081028)",
        "(-0.167774, 1.512360, -0.078265)",
        "(-0.168738, 1.518153, -0.075763)",
        "(-0.169277, 1.521347, -0.074589)",
        "(-0.170279, 1.527323, -0.072789)",
        "(-0.171073, 1.533421, -0.071473)",
        "(-0.171628, 1.539625, -0.070543)",
        "(-0.172088, 1.545939, -0.069901)",
        "(-0.172287, 1.549085, -0.069705)",
        "(-0.172600, 1.555362, -0.069527)",
        "(-0.172890, 1.561504, -0.069600)",
        "(-0.173065, 1.567452, -0.070007)",
        "(-0.173065, 1.567452, -0.070007)",
        "(-0.173002, 1.573183, -0.070816)",
        "(-0.172875, 1.581536, -0.072265)",
        "(-0.172998, 1.586897, -0.073528)",
        "(-0.173095, 1.592025, -0.075026)",
        "(-0.173227, 1.596942, -0.076870)",
        "(-0.173246, 1.599358, -0.077934)",
        "(-0.173204, 1.604012, -0.080351)",
        "(-0.173170, 1.608313, -0.083038)",
        "(-0.173239, 1.612340, -0.085888)",
        "(-0.173372, 1.616094, -0.089006)",
        "(-0.173380, 1.617779, -0.090729)",
        "(-0.173381, 1.620919, -0.094421)",
        "(-0.173383, 1.623692, -0.098522)",
        "(-0.173184, 1.626081, -0.102844)",
        "(-0.173039, 1.628048, -0.107302)",
        "(-0.173037, 1.628848, -0.109590)",
        "(-0.173248, 1.630111, -0.114121)",
        "(-0.173398, 1.630761, -0.118670)",
        "(-0.173427, 1.630897, -0.123479)",
        "(-0.173046, 1.630645, -0.128645)",
        "(-0.172744, 1.630375, -0.131308)",
        "(-0.172433, 1.629680, -0.136650)",
        "(-0.172477, 1.628665, -0.141883)",
        "(-0.172546, 1.627149, -0.146898)",
        "(-0.172560, 1.625198, -0.151907)",
        "(-0.172486, 1.623996, -0.154413)",
        "(-0.172353, 1.621382, -0.159278)",
        "(-0.172375, 1.618185, -0.163800)",
        "(-0.172396, 1.614504, -0.168023)",
        "(-0.172517, 1.610032, -0.171853)",
        "(-0.172616, 1.607555, -0.173574)",
        "(-0.172652, 1.602217, -0.176546)",
        "(-0.172648, 1.595987, -0.178956)",
        "(-0.172860, 1.589359, -0.181377)",
        "(-0.172848, 1.582483, -0.183857)",
        "(-0.172637, 1.578778, -0.184977)",
        "(-0.172217, 1.571289, -0.187015)",
        "(-0.171649, 1.563429, -0.188316)",
        "(-0.171131, 1.555242, -0.189007)",
        "(-0.170570, 1.546914, -0.189308)",
        "(-0.170302, 1.542759, -0.189222)",
        "(-0.169700, 1.534394, -0.188602)",
        "(-0.169056, 1.526096, -0.187483)",
        "(-0.168401, 1.518117, -0.185665)",
        "(-0.167674, 1.510634, -0.183248)",
        "(-0.167261, 1.507153, -0.181847)",
        "(-0.166579, 1.500719, -0.178801)",
        "(-0.166083, 1.494971, -0.175288)",
        "(-0.165751, 1.489980, -0.170998)",
        "(-0.165502, 1.485679, -0.165861)",
        "(-0.165395, 1.483801, -0.162999)",
        "(-0.165133, 1.480540, -0.156974)",
        "(-0.164904, 1.478019, -0.150366)",
        "(-0.164696, 1.476331, -0.143535)",
        "(-0.164730, 1.475647, -0.136770)",
        "(-0.164860, 1.475666, -0.133305)",
        "(-0.165081, 1.476134, -0.126238)",
        "(-0.165331, 1.477243, -0.119052)",
        "(-0.165620, 1.479085, -0.111974)",
        "(-0.166021, 1.481741, -0.105022)",
        "(-0.166220, 1.483228, -0.101979)",
        "(-0.166588, 1.486675, -0.096232)",
        "(-0.166996, 1.490741, -0.090905)",
        "(-0.167481, 1.495328, -0.086032)",
        "(-0.168027, 1.500435, -0.081627)",
        "(-0.168250, 1.503142, -0.079605)",
        "(-0.168664, 1.508729, -0.075877)",
        "(-0.169151, 1.514687, -0.072628)",
        "(-0.169577, 1.520872, -0.069877)",
        "(-0.169931, 1.527308, -0.067585)",
        "(-0.170040, 1.530593, -0.066645)",
        "(-0.170118, 1.537196, -0.065029)",
        "(-0.170037, 1.543856, -0.063815)",
        "(-0.170105, 1.550668, -0.063005)",
        "(-0.170041, 1.557532, -0.062703)",
        "(-0.169972, 1.560957, -0.062678)",
        "(-0.169853, 1.567757, -0.063011)",
        "(-0.169729, 1.574417, -0.063862)",
        "(-0.169618, 1.580816, -0.065228)",
        "(-0.169461, 1.586872, -0.067246)",
        "(-0.169375, 1.589800, -0.068428)",
        "(-0.169182, 1.595411, -0.071128)",
        "(-0.168976, 1.600574, -0.074053)",
        "(-0.169038, 1.605232, -0.077252)",
        "(-0.169421, 1.609418, -0.080785)",
        "(-0.169560, 1.611378, -0.082610)",
        "(-0.169564, 1.614896, -0.086569)",
        "(-0.169424, 1.617925, -0.090895)",
        "(-0.169391, 1.620444, -0.095314)",
        "(-0.169487, 1.622450, -0.099648)",
        "(-0.169566, 1.623277, -0.101812)",
        "(-0.169817, 1.624622, -0.106172)",
        "(-0.170177, 1.625659, -0.110544)",
        "(-0.170649, 1.626388, -0.114955)",
        "(-0.171117, 1.626901, -0.119482)",
        "(-0.171410, 1.627061, -0.121729)",
        "(-0.171982, 1.627200, -0.126183)",
        "(-0.172641, 1.626990, -0.130684)",
        "(-0.173349, 1.626317, -0.135171)",
        "(-0.173847, 1.625056, -0.139634)",
        "(-0.174137, 1.624219, -0.141816)",
        "(-0.174976, 1.622164, -0.146212)",
        "(-0.175560, 1.619588, -0.150657)",
        "(-0.175744, 1.616340, -0.155102)",
        "(-0.175793, 1.612459, -0.159540)",
        "(-0.175854, 1.610325, -0.161744)",
        "(-0.176045, 1.605726, -0.166016)",
        "(-0.176066, 1.600612, -0.170148)",
        "(-0.175889, 1.594818, -0.173853)",
        "(-0.175629, 1.588391, -0.177072)",
        "(-0.175536, 1.584980, -0.178559)",
        "(-0.175279, 1.577836, -0.181306)",
        "(-0.174854, 1.570269, -0.183620)",
        "(-0.174283, 1.562015, -0.184898)",
        "(-0.173395, 1.553304, -0.185323)",
        "(-0.172870, 1.548800, -0.185149)",
        "(-0.171632, 1.539720, -0.184276)",
        "(-0.170393, 1.530748, -0.183083)",
        "(-0.169046, 1.521985, -0.181413)",
        "(-0.167522, 1.513452, -0.179043)",
        "(-0.166757, 1.509339, -0.177623)",
        "(-0.165288, 1.501559, -0.174476)",
        "(-0.163921, 1.494472, -0.170794)",
        "(-0.162433, 1.488103, -0.166516)",
        "(-0.160999, 1.482638, -0.161481)",
        "(-0.160269, 1.480308, -0.158624)",
        "(-0.158852, 1.476328, -0.152591)",
        "(-0.158296, 1.475130, -0.149479)",
        "(-0.156435, 1.472118, -0.140199)",
        "(-0.155347, 1.471712, -0.133897)",
        "(-0.154853, 1.471819, -0.130650)",
        "(-0.153859, 1.472516, -0.124069)",
        "(-0.153045, 1.473893, -0.117358)",
        "(-0.152385, 1.475955, -0.110880)",
        "(-0.151947, 1.478906, -0.104959)",
        "(-0.151761, 1.480699, -0.102149)",
        "(-0.151554, 1.484747, -0.096829)",
        "(-0.151617, 1.489620, -0.092112)",
        "(-0.151838, 1.494951, -0.087659)",
        "(-0.152164, 1.500769, -0.083632)",
        "(-0.152334, 1.503832, -0.081814)",
        "(-0.152656, 1.510027, -0.078473)",
        "(-0.152961, 1.516319, -0.075457)",
        "(-0.153509, 1.522794, -0.072756)",
        "(-0.154030, 1.529412, -0.070524)",
        "(-0.154256, 1.532726, -0.069584)",
        "(-0.154677, 1.539492, -0.067944)",
        "(-0.155083, 1.546324, -0.066564)",
        "(-0.155721, 1.553177, -0.065516)",
        "(-0.156656, 1.560102, -0.064850)",
        "(-0.157080, 1.563592, -0.064659)",
        "(-0.157593, 1.570381, -0.064518)",
        "(-0.157897, 1.577066, -0.064805)",
        "(-0.158089, 1.583580, -0.065651)",
        "(-0.158029, 1.589875, -0.067091)",
        "(-0.157972, 1.592956, -0.068059)",
        "(-0.157822, 1.598977, -0.070363)",
        "(-0.157709, 1.604676, -0.072995)",
        "(-0.157597, 1.610022, -0.075852)",
        "(-0.157593, 1.614985, -0.079059)",
        "(-0.157696, 1.617289, -0.080834)",
        "(-0.157883, 1.621512, -0.084427)",
        "(-0.157836, 1.625040, -0.088167)",
        "(-0.157654, 1.628031, -0.092192)",
        "(-0.157451, 1.630735, -0.096690)",
        "(-0.157395, 1.631963, -0.099099)",
        "(-0.157374, 1.634231, -0.103974)",
        "(-0.157288, 1.636019, -0.108951)",
        "(-0.157299, 1.637320, -0.114080)",
        "(-0.157423, 1.638249, -0.119454)",
        "(-0.157463, 1.638470, -0.122223)",
        "(-0.157414, 1.638557, -0.127839)",
        "(-0.157103, 1.637883, -0.133609)",
        "(-0.156926, 1.637357, -0.136567)",
        "(-0.156268, 1.635320, -0.145492)",
        "(-0.156134, 1.634350, -0.148453)",
        "(-0.155927, 1.631977, -0.154254)",
        "(-0.155795, 1.629239, -0.160039)",
        "(-0.155761, 1.625828, -0.165692)",
        "(-0.155716, 1.621942, -0.171074)",
        "(-0.155857, 1.619726, -0.173640)",
        "(-0.155975, 1.615057, -0.178646)",
        "(-0.156090, 1.609653, -0.183243)",
        "(-0.156438, 1.603710, -0.187646)",
        "(-0.156572, 1.597159, -0.191630)",
        "(-0.156621, 1.593605, -0.193341)",
        "(-0.156800, 1.586347, -0.196632)",
        "(-0.157083, 1.578755, -0.199610)",
        "(-0.156968, 1.570917, -0.202386)",
        "(-0.156671, 1.563051, -0.204739)",
        "(-0.156515, 1.559083, -0.205698)",
        "(-0.156380, 1.551105, -0.207183)",
        "(-0.156276, 1.542879, -0.207614)",
        "(-0.155642, 1.534327, -0.206871)",
        "(-0.154689, 1.525616, -0.205127)",
        "(-0.154112, 1.521329, -0.204104)",
        "(-0.153129, 1.513137, -0.202090)",
        "(-0.152226, 1.505394, -0.199486)",
        "(-0.151403, 1.498251, -0.196184)",
        "(-0.151403, 1.498251, -0.196184)",
        "(-0.150213, 1.488090, -0.189270)",
        "(-0.149537, 1.482058, -0.183765)",
        "(-0.148840, 1.476449, -0.177510)",
        "(-0.148035, 1.471620, -0.170646)",
        "(-0.147326, 1.467786, -0.163049)",
        "(-0.146985, 1.466141, -0.158807)",
        "(-0.146244, 1.463553, -0.150253)",
        "(-0.145509, 1.462357, -0.141818)",
        "(-0.144816, 1.462372, -0.133578)",
        "(-0.144257, 1.463550, -0.125644)",
        "(-0.144100, 1.464593, -0.121744)",
        "(-0.143895, 1.467303, -0.114078)",
        "(-0.143765, 1.470656, -0.106760)",
        "(-0.143679, 1.474651, -0.099992)",
        "(-0.143597, 1.479140, -0.093790)",
        "(-0.143675, 1.481632, -0.090976)",
        "(-0.143951, 1.487005, -0.085647)",
        "(-0.144365, 1.492740, -0.080805)",
        "(-0.144752, 1.498721, -0.076496)",
        "(-0.145193, 1.505112, -0.072784)",
        "(-0.145378, 1.508384, -0.071082)",
        "(-0.145775, 1.515196, -0.068190)",
        "(-0.146051, 1.522151, -0.065989)",
        "(-0.146563, 1.529225, -0.064400)",
        "(-0.147377, 1.536248, -0.063351)",
        "(-0.147773, 1.539656, -0.062910)",
        "(-0.148520, 1.546373, -0.062279)",
        "(-0.149263, 1.553023, -0.062069)",
        "(-0.150028, 1.559344, -0.062141)",
        "(-0.150601, 1.565321, -0.062530)",
        "(-0.150819, 1.568209, -0.062880)",
        "(-0.151177, 1.573695, -0.063894)",
        "(-0.151530, 1.578912, -0.065294)",
        "(-0.151964, 1.583937, -0.067200)",
        "(-0.152306, 1.588737, -0.069634)",
        "(-0.152378, 1.591043, -0.070975)",
        "(-0.152429, 1.595466, -0.073962)",
        "(-0.152404, 1.599851, -0.077172)",
        "(-0.152463, 1.604180, -0.080728)",
        "(-0.152687, 1.608440, -0.084858)",
        "(-0.152785, 1.610582, -0.087221)",
        "(-0.153044, 1.614622, -0.092174)",
        "(-0.153554, 1.618235, -0.097396)",
        "(-0.154104, 1.621273, -0.102807)",
        "(-0.154353, 1.623670, -0.108393)",
        "(-0.154287, 1.624589, -0.111340)",
        "(-0.154102, 1.626246, -0.117659)",
        "(-0.154226, 1.627463, -0.124268)",
        "(-0.154658, 1.628200, -0.130763)",
        "(-0.155410, 1.628026, -0.137020)",
        "(-0.155890, 1.627737, -0.140206)",
        "(-0.156558, 1.626653, -0.146649)",
        "(-0.157217, 1.624992, -0.153082)",
        "(-0.158093, 1.622664, -0.159078)",
        "(-0.158954, 1.619572, -0.164580)",
        "(-0.159256, 1.617723, -0.167281)",
        "(-0.159648, 1.613678, -0.172719)",
        "(-0.159911, 1.609187, -0.177800)",
        "(-0.160086, 1.604101, -0.182093)",
        "(-0.160086, 1.604101, -0.182093)",
        "(-0.159997, 1.595702, -0.187321)",
        "(-0.159667, 1.589811, -0.190359)",
        "(-0.159460, 1.583649, -0.192952)",
        "(-0.159477, 1.577160, -0.195017)",
        "(-0.159399, 1.570164, -0.196518)",
        "(-0.159263, 1.566200, -0.197090)",
        "(-0.158999, 1.558676, -0.197751)",
        "(-0.158601, 1.550942, -0.197954)",
        "(-0.158357, 1.542968, -0.197822)",
        "(-0.158091, 1.534763, -0.197105)",
        "(-0.157832, 1.530647, -0.196501)",
        "(-0.157352, 1.522285, -0.194861)",
        "(-0.157223, 1.513905, -0.192525)",
        "(-0.157348, 1.505294, -0.189101)",
        "(-0.157404, 1.496523, -0.184779)",
        "(-0.157426, 1.492360, -0.182415)",
        "(-0.157396, 1.484776, -0.177659)",
        "(-0.157038, 1.478214, -0.172782)",
        "(-0.156590, 1.472590, -0.167547)",
        "(-0.156233, 1.468163, -0.162016)",
        "(-0.156083, 1.466482, -0.159156)",
        "(-0.155863, 1.463796, -0.153310)",
        "(-0.155541, 1.462039, -0.147150)",
        "(-0.155111, 1.460968, -0.140747)",
        "(-0.154548, 1.460730, -0.134080)",
        "(-0.154238, 1.460795, -0.130774)",
        "(-0.153674, 1.461756, -0.124381)",
        "(-0.153196, 1.463607, -0.118244)",
        "(-0.152925, 1.466225, -0.112276)",
        "(-0.152716, 1.469613, -0.106677)",
        "(-0.152614, 1.471535, -0.103985)",
        "(-0.152224, 1.475904, -0.098922)",
        "(-0.151540, 1.480815, -0.094398)",
        "(-0.150937, 1.486500, -0.090442)",
        "(-0.150456, 1.492625, -0.086726)",
        "(-0.150375, 1.495779, -0.084942)",
        "(-0.150561, 1.502340, -0.081746)",
        "(-0.151003, 1.508993, -0.078941)",
        "(-0.151447, 1.515575, -0.076502)",
        "(-0.151870, 1.521993, -0.074373)",
        "(-0.152164, 1.525159, -0.073459)",
        "(-0.152974, 1.531502, -0.071696)",
        "(-0.153776, 1.537634, -0.070170)",
        "(-0.154597, 1.543509, -0.068940)",
        "(-0.155513, 1.549264, -0.067841)",
        "(-0.156076, 1.552119, -0.067491)",
        "(-0.157097, 1.557812, -0.066875)",
        "(-0.157996, 1.563270, -0.066634)",
        "(-0.158750, 1.568539, -0.066772)",
        "(-0.159335, 1.573540, -0.067147)",
        "(-0.159598, 1.575904, -0.067432)",
        "(-0.160154, 1.580520, -0.068261)",
        "(-0.160724, 1.584895, -0.069472)",
        "(-0.161250, 1.589067, -0.071072)",
        "(-0.161697, 1.593019, -0.073035)",
        "(-0.161946, 1.594945, -0.074235)",
        "(-0.162334, 1.598732, -0.076718)",
        "(-0.162636, 1.602130, -0.079507)",
        "(-0.162983, 1.605203, -0.082440)",
        "(-0.163400, 1.607954, -0.085703)",
        "(-0.163557, 1.609156, -0.087566)",
        "(-0.163681, 1.611289, -0.091550)",
        "(-0.163592, 1.613082, -0.095843)",
        "(-0.163637, 1.614567, -0.100402)",
        "(-0.163865, 1.615645, -0.105151)",
        "(-0.163952, 1.615933, -0.107585)",
        "(-0.164010, 1.615990, -0.112547)",
        "(-0.164091, 1.615372, -0.117683)",
        "(-0.164157, 1.613963, -0.123071)",
        "(-0.164247, 1.611748, -0.128729)",
        "(-0.164401, 1.610357, -0.131663)",
        "(-0.164684, 1.607106, -0.137706)",
        "(-0.164734, 1.603036, -0.144047)",
        "(-0.164790, 1.598115, -0.150481)",
        "(-0.164755, 1.592148, -0.156490)",
        "(-0.164659, 1.589007, -0.159017)",
        "(-0.164802, 1.582193, -0.163908)",
        "(-0.165031, 1.574750, -0.168514)",
        "(-0.165215, 1.566930, -0.172940)",
        "(-0.165381, 1.558814, -0.177029)",
        "(-0.165446, 1.554570, -0.178882)",
        "(-0.165441, 1.545820, -0.182006)",
        "(-0.165282, 1.536684, -0.184279)",
        "(-0.165329, 1.527413, -0.185909)",
        "(-0.165346, 1.518017, -0.186810)",
        "(-0.165301, 1.513318, -0.186888)",
        "(-0.164948, 1.503963, -0.186157)",
        "(-0.164031, 1.494728, -0.183902)",
        "(-0.162921, 1.485887, -0.180588)",
        "(-0.161945, 1.477999, -0.176617)",
        "(-0.161471, 1.474576, -0.174484)",
        "(-0.160457, 1.468484, -0.169898)",
        "(-0.159379, 1.463446, -0.164541)",
        "(-0.158298, 1.459250, -0.158213)",
        "(-0.157330, 1.456244, -0.150962)",
        "(-0.156866, 1.454997, -0.147279)",
        "(-0.156198, 1.454163, -0.139678)",
        "(-0.155632, 1.454830, -0.132389)",
        "(-0.155323, 1.456888, -0.125159)",
        "(-0.155279, 1.459760, -0.117895)",
        "(-0.155395, 1.461607, -0.114306)",
        "(-0.155718, 1.465710, -0.107387)",
        "(-0.156312, 1.470494, -0.100981)",
        "(-0.156904, 1.475632, -0.095103)",
        "(-0.157708, 1.481334, -0.089784)",
        "(-0.158129, 1.484264, -0.087217)",
        "(-0.159046, 1.490281, -0.082345)",
        "(-0.160098, 1.496545, -0.077993)",
        "(-0.161114, 1.502874, -0.074244)",
        "(-0.162356, 1.509385, -0.070978)",
        "(-0.162930, 1.512675, -0.069573)",
        "(-0.163894, 1.519249, -0.067099)",
        "(-0.164678, 1.525941, -0.065123)",
        "(-0.165252, 1.532647, -0.063495)",
        "(-0.165728, 1.539438, -0.062484)",
        "(-0.165990, 1.542851, -0.062024)",
        "(-0.166495, 1.549641, -0.061573)",
        "(-0.166813, 1.556283, -0.061367)",
        "(-0.166957, 1.562862, -0.061851)",
        "(-0.166946, 1.569372, -0.062890)",
        "(-0.166901, 1.572552, -0.063588)",
        "(-0.166968, 1.578774, -0.065226)",
        "(-0.167338, 1.584731, -0.067267)",
        "(-0.167549, 1.590218, -0.069588)",
        "(-0.167741, 1.595315, -0.072407)",
        "(-0.167825, 1.597799, -0.074052)",
        "(-0.167908, 1.602476, -0.077796)",
        "(-0.167935, 1.606869, -0.082131)",
        "(-0.167769, 1.610665, -0.086852)",
        "(-0.167802, 1.613799, -0.091799)",
        "(-0.168036, 1.615054, -0.094295)",
        "(-0.168447, 1.616945, -0.099404)",
        "(-0.168661, 1.618023, -0.105047)",
        "(-0.168397, 1.618412, -0.111455)",
        "(-0.167853, 1.618004, -0.118092)",
        "(-0.167674, 1.617432, -0.121351)",
        "(-0.167827, 1.615716, -0.127639)",
        "(-0.168352, 1.612942, -0.133564)",
        "(-0.168817, 1.609088, -0.139457)",
        "(-0.168996, 1.604447, -0.145689)",
        "(-0.168936, 1.601837, -0.148839)",
        "(-0.168587, 1.596085, -0.154754)",
        "(-0.168502, 1.589710, -0.160248)",
        "(-0.168620, 1.582689, -0.165592)",
        "(-0.168829, 1.575876, -0.170204)",
        "(-0.168885, 1.572327, -0.172187)",
        "(-0.168972, 1.564901, -0.175502)",
        "(-0.169268, 1.557128, -0.178188)",
        "(-0.169531, 1.549304, -0.180619)",
        "(-0.169667, 1.541466, -0.182639)",
        "(-0.169598, 1.537466, -0.183334)",
        "(-0.169329, 1.529413, -0.184036)",
        "(-0.169101, 1.521557, -0.183891)",
        "(-0.169051, 1.514034, -0.182877)",
        "(-0.168755, 1.506857, -0.180929)",
        "(-0.168580, 1.503499, -0.179759)",
        "(-0.168074, 1.497269, -0.177161)",
        "(-0.167490, 1.491762, -0.174035)",
        "(-0.166959, 1.486961, -0.170254)",
        "(-0.166512, 1.482965, -0.165809)",
        "(-0.166361, 1.481293, -0.163349)",
        "(-0.166119, 1.478553, -0.157973)",
        "(-0.166007, 1.476631, -0.152031)",
        "(-0.165902, 1.475510, -0.145631)",
        "(-0.165738, 1.475077, -0.139009)",
        "(-0.165639, 1.475228, -0.135691)",
        "(-0.165458, 1.476061, -0.129230)",
        "(-0.165470, 1.478103, -0.123167)",
        "(-0.165613, 1.481263, -0.117433)",
        "(-0.165869, 1.485168, -0.111956)",
        "(-0.166027, 1.487379, -0.109347)",
        "(-0.166383, 1.492314, -0.104288)",
        "(-0.166749, 1.497949, -0.099618)",
        "(-0.167004, 1.503942, -0.095463)",
        "(-0.167166, 1.510286, -0.091949)",
        "(-0.167293, 1.513518, -0.090305)",
        "(-0.167556, 1.520183, -0.087326)",
        "(-0.167931, 1.526936, -0.084642)",
        "(-0.168626, 1.533790, -0.082283)",
        "(-0.169230, 1.540598, -0.080254)",
        "(-0.169442, 1.543963, -0.079412)",
        "(-0.169607, 1.550581, -0.078088)",
        "(-0.169809, 1.557144, -0.077184)",
        "(-0.169878, 1.563578, -0.076672)",
        "(-0.169889, 1.569851, -0.076569)",
        "(-0.169872, 1.572935, -0.076667)",
        "(-0.169634, 1.578879, -0.076970)",
        "(-0.169259, 1.584538, -0.077472)",
        "(-0.168741, 1.589915, -0.078474)",
        "(-0.168214, 1.595102, -0.079822)",
        "(-0.167926, 1.597509, -0.080677)",
        "(-0.167410, 1.602084, -0.082587)",
        "(-0.167197, 1.604183, -0.083819)",
        "(-0.166648, 1.610528, -0.087635)",
        "(-0.166677, 1.614477, -0.090676)",
        "(-0.166735, 1.616337, -0.092288)",
        "(-0.166873, 1.619807, -0.095485)",
        "(-0.167045, 1.622793, -0.098725)",
        "(-0.167359, 1.625273, -0.102134)",
        "(-0.167522, 1.627199, -0.105832)",
        "(-0.167551, 1.627828, -0.107814)",
        "(-0.167551, 1.628747, -0.111859)",
        "(-0.167707, 1.629099, -0.116085)",
        "(-0.167970, 1.628913, -0.120569)",
        "(-0.168132, 1.628193, -0.125377)",
        "(-0.168175, 1.627604, -0.127821)",
        "(-0.168294, 1.626022, -0.132607)",
        "(-0.168427, 1.623646, -0.137082)",
        "(-0.168700, 1.620406, -0.141422)",
        "(-0.168958, 1.616467, -0.145857)",
        "(-0.168885, 1.614200, -0.148118)",
        "(-0.168710, 1.609063, -0.152720)",
        "(-0.168730, 1.603872, -0.156708)",
        "(-0.168708, 1.598146, -0.160136)",
        "(-0.168770, 1.591877, -0.163219)",
        "(-0.168739, 1.588688, -0.164806)",
        "(-0.168562, 1.581995, -0.168013)",
        "(-0.168318, 1.575079, -0.170988)",
        "(-0.168317, 1.567962, -0.173447)",
        "(-0.168286, 1.560656, -0.175468)",
        "(-0.168126, 1.556841, -0.176310)",
        "(-0.167642, 1.549138, -0.177522)",
        "(-0.167026, 1.541286, -0.177767)",
        "(-0.166273, 1.533329, -0.177439)",
        "(-0.165827, 1.525694, -0.177020)",
        "(-0.165712, 1.522092, -0.176796)",
        "(-0.165390, 1.515147, -0.175992)",
        "(-0.164927, 1.508415, -0.174432)",
        "(-0.164576, 1.502184, -0.172446)",
        "(-0.164576, 1.502184, -0.172446)",
        "(-0.164471, 1.496938, -0.170317)",
        "(-0.164289, 1.490027, -0.166608)",
        "(-0.164195, 1.486168, -0.163638)",
        "(-0.163918, 1.483027, -0.160007)",
        "(-0.163430, 1.480612, -0.156046)",
        "(-0.163167, 1.479627, -0.153958)",
        "(-0.162548, 1.478147, -0.149388)",
        "(-0.162027, 1.477486, -0.144175)",
        "(-0.161701, 1.477473, -0.138729)",
        "(-0.161400, 1.478059, -0.133095)",
        "(-0.161246, 1.478673, -0.130348)",
        "(-0.160963, 1.480408, -0.124952)",
        "(-0.160755, 1.482757, -0.119595)",
        "(-0.160601, 1.485680, -0.114345)",
        "(-0.160287, 1.489012, -0.109327)",
        "(-0.160142, 1.490899, -0.106961)",
        "(-0.159922, 1.495049, -0.102398)",
        "(-0.159525, 1.499507, -0.098061)",
        "(-0.159482, 1.504462, -0.094022)",
        "(-0.159435, 1.509785, -0.090365)",
        "(-0.159380, 1.512577, -0.088669)",
        "(-0.159375, 1.518364, -0.085404)",
        "(-0.159463, 1.524479, -0.082545)",
        "(-0.159683, 1.530783, -0.080100)",
        "(-0.159803, 1.537252, -0.078136)",
        "(-0.159789, 1.540512, -0.077398)",
        "(-0.159727, 1.547006, -0.076496)",
        "(-0.159518, 1.553311, -0.076160)",
        "(-0.159270, 1.559397, -0.076227)",
        "(-0.159097, 1.565141, -0.076546)",
        "(-0.159006, 1.567802, -0.076838)",
        "(-0.158835, 1.572961, -0.077660)",
        "(-0.158717, 1.577993, -0.078763)",
        "(-0.158565, 1.582638, -0.080225)",
        "(-0.158532, 1.587066, -0.081899)",
        "(-0.158597, 1.589177, -0.082862)",
        "(-0.158928, 1.593171, -0.084896)",
        "(-0.159463, 1.596923, -0.087169)",
        "(-0.160016, 1.600322, -0.089737)",
        "(-0.160535, 1.603232, -0.092516)",
        "(-0.160776, 1.604509, -0.094045)",
        "(-0.161278, 1.606788, -0.097278)",
        "(-0.161855, 1.608543, -0.100578)",
        "(-0.162634, 1.609890, -0.104115)",
        "(-0.163332, 1.610858, -0.107973)",
        "(-0.163616, 1.611123, -0.109977)",
        "(-0.164220, 1.611453, -0.114193)",
        "(-0.165171, 1.611520, -0.118656)",
        "(-0.166191, 1.611076, -0.123274)",
        "(-0.166749, 1.610562, -0.125695)",
        "(-0.167810, 1.609119, -0.130752)",
        "(-0.168725, 1.607103, -0.135956)",
        "(-0.169493, 1.604300, -0.140964)",
        "(-0.170298, 1.600593, -0.145353)",
        "(-0.170838, 1.596121, -0.149363)",
        "(-0.170954, 1.593678, -0.151332)",
        "(-0.170967, 1.588571, -0.155357)",
        "(-0.170901, 1.583179, -0.159160)",
        "(-0.170793, 1.577550, -0.162394)",
        "(-0.170786, 1.571861, -0.165369)",
        "(-0.170710, 1.569008, -0.166792)",
        "(-0.170330, 1.563189, -0.169321)",
        "(-0.169845, 1.557391, -0.171349)",
        "(-0.169405, 1.551385, -0.172510)",
        "(-0.169094, 1.545219, -0.172799)",
        "(-0.168957, 1.542115, -0.172686)",
        "(-0.168586, 1.535853, -0.172303)",
        "(-0.168346, 1.529670, -0.171567)",
        "(-0.168155, 1.523694, -0.170331)",
        "(-0.167971, 1.517795, -0.168506)",
        "(-0.167899, 1.514877, -0.167516)",
        "(-0.167749, 1.509204, -0.165264)",
        "(-0.167517, 1.503799, -0.162413)",
        "(-0.166959, 1.498601, -0.158723)",
        "(-0.166368, 1.493930, -0.154468)",
        "(-0.166127, 1.491826, -0.152292)",
        "(-0.165724, 1.488369, -0.147925)",
        "(-0.165346, 1.485754, -0.143379)",
        "(-0.164964, 1.483796, -0.138472)",
        "(-0.164710, 1.482590, -0.133174)",
        "(-0.164585, 1.482141, -0.130417)",
        "(-0.164242, 1.481693, -0.124671)",
        "(-0.163769, 1.481842, -0.118756)",
        "(-0.163268, 1.482581, -0.112963)",
        "(-0.162857, 1.484136, -0.107465)",
        "(-0.162715, 1.485237, -0.104810)",
        "(-0.162544, 1.487911, -0.099542)",
        "(-0.162431, 1.490925, -0.094436)",
        "(-0.162501, 1.494584, -0.089775)",
        "(-0.162793, 1.498893, -0.085651)",
        "(-0.162833, 1.501126, -0.083671)",
        "(-0.162948, 1.505826, -0.079939)",
        "(-0.163219, 1.510944, -0.076630)",
        "(-0.163584, 1.516395, -0.073594)",
        "(-0.163981, 1.522103, -0.070827)",
        "(-0.164253, 1.525078, -0.069563)",
        "(-0.164839, 1.531225, -0.067345)",
        "(-0.165354, 1.537572, -0.065567)",
        "(-0.165715, 1.544069, -0.064045)",
        "(-0.165802, 1.550719, -0.063035)",
        "(-0.165889, 1.554039, -0.062614)",
        "(-0.166245, 1.560861, -0.062289)",
        "(-0.166758, 1.567739, -0.062462)",
        "(-0.167343, 1.574487, -0.063120)",
        "(-0.167826, 1.580965, -0.064136)",
        "(-0.168000, 1.584105, -0.064924)",
        "(-0.168376, 1.590245, -0.067008)",
        "(-0.169294, 1.596308, -0.069822)",
        "(-0.170200, 1.602038, -0.073339)",
        "(-0.170834, 1.607211, -0.077361)",
        "(-0.171115, 1.609569, -0.079633)",
        "(-0.171556, 1.613957, -0.084650)",
        "(-0.172019, 1.617704, -0.090222)",
        "(-0.172599, 1.620785, -0.096293)",
        "(-0.173197, 1.623058, -0.102806)",
        "(-0.173479, 1.623826, -0.106208)",
        "(-0.174073, 1.624738, -0.112956)",
        "(-0.174912, 1.624719, -0.119564)",
        "(-0.175909, 1.623569, -0.126263)",
        "(-0.176652, 1.621918, -0.132910)",
        "(-0.176892, 1.620776, -0.136336)",
        "(-0.177295, 1.618063, -0.143262)",
        "(-0.177693, 1.614542, -0.150078)",
        "(-0.177742, 1.610129, -0.156563)",
        "(-0.177754, 1.605139, -0.162743)",
        "(-0.177863, 1.602435, -0.165689)",
        "(-0.178043, 1.596678, -0.171283)",
        "(-0.178112, 1.590514, -0.176320)",
        "(-0.178137, 1.584108, -0.180884)",
        "(-0.178052, 1.577552, -0.185174)",
        "(-0.177967, 1.574202, -0.187036)",
        "(-0.177740, 1.567338, -0.190243)",
        "(-0.177362, 1.560404, -0.192922)",
        "(-0.176989, 1.553480, -0.195245)",
        "(-0.176805, 1.546599, -0.197080)",
        "(-0.176803, 1.543155, -0.197717)",
        "(-0.176955, 1.536206, -0.198402)",
        "(-0.177089, 1.528985, -0.198253)",
        "(-0.177052, 1.521506, -0.197302)",
        "(-0.176939, 1.514056, -0.195712)",
        "(-0.176835, 1.510438, -0.194735)",
        "(-0.176528, 1.503363, -0.192443)",
        "(-0.176137, 1.496600, -0.189343)",
        "(-0.175698, 1.490134, -0.185260)",
        "(-0.175046, 1.484154, -0.180429)",
        "(-0.174605, 1.481454, -0.177801)",
        "(-0.173639, 1.476552, -0.172009)",
        "(-0.172576, 1.472451, -0.165372)",
        "(-0.171680, 1.469207, -0.158029)",
        "(-0.171051, 1.466941, -0.150368)",
        "(-0.170784, 1.466216, -0.146449)",
        "(-0.170017, 1.465355, -0.138586)",
        "(-0.169031, 1.465351, -0.130663)",
        "(-0.168595, 1.465769, -0.126787)",
        "(-0.167353, 1.468422, -0.115626)",
        "(-0.166968, 1.469742, -0.112108)",
        "(-0.166459, 1.473191, -0.105403)",
        "(-0.166234, 1.477393, -0.098996)",
        "(-0.166201, 1.482217, -0.092860)",
        "(-0.166378, 1.487556, -0.087125)",
        "(-0.166537, 1.490433, -0.084447)",
        "(-0.166839, 1.496308, -0.079431)",
        "(-0.167085, 1.502471, -0.075016)",
        "(-0.167197, 1.508742, -0.071010)",
        "(-0.167541, 1.515366, -0.067567)",
        "(-0.167924, 1.518773, -0.066013)",
        "(-0.168882, 1.525726, -0.063237)",
        "(-0.169848, 1.532857, -0.060866)",
        "(-0.170720, 1.540115, -0.058966)",
        "(-0.171627, 1.547490, -0.057377)",
        "(-0.172174, 1.551256, -0.056746)",
        "(-0.173346, 1.558806, -0.055872)",
        "(-0.174473, 1.566269, -0.055555)",
        "(-0.175565, 1.573578, -0.055938)",
        "(-0.176313, 1.580611, -0.056971)",
        "(-0.176608, 1.583994, -0.057739)",
        "(-0.177247, 1.590545, -0.059704)",
        "(-0.178005, 1.596736, -0.062218)",
        "(-0.178699, 1.602370, -0.064998)",
        "(-0.179458, 1.607546, -0.068219)",
        "(-0.179773, 1.609937, -0.070020)",
        "(-0.180196, 1.614291, -0.073839)",
        "(-0.180714, 1.618222, -0.078156)",
        "(-0.181207, 1.621624, -0.082902)",
        "(-0.181616, 1.624377, -0.087910)",
        "(-0.181802, 1.625362, -0.090589)",
        "(-0.182266, 1.627054, -0.096118)",
        "(-0.182663, 1.627998, -0.101479)",
        "(-0.182985, 1.628267, -0.106942)",
        "(-0.183262, 1.627927, -0.112498)",
        "(-0.183374, 1.627447, -0.115256)",
        "(-0.183494, 1.625909, -0.120814)",
        "(-0.183491, 1.623791, -0.126572)",
        "(-0.183236, 1.621149, -0.132272)",
        "(-0.182952, 1.617835, -0.137765)",
        "(-0.182835, 1.615912, -0.140484)",
        "(-0.182683, 1.611689, -0.145774)",
        "(-0.182383, 1.606896, -0.150688)",
        "(-0.181569, 1.601529, -0.155252)",
        "(-0.180550, 1.595995, -0.159746)",
        "(-0.180056, 1.593182, -0.161922)",
        "(-0.179263, 1.587347, -0.165902)",
        "(-0.178726, 1.581479, -0.169628)",
        "(-0.178016, 1.575644, -0.173154)",
        "(-0.177154, 1.569649, -0.176218)",
        "(-0.176799, 1.566524, -0.177501)",
        "(-0.176265, 1.560093, -0.179542)",
        "(-0.175678, 1.553376, -0.180844)",
        "(-0.175678, 1.553376, -0.180844)",
        "(-0.174583, 1.542772, -0.181743)",
        "(-0.173718, 1.532110, -0.181716)",
        "(-0.173578, 1.528524, -0.180567)",
        "(-0.173028, 1.521387, -0.178750)",
        "(-0.172609, 1.514566, -0.176700)",
        "(-0.172159, 1.508140, -0.174563)",
        "(-0.171851, 1.505050, -0.173219)",
        "(-0.171108, 1.499056, -0.169815)",
        "(-0.170488, 1.493422, -0.165729)",
        "(-0.170144, 1.488344, -0.161244)",
        "(-0.169708, 1.483728, -0.156211)",
        "(-0.169397, 1.481639, -0.153336)",
        "(-0.168601, 1.477820, -0.147493)",
        "(-0.167795, 1.474875, -0.141294)",
        "(-0.167041, 1.472825, -0.134850)",
        "(-0.166201, 1.471783, -0.128496)",
        "(-0.165850, 1.471698, -0.125379)",
        "(-0.165110, 1.472120, -0.119038)",
        "(-0.164294, 1.473356, -0.112572)",
        "(-0.163527, 1.475405, -0.106236)",
        "(-0.163077, 1.478312, -0.100264)",
        "(-0.163042, 1.480141, -0.097491)",
        "(-0.163126, 1.484211, -0.092208)",
        "(-0.163352, 1.488827, -0.087079)",
        "(-0.163621, 1.493850, -0.082203)",
        "(-0.163871, 1.499253, -0.077761)",
        "(-0.163950, 1.502023, -0.075688)",
        "(-0.164146, 1.507704, -0.071963)",
        "(-0.164715, 1.513845, -0.068953)",
        "(-0.165275, 1.520157, -0.066319)",
        "(-0.165671, 1.526501, -0.064087)",
        "(-0.165801, 1.529751, -0.063163)",
        "(-0.165742, 1.536252, -0.061607)",
        "(-0.165611, 1.542823, -0.060562)",
        "(-0.165593, 1.549519, -0.059964)",
        "(-0.165525, 1.556163, -0.059687)",
        "(-0.165479, 1.559426, -0.059633)",
        "(-0.165434, 1.565893, -0.059657)",
        "(-0.165419, 1.572219, -0.060104)",
        "(-0.165319, 1.578363, -0.061094)",
        "(-0.165134, 1.584460, -0.062716)",
        "(-0.165006, 1.587421, -0.063712)",
        "(-0.165021, 1.593141, -0.066003)",
        "(-0.165328, 1.598562, -0.068928)",
        "(-0.165559, 1.603362, -0.072309)",
        "(-0.165407, 1.607538, -0.076431)",
        "(-0.165242, 1.609287, -0.078552)",
        "(-0.165054, 1.612141, -0.082820)",
        "(-0.165030, 1.614446, -0.087634)",
        "(-0.164901, 1.616389, -0.093009)",
        "(-0.164702, 1.617929, -0.098808)",
        "(-0.164732, 1.618550, -0.101811)",
        "(-0.164968, 1.619486, -0.107749)",
        "(-0.165357, 1.619722, -0.113605)",
        "(-0.165718, 1.619284, -0.119459)",
        "(-0.166177, 1.618292, -0.125359)",
        "(-0.166533, 1.617582, -0.128243)",
        "(-0.167514, 1.615724, -0.133943)",
        "(-0.168577, 1.613190, -0.139633)",
        "(-0.169426, 1.610289, -0.145467)",
        "(-0.170132, 1.607031, -0.151235)",
        "(-0.170519, 1.605230, -0.153976)",
        "(-0.171324, 1.601166, -0.158987)",
        "(-0.172094, 1.596669, -0.163725)",
        "(-0.172621, 1.591977, -0.168672)",
        "(-0.172955, 1.587096, -0.173570)",
        "(-0.173181, 1.584548, -0.175850)",
        "(-0.174010, 1.579275, -0.180170)",
        "(-0.175032, 1.573806, -0.183955)",
        "(-0.175614, 1.568127, -0.186954)",
        "(-0.175835, 1.562305, -0.188941)",
        "(-0.176026, 1.559329, -0.189566)",
        "(-0.176591, 1.553244, -0.190687)",
        "(-0.177474, 1.547248, -0.191740)",
        "(-0.178508, 1.541601, -0.192656)",
        "(-0.179623, 1.535858, -0.192957)",
        "(-0.180160, 1.532851, -0.192696)",
        "(-0.181135, 1.526698, -0.191422)",
        "(-0.181917, 1.520355, -0.189125)",
        "(-0.182373, 1.513965, -0.186152)",
        "(-0.182635, 1.507788, -0.182635)",
        "(-0.182724, 1.504876, -0.180761)",
        "(-0.182605, 1.499509, -0.176814)",
        "(-0.182231, 1.494750, -0.172429)",
        "(-0.181538, 1.490510, -0.167437)",
        "(-0.180733, 1.486785, -0.161971)",
        "(-0.180359, 1.485275, -0.159220)",
        "(-0.179705, 1.482946, -0.153617)",
        "(-0.179067, 1.481449, -0.147654)",
        "(-0.178470, 1.480849, -0.141315)",
        "(-0.177923, 1.481071, -0.134838)",
        "(-0.177711, 1.481517, -0.131559)",
        "(-0.177325, 1.483024, -0.125085)",
        "(-0.176999, 1.485448, -0.118889)",
        "(-0.176664, 1.488588, -0.112868)",
        "(-0.176412, 1.492400, -0.107066)",
        "(-0.176275, 1.494575, -0.104368)",
        "(-0.176039, 1.499278, -0.099195)",
        "(-0.175699, 1.504432, -0.094344)",
        "(-0.175305, 1.509817, -0.089721)",
        "(-0.174719, 1.515527, -0.085547)",
        "(-0.174345, 1.518492, -0.083644)",
        "(-0.173700, 1.524482, -0.080026)",
        "(-0.173305, 1.530783, -0.076846)",
        "(-0.172798, 1.537242, -0.074009)",
        "(-0.172372, 1.543643, -0.071395)",
        "(-0.172188, 1.546818, -0.070281)",
        "(-0.171621, 1.553250, -0.068656)",
        "(-0.170652, 1.559514, -0.067764)",
        "(-0.169580, 1.565568, -0.067534)",
        "(-0.168700, 1.571736, -0.068199)",
        "(-0.168277, 1.574836, -0.068906)",
        "(-0.167294, 1.580963, -0.070655)",
        "(-0.166344, 1.587282, -0.073072)",
        "(-0.165502, 1.593008, -0.075830)",
        "(-0.165502, 1.593008, -0.075830)",
        "(-0.164055, 1.600971, -0.080848)",
        "(-0.163123, 1.605762, -0.084726)",
        "(-0.162346, 1.609847, -0.088865)",
        "(-0.161956, 1.613230, -0.093144)",
        "(-0.161841, 1.615940, -0.097715)",
        "(-0.161784, 1.617037, -0.100200)",
        "(-0.161618, 1.618874, -0.105443)",
        "(-0.161513, 1.620158, -0.110997)",
        "(-0.161586, 1.620813, -0.116638)",
        "(-0.161835, 1.620802, -0.122315)",
        "(-0.162048, 1.620533, -0.125140)",
        "(-0.162591, 1.619589, -0.130688)",
        "(-0.163268, 1.618012, -0.136075)",
        "(-0.164088, 1.615784, -0.141128)",
        "(-0.165145, 1.612867, -0.145909)",
        "(-0.165593, 1.611224, -0.148253)",
        "(-0.166150, 1.607661, -0.152943)",
        "(-0.166630, 1.603809, -0.157703)",
        "(-0.167450, 1.599591, -0.162230)",
        "(-0.168360, 1.594763, -0.166145)",
        "(-0.168717, 1.592045, -0.167871)",
        "(-0.169211, 1.586425, -0.171299)",
        "(-0.169321, 1.580577, -0.174519)",
        "(-0.169248, 1.574389, -0.177237)",
        "(-0.169486, 1.567767, -0.179225)",
        "(-0.169652, 1.564335, -0.179937)",
        "(-0.169817, 1.557445, -0.180740)",
        "(-0.169580, 1.550311, -0.180875)",
        "(-0.169154, 1.543015, -0.180487)",
        "(-0.168883, 1.535779, -0.179481)",
        "(-0.168742, 1.532143, -0.178685)",
        "(-0.168397, 1.524902, -0.176501)",
        "(-0.167883, 1.518018, -0.173590)",
        "(-0.167108, 1.511694, -0.169871)",
        "(-0.166041, 1.505925, -0.165521)",
        "(-0.165480, 1.503340, -0.163118)",
        "(-0.164289, 1.498608, -0.157960)",
        "(-0.163051, 1.494487, -0.152142)",
        "(-0.161966, 1.491258, -0.145610)",
        "(-0.160991, 1.488844, -0.138965)",
        "(-0.160592, 1.488328, -0.135717)",
        "(-0.159977, 1.487933, -0.129377)",
        "(-0.159518, 1.488545, -0.123043)",
        "(-0.159151, 1.490063, -0.116771)",
        "(-0.158826, 1.492483, -0.110650)",
        "(-0.158590, 1.493996, -0.107640)",
        "(-0.158040, 1.497472, -0.101666)",
        "(-0.157392, 1.501545, -0.096195)",
        "(-0.156956, 1.506460, -0.091423)",
        "(-0.156603, 1.511730, -0.086970)",
        "(-0.156583, 1.514514, -0.084868)",
        "(-0.156757, 1.520078, -0.080850)",
        "(-0.157270, 1.525696, -0.077153)",
        "(-0.157767, 1.531513, -0.073982)",
        "(-0.158130, 1.537524, -0.071650)",
        "(-0.158253, 1.540588, -0.070792)",
        "(-0.158257, 1.546699, -0.069232)",
        "(-0.158092, 1.552972, -0.068046)",
        "(-0.158000, 1.559501, -0.067343)",
        "(-0.157838, 1.566119, -0.067187)",
        "(-0.157745, 1.569486, -0.067319)",
        "(-0.157412, 1.576226, -0.067948)",
        "(-0.156924, 1.582862, -0.069104)",
        "(-0.156695, 1.589318, -0.070696)",
        "(-0.156908, 1.595287, -0.072626)",
        "(-0.157064, 1.598021, -0.073757)",
        "(-0.157088, 1.603358, -0.076593)",
        "(-0.156700, 1.607824, -0.079801)",
        "(-0.156281, 1.611954, -0.083354)",
        "(-0.156379, 1.615870, -0.087228)",
        "(-0.156553, 1.617651, -0.089321)",
        "(-0.156914, 1.621005, -0.093785)",
        "(-0.157038, 1.623853, -0.098678)",
        "(-0.156960, 1.626032, -0.103749)",
        "(-0.157042, 1.627450, -0.108935)",
        "(-0.157331, 1.627814, -0.111542)",
        "(-0.158037, 1.628055, -0.116946)",
        "(-0.158423, 1.627636, -0.122635)",
        "(-0.158468, 1.626551, -0.128422)",
        "(-0.158548, 1.624795, -0.134114)",
        "(-0.158764, 1.623601, -0.136796)",
        "(-0.159403, 1.620718, -0.142062)",
        "(-0.160169, 1.617262, -0.147461)",
        "(-0.160889, 1.613319, -0.153181)",
        "(-0.161828, 1.608846, -0.158729)",
        "(-0.162473, 1.606346, -0.161331)",
        "(-0.163868, 1.600690, -0.166148)",
        "(-0.165472, 1.594232, -0.170682)",
        "(-0.166892, 1.587036, -0.174945)",
        "(-0.168075, 1.579229, -0.178605)",
        "(-0.168630, 1.575132, -0.180275)",
        "(-0.169877, 1.566941, -0.183355)",
        "(-0.170803, 1.558750, -0.185907)",
        "(-0.171318, 1.550484, -0.187823)",
        "(-0.171843, 1.542318, -0.188957)",
        "(-0.172117, 1.538321, -0.189202)",
        "(-0.172542, 1.530361, -0.189167)",
        "(-0.172697, 1.522397, -0.188248)",
        "(-0.172751, 1.514633, -0.186766)",
        "(-0.172916, 1.507331, -0.184469)",
        "(-0.172998, 1.503903, -0.183047)",
        "(-0.172770, 1.497172, -0.179784)",
        "(-0.172116, 1.490980, -0.175889)",
        "(-0.171285, 1.485650, -0.171282)",
        "(-0.170482, 1.481214, -0.166010)",
        "(-0.170125, 1.479379, -0.163169)",
        "(-0.169485, 1.476350, -0.157185)",
        "(-0.168753, 1.474113, -0.150470)",
        "(-0.168003, 1.472468, -0.142917)",
        "(-0.167262, 1.471619, -0.135093)",
        "(-0.166867, 1.471475, -0.131174)",
        "(-0.165969, 1.472091, -0.123426)",
        "(-0.165070, 1.473596, -0.115980)",
        "(-0.164334, 1.476460, -0.109071)",
        "(-0.163590, 1.480007, -0.102501)",
        "(-0.163312, 1.482294, -0.099479)",
        "(-0.162727, 1.487221, -0.093617)",
        "(-0.162105, 1.492945, -0.088276)",
        "(-0.161764, 1.499474, -0.083588)",
        "(-0.161730, 1.502926, -0.081479)",
        "(-0.161730, 1.502926, -0.081479)",
        "(-0.161778, 1.521017, -0.072728)",
        "(-0.162047, 1.525210, -0.071844)",
        "(-0.162504, 1.533069, -0.069862)",
        "(-0.162783, 1.537023, -0.069074)",
        "(-0.163461, 1.544946, -0.067844)",
        "(-0.164042, 1.552596, -0.066905)",
        "(-0.164659, 1.559936, -0.066494)",
        "(-0.165796, 1.567172, -0.066904)",
        "(-0.166822, 1.574014, -0.067845)",
        "(-0.167229, 1.577227, -0.068495)",
        "(-0.168001, 1.583391, -0.070294)",
        "(-0.168566, 1.589135, -0.072697)",
        "(-0.168982, 1.594294, -0.075453)",
        "(-0.169615, 1.598907, -0.078571)",
        "(-0.169969, 1.600870, -0.080150)",
        "(-0.170308, 1.604473, -0.083431)",
        "(-0.170215, 1.607772, -0.086930)",
        "(-0.170001, 1.610790, -0.090734)",
        "(-0.169905, 1.613417, -0.094690)",
        "(-0.169866, 1.614568, -0.096640)",
        "(-0.169665, 1.616647, -0.100662)",
        "(-0.169489, 1.618452, -0.104805)",
        "(-0.169358, 1.619875, -0.108803)",
        "(-0.169381, 1.620841, -0.112435)",
        "(-0.169379, 1.621176, -0.114229)",
        "(-0.169376, 1.621680, -0.117990)",
        "(-0.169280, 1.621795, -0.121963)",
        "(-0.169108, 1.621695, -0.126034)",
        "(-0.169284, 1.621215, -0.130118)",
        "(-0.169555, 1.620786, -0.132188)",
        "(-0.170225, 1.619620, -0.136291)",
        "(-0.170628, 1.617996, -0.140555)",
        "(-0.170738, 1.615932, -0.145082)",
        "(-0.170973, 1.613456, -0.149694)",
        "(-0.171195, 1.611994, -0.151949)",
        "(-0.171833, 1.608514, -0.156363)",
        "(-0.172740, 1.604441, -0.160851)",
        "(-0.173379, 1.599790, -0.165318)",
        "(-0.173827, 1.594492, -0.169475)",
        "(-0.174101, 1.591599, -0.171354)",
        "(-0.174821, 1.585434, -0.174889)",
        "(-0.175336, 1.578620, -0.178185)",
        "(-0.175600, 1.571681, -0.181427)",
        "(-0.175599, 1.568086, -0.182887)",
        "(-0.175452, 1.560591, -0.185028)",
        "(-0.175164, 1.552598, -0.186219)",
        "(-0.174746, 1.544353, -0.187045)",
        "(-0.174095, 1.536155, -0.187411)",
        "(-0.173104, 1.527908, -0.186801)",
        "(-0.172572, 1.523762, -0.186146)",
        "(-0.171546, 1.515679, -0.184582)",
        "(-0.170659, 1.508223, -0.182716)",
        "(-0.169667, 1.501292, -0.180646)",
        "(-0.168614, 1.494861, -0.178123)",
        "(-0.168102, 1.491820, -0.176602)",
        "(-0.167255, 1.486263, -0.173516)",
        "(-0.166587, 1.481659, -0.170364)",
        "(-0.165748, 1.477825, -0.166834)",
        "(-0.164745, 1.474691, -0.162794)",
        "(-0.164270, 1.473456, -0.160609)",
        "(-0.163499, 1.471569, -0.155978)",
        "(-0.162965, 1.470426, -0.151082)",
        "(-0.162509, 1.469940, -0.145928)",
        "(-0.161946, 1.469942, -0.140596)",
        "(-0.161594, 1.470175, -0.137855)",
        "(-0.160925, 1.471006, -0.132323)",
        "(-0.160398, 1.472288, -0.126797)",
        "(-0.160088, 1.474090, -0.121268)",
        "(-0.159776, 1.476415, -0.115894)",
        "(-0.159553, 1.477792, -0.113304)",
        "(-0.159146, 1.480972, -0.108352)",
        "(-0.158965, 1.484767, -0.103671)",
        "(-0.159178, 1.489183, -0.099256)",
        "(-0.159621, 1.494010, -0.095007)",
        "(-0.159912, 1.496532, -0.092947)",
        "(-0.160405, 1.501706, -0.089115)",
        "(-0.160589, 1.507075, -0.085692)",
        "(-0.160383, 1.512603, -0.082720)",
        "(-0.160583, 1.518592, -0.080231)",
        "(-0.161023, 1.521891, -0.079207)",
        "(-0.161890, 1.528582, -0.077272)",
        "(-0.162713, 1.535363, -0.075532)",
        "(-0.163438, 1.542224, -0.073887)",
        "(-0.164012, 1.548718, -0.072657)",
        "(-0.164523, 1.552055, -0.072216)",
        "(-0.165625, 1.558852, -0.071584)",
        "(-0.166140, 1.565229, -0.071036)",
        "(-0.166482, 1.571265, -0.070723)",
        "(-0.166796, 1.577191, -0.070896)",
        "(-0.166963, 1.580026, -0.071135)",
        "(-0.167328, 1.585479, -0.072015)",
        "(-0.167627, 1.590655, -0.073563)",
        "(-0.167667, 1.595511, -0.075678)",
        "(-0.167513, 1.599880, -0.078172)",
        "(-0.167426, 1.601856, -0.079657)",
        "(-0.167222, 1.605488, -0.083048)",
        "(-0.166938, 1.608489, -0.086828)",
        "(-0.166535, 1.610687, -0.091033)",
        "(-0.166314, 1.612136, -0.095587)",
        "(-0.166295, 1.612524, -0.097948)",
        "(-0.166271, 1.612755, -0.102850)",
        "(-0.166024, 1.612198, -0.108186)",
        "(-0.165757, 1.611000, -0.113952)",
        "(-0.165844, 1.609112, -0.119940)",
        "(-0.166084, 1.607818, -0.122952)",
        "(-0.166815, 1.604501, -0.128802)",
        "(-0.167448, 1.600288, -0.134748)",
        "(-0.167929, 1.595310, -0.140810)",
        "(-0.168339, 1.589639, -0.146829)",
        "(-0.168558, 1.586487, -0.149656)",
        "(-0.168887, 1.579840, -0.154942)",
        "(-0.168896, 1.572773, -0.159682)",
        "(-0.169246, 1.565650, -0.163872)",
        "(-0.169960, 1.558681, -0.167495)",
        "(-0.170407, 1.555265, -0.168977)",
        "(-0.171333, 1.548611, -0.171392)",
        "(-0.172242, 1.542090, -0.172943)",
        "(-0.173705, 1.535853, -0.173567)",
        "(-0.175462, 1.529884, -0.173452)",
        "(-0.176342, 1.526965, -0.173124)",
        "(-0.178096, 1.521242, -0.171795)",
        "(-0.179953, 1.515677, -0.169202)",
        "(-0.181771, 1.510397, -0.166275)",
        "(-0.183810, 1.505951, -0.163014)",
        "(-0.184903, 1.504001, -0.161422)",
        "(-0.187409, 1.500586, -0.158502)",
        "(-0.190245, 1.497949, -0.155501)",
        "(-0.193358, 1.495909, -0.151742)",
        "(-0.196384, 1.494274, -0.147234)",
        "(-0.197759, 1.493687, -0.144833)",
        "(-0.200564, 1.493128, -0.139819)",
        "(-0.203804, 1.493872, -0.134506)",
        "(-0.207229, 1.495256, -0.129248)",
        "(-0.210601, 1.497522, -0.124011)",
        "(-0.212225, 1.498895, -0.121407)",
        "(-0.215271, 1.502265, -0.115925)",
        "(-0.218587, 1.506345, -0.109383)",
        "(-0.221841, 1.510910, -0.102828)",
        "(-0.224581, 1.515985, -0.096796)",
        "(-0.225824, 1.518760, -0.093960)",
        "(-0.227974, 1.524536, -0.088722)",
        "(-0.229415, 1.530483, -0.084073)",
        "(-0.230471, 1.536595, -0.080244)",
        "(-0.231951, 1.542975, -0.077191)",
        "(-0.232713, 1.546183, -0.075975)",
        "(-0.233573, 1.552248, -0.073949)",
        "(-0.233720, 1.557696, -0.072353)",
        "(-0.233580, 1.562910, -0.071383)",
        "(-0.233638, 1.568309, -0.071223)",
        "(-0.233707, 1.570959, -0.071479)",
        "(-0.233728, 1.576439, -0.072538)",
        "(-0.233389, 1.581492, -0.074131)",
        "(-0.232833, 1.586197, -0.076253)",
        "(-0.232442, 1.590724, -0.078937)",
        "(-0.232404, 1.592973, -0.080541)",
        "(-0.232285, 1.597289, -0.084166)",
        "(-0.231808, 1.601093, -0.088285)",
        "(-0.231239, 1.604212, -0.092571)",
        "(-0.230704, 1.606562, -0.097071)",
        "(-0.230423, 1.607533, -0.099365)",
        "(-0.229830, 1.608912, -0.104141)",
        "(-0.229191, 1.609525, -0.108951)",
        "(-0.228686, 1.609545, -0.113780)",
        "(-0.228387, 1.609088, -0.118718)",
        "(-0.228252, 1.608660, -0.121236)",
        "(-0.227878, 1.607387, -0.126324)",
        "(-0.227485, 1.605308, -0.131188)",
        "(-0.227057, 1.602484, -0.135871)",
        "(-0.226460, 1.599008, -0.140343)",
        "(-0.226190, 1.597024, -0.142427)",
        "(-0.225711, 1.592641, -0.146403)",
        "(-0.225269, 1.587752, -0.150435)",
        "(-0.224885, 1.582518, -0.154399)",
        "(-0.224559, 1.576872, -0.158077)",
        "(-0.224480, 1.573904, -0.159809)",
        "(-0.224282, 1.567798, -0.163048)",
        "(-0.224132, 1.561346, -0.165895)",
        "(-0.224126, 1.554744, -0.168606)",
        "(-0.223961, 1.548244, -0.171368)",
        "(-0.223897, 1.545006, -0.172669)",
        "(-0.223895, 1.538460, -0.174973)",
        "(-0.224195, 1.531770, -0.176461)",
        "(-0.224458, 1.525017, -0.176979)",
        "(-0.224532, 1.518198, -0.176822)",
        "(-0.224490, 1.514785, -0.176534)",
        "(-0.224611, 1.508303, -0.175708)",
        "(-0.224910, 1.502379, -0.174620)",
        "(-0.225300, 1.496897, -0.172987)",
        "(-0.225768, 1.491907, -0.170356)",
        "(-0.226029, 1.489622, -0.168637)",
        "(-0.226542, 1.485343, -0.164708)",
        "(-0.227219, 1.481722, -0.160242)",
        "(-0.228176, 1.478858, -0.155695)",
        "(-0.229259, 1.476789, -0.150769)",
        "(-0.229735, 1.475899, -0.148055)",
        "(-0.230668, 1.474454, -0.142163)",
        "(-0.230668, 1.474454, -0.142163)",
        "(-0.232127, 1.473639, -0.129162)",
        "(-0.232442, 1.473948, -0.125846)",
        "(-0.232997, 1.475159, -0.119430)",
        "(-0.233509, 1.477300, -0.113413)",
        "(-0.233925, 1.480214, -0.107610)",
        "(-0.234298, 1.483819, -0.102050)",
        "(-0.234956, 1.488286, -0.096885)",
        "(-0.235382, 1.490659, -0.094431)",
        "(-0.236296, 1.495679, -0.089795)",
        "(-0.237194, 1.500972, -0.085582)",
        "(-0.238087, 1.506495, -0.081989)",
        "(-0.238741, 1.512225, -0.079133)",
        "(-0.238966, 1.515103, -0.077939)",
        "(-0.239343, 1.520946, -0.075828)",
        "(-0.239695, 1.526982, -0.074263)",
        "(-0.240240, 1.533220, -0.073236)",
        "(-0.240752, 1.539520, -0.072760)",
        "(-0.241017, 1.542620, -0.072659)",
        "(-0.241676, 1.548797, -0.072694)",
        "(-0.241971, 1.554720, -0.073275)",
        "(-0.242081, 1.560378, -0.074405)",
        "(-0.242236, 1.565991, -0.076098)",
        "(-0.242318, 1.568562, -0.077100)",
        "(-0.242522, 1.573220, -0.079309)",
        "(-0.242611, 1.577534, -0.081965)",
        "(-0.242790, 1.581506, -0.084938)",
        "(-0.242888, 1.585057, -0.088284)",
        "(-0.242820, 1.586677, -0.090145)",
        "(-0.242652, 1.589646, -0.094062)",
        "(-0.242376, 1.592054, -0.098196)",
        "(-0.242103, 1.593972, -0.102588)",
        "(-0.241943, 1.595494, -0.107159)",
        "(-0.241783, 1.596043, -0.109511)",
        "(-0.241169, 1.596750, -0.114315)",
        "(-0.240524, 1.596942, -0.119203)",
        "(-0.239948, 1.596732, -0.124043)",
        "(-0.239384, 1.595962, -0.128806)",
        "(-0.239075, 1.595333, -0.131169)",
        "(-0.238365, 1.593741, -0.135880)",
        "(-0.237625, 1.591715, -0.140605)",
        "(-0.236869, 1.589189, -0.145272)",
        "(-0.236090, 1.586102, -0.149902)",
        "(-0.235694, 1.584359, -0.152122)",
        "(-0.234801, 1.580571, -0.156389)",
        "(-0.233965, 1.576331, -0.160148)",
        "(-0.233294, 1.571630, -0.163461)",
        "(-0.232697, 1.566504, -0.166371)",
        "(-0.232341, 1.563785, -0.167706)",
        "(-0.231515, 1.558121, -0.170169)",
        "(-0.230842, 1.552128, -0.172242)",
        "(-0.230351, 1.545956, -0.174039)",
        "(-0.229811, 1.539523, -0.175509)",
        "(-0.229503, 1.536265, -0.176128)",
        "(-0.228736, 1.529752, -0.177277)",
        "(-0.227848, 1.523223, -0.177882)",
        "(-0.227034, 1.516798, -0.177676)",
        "(-0.226463, 1.510578, -0.176672)",
        "(-0.226189, 1.507533, -0.176074)",
        "(-0.225531, 1.501677, -0.174483)",
        "(-0.224827, 1.496222, -0.172364)",
        "(-0.224827, 1.496222, -0.172364)",
        "(-0.223729, 1.486733, -0.167037)",
        "(-0.223588, 1.484736, -0.165516)",
        "(-0.223369, 1.481046, -0.162294)",
        "(-0.223220, 1.479377, -0.160457)",
        "(-0.222731, 1.474836, -0.154461)",
        "(-0.222573, 1.473570, -0.152286)",
        "(-0.222310, 1.471715, -0.147516)",
        "(-0.221986, 1.470416, -0.142675)",
        "(-0.221708, 1.470038, -0.137572)",
        "(-0.221473, 1.470224, -0.132230)",
        "(-0.221444, 1.471198, -0.126488)",
        "(-0.221505, 1.471975, -0.123429)",
        "(-0.221831, 1.474008, -0.117075)",
        "(-0.222238, 1.476514, -0.110626)",
        "(-0.222774, 1.479678, -0.104489)",
        "(-0.223395, 1.483511, -0.098873)",
        "(-0.223626, 1.485606, -0.096248)",
        "(-0.224066, 1.490056, -0.091328)",
        "(-0.224563, 1.494915, -0.086885)",
        "(-0.225200, 1.500099, -0.082872)",
        "(-0.226208, 1.505585, -0.079127)",
        "(-0.226820, 1.508430, -0.077414)",
        "(-0.227927, 1.514133, -0.074315)",
        "(-0.228800, 1.519764, -0.071707)",
        "(-0.229516, 1.525261, -0.069415)",
        "(-0.230083, 1.530681, -0.067553)",
        "(-0.230478, 1.533417, -0.066818)",
        "(-0.231216, 1.538959, -0.065752)",
        "(-0.231825, 1.544604, -0.065019)",
        "(-0.232210, 1.549757, -0.064652)",
        "(-0.232389, 1.554837, -0.064655)",
        "(-0.232390, 1.557351, -0.064820)",
        "(-0.232195, 1.562177, -0.065391)",
        "(-0.231898, 1.566848, -0.066358)",
        "(-0.231692, 1.571435, -0.067843)",
        "(-0.231322, 1.575690, -0.069738)",
        "(-0.231070, 1.577758, -0.070868)",
        "(-0.230613, 1.581766, -0.073298)",
        "(-0.230141, 1.585461, -0.075956)",
        "(-0.229677, 1.588785, -0.079038)",
        "(-0.228901, 1.591708, -0.082475)",
        "(-0.228396, 1.593018, -0.084317)",
        "(-0.227263, 1.595400, -0.088242)",
        "(-0.226216, 1.597339, -0.092390)",
        "(-0.225399, 1.598834, -0.096723)",
        "(-0.224873, 1.600057, -0.101236)",
        "(-0.224599, 1.600486, -0.103577)",
        "(-0.224012, 1.600978, -0.108226)",
        "(-0.223364, 1.600949, -0.112859)",
        "(-0.222676, 1.600493, -0.117574)",
        "(-0.221929, 1.599705, -0.122465)",
        "(-0.221526, 1.599106, -0.124941)",
        "(-0.220893, 1.597644, -0.129840)",
        "(-0.220511, 1.595510, -0.134474)",
        "(-0.220128, 1.592635, -0.138939)",
        "(-0.219493, 1.589212, -0.143366)",
        "(-0.219117, 1.587417, -0.145552)",
        "(-0.218285, 1.583450, -0.149775)",
        "(-0.217782, 1.578947, -0.153666)",
        "(-0.217913, 1.574005, -0.157197)",
        "(-0.218196, 1.568557, -0.160437)",
        "(-0.218248, 1.565500, -0.161916)",
        "(-0.218192, 1.558877, -0.164382)",
        "(-0.218005, 1.551780, -0.166151)",
        "(-0.217842, 1.544602, -0.167295)",
        "(-0.217659, 1.537300, -0.167908)",
        "(-0.217667, 1.533622, -0.167859)",
        "(-0.217922, 1.526689, -0.167697)",
        "(-0.218321, 1.520216, -0.167307)",
        "(-0.218642, 1.513953, -0.166407)",
        "(-0.218951, 1.507984, -0.164800)",
        "(-0.219070, 1.505178, -0.163770)",
        "(-0.219498, 1.499998, -0.161433)",
        "(-0.220155, 1.495536, -0.158866)",
        "(-0.220739, 1.491596, -0.156367)",
        "(-0.221191, 1.488269, -0.153588)",
        "(-0.221377, 1.486880, -0.152102)",
        "(-0.221652, 1.484432, -0.148850)",
        "(-0.221869, 1.482481, -0.145273)",
        "(-0.222030, 1.481138, -0.141425)",
        "(-0.222092, 1.480497, -0.137255)",
        "(-0.222012, 1.480571, -0.135087)",
        "(-0.221850, 1.480858, -0.130886)",
        "(-0.221867, 1.482069, -0.126737)",
        "(-0.222161, 1.483983, -0.122701)",
        "(-0.222645, 1.486447, -0.118698)",
        "(-0.222951, 1.487840, -0.116725)",
        "(-0.223675, 1.491017, -0.112844)",
        "(-0.224287, 1.494614, -0.109132)",
        "(-0.224762, 1.498502, -0.105658)",
        "(-0.225198, 1.502746, -0.102477)",
        "(-0.225380, 1.504975, -0.101007)",
        "(-0.225717, 1.509479, -0.098210)",
        "(-0.226074, 1.514154, -0.095566)",
        "(-0.226539, 1.518880, -0.093308)",
        "(-0.227060, 1.523616, -0.091390)",
        "(-0.227319, 1.526137, -0.090586)",
        "(-0.227624, 1.530630, -0.089240)",
        "(-0.227749, 1.535164, -0.088104)",
        "(-0.228005, 1.539794, -0.087067)",
        "(-0.228306, 1.544449, -0.086344)",
        "(-0.228405, 1.546752, -0.086054)",
        "(-0.228555, 1.551360, -0.085615)",
        "(-0.228646, 1.555862, -0.085476)",
        "(-0.228639, 1.560251, -0.085617)",
        "(-0.228600, 1.564376, -0.086045)",
        "(-0.228586, 1.566410, -0.086278)",
        "(-0.228497, 1.570280, -0.087126)",
        "(-0.228368, 1.574016, -0.088307)",
        "(-0.228154, 1.577584, -0.089844)",
        "(-0.227611, 1.580858, -0.091786)",
        "(-0.227279, 1.582296, -0.092884)",
        "(-0.226711, 1.584845, -0.095253)",
        "(-0.226327, 1.587060, -0.097974)",
        "(-0.225791, 1.589057, -0.101019)",
        "(-0.225168, 1.590822, -0.104330)",
        "(-0.224825, 1.591617, -0.106092)",
        "(-0.224278, 1.592964, -0.109658)",
        "(-0.223941, 1.593891, -0.113403)",
        "(-0.223533, 1.594572, -0.117409)",
        "(-0.223293, 1.594855, -0.121417)",
        "(-0.223290, 1.594886, -0.123437)",
        "(-0.223457, 1.594900, -0.127561)",
        "(-0.223805, 1.594414, -0.131735)",
        "(-0.224172, 1.593560, -0.135982)",
        "(-0.224683, 1.592179, -0.140261)",
        "(-0.224972, 1.591212, -0.142376)",
        "(-0.225615, 1.588845, -0.146479)",
        "(-0.226213, 1.585842, -0.150302)",
        "(-0.227000, 1.582052, -0.153774)",
        "(-0.227917, 1.577472, -0.156966)",
        "(-0.228310, 1.574841, -0.158426)",
        "(-0.228896, 1.569175, -0.161180)",
        "(-0.229240, 1.562908, -0.163770)",
        "(-0.229337, 1.556054, -0.166053)",
        "(-0.229296, 1.548972, -0.168025)",
        "(-0.229331, 1.545445, -0.168900)",
        "(-0.229175, 1.538469, -0.170402)",
        "(-0.228627, 1.531484, -0.171619)",
        "(-0.228065, 1.524666, -0.172360)",
        "(-0.227633, 1.518042, -0.172728)",
        "(-0.227432, 1.514914, -0.172772)",
        "(-0.226792, 1.508868, -0.172841)",
        "(-0.226123, 1.503106, -0.172582)",
        "(-0.225626, 1.497944, -0.171797)",
        "(-0.225626, 1.497944, -0.171797)",
        "(-0.224759, 1.490899, -0.169911)",
        "(-0.224398, 1.487230, -0.167520)",
        "(-0.224238, 1.484082, -0.164532)",
        "(-0.224071, 1.481710, -0.161084)",
        "(-0.224030, 1.480283, -0.157447)",
        "(-0.224105, 1.479952, -0.155574)",
        "(-0.224307, 1.479808, -0.151636)",
        "(-0.224551, 1.480255, -0.147375)",
        "(-0.224936, 1.481255, -0.142843)",
        "(-0.225622, 1.482906, -0.137983)",
        "(-0.226009, 1.483892, -0.135539)",
        "(-0.226009, 1.483892, -0.135539)",
        "(-0.227711, 1.490059, -0.123818)",
        "(-0.228004, 1.492019, -0.121851)",
        "(-0.228413, 1.495604, -0.117778)",
        "(-0.228648, 1.497553, -0.115799)",
        "(-0.229216, 1.501876, -0.111921)",
        "(-0.229931, 1.506626, -0.108115)",
        "(-0.230866, 1.511862, -0.104185)",
        "(-0.231723, 1.516766, -0.100642)",
        "(-0.232096, 1.519233, -0.098899)",
        "(-0.233051, 1.524324, -0.095580)",
        "(-0.234131, 1.529771, -0.092634)",
        "(-0.235177, 1.535485, -0.090079)",
        "(-0.235995, 1.541321, -0.087841)",
        "(-0.236275, 1.544238, -0.086833)",
        "(-0.236717, 1.549987, -0.085155)"
    ],
    "leftHandPositions": [
        "(-0.485825, 0.826822, 0.155085)",
        "(-0.485713, 0.826920, 0.155131)",
        "(-0.485636, 0.827013, 0.155217)",
        "(-0.485628, 0.827050, 0.155271)",
        "(-0.485628, 0.827050, 0.155271)",
        "(-0.485572, 0.827244, 0.155642)",
        "(-0.485621, 0.827302, 0.155819)",
        "(-0.485685, 0.827370, 0.156050)",
        "(-0.485685, 0.827370, 0.156050)",
        "(-0.485805, 0.827455, 0.156410)",
        "(-0.485886, 0.827507, 0.156671)",
        "(-0.486004, 0.827546, 0.156911)",
        "(-0.486130, 0.827561, 0.157070)",
        "(-0.486281, 0.827574, 0.157174)",
        "(-0.486376, 0.827588, 0.157225)",
        "(-0.486537, 0.827630, 0.157281)",
        "(-0.486671, 0.827699, 0.157333)",
        "(-0.486791, 0.827785, 0.157374)",
        "(-0.486872, 0.827852, 0.157375)",
        "(-0.486914, 0.827875, 0.157356)",
        "(-0.487056, 0.827912, 0.157260)",
        "(-0.487228, 0.827929, 0.157128)",
        "(-0.487525, 0.827902, 0.157023)",
        "(-0.487852, 0.827837, 0.157041)",
        "(-0.488053, 0.827810, 0.157024)",
        "(-0.488311, 0.827780, 0.156938)",
        "(-0.488826, 0.827664, 0.156798)",
        "(-0.489124, 0.827604, 0.156765)",
        "(-0.489542, 0.827511, 0.156940)",
        "(-0.489646, 0.827478, 0.157027)",
        "(-0.489923, 0.827384, 0.157149)",
        "(-0.490117, 0.827344, 0.157149)",
        "(-0.490434, 0.827254, 0.157187)",
        "(-0.490861, 0.827137, 0.157240)",
        "(-0.491079, 0.827076, 0.157279)",
        "(-0.491286, 0.827043, 0.157341)",
        "(-0.490772, 0.827607, 0.157524)",
        "(-0.487914, 0.829914, 0.157614)",
        "(-0.483385, 0.833120, 0.157078)",
        "(-0.481089, 0.834820, 0.156513)",
        "(-0.481089, 0.834820, 0.156513)",
        "(-0.465605, 0.847704, 0.150727)",
        "(-0.456007, 0.855898, 0.148015)",
        "(-0.450977, 0.860163, 0.146833)",
        "(-0.441144, 0.868206, 0.144736)",
        "(-0.431821, 0.875349, 0.142877)",
        "(-0.423094, 0.881498, 0.141076)",
        "(-0.414969, 0.886804, 0.139249)",
        "(-0.407443, 0.891542, 0.137355)",
        "(-0.403808, 0.893823, 0.136449)",
        "(-0.396825, 0.898428, 0.134758)",
        "(-0.390295, 0.903328, 0.133100)",
        "(-0.384367, 0.908313, 0.131315)",
        "(-0.378836, 0.913489, 0.129374)",
        "(-0.376233, 0.916089, 0.128376)",
        "(-0.371437, 0.921283, 0.126369)",
        "(-0.367242, 0.926296, 0.124609)",
        "(-0.363346, 0.931362, 0.123210)",
        "(-0.359573, 0.936610, 0.122254)",
        "(-0.357724, 0.939401, 0.121916)",
        "(-0.353872, 0.945235, 0.121429)",
        "(-0.349883, 0.951607, 0.121353)",
        "(-0.345509, 0.958791, 0.121808)",
        "(-0.340435, 0.967104, 0.123048)",
        "(-0.337603, 0.971612, 0.123979)",
        "(-0.331044, 0.981851, 0.126654)",
        "(-0.324139, 0.992570, 0.129653)",
        "(-0.316712, 1.004447, 0.132954)",
        "(-0.308845, 1.017702, 0.136467)",
        "(-0.304775, 1.024818, 0.138257)",
        "(-0.296431, 1.040363, 0.141842)",
        "(-0.288011, 1.057649, 0.145505)",
        "(-0.279761, 1.075343, 0.149243)",
        "(-0.272003, 1.094080, 0.152980)",
        "(-0.268372, 1.103660, 0.154695)",
        "(-0.261688, 1.122992, 0.157747)",
        "(-0.255835, 1.142249, 0.160191)",
        "(-0.250910, 1.161148, 0.162132)",
        "(-0.246770, 1.179502, 0.163679)",
        "(-0.244909, 1.188442, 0.164308)",
        "(-0.241793, 1.205850, 0.165216)",
        "(-0.239314, 1.222572, 0.165852)",
        "(-0.237404, 1.238535, 0.166177)",
        "(-0.235811, 1.253709, 0.166225)",
        "(-0.235132, 1.261073, 0.166151)",
        "(-0.234078, 1.275099, 0.165708)",
        "(-0.233186, 1.288570, 0.165204)",
        "(-0.232828, 1.301503, 0.164626)",
        "(-0.232675, 1.314124, 0.163882)",
        "(-0.232783, 1.320198, 0.163337)",
        "(-0.233186, 1.332066, 0.161948)",
        "(-0.234044, 1.343517, 0.160116)",
        "(-0.235168, 1.354304, 0.157891)",
        "(-0.235655, 1.364603, 0.155654)",
        "(-0.235983, 1.369692, 0.154492)",
        "(-0.237337, 1.379917, 0.152084)",
        "(-0.238907, 1.389942, 0.149817)",
        "(-0.240164, 1.399472, 0.147516)",
        "(-0.241228, 1.408316, 0.144958)",
        "(-0.241742, 1.412533, 0.143629)",
        "(-0.242655, 1.420583, 0.140833)",
        "(-0.243444, 1.428221, 0.138199)",
        "(-0.244085, 1.435425, 0.135788)",
        "(-0.244450, 1.442268, 0.133250)",
        "(-0.244507, 1.445583, 0.131917)",
        "(-0.244252, 1.451958, 0.129150)",
        "(-0.243538, 1.457935, 0.126070)",
        "(-0.242700, 1.463656, 0.122786)",
        "(-0.241581, 1.469265, 0.119625)",
        "(-0.240973, 1.472039, 0.118039)",
        "(-0.239961, 1.477593, 0.114842)",
        "(-0.239229, 1.483053, 0.111704)",
        "(-0.238146, 1.488367, 0.108508)",
        "(-0.236543, 1.493085, 0.105239)",
        "(-0.235344, 1.495155, 0.103694)",
        "(-0.232248, 1.499081, 0.100799)",
        "(-0.229119, 1.502912, 0.097996)",
        "(-0.226774, 1.506898, 0.095019)",
        "(-0.224338, 1.511074, 0.092339)",
        "(-0.222764, 1.513038, 0.091173)",
        "(-0.218675, 1.516229, 0.089108)",
        "(-0.213981, 1.519028, 0.087244)",
        "(-0.209571, 1.522177, 0.085671)",
        "(-0.205205, 1.525265, 0.084415)",
        "(-0.202787, 1.526718, 0.083912)",
        "(-0.196854, 1.529361, 0.083235)",
        "(-0.189765, 1.531622, 0.082772)",
        "(-0.182135, 1.533859, 0.082329)",
        "(-0.178174, 1.534797, 0.082054)",
        "(-0.170109, 1.536346, 0.081540)",
        "(-0.161320, 1.536750, 0.081072)",
        "(-0.152202, 1.536518, 0.080724)",
        "(-0.143779, 1.535768, 0.080296)",
        "(-0.136598, 1.534877, 0.079554)",
        "(-0.133551, 1.534259, 0.079171)",
        "(-0.127389, 1.532418, 0.078709)",
        "(-0.120724, 1.529641, 0.078810)",
        "(-0.114868, 1.526643, 0.079224)",
        "(-0.111255, 1.524651, 0.079702)",
        "(-0.110110, 1.524022, 0.079962)",
        "(-0.108963, 1.523167, 0.080744)",
        "(-0.109339, 1.523018, 0.081166)",
        "(-0.110114, 1.522666, 0.082081)",
        "(-0.111500, 1.522596, 0.082522)",
        "(-0.112112, 1.522565, 0.082666)",
        "(-0.113134, 1.522577, 0.082508)",
        "(-0.114133, 1.522724, 0.081958)",
        "(-0.115327, 1.523496, 0.081371)",
        "(-0.117033, 1.525064, 0.081122)",
        "(-0.117864, 1.525815, 0.081061)",
        "(-0.119618, 1.527508, 0.081323)",
        "(-0.120962, 1.529017, 0.082011)",
        "(-0.121659, 1.530219, 0.082857)",
        "(-0.121935, 1.530942, 0.083838)",
        "(-0.121956, 1.531229, 0.084397)",
        "(-0.121571, 1.531426, 0.085728)",
        "(-0.121214, 1.531401, 0.087074)",
        "(-0.120759, 1.531098, 0.088648)",
        "(-0.120485, 1.530796, 0.089531)",
        "(-0.119996, 1.530349, 0.091213)",
        "(-0.119592, 1.529920, 0.092997)",
        "(-0.119285, 1.529732, 0.094810)",
        "(-0.118923, 1.529583, 0.096427)",
        "(-0.118488, 1.529254, 0.097671)",
        "(-0.118325, 1.529068, 0.098070)",
        "(-0.117942, 1.528594, 0.098747)",
        "(-0.117538, 1.528226, 0.099240)",
        "(-0.117093, 1.527993, 0.099499)",
        "(-0.116701, 1.527937, 0.099744)",
        "(-0.116666, 1.528035, 0.099844)",
        "(-0.116837, 1.528372, 0.100167)",
        "(-0.117364, 1.529037, 0.100699)",
        "(-0.117868, 1.529669, 0.101518)",
        "(-0.117921, 1.529964, 0.102710)",
        "(-0.117918, 1.530197, 0.103458)",
        "(-0.117385, 1.530349, 0.105005)",
        "(-0.116884, 1.530411, 0.106404)",
        "(-0.116652, 1.530536, 0.107678)",
        "(-0.116652, 1.530536, 0.107678)",
        "(-0.116087, 1.530801, 0.109613)",
        "(-0.115863, 1.531088, 0.110729)",
        "(-0.116167, 1.531706, 0.111511)",
        "(-0.116687, 1.532475, 0.112250)",
        "(-0.116687, 1.532475, 0.112250)",
        "(-0.117701, 1.533824, 0.113032)",
        "(-0.118599, 1.534823, 0.113412)",
        "(-0.119542, 1.535753, 0.113697)",
        "(-0.120454, 1.536667, 0.113890)",
        "(-0.121485, 1.537599, 0.113999)",
        "(-0.121961, 1.538062, 0.113989)",
        "(-0.122675, 1.538793, 0.113861)",
        "(-0.122869, 1.539361, 0.113741)",
        "(-0.122811, 1.540018, 0.113715)",
        "(-0.122521, 1.540488, 0.113779)",
        "(-0.122354, 1.540783, 0.113783)",
        "(-0.121844, 1.541801, 0.113797)",
        "(-0.121649, 1.543032, 0.113626)",
        "(-0.121678, 1.544595, 0.113418)",
        "(-0.121834, 1.546531, 0.113242)",
        "(-0.121928, 1.547540, 0.113153)",
        "(-0.122108, 1.549648, 0.112985)",
        "(-0.122374, 1.551863, 0.112971)",
        "(-0.122569, 1.554411, 0.113312)",
        "(-0.122569, 1.554411, 0.113312)",
        "(-0.123114, 1.559482, 0.114907)",
        "(-0.123717, 1.563744, 0.116687)",
        "(-0.124365, 1.568740, 0.119400)",
        "(-0.125015, 1.574424, 0.122922)",
        "(-0.125015, 1.574424, 0.122922)",
        "(-0.126117, 1.583885, 0.129247)",
        "(-0.126984, 1.590600, 0.134020)",
        "(-0.127869, 1.597434, 0.139123)",
        "(-0.128877, 1.604295, 0.144746)",
        "(-0.129964, 1.610568, 0.150489)",
        "(-0.130477, 1.613656, 0.153526)",
        "(-0.131304, 1.619610, 0.160202)",
        "(-0.131996, 1.625219, 0.167489)",
        "(-0.132902, 1.630520, 0.175050)",
        "(-0.132902, 1.630520, 0.175050)",
        "(-0.134901, 1.638045, 0.186650)",
        "(-0.136492, 1.642363, 0.194388)",
        "(-0.138150, 1.646098, 0.201979)",
        "(-0.140051, 1.649106, 0.209343)",
        "(-0.140051, 1.649106, 0.209343)",
        "(-0.142496, 1.652369, 0.219772)",
        "(-0.143650, 1.653727, 0.226397)",
        "(-0.144786, 1.654528, 0.232655)",
        "(-0.145915, 1.654856, 0.238365)",
        "(-0.146926, 1.654928, 0.244044)",
        "(-0.147374, 1.654863, 0.246869)",
        "(-0.148172, 1.654394, 0.252380)",
        "(-0.148683, 1.653379, 0.257684)",
        "(-0.149005, 1.651974, 0.262757)",
        "(-0.149453, 1.650414, 0.267491)",
        "(-0.149719, 1.649535, 0.269680)",
        "(-0.150090, 1.647307, 0.273646)",
        "(-0.149998, 1.644587, 0.277490)",
        "(-0.149558, 1.641566, 0.281078)",
        "(-0.149234, 1.638310, 0.284199)",
        "(-0.149108, 1.636551, 0.285597)",
        "(-0.148556, 1.632708, 0.288152)",
        "(-0.147809, 1.628356, 0.290548)",
        "(-0.147288, 1.623690, 0.292702)",
        "(-0.146819, 1.618475, 0.294513)",
        "(-0.146462, 1.615541, 0.295273)",
        "(-0.145632, 1.609143, 0.296405)",
        "(-0.144619, 1.601617, 0.297014)",
        "(-0.143555, 1.593816, 0.297527)",
        "(-0.142907, 1.589544, 0.297700)",
        "(-0.141499, 1.580706, 0.298156)",
        "(-0.140128, 1.571482, 0.298468)",
        "(-0.138731, 1.562065, 0.298510)",
        "(-0.137352, 1.552406, 0.298305)",
        "(-0.136210, 1.542729, 0.297973)",
        "(-0.135667, 1.537968, 0.297706)",
        "(-0.134550, 1.528616, 0.296907)",
        "(-0.133373, 1.519421, 0.295883)",
        "(-0.132389, 1.510796, 0.294550)",
        "(-0.132389, 1.510796, 0.294550)",
        "(-0.131214, 1.499139, 0.292107)",
        "(-0.130800, 1.492119, 0.290392)",
        "(-0.130579, 1.485459, 0.288249)",
        "(-0.130188, 1.478805, 0.285622)",
        "(-0.130188, 1.478805, 0.285622)",
        "(-0.129530, 1.469099, 0.281669)",
        "(-0.129281, 1.463165, 0.279111)",
        "(-0.129041, 1.457627, 0.276649)",
        "(-0.128489, 1.452201, 0.274282)",
        "(-0.127901, 1.446903, 0.271555)",
        "(-0.127668, 1.444381, 0.270127)",
        "(-0.127405, 1.439506, 0.267265)",
        "(-0.127401, 1.437221, 0.265743)",
        "(-0.127327, 1.430367, 0.260765)",
        "(-0.127580, 1.425812, 0.257078)",
        "(-0.127738, 1.423727, 0.255318)",
        "(-0.128251, 1.419748, 0.251898)",
        "(-0.128831, 1.415668, 0.248703)",
        "(-0.129408, 1.411479, 0.245166)",
        "(-0.129970, 1.407019, 0.241036)",
        "(-0.130188, 1.404566, 0.238739)",
        "(-0.130579, 1.399696, 0.234116)",
        "(-0.130918, 1.394946, 0.229165)",
        "(-0.131050, 1.390238, 0.224136)",
        "(-0.131153, 1.385836, 0.219253)",
        "(-0.131221, 1.383823, 0.216608)",
        "(-0.131187, 1.379594, 0.210601)",
        "(-0.130821, 1.375296, 0.204007)",
        "(-0.130334, 1.371793, 0.197228)",
        "(-0.129643, 1.369159, 0.190614)",
        "(-0.129190, 1.368249, 0.187374)",
        "(-0.128319, 1.367294, 0.180702)",
        "(-0.127483, 1.367436, 0.174035)",
        "(-0.126771, 1.369142, 0.167634)",
        "(-0.126128, 1.372306, 0.161478)",
        "(-0.125807, 1.374410, 0.158511)",
        "(-0.125333, 1.379328, 0.152782)",
        "(-0.125180, 1.385719, 0.147639)",
        "(-0.125081, 1.392983, 0.142948)",
        "(-0.124998, 1.401376, 0.138910)",
        "(-0.124987, 1.405825, 0.137063)",
        "(-0.125242, 1.415166, 0.133667)",
        "(-0.125901, 1.424921, 0.130636)",
        "(-0.126778, 1.434861, 0.127934)",
        "(-0.127339, 1.444703, 0.125593)",
        "(-0.127662, 1.449555, 0.124479)",
        "(-0.128547, 1.459221, 0.122509)",
        "(-0.129544, 1.468834, 0.120883)",
        "(-0.130669, 1.478290, 0.119650)",
        "(-0.131758, 1.487259, 0.118682)",
        "(-0.132217, 1.491512, 0.118279)",
        "(-0.132925, 1.499774, 0.117564)",
        "(-0.133709, 1.507557, 0.117143)",
        "(-0.134712, 1.515206, 0.116978)",
        "(-0.135615, 1.522613, 0.116872)",
        "(-0.136013, 1.526101, 0.116767)",
        "(-0.136568, 1.532856, 0.116562)",
        "(-0.137279, 1.539511, 0.116268)",
        "(-0.138775, 1.546220, 0.116019)",
        "(-0.139689, 1.552892, 0.116037)",
        "(-0.139945, 1.556000, 0.116090)",
        "(-0.139940, 1.562532, 0.116462)",
        "(-0.139510, 1.569327, 0.117376)",
        "(-0.139322, 1.572405, 0.118069)",
        "(-0.138181, 1.581961, 0.120652)",
        "(-0.137762, 1.585240, 0.121708)",
        "(-0.137361, 1.592126, 0.123980)",
        "(-0.137176, 1.599478, 0.126657)",
        "(-0.137345, 1.606670, 0.129330)",
        "(-0.137823, 1.613559, 0.132027)",
        "(-0.138134, 1.616862, 0.133401)",
        "(-0.138765, 1.623247, 0.136226)",
        "(-0.139391, 1.629212, 0.138931)",
        "(-0.140098, 1.634670, 0.141393)",
        "(-0.140098, 1.634670, 0.141393)",
        "(-0.142009, 1.641845, 0.144951)",
        "(-0.142849, 1.645495, 0.147254)",
        "(-0.143305, 1.648396, 0.149579)",
        "(-0.143912, 1.651239, 0.152042)",
        "(-0.144482, 1.653611, 0.154454)",
        "(-0.144567, 1.654521, 0.155605)",
        "(-0.144603, 1.656022, 0.158034)",
        "(-0.144648, 1.657288, 0.160664)",
        "(-0.144576, 1.658258, 0.163428)",
        "(-0.144603, 1.659095, 0.166157)",
        "(-0.144672, 1.659472, 0.167550)",
        "(-0.144718, 1.660066, 0.170270)",
        "(-0.144683, 1.660535, 0.172905)",
        "(-0.144482, 1.660875, 0.175420)",
        "(-0.144519, 1.660537, 0.177806)",
        "(-0.144679, 1.660310, 0.179030)",
        "(-0.144844, 1.659855, 0.181449)",
        "(-0.144868, 1.659017, 0.183733)",
        "(-0.144660, 1.657864, 0.185970)",
        "(-0.144208, 1.656593, 0.188396)",
        "(-0.143967, 1.655930, 0.189710)",
        "(-0.143634, 1.654470, 0.192364)",
        "(-0.143168, 1.652779, 0.195137)",
        "(-0.142609, 1.651021, 0.198216)",
        "(-0.142258, 1.649343, 0.201389)",
        "(-0.142144, 1.648487, 0.202953)",
        "(-0.142092, 1.646473, 0.205901)",
        "(-0.142208, 1.644081, 0.208722)",
        "(-0.142391, 1.641435, 0.211663)",
        "(-0.142437, 1.638508, 0.214701)",
        "(-0.142421, 1.636861, 0.216169)",
        "(-0.142315, 1.633321, 0.219210)",
        "(-0.142244, 1.629530, 0.222352)",
        "(-0.142263, 1.625442, 0.225423)",
        "(-0.142274, 1.621054, 0.228292)",
        "(-0.142235, 1.618770, 0.229614)",
        "(-0.141997, 1.613985, 0.232047)",
        "(-0.141762, 1.609086, 0.234311)",
        "(-0.141849, 1.604155, 0.236664)",
        "(-0.142432, 1.598875, 0.238689)",
        "(-0.142741, 1.596099, 0.239495)",
        "(-0.143021, 1.589801, 0.240417)",
        "(-0.142735, 1.582827, 0.240770)",
        "(-0.142563, 1.575480, 0.240870)",
        "(-0.142593, 1.571685, 0.240917)",
        "(-0.142738, 1.563977, 0.240921)",
        "(-0.142505, 1.555858, 0.240527)",
        "(-0.141821, 1.547420, 0.239776)",
        "(-0.140707, 1.538883, 0.239184)",
        "(-0.140160, 1.534732, 0.238914)",
        "(-0.139092, 1.526543, 0.238219)",
        "(-0.137928, 1.518456, 0.237386)",
        "(-0.136818, 1.510676, 0.236683)",
        "(-0.136349, 1.503443, 0.236107)",
        "(-0.136135, 1.496707, 0.235053)",
        "(-0.135773, 1.493292, 0.234245)",
        "(-0.134651, 1.486311, 0.232349)",
        "(-0.133782, 1.479812, 0.230538)",
        "(-0.133568, 1.474068, 0.229002)",
        "(-0.133568, 1.474068, 0.229002)",
        "(-0.133442, 1.465956, 0.226089)",
        "(-0.133039, 1.460179, 0.223543)",
        "(-0.132899, 1.454811, 0.221201)",
        "(-0.133048, 1.449977, 0.218747)",
        "(-0.132932, 1.445107, 0.215680)",
        "(-0.132697, 1.442603, 0.213939)",
        "(-0.132183, 1.437749, 0.210358)",
        "(-0.132081, 1.433362, 0.206541)",
        "(-0.132217, 1.429330, 0.202102)",
        "(-0.132110, 1.425487, 0.196909)",
        "(-0.131991, 1.423622, 0.194125)",
        "(-0.131713, 1.420210, 0.188338)",
        "(-0.131263, 1.417260, 0.182243)",
        "(-0.130507, 1.414523, 0.175690)",
        "(-0.130126, 1.413426, 0.172279)",
        "(-0.129417, 1.411802, 0.165342)",
        "(-0.128573, 1.410916, 0.158405)",
        "(-0.127795, 1.410782, 0.151583)",
        "(-0.127196, 1.411542, 0.145168)",
        "(-0.126724, 1.413192, 0.139249)",
        "(-0.126537, 1.414404, 0.136543)",
        "(-0.126298, 1.417520, 0.131505)",
        "(-0.126391, 1.421475, 0.126928)",
        "(-0.126500, 1.426062, 0.122996)",
        "(-0.126355, 1.431099, 0.119550)",
        "(-0.126275, 1.433767, 0.117927)",
        "(-0.126378, 1.439376, 0.114820)",
        "(-0.126644, 1.445371, 0.111928)",
        "(-0.126755, 1.451732, 0.109491)",
        "(-0.126809, 1.455135, 0.108500)",
        "(-0.126951, 1.462233, 0.106716)",
        "(-0.127367, 1.469827, 0.105226)",
        "(-0.127828, 1.477741, 0.104008)",
        "(-0.128257, 1.485955, 0.103115)",
        "(-0.128494, 1.490196, 0.102826)",
        "(-0.128924, 1.498849, 0.102444)",
        "(-0.129470, 1.507673, 0.102175)",
        "(-0.130248, 1.516512, 0.101947)",
        "(-0.130975, 1.525099, 0.101515)",
        "(-0.131316, 1.529292, 0.101285)",
        "(-0.131796, 1.537526, 0.100908)",
        "(-0.132310, 1.545627, 0.100638)",
        "(-0.133071, 1.553430, 0.100272)",
        "(-0.133842, 1.560869, 0.100031)",
        "(-0.134219, 1.564500, 0.099972)",
        "(-0.134995, 1.571599, 0.099885)",
        "(-0.135638, 1.578462, 0.099953)",
        "(-0.136110, 1.584963, 0.100157)",
        "(-0.136618, 1.591303, 0.100569)",
        "(-0.136928, 1.594485, 0.100911)",
        "(-0.137638, 1.600732, 0.101933)",
        "(-0.138208, 1.606839, 0.103211)",
        "(-0.138270, 1.612850, 0.105061)",
        "(-0.138373, 1.618739, 0.107235)",
        "(-0.138597, 1.621645, 0.108492)",
        "(-0.138836, 1.627168, 0.111201)",
        "(-0.138775, 1.632403, 0.114201)",
        "(-0.138837, 1.637590, 0.117731)",
        "(-0.139206, 1.642628, 0.121699)",
        "(-0.139511, 1.645015, 0.123781)",
        "(-0.140178, 1.649536, 0.127990)",
        "(-0.140664, 1.653543, 0.132380)",
        "(-0.140968, 1.657256, 0.136939)",
        "(-0.141289, 1.660674, 0.141684)",
        "(-0.141506, 1.662288, 0.144061)",
        "(-0.142179, 1.665275, 0.148861)",
        "(-0.142956, 1.667816, 0.153615)",
        "(-0.143683, 1.669882, 0.158133)",
        "(-0.144289, 1.671269, 0.162422)",
        "(-0.144541, 1.671857, 0.164592)",
        "(-0.144986, 1.672629, 0.169044)",
        "(-0.145405, 1.673030, 0.173535)",
        "(-0.145695, 1.672768, 0.177916)",
        "(-0.145875, 1.671995, 0.182239)",
        "(-0.145930, 1.671322, 0.184407)",
        "(-0.146102, 1.669869, 0.188784)",
        "(-0.146281, 1.667794, 0.193199)",
        "(-0.146361, 1.665117, 0.197310)",
        "(-0.146213, 1.661708, 0.201210)",
        "(-0.146059, 1.659776, 0.203097)",
        "(-0.145608, 1.655668, 0.206785)",
        "(-0.144835, 1.651083, 0.210199)",
        "(-0.143972, 1.646098, 0.213456)",
        "(-0.143071, 1.640816, 0.216729)",
        "(-0.142659, 1.638059, 0.218375)",
        "(-0.141919, 1.632372, 0.221635)",
        "(-0.140925, 1.626346, 0.224824)",
        "(-0.139577, 1.619911, 0.227932)",
        "(-0.138213, 1.612987, 0.230786)",
        "(-0.137588, 1.609330, 0.232048)",
        "(-0.137588, 1.609330, 0.232048)",
        "(-0.136213, 1.601862, 0.234206)",
        "(-0.133129, 1.586269, 0.237768)",
        "(-0.131771, 1.578371, 0.239208)",
        "(-0.131053, 1.574427, 0.239898)",
        "(-0.129747, 1.566529, 0.241128)",
        "(-0.128759, 1.558677, 0.242041)",
        "(-0.127848, 1.550775, 0.242514)",
        "(-0.126685, 1.542632, 0.242518)",
        "(-0.126086, 1.538496, 0.242355)",
        "(-0.125086, 1.530404, 0.241863)",
        "(-0.124265, 1.522446, 0.241131)",
        "(-0.123533, 1.514632, 0.240146)",
        "(-0.122729, 1.506799, 0.238841)",
        "(-0.122425, 1.502907, 0.238024)",
        "(-0.121953, 1.495223, 0.236171)",
        "(-0.121507, 1.487672, 0.234195)",
        "(-0.121165, 1.480148, 0.232153)",
        "(-0.120772, 1.472616, 0.229727)",
        "(-0.120475, 1.468779, 0.228356)",
        "(-0.119711, 1.461184, 0.225561)",
        "(-0.119084, 1.453815, 0.222701)",
        "(-0.118570, 1.447356, 0.219936)",
        "(-0.118138, 1.440995, 0.217139)",
        "(-0.118156, 1.437942, 0.215754)",
        "(-0.118695, 1.432297, 0.212989)",
        "(-0.119030, 1.426993, 0.209792)",
        "(-0.118813, 1.421555, 0.206236)",
        "(-0.118659, 1.416579, 0.202559)",
        "(-0.118668, 1.414368, 0.200732)",
        "(-0.118687, 1.410336, 0.196916)",
        "(-0.118697, 1.406511, 0.192529)",
        "(-0.118646, 1.403025, 0.187432)",
        "(-0.118538, 1.400059, 0.182214)",
        "(-0.118451, 1.398919, 0.179679)",
        "(-0.118179, 1.397151, 0.174763)",
        "(-0.117765, 1.395909, 0.169796)",
        "(-0.117341, 1.394970, 0.164218)",
        "(-0.116817, 1.394578, 0.158189)",
        "(-0.116580, 1.394677, 0.155126)",
        "(-0.116106, 1.395477, 0.149016)",
        "(-0.115541, 1.397319, 0.142942)",
        "(-0.115127, 1.400247, 0.136870)",
        "(-0.114801, 1.404449, 0.131037)",
        "(-0.114689, 1.407069, 0.128214)",
        "(-0.114495, 1.412913, 0.122624)",
        "(-0.114288, 1.419619, 0.117356)",
        "(-0.114228, 1.427140, 0.112434)",
        "(-0.114428, 1.435456, 0.107934)",
        "(-0.114573, 1.439923, 0.105839)",
        "(-0.115029, 1.449224, 0.101909)",
        "(-0.115751, 1.459013, 0.098500)",
        "(-0.116417, 1.469183, 0.095736)",
        "(-0.117215, 1.479672, 0.093621)",
        "(-0.117728, 1.485002, 0.092790)",
        "(-0.118755, 1.495579, 0.091429)",
        "(-0.119524, 1.505783, 0.090378)",
        "(-0.120017, 1.515722, 0.089729)",
        "(-0.120588, 1.525529, 0.089413)",
        "(-0.121015, 1.530285, 0.089239)",
        "(-0.122193, 1.539611, 0.088947)",
        "(-0.123407, 1.548402, 0.088755)",
        "(-0.124463, 1.556783, 0.088887)",
        "(-0.125429, 1.564845, 0.089150)",
        "(-0.125871, 1.568698, 0.089328)",
        "(-0.126796, 1.576130, 0.089807)",
        "(-0.127869, 1.583210, 0.090665)",
        "(-0.128792, 1.590065, 0.092027)",
        "(-0.129373, 1.596637, 0.093802)",
        "(-0.129563, 1.599834, 0.094871)",
        "(-0.130096, 1.606086, 0.097216)",
        "(-0.130886, 1.612092, 0.099936)",
        "(-0.131652, 1.617998, 0.103128)",
        "(-0.132282, 1.623749, 0.106758)",
        "(-0.132519, 1.626526, 0.108721)",
        "(-0.132958, 1.631824, 0.112706)",
        "(-0.133659, 1.636889, 0.116849)",
        "(-0.134417, 1.641722, 0.121318)",
        "(-0.134886, 1.646238, 0.126079)",
        "(-0.135077, 1.648424, 0.128543)",
        "(-0.135626, 1.652598, 0.133477)",
        "(-0.136599, 1.656342, 0.138283)",
        "(-0.137956, 1.659619, 0.143123)",
        "(-0.139370, 1.662452, 0.148134)",
        "(-0.139989, 1.663757, 0.150758)",
        "(-0.140962, 1.666068, 0.156222)",
        "(-0.141564, 1.667860, 0.161818)",
        "(-0.142193, 1.669180, 0.167287)",
        "(-0.143482, 1.669990, 0.172671)",
        "(-0.144184, 1.670234, 0.175274)",
        "(-0.145383, 1.670304, 0.180340)",
        "(-0.146315, 1.669829, 0.185350)",
        "(-0.147173, 1.668887, 0.190452)",
        "(-0.147173, 1.668887, 0.190452)",
        "(-0.148142, 1.666439, 0.197941)",
        "(-0.148300, 1.663799, 0.202685)",
        "(-0.148182, 1.660555, 0.207260)",
        "(-0.147874, 1.656793, 0.211644)",
        "(-0.147404, 1.652599, 0.215770)",
        "(-0.147057, 1.650366, 0.217771)",
        "(-0.146128, 1.645602, 0.221503)",
        "(-0.145176, 1.640532, 0.224927)",
        "(-0.144220, 1.635268, 0.228166)",
        "(-0.143253, 1.629756, 0.231225)",
        "(-0.142816, 1.626949, 0.232727)",
        "(-0.141919, 1.621142, 0.235570)",
        "(-0.140970, 1.615222, 0.238131)",
        "(-0.139807, 1.608775, 0.240404)",
        "(-0.138670, 1.602216, 0.242430)",
        "(-0.138194, 1.598945, 0.243204)",
        "(-0.137085, 1.592188, 0.244604)",
        "(-0.135476, 1.585015, 0.245696)",
        "(-0.133748, 1.577634, 0.246603)",
        "(-0.132399, 1.570310, 0.247520)",
        "(-0.131949, 1.566697, 0.247982)",
        "(-0.131167, 1.559386, 0.248682)",
        "(-0.130222, 1.551982, 0.248897)",
        "(-0.129079, 1.544472, 0.248632)",
        "(-0.127870, 1.537094, 0.248104)",
        "(-0.127486, 1.533534, 0.247757)",
        "(-0.127238, 1.526757, 0.247154)",
        "(-0.127127, 1.520255, 0.246339)",
        "(-0.126871, 1.513565, 0.244790)",
        "(-0.126434, 1.506441, 0.242495)",
        "(-0.126302, 1.502914, 0.241282)",
        "(-0.126448, 1.496241, 0.238723)",
        "(-0.126730, 1.489744, 0.235928)",
        "(-0.126598, 1.483082, 0.232843)",
        "(-0.126292, 1.476524, 0.229112)",
        "(-0.126023, 1.473252, 0.226980)",
        "(-0.125661, 1.467023, 0.222762)",
        "(-0.125569, 1.461331, 0.218514)",
        "(-0.125604, 1.456258, 0.214132)",
        "(-0.125613, 1.450882, 0.209063)",
        "(-0.125632, 1.447996, 0.206067)",
        "(-0.125462, 1.441920, 0.199399)",
        "(-0.125459, 1.436149, 0.192604)",
        "(-0.125571, 1.430915, 0.186072)",
        "(-0.125224, 1.426178, 0.179182)",
        "(-0.124884, 1.423836, 0.175575)",
        "(-0.124179, 1.419451, 0.168081)",
        "(-0.123789, 1.415938, 0.160497)",
        "(-0.123452, 1.413555, 0.153029)",
        "(-0.123343, 1.412005, 0.145751)",
        "(-0.123332, 1.411557, 0.142278)",
        "(-0.123339, 1.411652, 0.135736)",
        "(-0.123590, 1.413227, 0.130022)",
        "(-0.123542, 1.415665, 0.124845)",
        "(-0.123248, 1.418679, 0.119840)",
        "(-0.123149, 1.420481, 0.117467)",
        "(-0.123014, 1.424605, 0.113096)",
        "(-0.123058, 1.429640, 0.109340)",
        "(-0.123219, 1.435624, 0.106305)",
        "(-0.123569, 1.442559, 0.104011)",
        "(-0.123848, 1.446396, 0.103122)",
        "(-0.124428, 1.454451, 0.101685)",
        "(-0.124806, 1.462995, 0.100730)",
        "(-0.124857, 1.471829, 0.100147)",
        "(-0.125095, 1.480789, 0.099706)",
        "(-0.125206, 1.485228, 0.099527)",
        "(-0.125281, 1.493911, 0.099201)",
        "(-0.125139, 1.502545, 0.099151)",
        "(-0.124912, 1.511154, 0.099332)",
        "(-0.124892, 1.519604, 0.099587)",
        "(-0.125059, 1.523805, 0.099821)",
        "(-0.125458, 1.532131, 0.100439)",
        "(-0.125918, 1.540717, 0.101346)",
        "(-0.126383, 1.548865, 0.102457)",
        "(-0.126446, 1.556724, 0.103837)",
        "(-0.126396, 1.560651, 0.104697)",
        "(-0.126476, 1.568774, 0.106685)",
        "(-0.126476, 1.568774, 0.106685)",
        "(-0.126680, 1.576914, 0.108946)",
        "(-0.126953, 1.592461, 0.113942)",
        "(-0.127462, 1.595957, 0.115465)",
        "(-0.128213, 1.602756, 0.118299)",
        "(-0.128647, 1.608961, 0.121167)",
        "(-0.128861, 1.614606, 0.124376)",
        "(-0.129153, 1.620003, 0.127906)",
        "(-0.129439, 1.622594, 0.129789)",
        "(-0.130194, 1.627646, 0.133877)",
        "(-0.131161, 1.632505, 0.138409)",
        "(-0.132289, 1.637016, 0.143447)",
        "(-0.133219, 1.641148, 0.148953)",
        "(-0.133716, 1.643027, 0.151796)",
        "(-0.134917, 1.646625, 0.157639)",
        "(-0.136690, 1.650210, 0.163758)",
        "(-0.138408, 1.653486, 0.169853)",
        "(-0.139849, 1.656181, 0.175668)",
        "(-0.140503, 1.657335, 0.178447)",
        "(-0.141824, 1.659327, 0.183772)",
        "(-0.143163, 1.660736, 0.188574)",
        "(-0.144189, 1.661452, 0.192837)",
        "(-0.144634, 1.661378, 0.196524)",
        "(-0.144628, 1.661025, 0.198214)",
        "(-0.144553, 1.659858, 0.201475)",
        "(-0.144571, 1.658264, 0.204629)",
        "(-0.144488, 1.656289, 0.207575)",
        "(-0.144379, 1.653845, 0.210387)",
        "(-0.144355, 1.652466, 0.211751)",
        "(-0.144485, 1.649567, 0.214411)",
        "(-0.144733, 1.646290, 0.216974)",
        "(-0.144819, 1.642530, 0.219411)",
        "(-0.144567, 1.638111, 0.221410)",
        "(-0.144375, 1.635588, 0.222271)",
        "(-0.144269, 1.630309, 0.224022)",
        "(-0.144488, 1.624770, 0.225740)",
        "(-0.144309, 1.618976, 0.227352)",
        "(-0.143599, 1.612644, 0.228958)",
        "(-0.143181, 1.609332, 0.229851)",
        "(-0.142296, 1.602780, 0.231815)",
        "(-0.141414, 1.595908, 0.233659)",
        "(-0.140467, 1.588484, 0.235417)",
        "(-0.139688, 1.580750, 0.236809)",
        "(-0.139312, 1.576926, 0.237378)",
        "(-0.138319, 1.568891, 0.238180)",
        "(-0.136949, 1.560403, 0.238804)",
        "(-0.136431, 1.556172, 0.239029)",
        "(-0.136431, 1.556172, 0.239029)",
        "(-0.135722, 1.540071, 0.239475)",
        "(-0.135267, 1.532330, 0.239423)",
        "(-0.134649, 1.524625, 0.239070)",
        "(-0.134234, 1.517208, 0.238383)",
        "(-0.133987, 1.510096, 0.237307)",
        "(-0.133722, 1.506676, 0.236590)",
        "(-0.132936, 1.500009, 0.235137)",
        "(-0.131953, 1.493990, 0.233822)",
        "(-0.131217, 1.488530, 0.231861)",
        "(-0.130892, 1.482918, 0.228695)",
        "(-0.130786, 1.479958, 0.226654)",
        "(-0.130500, 1.473933, 0.222001)",
        "(-0.129962, 1.467818, 0.217063)",
        "(-0.129502, 1.461915, 0.212164)",
        "(-0.129353, 1.456383, 0.207234)",
        "(-0.129255, 1.453635, 0.204724)",
        "(-0.128912, 1.447972, 0.199683)",
        "(-0.128652, 1.442380, 0.194936)",
        "(-0.128547, 1.437060, 0.190536)",
        "(-0.128283, 1.431836, 0.185919)",
        "(-0.128085, 1.429077, 0.183388)",
        "(-0.127646, 1.423527, 0.178320)",
        "(-0.127312, 1.418554, 0.173436)",
        "(-0.127062, 1.414024, 0.168639)",
        "(-0.126841, 1.409765, 0.163910)",
        "(-0.126718, 1.407796, 0.161566)",
        "(-0.126415, 1.404233, 0.156867)",
        "(-0.126210, 1.401216, 0.151997)",
        "(-0.125839, 1.398855, 0.147089)",
        "(-0.125328, 1.397412, 0.142395)",
        "(-0.125106, 1.397084, 0.140140)",
        "(-0.124584, 1.397092, 0.135837)",
        "(-0.123977, 1.398065, 0.131840)",
        "(-0.123294, 1.399967, 0.128253)",
        "(-0.122522, 1.402682, 0.125088)",
        "(-0.122189, 1.404554, 0.123741)",
        "(-0.121555, 1.409161, 0.121427)",
        "(-0.121100, 1.414594, 0.119344)",
        "(-0.120910, 1.420970, 0.117464)",
        "(-0.121036, 1.428181, 0.115718)",
        "(-0.121086, 1.431941, 0.114830)",
        "(-0.121009, 1.439811, 0.112998)",
        "(-0.120984, 1.448201, 0.111241)",
        "(-0.121001, 1.457166, 0.109500)",
        "(-0.121145, 1.466629, 0.107745)",
        "(-0.121194, 1.471561, 0.106890)",
        "(-0.121415, 1.481746, 0.105342)",
        "(-0.121684, 1.492309, 0.104067)",
        "(-0.121558, 1.502891, 0.103008)",
        "(-0.121818, 1.513407, 0.102021)",
        "(-0.122385, 1.518657, 0.101634)",
        "(-0.123078, 1.528804, 0.100932)",
        "(-0.123300, 1.538326, 0.100360)",
        "(-0.123244, 1.547338, 0.100043)",
        "(-0.123070, 1.555922, 0.099996)",
        "(-0.123147, 1.560143, 0.100017)",
        "(-0.123147, 1.560143, 0.100017)",
        "(-0.124468, 1.575962, 0.100748)",
        "(-0.125141, 1.583320, 0.101495)",
        "(-0.125801, 1.590452, 0.102466)",
        "(-0.126091, 1.593855, 0.103066)",
        "(-0.126706, 1.600359, 0.104498)",
        "(-0.127472, 1.606535, 0.106345)",
        "(-0.127936, 1.612403, 0.108559)",
        "(-0.128038, 1.618006, 0.111377)",
        "(-0.128039, 1.620737, 0.112966)",
        "(-0.128321, 1.626083, 0.116187)",
        "(-0.128962, 1.631275, 0.119580)",
        "(-0.129630, 1.636187, 0.123114)",
        "(-0.130278, 1.640750, 0.126742)",
        "(-0.130595, 1.642901, 0.128644)",
        "(-0.131284, 1.646816, 0.132511)",
        "(-0.132523, 1.650201, 0.136590)",
        "(-0.133983, 1.652925, 0.140979)",
        "(-0.135239, 1.655030, 0.145789)",
        "(-0.135814, 1.655804, 0.148356)",
        "(-0.136922, 1.656940, 0.153675)",
        "(-0.138162, 1.657564, 0.159100)",
        "(-0.139401, 1.657391, 0.164520)",
        "(-0.140597, 1.656425, 0.169979)",
        "(-0.141281, 1.655737, 0.172717)",
        "(-0.142586, 1.653891, 0.178122)",
        "(-0.143456, 1.651259, 0.183380)",
        "(-0.143978, 1.647929, 0.188375)",
        "(-0.144125, 1.643971, 0.193287)",
        "(-0.144041, 1.641814, 0.195757)",
        "(-0.143914, 1.637359, 0.200733)",
        "(-0.143567, 1.632499, 0.205554)",
        "(-0.143021, 1.627125, 0.209873)",
        "(-0.142480, 1.621345, 0.213782)",
        "(-0.142277, 1.618345, 0.215661)",
        "(-0.142010, 1.612321, 0.219412)",
        "(-0.141534, 1.605982, 0.223043)",
        "(-0.140487, 1.598979, 0.226202)",
        "(-0.139033, 1.592081, 0.228608)",
        "(-0.138273, 1.588524, 0.229677)",
        "(-0.136931, 1.581352, 0.231602)",
        "(-0.135711, 1.574238, 0.233244)",
        "(-0.134338, 1.567128, 0.234566)",
        "(-0.132998, 1.559981, 0.235765)",
        "(-0.132455, 1.556372, 0.236133)",
        "(-0.132455, 1.556372, 0.236133)",
        "(-0.130928, 1.541707, 0.236660)",
        "(-0.130351, 1.534192, 0.236296)",
        "(-0.129551, 1.526351, 0.235395)",
        "(-0.129043, 1.522378, 0.234832)",
        "(-0.128005, 1.514448, 0.233645)",
        "(-0.127496, 1.506873, 0.232399)",
        "(-0.127142, 1.499632, 0.230739)",
        "(-0.126480, 1.492229, 0.228591)",
        "(-0.126146, 1.488581, 0.227344)",
        "(-0.125588, 1.481415, 0.224559)",
        "(-0.125148, 1.474317, 0.221421)",
        "(-0.124895, 1.467369, 0.217673)",
        "(-0.124448, 1.460559, 0.213363)",
        "(-0.123974, 1.453918, 0.208418)",
        "(-0.123937, 1.450742, 0.205795)",
        "(-0.124180, 1.444846, 0.200385)",
        "(-0.124231, 1.439467, 0.194824)",
        "(-0.124066, 1.434504, 0.189274)",
        "(-0.124085, 1.432258, 0.186508)",
        "(-0.124119, 1.428044, 0.180815)",
        "(-0.123993, 1.424209, 0.174910)",
        "(-0.123921, 1.420913, 0.168997)",
        "(-0.123950, 1.418438, 0.163301)",
        "(-0.123917, 1.417571, 0.160656)",
        "(-0.123821, 1.416450, 0.155627)",
        "(-0.123715, 1.416231, 0.151022)",
        "(-0.123793, 1.416894, 0.146792)",
        "(-0.124092, 1.418433, 0.142783)",
        "(-0.124092, 1.418433, 0.142783)",
        "(-0.124768, 1.422077, 0.137356)",
        "(-0.125092, 1.425280, 0.134425)",
        "(-0.125118, 1.429050, 0.131901)",
        "(-0.124948, 1.433064, 0.129453)",
        "(-0.124845, 1.435202, 0.128271)",
        "(-0.124916, 1.439999, 0.126082)",
        "(-0.125200, 1.445453, 0.124193)",
        "(-0.125295, 1.451352, 0.122502)",
        "(-0.125402, 1.457683, 0.120871)",
        "(-0.125471, 1.461034, 0.120072)",
        "(-0.125740, 1.468056, 0.118536)",
        "(-0.126229, 1.475534, 0.117142)",
        "(-0.126777, 1.483396, 0.115876)",
        "(-0.127253, 1.491473, 0.114675)",
        "(-0.127400, 1.495611, 0.114134)",
        "(-0.127652, 1.503937, 0.113125)",
        "(-0.128029, 1.512645, 0.112408)",
        "(-0.128439, 1.521725, 0.111995)",
        "(-0.128619, 1.531072, 0.111817)",
        "(-0.128617, 1.535757, 0.111811)",
        "(-0.128352, 1.545188, 0.112026)",
        "(-0.127936, 1.554593, 0.112462)",
        "(-0.128179, 1.564011, 0.113041)",
        "(-0.128672, 1.573323, 0.113856)",
        "(-0.128855, 1.577806, 0.114254)",
        "(-0.128969, 1.586363, 0.114980)",
        "(-0.128790, 1.594255, 0.115716)",
        "(-0.129064, 1.601869, 0.116483)",
        "(-0.129064, 1.601869, 0.116483)",
        "(-0.129843, 1.609198, 0.117441)",
        "(-0.131175, 1.619216, 0.118895)",
        "(-0.132009, 1.625120, 0.120156)",
        "(-0.132797, 1.630503, 0.121649)",
        "(-0.133606, 1.635325, 0.123312)",
        "(-0.133952, 1.637533, 0.124219)",
        "(-0.134611, 1.641671, 0.126274)",
        "(-0.135327, 1.645545, 0.128754)",
        "(-0.136011, 1.649202, 0.131651)",
        "(-0.136615, 1.652537, 0.134963)",
        "(-0.136615, 1.652537, 0.134963)",
        "(-0.137601, 1.656961, 0.140680)",
        "(-0.138260, 1.659384, 0.144887)",
        "(-0.139036, 1.661236, 0.149255)",
        "(-0.139799, 1.662644, 0.153796)",
        "(-0.140195, 1.663138, 0.156142)",
        "(-0.140996, 1.663616, 0.160904)",
        "(-0.141660, 1.663303, 0.165773)",
        "(-0.142180, 1.662114, 0.170456)",
        "(-0.142499, 1.660109, 0.174970)",
        "(-0.142667, 1.658908, 0.177286)",
        "(-0.142994, 1.655932, 0.181959)",
        "(-0.143116, 1.652393, 0.186476)",
        "(-0.142874, 1.647893, 0.190826)",
        "(-0.142748, 1.642922, 0.195020)",
        "(-0.142607, 1.640210, 0.197020)",
        "(-0.142078, 1.634382, 0.200869)",
        "(-0.141193, 1.627872, 0.204441)",
        "(-0.140026, 1.621155, 0.207774)",
        "(-0.138894, 1.614260, 0.210890)",
        "(-0.138331, 1.610749, 0.212333)",
        "(-0.137056, 1.603569, 0.215070)",
        "(-0.135829, 1.596152, 0.217375)",
        "(-0.134759, 1.588550, 0.219348)",
        "(-0.133622, 1.580752, 0.220940)",
        "(-0.133007, 1.576755, 0.221503)",
        "(-0.131801, 1.568627, 0.222390)",
        "(-0.130691, 1.560405, 0.222913)",
        "(-0.129909, 1.552224, 0.223125)",
        "(-0.129096, 1.543953, 0.222866)",
        "(-0.128573, 1.539725, 0.222472)",
        "(-0.127385, 1.531226, 0.221511)",
        "(-0.126359, 1.522833, 0.220228)",
        "(-0.125816, 1.514849, 0.218765)",
        "(-0.125307, 1.506868, 0.216690)",
        "(-0.124914, 1.502781, 0.215425)",
        "(-0.124058, 1.494817, 0.212622)",
        "(-0.123422, 1.487320, 0.209899)",
        "(-0.123029, 1.480438, 0.207273)",
        "(-0.122966, 1.477131, 0.205933)",
        "(-0.122966, 1.477131, 0.205933)",
        "(-0.122741, 1.463746, 0.199928)",
        "(-0.122849, 1.457197, 0.196564)",
        "(-0.123039, 1.450799, 0.192898)",
        "(-0.122940, 1.444642, 0.189228)",
        "(-0.122878, 1.441721, 0.187438)",
        "(-0.122922, 1.436167, 0.184054)",
        "(-0.122993, 1.430966, 0.180617)",
        "(-0.122982, 1.425926, 0.176450)",
        "(-0.122793, 1.420889, 0.171655)",
        "(-0.122734, 1.418532, 0.169227)",
        "(-0.122730, 1.414453, 0.164652)",
        "(-0.122709, 1.411369, 0.160425)",
        "(-0.122806, 1.409062, 0.156295)",
        "(-0.122871, 1.407309, 0.151997)",
        "(-0.122871, 1.407309, 0.151997)",
        "(-0.123291, 1.405926, 0.145024)",
        "(-0.123699, 1.405840, 0.140241)",
        "(-0.124000, 1.406375, 0.135464)",
        "(-0.124277, 1.407705, 0.130988)",
        "(-0.124277, 1.407705, 0.130988)",
        "(-0.124609, 1.410999, 0.125012)",
        "(-0.124801, 1.414130, 0.121552)",
        "(-0.124882, 1.417983, 0.118698)",
        "(-0.124982, 1.422721, 0.116441)",
        "(-0.125072, 1.425403, 0.115520)",
        "(-0.125122, 1.431176, 0.113948)",
        "(-0.125207, 1.437544, 0.112791)",
        "(-0.125334, 1.444452, 0.111965)",
        "(-0.125405, 1.452149, 0.111410)",
        "(-0.125405, 1.452149, 0.111410)",
        "(-0.125733, 1.463516, 0.111048)",
        "(-0.126175, 1.471447, 0.111092)",
        "(-0.126548, 1.479373, 0.111230)",
        "(-0.126873, 1.487256, 0.111444)",
        "(-0.127026, 1.491143, 0.111641)",
        "(-0.127299, 1.498701, 0.112010)",
        "(-0.127532, 1.505852, 0.112304)",
        "(-0.127853, 1.512849, 0.112743)",
        "(-0.128114, 1.519653, 0.113284)",
        "(-0.128219, 1.522915, 0.113578)",
        "(-0.128528, 1.529381, 0.114146)",
        "(-0.128876, 1.535646, 0.114805)",
        "(-0.129191, 1.541650, 0.115382)",
        "(-0.129671, 1.547435, 0.115892)",
        "(-0.129889, 1.550248, 0.116169)",
        "(-0.130154, 1.555632, 0.116855)",
        "(-0.130114, 1.560784, 0.117719)",
        "(-0.129823, 1.565792, 0.118719)",
        "(-0.129677, 1.570702, 0.119850)",
        "(-0.129677, 1.570702, 0.119850)",
        "(-0.129620, 1.577939, 0.121658)",
        "(-0.129364, 1.582563, 0.123030)",
        "(-0.129156, 1.587298, 0.124837)",
        "(-0.129132, 1.592278, 0.127164)",
        "(-0.129087, 1.594720, 0.128498)",
        "(-0.128920, 1.599462, 0.131324)",
        "(-0.128773, 1.603982, 0.134228)",
        "(-0.128818, 1.608188, 0.137291)",
        "(-0.129350, 1.612197, 0.140525)",
        "(-0.129691, 1.614154, 0.142184)",
        "(-0.130303, 1.617743, 0.145550)",
        "(-0.130846, 1.620923, 0.149068)",
        "(-0.131430, 1.623858, 0.152795)",
        "(-0.132218, 1.626560, 0.156831)",
        "(-0.132218, 1.626560, 0.156831)",
        "(-0.133820, 1.629751, 0.162889)",
        "(-0.134574, 1.631095, 0.166741)",
        "(-0.135450, 1.631932, 0.170652)",
        "(-0.136626, 1.632418, 0.174615)",
        "(-0.137168, 1.632488, 0.176629)",
        "(-0.138031, 1.632186, 0.180664)",
        "(-0.138630, 1.631373, 0.184847)",
        "(-0.139242, 1.630320, 0.189112)",
        "(-0.139743, 1.628838, 0.193217)",
        "(-0.139941, 1.627924, 0.195196)",
        "(-0.140278, 1.625861, 0.199038)",
        "(-0.140414, 1.623321, 0.202593)",
        "(-0.140362, 1.620377, 0.205977)",
        "(-0.140360, 1.617219, 0.209254)",
        "(-0.140427, 1.615561, 0.210855)",
        "(-0.140572, 1.612134, 0.213967)",
        "(-0.140588, 1.608435, 0.216692)",
        "(-0.140260, 1.604414, 0.219096)",
        "(-0.139996, 1.600305, 0.221361)",
        "(-0.139960, 1.598275, 0.222409)",
        "(-0.139808, 1.594067, 0.224234)",
        "(-0.139382, 1.589679, 0.225799)",
        "(-0.138896, 1.585136, 0.227139)",
        "(-0.138536, 1.580412, 0.228126)",
        "(-0.138426, 1.578014, 0.228453)",
        "(-0.138272, 1.573138, 0.228958)",
        "(-0.138168, 1.567951, 0.229097)",
        "(-0.137890, 1.562632, 0.228940)",
        "(-0.137559, 1.557146, 0.228609)",
        "(-0.137434, 1.554351, 0.228452)",
        "(-0.137240, 1.548878, 0.228197)",
        "(-0.137005, 1.543465, 0.227736)",
        "(-0.136786, 1.537822, 0.226863)",
        "(-0.136508, 1.531951, 0.225725)",
        "(-0.136375, 1.529073, 0.225141)",
        "(-0.136170, 1.523479, 0.224034)",
        "(-0.135883, 1.518028, 0.222931)",
        "(-0.135527, 1.512465, 0.221410)",
        "(-0.135068, 1.506632, 0.219270)",
        "(-0.134867, 1.503728, 0.218096)",
        "(-0.134649, 1.498017, 0.215690)",
        "(-0.134369, 1.492334, 0.213058)",
        "(-0.133878, 1.486474, 0.209868)",
        "(-0.133280, 1.480527, 0.206252)",
        "(-0.133008, 1.477635, 0.204354)",
        "(-0.132529, 1.472202, 0.200634)",
        "(-0.132133, 1.467340, 0.197059)",
        "(-0.131845, 1.462869, 0.193413)",
        "(-0.131404, 1.458585, 0.189465)",
        "(-0.131148, 1.456470, 0.187378)",
        "(-0.130661, 1.452544, 0.183165)",
        "(-0.130375, 1.449021, 0.178975)",
        "(-0.130152, 1.445961, 0.174754)",
        "(-0.129811, 1.443201, 0.170260)",
        "(-0.129641, 1.442038, 0.167916)",
        "(-0.129353, 1.440133, 0.163190)",
        "(-0.129089, 1.438881, 0.158624)",
        "(-0.128899, 1.438684, 0.154271)",
        "(-0.128984, 1.439368, 0.150252)",
        "(-0.129178, 1.440109, 0.148362)",
        "(-0.129879, 1.442142, 0.144579)",
        "(-0.130718, 1.444735, 0.140758)",
        "(-0.131641, 1.447934, 0.137078)",
        "(-0.132630, 1.451818, 0.133806)",
        "(-0.133116, 1.453988, 0.132332)",
        "(-0.134050, 1.458550, 0.129537)",
        "(-0.135057, 1.463320, 0.126970)",
        "(-0.135972, 1.468374, 0.124858)",
        "(-0.136575, 1.473740, 0.123006)",
        "(-0.136912, 1.476474, 0.122301)",
        "(-0.137544, 1.482054, 0.121062)",
        "(-0.138217, 1.487863, 0.120252)",
        "(-0.138732, 1.493656, 0.119417)",
        "(-0.139164, 1.499468, 0.118752)",
        "(-0.139330, 1.502413, 0.118462)",
        "(-0.139500, 1.508407, 0.118056)",
        "(-0.139434, 1.514476, 0.117769)",
        "(-0.139364, 1.517622, 0.117735)",
        "(-0.139706, 1.527176, 0.117816)",
        "(-0.139919, 1.530436, 0.117912)",
        "(-0.140428, 1.536978, 0.118192)",
        "(-0.140833, 1.543456, 0.118545)",
        "(-0.140916, 1.549788, 0.118999)",
        "(-0.141165, 1.556062, 0.119566)",
        "(-0.141429, 1.559130, 0.119893)",
        "(-0.142072, 1.565074, 0.120407)",
        "(-0.142673, 1.570642, 0.120820)",
        "(-0.142911, 1.575793, 0.121330)",
        "(-0.142723, 1.580579, 0.122073)",
        "(-0.142699, 1.582919, 0.122597)",
        "(-0.142953, 1.587660, 0.123865)",
        "(-0.143241, 1.592177, 0.125223)",
        "(-0.143526, 1.596440, 0.126676)",
        "(-0.144122, 1.600695, 0.128466)",
        "(-0.144434, 1.602804, 0.129475)",
        "(-0.144814, 1.606832, 0.131673)",
        "(-0.145388, 1.610732, 0.134206)",
        "(-0.146139, 1.614332, 0.136827)",
        "(-0.146614, 1.617475, 0.139503)",
        "(-0.146803, 1.618892, 0.140905)",
        "(-0.147242, 1.621554, 0.144042)",
        "(-0.147671, 1.623904, 0.147620)",
        "(-0.148056, 1.625802, 0.151446)",
        "(-0.148507, 1.627279, 0.155487)",
        "(-0.148736, 1.627791, 0.157573)",
        "(-0.149185, 1.628436, 0.161860)",
        "(-0.149567, 1.628453, 0.166522)",
        "(-0.150117, 1.627843, 0.171447)",
        "(-0.150605, 1.626482, 0.176662)",
        "(-0.150725, 1.625532, 0.179114)",
        "(-0.150838, 1.623043, 0.183875)",
        "(-0.150794, 1.619819, 0.188539)",
        "(-0.150473, 1.615942, 0.193104)",
        "(-0.150005, 1.611437, 0.197472)",
        "(-0.149787, 1.608919, 0.199451)",
        "(-0.149180, 1.603528, 0.203072)",
        "(-0.148505, 1.597490, 0.206426)",
        "(-0.147927, 1.591083, 0.209783)",
        "(-0.147229, 1.584535, 0.212813)",
        "(-0.146794, 1.581045, 0.214066)",
        "(-0.145596, 1.573587, 0.216109)",
        "(-0.144325, 1.565394, 0.217409)",
        "(-0.143413, 1.557282, 0.218440)",
        "(-0.142477, 1.549069, 0.219360)",
        "(-0.141960, 1.544883, 0.219695)",
        "(-0.140758, 1.536473, 0.219964)",
        "(-0.139478, 1.528072, 0.219686)",
        "(-0.138519, 1.519790, 0.219088)",
        "(-0.137674, 1.511928, 0.218053)",
        "(-0.137140, 1.508088, 0.217367)",
        "(-0.135862, 1.500476, 0.215570)",
        "(-0.134750, 1.493147, 0.213320)",
        "(-0.134026, 1.486391, 0.210597)",
        "(-0.133442, 1.480140, 0.207439)",
        "(-0.133153, 1.477211, 0.205665)",
        "(-0.132433, 1.471493, 0.201753)",
        "(-0.131895, 1.466019, 0.197470)",
        "(-0.131789, 1.461021, 0.192990)",
        "(-0.131908, 1.456603, 0.188345)",
        "(-0.132024, 1.454557, 0.185886)",
        "(-0.132096, 1.450391, 0.180674)",
        "(-0.132031, 1.446355, 0.175277)",
        "(-0.132124, 1.442839, 0.169878)",
        "(-0.132297, 1.439855, 0.164491)",
        "(-0.132377, 1.438513, 0.161752)",
        "(-0.132427, 1.436005, 0.156304)",
        "(-0.132472, 1.434023, 0.151007)",
        "(-0.132649, 1.432747, 0.145962)",
        "(-0.132900, 1.432068, 0.141142)",
        "(-0.132969, 1.431989, 0.138813)",
        "(-0.132976, 1.432200, 0.134102)",
        "(-0.133178, 1.433034, 0.129439)",
        "(-0.133466, 1.434567, 0.125075)",
        "(-0.133830, 1.436870, 0.121112)",
        "(-0.133959, 1.438285, 0.119285)",
        "(-0.134125, 1.441514, 0.115827)",
        "(-0.134278, 1.445333, 0.112751)",
        "(-0.134537, 1.449960, 0.110187)",
        "(-0.134670, 1.455350, 0.108139)",
        "(-0.134598, 1.458305, 0.107353)",
        "(-0.134444, 1.464708, 0.106189)",
        "(-0.134559, 1.471977, 0.105591)",
        "(-0.134943, 1.480004, 0.105409)",
        "(-0.135208, 1.488554, 0.105423)",
        "(-0.135362, 1.493046, 0.105501)",
        "(-0.135673, 1.502446, 0.105823)",
        "(-0.135865, 1.512249, 0.106368)",
        "(-0.136107, 1.522577, 0.107248)",
        "(-0.136736, 1.533362, 0.108416)",
        "(-0.137123, 1.538733, 0.108999)",
        "(-0.137883, 1.549238, 0.110083)",
        "(-0.138400, 1.559222, 0.111071)",
        "(-0.138415, 1.563852, 0.111553)",
        "(-0.139465, 1.577407, 0.113301)",
        "(-0.140173, 1.581708, 0.114029)",
        "(-0.141354, 1.589462, 0.115499)",
        "(-0.142315, 1.596240, 0.116936)",
        "(-0.143393, 1.602109, 0.118677)",
        "(-0.144353, 1.607634, 0.120774)",
        "(-0.144794, 1.610119, 0.121955)",
        "(-0.145548, 1.614540, 0.124347)",
        "(-0.146214, 1.618297, 0.126676)",
        "(-0.147048, 1.621650, 0.129104)",
        "(-0.147974, 1.624389, 0.131675)",
        "(-0.148338, 1.625654, 0.132968)",
        "(-0.148770, 1.627714, 0.135561)",
        "(-0.149007, 1.629201, 0.138113)",
        "(-0.149494, 1.630351, 0.140623)",
        "(-0.149930, 1.631163, 0.143131)",
        "(-0.150055, 1.631374, 0.144437)",
        "(-0.150420, 1.631597, 0.147101)",
        "(-0.150818, 1.631461, 0.149834)",
        "(-0.151124, 1.630856, 0.152637)",
        "(-0.151382, 1.629763, 0.155542)",
        "(-0.151507, 1.629048, 0.156984)",
        "(-0.151675, 1.627347, 0.159880)",
        "(-0.151674, 1.625263, 0.162641)",
        "(-0.151331, 1.622873, 0.165371)",
        "(-0.150902, 1.620247, 0.167997)",
        "(-0.150776, 1.618890, 0.169274)",
        "(-0.150740, 1.615838, 0.171649)",
        "(-0.150728, 1.612538, 0.173873)",
        "(-0.150480, 1.608717, 0.175750)",
        "(-0.150309, 1.604508, 0.177536)",
        "(-0.150303, 1.602236, 0.178422)",
        "(-0.150321, 1.597535, 0.180188)",
        "(-0.150235, 1.592384, 0.181468)",
        "(-0.149825, 1.586605, 0.182253)",
        "(-0.149392, 1.580394, 0.182951)",
        "(-0.149217, 1.577279, 0.183344)",
        "(-0.148915, 1.570975, 0.183972)",
        "(-0.148342, 1.564448, 0.184534)",
        "(-0.147301, 1.557379, 0.184783)",
        "(-0.146214, 1.550129, 0.184745)",
        "(-0.145622, 1.546412, 0.184606)",
        "(-0.144553, 1.538942, 0.184402)",
        "(-0.143752, 1.531539, 0.184165)",
        "(-0.142825, 1.524183, 0.183674)",
        "(-0.141781, 1.516883, 0.183033)",
        "(-0.141272, 1.513286, 0.182740)",
        "(-0.140307, 1.506467, 0.182134)",
        "(-0.139290, 1.500208, 0.181119)",
        "(-0.138208, 1.494205, 0.179626)",
        "(-0.137268, 1.488736, 0.177923)",
        "(-0.136895, 1.486277, 0.177064)",
        "(-0.136351, 1.481982, 0.175077)",
        "(-0.135865, 1.478056, 0.172700)",
        "(-0.135514, 1.474355, 0.169741)",
        "(-0.135598, 1.471102, 0.166392)",
        "(-0.135699, 1.469686, 0.164643)",
        "(-0.135775, 1.467152, 0.160947)",
        "(-0.135479, 1.465097, 0.156960)",
        "(-0.135139, 1.463700, 0.152940)",
        "(-0.135215, 1.463286, 0.149070)",
        "(-0.135244, 1.463466, 0.147188)",
        "(-0.135118, 1.464349, 0.143518)",
        "(-0.135014, 1.465996, 0.139882)",
        "(-0.135162, 1.468405, 0.136132)",
        "(-0.135328, 1.471464, 0.132212)",
        "(-0.135433, 1.473079, 0.130299)",
        "(-0.135909, 1.477214, 0.126695)",
        "(-0.136478, 1.482066, 0.123503)",
        "(-0.136856, 1.487440, 0.120691)",
        "(-0.137019, 1.493198, 0.118296)",
        "(-0.137123, 1.496246, 0.117259)",
        "(-0.137616, 1.502867, 0.115493)",
        "(-0.138182, 1.509799, 0.114092)",
        "(-0.138587, 1.516799, 0.112955)",
        "(-0.138701, 1.523756, 0.112049)",
        "(-0.138607, 1.527196, 0.111665)",
        "(-0.138281, 1.534075, 0.111092)",
        "(-0.138734, 1.541149, 0.110685)",
        "(-0.139493, 1.548167, 0.110343)",
        "(-0.139973, 1.554973, 0.110092)",
        "(-0.140147, 1.558200, 0.110079)",
        "(-0.140601, 1.564805, 0.110220)",
        "(-0.140853, 1.571474, 0.110894)",
        "(-0.141296, 1.578164, 0.111963)",
        "(-0.142049, 1.584880, 0.113373)",
        "(-0.142570, 1.588187, 0.114154)",
        "(-0.143804, 1.594663, 0.115824)",
        "(-0.145029, 1.600806, 0.117760)",
        "(-0.146101, 1.606634, 0.119996)",
        "(-0.146962, 1.612073, 0.122480)",
        "(-0.147265, 1.614628, 0.123808)",
        "(-0.147817, 1.619372, 0.126586)",
        "(-0.148687, 1.623764, 0.129555)",
        "(-0.149814, 1.627861, 0.132594)",
        "(-0.150899, 1.631539, 0.135794)",
        "(-0.151388, 1.633141, 0.137418)",
        "(-0.152240, 1.635901, 0.140807)",
        "(-0.153083, 1.638172, 0.144515)",
        "(-0.154050, 1.639867, 0.148459)",
        "(-0.155208, 1.640853, 0.152386)",
        "(-0.155748, 1.641128, 0.154325)",
        "(-0.156790, 1.641059, 0.158222)",
        "(-0.157941, 1.640239, 0.162001)",
        "(-0.159016, 1.638723, 0.165669)",
        "(-0.159879, 1.636374, 0.169308)",
        "(-0.160325, 1.634896, 0.171174)",
        "(-0.161149, 1.631669, 0.175008)",
        "(-0.161554, 1.627883, 0.178847)",
        "(-0.161433, 1.623372, 0.182596)",
        "(-0.161484, 1.618366, 0.186241)",
        "(-0.161535, 1.615680, 0.188050)",
        "(-0.161572, 1.609946, 0.191725)",
        "(-0.161697, 1.603889, 0.195284)",
        "(-0.161297, 1.597472, 0.198600)",
        "(-0.160554, 1.590725, 0.201852)",
        "(-0.160321, 1.587372, 0.203504)",
        "(-0.159969, 1.580781, 0.206904)",
        "(-0.159344, 1.574143, 0.210204)",
        "(-0.158505, 1.567313, 0.212942)",
        "(-0.157464, 1.560318, 0.214895)",
        "(-0.156948, 1.556831, 0.215685)",
        "(-0.156171, 1.549986, 0.216921)",
        "(-0.155749, 1.543450, 0.217738)",
        "(-0.155449, 1.536961, 0.217881)",
        "(-0.155040, 1.530268, 0.217399)",
        "(-0.154922, 1.526894, 0.216938)",
        "(-0.154907, 1.520387, 0.215697)",
        "(-0.154999, 1.514023, 0.213707)",
        "(-0.154681, 1.507496, 0.210902)",
        "(-0.154115, 1.500905, 0.207329)",
        "(-0.154115, 1.500905, 0.207329)",
        "(-0.153825, 1.497772, 0.205191)",
        "(-0.152157, 1.483316, 0.193990)",
        "(-0.151342, 1.480916, 0.191110)",
        "(-0.150180, 1.476295, 0.185682)",
        "(-0.149655, 1.474256, 0.182970)",
        "(-0.148838, 1.470874, 0.177440)",
        "(-0.148223, 1.468171, 0.171650)",
        "(-0.147471, 1.465883, 0.165502)",
        "(-0.146859, 1.464122, 0.159200)",
        "(-0.146666, 1.463578, 0.156101)",
        "(-0.146243, 1.462985, 0.150119)",
        "(-0.145799, 1.462958, 0.144408)",
        "(-0.145344, 1.463612, 0.139129)",
        "(-0.145038, 1.465081, 0.134324)",
        "(-0.144903, 1.466089, 0.132082)",
        "(-0.144588, 1.468533, 0.128041)",
        "(-0.144341, 1.471653, 0.124534)",
        "(-0.143964, 1.475295, 0.121489)",
        "(-0.143371, 1.479491, 0.119013)",
        "(-0.143010, 1.481890, 0.118003)",
        "(-0.142307, 1.487035, 0.116270)",
        "(-0.141699, 1.492737, 0.114942)",
        "(-0.141155, 1.498956, 0.113928)",
        "(-0.140456, 1.505516, 0.113118)",
        "(-0.139928, 1.508993, 0.112846)",
        "(-0.138885, 1.516151, 0.112333)",
        "(-0.138150, 1.523831, 0.112024)",
        "(-0.137700, 1.531930, 0.111877)",
        "(-0.137379, 1.540285, 0.111732)",
        "(-0.137358, 1.544551, 0.111689)",
        "(-0.137408, 1.553128, 0.111636)",
        "(-0.137457, 1.561609, 0.111730)",
        "(-0.137117, 1.569859, 0.112070)",
        "(-0.136518, 1.577681, 0.112567)",
        "(-0.136464, 1.581581, 0.112893)",
        "(-0.136759, 1.589456, 0.113934)",
        "(-0.137138, 1.597018, 0.115324)",
        "(-0.137437, 1.604069, 0.116891)",
        "(-0.137458, 1.610688, 0.118932)",
        "(-0.137421, 1.613885, 0.120196)",
        "(-0.137839, 1.620024, 0.123372)",
        "(-0.139003, 1.625872, 0.126918)",
        "(-0.140275, 1.630830, 0.130806)",
        "(-0.141150, 1.635245, 0.134874)",
        "(-0.141599, 1.637160, 0.137060)",
        "(-0.142661, 1.640797, 0.141521)",
        "(-0.143781, 1.643834, 0.146180)",
        "(-0.144901, 1.646304, 0.150936)",
        "(-0.145917, 1.648228, 0.155781)",
        "(-0.146457, 1.648929, 0.158241)",
        "(-0.147690, 1.650028, 0.163221)",
        "(-0.148955, 1.650480, 0.168044)",
        "(-0.149796, 1.650128, 0.172846)",
        "(-0.150637, 1.649004, 0.177619)",
        "(-0.151162, 1.648212, 0.179960)",
        "(-0.152096, 1.646179, 0.184601)",
        "(-0.152564, 1.643437, 0.189272)",
        "(-0.152878, 1.640202, 0.193819)",
        "(-0.152853, 1.636407, 0.198081)",
        "(-0.152699, 1.634306, 0.200019)",
        "(-0.152240, 1.629785, 0.203745)",
        "(-0.151781, 1.624943, 0.207240)",
        "(-0.151430, 1.619934, 0.210458)",
        "(-0.150715, 1.614583, 0.213267)",
        "(-0.150329, 1.611765, 0.214488)",
        "(-0.149761, 1.606094, 0.216846)",
        "(-0.149234, 1.600398, 0.218879)",
        "(-0.148512, 1.594365, 0.220479)",
        "(-0.147795, 1.587960, 0.221640)",
        "(-0.147473, 1.584676, 0.222016)",
        "(-0.146620, 1.577935, 0.222430)",
        "(-0.145604, 1.571002, 0.222262)",
        "(-0.144524, 1.563923, 0.221467)",
        "(-0.143394, 1.556828, 0.219961)",
        "(-0.142831, 1.553228, 0.218994)",
        "(-0.141756, 1.546017, 0.216659)",
        "(-0.141071, 1.539023, 0.213961)",
        "(-0.140511, 1.532236, 0.210575)",
        "(-0.139819, 1.525250, 0.206485)",
        "(-0.139415, 1.521715, 0.204317)",
        "(-0.138770, 1.514945, 0.199638)",
        "(-0.138403, 1.508794, 0.194593)",
        "(-0.137876, 1.502952, 0.189146)",
        "(-0.137114, 1.497497, 0.183535)",
        "(-0.136784, 1.495034, 0.180637)",
        "(-0.136186, 1.490686, 0.174862)",
        "(-0.135571, 1.487184, 0.169027)",
        "(-0.134879, 1.484217, 0.163003)",
        "(-0.134056, 1.481903, 0.156851)",
        "(-0.133699, 1.481003, 0.153765)",
        "(-0.133244, 1.479830, 0.147522)",
        "(-0.133063, 1.479491, 0.141543)",
        "(-0.133130, 1.480148, 0.135859)",
        "(-0.133030, 1.481509, 0.130235)",
        "(-0.133003, 1.482402, 0.127624)",
        "(-0.133197, 1.484852, 0.122578)",
        "(-0.133623, 1.488136, 0.117986)",
        "(-0.133897, 1.492127, 0.113983)",
        "(-0.133952, 1.496832, 0.110652)",
        "(-0.133937, 1.499365, 0.109207)",
        "(-0.134038, 1.504962, 0.106785)",
        "(-0.134421, 1.511131, 0.104875)",
        "(-0.134933, 1.517769, 0.103440)",
        "(-0.135326, 1.524771, 0.102399)",
        "(-0.135495, 1.528315, 0.101954)",
        "(-0.135795, 1.535651, 0.101404)",
        "(-0.136362, 1.543278, 0.101229)",
        "(-0.137119, 1.551019, 0.101412)",
        "(-0.137698, 1.558555, 0.101845)",
        "(-0.137835, 1.562154, 0.102165)",
        "(-0.137665, 1.569103, 0.103087)",
        "(-0.136910, 1.575800, 0.104504)",
        "(-0.136658, 1.582624, 0.106380)",
        "(-0.137292, 1.589616, 0.108868)",
        "(-0.137590, 1.592987, 0.110284)",
        "(-0.137866, 1.599338, 0.113242)",
        "(-0.138013, 1.605306, 0.116590)",
        "(-0.138219, 1.611011, 0.120432)",
        "(-0.138478, 1.616284, 0.124758)",
        "(-0.138542, 1.618784, 0.127022)",
        "(-0.138649, 1.623506, 0.131767)",
        "(-0.139156, 1.627955, 0.136783)",
        "(-0.139946, 1.631988, 0.141791)",
        "(-0.140652, 1.635383, 0.146767)",
        "(-0.140979, 1.636922, 0.149276)",
        "(-0.141556, 1.639563, 0.154513)",
        "(-0.142000, 1.641626, 0.159800)",
        "(-0.142454, 1.643037, 0.164993)",
        "(-0.142941, 1.643764, 0.170024)",
        "(-0.143110, 1.643818, 0.172475)",
        "(-0.143495, 1.643502, 0.177179)",
        "(-0.143939, 1.642648, 0.181701)",
        "(-0.144274, 1.641277, 0.185969)",
        "(-0.144449, 1.639266, 0.189956)",
        "(-0.144501, 1.638053, 0.191870)",
        "(-0.144582, 1.635326, 0.195567)",
        "(-0.144805, 1.632192, 0.199160)",
        "(-0.144915, 1.628702, 0.202689)",
        "(-0.144890, 1.624758, 0.206099)",
        "(-0.144835, 1.622571, 0.207731)",
        "(-0.144602, 1.617972, 0.210831)",
        "(-0.144177, 1.613091, 0.213635)",
        "(-0.143676, 1.608061, 0.216216)",
        "(-0.143128, 1.602916, 0.218720)",
        "(-0.143128, 1.602916, 0.218720)",
        "(-0.142699, 1.592525, 0.223150)",
        "(-0.142699, 1.592525, 0.223150)",
        "(-0.142952, 1.589808, 0.223819)",
        "(-0.143229, 1.578912, 0.226550)",
        "(-0.143381, 1.576013, 0.226602)",
        "(-0.143324, 1.570389, 0.226772)",
        "(-0.142788, 1.564765, 0.226495)",
        "(-0.142545, 1.559407, 0.225900)",
        "(-0.142909, 1.554554, 0.225006)",
        "(-0.143071, 1.552122, 0.224369)",
        "(-0.143244, 1.547123, 0.222221)",
        "(-0.143273, 1.541732, 0.218967)",
        "(-0.143265, 1.536143, 0.214781)",
        "(-0.143685, 1.530838, 0.210221)",
        "(-0.143935, 1.528289, 0.207751)",
        "(-0.144185, 1.523017, 0.202386)",
        "(-0.144203, 1.517528, 0.196501)",
        "(-0.144430, 1.512281, 0.190422)",
        "(-0.144791, 1.507408, 0.184012)",
        "(-0.144755, 1.504994, 0.180563)",
        "(-0.144070, 1.500184, 0.173753)",
        "(-0.143034, 1.496139, 0.167692)",
        "(-0.142497, 1.493449, 0.162297)",
        "(-0.142013, 1.491387, 0.157350)",
        "(-0.141622, 1.490541, 0.154977)",
        "(-0.140812, 1.489359, 0.150179)",
        "(-0.139814, 1.489215, 0.145458)",
        "(-0.138785, 1.489821, 0.140792)",
        "(-0.138206, 1.491627, 0.136181)",
        "(-0.138157, 1.492949, 0.134002)",
        "(-0.138360, 1.496247, 0.129825)",
        "(-0.138614, 1.500244, 0.125888)",
        "(-0.138797, 1.504888, 0.122575)",
        "(-0.138852, 1.510051, 0.119828)",
        "(-0.138729, 1.512686, 0.118613)",
        "(-0.138064, 1.517940, 0.116449)",
        "(-0.137325, 1.523259, 0.114570)",
        "(-0.137133, 1.529005, 0.113010)",
        "(-0.137063, 1.534941, 0.111652)",
        "(-0.137016, 1.537956, 0.111039)",
        "(-0.137041, 1.544215, 0.110070)",
        "(-0.137200, 1.550925, 0.109627)",
        "(-0.137326, 1.558019, 0.109722)",
        "(-0.137396, 1.565317, 0.110179)",
        "(-0.137501, 1.569028, 0.110504)",
        "(-0.137855, 1.576638, 0.111572)",
        "(-0.138261, 1.584366, 0.113179)",
        "(-0.138562, 1.591987, 0.115166)",
        "(-0.138740, 1.599243, 0.117532)",
        "(-0.138801, 1.602719, 0.118853)",
        "(-0.138984, 1.609371, 0.121683)",
        "(-0.139150, 1.615713, 0.124910)",
        "(-0.139451, 1.621724, 0.128544)",
        "(-0.140153, 1.627382, 0.132382)",
        "(-0.140663, 1.630066, 0.134314)",
        "(-0.141686, 1.635002, 0.138341)",
        "(-0.142609, 1.639339, 0.142708)",
        "(-0.143661, 1.643197, 0.147412)",
        "(-0.144608, 1.646565, 0.152324)",
        "(-0.145025, 1.647948, 0.154761)",
        "(-0.145834, 1.650270, 0.159578)",
        "(-0.146617, 1.651663, 0.164335)",
        "(-0.147616, 1.652626, 0.169172)",
        "(-0.148595, 1.653082, 0.174144)",
        "(-0.148988, 1.653008, 0.176604)",
        "(-0.149711, 1.652473, 0.181426)",
        "(-0.150555, 1.651046, 0.186081)",
        "(-0.151363, 1.648903, 0.190516)",
        "(-0.151769, 1.646123, 0.194568)",
        "(-0.151825, 1.644446, 0.196463)",
        "(-0.151733, 1.640685, 0.200078)",
        "(-0.151368, 1.636414, 0.203406)",
        "(-0.150753, 1.631841, 0.206652)",
        "(-0.150086, 1.626913, 0.209621)",
        "(-0.149838, 1.624272, 0.210777)",
        "(-0.149455, 1.618759, 0.212609)",
        "(-0.149425, 1.612879, 0.214109)",
        "(-0.149746, 1.606947, 0.215601)",
        "(-0.149905, 1.600920, 0.216870)",
        "(-0.149814, 1.597716, 0.217195)",
        "(-0.149473, 1.590936, 0.217245)",
        "(-0.149054, 1.584001, 0.216821)",
        "(-0.148967, 1.577338, 0.216372)",
        "(-0.148979, 1.570930, 0.215961)",
        "(-0.148866, 1.567706, 0.215684)",
        "(-0.148630, 1.561038, 0.214798)",
        "(-0.148567, 1.554229, 0.213629)",
        "(-0.148595, 1.547401, 0.212105)",
        "(-0.148354, 1.540528, 0.210199)",
        "(-0.148121, 1.537039, 0.209060)",
        "(-0.147446, 1.529853, 0.206540)",
        "(-0.146969, 1.522603, 0.203698)",
        "(-0.146837, 1.515539, 0.200555)",
        "(-0.146278, 1.509091, 0.196957)",
        "(-0.145664, 1.505847, 0.194976)",
        "(-0.144396, 1.499505, 0.190956)",
        "(-0.143519, 1.494290, 0.186993)",
        "(-0.142916, 1.489698, 0.182972)",
        "(-0.142347, 1.485748, 0.178713)",
        "(-0.141985, 1.483992, 0.176428)",
        "(-0.141373, 1.480832, 0.171876)",
        "(-0.141334, 1.478730, 0.167653)",
        "(-0.141706, 1.477763, 0.163652)",
        "(-0.141844, 1.477192, 0.159423)",
        "(-0.141830, 1.477086, 0.157309)",
        "(-0.141925, 1.477525, 0.153357)",
        "(-0.142127, 1.478953, 0.149776)",
        "(-0.142016, 1.481261, 0.146584)",
        "(-0.141737, 1.484524, 0.143839)",
        "(-0.141665, 1.486605, 0.142655)",
        "(-0.141658, 1.491506, 0.140582)",
        "(-0.141903, 1.497441, 0.138887)",
        "(-0.142384, 1.504271, 0.137522)",
        "(-0.143127, 1.511909, 0.136243)",
        "(-0.143500, 1.515935, 0.135611)",
        "(-0.144214, 1.524228, 0.134512)",
        "(-0.144926, 1.532973, 0.133669)",
        "(-0.145470, 1.541863, 0.132964)",
        "(-0.146041, 1.550717, 0.132368)",
        "(-0.146374, 1.555129, 0.132061)",
        "(-0.147000, 1.563776, 0.131530)",
        "(-0.147582, 1.572201, 0.131083)",
        "(-0.148216, 1.580497, 0.130744)",
        "(-0.148988, 1.588721, 0.130709)",
        "(-0.149464, 1.592800, 0.130786)",
        "(-0.150433, 1.600775, 0.131072)",
        "(-0.151197, 1.608303, 0.131670)",
        "(-0.151655, 1.615281, 0.132618)",
        "(-0.151441, 1.621630, 0.133948)",
        "(-0.150982, 1.624514, 0.134813)",
        "(-0.149921, 1.629929, 0.136771)",
        "(-0.149415, 1.635039, 0.139054)",
        "(-0.149447, 1.639917, 0.141771)",
        "(-0.149468, 1.644269, 0.144716)",
        "(-0.149435, 1.646159, 0.146234)",
        "(-0.149356, 1.649644, 0.149386)",
        "(-0.149552, 1.652726, 0.152704)",
        "(-0.149775, 1.655255, 0.156097)",
        "(-0.149992, 1.657208, 0.159539)",
        "(-0.150121, 1.657935, 0.161319)",
        "(-0.150353, 1.659078, 0.164890)",
        "(-0.150661, 1.659728, 0.168485)",
        "(-0.151123, 1.659856, 0.172164)",
        "(-0.151589, 1.659297, 0.175852)",
        "(-0.151876, 1.658832, 0.177696)",
        "(-0.152605, 1.657377, 0.181392)",
        "(-0.153506, 1.655208, 0.184704)",
        "(-0.154603, 1.652412, 0.187436)",
        "(-0.155865, 1.649066, 0.189731)",
        "(-0.156494, 1.647316, 0.190893)",
        "(-0.157524, 1.643513, 0.193184)",
        "(-0.158020, 1.639229, 0.195267)",
        "(-0.157994, 1.634384, 0.196988)",
        "(-0.157937, 1.629299, 0.198560)",
        "(-0.157914, 1.626792, 0.199394)",
        "(-0.157726, 1.621830, 0.201135)",
        "(-0.157430, 1.616745, 0.202897)",
        "(-0.157167, 1.611388, 0.204392)",
        "(-0.156874, 1.605686, 0.205586)",
        "(-0.156733, 1.602735, 0.206074)",
        "(-0.156318, 1.596684, 0.206653)",
        "(-0.155742, 1.590516, 0.207024)",
        "(-0.155347, 1.584430, 0.207359)",
        "(-0.155160, 1.578677, 0.207579)",
        "(-0.155151, 1.575809, 0.207525)",
        "(-0.155057, 1.569765, 0.207040)",
        "(-0.155209, 1.563418, 0.206013)",
        "(-0.155704, 1.557249, 0.204722)",
        "(-0.156432, 1.551197, 0.202849)",
        "(-0.156856, 1.548004, 0.201613)",
        "(-0.157944, 1.541328, 0.198686)",
        "(-0.159309, 1.534800, 0.195073)",
        "(-0.160453, 1.528378, 0.190905)",
        "(-0.161149, 1.521937, 0.186440)",
        "(-0.161381, 1.518903, 0.184155)",
        "(-0.161728, 1.513438, 0.179863)",
        "(-0.161698, 1.508733, 0.175853)",
        "(-0.161437, 1.504496, 0.171574)",
        "(-0.160900, 1.500624, 0.166798)",
        "(-0.160547, 1.498838, 0.164250)",
        "(-0.159915, 1.495807, 0.159132)",
        "(-0.159232, 1.493788, 0.154087)",
        "(-0.158472, 1.492708, 0.149184)",
        "(-0.157617, 1.492556, 0.144452)",
        "(-0.157297, 1.492954, 0.142195)",
        "(-0.157052, 1.494527, 0.137950)",
        "(-0.157035, 1.496915, 0.134076)",
        "(-0.156931, 1.499854, 0.130516)",
        "(-0.156670, 1.503217, 0.127268)",
        "(-0.156554, 1.505025, 0.125745)",
        "(-0.156238, 1.509094, 0.123140)",
        "(-0.155986, 1.513555, 0.120991)",
        "(-0.155740, 1.518556, 0.119328)",
        "(-0.155510, 1.523846, 0.117905)",
        "(-0.155519, 1.526671, 0.117350)",
        "(-0.155614, 1.532313, 0.116289)",
        "(-0.155525, 1.538003, 0.115452)",
        "(-0.155263, 1.543702, 0.114876)",
        "(-0.154993, 1.549615, 0.114806)",
        "(-0.154855, 1.552585, 0.114836)",
        "(-0.154420, 1.558501, 0.115071)",
        "(-0.153995, 1.564420, 0.115510)",
        "(-0.153758, 1.570527, 0.116349)",
        "(-0.153758, 1.570527, 0.116349)",
        "(-0.153706, 1.576598, 0.117407)",
        "(-0.153681, 1.585436, 0.118900)",
        "(-0.153456, 1.590988, 0.120107)",
        "(-0.152807, 1.596146, 0.121615)",
        "(-0.152097, 1.601042, 0.123309)",
        "(-0.152018, 1.603422, 0.124188)",
        "(-0.152285, 1.608195, 0.126089)",
        "(-0.152636, 1.612688, 0.128277)",
        "(-0.153019, 1.616991, 0.130864)",
        "(-0.153411, 1.621105, 0.133825)",
        "(-0.153523, 1.622998, 0.135429)",
        "(-0.153780, 1.626520, 0.138783)",
        "(-0.154303, 1.629857, 0.142504)",
        "(-0.154870, 1.632951, 0.146644)",
        "(-0.155472, 1.635584, 0.151063)",
        "(-0.155835, 1.636740, 0.153375)",
        "(-0.156523, 1.638673, 0.157997)",
        "(-0.157074, 1.639872, 0.162565)",
        "(-0.157585, 1.640370, 0.167149)",
        "(-0.158248, 1.640322, 0.171865)",
        "(-0.158612, 1.640047, 0.174270)",
        "(-0.159085, 1.639087, 0.179127)",
        "(-0.159196, 1.637438, 0.183871)",
        "(-0.159342, 1.635183, 0.188527)",
        "(-0.159753, 1.632314, 0.192924)",
        "(-0.160034, 1.630580, 0.194969)",
        "(-0.160522, 1.626978, 0.198958)",
        "(-0.160747, 1.622698, 0.202468)",
        "(-0.160717, 1.617667, 0.205328)",
        "(-0.160996, 1.612214, 0.207685)",
        "(-0.161238, 1.609369, 0.208717)",
        "(-0.161451, 1.603484, 0.210512)",
        "(-0.161166, 1.596920, 0.212036)",
        "(-0.160819, 1.590581, 0.213208)",
        "(-0.160519, 1.584000, 0.213868)",
        "(-0.160352, 1.580487, 0.213966)",
        "(-0.159980, 1.573400, 0.214104)",
        "(-0.159467, 1.566098, 0.213899)",
        "(-0.158897, 1.558709, 0.213330)",
        "(-0.158336, 1.551309, 0.212415)",
        "(-0.158040, 1.547624, 0.211876)",
        "(-0.157510, 1.540378, 0.210498)",
        "(-0.157136, 1.533348, 0.208757)",
        "(-0.156503, 1.526385, 0.206568)",
        "(-0.155693, 1.519748, 0.204032)",
        "(-0.155319, 1.516634, 0.202682)",
        "(-0.154705, 1.510718, 0.200034)",
        "(-0.154294, 1.505333, 0.197347)",
        "(-0.153921, 1.500319, 0.194306)",
        "(-0.153457, 1.495474, 0.190474)",
        "(-0.153213, 1.493114, 0.188214)",
        "(-0.152849, 1.488819, 0.183496)",
        "(-0.152542, 1.485349, 0.178700)",
        "(-0.152084, 1.482760, 0.174063)",
        "(-0.151611, 1.481148, 0.169660)",
        "(-0.151500, 1.480742, 0.167444)",
        "(-0.151506, 1.480396, 0.162845)",
        "(-0.151606, 1.480574, 0.157974)",
        "(-0.151831, 1.481524, 0.153046)",
        "(-0.152040, 1.483196, 0.148258)",
        "(-0.152091, 1.484300, 0.145907)",
        "(-0.152272, 1.487015, 0.141412)",
        "(-0.152712, 1.490770, 0.137347)",
        "(-0.153120, 1.495429, 0.133751)",
        "(-0.153518, 1.500767, 0.130682)",
        "(-0.153746, 1.503726, 0.129345)",
        "(-0.154125, 1.509955, 0.126985)",
        "(-0.154281, 1.516497, 0.125016)",
        "(-0.154428, 1.523384, 0.123468)",
        "(-0.154550, 1.530605, 0.122179)",
        "(-0.154521, 1.534260, 0.121595)",
        "(-0.154355, 1.541582, 0.120507)",
        "(-0.154262, 1.549046, 0.119617)",
        "(-0.154348, 1.556648, 0.118939)",
        "(-0.154318, 1.564173, 0.118676)",
        "(-0.154175, 1.567823, 0.118661)",
        "(-0.153699, 1.574821, 0.118923)",
        "(-0.153174, 1.581535, 0.119543)",
        "(-0.152978, 1.588030, 0.120656)",
        "(-0.152870, 1.594210, 0.122246)",
        "(-0.152756, 1.597147, 0.123224)",
        "(-0.152356, 1.602645, 0.125710)",
        "(-0.151841, 1.607636, 0.128569)",
        "(-0.151615, 1.611972, 0.131615)",
        "(-0.151824, 1.615846, 0.134845)",
        "(-0.151927, 1.617666, 0.136557)",
        "(-0.152058, 1.620999, 0.140327)",
        "(-0.152245, 1.624118, 0.144569)",
        "(-0.152668, 1.626851, 0.149093)",
        "(-0.153322, 1.629032, 0.153725)",
        "(-0.153642, 1.629923, 0.156086)",
        "(-0.154393, 1.631227, 0.160832)",
        "(-0.155175, 1.631978, 0.165569)",
        "(-0.155919, 1.632116, 0.170295)",
        "(-0.156564, 1.631596, 0.174861)",
        "(-0.156856, 1.631218, 0.177141)",
        "(-0.157363, 1.630086, 0.181834)",
        "(-0.157970, 1.628464, 0.186473)",
        "(-0.158421, 1.626196, 0.190739)",
        "(-0.158696, 1.623444, 0.194790)",
        "(-0.158882, 1.621945, 0.196770)",
        "(-0.159382, 1.618583, 0.200599)",
        "(-0.159807, 1.614684, 0.204198)",
        "(-0.160298, 1.610522, 0.207625)",
        "(-0.160891, 1.606123, 0.210820)",
        "(-0.161076, 1.603785, 0.212358)",
        "(-0.161378, 1.599007, 0.215220)",
        "(-0.161799, 1.594006, 0.217577)",
        "(-0.161971, 1.588728, 0.219342)",
        "(-0.161896, 1.583022, 0.220661)",
        "(-0.161926, 1.580104, 0.221163)",
        "(-0.162135, 1.574342, 0.221899)",
        "(-0.162335, 1.568499, 0.222163)",
        "(-0.162260, 1.562579, 0.221771)",
        "(-0.161978, 1.556652, 0.221030)",
        "(-0.161760, 1.553672, 0.220474)",
        "(-0.161184, 1.547515, 0.218675)",
        "(-0.160519, 1.541196, 0.216195)",
        "(-0.159586, 1.534735, 0.213173)",
        "(-0.158608, 1.528283, 0.209693)",
        "(-0.158159, 1.525150, 0.207904)",
        "(-0.157405, 1.519061, 0.204119)",
        "(-0.156405, 1.513059, 0.199908)",
        "(-0.155101, 1.507226, 0.195312)",
        "(-0.153740, 1.501832, 0.190501)",
        "(-0.152993, 1.499408, 0.188079)",
        "(-0.151575, 1.495080, 0.183110)",
        "(-0.150855, 1.493245, 0.180425)",
        "(-0.148794, 1.487921, 0.172437)",
        "(-0.147618, 1.485451, 0.166936)",
        "(-0.147071, 1.484618, 0.164105)",
        "(-0.145772, 1.483340, 0.158386)",
        "(-0.144636, 1.482990, 0.152863)",
        "(-0.143868, 1.483741, 0.147725)",
        "(-0.143183, 1.485268, 0.142832)",
        "(-0.142882, 1.486488, 0.140611)",
        "(-0.142387, 1.489507, 0.136347)",
        "(-0.141972, 1.493345, 0.132399)",
        "(-0.141462, 1.498108, 0.128978)",
        "(-0.140998, 1.503560, 0.125922)",
        "(-0.140876, 1.506607, 0.124539)",
        "(-0.140729, 1.512953, 0.121988)",
        "(-0.140452, 1.519557, 0.119683)",
        "(-0.140022, 1.526328, 0.117615)",
        "(-0.139472, 1.533226, 0.115939)",
        "(-0.139075, 1.536705, 0.115282)",
        "(-0.138647, 1.543817, 0.114201)",
        "(-0.138873, 1.551130, 0.113441)",
        "(-0.139069, 1.558195, 0.112831)",
        "(-0.138980, 1.564828, 0.112548)",
        "(-0.138796, 1.568019, 0.112596)",
        "(-0.138207, 1.574332, 0.113089)",
        "(-0.137514, 1.580535, 0.114170)",
        "(-0.137108, 1.586501, 0.115818)",
        "(-0.136827, 1.592198, 0.117829)",
        "(-0.136819, 1.595007, 0.119021)",
        "(-0.136961, 1.600780, 0.121820)",
        "(-0.137293, 1.606620, 0.125234)",
        "(-0.137800, 1.612422, 0.129252)",
        "(-0.138355, 1.617881, 0.133641)",
        "(-0.138737, 1.620449, 0.136005)",
        "(-0.139707, 1.625296, 0.140823)",
        "(-0.141054, 1.629607, 0.145650)",
        "(-0.142346, 1.633259, 0.150475)",
        "(-0.143362, 1.636215, 0.155429)",
        "(-0.143809, 1.637422, 0.158059)",
        "(-0.144642, 1.639531, 0.163445)",
        "(-0.145539, 1.641202, 0.168970)",
        "(-0.146569, 1.642384, 0.174627)",
        "(-0.147691, 1.642831, 0.180247)",
        "(-0.148194, 1.642707, 0.183036)",
        "(-0.149135, 1.641990, 0.188595)",
        "(-0.150062, 1.640740, 0.194108)",
        "(-0.150468, 1.639731, 0.196728)",
        "(-0.151517, 1.636201, 0.204340)",
        "(-0.151781, 1.634604, 0.206690)",
        "(-0.152030, 1.631053, 0.211217)",
        "(-0.151965, 1.626878, 0.215466)",
        "(-0.152080, 1.622497, 0.218986)",
        "(-0.152082, 1.617542, 0.221973)",
        "(-0.152027, 1.614777, 0.223357)",
        "(-0.152106, 1.609031, 0.225886)",
        "(-0.152667, 1.603036, 0.227909)",
        "(-0.153467, 1.596809, 0.229484)",
        "(-0.154098, 1.590258, 0.230893)",
        "(-0.154450, 1.586887, 0.231534)",
        "(-0.155044, 1.580104, 0.232877)",
        "(-0.155296, 1.573153, 0.233992)",
        "(-0.155237, 1.565687, 0.234505)",
        "(-0.154724, 1.557657, 0.234263)",
        "(-0.154405, 1.553553, 0.233892)",
        "(-0.153766, 1.545443, 0.232872)",
        "(-0.153394, 1.537406, 0.231090)",
        "(-0.152958, 1.529202, 0.228840)",
        "(-0.152201, 1.521156, 0.226334)",
        "(-0.151900, 1.517403, 0.225004)",
        "(-0.151411, 1.510305, 0.222220)",
        "(-0.150862, 1.503440, 0.219213)",
        "(-0.150270, 1.496566, 0.216038)",
        "(-0.150270, 1.496566, 0.216038)",
        "(-0.149300, 1.486314, 0.210447)",
        "(-0.148263, 1.479663, 0.206076)",
        "(-0.146413, 1.473274, 0.201656)",
        "(-0.144366, 1.467878, 0.197324)",
        "(-0.142763, 1.463866, 0.193117)",
        "(-0.142084, 1.462395, 0.190935)",
        "(-0.140880, 1.460009, 0.186066)",
        "(-0.139799, 1.458627, 0.180770)",
        "(-0.138921, 1.458731, 0.175676)",
        "(-0.138257, 1.460302, 0.170883)",
        "(-0.137876, 1.461421, 0.168519)",
        "(-0.136968, 1.463860, 0.163752)",
        "(-0.135995, 1.466763, 0.159140)",
        "(-0.134667, 1.470074, 0.154707)",
        "(-0.133462, 1.473900, 0.150452)",
        "(-0.133044, 1.476182, 0.148387)",
        "(-0.132629, 1.481385, 0.144349)",
        "(-0.132449, 1.487213, 0.140412)",
        "(-0.132082, 1.493495, 0.136681)",
        "(-0.131654, 1.500314, 0.133316)",
        "(-0.131525, 1.503911, 0.131704)",
        "(-0.131626, 1.511515, 0.128560)",
        "(-0.132273, 1.519457, 0.125545)",
        "(-0.133134, 1.527451, 0.122894)",
        "(-0.133761, 1.535304, 0.120723)",
        "(-0.133888, 1.539113, 0.119784)",
        "(-0.133680, 1.546427, 0.118368)",
        "(-0.133392, 1.553587, 0.117573)",
        "(-0.133447, 1.560668, 0.117442)",
        "(-0.133372, 1.567391, 0.117685)",
        "(-0.133345, 1.570612, 0.117882)",
        "(-0.133262, 1.576673, 0.118521)",
        "(-0.132908, 1.582069, 0.119545)",
        "(-0.132735, 1.587129, 0.120783)",
        "(-0.132786, 1.591657, 0.122416)",
        "(-0.132767, 1.593781, 0.123355)",
        "(-0.132673, 1.597717, 0.125669)",
        "(-0.132716, 1.601588, 0.128558)",
        "(-0.133116, 1.605381, 0.131890)",
        "(-0.133761, 1.608909, 0.135470)",
        "(-0.134144, 1.610492, 0.137360)",
        "(-0.134814, 1.613387, 0.141199)",
        "(-0.135306, 1.615860, 0.145300)",
        "(-0.135901, 1.618098, 0.149743)",
        "(-0.136654, 1.620154, 0.154529)",
        "(-0.137063, 1.620996, 0.157008)",
        "(-0.137697, 1.622151, 0.162085)",
        "(-0.138245, 1.622853, 0.167194)",
        "(-0.138948, 1.623090, 0.172458)",
        "(-0.139680, 1.622838, 0.177664)",
        "(-0.140092, 1.622297, 0.180224)",
        "(-0.141063, 1.620873, 0.185137)",
        "(-0.142253, 1.618779, 0.189870)",
        "(-0.143158, 1.616001, 0.194396)",
        "(-0.143803, 1.612426, 0.198492)",
        "(-0.144085, 1.610305, 0.200272)",
        "(-0.144657, 1.605646, 0.203440)",
        "(-0.145088, 1.600513, 0.206452)",
        "(-0.145263, 1.595291, 0.209453)",
        "(-0.145263, 1.595291, 0.209453)",
        "(-0.144997, 1.587015, 0.213197)",
        "(-0.144868, 1.581083, 0.214891)",
        "(-0.144551, 1.575039, 0.216101)",
        "(-0.144172, 1.568870, 0.217065)",
        "(-0.144320, 1.562828, 0.217791)",
        "(-0.144581, 1.559866, 0.217913)",
        "(-0.144863, 1.553652, 0.217614)",
        "(-0.144892, 1.547050, 0.216744)",
        "(-0.145252, 1.540600, 0.215663)",
        "(-0.145901, 1.534389, 0.214445)",
        "(-0.146219, 1.531203, 0.213744)",
        "(-0.146730, 1.524434, 0.211895)",
        "(-0.147201, 1.517107, 0.209317)",
        "(-0.147848, 1.509610, 0.206904)",
        "(-0.148954, 1.502609, 0.204980)",
        "(-0.149394, 1.499398, 0.204089)",
        "(-0.149366, 1.492807, 0.202080)",
        "(-0.148438, 1.486156, 0.199712)",
        "(-0.147557, 1.480058, 0.197169)",
        "(-0.146681, 1.474743, 0.194496)",
        "(-0.146293, 1.472470, 0.192943)",
        "(-0.145493, 1.468381, 0.189443)",
        "(-0.144590, 1.464908, 0.185339)",
        "(-0.143781, 1.462304, 0.181192)",
        "(-0.143086, 1.461078, 0.177390)",
        "(-0.142685, 1.460830, 0.175716)",
        "(-0.141526, 1.461055, 0.172828)",
        "(-0.140089, 1.461871, 0.169778)",
        "(-0.138486, 1.463230, 0.166024)",
        "(-0.137155, 1.465416, 0.161888)",
        "(-0.136646, 1.466853, 0.159810)",
        "(-0.135834, 1.470582, 0.155733)",
        "(-0.134908, 1.475082, 0.151722)",
        "(-0.133923, 1.480386, 0.147764)",
        "(-0.133162, 1.486326, 0.144082)",
        "(-0.133005, 1.489592, 0.142312)",
        "(-0.133198, 1.496688, 0.138989)",
        "(-0.133371, 1.503893, 0.135841)",
        "(-0.133606, 1.511160, 0.132984)",
        "(-0.133855, 1.518522, 0.130413)",
        "(-0.133860, 1.522201, 0.129315)",
        "(-0.133964, 1.529473, 0.127166)",
        "(-0.134722, 1.536931, 0.125358)",
        "(-0.135580, 1.544169, 0.123723)",
        "(-0.136294, 1.551075, 0.122183)",
        "(-0.136637, 1.554399, 0.121550)",
        "(-0.137057, 1.560926, 0.120492)",
        "(-0.137447, 1.567131, 0.119701)",
        "(-0.138097, 1.573015, 0.119234)",
        "(-0.138743, 1.578675, 0.119059)",
        "(-0.139006, 1.581365, 0.119148)",
        "(-0.139660, 1.586585, 0.119529)",
        "(-0.140574, 1.591539, 0.120221)",
        "(-0.141312, 1.596104, 0.121319)",
        "(-0.141897, 1.600282, 0.122924)",
        "(-0.142210, 1.602304, 0.123947)",
        "(-0.142626, 1.606092, 0.126269)",
        "(-0.142894, 1.609528, 0.129016)",
        "(-0.143398, 1.612717, 0.132175)",
        "(-0.143969, 1.615635, 0.135633)",
        "(-0.144204, 1.616898, 0.137462)",
        "(-0.144769, 1.619025, 0.141401)",
        "(-0.145279, 1.620605, 0.145436)",
        "(-0.145951, 1.622010, 0.150039)",
        "(-0.146738, 1.622878, 0.155003)",
        "(-0.147111, 1.622968, 0.157515)",
        "(-0.147921, 1.622548, 0.162295)",
        "(-0.148686, 1.621192, 0.166858)",
        "(-0.149466, 1.619053, 0.171525)",
        "(-0.150288, 1.616551, 0.176410)",
        "(-0.150672, 1.615078, 0.178932)",
        "(-0.151439, 1.611567, 0.184060)",
        "(-0.152386, 1.607439, 0.189167)",
        "(-0.153318, 1.602829, 0.194101)",
        "(-0.154033, 1.597566, 0.198660)",
        "(-0.154325, 1.594706, 0.200662)",
        "(-0.154462, 1.588510, 0.204223)",
        "(-0.154285, 1.581840, 0.207432)",
        "(-0.154669, 1.575073, 0.210517)",
        "(-0.155210, 1.568374, 0.213285)",
        "(-0.155264, 1.564879, 0.214253)",
        "(-0.154928, 1.557381, 0.215405)",
        "(-0.154638, 1.549593, 0.216010)",
        "(-0.155159, 1.542027, 0.216348)",
        "(-0.156301, 1.534571, 0.216091)",
        "(-0.156624, 1.530754, 0.215508)",
        "(-0.156284, 1.522931, 0.213597)",
        "(-0.155348, 1.515149, 0.210922)",
        "(-0.154809, 1.507950, 0.207966)",
        "(-0.154632, 1.501414, 0.204561)",
        "(-0.154538, 1.498176, 0.202486)",
        "(-0.154012, 1.491577, 0.197564)",
        "(-0.153339, 1.485301, 0.191824)",
        "(-0.152746, 1.479804, 0.185775)",
        "(-0.152052, 1.475233, 0.179579)",
        "(-0.151618, 1.473249, 0.176472)",
        "(-0.150605, 1.470171, 0.170248)",
        "(-0.149888, 1.468372, 0.164219)",
        "(-0.149478, 1.468064, 0.158435)",
        "(-0.149351, 1.468586, 0.152774)",
        "(-0.149516, 1.469254, 0.150003)",
        "(-0.149926, 1.471042, 0.144581)",
        "(-0.150337, 1.473584, 0.139531)",
        "(-0.150831, 1.476669, 0.134858)",
        "(-0.151224, 1.480331, 0.130619)",
        "(-0.151364, 1.482321, 0.128587)",
        "(-0.151639, 1.486581, 0.124794)",
        "(-0.152009, 1.491583, 0.121661)",
        "(-0.152454, 1.497340, 0.119273)",
        "(-0.152778, 1.503562, 0.117312)",
        "(-0.152911, 1.506833, 0.116474)",
        "(-0.153138, 1.513369, 0.114928)",
        "(-0.153474, 1.520020, 0.113659)",
        "(-0.153643, 1.526675, 0.112700)",
        "(-0.153467, 1.533316, 0.112308)",
        "(-0.153442, 1.536673, 0.112131)",
        "(-0.153522, 1.543512, 0.112200)",
        "(-0.153489, 1.550241, 0.112564)",
        "(-0.153459, 1.556804, 0.113181)",
        "(-0.153208, 1.563108, 0.114223)",
        "(-0.152833, 1.566114, 0.114888)",
        "(-0.151973, 1.571890, 0.116397)",
        "(-0.151104, 1.577547, 0.118230)",
        "(-0.150582, 1.583059, 0.120388)",
        "(-0.150382, 1.588383, 0.123079)",
        "(-0.150266, 1.590938, 0.124650)",
        "(-0.150021, 1.595843, 0.128029)",
        "(-0.149839, 1.600360, 0.131636)",
        "(-0.149853, 1.604417, 0.135420)",
        "(-0.150501, 1.608070, 0.139304)",
        "(-0.151074, 1.609654, 0.141292)",
        "(-0.152127, 1.612293, 0.145347)",
        "(-0.152813, 1.614114, 0.149509)",
        "(-0.153343, 1.615188, 0.153909)",
        "(-0.153964, 1.615648, 0.158403)",
        "(-0.154384, 1.615458, 0.160657)",
        "(-0.155173, 1.614758, 0.165100)",
        "(-0.155977, 1.613119, 0.169287)",
        "(-0.156987, 1.610511, 0.173182)",
        "(-0.158125, 1.607224, 0.176851)",
        "(-0.158639, 1.605266, 0.178576)",
        "(-0.159391, 1.600787, 0.181916)",
        "(-0.159704, 1.595446, 0.185138)",
        "(-0.159769, 1.589491, 0.188181)",
        "(-0.159858, 1.583124, 0.190909)",
        "(-0.159874, 1.579754, 0.192091)",
        "(-0.159603, 1.572596, 0.194140)",
        "(-0.159092, 1.564611, 0.195850)",
        "(-0.158932, 1.556244, 0.197333)",
        "(-0.158914, 1.548092, 0.198420)",
        "(-0.158788, 1.543965, 0.198731)",
        "(-0.158265, 1.535457, 0.199000)",
        "(-0.157884, 1.526937, 0.198675)",
        "(-0.158002, 1.519064, 0.198104)",
        "(-0.157856, 1.511624, 0.196723)",
        "(-0.157485, 1.507886, 0.195756)",
        "(-0.156490, 1.500563, 0.193282)",
        "(-0.155604, 1.494016, 0.190129)",
        "(-0.154785, 1.488336, 0.186537)",
        "(-0.154157, 1.483666, 0.182647)",
        "(-0.153940, 1.481766, 0.180561)",
        "(-0.153495, 1.478556, 0.176042)",
        "(-0.152974, 1.476502, 0.170896)",
        "(-0.152299, 1.475221, 0.165458)",
        "(-0.152072, 1.475003, 0.159847)",
        "(-0.152144, 1.475233, 0.157021)",
        "(-0.152358, 1.476435, 0.151289)",
        "(-0.152369, 1.478268, 0.145454)",
        "(-0.152455, 1.480931, 0.139702)",
        "(-0.152674, 1.484438, 0.134364)",
        "(-0.152822, 1.486517, 0.131868)",
        "(-0.153120, 1.491388, 0.127261)",
        "(-0.153276, 1.497005, 0.123170)",
        "(-0.153185, 1.503391, 0.119708)",
        "(-0.153089, 1.510297, 0.116707)",
        "(-0.153147, 1.513927, 0.115339)",
        "(-0.153702, 1.521579, 0.112814)",
        "(-0.154323, 1.529215, 0.110480)",
        "(-0.154843, 1.536726, 0.108300)",
        "(-0.155339, 1.544217, 0.106450)",
        "(-0.155456, 1.547904, 0.105643)",
        "(-0.155458, 1.555146, 0.104263)",
        "(-0.155504, 1.562302, 0.103274)",
        "(-0.155523, 1.569288, 0.102775)",
        "(-0.155409, 1.576037, 0.102593)",
        "(-0.155434, 1.579311, 0.102634)",
        "(-0.155629, 1.585778, 0.103067)",
        "(-0.155925, 1.592067, 0.103909)",
        "(-0.155951, 1.598008, 0.105163)",
        "(-0.155636, 1.603435, 0.106809)",
        "(-0.155422, 1.605965, 0.107763)",
        "(-0.154936, 1.610745, 0.109887)",
        "(-0.154530, 1.612822, 0.111245)",
        "(-0.153760, 1.619207, 0.115452)",
        "(-0.153554, 1.623054, 0.118627)",
        "(-0.153502, 1.624792, 0.120315)",
        "(-0.153462, 1.627964, 0.123570)",
        "(-0.153482, 1.630766, 0.126846)",
        "(-0.153451, 1.633036, 0.130263)",
        "(-0.153663, 1.634597, 0.133804)",
        "(-0.153916, 1.635157, 0.135644)",
        "(-0.154537, 1.635979, 0.139444)",
        "(-0.154832, 1.636115, 0.143329)",
        "(-0.154986, 1.635481, 0.147146)",
        "(-0.155415, 1.634087, 0.150790)",
        "(-0.155683, 1.633163, 0.152496)",
        "(-0.156345, 1.630920, 0.156001)",
        "(-0.156997, 1.628075, 0.159492)",
        "(-0.157550, 1.624553, 0.162684)",
        "(-0.157885, 1.620091, 0.165471)",
        "(-0.158002, 1.617494, 0.166757)",
        "(-0.158439, 1.612139, 0.169190)",
        "(-0.158632, 1.606382, 0.171318)",
        "(-0.158115, 1.599981, 0.173157)",
        "(-0.157556, 1.593140, 0.174591)",
        "(-0.157430, 1.589775, 0.175299)",
        "(-0.157342, 1.582819, 0.176465)",
        "(-0.157299, 1.575525, 0.177402)",
        "(-0.157369, 1.567978, 0.178095)",
        "(-0.157234, 1.560480, 0.178422)",
        "(-0.157023, 1.556741, 0.178431)",
        "(-0.156512, 1.549258, 0.178323)",
        "(-0.155996, 1.541783, 0.178281)",
        "(-0.155526, 1.534499, 0.177918)",
        "(-0.154511, 1.527059, 0.176833)",
        "(-0.153773, 1.523261, 0.176039)",
        "(-0.152265, 1.515928, 0.174542)",
        "(-0.151131, 1.509445, 0.173206)",
        "(-0.150153, 1.503648, 0.171849)",
        "(-0.150153, 1.503648, 0.171849)",
        "(-0.149204, 1.498186, 0.170050)",
        "(-0.148309, 1.490605, 0.166591)",
        "(-0.147696, 1.486110, 0.164018)",
        "(-0.147275, 1.482322, 0.161292)",
        "(-0.146956, 1.479251, 0.158264)",
        "(-0.146650, 1.477813, 0.156354)",
        "(-0.145615, 1.475141, 0.152110)",
        "(-0.144317, 1.473284, 0.147663)",
        "(-0.143506, 1.472830, 0.143507)",
        "(-0.143096, 1.473649, 0.139676)",
        "(-0.142979, 1.474484, 0.137796)",
        "(-0.142753, 1.476599, 0.133964)",
        "(-0.142596, 1.479551, 0.130149)",
        "(-0.142440, 1.483103, 0.126423)",
        "(-0.142307, 1.487225, 0.122885)",
        "(-0.142289, 1.489559, 0.121214)",
        "(-0.142378, 1.494652, 0.117991)",
        "(-0.142690, 1.500282, 0.115059)",
        "(-0.143026, 1.506308, 0.112449)",
        "(-0.143072, 1.512515, 0.110104)",
        "(-0.142983, 1.515666, 0.109080)",
        "(-0.142631, 1.521920, 0.107215)",
        "(-0.142317, 1.528194, 0.105642)",
        "(-0.142115, 1.534379, 0.104339)",
        "(-0.141743, 1.540362, 0.103418)",
        "(-0.141614, 1.543290, 0.103194)",
        "(-0.141594, 1.549164, 0.103173)",
        "(-0.141708, 1.554839, 0.103441)",
        "(-0.141616, 1.560037, 0.103938)",
        "(-0.141575, 1.564972, 0.104716)",
        "(-0.141654, 1.567402, 0.105231)",
        "(-0.141862, 1.572090, 0.106367)",
        "(-0.141855, 1.576339, 0.107648)",
        "(-0.141815, 1.580347, 0.109084)",
        "(-0.141962, 1.584159, 0.110783)",
        "(-0.142032, 1.586068, 0.111775)",
        "(-0.142187, 1.589862, 0.113976)",
        "(-0.142355, 1.593525, 0.116439)",
        "(-0.142436, 1.597030, 0.119064)",
        "(-0.142585, 1.600329, 0.121882)",
        "(-0.142798, 1.601868, 0.123387)",
        "(-0.143255, 1.604608, 0.126496)",
        "(-0.143580, 1.606863, 0.129693)",
        "(-0.143912, 1.608678, 0.133019)",
        "(-0.144404, 1.609879, 0.136351)",
        "(-0.144708, 1.610229, 0.138032)",
        "(-0.145293, 1.610548, 0.141367)",
        "(-0.145864, 1.610112, 0.144648)",
        "(-0.146849, 1.609108, 0.147949)",
        "(-0.147521, 1.608259, 0.149596)",
        "(-0.148679, 1.606192, 0.152832)",
        "(-0.149606, 1.602907, 0.155983)",
        "(-0.150500, 1.599021, 0.158954)",
        "(-0.150912, 1.594214, 0.161437)",
        "(-0.150793, 1.588795, 0.163521)",
        "(-0.150629, 1.585889, 0.164464)",
        "(-0.150492, 1.579990, 0.166286)",
        "(-0.150449, 1.574050, 0.167723)",
        "(-0.150254, 1.567825, 0.168662)",
        "(-0.150024, 1.561376, 0.169340)",
        "(-0.150107, 1.558250, 0.169598)",
        "(-0.150381, 1.552107, 0.170025)",
        "(-0.150497, 1.546019, 0.170247)",
        "(-0.150589, 1.540008, 0.170126)",
        "(-0.150441, 1.533967, 0.169630)",
        "(-0.150304, 1.530923, 0.169274)",
        "(-0.150180, 1.524963, 0.168542)",
        "(-0.150438, 1.519370, 0.167730)",
        "(-0.150703, 1.513891, 0.166719)",
        "(-0.150718, 1.508300, 0.165218)",
        "(-0.150715, 1.505527, 0.164403)",
        "(-0.150688, 1.500187, 0.162592)",
        "(-0.150521, 1.495269, 0.160390)",
        "(-0.150181, 1.490643, 0.157851)",
        "(-0.149870, 1.486525, 0.155125)",
        "(-0.149825, 1.484803, 0.153713)",
        "(-0.149922, 1.481828, 0.150705)",
        "(-0.150038, 1.479204, 0.147324)",
        "(-0.150153, 1.476951, 0.143752)",
        "(-0.150288, 1.475470, 0.140085)",
        "(-0.150367, 1.474882, 0.138199)",
        "(-0.150365, 1.474131, 0.134319)",
        "(-0.150320, 1.473952, 0.130517)",
        "(-0.150340, 1.474564, 0.126853)",
        "(-0.150247, 1.475982, 0.123438)",
        "(-0.150264, 1.476928, 0.121825)",
        "(-0.150441, 1.479632, 0.118898)",
        "(-0.150585, 1.482484, 0.116076)",
        "(-0.150779, 1.486017, 0.113589)",
        "(-0.151049, 1.490111, 0.111481)",
        "(-0.151206, 1.492319, 0.110535)",
        "(-0.151416, 1.496841, 0.108665)",
        "(-0.151382, 1.501650, 0.106978)",
        "(-0.151318, 1.506868, 0.105514)",
        "(-0.151366, 1.512706, 0.104260)",
        "(-0.151293, 1.515723, 0.103638)",
        "(-0.151144, 1.521871, 0.102533)",
        "(-0.151174, 1.528555, 0.101742)",
        "(-0.151226, 1.535650, 0.101269)",
        "(-0.150820, 1.542955, 0.101275)",
        "(-0.150520, 1.546618, 0.101332)",
        "(-0.149921, 1.554272, 0.101808)",
        "(-0.150045, 1.562324, 0.102757)",
        "(-0.150364, 1.570362, 0.104066)",
        "(-0.150498, 1.578034, 0.105418)",
        "(-0.150546, 1.581712, 0.106267)",
        "(-0.150563, 1.588914, 0.108552)",
        "(-0.150758, 1.595958, 0.111613)",
        "(-0.151321, 1.602545, 0.114970)",
        "(-0.152300, 1.608451, 0.118483)",
        "(-0.152838, 1.611078, 0.120355)",
        "(-0.153905, 1.615804, 0.124394)",
        "(-0.154876, 1.619830, 0.128876)",
        "(-0.155536, 1.623087, 0.133829)",
        "(-0.156246, 1.625439, 0.139003)",
        "(-0.156747, 1.626191, 0.141668)",
        "(-0.157819, 1.626893, 0.146918)",
        "(-0.158653, 1.626158, 0.152045)",
        "(-0.159180, 1.624206, 0.156844)",
        "(-0.159778, 1.621632, 0.161603)",
        "(-0.159988, 1.619958, 0.163940)",
        "(-0.160159, 1.615945, 0.168569)",
        "(-0.160229, 1.611008, 0.173135)",
        "(-0.160038, 1.605279, 0.177417)",
        "(-0.159298, 1.598845, 0.181457)",
        "(-0.158878, 1.595366, 0.183364)",
        "(-0.158334, 1.588227, 0.187004)",
        "(-0.158006, 1.580801, 0.190258)",
        "(-0.157461, 1.572979, 0.193137)",
        "(-0.156768, 1.564999, 0.195640)",
        "(-0.156401, 1.560963, 0.196743)",
        "(-0.155534, 1.552924, 0.198711)",
        "(-0.154562, 1.544801, 0.200384)",
        "(-0.153722, 1.536734, 0.201583)",
        "(-0.153390, 1.528920, 0.202226)",
        "(-0.153195, 1.525043, 0.202407)",
        "(-0.152646, 1.517390, 0.202693)",
        "(-0.152360, 1.510220, 0.202741)",
        "(-0.152182, 1.503422, 0.202323)",
        "(-0.151964, 1.496938, 0.201533)",
        "(-0.151925, 1.493875, 0.200980)",
        "(-0.152049, 1.488081, 0.199625)",
        "(-0.152271, 1.482790, 0.197883)",
        "(-0.152235, 1.477799, 0.195493)",
        "(-0.152073, 1.473273, 0.192405)",
        "(-0.151976, 1.471359, 0.190661)",
        "(-0.151777, 1.468018, 0.186820)",
        "(-0.151692, 1.465411, 0.182339)",
        "(-0.151707, 1.463564, 0.177333)",
        "(-0.151862, 1.462567, 0.171938)",
        "(-0.151985, 1.462388, 0.169148)",
        "(-0.152131, 1.462487, 0.163466)",
        "(-0.152221, 1.463278, 0.157502)",
        "(-0.152264, 1.463966, 0.154333)",
        "(-0.152712, 1.466736, 0.144710)",
        "(-0.152902, 1.467978, 0.141498)",
        "(-0.153305, 1.471036, 0.135163)",
        "(-0.153940, 1.474756, 0.129009)",
        "(-0.154709, 1.479005, 0.123091)",
        "(-0.155358, 1.483663, 0.117530)",
        "(-0.155680, 1.486175, 0.114916)",
        "(-0.156178, 1.491435, 0.109953)",
        "(-0.156378, 1.496886, 0.105396)",
        "(-0.156488, 1.502676, 0.101499)",
        "(-0.156651, 1.508850, 0.098278)",
        "(-0.156640, 1.512082, 0.096960)",
        "(-0.156575, 1.518651, 0.094631)",
        "(-0.156471, 1.525368, 0.092723)",
        "(-0.156358, 1.532264, 0.091282)",
        "(-0.156340, 1.539264, 0.090141)",
        "(-0.156351, 1.542819, 0.089790)",
        "(-0.156227, 1.549902, 0.089546)",
        "(-0.155863, 1.556887, 0.089818)",
        "(-0.155797, 1.563914, 0.090677)",
        "(-0.155987, 1.570928, 0.092179)",
        "(-0.156229, 1.574325, 0.093112)",
        "(-0.156774, 1.580853, 0.095238)",
        "(-0.157011, 1.586827, 0.097721)",
        "(-0.157081, 1.592342, 0.100758)",
        "(-0.157415, 1.597474, 0.104422)",
        "(-0.157633, 1.599895, 0.106452)",
        "(-0.158131, 1.604418, 0.110703)",
        "(-0.158515, 1.608167, 0.115250)",
        "(-0.158916, 1.611414, 0.120017)",
        "(-0.159541, 1.614341, 0.125063)",
        "(-0.159919, 1.615508, 0.127722)",
        "(-0.160786, 1.617459, 0.133081)",
        "(-0.161804, 1.618706, 0.138464)",
        "(-0.162659, 1.619073, 0.143616)",
        "(-0.163379, 1.618496, 0.148390)",
        "(-0.163746, 1.617881, 0.150751)",
        "(-0.164406, 1.616284, 0.155488)",
        "(-0.164694, 1.614078, 0.160233)",
        "(-0.164770, 1.611242, 0.164905)",
        "(-0.165103, 1.607944, 0.169398)",
        "(-0.165344, 1.606035, 0.171547)",
        "(-0.165715, 1.601796, 0.175692)",
        "(-0.165954, 1.597041, 0.179391)",
        "(-0.165991, 1.591599, 0.182373)",
        "(-0.165780, 1.585706, 0.185047)",
        "(-0.165691, 1.582615, 0.186403)",
        "(-0.165620, 1.576555, 0.189357)",
        "(-0.165738, 1.570500, 0.192127)",
        "(-0.165771, 1.564073, 0.194401)",
        "(-0.165793, 1.557318, 0.196200)",
        "(-0.165858, 1.553962, 0.196885)",
        "(-0.165741, 1.547137, 0.197935)",
        "(-0.165439, 1.540107, 0.198501)",
        "(-0.165439, 1.540107, 0.198501)",
        "(-0.165205, 1.529689, 0.198776)",
        "(-0.164746, 1.519313, 0.198298)",
        "(-0.164400, 1.515861, 0.197458)",
        "(-0.164045, 1.509169, 0.196210)",
        "(-0.163683, 1.502956, 0.194506)",
        "(-0.163076, 1.497037, 0.192211)",
        "(-0.162640, 1.494189, 0.190878)",
        "(-0.161859, 1.488780, 0.188104)",
        "(-0.161343, 1.484165, 0.184834)",
        "(-0.160672, 1.479985, 0.181025)",
        "(-0.159696, 1.476115, 0.176413)",
        "(-0.159179, 1.474304, 0.173978)",
        "(-0.158121, 1.471312, 0.168713)",
        "(-0.157234, 1.469140, 0.163201)",
        "(-0.156453, 1.467867, 0.157524)",
        "(-0.155740, 1.467263, 0.151785)",
        "(-0.155341, 1.467266, 0.148822)",
        "(-0.154603, 1.467623, 0.142643)",
        "(-0.153924, 1.468700, 0.136239)",
        "(-0.153561, 1.470546, 0.130102)",
        "(-0.153193, 1.473083, 0.124301)",
        "(-0.152850, 1.474499, 0.121559)",
        "(-0.152158, 1.477505, 0.116352)",
        "(-0.151573, 1.481016, 0.111483)",
        "(-0.151072, 1.485058, 0.107050)",
        "(-0.150324, 1.489490, 0.103235)",
        "(-0.149919, 1.491952, 0.101639)",
        "(-0.149182, 1.497272, 0.098998)",
        "(-0.148465, 1.503005, 0.097071)",
        "(-0.147879, 1.509176, 0.095763)",
        "(-0.147568, 1.515688, 0.094879)",
        "(-0.147364, 1.518960, 0.094558)",
        "(-0.146863, 1.525519, 0.094098)",
        "(-0.146580, 1.532343, 0.094060)",
        "(-0.146572, 1.539417, 0.094436)",
        "(-0.146662, 1.546412, 0.095147)",
        "(-0.146705, 1.549874, 0.095616)",
        "(-0.146700, 1.556607, 0.096746)",
        "(-0.146478, 1.563107, 0.098422)",
        "(-0.146304, 1.569275, 0.100528)",
        "(-0.146243, 1.575168, 0.103049)",
        "(-0.146348, 1.578059, 0.104502)",
        "(-0.146538, 1.583566, 0.107676)",
        "(-0.146518, 1.588597, 0.111270)",
        "(-0.146544, 1.593337, 0.115186)",
        "(-0.146652, 1.597650, 0.119509)",
        "(-0.146912, 1.599650, 0.121749)",
        "(-0.147774, 1.603410, 0.126275)",
        "(-0.148765, 1.606526, 0.130922)",
        "(-0.150027, 1.608855, 0.135703)",
        "(-0.151199, 1.610473, 0.140551)",
        "(-0.151612, 1.610968, 0.143008)",
        "(-0.152138, 1.611620, 0.147977)",
        "(-0.152795, 1.611853, 0.152768)",
        "(-0.153984, 1.611675, 0.157471)",
        "(-0.155295, 1.610889, 0.161906)",
        "(-0.155922, 1.610171, 0.164024)",
        "(-0.157085, 1.608281, 0.168292)",
        "(-0.158082, 1.605806, 0.172644)",
        "(-0.158908, 1.602735, 0.177003)",
        "(-0.159645, 1.599187, 0.181090)",
        "(-0.159942, 1.597276, 0.183009)",
        "(-0.160023, 1.593339, 0.186856)",
        "(-0.159647, 1.589304, 0.190574)",
        "(-0.159531, 1.585370, 0.194026)",
        "(-0.159802, 1.581541, 0.197086)",
        "(-0.159973, 1.579629, 0.198402)",
        "(-0.160174, 1.575597, 0.200565)",
        "(-0.160351, 1.571229, 0.201661)",
        "(-0.160699, 1.566537, 0.201683)",
        "(-0.161007, 1.561650, 0.200980)",
        "(-0.161152, 1.559154, 0.200418)",
        "(-0.161628, 1.554211, 0.198916)",
        "(-0.162287, 1.549060, 0.196880)",
        "(-0.163212, 1.543673, 0.194276)",
        "(-0.164043, 1.538275, 0.191155)",
        "(-0.164221, 1.535500, 0.189402)",
        "(-0.164314, 1.529737, 0.185410)",
        "(-0.164321, 1.523866, 0.180920)",
        "(-0.164208, 1.518108, 0.176176)",
        "(-0.163842, 1.512525, 0.171131)",
        "(-0.163558, 1.509846, 0.168601)",
        "(-0.163052, 1.504668, 0.163475)",
        "(-0.162576, 1.499842, 0.158489)",
        "(-0.162130, 1.495596, 0.153754)",
        "(-0.161682, 1.492004, 0.149355)",
        "(-0.161439, 1.490443, 0.147164)",
        "(-0.161013, 1.487642, 0.142799)",
        "(-0.160606, 1.485515, 0.138460)",
        "(-0.160304, 1.484098, 0.134171)",
        "(-0.160153, 1.483291, 0.129771)",
        "(-0.160151, 1.483131, 0.127460)",
        "(-0.160026, 1.483258, 0.122813)",
        "(-0.159967, 1.484107, 0.118625)",
        "(-0.160029, 1.485999, 0.114997)",
        "(-0.160271, 1.488995, 0.111879)",
        "(-0.160316, 1.490669, 0.110432)",
        "(-0.160412, 1.494599, 0.107806)",
        "(-0.160768, 1.499292, 0.105583)",
        "(-0.160848, 1.504501, 0.103745)",
        "(-0.160673, 1.509910, 0.101988)",
        "(-0.160570, 1.512768, 0.101164)",
        "(-0.160240, 1.518640, 0.099610)",
        "(-0.159885, 1.524784, 0.098273)",
        "(-0.159854, 1.531334, 0.097371)",
        "(-0.159753, 1.538181, 0.096957)",
        "(-0.159507, 1.541609, 0.096959)",
        "(-0.158875, 1.548298, 0.097199)",
        "(-0.158390, 1.555085, 0.097770)",
        "(-0.158424, 1.562075, 0.098780)",
        "(-0.158900, 1.569136, 0.100161)",
        "(-0.159203, 1.572640, 0.100982)",
        "(-0.159621, 1.579443, 0.102846)",
        "(-0.159521, 1.585871, 0.104943)",
        "(-0.159022, 1.591856, 0.107290)",
        "(-0.159022, 1.591856, 0.107290)",
        "(-0.158148, 1.600060, 0.111643)",
        "(-0.157722, 1.604987, 0.114973)",
        "(-0.157546, 1.609408, 0.118499)",
        "(-0.157208, 1.613185, 0.122246)",
        "(-0.156794, 1.616133, 0.126240)",
        "(-0.156670, 1.617435, 0.128326)",
        "(-0.156616, 1.619698, 0.132612)",
        "(-0.156872, 1.621455, 0.136955)",
        "(-0.157253, 1.622509, 0.141283)",
        "(-0.157746, 1.622780, 0.145629)",
        "(-0.158133, 1.622616, 0.147834)",
        "(-0.158938, 1.621911, 0.152269)",
        "(-0.159559, 1.620269, 0.156420)",
        "(-0.159951, 1.617781, 0.160365)",
        "(-0.160338, 1.614821, 0.164463)",
        "(-0.160476, 1.613124, 0.166482)",
        "(-0.160671, 1.609261, 0.170233)",
        "(-0.160929, 1.604570, 0.173474)",
        "(-0.161092, 1.599378, 0.176445)",
        "(-0.160774, 1.593715, 0.179404)",
        "(-0.160522, 1.590725, 0.180780)",
        "(-0.160515, 1.584511, 0.182995)",
        "(-0.160743, 1.578280, 0.184703)",
        "(-0.160285, 1.571432, 0.185923)",
        "(-0.159326, 1.563869, 0.186414)",
        "(-0.158919, 1.560153, 0.186443)",
        "(-0.158301, 1.553020, 0.186281)",
        "(-0.157896, 1.545933, 0.185669)",
        "(-0.157124, 1.538842, 0.184189)",
        "(-0.156020, 1.531836, 0.182005)",
        "(-0.155450, 1.528425, 0.180727)",
        "(-0.154409, 1.521982, 0.177943)",
        "(-0.153626, 1.516158, 0.174698)",
        "(-0.152825, 1.510695, 0.170859)",
        "(-0.151969, 1.505452, 0.166391)",
        "(-0.151514, 1.503008, 0.163959)",
        "(-0.150676, 1.498432, 0.158956)",
        "(-0.150234, 1.494747, 0.153682)",
        "(-0.149908, 1.491665, 0.148348)",
        "(-0.149458, 1.489250, 0.142743)",
        "(-0.149206, 1.488172, 0.139833)",
        "(-0.148694, 1.486534, 0.134021)",
        "(-0.148279, 1.485645, 0.128730)",
        "(-0.148163, 1.485819, 0.124069)",
        "(-0.147889, 1.486682, 0.119609)",
        "(-0.147635, 1.487304, 0.117401)",
        "(-0.146962, 1.488851, 0.113069)",
        "(-0.146169, 1.491254, 0.109191)",
        "(-0.145515, 1.494726, 0.105853)",
        "(-0.145091, 1.499195, 0.103022)",
        "(-0.144954, 1.501795, 0.101799)",
        "(-0.144787, 1.507320, 0.099668)",
        "(-0.144669, 1.513262, 0.097939)",
        "(-0.144450, 1.519660, 0.096939)",
        "(-0.144133, 1.526335, 0.096473)",
        "(-0.143956, 1.529730, 0.096419)",
        "(-0.143682, 1.536641, 0.096525)",
        "(-0.143836, 1.543731, 0.096883)",
        "(-0.144293, 1.550999, 0.097517)",
        "(-0.144698, 1.558145, 0.098419)",
        "(-0.144808, 1.561667, 0.098994)",
        "(-0.144820, 1.568537, 0.100407)",
        "(-0.144264, 1.575071, 0.102305)",
        "(-0.143305, 1.581223, 0.104389)",
        "(-0.142732, 1.587042, 0.106718)",
        "(-0.142806, 1.589888, 0.108029)",
        "(-0.142874, 1.595203, 0.110917)",
        "(-0.142425, 1.599733, 0.114156)",
        "(-0.141603, 1.603586, 0.117840)",
        "(-0.140691, 1.607188, 0.122103)",
        "(-0.140219, 1.608890, 0.124452)",
        "(-0.139459, 1.612156, 0.129333)",
        "(-0.139366, 1.615275, 0.134272)",
        "(-0.139875, 1.618011, 0.139016)",
        "(-0.140506, 1.620306, 0.143664)",
        "(-0.140930, 1.621293, 0.145990)",
        "(-0.142186, 1.623144, 0.150796)",
        "(-0.143857, 1.624657, 0.155901)",
        "(-0.145628, 1.625522, 0.161254)",
        "(-0.147027, 1.625421, 0.166174)",
        "(-0.147636, 1.624939, 0.168492)",
        "(-0.148999, 1.623362, 0.173080)",
        "(-0.150674, 1.621045, 0.177344)",
        "(-0.152447, 1.617883, 0.181131)",
        "(-0.154175, 1.613875, 0.184562)",
        "(-0.154919, 1.611582, 0.186154)",
        "(-0.156058, 1.606483, 0.189002)",
        "(-0.157178, 1.600688, 0.191525)",
        "(-0.158438, 1.594337, 0.193674)",
        "(-0.159330, 1.587283, 0.195184)",
        "(-0.159466, 1.583405, 0.195568)",
        "(-0.159439, 1.575043, 0.195804)",
        "(-0.159167, 1.566299, 0.195793)",
        "(-0.158883, 1.557651, 0.195479)",
        "(-0.158358, 1.549037, 0.194755)",
        "(-0.157969, 1.544594, 0.194114)",
        "(-0.157292, 1.535285, 0.192159)",
        "(-0.156767, 1.526101, 0.189776)",
        "(-0.156444, 1.517337, 0.187100)",
        "(-0.155807, 1.508956, 0.183863)",
        "(-0.155223, 1.504792, 0.181941)",
        "(-0.153934, 1.496636, 0.177717)",
        "(-0.152927, 1.489278, 0.173178)",
        "(-0.152135, 1.482979, 0.168289)",
        "(-0.151337, 1.477385, 0.162777)",
        "(-0.150898, 1.474841, 0.159800)",
        "(-0.150341, 1.470434, 0.153783)",
        "(-0.150340, 1.467454, 0.147691)",
        "(-0.150275, 1.465335, 0.141277)",
        "(-0.149980, 1.463701, 0.134372)",
        "(-0.149904, 1.463253, 0.130823)",
        "(-0.149998, 1.463262, 0.123827)",
        "(-0.150007, 1.464387, 0.117033)",
        "(-0.150077, 1.466603, 0.110625)",
        "(-0.150429, 1.469936, 0.104827)",
        "(-0.150608, 1.471975, 0.102164)",
        "(-0.150962, 1.476627, 0.097185)",
        "(-0.151456, 1.482351, 0.093000)",
        "(-0.151882, 1.489047, 0.089648)",
        "(-0.151870, 1.492509, 0.088179)",
        "(-0.151870, 1.492509, 0.088179)",
        "(-0.151357, 1.510304, 0.082753)",
        "(-0.151138, 1.514401, 0.082561)",
        "(-0.151101, 1.522275, 0.081706)",
        "(-0.151103, 1.526203, 0.081387)",
        "(-0.151135, 1.533997, 0.081093)",
        "(-0.151046, 1.541530, 0.081272)",
        "(-0.150714, 1.548640, 0.082021)",
        "(-0.150871, 1.555536, 0.083386)",
        "(-0.151392, 1.562249, 0.085177)",
        "(-0.151629, 1.565361, 0.086229)",
        "(-0.151881, 1.571265, 0.088739)",
        "(-0.152060, 1.576876, 0.091775)",
        "(-0.152009, 1.581962, 0.095178)",
        "(-0.151650, 1.586486, 0.098890)",
        "(-0.151639, 1.588713, 0.100932)",
        "(-0.151849, 1.593121, 0.105192)",
        "(-0.151827, 1.597101, 0.109644)",
        "(-0.151638, 1.600587, 0.114124)",
        "(-0.151574, 1.603850, 0.118665)",
        "(-0.151645, 1.605412, 0.120926)",
        "(-0.151836, 1.608351, 0.125483)",
        "(-0.152072, 1.610983, 0.130047)",
        "(-0.152413, 1.613412, 0.134782)",
        "(-0.152526, 1.615474, 0.139596)",
        "(-0.152458, 1.616354, 0.142022)",
        "(-0.152470, 1.618040, 0.146979)",
        "(-0.152965, 1.619504, 0.152015)",
        "(-0.153510, 1.620325, 0.156977)",
        "(-0.154164, 1.620377, 0.161884)",
        "(-0.154580, 1.620162, 0.164340)",
        "(-0.155366, 1.619343, 0.169341)",
        "(-0.156076, 1.617806, 0.174392)",
        "(-0.156835, 1.615608, 0.179208)",
        "(-0.157350, 1.612705, 0.183704)",
        "(-0.157495, 1.610925, 0.185863)",
        "(-0.157833, 1.607003, 0.190126)",
        "(-0.158417, 1.602662, 0.194106)",
        "(-0.158987, 1.597664, 0.197469)",
        "(-0.159594, 1.591939, 0.200138)",
        "(-0.159964, 1.588945, 0.201317)",
        "(-0.160537, 1.582886, 0.203414)",
        "(-0.160341, 1.576199, 0.204834)",
        "(-0.160256, 1.569244, 0.205912)",
        "(-0.160336, 1.565694, 0.206273)",
        "(-0.160466, 1.558508, 0.206529)",
        "(-0.160022, 1.550940, 0.206005)",
        "(-0.159375, 1.543164, 0.204775)",
        "(-0.158672, 1.535397, 0.202793)",
        "(-0.158074, 1.527761, 0.200192)",
        "(-0.157756, 1.523930, 0.198457)",
        "(-0.157022, 1.516375, 0.194700)",
        "(-0.156417, 1.509306, 0.190642)",
        "(-0.156066, 1.502999, 0.186547)",
        "(-0.155735, 1.497254, 0.182425)",
        "(-0.155538, 1.494541, 0.180300)",
        "(-0.155156, 1.489356, 0.175814)",
        "(-0.154630, 1.484605, 0.171085)",
        "(-0.154059, 1.480504, 0.166352)",
        "(-0.153558, 1.476971, 0.161512)",
        "(-0.153235, 1.475505, 0.159023)",
        "(-0.152719, 1.472761, 0.153901)",
        "(-0.152409, 1.470833, 0.148633)",
        "(-0.152290, 1.469602, 0.143006)",
        "(-0.152235, 1.468824, 0.137220)",
        "(-0.152317, 1.468802, 0.134338)",
        "(-0.152615, 1.469105, 0.128764)",
        "(-0.153125, 1.470283, 0.123518)",
        "(-0.153653, 1.471949, 0.118489)",
        "(-0.154008, 1.474095, 0.113656)",
        "(-0.154093, 1.475380, 0.111347)",
        "(-0.154190, 1.478294, 0.106905)",
        "(-0.154081, 1.481884, 0.103027)",
        "(-0.153868, 1.486012, 0.099707)",
        "(-0.153801, 1.490805, 0.096963)",
        "(-0.153795, 1.493417, 0.095820)",
        "(-0.153679, 1.498790, 0.093795)",
        "(-0.153367, 1.504479, 0.092199)",
        "(-0.153132, 1.510495, 0.091071)",
        "(-0.153019, 1.516853, 0.090300)",
        "(-0.152997, 1.520189, 0.090008)",
        "(-0.153033, 1.526906, 0.089600)",
        "(-0.153070, 1.533658, 0.089561)",
        "(-0.153010, 1.540506, 0.089828)",
        "(-0.153099, 1.547394, 0.090302)",
        "(-0.153117, 1.550748, 0.090678)",
        "(-0.153058, 1.557248, 0.091591)",
        "(-0.152998, 1.563560, 0.092760)",
        "(-0.152745, 1.569532, 0.094113)",
        "(-0.152241, 1.575080, 0.095702)",
        "(-0.152086, 1.577804, 0.096610)",
        "(-0.152018, 1.583273, 0.098812)",
        "(-0.152118, 1.588588, 0.101549)",
        "(-0.152182, 1.593389, 0.104743)",
        "(-0.152085, 1.597662, 0.108372)",
        "(-0.151911, 1.599592, 0.110402)",
        "(-0.151458, 1.603189, 0.114875)",
        "(-0.151244, 1.606310, 0.119804)",
        "(-0.151451, 1.608821, 0.125092)",
        "(-0.152003, 1.610569, 0.130646)",
        "(-0.152277, 1.611082, 0.133488)",
        "(-0.152935, 1.611580, 0.139376)",
        "(-0.153654, 1.611262, 0.144905)",
        "(-0.154398, 1.609998, 0.150357)",
        "(-0.155138, 1.607954, 0.155876)",
        "(-0.155591, 1.606613, 0.158631)",
        "(-0.156572, 1.603488, 0.164189)",
        "(-0.157581, 1.599630, 0.169492)",
        "(-0.158664, 1.594917, 0.174153)",
        "(-0.159676, 1.589378, 0.178011)",
        "(-0.160085, 1.586371, 0.179702)",
        "(-0.160806, 1.580247, 0.182823)",
        "(-0.161332, 1.574150, 0.185601)",
        "(-0.161967, 1.568161, 0.187872)",
        "(-0.162865, 1.562361, 0.189437)",
        "(-0.163438, 1.559508, 0.189936)",
        "(-0.164823, 1.553842, 0.190437)",
        "(-0.166566, 1.548097, 0.190307)",
        "(-0.168430, 1.542108, 0.189634)",
        "(-0.170216, 1.535930, 0.188242)",
        "(-0.170957, 1.532859, 0.187224)",
        "(-0.172039, 1.526743, 0.184745)",
        "(-0.173265, 1.520684, 0.181780)",
        "(-0.174858, 1.514943, 0.178691)",
        "(-0.176687, 1.510000, 0.175893)",
        "(-0.177748, 1.507876, 0.174543)",
        "(-0.179829, 1.503911, 0.171699)",
        "(-0.181902, 1.500339, 0.168595)",
        "(-0.183906, 1.497254, 0.165411)",
        "(-0.185928, 1.495243, 0.162554)",
        "(-0.187204, 1.494722, 0.161231)",
        "(-0.190147, 1.494443, 0.158694)",
        "(-0.192949, 1.494997, 0.155901)",
        "(-0.195329, 1.495767, 0.152603)",
        "(-0.197517, 1.496768, 0.149040)",
        "(-0.198838, 1.497588, 0.147260)",
        "(-0.202006, 1.500008, 0.143897)",
        "(-0.205664, 1.503429, 0.140407)",
        "(-0.209582, 1.507232, 0.136650)",
        "(-0.212973, 1.510929, 0.132596)",
        "(-0.214300, 1.512656, 0.130454)",
        "(-0.216618, 1.516132, 0.126123)",
        "(-0.218740, 1.519916, 0.121820)",
        "(-0.220857, 1.524099, 0.117735)",
        "(-0.223029, 1.528754, 0.113822)",
        "(-0.224125, 1.531192, 0.111955)",
        "(-0.225940, 1.536055, 0.108462)",
        "(-0.227196, 1.540784, 0.105249)",
        "(-0.228266, 1.545560, 0.102164)",
        "(-0.229705, 1.550424, 0.099399)",
        "(-0.230297, 1.552764, 0.098184)",
        "(-0.231019, 1.557332, 0.095956)",
        "(-0.231197, 1.561768, 0.094177)",
        "(-0.231146, 1.566261, 0.093111)",
        "(-0.231237, 1.570896, 0.092869)",
        "(-0.231361, 1.573238, 0.093033)",
        "(-0.231584, 1.577734, 0.093539)",
        "(-0.231614, 1.581695, 0.094507)",
        "(-0.231439, 1.585302, 0.096045)",
        "(-0.231100, 1.588580, 0.098092)",
        "(-0.230845, 1.590079, 0.099258)",
        "(-0.230232, 1.592587, 0.101903)",
        "(-0.229898, 1.594634, 0.104603)",
        "(-0.229702, 1.596123, 0.107433)",
        "(-0.229069, 1.597143, 0.110727)",
        "(-0.228604, 1.597442, 0.112520)",
        "(-0.227620, 1.597735, 0.116223)",
        "(-0.226909, 1.597457, 0.119998)",
        "(-0.226554, 1.596599, 0.123723)",
        "(-0.226264, 1.595002, 0.127300)",
        "(-0.226048, 1.593861, 0.129016)",
        "(-0.225299, 1.591050, 0.132468)",
        "(-0.224370, 1.587747, 0.135911)",
        "(-0.223856, 1.583853, 0.139263)",
        "(-0.223687, 1.579324, 0.142583)",
        "(-0.223635, 1.576749, 0.144249)",
        "(-0.223297, 1.571243, 0.147594)",
        "(-0.222592, 1.565105, 0.150843)",
        "(-0.221998, 1.558734, 0.153835)",
        "(-0.221877, 1.552053, 0.156576)",
        "(-0.221951, 1.548636, 0.157953)",
        "(-0.222069, 1.541733, 0.160697)",
        "(-0.222017, 1.534821, 0.163335)",
        "(-0.222193, 1.527882, 0.165497)",
        "(-0.222783, 1.521142, 0.166992)",
        "(-0.223185, 1.517935, 0.167513)",
        "(-0.223956, 1.511777, 0.168218)",
        "(-0.224630, 1.506084, 0.168322)",
        "(-0.225417, 1.500780, 0.167750)",
        "(-0.226402, 1.496371, 0.166830)",
        "(-0.227010, 1.494433, 0.166272)",
        "(-0.228464, 1.491071, 0.164524)",
        "(-0.230183, 1.488386, 0.162249)",
        "(-0.231957, 1.486133, 0.159053)",
        "(-0.233811, 1.484231, 0.155220)",
        "(-0.234760, 1.483505, 0.153118)",
        "(-0.236554, 1.482581, 0.148462)",
        "(-0.236554, 1.482581, 0.148462)",
        "(-0.239785, 1.481959, 0.137908)",
        "(-0.240503, 1.482097, 0.135279)",
        "(-0.241971, 1.482895, 0.129905)",
        "(-0.243463, 1.484208, 0.124438)",
        "(-0.244847, 1.486049, 0.119082)",
        "(-0.246116, 1.488548, 0.113868)",
        "(-0.247563, 1.491685, 0.108768)",
        "(-0.248329, 1.493472, 0.106359)",
        "(-0.249757, 1.497273, 0.101737)",
        "(-0.250779, 1.501178, 0.097484)",
        "(-0.251188, 1.505531, 0.093908)",
        "(-0.251364, 1.510405, 0.090956)",
        "(-0.251428, 1.513021, 0.089722)",
        "(-0.251363, 1.518293, 0.087470)",
        "(-0.250879, 1.523518, 0.085567)",
        "(-0.250223, 1.528732, 0.084160)",
        "(-0.249838, 1.534114, 0.083290)",
        "(-0.249712, 1.536777, 0.082990)",
        "(-0.249369, 1.541903, 0.082572)",
        "(-0.248751, 1.546743, 0.082501)",
        "(-0.247944, 1.551431, 0.082885)",
        "(-0.246777, 1.555662, 0.083682)",
        "(-0.246002, 1.557537, 0.084221)",
        "(-0.244516, 1.560996, 0.085482)",
        "(-0.243495, 1.564304, 0.087140)",
        "(-0.242879, 1.567461, 0.089184)",
        "(-0.242179, 1.570203, 0.091641)",
        "(-0.241590, 1.571410, 0.093078)",
        "(-0.239970, 1.573564, 0.096272)",
        "(-0.238135, 1.575591, 0.100014)",
        "(-0.236737, 1.577659, 0.104094)",
        "(-0.235848, 1.579627, 0.108487)",
        "(-0.235487, 1.580447, 0.110756)",
        "(-0.234671, 1.581632, 0.115158)",
        "(-0.233519, 1.582337, 0.119584)",
        "(-0.232082, 1.582596, 0.123968)",
        "(-0.230664, 1.582393, 0.128229)",
        "(-0.230020, 1.582079, 0.130346)",
        "(-0.228887, 1.581219, 0.134633)",
        "(-0.227974, 1.580029, 0.138953)",
        "(-0.227234, 1.578485, 0.143217)",
        "(-0.226505, 1.576433, 0.147361)",
        "(-0.226137, 1.575181, 0.149369)",
        "(-0.225385, 1.572434, 0.153425)",
        "(-0.224653, 1.569373, 0.157426)",
        "(-0.223978, 1.565776, 0.161140)",
        "(-0.223422, 1.561771, 0.164202)",
        "(-0.223180, 1.559547, 0.165573)",
        "(-0.222858, 1.554771, 0.168293)",
        "(-0.222640, 1.549559, 0.170719)",
        "(-0.222509, 1.543873, 0.172761)",
        "(-0.222409, 1.537758, 0.174483)",
        "(-0.222343, 1.534588, 0.175331)",
        "(-0.222229, 1.528312, 0.176912)",
        "(-0.222241, 1.522227, 0.178281)",
        "(-0.222437, 1.516326, 0.179406)",
        "(-0.222839, 1.510729, 0.180094)",
        "(-0.223064, 1.508015, 0.180226)",
        "(-0.223556, 1.502579, 0.179737)",
        "(-0.224124, 1.497060, 0.178421)",
        "(-0.224124, 1.497060, 0.178421)",
        "(-0.225843, 1.487179, 0.175126)",
        "(-0.226403, 1.484918, 0.174060)",
        "(-0.227372, 1.480573, 0.171711)",
        "(-0.227790, 1.478759, 0.170439)",
        "(-0.229309, 1.473791, 0.166707)",
        "(-0.229845, 1.472484, 0.165382)",
        "(-0.230787, 1.470361, 0.162556)",
        "(-0.231364, 1.468788, 0.159099)",
        "(-0.231678, 1.467768, 0.155219)",
        "(-0.231801, 1.467719, 0.151305)",
        "(-0.231885, 1.468528, 0.147283)",
        "(-0.231912, 1.469429, 0.145165)",
        "(-0.231802, 1.471441, 0.140859)",
        "(-0.231653, 1.474111, 0.136370)",
        "(-0.231705, 1.477496, 0.131715)",
        "(-0.231861, 1.481464, 0.127007)",
        "(-0.231858, 1.483623, 0.124760)",
        "(-0.231687, 1.488173, 0.120527)",
        "(-0.231442, 1.493112, 0.116768)",
        "(-0.231200, 1.498431, 0.113536)",
        "(-0.230925, 1.503991, 0.110801)",
        "(-0.230781, 1.506808, 0.109615)",
        "(-0.230497, 1.512405, 0.107439)",
        "(-0.230171, 1.518005, 0.105611)",
        "(-0.229659, 1.523611, 0.104172)",
        "(-0.229076, 1.529184, 0.102938)",
        "(-0.228723, 1.531880, 0.102418)",
        "(-0.228113, 1.537292, 0.101499)",
        "(-0.227895, 1.542812, 0.100843)",
        "(-0.227721, 1.548273, 0.100576)",
        "(-0.227281, 1.553471, 0.100456)",
        "(-0.226868, 1.555988, 0.100507)",
        "(-0.225859, 1.560889, 0.100858)",
        "(-0.224737, 1.565606, 0.101696)",
        "(-0.223989, 1.570328, 0.102916)",
        "(-0.223666, 1.575060, 0.104482)",
        "(-0.223495, 1.577329, 0.105348)",
        "(-0.223104, 1.581591, 0.107233)",
        "(-0.222542, 1.585514, 0.109481)",
        "(-0.221659, 1.589084, 0.112188)",
        "(-0.220307, 1.592250, 0.115432)",
        "(-0.219518, 1.593653, 0.117248)",
        "(-0.218074, 1.596229, 0.121125)",
        "(-0.216912, 1.598437, 0.125244)",
        "(-0.216017, 1.600128, 0.129561)",
        "(-0.215426, 1.601328, 0.133993)",
        "(-0.215229, 1.601749, 0.136245)",
        "(-0.214830, 1.602284, 0.140798)",
        "(-0.214407, 1.602359, 0.145454)",
        "(-0.214047, 1.601938, 0.150172)",
        "(-0.214031, 1.601028, 0.154737)",
        "(-0.214078, 1.600365, 0.156912)",
        "(-0.214057, 1.598701, 0.161183)",
        "(-0.213868, 1.596486, 0.165218)",
        "(-0.213714, 1.593646, 0.168717)",
        "(-0.213927, 1.590215, 0.171583)",
        "(-0.214090, 1.588412, 0.172954)",
        "(-0.214429, 1.584561, 0.175513)",
        "(-0.214596, 1.580418, 0.177772)",
        "(-0.214746, 1.575888, 0.179628)",
        "(-0.215150, 1.570768, 0.181060)",
        "(-0.215500, 1.568067, 0.181635)",
        "(-0.216309, 1.562499, 0.182537)",
        "(-0.217026, 1.556604, 0.183017)",
        "(-0.217536, 1.550409, 0.183155)",
        "(-0.217733, 1.544074, 0.183021)",
        "(-0.217841, 1.540967, 0.182820)",
        "(-0.218078, 1.534824, 0.182115)",
        "(-0.218235, 1.528770, 0.181013)",
        "(-0.218387, 1.522891, 0.179541)",
        "(-0.218624, 1.517127, 0.177555)",
        "(-0.218785, 1.514234, 0.176349)",
        "(-0.218924, 1.508613, 0.173872)",
        "(-0.218907, 1.503506, 0.171421)",
        "(-0.218828, 1.499034, 0.168880)",
        "(-0.218849, 1.495052, 0.166130)",
        "(-0.218897, 1.493171, 0.164745)",
        "(-0.219038, 1.489843, 0.161788)",
        "(-0.219210, 1.487103, 0.158709)",
        "(-0.219180, 1.484713, 0.155295)",
        "(-0.218987, 1.482800, 0.151560)",
        "(-0.218862, 1.482180, 0.149684)",
        "(-0.218714, 1.481382, 0.146018)",
        "(-0.218782, 1.481614, 0.142615)",
        "(-0.218907, 1.482645, 0.139389)",
        "(-0.219103, 1.484358, 0.136228)",
        "(-0.219299, 1.485447, 0.134647)",
        "(-0.219840, 1.488061, 0.131545)",
        "(-0.220429, 1.491396, 0.128597)",
        "(-0.220957, 1.495221, 0.125814)",
        "(-0.221536, 1.499484, 0.123111)",
        "(-0.221842, 1.501683, 0.121774)",
        "(-0.222557, 1.506346, 0.119277)",
        "(-0.223405, 1.511369, 0.117141)",
        "(-0.224237, 1.516550, 0.115327)",
        "(-0.224975, 1.521824, 0.113813)",
        "(-0.225270, 1.524449, 0.113189)",
        "(-0.225637, 1.529544, 0.112081)",
        "(-0.225619, 1.534338, 0.111091)",
        "(-0.225565, 1.538884, 0.110212)",
        "(-0.225858, 1.543326, 0.109507)",
        "(-0.225987, 1.545432, 0.109198)",
        "(-0.226026, 1.549329, 0.108659)",
        "(-0.225868, 1.553104, 0.108338)",
        "(-0.225590, 1.556814, 0.108303)",
        "(-0.224953, 1.560333, 0.108679)",
        "(-0.224601, 1.562079, 0.108902)",
        "(-0.223748, 1.565464, 0.109757)",
        "(-0.222981, 1.568848, 0.110986)",
        "(-0.222297, 1.572188, 0.112506)",
        "(-0.221529, 1.575418, 0.114356)",
        "(-0.221031, 1.576951, 0.115483)",
        "(-0.219871, 1.579895, 0.118058)",
        "(-0.218755, 1.582722, 0.120996)",
        "(-0.218147, 1.585479, 0.124038)",
        "(-0.217893, 1.588168, 0.127104)",
        "(-0.217750, 1.589464, 0.128701)",
        "(-0.217175, 1.591799, 0.132002)",
        "(-0.216383, 1.593819, 0.135500)",
        "(-0.215742, 1.595555, 0.139083)",
        "(-0.215621, 1.596930, 0.142478)",
        "(-0.215760, 1.597423, 0.144084)",
        "(-0.216138, 1.598055, 0.147175)",
        "(-0.216632, 1.598225, 0.149905)",
        "(-0.217025, 1.597694, 0.152322)",
        "(-0.217500, 1.596554, 0.154564)",
        "(-0.217978, 1.595767, 0.155627)",
        "(-0.219210, 1.593714, 0.157770)",
        "(-0.220409, 1.591154, 0.159599)",
        "(-0.221608, 1.587835, 0.161234)",
        "(-0.222656, 1.583838, 0.162680)",
        "(-0.223106, 1.581653, 0.163245)",
        "(-0.223875, 1.576966, 0.164232)",
        "(-0.224531, 1.571940, 0.165035)",
        "(-0.224943, 1.566553, 0.165634)",
        "(-0.224992, 1.560827, 0.165936)",
        "(-0.224941, 1.557909, 0.165962)",
        "(-0.224996, 1.552225, 0.165870)",
        "(-0.225161, 1.546702, 0.165621)",
        "(-0.225301, 1.541097, 0.164973)",
        "(-0.225335, 1.535388, 0.163635)",
        "(-0.225346, 1.532515, 0.162768)",
        "(-0.225435, 1.526960, 0.160922)",
        "(-0.225723, 1.521859, 0.158937)",
        "(-0.226034, 1.517159, 0.156766)",
        "(-0.226034, 1.517159, 0.156766)",
        "(-0.226605, 1.510672, 0.153214)",
        "(-0.227157, 1.506784, 0.150392)",
        "(-0.227562, 1.503112, 0.147247)",
        "(-0.227736, 1.499990, 0.144285)",
        "(-0.227975, 1.497682, 0.141599)",
        "(-0.228179, 1.496834, 0.140346)",
        "(-0.228587, 1.495508, 0.137851)",
        "(-0.228959, 1.494807, 0.135466)",
        "(-0.229396, 1.494754, 0.132987)",
        "(-0.229892, 1.495293, 0.130332)",
        "(-0.230164, 1.495750, 0.129017)",
        "(-0.230164, 1.495750, 0.129017)",
        "(-0.231746, 1.499623, 0.122448)",
        "(-0.232101, 1.501213, 0.121172)",
        "(-0.232563, 1.504243, 0.118674)",
        "(-0.232814, 1.505924, 0.117482)",
        "(-0.233209, 1.509641, 0.115270)",
        "(-0.233495, 1.513784, 0.113306)",
        "(-0.233900, 1.518416, 0.111582)",
        "(-0.234374, 1.523397, 0.110013)",
        "(-0.234591, 1.525936, 0.109325)",
        "(-0.234983, 1.531154, 0.108058)",
        "(-0.235349, 1.536500, 0.106983)",
        "(-0.235514, 1.541772, 0.106064)",
        "(-0.236016, 1.547227, 0.105370)",
        "(-0.236419, 1.550046, 0.105077)",
        "(-0.237033, 1.555589, 0.104535)"
    ],
    "rightHandRotations": [
        "(59.137330, 133.708400, 348.670300)",
        "(59.132620, 133.674000, 348.692000)",
        "(59.130440, 133.618900, 348.688200)",
        "(59.127520, 133.601300, 348.679100)",
        "(59.127520, 133.601300, 348.679100)",
        "(59.121150, 133.545000, 348.625900)",
        "(59.110150, 133.523900, 348.632100)",
        "(59.087980, 133.495200, 348.658400)",
        "(59.087980, 133.495200, 348.658400)",
        "(59.059940, 133.475800, 348.683300)",
        "(59.045350, 133.461800, 348.677400)",
        "(59.015970, 133.452400, 348.671300)",
        "(58.980310, 133.461500, 348.666000)",
        "(58.940630, 133.468000, 348.628900)",
        "(58.926240, 133.467900, 348.609500)",
        "(58.907440, 133.457100, 348.584200)",
        "(58.883450, 133.428600, 348.575400)",
        "(58.866600, 133.373700, 348.564500)",
        "(58.872750, 133.332900, 348.544000)",
        "(58.892080, 133.298500, 348.505600)",
        "(58.939500, 133.229300, 348.426500)",
        "(58.981350, 133.139700, 348.378400)",
        "(59.006840, 133.050900, 348.378300)",
        "(59.021810, 132.961900, 348.369400)",
        "(59.026810, 132.934600, 348.358100)",
        "(59.034130, 132.874400, 348.321600)",
        "(59.034870, 132.731400, 348.277300)",
        "(59.037900, 132.625600, 348.273400)",
        "(59.056970, 132.549100, 348.195200)",
        "(59.054740, 132.534000, 348.176300)",
        "(59.008650, 132.465100, 348.094200)",
        "(58.944870, 132.358500, 347.995500)",
        "(58.898670, 132.232300, 347.884700)",
        "(58.811350, 132.070100, 347.744600)",
        "(58.595710, 131.786900, 347.539000)",
        "(57.631310, 130.701300, 346.660100)",
        "(56.610150, 130.010000, 346.129700)",
        "(55.067820, 128.891600, 345.859900)",
        "(51.283760, 125.348100, 345.361300)",
        "(49.033990, 123.620800, 345.133600)",
        "(49.033990, 123.620800, 345.133600)",
        "(37.412610, 119.716500, 343.715400)",
        "(34.133410, 118.920200, 341.161400)",
        "(33.145840, 118.373100, 339.629700)",
        "(31.245950, 116.767300, 336.675300)",
        "(29.580670, 115.114800, 334.474000)",
        "(28.096150, 113.658600, 332.686600)",
        "(26.544570, 112.561900, 331.076400)",
        "(25.026120, 111.623100, 330.019200)",
        "(24.343380, 111.185200, 329.634200)",
        "(22.976270, 110.445500, 328.928000)",
        "(21.458510, 109.813400, 328.010000)",
        "(19.899630, 109.414000, 327.329300)",
        "(18.470740, 109.160200, 326.713400)",
        "(17.829430, 109.029900, 326.340300)",
        "(16.702930, 108.777700, 325.476300)",
        "(15.718570, 108.672500, 324.393600)",
        "(14.797890, 108.731200, 323.118700)",
        "(13.950460, 108.894200, 321.746100)",
        "(13.567620, 108.996500, 321.134200)",
        "(12.899490, 109.214000, 320.060600)",
        "(12.372430, 109.393400, 318.978900)",
        "(11.460430, 109.565000, 317.813500)",
        "(10.513760, 109.816900, 316.554400)",
        "(10.089110, 109.981000, 315.757400)",
        "(9.454793, 110.343200, 313.922600)",
        "(9.030300, 110.886800, 311.909400)",
        "(8.374569, 111.733500, 309.973600)",
        "(7.358042, 112.636500, 308.278200)",
        "(6.823897, 112.986400, 307.719500)",
        "(5.410624, 113.376700, 306.613000)",
        "(4.231528, 113.670700, 304.984200)",
        "(3.284180, 114.094400, 302.695100)",
        "(2.540866, 114.609500, 300.082600)",
        "(2.240198, 114.890400, 298.810000)",
        "(1.762885, 115.525800, 295.793600)",
        "(1.331144, 116.056000, 292.608800)",
        "(1.222736, 116.494200, 289.203100)",
        "(1.738060, 116.905200, 285.208700)",
        "(2.304632, 116.988800, 282.880900)",
        "(4.006900, 116.886500, 277.822700)",
        "(6.024803, 116.386100, 272.457900)",
        "(7.383176, 115.937700, 268.065400)",
        "(7.173500, 115.748600, 265.322600)",
        "(6.640289, 115.867900, 264.493300)",
        "(4.713074, 116.647100, 264.089100)",
        "(2.335007, 117.783400, 264.069500)",
        "(0.192777, 118.800400, 263.558000)",
        "(358.519300, 119.339600, 262.495200)",
        "(357.795600, 119.425500, 261.965000)",
        "(356.497200, 119.184800, 261.569400)",
        "(354.321600, 120.171300, 261.166000)",
        "(351.936300, 121.442000, 261.828800)",
        "(348.608700, 123.012000, 262.716200)",
        "(346.583300, 123.905800, 263.326700)",
        "(342.069200, 125.845300, 264.869800)",
        "(337.146500, 128.094900, 266.805900)",
        "(331.855200, 130.292600, 268.668200)",
        "(326.382500, 132.436000, 270.269100)",
        "(323.679300, 133.525700, 270.918100)",
        "(318.447700, 135.746200, 271.633400)",
        "(313.395700, 137.819000, 272.027800)",
        "(308.541100, 139.689500, 272.612800)",
        "(304.004400, 141.737800, 272.859300)",
        "(301.858900, 142.600100, 273.111700)",
        "(297.936800, 144.516300, 273.699300)",
        "(294.525300, 146.669100, 274.137100)",
        "(291.075600, 148.812700, 274.188000)",
        "(288.069800, 151.514500, 273.142200)",
        "(286.711400, 153.206500, 272.216900)",
        "(284.285900, 157.104900, 269.757200)",
        "(282.759700, 160.043900, 268.017500)",
        "(281.148900, 163.404100, 265.701300)",
        "(279.799700, 165.893100, 264.010800)",
        "(279.130100, 166.730300, 263.575600)",
        "(277.793900, 169.379800, 261.962200)",
        "(276.565900, 173.458100, 258.959700)",
        "(275.287900, 175.965600, 257.280100)",
        "(273.881300, 173.793100, 260.298800)",
        "(273.210500, 171.754200, 262.773800)",
        "(272.034700, 164.520900, 270.740500)",
        "(271.188600, 141.670200, 294.489800)",
        "(271.010100, 97.524270, 339.472500)",
        "(271.202000, 61.816740, 15.640790)",
        "(271.396600, 49.745000, 27.843130)",
        "(272.263100, 47.501040, 30.619710)",
        "(273.339800, 49.448450, 29.563400)",
        "(273.928700, 51.420340, 28.377010)",
        "(274.093300, 51.452800, 28.305600)",
        "(274.406900, 51.570300, 28.466300)",
        "(275.165300, 51.217870, 29.816620)",
        "(276.040100, 53.400620, 28.580440)",
        "(276.480300, 56.914800, 25.505910)",
        "(276.566200, 59.586300, 22.636120)",
        "(276.692400, 60.471130, 21.735460)",
        "(277.185600, 60.298670, 22.266800)",
        "(278.244000, 58.008700, 25.649580)",
        "(278.927500, 57.586440, 26.711360)",
        "(278.815700, 60.996810, 23.052250)",
        "(278.817000, 63.457040, 20.465070)",
        "(279.127700, 68.732500, 15.151620)",
        "(279.152900, 69.773710, 14.422690)",
        "(279.264100, 74.898300, 9.397865)",
        "(279.050100, 80.491480, 3.092566)",
        "(278.967800, 83.189610, 359.965900)",
        "(278.939300, 85.119150, 357.319700)",
        "(278.945100, 81.213960, 1.271391)",
        "(279.060500, 76.090320, 6.818820)",
        "(279.294800, 74.623870, 8.345007)",
        "(279.414400, 74.360490, 8.511480)",
        "(279.485600, 75.859330, 6.496281)",
        "(279.445600, 76.038090, 6.263823)",
        "(279.432500, 75.543530, 6.981318)",
        "(279.512000, 74.945070, 7.791470)",
        "(279.514600, 74.751920, 8.111434)",
        "(279.536200, 74.978920, 7.962103)",
        "(279.675900, 74.877850, 8.115084)",
        "(279.723500, 73.782440, 9.497861)",
        "(279.866100, 72.947590, 10.478220)",
        "(280.065000, 72.443440, 11.175770)",
        "(280.302600, 74.436220, 9.131412)",
        "(280.557200, 77.509730, 5.761604)",
        "(280.700900, 79.864080, 3.258257)",
        "(280.751200, 79.802850, 3.366038)",
        "(280.690300, 79.468560, 3.780242)",
        "(280.469600, 79.248260, 4.096700)",
        "(280.439900, 79.549670, 3.875349)",
        "(280.534300, 80.153740, 3.396053)",
        "(280.806700, 80.931370, 2.769438)",
        "(280.914600, 81.057540, 2.793929)",
        "(280.966900, 81.236500, 2.864158)",
        "(280.999900, 81.256250, 2.854023)",
        "(281.049900, 80.891590, 3.240779)",
        "(281.160600, 79.973130, 4.348317)",
        "(281.223800, 79.630800, 4.756211)",
        "(281.238500, 79.358330, 5.230677)",
        "(281.257500, 79.337020, 5.451842)",
        "(281.289700, 79.344520, 5.594772)",
        "(281.289700, 79.344520, 5.594772)",
        "(281.185700, 79.318050, 5.648505)",
        "(281.148800, 79.687550, 5.342860)",
        "(281.103500, 80.896030, 4.159227)",
        "(281.036500, 81.615970, 3.402179)",
        "(281.036500, 81.615970, 3.402179)",
        "(280.875100, 81.004180, 4.162255)",
        "(280.797000, 80.641530, 4.528994)",
        "(280.749000, 80.252080, 4.955844)",
        "(280.759900, 79.286400, 6.067394)",
        "(280.844600, 78.557400, 6.755444)",
        "(280.849100, 78.236680, 7.025543)",
        "(280.697600, 76.881910, 8.329447)",
        "(280.517500, 74.816420, 10.444580)",
        "(280.440900, 73.195640, 12.123120)",
        "(280.358000, 72.734060, 12.563350)",
        "(280.338400, 72.689350, 12.514180)",
        "(280.272100, 72.406140, 12.659840)",
        "(280.136200, 71.045360, 13.997190)",
        "(280.032300, 69.172390, 15.839780)",
        "(279.810300, 67.194810, 17.801670)",
        "(279.703400, 66.588330, 18.334880)",
        "(279.556900, 65.103610, 19.647520)",
        "(279.409600, 63.355410, 21.369780)",
        "(279.308400, 61.587600, 23.083020)",
        "(279.308400, 61.587600, 23.083020)",
        "(278.914700, 59.395070, 25.083870)",
        "(278.592600, 56.712130, 27.594740)",
        "(278.197100, 52.530540, 31.913210)",
        "(277.810800, 48.717610, 35.809600)",
        "(277.810800, 48.717610, 35.809600)",
        "(277.350700, 44.731890, 40.026800)",
        "(276.953600, 41.392740, 43.813010)",
        "(276.494800, 36.489490, 49.198480)",
        "(276.024200, 33.708580, 52.579540)",
        "(275.544000, 35.612590, 51.185870)",
        "(275.167300, 37.144440, 49.883950)",
        "(274.395500, 40.955300, 46.400440)",
        "(273.644400, 38.468570, 49.389270)",
        "(273.054000, 33.750210, 54.891370)",
        "(273.054000, 33.750210, 54.891370)",
        "(272.334400, 30.488130, 59.143540)",
        "(271.799700, 29.059440, 61.157630)",
        "(271.385700, 28.452000, 62.329330)",
        "(270.991100, 20.762560, 70.622860)",
        "(270.991100, 20.762560, 70.622860)",
        "(270.614800, 15.951160, 76.342410)",
        "(270.281200, 32.897610, 59.830380)",
        "(270.312800, 135.399900, 317.594300)",
        "(270.624900, 148.866300, 304.583300)",
        "(270.891800, 151.698100, 302.261500)",
        "(271.069000, 149.507400, 304.644600)",
        "(271.502400, 150.473600, 304.069700)",
        "(271.873700, 152.584900, 302.243000)",
        "(272.242600, 157.615500, 297.366300)",
        "(272.420900, 162.043900, 293.282600)",
        "(272.381500, 163.672800, 291.891800)",
        "(272.211500, 166.498500, 289.656000)",
        "(272.217200, 166.892700, 289.705800)",
        "(272.330400, 163.926800, 292.883300)",
        "(272.307300, 161.713900, 295.485000)",
        "(272.276400, 159.673800, 297.760300)",
        "(272.369400, 156.553800, 301.223100)",
        "(272.695700, 152.757500, 305.169900)",
        "(273.024800, 151.848400, 306.116000)",
        "(273.254300, 145.529400, 312.579300)",
        "(273.304200, 142.280400, 316.058600)",
        "(273.395000, 138.507000, 320.175000)",
        "(273.769500, 133.795600, 325.047500)",
        "(274.180800, 129.551400, 329.319600)",
        "(274.457400, 127.665100, 331.228100)",
        "(275.048500, 125.291000, 333.555000)",
        "(275.667900, 123.525000, 335.356400)",
        "(276.195700, 122.119300, 336.874700)",
        "(276.679800, 121.857800, 337.299800)",
        "(277.378700, 121.306700, 337.826500)",
        "(277.685400, 121.278800, 337.755600)",
        "(278.394900, 121.528700, 337.458500)",
        "(278.999600, 120.064900, 338.963900)",
        "(279.340700, 120.125400, 338.770300)",
        "(279.340700, 120.125400, 338.770300)",
        "(279.750500, 118.909900, 339.927600)",
        "(280.111500, 118.318800, 340.594100)",
        "(280.546800, 119.941400, 338.797900)",
        "(280.840100, 120.322700, 338.102500)",
        "(280.840100, 120.322700, 338.102500)",
        "(280.888100, 116.330200, 342.274300)",
        "(281.045300, 114.647000, 343.836700)",
        "(281.322600, 114.947000, 343.206200)",
        "(281.542500, 115.618100, 342.217000)",
        "(281.637300, 116.655900, 340.860900)",
        "(281.718400, 116.850000, 340.529800)",
        "(281.712200, 115.909200, 341.222000)",
        "(281.668500, 114.630300, 342.465200)",
        "(281.587300, 113.822700, 343.205300)",
        "(281.600500, 116.247700, 340.435100)",
        "(281.625900, 117.664000, 338.796400)",
        "(281.586900, 119.092900, 336.943200)",
        "(281.404800, 117.221300, 338.541200)",
        "(281.024600, 115.101000, 340.737600)",
        "(280.920600, 116.839200, 338.842000)",
        "(281.022400, 118.488400, 336.887900)",
        "(281.294000, 120.893400, 333.876200)",
        "(281.487100, 121.271400, 333.222600)",
        "(281.412300, 120.347000, 333.869400)",
        "(281.422400, 119.241500, 334.708600)",
        "(281.407000, 118.928500, 334.853600)",
        "(281.486700, 118.802700, 334.483000)",
        "(281.944900, 118.245000, 334.391900)",
        "(282.671200, 118.360300, 333.636300)",
        "(283.344600, 118.743600, 332.477400)",
        "(283.525400, 118.427300, 332.509700)",
        "(283.598300, 117.438100, 333.010300)",
        "(283.616500, 116.634400, 333.075700)",
        "(283.761500, 115.903400, 332.970800)",
        "(283.754800, 114.549900, 333.624200)",
        "(283.628200, 113.363500, 334.397300)",
        "(283.284700, 111.345300, 335.655800)",
        "(282.883000, 111.176600, 334.993300)",
        "(282.612900, 110.503700, 334.765400)",
        "(282.078300, 109.911700, 334.908300)",
        "(281.795400, 109.501200, 335.001900)",
        "(281.247300, 108.843000, 334.973700)",
        "(280.567300, 108.697800, 334.572800)",
        "(279.896600, 109.087000, 333.674100)",
        "(279.384900, 109.044200, 333.277300)",
        "(279.138600, 108.718500, 333.485600)",
        "(278.767000, 108.290400, 333.540000)",
        "(278.211900, 108.698200, 332.725800)",
        "(277.344100, 109.965900, 331.218100)",
        "(276.699400, 110.096300, 330.839200)",
        "(276.514800, 110.799100, 329.949500)",
        "(276.051100, 113.525300, 326.952400)",
        "(275.391100, 117.234200, 323.451300)",
        "(274.733300, 122.424200, 318.422400)",
        "(274.279900, 126.546300, 314.161700)",
        "(274.046800, 127.948000, 312.768300)",
        "(273.463600, 129.924500, 310.764400)",
        "(272.814800, 134.981100, 305.647700)",
        "(272.342800, 147.209700, 293.472400)",
        "(272.206900, 150.385700, 290.240000)",
        "(272.117900, 152.255600, 288.433000)",
        "(271.702300, 158.722500, 282.342400)",
        "(271.474100, 164.143800, 276.733500)",
        "(271.511000, 165.177900, 275.499200)",
        "(271.483500, 168.305700, 272.657100)",
        "(271.558500, 175.683200, 265.521700)",
        "(271.692600, 185.223800, 256.225400)",
        "(271.828200, 198.464200, 243.509200)",
        "(271.865800, 214.498300, 227.932100)",
        "(272.243000, 221.983800, 220.756700)",
        "(272.466100, 223.618400, 219.163200)",
        "(272.813500, 228.695500, 214.518500)",
        "(273.022600, 232.369800, 211.281600)",
        "(273.253800, 236.677700, 207.211600)",
        "(273.253800, 236.677700, 207.211600)",
        "(273.610400, 241.868100, 202.569800)",
        "(273.689000, 241.131500, 203.575900)",
        "(273.620300, 240.748800, 204.147200)",
        "(273.660700, 240.400200, 204.781900)",
        "(273.742800, 238.709800, 206.830900)",
        "(273.726800, 238.550500, 207.147700)",
        "(273.793300, 238.792300, 207.276900)",
        "(273.767000, 239.658800, 206.685000)",
        "(273.930600, 239.222800, 207.390900)",
        "(274.036800, 237.790000, 209.278900)",
        "(274.074900, 237.457600, 209.921400)",
        "(274.141900, 236.263800, 211.467000)",
        "(274.187300, 235.117800, 212.874900)",
        "(274.138900, 232.495100, 215.722600)",
        "(274.119800, 229.663200, 218.760600)",
        "(274.088700, 229.477200, 219.119700)",
        "(274.042500, 230.736200, 218.313200)",
        "(273.942200, 231.583000, 217.832000)",
        "(273.830800, 229.721800, 219.911400)",
        "(273.835900, 227.202200, 222.737500)",
        "(273.799200, 226.644200, 223.454500)",
        "(273.703300, 226.933400, 223.576600)",
        "(273.644700, 224.935300, 225.860700)",
        "(273.683900, 222.193000, 228.898500)",
        "(273.612500, 220.098000, 231.237100)",
        "(273.523300, 220.236300, 231.238700)",
        "(273.414300, 220.893900, 230.868100)",
        "(273.272600, 218.036400, 233.981000)",
        "(273.245200, 213.692200, 238.605400)",
        "(273.277900, 208.498900, 244.007800)",
        "(273.309100, 206.362000, 246.359100)",
        "(273.303600, 199.994900, 253.100700)",
        "(273.391700, 193.963900, 259.447600)",
        "(273.453800, 188.512500, 265.233500)",
        "(273.625600, 182.264600, 271.826900)",
        "(273.875100, 178.526600, 275.588200)",
        "(274.434600, 173.019400, 281.231400)",
        "(274.594800, 167.354900, 287.290900)",
        "(274.889800, 162.903600, 292.076800)",
        "(275.356600, 158.967800, 296.057300)",
        "(275.539200, 156.716600, 298.381700)",
        "(275.791900, 151.650100, 303.586400)",
        "(276.188000, 149.318300, 306.039100)",
        "(276.600700, 147.564700, 307.769800)",
        "(276.765300, 145.210000, 310.185000)",
        "(277.203800, 141.174200, 314.436800)",
        "(277.926500, 140.352600, 315.002000)",
        "(278.437200, 139.504600, 315.762500)",
        "(278.682500, 137.264500, 318.002200)",
        "(278.818100, 136.747000, 318.490800)",
        "(279.102400, 135.192700, 319.962500)",
        "(279.183800, 133.913300, 321.154800)",
        "(279.524200, 134.623800, 320.253000)",
        "(280.049700, 135.610900, 318.952500)",
        "(280.108700, 136.256600, 318.252600)",
        "(280.097500, 136.295800, 318.165800)",
        "(280.153300, 135.569600, 318.732200)",
        "(280.277400, 134.774500, 319.310600)",
        "(280.511100, 133.823700, 320.048800)",
        "(280.511100, 133.823700, 320.048800)",
        "(280.937600, 133.747100, 319.790300)",
        "(281.196700, 134.254200, 318.896800)",
        "(281.286600, 133.335100, 319.630700)",
        "(281.330000, 131.767700, 320.978000)",
        "(281.607400, 130.499700, 321.969900)",
        "(281.849100, 130.572600, 321.740800)",
        "(282.270600, 130.885500, 320.974200)",
        "(282.530900, 130.119100, 321.438900)",
        "(282.700500, 129.088800, 322.032100)",
        "(282.862900, 127.482400, 323.292500)",
        "(282.890600, 126.217700, 324.321000)",
        "(282.946900, 123.844400, 326.183500)",
        "(283.150100, 122.870800, 326.559500)",
        "(283.571600, 122.209200, 326.556600)",
        "(283.789700, 122.077400, 326.398600)",
        "(284.194000, 121.820200, 325.848500)",
        "(284.094000, 120.363700, 326.570300)",
        "(283.920300, 118.799800, 327.503300)",
        "(283.950900, 118.253400, 327.220500)",
        "(283.919500, 118.001700, 326.814900)",
        "(283.784500, 118.025900, 326.485000)",
        "(283.404500, 118.050400, 325.836800)",
        "(283.020400, 118.160900, 325.126400)",
        "(282.798400, 117.709900, 324.987500)",
        "(282.465400, 117.080700, 325.149400)",
        "(282.186300, 116.831500, 325.216900)",
        "(281.582300, 116.935500, 324.708300)",
        "(281.035500, 117.399100, 323.765000)",
        "(280.504700, 117.198000, 323.613200)",
        "(280.273100, 117.013000, 323.627700)",
        "(279.872500, 116.548500, 323.875300)",
        "(279.356900, 117.097000, 323.091300)",
        "(278.763100, 118.078100, 321.820700)",
        "(278.221200, 118.408900, 321.385900)",
        "(278.048000, 118.318000, 321.528400)",
        "(277.866500, 118.057800, 321.840700)",
        "(277.549900, 118.079600, 321.884200)",
        "(277.003600, 118.197600, 321.646700)",
        "(276.195000, 118.756800, 320.992600)",
        "(275.878200, 119.225400, 320.465300)",
        "(275.526100, 120.527600, 319.138000)",
        "(275.278400, 121.286000, 318.501800)",
        "(274.867000, 125.238700, 314.451500)",
        "(274.289000, 129.353800, 310.349300)",
        "(274.023100, 130.399400, 309.313000)",
        "(273.576500, 132.526400, 307.163600)",
        "(273.308800, 135.535000, 304.105500)",
        "(272.962000, 136.278000, 303.498000)",
        "(272.555100, 139.435000, 300.489400)",
        "(272.405200, 140.634700, 299.320100)",
        "(272.101000, 144.224800, 295.710800)",
        "(271.752000, 152.366300, 287.721400)",
        "(271.308000, 162.466000, 277.868200)",
        "(271.038700, 178.967000, 261.651400)",
        "(271.036300, 185.023800, 255.676600)",
        "(271.087900, 194.223600, 246.646000)",
        "(271.311500, 202.449700, 238.665600)",
        "(271.450600, 211.486600, 230.084700)",
        "(271.580200, 220.095300, 222.012300)",
        "(271.674000, 220.859600, 221.442900)",
        "(271.960500, 219.009200, 223.645700)",
        "(272.105600, 221.877700, 221.296300)",
        "(272.350000, 225.220600, 218.502600)",
        "(272.570900, 225.607800, 218.627100)",
        "(272.728100, 224.684400, 219.817300)",
        "(273.019600, 222.448000, 222.535800)",
        "(273.198800, 219.933600, 225.580900)",
        "(273.427100, 217.701600, 228.327200)",
        "(273.630200, 218.278500, 228.244300)",
        "(273.744100, 217.881400, 228.872800)",
        "(273.943500, 217.254300, 230.014600)",
        "(274.088900, 216.021800, 231.649100)",
        "(274.244600, 213.671100, 234.521700)",
        "(274.433200, 210.769700, 237.776900)",
        "(274.491200, 209.445800, 239.230500)",
        "(274.565900, 208.138700, 240.931200)",
        "(274.579700, 208.356200, 241.197100)",
        "(274.618100, 207.245300, 242.764400)",
        "(274.810100, 203.426400, 246.895200)",
        "(274.935400, 200.857100, 249.600200)",
        "(275.098900, 197.580600, 253.230500)",
        "(275.065800, 196.818200, 254.471100)",
        "(275.102200, 194.083100, 257.547300)",
        "(275.137500, 189.119400, 262.770300)",
        "(275.164700, 187.085300, 264.982500)",
        "(275.303600, 184.275600, 268.115200)",
        "(275.377900, 180.883800, 271.809500)",
        "(275.553400, 177.376400, 275.578200)",
        "(275.942400, 174.490700, 278.621200)",
        "(276.131100, 172.890100, 280.264300)",
        "(276.131100, 172.890100, 280.264300)",
        "(276.398700, 169.980400, 283.253300)",
        "(276.588800, 163.076000, 290.685300)",
        "(276.974000, 160.635800, 293.251500)",
        "(277.263100, 159.467500, 294.418800)",
        "(277.729200, 156.856400, 297.012300)",
        "(277.923500, 153.563500, 300.475300)",
        "(278.107100, 150.391100, 303.724900)",
        "(278.530200, 148.158900, 305.983200)",
        "(278.756900, 146.792400, 307.336200)",
        "(279.119800, 143.720100, 310.412700)",
        "(279.477500, 140.081900, 314.101200)",
        "(279.795900, 138.130300, 316.041000)",
        "(280.373100, 137.527200, 316.504300)",
        "(280.735900, 137.277500, 316.675100)",
        "(281.347800, 136.172500, 317.674600)",
        "(281.811800, 134.206700, 319.501300)",
        "(282.167700, 133.064900, 320.509700)",
        "(282.608400, 132.515000, 320.781600)",
        "(282.864800, 132.702500, 320.375900)",
        "(283.345600, 132.214400, 320.504500)",
        "(283.591300, 130.880200, 321.659800)",
        "(283.847200, 130.065800, 322.337300)",
        "(284.234600, 129.641200, 322.445500)",
        "(284.390700, 129.407000, 322.509900)",
        "(284.604000, 128.886200, 322.648900)",
        "(284.773300, 128.113700, 323.149400)",
        "(284.951500, 127.148900, 323.815600)",
        "(285.318400, 126.283400, 324.255300)",
        "(285.573700, 125.778400, 324.543800)",
        "(285.933900, 124.590900, 325.240100)",
        "(286.100300, 123.104400, 326.353200)",
        "(286.295700, 121.709800, 327.410300)",
        "(286.646600, 121.306200, 327.247000)",
        "(286.801600, 121.146600, 327.081800)",
        "(286.817600, 119.979400, 327.765500)",
        "(286.826500, 119.333500, 327.878900)",
        "(286.986100, 118.925200, 327.749400)",
        "(287.117000, 118.185600, 327.891800)",
        "(287.128900, 117.967200, 327.792600)",
        "(287.106600, 117.633100, 327.469300)",
        "(287.009200, 117.200800, 327.325300)",
        "(286.974700, 116.700200, 327.185800)",
        "(286.721100, 115.905100, 327.350600)",
        "(286.518700, 115.266300, 327.639600)",
        "(286.089300, 115.002000, 327.178000)",
        "(285.699000, 114.626600, 326.745100)",
        "(285.082100, 113.904200, 326.770900)",
        "(284.370900, 113.264400, 326.841300)",
        "(284.006000, 113.262500, 326.552800)",
        "(283.267800, 113.266200, 325.979500)",
        "(282.597900, 113.455600, 325.287900)",
        "(281.942500, 114.558400, 323.741300)",
        "(281.217200, 115.474400, 322.456700)",
        "(280.801700, 115.975500, 321.854300)",
        "(280.092900, 117.619000, 319.947000)",
        "(279.370000, 119.333800, 318.002800)",
        "(278.460800, 120.663700, 316.545500)",
        "(277.645300, 121.186300, 316.010300)",
        "(277.295600, 121.802700, 315.380000)",
        "(276.766700, 121.956800, 315.346400)",
        "(276.286300, 122.669700, 314.711200)",
        "(275.635400, 124.778800, 312.479900)",
        "(275.014200, 126.057700, 311.225400)",
        "(274.719300, 126.599500, 310.679800)",
        "(274.056000, 127.510900, 309.769100)",
        "(273.450800, 128.437400, 308.972700)",
        "(272.997300, 128.666800, 308.890600)",
        "(272.726500, 132.829200, 304.860000)",
        "(272.670000, 137.714000, 299.917100)",
        "(272.407900, 143.359000, 294.401500)",
        "(272.113400, 148.440100, 289.653400)",
        "(271.919300, 150.887100, 287.490100)",
        "(271.690000, 158.296000, 280.351200)",
        "(271.573700, 165.384400, 273.415500)",
        "(271.386800, 179.656000, 259.487200)",
        "(271.410300, 188.862900, 250.569800)",
        "(271.403300, 186.252600, 253.574800)",
        "(271.287800, 189.593800, 250.790900)",
        "(271.253500, 193.913900, 246.701600)",
        "(271.436400, 204.029000, 236.941600)",
        "(271.447300, 213.716600, 227.776900)",
        "(271.562200, 225.604000, 216.421000)",
        "(271.814600, 229.457100, 212.988900)",
        "(272.010100, 227.364700, 215.338000)",
        "(272.319700, 220.590700, 222.473500)",
        "(272.578600, 220.402600, 223.036300)",
        "(272.848400, 224.386100, 219.684600)",
        "(273.011400, 223.443200, 221.138700)",
        "(273.137000, 221.101400, 223.765100)",
        "(273.436700, 214.452300, 230.927300)",
        "(273.706700, 209.739700, 236.097500)",
        "(273.920000, 208.702500, 237.640300)",
        "(273.920000, 208.702500, 237.640300)",
        "(274.220900, 207.911000, 239.204100)",
        "(274.377900, 204.938600, 242.731000)",
        "(274.634000, 200.134500, 247.987400)",
        "(274.779800, 197.642200, 251.054300)",
        "(274.872400, 196.312000, 252.931500)",
        "(274.939400, 195.083500, 254.389900)",
        "(275.082000, 190.473400, 259.343800)",
        "(275.176500, 186.365200, 263.863900)",
        "(275.193100, 182.227200, 268.529800)",
        "(275.548100, 178.635300, 272.440500)",
        "(275.780500, 176.868800, 274.360500)",
        "(276.120500, 172.326900, 279.264600)",
        "(276.522900, 168.028200, 283.952400)",
        "(276.913100, 164.303400, 287.993000)",
        "(277.254300, 161.381900, 291.191500)",
        "(277.503500, 160.231600, 292.430500)",
        "(278.076900, 157.668500, 295.194200)",
        "(278.447500, 154.002900, 299.260700)",
        "(278.919200, 150.572400, 303.027000)",
        "(279.540900, 148.247800, 305.434900)",
        "(279.832700, 147.148100, 306.447900)",
        "(280.237400, 145.339600, 308.339500)",
        "(280.520000, 142.776000, 311.181200)",
        "(280.871300, 139.706800, 314.375000)",
        "(281.207300, 137.650400, 316.542300)",
        "(281.529400, 136.706700, 317.429400)",
        "(282.058900, 136.112300, 318.037800)",
        "(282.502200, 135.363600, 318.833300)",
        "(282.958600, 134.359900, 319.826000)",
        "(283.233900, 133.929600, 320.223100)",
        "(283.412700, 133.739000, 320.358800)",
        "(283.847200, 133.196900, 320.680700)",
        "(284.283800, 132.809300, 320.855700)",
        "(284.754100, 132.260500, 321.217300)",
        "(285.188400, 131.941000, 321.318600)",
        "(285.390400, 131.895600, 321.219000)",
        "(285.587800, 131.341300, 321.492000)",
        "(285.728900, 130.209000, 322.327800)",
        "(285.984800, 129.724100, 322.495300)",
        "(286.377000, 130.639500, 320.962100)",
        "(286.589700, 131.071900, 320.259600)",
        "(286.898700, 131.389900, 319.521000)",
        "(287.089800, 130.956000, 319.468200)",
        "(287.180700, 129.766600, 320.065300)",
        "(287.304000, 128.833700, 320.334200)",
        "(287.547300, 128.373300, 320.368800)",
        "(288.222400, 126.772200, 321.084900)",
        "(288.651400, 125.121300, 321.925800)",
        "(288.990400, 123.706800, 322.416400)",
        "(289.161400, 122.484000, 322.752100)",
        "(289.152300, 121.911900, 322.858600)",
        "(288.964900, 120.697200, 323.181700)",
        "(288.770900, 120.042000, 323.217000)",
        "(288.741100, 119.741200, 322.736500)",
        "(288.512000, 119.529000, 322.294300)",
        "(288.337600, 119.268400, 322.259400)",
        "(287.905800, 119.178400, 321.718700)",
        "(287.585100, 118.657800, 321.501600)",
        "(287.044800, 118.155300, 321.491400)",
        "(286.455200, 117.847100, 321.386400)",
        "(286.215100, 117.979200, 320.977400)",
        "(285.638500, 118.708700, 319.746500)",
        "(284.842700, 119.559300, 318.605400)",
        "(284.070300, 119.491500, 318.339900)",
        "(283.358900, 120.729700, 317.013000)",
        "(283.083600, 121.269900, 316.243800)",
        "(282.334500, 122.069300, 315.203800)",
        "(281.578000, 123.609300, 313.599800)",
        "(280.988400, 124.813200, 312.205900)",
        "(280.160400, 125.590400, 311.349600)",
        "(279.745900, 126.581600, 310.364700)",
        "(279.110800, 128.271600, 308.618200)",
        "(278.501400, 129.888600, 306.914200)",
        "(277.920000, 131.172800, 305.681600)",
        "(277.535700, 134.392100, 302.457200)",
        "(277.308200, 136.571900, 300.348600)",
        "(276.750800, 140.304100, 296.697800)",
        "(276.750800, 140.304100, 296.697800)",
        "(276.242500, 144.666200, 292.475200)",
        "(275.477700, 151.803300, 285.911800)",
        "(275.345600, 152.982000, 284.803600)",
        "(274.885900, 157.470700, 280.724000)",
        "(274.510900, 160.862700, 277.815200)",
        "(274.429000, 164.857500, 274.080100)",
        "(274.222400, 168.429400, 270.842900)",
        "(274.074900, 170.871600, 268.663300)",
        "(273.955900, 177.246100, 262.694900)",
        "(273.841000, 183.726900, 256.683500)",
        "(273.859300, 187.411900, 253.474700)",
        "(274.045700, 188.433900, 252.716600)",
        "(274.108100, 188.719700, 252.566300)",
        "(274.133900, 188.661700, 253.066200)",
        "(274.337400, 187.966300, 254.049500)",
        "(274.678300, 192.394100, 250.501300)",
        "(274.599500, 195.462400, 248.158900)",
        "(274.593800, 197.119700, 246.872000)",
        "(274.776400, 199.814000, 244.692100)",
        "(275.178300, 201.065400, 244.032600)",
        "(275.525900, 200.346400, 245.260100)",
        "(275.726300, 201.152200, 244.957300)",
        "(275.745700, 202.159700, 244.204600)",
        "(275.809100, 204.471900, 242.513400)",
        "(275.986100, 203.798500, 243.649700)",
        "(276.318100, 201.702400, 246.042100)",
        "(276.391700, 201.446200, 246.744000)",
        "(276.343000, 201.723500, 246.743800)",
        "(276.325400, 200.924800, 248.037300)",
        "(276.387800, 199.375800, 249.970700)",
        "(276.297300, 197.250900, 252.564000)",
        "(276.052500, 195.601500, 254.664400)",
        "(275.895900, 195.276700, 255.262800)",
        "(275.521900, 195.327700, 255.682000)",
        "(275.291300, 193.788700, 257.619000)",
        "(275.332900, 189.675500, 262.019000)",
        "(275.441200, 184.969100, 267.133100)",
        "(275.375500, 182.781400, 269.639400)",
        "(275.321000, 177.882700, 275.059400)",
        "(275.634500, 173.761600, 279.426100)",
        "(276.160900, 169.705900, 283.744400)",
        "(276.728900, 166.759800, 286.720600)",
        "(276.919500, 165.337300, 288.270400)",
        "(277.332500, 162.753600, 291.219600)",
        "(277.999100, 159.654800, 294.323800)",
        "(278.244700, 158.632200, 295.488400)",
        "(278.244700, 158.632200, 295.488400)",
        "(279.227600, 154.124500, 300.329900)",
        "(279.544400, 152.510500, 302.119500)",
        "(280.004700, 150.046700, 304.806800)",
        "(280.702500, 148.389200, 306.436000)",
        "(281.374300, 146.600300, 308.197400)",
        "(281.567200, 145.532300, 309.338300)",
        "(281.824000, 143.407900, 311.314000)",
        "(282.094600, 140.827400, 313.720100)",
        "(282.525400, 138.449100, 315.842000)",
        "(282.954000, 136.831700, 316.997700)",
        "(283.120100, 136.349100, 317.260500)",
        "(283.378800, 134.407700, 318.734400)",
        "(283.598600, 132.698300, 320.103300)",
        "(284.074900, 131.736700, 320.610700)",
        "(284.706300, 132.110100, 319.717600)",
        "(285.001400, 132.277600, 319.251300)",
        "(285.412000, 131.196000, 319.756000)",
        "(285.611700, 130.215400, 320.292500)",
        "(286.116700, 129.664600, 320.208300)",
        "(286.566900, 129.046000, 320.219900)",
        "(286.700500, 128.661800, 320.286900)",
        "(286.737800, 127.495700, 320.781600)",
        "(286.822100, 126.313700, 321.433600)",
        "(287.247700, 125.347200, 321.776800)",
        "(287.737700, 124.607400, 321.793400)",
        "(287.867600, 123.946400, 322.133900)",
        "(288.006900, 122.473700, 323.010900)",
        "(288.202400, 121.202300, 323.657100)",
        "(288.452300, 120.183500, 324.076700)",
        "(288.647600, 119.378700, 324.269700)",
        "(288.664100, 119.169600, 324.211700)",
        "(288.683500, 118.753000, 324.235000)",
        "(288.895000, 118.296200, 324.321400)",
        "(289.028100, 117.740200, 324.404400)",
        "(288.879300, 117.472800, 324.245000)",
        "(288.776400, 117.389000, 324.077500)",
        "(288.548200, 118.106500, 323.032600)",
        "(288.385000, 119.297900, 321.353600)",
        "(288.134600, 119.993700, 320.306100)",
        "(287.719000, 120.270200, 319.667300)",
        "(287.485500, 120.586500, 319.100900)",
        "(286.899200, 120.762600, 318.481400)",
        "(286.229800, 120.581700, 318.451300)",
        "(285.762100, 120.959200, 317.767700)",
        "(285.216500, 121.375100, 317.083600)",
        "(284.811400, 121.678200, 316.672400)",
        "(284.002200, 122.286300, 315.884800)",
        "(283.242600, 123.210300, 314.909300)",
        "(282.745300, 124.593600, 313.330900)",
        "(282.123400, 126.432700, 311.185000)",
        "(281.678700, 126.883400, 310.700400)",
        "(280.793500, 128.507100, 309.033500)",
        "(280.064300, 130.363000, 307.185800)",
        "(279.645200, 132.165800, 305.279200)",
        "(279.315900, 134.226900, 303.267100)",
        "(279.113800, 135.221500, 302.351900)",
        "(279.113800, 135.221500, 302.351900)",
        "(278.021400, 140.814100, 296.982100)",
        "(277.442700, 142.831200, 295.138400)",
        "(276.984200, 145.557700, 292.686900)",
        "(276.796500, 146.636100, 291.683500)",
        "(276.427200, 147.662600, 290.983800)",
        "(276.021700, 150.042300, 288.915500)",
        "(275.632800, 153.257500, 285.907000)",
        "(275.346100, 155.662500, 283.864400)",
        "(275.238400, 156.643200, 283.030000)",
        "(274.980100, 158.712600, 281.312100)",
        "(274.620300, 161.767200, 278.663500)",
        "(274.422500, 166.582400, 274.114600)",
        "(274.448900, 171.113800, 269.953900)",
        "(274.505300, 173.706300, 267.532200)",
        "(274.638100, 176.349200, 265.183700)",
        "(274.827900, 178.543100, 263.329800)",
        "(274.800200, 183.579500, 258.761100)",
        "(274.786500, 189.046300, 253.963000)",
        "(274.893100, 189.532000, 253.679500)",
        "(275.226700, 188.610900, 254.897600)",
        "(275.496900, 188.231300, 255.755100)",
        "(275.644700, 189.895600, 254.764500)",
        "(275.876500, 191.773400, 253.510600)",
        "(276.089300, 191.363900, 254.247400)",
        "(276.547600, 188.765700, 257.318600)",
        "(276.904900, 187.920300, 258.689200)",
        "(277.157900, 188.176300, 258.991300)",
        "(277.240800, 187.708300, 260.142900)",
        "(277.216800, 186.617000, 261.604600)",
        "(277.395100, 185.075400, 263.745500)",
        "(277.693200, 183.324700, 265.834800)",
        "(277.847300, 181.068300, 268.641600)",
        "(277.935800, 178.812600, 271.168600)",
        "(278.045000, 178.192600, 271.955000)",
        "(278.184000, 177.352200, 273.174100)",
        "(278.376800, 175.690800, 275.152900)",
        "(278.700000, 173.671700, 277.274400)",
        "(278.879900, 171.897700, 279.384300)",
        "(278.939200, 170.619100, 280.777100)",
        "(279.081700, 169.032000, 282.494600)",
        "(279.149000, 166.775000, 284.958600)",
        "(279.406100, 163.770700, 287.992800)",
        "(279.837000, 161.828000, 289.940600)",
        "(280.047600, 161.014600, 290.709100)",
        "(280.047600, 161.014600, 290.709100)",
        "(280.346200, 158.175800, 293.482400)",
        "(280.486800, 155.807600, 295.695400)",
        "(280.684400, 153.479100, 298.042200)",
        "(280.796800, 152.139200, 299.244200)",
        "(281.127600, 149.578100, 301.610400)",
        "(281.475200, 148.235800, 302.803100)",
        "(281.817800, 146.019300, 304.792500)",
        "(282.293600, 144.067900, 306.432400)",
        "(282.617700, 144.064900, 306.155100)",
        "(283.189500, 143.329700, 306.433900)",
        "(283.692800, 142.419600, 306.990600)",
        "(284.187900, 141.709800, 307.195300)",
        "(284.543600, 140.027200, 308.439000)",
        "(284.784200, 137.855100, 310.120000)",
        "(284.933900, 137.196500, 310.503000)",
        "(285.307900, 136.238100, 310.925500)",
        "(285.671600, 135.168700, 311.335500)",
        "(285.797100, 133.605500, 312.282800)",
        "(285.723100, 132.737700, 312.913800)",
        "(285.742600, 131.807100, 313.244100)",
        "(286.099500, 131.438600, 312.838900)",
        "(286.418000, 131.275300, 312.229700)",
        "(286.441800, 130.501600, 312.316500)",
        "(286.278900, 129.742100, 312.731500)",
        "(285.921400, 128.517100, 313.389100)",
        "(285.812600, 128.094500, 313.109600)",
        "(285.791500, 127.883800, 312.720000)",
        "(285.556100, 128.020700, 311.916900)",
        "(285.556100, 128.020700, 311.916900)",
        "(284.981200, 127.607200, 311.314100)",
        "(284.644000, 127.011100, 311.288600)",
        "(284.377900, 126.529400, 311.247600)",
        "(284.171400, 126.837100, 310.430500)",
        "(283.978300, 126.870800, 310.140400)",
        "(283.360500, 126.929200, 309.587500)",
        "(282.828500, 127.430500, 308.597500)",
        "(282.500400, 127.430600, 308.171300)",
        "(282.082300, 127.581900, 307.597700)",
        "(281.824100, 127.673200, 307.334300)",
        "(281.313600, 128.136000, 306.581600)",
        "(280.886000, 128.625700, 305.843100)",
        "(280.521500, 129.136700, 305.147600)",
        "(280.119100, 129.695800, 304.469700)",
        "(279.862100, 129.916500, 304.214700)",
        "(279.344200, 131.005100, 302.980300)",
        "(278.833900, 133.171200, 300.764200)",
        "(278.410100, 135.655300, 298.341800)",
        "(278.109300, 137.736700, 296.426600)",
        "(277.999800, 138.225500, 296.029400)",
        "(277.625400, 141.183500, 293.119400)",
        "(277.040700, 145.413000, 289.018200)",
        "(276.548600, 150.176600, 284.412100)",
        "(276.461200, 155.291600, 279.466200)",
        "(276.436000, 157.252200, 277.641100)",
        "(276.343400, 161.425200, 273.661300)",
        "(276.075700, 166.523600, 268.866000)",
        "(275.878400, 171.352700, 264.331300)",
        "(275.878400, 171.352700, 264.331300)",
        "(275.786900, 176.074900, 259.822100)",
        "(275.626800, 181.451700, 255.030700)",
        "(275.658400, 186.129100, 250.549000)",
        "(275.699000, 190.928400, 246.038400)",
        "(275.779400, 194.732100, 242.434700)",
        "(275.769000, 196.522700, 240.810600)",
        "(275.714800, 200.314500, 237.570200)",
        "(275.820500, 202.701300, 235.489100)",
        "(275.907000, 205.344600, 233.405700)",
        "(276.032000, 205.724800, 233.497000)",
        "(276.032000, 205.724800, 233.497000)",
        "(276.435500, 206.123700, 233.660700)",
        "(276.663800, 207.629200, 232.773500)",
        "(276.826400, 207.735500, 233.172300)",
        "(277.165900, 207.022000, 234.399700)",
        "(277.347300, 206.075300, 235.571200)",
        "(277.629900, 205.139000, 237.066300)",
        "(277.819000, 206.101900, 236.722700)",
        "(277.982100, 207.135100, 236.346800)",
        "(278.232600, 206.067800, 237.960800)",
        "(278.360700, 204.640500, 239.577800)",
        "(278.681500, 201.318200, 243.400400)",
        "(278.686800, 200.191200, 245.059500)",
        "(278.510100, 200.425000, 245.445900)",
        "(278.522000, 199.481500, 246.828600)",
        "(278.600400, 197.867400, 248.604100)",
        "(278.812800, 193.997100, 252.911200)",
        "(278.879200, 190.191500, 257.119400)",
        "(278.943600, 187.907000, 259.749000)",
        "(279.024300, 186.090800, 261.839700)",
        "(279.032100, 184.399600, 263.676700)",
        "(279.257300, 180.536200, 267.820000)",
        "(279.370600, 177.171700, 271.314100)",
        "(279.547900, 174.253400, 274.326400)",
        "(279.859100, 170.255500, 278.319400)",
        "(279.980100, 168.494400, 280.172400)",
        "(279.937700, 164.198800, 284.570100)",
        "(280.196600, 160.703600, 288.188400)",
        "(280.761900, 158.289700, 290.391400)",
        "(281.181300, 155.319400, 293.133500)",
        "(281.272800, 153.663100, 294.804900)",
        "(281.351200, 150.450800, 297.999800)",
        "(281.752300, 148.251400, 299.955600)",
        "(282.249700, 145.767000, 302.228700)",
        "(282.667500, 143.528800, 304.133600)",
        "(282.848700, 142.911400, 304.644700)",
        "(283.297000, 141.244400, 306.109200)",
        "(283.828500, 139.913700, 307.035400)",
        "(284.291900, 138.577400, 308.000500)",
        "(284.318100, 137.717100, 308.751700)",
        "(284.318100, 137.717100, 308.751700)",
        "(284.715900, 135.343800, 310.367600)",
        "(284.851300, 134.032100, 311.264000)",
        "(285.142300, 133.204200, 311.840900)",
        "(285.651300, 133.182900, 311.343000)",
        "(285.874100, 133.093500, 311.243500)",
        "(286.128800, 132.215500, 311.731400)",
        "(286.177900, 131.055500, 312.422900)",
        "(286.293400, 129.906600, 313.091100)",
        "(286.458500, 129.250700, 313.234300)",
        "(286.504700, 129.172900, 313.059000)",
        "(286.516800, 128.475600, 313.227000)",
        "(286.376500, 127.715900, 313.483300)",
        "(286.231800, 127.187100, 313.394000)",
        "(286.113200, 126.193700, 313.828300)",
        "(286.113200, 126.193700, 313.828300)",
        "(285.675300, 125.518600, 313.658900)",
        "(285.482200, 125.547000, 312.938900)",
        "(285.295400, 125.211300, 312.604600)",
        "(285.172200, 124.854900, 312.279500)",
        "(285.172200, 124.854900, 312.279500)",
        "(285.136400, 125.296400, 310.773900)",
        "(285.007200, 125.298000, 310.117000)",
        "(284.578500, 124.998200, 309.874200)",
        "(283.897300, 124.964800, 309.452500)",
        "(283.639000, 125.252700, 308.929400)",
        "(283.219900, 125.607000, 308.154700)",
        "(282.773000, 126.202200, 307.341100)",
        "(282.491300, 127.347400, 305.888600)",
        "(282.088100, 128.267700, 304.791500)",
        "(282.088100, 128.267700, 304.791500)",
        "(281.281300, 130.146300, 302.587700)",
        "(280.733700, 131.032500, 301.605500)",
        "(280.156400, 132.284700, 300.153300)",
        "(279.741400, 133.478900, 298.841000)",
        "(279.540000, 134.067700, 298.217000)",
        "(279.061900, 135.845500, 296.358000)",
        "(278.610800, 138.032200, 294.107100)",
        "(278.208500, 139.957900, 292.240800)",
        "(277.921600, 142.362100, 289.817600)",
        "(277.826700, 143.473300, 288.728300)",
        "(277.677700, 145.002900, 287.209900)",
        "(277.468600, 146.957900, 285.356800)",
        "(277.185900, 149.092200, 283.225500)",
        "(276.840500, 151.910600, 280.518200)",
        "(276.646500, 152.770200, 279.745800)",
        "(276.343000, 154.915500, 277.750800)",
        "(276.262000, 156.605900, 276.233500)",
        "(276.234700, 157.171100, 275.826000)",
        "(276.004400, 158.884300, 274.295300)",
        "(276.004400, 158.884300, 274.295300)",
        "(275.611800, 163.134600, 270.447900)",
        "(275.584700, 166.186600, 267.541500)",
        "(275.564500, 167.696000, 266.279600)",
        "(275.492200, 169.977500, 264.323800)",
        "(275.406200, 171.290600, 263.171500)",
        "(275.174000, 174.813900, 260.000000)",
        "(275.074300, 178.174700, 256.960100)",
        "(275.047800, 180.531400, 255.048800)",
        "(275.201800, 181.939800, 254.066700)",
        "(275.272700, 182.196700, 253.998500)",
        "(275.468700, 183.570100, 253.040200)",
        "(275.487400, 186.612300, 250.454900)",
        "(275.496600, 190.407400, 247.293400)",
        "(275.725700, 191.807100, 246.305600)",
        "(275.725700, 191.807100, 246.305600)",
        "(276.135400, 190.249700, 248.369800)",
        "(276.338100, 191.117400, 247.878900)",
        "(276.297900, 194.822800, 244.894200)",
        "(276.419200, 196.007200, 244.242300)",
        "(276.565500, 195.407000, 244.985300)",
        "(276.857600, 193.176400, 247.636600)",
        "(277.184300, 191.893300, 249.435200)",
        "(277.364400, 191.092000, 250.668200)",
        "(277.499900, 191.172100, 251.049000)",
        "(277.554600, 190.590100, 251.808900)",
        "(277.649200, 188.975800, 253.878100)",
        "(277.601300, 188.172100, 255.059800)",
        "(277.456100, 187.123800, 256.616400)",
        "(277.583100, 185.304600, 258.781600)",
        "(277.785600, 184.164600, 259.956700)",
        "(278.074000, 181.739300, 262.556800)",
        "(278.123400, 180.186100, 264.469400)",
        "(278.246800, 178.390500, 266.568100)",
        "(278.512800, 177.221700, 267.959700)",
        "(278.635900, 176.432300, 268.880800)",
        "(278.955400, 174.068600, 271.345800)",
        "(279.263200, 172.652200, 272.825400)",
        "(279.333400, 170.404700, 275.212700)",
        "(279.420200, 168.560900, 277.141300)",
        "(279.530300, 167.751800, 277.971100)",
        "(279.801100, 165.913600, 279.906500)",
        "(279.966700, 164.085300, 281.797300)",
        "(280.105400, 162.688900, 283.293700)",
        "(280.291000, 160.808900, 285.191400)",
        "(280.387500, 159.592100, 286.398000)",
        "(280.583900, 157.227900, 288.710500)",
        "(280.663100, 155.683600, 290.253400)",
        "(280.676900, 154.749600, 291.207700)",
        "(280.911900, 153.066300, 292.797100)",
        "(281.030200, 152.263400, 293.529300)",
        "(281.213500, 150.670400, 295.096500)",
        "(281.536200, 149.031800, 296.565000)",
        "(281.927800, 147.852200, 297.552100)",
        "(282.111300, 146.510900, 298.690300)",
        "(282.165600, 145.910800, 299.228000)",
        "(282.395400, 144.772300, 300.232200)",
        "(282.861800, 144.206900, 300.486700)",
        "(283.326600, 143.444200, 301.005400)",
        "(283.516200, 141.900200, 302.415000)",
        "(283.570800, 141.033300, 303.189400)",
        "(283.779500, 139.033900, 304.884700)",
        "(284.043800, 137.467500, 306.057500)",
        "(284.292700, 136.503800, 306.634200)",
        "(284.487000, 135.185000, 307.659500)",
        "(284.633500, 134.745100, 307.945000)",
        "(285.015300, 134.806400, 307.389400)",
        "(285.415700, 135.005600, 306.631900)",
        "(285.623800, 134.441700, 306.698600)",
        "(285.616100, 133.332600, 307.337500)",
        "(285.574400, 132.869500, 307.567100)",
        "(285.609900, 131.972600, 307.829700)",
        "(285.650700, 131.269400, 307.959800)",
        "(285.614200, 130.608700, 308.044900)",
        "(285.351700, 130.400400, 307.723000)",
        "(285.132500, 130.117600, 307.729600)",
        "(284.685500, 129.978300, 307.428200)",
        "(284.428900, 130.184200, 306.601900)",
        "(284.013500, 130.128600, 306.117100)",
        "(283.640200, 129.928400, 305.844800)",
        "(283.459200, 130.124800, 305.441700)",
        "(283.071500, 130.570100, 304.560900)",
        "(282.620600, 131.317200, 303.456000)",
        "(282.199300, 131.856300, 302.562300)",
        "(281.735300, 132.143700, 302.047900)",
        "(281.567800, 132.454300, 301.660100)",
        "(281.353600, 133.511500, 300.305200)",
        "(281.074800, 134.177700, 299.435100)",
        "(280.732600, 135.213700, 298.208400)",
        "(280.391200, 136.198600, 297.168000)",
        "(280.206500, 136.330200, 297.018300)",
        "(279.909900, 137.533600, 295.820900)",
        "(279.754600, 138.696400, 294.651200)",
        "(279.771400, 138.832400, 294.582500)",
        "(279.637300, 140.271000, 293.059000)",
        "(279.547600, 141.036700, 292.295000)",
        "(279.190400, 142.240500, 291.105100)",
        "(278.918100, 143.563700, 289.809500)",
        "(278.740400, 144.960400, 288.543900)",
        "(278.580200, 146.130900, 287.502800)",
        "(278.554600, 147.074500, 286.509300)",
        "(278.517600, 148.558200, 285.061500)",
        "(278.376600, 149.916800, 283.811900)",
        "(278.326700, 151.085900, 282.700400)",
        "(278.100100, 152.700500, 281.429200)",
        "(277.947600, 153.777800, 280.433500)",
        "(277.787500, 156.636400, 277.661400)",
        "(277.742600, 158.642800, 275.830200)",
        "(277.687200, 160.645200, 274.013400)",
        "(277.692400, 161.958700, 272.961800)",
        "(277.685400, 162.376500, 272.674100)",
        "(277.513400, 164.517200, 270.848900)",
        "(277.290400, 167.503400, 268.216900)",
        "(277.277400, 169.602900, 266.455400)",
        "(277.425000, 170.943700, 265.251100)",
        "(277.469500, 171.324800, 265.002800)",
        "(277.443000, 172.300300, 264.472000)",
        "(277.418400, 174.097900, 263.212600)",
        "(277.671700, 175.312100, 262.344700)",
        "(277.907700, 175.549000, 262.650200)",
        "(277.918300, 175.577700, 262.931000)",
        "(277.964900, 176.294600, 262.812400)",
        "(278.169800, 177.031900, 262.546300)",
        "(278.422600, 177.309000, 262.747200)",
        "(278.633700, 176.931900, 263.598800)",
        "(278.719200, 176.914900, 263.912800)",
        "(278.867600, 177.067400, 264.452400)",
        "(279.010900, 175.960300, 266.125600)",
        "(279.215400, 174.686400, 267.830800)",
        "(279.487700, 174.093900, 268.816900)",
        "(279.567600, 173.416200, 269.712200)",
        "(279.605300, 171.813800, 271.892900)",
        "(279.726100, 169.808100, 274.346600)",
        "(280.035200, 168.134800, 276.431300)",
        "(280.247200, 167.006900, 277.916400)",
        "(280.299900, 166.476300, 278.614400)",
        "(280.453900, 164.816700, 280.688400)",
        "(280.735300, 162.777700, 282.932200)",
        "(280.996200, 160.040600, 285.959400)",
        "(281.240800, 157.451000, 288.730200)",
        "(281.351100, 156.440100, 289.840100)",
        "(281.624700, 155.137100, 291.192700)",
        "(281.984800, 152.948100, 293.305500)",
        "(282.282800, 150.578300, 295.659400)",
        "(282.522500, 147.399200, 298.752100)",
        "(282.563700, 145.887900, 300.247200)",
        "(282.700700, 143.555900, 302.468700)",
        "(283.170200, 142.196000, 303.646800)",
        "(283.828800, 140.840500, 304.631200)",
        "(284.347800, 139.591500, 305.606100)",
        "(284.522300, 139.146600, 305.854600)",
        "(284.901200, 138.324100, 306.251300)",
        "(285.152300, 137.413700, 306.718800)",
        "(285.200200, 136.075000, 307.683900)",
        "(285.291100, 134.782600, 308.489500)",
        "(285.371000, 134.035200, 309.003700)",
        "(285.749800, 133.482400, 309.046200)",
        "(286.360000, 132.906800, 308.876200)",
        "(286.620100, 131.905100, 309.404000)",
        "(286.590800, 130.629500, 310.188500)",
        "(286.619700, 130.107800, 310.476500)",
        "(286.862400, 129.200100, 310.805600)",
        "(287.270600, 129.180600, 310.142800)",
        "(287.680200, 129.164500, 309.447300)",
        "(287.724300, 128.596600, 309.453800)",
        "(287.692100, 128.233100, 309.518200)",
        "(287.615600, 127.781400, 309.374300)",
        "(287.523600, 126.997700, 309.502000)",
        "(287.435600, 126.465800, 309.433700)",
        "(287.319300, 126.116900, 309.245500)",
        "(287.214000, 126.110900, 308.959000)",
        "(286.949600, 126.182900, 308.390200)",
        "(286.563000, 126.365400, 307.802300)",
        "(286.219600, 126.564400, 307.115100)",
        "(285.877500, 126.648800, 306.716000)",
        "(285.657200, 126.808300, 306.435900)",
        "(285.181700, 127.324400, 305.598100)",
        "(284.781900, 128.147300, 304.481800)",
        "(284.413900, 128.573800, 303.899100)",
        "(284.033900, 128.555600, 303.970200)",
        "(283.838200, 128.858100, 303.584600)",
        "(283.282900, 131.105600, 300.962100)",
        "(282.621200, 133.612400, 298.292100)",
        "(282.028500, 135.637800, 296.358000)",
        "(281.751100, 136.663400, 295.567400)",
        "(281.646700, 136.671000, 295.749500)",
        "(281.138800, 138.802800, 293.539500)",
        "(280.523400, 143.318600, 289.019700)",
        "(280.077900, 144.847200, 287.681500)",
        "(279.262700, 149.075700, 283.824500)",
        "(279.189100, 149.743900, 283.285200)",
        "(279.018400, 151.696000, 281.510600)",
        "(278.670100, 154.235100, 279.148500)",
        "(278.186200, 156.808200, 276.972800)",
        "(277.960700, 160.157600, 273.790600)",
        "(277.912400, 161.352000, 272.661900)",
        "(277.919700, 162.831000, 271.510300)",
        "(277.875700, 164.244900, 270.490400)",
        "(277.728400, 166.516300, 268.632800)",
        "(277.627300, 168.690000, 266.735400)",
        "(277.632600, 169.363000, 266.252800)",
        "(277.643600, 170.564800, 265.284900)",
        "(277.615500, 172.035300, 264.093300)",
        "(277.424200, 174.108000, 262.509300)",
        "(277.305000, 175.312700, 261.768800)",
        "(277.336500, 175.234700, 261.986700)",
        "(277.466000, 175.155300, 262.392000)",
        "(277.621600, 175.203300, 262.669200)",
        "(277.623400, 175.821900, 262.437700)",
        "(277.570100, 176.909800, 261.759800)",
        "(277.530600, 176.832200, 262.070200)",
        "(277.621900, 176.535600, 262.787200)",
        "(277.942700, 175.621100, 264.010800)",
        "(278.227400, 174.912700, 265.107400)",
        "(278.349700, 173.558000, 266.911300)",
        "(278.437600, 173.072500, 267.538000)",
        "(278.550800, 172.287900, 268.659600)",
        "(278.433200, 171.371100, 270.088500)",
        "(278.547400, 170.452500, 271.329200)",
        "(278.831000, 168.929100, 273.097300)",
        "(278.922900, 168.133500, 274.012100)",
        "(279.076000, 166.614700, 275.809900)",
        "(279.320400, 166.079600, 276.596700)",
        "(279.812900, 164.839000, 277.918200)",
        "(280.278300, 161.731700, 281.099800)",
        "(280.392000, 160.218500, 282.659500)",
        "(280.542200, 158.713100, 284.330600)",
        "(280.737400, 156.967400, 286.113400)",
        "(280.966400, 154.165600, 288.910900)",
        "(281.231100, 151.177900, 291.973000)",
        "(281.434900, 150.327500, 292.873800)",
        "(281.872900, 148.788300, 294.214700)",
        "(282.251000, 147.113800, 295.847900)",
        "(282.695300, 145.446200, 297.442500)",
        "(283.137300, 143.622600, 298.930900)",
        "(283.211300, 142.574700, 299.876600)",
        "(283.231100, 140.683000, 301.744100)",
        "(283.441400, 138.936800, 303.141100)",
        "(283.783300, 137.775200, 303.901200)",
        "(284.156200, 136.804800, 304.522800)",
        "(284.354000, 136.463600, 304.635100)",
        "(284.663500, 135.766200, 304.947800)",
        "(284.780800, 135.061500, 305.150000)",
        "(284.833100, 134.358500, 305.395100)",
        "(284.863000, 133.565900, 305.747500)",
        "(284.874600, 133.286800, 305.761200)",
        "(284.921700, 132.776400, 305.720200)",
        "(284.939700, 131.850000, 306.190600)",
        "(284.970700, 131.157900, 306.380800)",
        "(285.044600, 130.707200, 306.302500)",
        "(285.031600, 130.658900, 306.091400)",
        "(284.969600, 130.678800, 305.608900)",
        "(284.792800, 130.511800, 305.308500)",
        "(284.534000, 130.276900, 305.141700)",
        "(284.266600, 130.211100, 304.792800)",
        "(284.111400, 130.046100, 304.740700)",
        "(283.761400, 130.161800, 304.246900)",
        "(283.412000, 130.419800, 303.637800)",
        "(282.963700, 130.454900, 303.374500)",
[truncated: 267,839 more chars]
