# Supplementary material for: Playing the mirror game in virtual reality with an autonomous character
Source: Sci Rep. 2022 Dec 9;12:21329. doi: 10.1038/s41598-022-25197-z (PMC9734752; doi:10.1038/s41598-022-25197-z)
Supplement: Supplementary file 2 — Supplementary Information 1. [file 41598_2022_25197_MOESM2_ESM.zip › Data/Couple19/baseline_player2.json]

{
    "isFemale": false,
    "eyesLevel": 1.681434154510498,
    "timestamps": [
        0.0,
        0.0200042724609375,
        0.040008544921875,
        0.05999755859375,
        0.0800018310546875,
        0.100006103515625,
        0.1199951171875,
        0.1399993896484375,
        0.160003662109375,
        0.1800079345703125,
        0.1999969482421875,
        0.220001220703125,
        0.2400054931640625,
        0.2599945068359375,
        0.279998779296875,
        0.3000030517578125,
        0.32000732421875,
        0.339996337890625,
        0.3600006103515625,
        0.3800048828125,
        0.4000091552734375,
        0.4199981689453125,
        0.44000244140625,
        0.4600067138671875,
        0.4799957275390625,
        0.5,
        0.5200042724609375,
        0.540008544921875,
        0.55999755859375,
        0.5800018310546875,
        0.600006103515625,
        0.6199951171875,
        0.6399993896484375,
        0.660003662109375,
        0.6800079345703125,
        0.6999969482421875,
        0.720001220703125,
        0.7400054931640625,
        0.7599945068359375,
        0.779998779296875,
        0.8000030517578125,
        0.82000732421875,
        0.839996337890625,
        0.8600006103515625,
        0.8800048828125,
        0.9000091552734375,
        0.9199981689453125,
        0.94000244140625,
        0.9600067138671875,
        0.9799957275390625,
        1.0,
        1.0200042724609376,
        1.040008544921875,
        1.05999755859375,
        1.0800018310546876,
        1.100006103515625,
        1.1199951171875,
        1.1399993896484376,
        1.160003662109375,
        1.1800079345703126,
        1.1999969482421876,
        1.220001220703125,
        1.2400054931640626,
        1.2599945068359376,
        1.279998779296875,
        1.3000030517578126,
        1.32000732421875,
        1.339996337890625,
        1.3600006103515626,
        1.3800048828125,
        1.4000091552734376,
        1.4199981689453126,
        1.44000244140625,
        1.4600067138671876,
        1.4799957275390626,
        1.5,
        1.5200042724609376,
        1.540008544921875,
        1.55999755859375,
        1.5800018310546876,
        1.600006103515625,
        1.6199951171875,
        1.6399993896484376,
        1.660003662109375,
        1.6800079345703126,
        1.6999969482421876,
        1.720001220703125,
        1.7400054931640626,
        1.7599945068359376,
        1.779998779296875,
        1.8000030517578126,
        1.82000732421875,
        1.839996337890625,
        1.8600006103515626,
        1.8800048828125,
        1.9000091552734376,
        1.9199981689453126,
        1.94000244140625,
        1.9600067138671876,
        1.9799957275390626,
        2.0,
        2.0200042724609377,
        2.040008544921875,
        2.05999755859375,
        2.0800018310546877,
        2.100006103515625,
        2.1199951171875,
        2.1399993896484377,
        2.160003662109375,
        2.1800079345703127,
        2.1999969482421877,
        2.220001220703125,
        2.2400054931640627,
        2.2599945068359377,
        2.279998779296875,
        2.3000030517578127,
        2.32000732421875,
        2.339996337890625,
        2.3600006103515627,
        2.3800048828125,
        2.4000091552734377,
        2.4199981689453127,
        2.44000244140625,
        2.4600067138671877,
        2.4799957275390627,
        2.5,
        2.5200042724609377,
        2.540008544921875,
        2.55999755859375,
        2.5800018310546877,
        2.600006103515625,
        2.6199951171875,
        2.6399993896484377,
        2.660003662109375,
        2.6800079345703127,
        2.6999969482421877,
        2.720001220703125,
        2.7400054931640627,
        2.7599945068359377,
        2.779998779296875,
        2.8000030517578127,
        2.82000732421875,
        2.839996337890625,
        2.8600006103515627,
        2.8800048828125,
        2.9000091552734377,
        2.9199981689453127,
        2.94000244140625,
        2.9600067138671877,
        2.9799957275390627,
        3.0,
        3.0200042724609377,
        3.040008544921875,
        3.05999755859375,
        3.0800018310546877,
        3.100006103515625,
        3.1199951171875,
        3.1399993896484377,
        3.160003662109375,
        3.1800079345703127,
        3.1999969482421877,
        3.220001220703125,
        3.2400054931640627,
        3.2599945068359377,
        3.279998779296875,
        3.3000030517578127,
        3.32000732421875,
        3.339996337890625,
        3.3600006103515627,
        3.3800048828125,
        3.4000091552734377,
        3.4199981689453127,
        3.44000244140625,
        3.4600067138671877,
        3.4799957275390627,
        3.5,
        3.5200042724609377,
        3.540008544921875,
        3.55999755859375,
        3.5800018310546877,
        3.600006103515625,
        3.6199951171875,
        3.6399993896484377,
        3.660003662109375,
        3.6800079345703127,
        3.6999969482421877,
        3.720001220703125,
        3.7400054931640627,
        3.7599945068359377,
        3.779998779296875,
        3.8000030517578127,
        3.82000732421875,
        3.839996337890625,
        3.8600006103515627,
        3.8800048828125,
        3.9000091552734377,
        3.9199981689453127,
        3.94000244140625,
        3.9600067138671877,
        3.9799957275390627,
        4.0,
        4.0200042724609379,
        4.040008544921875,
        4.05999755859375,
        4.0800018310546879,
        4.100006103515625,
        4.1199951171875,
        4.1399993896484379,
        4.160003662109375,
        4.1800079345703129,
        4.1999969482421879,
        4.220001220703125,
        4.2400054931640629,
        4.2599945068359379,
        4.279998779296875,
        4.3000030517578129,
        4.32000732421875,
        4.339996337890625,
        4.3600006103515629,
        4.3800048828125,
        4.4000091552734379,
        4.4199981689453129,
        4.44000244140625,
        4.4600067138671879,
        4.4799957275390629,
        4.5,
        4.5200042724609379,
        4.540008544921875,
        4.55999755859375,
        4.5800018310546879,
        4.600006103515625,
        4.6199951171875,
        4.6399993896484379,
        4.660003662109375,
        4.6800079345703129,
        4.6999969482421879,
        4.720001220703125,
        4.7400054931640629,
        4.7599945068359379,
        4.779998779296875,
        4.8000030517578129,
        4.82000732421875,
        4.839996337890625,
        4.8600006103515629,
        4.8800048828125,
        4.9000091552734379,
        4.9199981689453129,
        4.94000244140625,
        4.9600067138671879,
        4.9799957275390629,
        5.0,
        5.0200042724609379,
        5.040008544921875,
        5.05999755859375,
        5.0800018310546879,
        5.100006103515625,
        5.1199951171875,
        5.1399993896484379,
        5.160003662109375,
        5.1800079345703129,
        5.1999969482421879,
        5.220001220703125,
        5.2400054931640629,
        5.2599945068359379,
        5.279998779296875,
        5.3000030517578129,
        5.32000732421875,
        5.339996337890625,
        5.3600006103515629,
        5.3800048828125,
        5.4000091552734379,
        5.4199981689453129,
        5.44000244140625,
        5.4600067138671879,
        5.4799957275390629,
        5.5,
        5.5200042724609379,
        5.540008544921875,
        5.55999755859375,
        5.5800018310546879,
        5.600006103515625,
        5.6199951171875,
        5.6399993896484379,
        5.660003662109375,
        5.6800079345703129,
        5.6999969482421879,
        5.720001220703125,
        5.7400054931640629,
        5.7599945068359379,
        5.779998779296875,
        5.8000030517578129,
        5.82000732421875,
        5.839996337890625,
        5.8600006103515629,
        5.8800048828125,
        5.9000091552734379,
        5.9199981689453129,
        5.94000244140625,
        5.9600067138671879,
        5.9799957275390629,
        6.0,
        6.0200042724609379,
        6.040008544921875,
        6.05999755859375,
        6.0800018310546879,
        6.100006103515625,
        6.1199951171875,
        6.1399993896484379,
        6.160003662109375,
        6.1800079345703129,
        6.1999969482421879,
        6.220001220703125,
        6.2400054931640629,
        6.2599945068359379,
        6.279998779296875,
        6.3000030517578129,
        6.32000732421875,
        6.339996337890625,
        6.3600006103515629,
        6.3800048828125,
        6.4000091552734379,
        6.4199981689453129,
        6.44000244140625,
        6.4600067138671879,
        6.4799957275390629,
        6.5,
        6.5200042724609379,
        6.540008544921875,
        6.55999755859375,
        6.5800018310546879,
        6.600006103515625,
        6.6199951171875,
        6.6399993896484379,
        6.660003662109375,
        6.6800079345703129,
        6.6999969482421879,
        6.720001220703125,
        6.7400054931640629,
        6.7599945068359379,
        6.779998779296875,
        6.8000030517578129,
        6.82000732421875,
        6.839996337890625,
        6.8600006103515629,
        6.8800048828125,
        6.9000091552734379,
        6.9199981689453129,
        6.94000244140625,
        6.9600067138671879,
        6.9799957275390629,
        7.0,
        7.0200042724609379,
        7.040008544921875,
        7.05999755859375,
        7.0800018310546879,
        7.100006103515625,
        7.1199951171875,
        7.1399993896484379,
        7.160003662109375,
        7.1800079345703129,
        7.1999969482421879,
        7.220001220703125,
        7.2400054931640629,
        7.2599945068359379,
        7.279998779296875,
        7.3000030517578129,
        7.32000732421875,
        7.339996337890625,
        7.3600006103515629,
        7.3800048828125,
        7.4000091552734379,
        7.4199981689453129,
        7.44000244140625,
        7.4600067138671879,
        7.4799957275390629,
        7.5,
        7.5200042724609379,
        7.540008544921875,
        7.55999755859375,
        7.5800018310546879,
        7.600006103515625,
        7.6199951171875,
        7.6399993896484379,
        7.660003662109375,
        7.6800079345703129,
        7.6999969482421879,
        7.720001220703125,
        7.7400054931640629,
        7.7599945068359379,
        7.779998779296875,
        7.8000030517578129,
        7.82000732421875,
        7.839996337890625,
        7.8600006103515629,
        7.8800048828125,
        7.9000091552734379,
        7.9199981689453129,
        7.94000244140625,
        7.9600067138671879,
        7.9799957275390629,
        8.0,
        8.020004272460938,
        8.040008544921875,
        8.05999755859375,
        8.080001831054688,
        8.100006103515625,
        8.1199951171875,
        8.139999389648438,
        8.160003662109375,
        8.180007934570313,
        8.199996948242188,
        8.220001220703125,
        8.240005493164063,
        8.259994506835938,
        8.279998779296875,
        8.300003051757813,
        8.32000732421875,
        8.339996337890625,
        8.360000610351563,
        8.3800048828125,
        8.400009155273438,
        8.419998168945313,
        8.44000244140625,
        8.460006713867188,
        8.479995727539063,
        8.5,
        8.520004272460938,
        8.540008544921875,
        8.55999755859375,
        8.580001831054688,
        8.600006103515625,
        8.6199951171875,
        8.639999389648438,
        8.660003662109375,
        8.680007934570313,
        8.699996948242188,
        8.720001220703125,
        8.740005493164063,
        8.759994506835938,
        8.779998779296875,
        8.800003051757813,
        8.82000732421875,
        8.839996337890625,
        8.860000610351563,
        8.8800048828125,
        8.900009155273438,
        8.919998168945313,
        8.94000244140625,
        8.960006713867188,
        8.979995727539063,
        9.0,
        9.020004272460938,
        9.040008544921875,
        9.05999755859375,
        9.080001831054688,
        9.100006103515625,
        9.1199951171875,
        9.139999389648438,
        9.160003662109375,
        9.180007934570313,
        9.199996948242188,
        9.220001220703125,
        9.240005493164063,
        9.259994506835938,
        9.279998779296875,
        9.300003051757813,
        9.32000732421875,
        9.339996337890625,
        9.360000610351563,
        9.3800048828125,
        9.400009155273438,
        9.419998168945313,
        9.44000244140625,
        9.460006713867188,
        9.479995727539063,
        9.5,
        9.520004272460938,
        9.540008544921875,
        9.55999755859375,
        9.580001831054688,
        9.600006103515625,
        9.6199951171875,
        9.639999389648438,
        9.660003662109375,
        9.680007934570313,
        9.699996948242188,
        9.720001220703125,
        9.740005493164063,
        9.759994506835938,
        9.779998779296875,
        9.800003051757813,
        9.82000732421875,
        9.839996337890625,
        9.860000610351563,
        9.8800048828125,
        9.900009155273438,
        9.919998168945313,
        9.94000244140625,
        9.960006713867188,
        9.979995727539063,
        10.0,
        10.020004272460938,
        10.040008544921875,
        10.05999755859375,
        10.080001831054688,
        10.100006103515625,
        10.1199951171875,
        10.139999389648438,
        10.160003662109375,
        10.180007934570313,
        10.199996948242188,
        10.220001220703125,
        10.240005493164063,
        10.259994506835938,
        10.279998779296875,
        10.300003051757813,
        10.32000732421875,
        10.339996337890625,
        10.360000610351563,
        10.3800048828125,
        10.400009155273438,
        10.419998168945313,
        10.44000244140625,
        10.460006713867188,
        10.479995727539063,
        10.5,
        10.520004272460938,
        10.540008544921875,
        10.55999755859375,
        10.580001831054688,
        10.600006103515625,
        10.6199951171875,
        10.639999389648438,
        10.660003662109375,
        10.680007934570313,
        10.699996948242188,
        10.720001220703125,
        10.740005493164063,
        10.759994506835938,
        10.779998779296875,
        10.800003051757813,
        10.82000732421875,
        10.839996337890625,
        10.860000610351563,
        10.8800048828125,
        10.900009155273438,
        10.919998168945313,
        10.94000244140625,
        10.960006713867188,
        10.979995727539063,
        11.0,
        11.020004272460938,
        11.040008544921875,
        11.05999755859375,
        11.080001831054688,
        11.100006103515625,
        11.1199951171875,
        11.139999389648438,
        11.160003662109375,
        11.180007934570313,
        11.199996948242188,
        11.220001220703125,
        11.240005493164063,
        11.259994506835938,
        11.279998779296875,
        11.300003051757813,
        11.32000732421875,
        11.339996337890625,
        11.360000610351563,
        11.3800048828125,
        11.400009155273438,
        11.419998168945313,
        11.44000244140625,
        11.460006713867188,
        11.479995727539063,
        11.5,
        11.520004272460938,
        11.540008544921875,
        11.55999755859375,
        11.580001831054688,
        11.600006103515625,
        11.6199951171875,
        11.639999389648438,
        11.660003662109375,
        11.680007934570313,
        11.699996948242188,
        11.720001220703125,
        11.740005493164063,
        11.759994506835938,
        11.779998779296875,
        11.800003051757813,
        11.82000732421875,
        11.839996337890625,
        11.860000610351563,
        11.8800048828125,
        11.900009155273438,
        11.919998168945313,
        11.94000244140625,
        11.960006713867188,
        11.979995727539063,
        12.0,
        12.020004272460938,
        12.040008544921875,
        12.05999755859375,
        12.080001831054688,
        12.100006103515625,
        12.1199951171875,
        12.139999389648438,
        12.160003662109375,
        12.180007934570313,
        12.199996948242188,
        12.220001220703125,
        12.240005493164063,
        12.259994506835938,
        12.279998779296875,
        12.300003051757813,
        12.32000732421875,
        12.339996337890625,
        12.360000610351563,
        12.3800048828125,
        12.400009155273438,
        12.419998168945313,
        12.44000244140625,
        12.460006713867188,
        12.479995727539063,
        12.5,
        12.520004272460938,
        12.540008544921875,
        12.55999755859375,
        12.580001831054688,
        12.600006103515625,
        12.6199951171875,
        12.639999389648438,
        12.660003662109375,
        12.680007934570313,
        12.699996948242188,
        12.720001220703125,
        12.740005493164063,
        12.759994506835938,
        12.779998779296875,
        12.800003051757813,
        12.82000732421875,
        12.839996337890625,
        12.860000610351563,
        12.8800048828125,
        12.899993896484375,
        12.919998168945313,
        12.94000244140625,
        12.960006713867188,
        12.979995727539063,
        13.0,
        13.020004272460938,
        13.040008544921875,
        13.05999755859375,
        13.080001831054688,
        13.100006103515625,
        13.1199951171875,
        13.139999389648438,
        13.160003662109375,
        13.180007934570313,
        13.199996948242188,
        13.220001220703125,
        13.240005493164063,
        13.259994506835938,
        13.279998779296875,
        13.300003051757813,
        13.32000732421875,
        13.339996337890625,
        13.360000610351563,
        13.3800048828125,
        13.399993896484375,
        13.419998168945313,
        13.44000244140625,
        13.460006713867188,
        13.479995727539063,
        13.5,
        13.520004272460938,
        13.540008544921875,
        13.55999755859375,
        13.580001831054688,
        13.600006103515625,
        13.6199951171875,
        13.639999389648438,
        13.660003662109375,
        13.680007934570313,
        13.699996948242188,
        13.720001220703125,
        13.740005493164063,
        13.759994506835938,
        13.779998779296875,
        13.800003051757813,
        13.82000732421875,
        13.839996337890625,
        13.860000610351563,
        13.8800048828125,
        13.899993896484375,
        13.919998168945313,
        13.94000244140625,
        13.960006713867188,
        13.979995727539063,
        14.0,
        14.020004272460938,
        14.040008544921875,
        14.05999755859375,
        14.080001831054688,
        14.100006103515625,
        14.1199951171875,
        14.139999389648438,
        14.160003662109375,
        14.180007934570313,
        14.199996948242188,
        14.220001220703125,
        14.240005493164063,
        14.259994506835938,
        14.279998779296875,
        14.300003051757813,
        14.32000732421875,
        14.339996337890625,
        14.360000610351563,
        14.3800048828125,
        14.399993896484375,
        14.419998168945313,
        14.44000244140625,
        14.460006713867188,
        14.479995727539063,
        14.5,
        14.520004272460938,
        14.540008544921875,
        14.55999755859375,
        14.580001831054688,
        14.600006103515625,
        14.6199951171875,
        14.639999389648438,
        14.660003662109375,
        14.680007934570313,
        14.699996948242188,
        14.720001220703125,
        14.740005493164063,
        14.759994506835938,
        14.779998779296875,
        14.800003051757813,
        14.82000732421875,
        14.839996337890625,
        14.860000610351563,
        14.8800048828125,
        14.899993896484375,
        14.919998168945313,
        14.94000244140625,
        14.960006713867188,
        14.979995727539063,
        15.0,
        15.020004272460938,
        15.040008544921875,
        15.05999755859375,
        15.080001831054688,
        15.100006103515625,
        15.1199951171875,
        15.139999389648438,
        15.160003662109375,
        15.180007934570313,
        15.199996948242188,
        15.220001220703125,
        15.240005493164063,
        15.259994506835938,
        15.279998779296875,
        15.300003051757813,
        15.32000732421875,
        15.339996337890625,
        15.360000610351563,
        15.3800048828125,
        15.399993896484375,
        15.419998168945313,
        15.44000244140625,
        15.460006713867188,
        15.479995727539063,
        15.5,
        15.520004272460938,
        15.540008544921875,
        15.55999755859375,
        15.580001831054688,
        15.600006103515625,
        15.6199951171875,
        15.639999389648438,
        15.660003662109375,
        15.680007934570313,
        15.699996948242188,
        15.720001220703125,
        15.740005493164063,
        15.759994506835938,
        15.779998779296875,
        15.800003051757813,
        15.82000732421875,
        15.839996337890625,
        15.860000610351563,
        15.8800048828125,
        15.899993896484375,
        15.919998168945313,
        15.94000244140625,
        15.960006713867188,
        15.979995727539063,
        16.0,
        16.020004272460939,
        16.040008544921876,
        16.05999755859375,
        16.080001831054689,
        16.100006103515626,
        16.1199951171875,
        16.139999389648439,
        16.160003662109376,
        16.180007934570314,
        16.199996948242189,
        16.220001220703126,
        16.240005493164064,
        16.259994506835939,
        16.279998779296876,
        16.300003051757814,
        16.32000732421875,
        16.339996337890626,
        16.360000610351564,
        16.3800048828125,
        16.399993896484376,
        16.419998168945314,
        16.44000244140625,
        16.460006713867189,
        16.479995727539064,
        16.5,
        16.520004272460939,
        16.540008544921876,
        16.55999755859375,
        16.580001831054689,
        16.600006103515626,
        16.6199951171875,
        16.639999389648439,
        16.660003662109376,
        16.680007934570314,
        16.699996948242189,
        16.720001220703126,
        16.740005493164064,
        16.759994506835939,
        16.779998779296876,
        16.800003051757814,
        16.82000732421875,
        16.839996337890626,
        16.860000610351564,
        16.8800048828125,
        16.899993896484376,
        16.919998168945314,
        16.94000244140625,
        16.960006713867189,
        16.979995727539064,
        17.0,
        17.020004272460939,
        17.040008544921876,
        17.05999755859375,
        17.080001831054689,
        17.100006103515626,
        17.1199951171875,
        17.139999389648439,
        17.160003662109376,
        17.180007934570314,
        17.199996948242189,
        17.220001220703126,
        17.240005493164064,
        17.259994506835939,
        17.279998779296876,
        17.300003051757814,
        17.32000732421875,
        17.339996337890626,
        17.360000610351564,
        17.3800048828125,
        17.399993896484376,
        17.419998168945314,
        17.44000244140625,
        17.460006713867189,
        17.479995727539064,
        17.5,
        17.520004272460939,
        17.540008544921876,
        17.55999755859375,
        17.580001831054689,
        17.600006103515626,
        17.6199951171875,
        17.639999389648439,
        17.660003662109376,
        17.680007934570314,
        17.699996948242189,
        17.720001220703126,
        17.740005493164064,
        17.759994506835939,
        17.779998779296876,
        17.800003051757814,
        17.82000732421875,
        17.839996337890626,
        17.860000610351564,
        17.8800048828125,
        17.899993896484376,
        17.919998168945314,
        17.94000244140625,
        17.960006713867189,
        17.979995727539064,
        18.0,
        18.020004272460939,
        18.040008544921876,
        18.05999755859375,
        18.080001831054689,
        18.100006103515626,
        18.1199951171875,
        18.139999389648439,
        18.160003662109376,
        18.180007934570314,
        18.199996948242189,
        18.220001220703126,
        18.240005493164064,
        18.259994506835939,
        18.279998779296876,
        18.300003051757814,
        18.32000732421875,
        18.339996337890626,
        18.360000610351564,
        18.3800048828125,
        18.399993896484376,
        18.419998168945314,
        18.44000244140625,
        18.460006713867189,
        18.479995727539064,
        18.5,
        18.520004272460939,
        18.540008544921876,
        18.55999755859375,
        18.580001831054689,
        18.600006103515626,
        18.6199951171875,
        18.639999389648439,
        18.660003662109376,
        18.680007934570314,
        18.699996948242189,
        18.720001220703126,
        18.740005493164064,
        18.759994506835939,
        18.779998779296876,
        18.800003051757814,
        18.82000732421875,
        18.839996337890626,
        18.860000610351564,
        18.8800048828125,
        18.899993896484376,
        18.919998168945314,
        18.94000244140625,
        18.960006713867189,
        18.979995727539064,
        19.0,
        19.020004272460939,
        19.040008544921876,
        19.05999755859375,
        19.080001831054689,
        19.100006103515626,
        19.1199951171875,
        19.139999389648439,
        19.160003662109376,
        19.180007934570314,
        19.199996948242189,
        19.220001220703126,
        19.240005493164064,
        19.259994506835939,
        19.279998779296876,
        19.300003051757814,
        19.32000732421875,
        19.339996337890626,
        19.360000610351564,
        19.3800048828125,
        19.399993896484376,
        19.419998168945314,
        19.44000244140625,
        19.460006713867189,
        19.479995727539064,
        19.5,
        19.520004272460939,
        19.540008544921876,
        19.55999755859375,
        19.580001831054689,
        19.600006103515626,
        19.6199951171875,
        19.639999389648439,
        19.660003662109376,
        19.680007934570314,
        19.699996948242189,
        19.720001220703126,
        19.740005493164064,
        19.759994506835939,
        19.779998779296876,
        19.800003051757814,
        19.82000732421875,
        19.839996337890626,
        19.860000610351564,
        19.8800048828125,
        19.899993896484376,
        19.919998168945314,
        19.94000244140625,
        19.960006713867189,
        19.979995727539064,
        20.0,
        20.020004272460939,
        20.040008544921876,
        20.05999755859375,
        20.080001831054689,
        20.100006103515626,
        20.1199951171875,
        20.139999389648439,
        20.160003662109376,
        20.180007934570314,
        20.199996948242189,
        20.220001220703126,
        20.240005493164064,
        20.259994506835939,
        20.279998779296876,
        20.300003051757814,
        20.32000732421875,
        20.339996337890626,
        20.360000610351564,
        20.3800048828125,
        20.399993896484376,
        20.419998168945314,
        20.44000244140625,
        20.460006713867189,
        20.479995727539064,
        20.5,
        20.520004272460939,
        20.540008544921876,
        20.55999755859375,
        20.580001831054689,
        20.600006103515626,
        20.6199951171875,
        20.639999389648439,
        20.660003662109376,
        20.680007934570314,
        20.699996948242189,
        20.720001220703126,
        20.740005493164064,
        20.759994506835939,
        20.779998779296876,
        20.800003051757814,
        20.82000732421875,
        20.839996337890626,
        20.860000610351564,
        20.8800048828125,
        20.899993896484376,
        20.919998168945314,
        20.94000244140625,
        20.960006713867189,
        20.979995727539064,
        21.0,
        21.020004272460939,
        21.040008544921876,
        21.05999755859375,
        21.080001831054689,
        21.100006103515626,
        21.1199951171875,
        21.139999389648439,
        21.160003662109376,
        21.180007934570314,
        21.199996948242189,
        21.220001220703126,
        21.240005493164064,
        21.259994506835939,
        21.279998779296876,
        21.300003051757814,
        21.32000732421875,
        21.339996337890626,
        21.360000610351564,
        21.3800048828125,
        21.399993896484376,
        21.419998168945314,
        21.44000244140625,
        21.460006713867189,
        21.479995727539064,
        21.5,
        21.520004272460939,
        21.540008544921876,
        21.55999755859375,
        21.580001831054689,
        21.600006103515626,
        21.6199951171875,
        21.639999389648439,
        21.660003662109376,
        21.680007934570314,
        21.699996948242189,
        21.720001220703126,
        21.740005493164064,
        21.759994506835939,
        21.779998779296876,
        21.800003051757814,
        21.82000732421875,
        21.839996337890626,
        21.860000610351564,
        21.8800048828125,
        21.899993896484376,
        21.919998168945314,
        21.94000244140625,
        21.960006713867189,
        21.979995727539064,
        22.0,
        22.020004272460939,
        22.040008544921876,
        22.05999755859375,
        22.080001831054689,
        22.100006103515626,
        22.1199951171875,
        22.139999389648439,
        22.160003662109376,
        22.180007934570314,
        22.199996948242189,
        22.220001220703126,
        22.240005493164064,
        22.259994506835939,
        22.279998779296876,
        22.300003051757814,
        22.32000732421875,
        22.339996337890626,
        22.360000610351564,
        22.3800048828125,
        22.399993896484376,
        22.419998168945314,
        22.44000244140625,
        22.460006713867189,
        22.479995727539064,
        22.5,
        22.520004272460939,
        22.540008544921876,
        22.55999755859375,
        22.580001831054689,
        22.600006103515626,
        22.6199951171875,
        22.639999389648439,
        22.660003662109376,
        22.680007934570314,
        22.699996948242189,
        22.720001220703126,
        22.740005493164064,
        22.759994506835939,
        22.779998779296876,
        22.800003051757814,
        22.82000732421875,
        22.839996337890626,
        22.860000610351564,
        22.8800048828125,
        22.899993896484376,
        22.919998168945314,
        22.94000244140625,
        22.960006713867189,
        22.979995727539064,
        23.0,
        23.020004272460939,
        23.040008544921876,
        23.05999755859375,
        23.080001831054689,
        23.100006103515626,
        23.1199951171875,
        23.139999389648439,
        23.160003662109376,
        23.180007934570314,
        23.199996948242189,
        23.220001220703126,
        23.240005493164064,
        23.259994506835939,
        23.279998779296876,
        23.300003051757814,
        23.32000732421875,
        23.339996337890626,
        23.360000610351564,
        23.3800048828125,
        23.399993896484376,
        23.419998168945314,
        23.44000244140625,
        23.460006713867189,
        23.479995727539064,
        23.5,
        23.520004272460939,
        23.540008544921876,
        23.55999755859375,
        23.580001831054689,
        23.600006103515626,
        23.6199951171875,
        23.639999389648439,
        23.660003662109376,
        23.680007934570314,
        23.699996948242189,
        23.720001220703126,
        23.740005493164064,
        23.759994506835939,
        23.779998779296876,
        23.800003051757814,
        23.82000732421875,
        23.839996337890626,
        23.860000610351564,
        23.8800048828125,
        23.899993896484376,
        23.919998168945314,
        23.94000244140625,
        23.960006713867189,
        23.979995727539064,
        24.0,
        24.020004272460939,
        24.040008544921876,
        24.05999755859375,
        24.080001831054689,
        24.100006103515626,
        24.1199951171875,
        24.139999389648439,
        24.160003662109376,
        24.180007934570314,
        24.199996948242189,
        24.220001220703126,
        24.240005493164064,
        24.259994506835939,
        24.279998779296876,
        24.300003051757814,
        24.32000732421875,
        24.339996337890626,
        24.360000610351564,
        24.3800048828125,
        24.399993896484376,
        24.419998168945314,
        24.44000244140625,
        24.460006713867189,
        24.479995727539064,
        24.5,
        24.520004272460939,
        24.540008544921876,
        24.55999755859375,
        24.580001831054689,
        24.600006103515626,
        24.6199951171875,
        24.639999389648439,
        24.660003662109376,
        24.680007934570314,
        24.699996948242189,
        24.720001220703126,
        24.740005493164064,
        24.759994506835939,
        24.779998779296876,
        24.800003051757814,
        24.82000732421875,
        24.839996337890626,
        24.860000610351564,
        24.8800048828125,
        24.899993896484376,
        24.919998168945314,
        24.94000244140625,
        24.960006713867189,
        24.979995727539064,
        25.0,
        25.020004272460939,
        25.040008544921876,
        25.05999755859375,
        25.080001831054689,
        25.100006103515626,
        25.1199951171875,
        25.139999389648439,
        25.160003662109376,
        25.180007934570314,
        25.199996948242189,
        25.220001220703126,
        25.240005493164064,
        25.259994506835939,
        25.279998779296876,
        25.300003051757814,
        25.32000732421875,
        25.339996337890626,
        25.360000610351564,
        25.3800048828125,
        25.399993896484376,
        25.419998168945314,
        25.44000244140625,
        25.460006713867189,
        25.479995727539064,
        25.5,
        25.520004272460939,
        25.540008544921876,
        25.55999755859375,
        25.580001831054689,
        25.600006103515626,
        25.6199951171875,
        25.639999389648439,
        25.660003662109376,
        25.680007934570314,
        25.699996948242189,
        25.720001220703126,
        25.740005493164064,
        25.759994506835939,
        25.779998779296876,
        25.800003051757814,
        25.82000732421875,
        25.839996337890626,
        25.860000610351564,
        25.8800048828125,
        25.899993896484376,
        25.919998168945314,
        25.94000244140625,
        25.960006713867189,
        25.979995727539064,
        26.0,
        26.020004272460939,
        26.040008544921876,
        26.05999755859375,
        26.080001831054689,
        26.100006103515626,
        26.1199951171875,
        26.139999389648439,
        26.160003662109376,
        26.180007934570314,
        26.199996948242189,
        26.220001220703126,
        26.240005493164064,
        26.259994506835939,
        26.279998779296876,
        26.300003051757814,
        26.32000732421875,
        26.339996337890626,
        26.360000610351564,
        26.3800048828125,
        26.399993896484376,
        26.419998168945314,
        26.44000244140625,
        26.460006713867189,
        26.479995727539064,
        26.5,
        26.520004272460939,
        26.540008544921876,
        26.55999755859375,
        26.580001831054689,
        26.600006103515626,
        26.6199951171875,
        26.639999389648439,
        26.660003662109376,
        26.680007934570314,
        26.699996948242189,
        26.720001220703126,
        26.740005493164064,
        26.759994506835939,
        26.779998779296876,
        26.800003051757814,
        26.82000732421875,
        26.839996337890626,
        26.860000610351564,
        26.8800048828125,
        26.899993896484376,
        26.919998168945314,
        26.94000244140625,
        26.960006713867189,
        26.979995727539064,
        27.0,
        27.020004272460939,
        27.040008544921876,
        27.05999755859375,
        27.080001831054689,
        27.100006103515626,
        27.1199951171875,
        27.139999389648439,
        27.160003662109376,
        27.180007934570314,
        27.199996948242189,
        27.220001220703126,
        27.240005493164064,
        27.259994506835939,
        27.279998779296876,
        27.300003051757814,
        27.32000732421875,
        27.339996337890626,
        27.360000610351564,
        27.3800048828125,
        27.399993896484376,
        27.419998168945314,
        27.44000244140625,
        27.460006713867189,
        27.479995727539064,
        27.5,
        27.520004272460939,
        27.540008544921876,
        27.55999755859375,
        27.580001831054689,
        27.600006103515626,
        27.6199951171875,
        27.639999389648439,
        27.660003662109376,
        27.680007934570314,
        27.699996948242189,
        27.720001220703126,
        27.740005493164064,
        27.759994506835939,
        27.779998779296876,
        27.800003051757814,
        27.82000732421875,
        27.839996337890626,
        27.860000610351564,
        27.8800048828125,
        27.899993896484376,
        27.919998168945314,
        27.94000244140625,
        27.960006713867189,
        27.979995727539064,
        28.0,
        28.020004272460939,
        28.040008544921876,
        28.05999755859375,
        28.080001831054689,
        28.100006103515626,
        28.1199951171875,
        28.139999389648439,
        28.160003662109376,
        28.180007934570314,
        28.199996948242189,
        28.220001220703126,
        28.240005493164064,
        28.259994506835939,
        28.279998779296876,
        28.300003051757814,
        28.32000732421875,
        28.339996337890626,
        28.360000610351564,
        28.3800048828125,
        28.399993896484376,
        28.419998168945314,
        28.44000244140625,
        28.460006713867189,
        28.479995727539064,
        28.5,
        28.520004272460939,
        28.540008544921876,
        28.55999755859375,
        28.580001831054689,
        28.600006103515626,
        28.6199951171875,
        28.639999389648439,
        28.660003662109376,
        28.680007934570314,
        28.699996948242189,
        28.720001220703126,
        28.740005493164064,
        28.759994506835939,
        28.779998779296876,
        28.800003051757814,
        28.82000732421875,
        28.839996337890626,
        28.860000610351564,
        28.8800048828125,
        28.899993896484376,
        28.919998168945314,
        28.94000244140625,
        28.960006713867189,
        28.979995727539064,
        29.0,
        29.020004272460939,
        29.040008544921876,
        29.05999755859375,
        29.080001831054689,
        29.100006103515626,
        29.1199951171875,
        29.139999389648439,
        29.160003662109376,
        29.180007934570314,
        29.199996948242189,
        29.220001220703126,
        29.240005493164064,
        29.259994506835939,
        29.279998779296876,
        29.300003051757814,
        29.32000732421875,
        29.339996337890626,
        29.360000610351564,
        29.3800048828125,
        29.399993896484376,
        29.419998168945314,
        29.44000244140625,
        29.460006713867189,
        29.479995727539064,
        29.5,
        29.520004272460939,
        29.540008544921876,
        29.55999755859375,
        29.580001831054689,
        29.600006103515626,
        29.6199951171875,
        29.639999389648439,
        29.660003662109376,
        29.680007934570314,
        29.699996948242189,
        29.720001220703126,
        29.740005493164064,
        29.759994506835939,
        29.779998779296876,
        29.800003051757814,
        29.82000732421875,
        29.839996337890626,
        29.860000610351564,
        29.8800048828125,
        29.899993896484376,
        29.919998168945314,
        29.94000244140625,
        29.960006713867189,
        29.979995727539064,
        30.0,
        30.020004272460939,
        30.040008544921876,
        30.05999755859375,
        30.080001831054689,
        30.100006103515626,
        30.1199951171875,
        30.139999389648439,
        30.160003662109376,
        30.180007934570314,
        30.199996948242189,
        30.220001220703126,
        30.240005493164064,
        30.259994506835939,
        30.279998779296876,
        30.300003051757814,
        30.32000732421875,
        30.339996337890626,
        30.360000610351564,
        30.3800048828125,
        30.399993896484376,
        30.419998168945314,
        30.44000244140625,
        30.460006713867189,
        30.479995727539064,
        30.5,
        30.520004272460939,
        30.540008544921876,
        30.55999755859375,
        30.580001831054689,
        30.600006103515626,
        30.6199951171875,
        30.639999389648439,
        30.660003662109376,
        30.680007934570314,
        30.699996948242189,
        30.720001220703126,
        30.740005493164064,
        30.759994506835939,
        30.779998779296876,
        30.800003051757814,
        30.82000732421875,
        30.839996337890626,
        30.860000610351564,
        30.8800048828125,
        30.899993896484376,
        30.919998168945314,
        30.94000244140625,
        30.960006713867189,
        30.979995727539064,
        31.0,
        31.020004272460939,
        31.040008544921876,
        31.05999755859375,
        31.080001831054689,
        31.100006103515626,
        31.1199951171875,
        31.139999389648439,
        31.160003662109376,
        31.180007934570314,
        31.199996948242189,
        31.220001220703126,
        31.240005493164064,
        31.259994506835939,
        31.279998779296876,
        31.300003051757814,
        31.32000732421875,
        31.339996337890626,
        31.360000610351564,
        31.3800048828125,
        31.399993896484376,
        31.419998168945314,
        31.44000244140625,
        31.460006713867189,
        31.479995727539064,
        31.5,
        31.520004272460939,
        31.540008544921876,
        31.55999755859375,
        31.580001831054689,
        31.600006103515626,
        31.6199951171875,
        31.639999389648439,
        31.660003662109376,
        31.680007934570314,
        31.699996948242189,
        31.720001220703126,
        31.740005493164064,
        31.759994506835939,
        31.779998779296876,
        31.800003051757814,
        31.82000732421875,
        31.839996337890626,
        31.860000610351564,
        31.8800048828125,
        31.899993896484376,
        31.919998168945314,
        31.94000244140625,
        31.960006713867189,
        31.979995727539064,
        32.0,
        32.02000427246094,
        32.040008544921878,
        32.05999755859375,
        32.08000183105469,
        32.100006103515628,
        32.1199951171875,
        32.13999938964844,
        32.160003662109378,
        32.18000793457031,
        32.19999694824219,
        32.220001220703128,
        32.24000549316406,
        32.25999450683594,
        32.279998779296878,
        32.30000305175781,
        32.32000732421875,
        32.339996337890628,
        32.36000061035156,
        32.3800048828125,
        32.399993896484378,
        32.41999816894531,
        32.44000244140625,
        32.46000671386719,
        32.47999572753906,
        32.5,
        32.52000427246094,
        32.540008544921878,
        32.55999755859375,
        32.58000183105469,
        32.600006103515628,
        32.6199951171875,
        32.63999938964844,
        32.660003662109378,
        32.68000793457031,
        32.69999694824219,
        32.720001220703128,
        32.74000549316406,
        32.75999450683594,
        32.779998779296878,
        32.80000305175781,
        32.82000732421875,
        32.839996337890628,
        32.86000061035156,
        32.8800048828125,
        32.899993896484378,
        32.91999816894531,
        32.94000244140625,
        32.96000671386719,
        32.97999572753906,
        33.0,
        33.02000427246094,
        33.040008544921878,
        33.05999755859375,
        33.08000183105469,
        33.100006103515628,
        33.1199951171875,
        33.13999938964844,
        33.160003662109378,
        33.18000793457031,
        33.19999694824219,
        33.220001220703128,
        33.24000549316406,
        33.25999450683594,
        33.279998779296878,
        33.30000305175781,
        33.32000732421875,
        33.339996337890628,
        33.36000061035156,
        33.3800048828125,
        33.399993896484378,
        33.41999816894531,
        33.44000244140625,
        33.46000671386719,
        33.47999572753906,
        33.5,
        33.52000427246094,
        33.540008544921878,
        33.55999755859375,
        33.58000183105469,
        33.600006103515628,
        33.6199951171875,
        33.63999938964844,
        33.660003662109378,
        33.68000793457031,
        33.69999694824219,
        33.720001220703128,
        33.74000549316406,
        33.75999450683594,
        33.779998779296878,
        33.80000305175781,
        33.82000732421875,
        33.839996337890628,
        33.86000061035156,
        33.8800048828125,
        33.899993896484378,
        33.91999816894531,
        33.94000244140625,
        33.96000671386719,
        33.97999572753906,
        34.0,
        34.02000427246094,
        34.040008544921878,
        34.05999755859375,
        34.08000183105469,
        34.100006103515628,
        34.1199951171875,
        34.13999938964844,
        34.160003662109378,
        34.18000793457031,
        34.19999694824219,
        34.220001220703128,
        34.24000549316406,
        34.25999450683594,
        34.279998779296878,
        34.30000305175781,
        34.32000732421875,
        34.339996337890628,
        34.36000061035156,
        34.3800048828125,
        34.399993896484378,
        34.41999816894531,
        34.44000244140625,
        34.46000671386719,
        34.47999572753906,
        34.5,
        34.52000427246094,
        34.540008544921878,
        34.55999755859375,
        34.58000183105469,
        34.600006103515628,
        34.6199951171875,
        34.63999938964844,
        34.660003662109378,
        34.68000793457031,
        34.69999694824219,
        34.720001220703128,
        34.74000549316406,
        34.75999450683594,
        34.779998779296878,
        34.80000305175781,
        34.82000732421875,
        34.839996337890628,
        34.86000061035156,
        34.8800048828125,
        34.899993896484378,
        34.91999816894531,
        34.94000244140625,
        34.96000671386719,
        34.97999572753906,
        35.0,
        35.02000427246094,
        35.040008544921878,
        35.05999755859375,
        35.08000183105469,
        35.100006103515628,
        35.1199951171875,
        35.13999938964844,
        35.160003662109378,
        35.18000793457031,
        35.19999694824219,
        35.220001220703128,
        35.24000549316406,
        35.25999450683594,
        35.279998779296878,
        35.30000305175781,
        35.32000732421875,
        35.339996337890628,
        35.36000061035156,
        35.3800048828125,
        35.399993896484378,
        35.41999816894531,
        35.44000244140625,
        35.46000671386719,
        35.47999572753906,
        35.5,
        35.52000427246094,
        35.540008544921878,
        35.55999755859375,
        35.58000183105469,
        35.600006103515628,
        35.6199951171875,
        35.63999938964844,
        35.660003662109378,
        35.68000793457031,
        35.69999694824219,
        35.720001220703128,
        35.74000549316406,
        35.75999450683594,
        35.779998779296878,
        35.80000305175781,
        35.82000732421875,
        35.839996337890628,
        35.86000061035156,
        35.8800048828125,
        35.899993896484378,
        35.91999816894531,
        35.94000244140625,
        35.96000671386719,
        35.97999572753906,
        36.0,
        36.02000427246094,
        36.040008544921878,
        36.05999755859375,
        36.08000183105469,
        36.100006103515628,
        36.1199951171875,
        36.13999938964844,
        36.160003662109378,
        36.18000793457031,
        36.19999694824219,
        36.220001220703128,
        36.24000549316406,
        36.25999450683594,
        36.279998779296878,
        36.30000305175781,
        36.32000732421875,
        36.339996337890628,
        36.36000061035156,
        36.3800048828125,
        36.399993896484378,
        36.41999816894531,
        36.44000244140625,
        36.46000671386719,
        36.47999572753906,
        36.5,
        36.52000427246094,
        36.540008544921878,
        36.55999755859375,
        36.58000183105469,
        36.600006103515628,
        36.6199951171875,
        36.63999938964844,
        36.660003662109378,
        36.68000793457031,
        36.69999694824219,
        36.720001220703128,
        36.74000549316406,
        36.75999450683594,
        36.779998779296878,
        36.80000305175781,
        36.82000732421875,
        36.839996337890628,
        36.86000061035156,
        36.8800048828125,
        36.899993896484378,
        36.91999816894531,
        36.94000244140625,
        36.96000671386719,
        36.97999572753906,
        37.0,
        37.02000427246094,
        37.040008544921878,
        37.05999755859375,
        37.08000183105469,
        37.100006103515628,
        37.1199951171875,
        37.13999938964844,
        37.160003662109378,
        37.18000793457031,
        37.19999694824219,
        37.220001220703128,
        37.24000549316406,
        37.25999450683594,
        37.279998779296878,
        37.30000305175781,
        37.32000732421875,
        37.339996337890628,
        37.36000061035156,
        37.3800048828125,
        37.399993896484378,
        37.41999816894531,
        37.44000244140625,
        37.46000671386719,
        37.47999572753906,
        37.5,
        37.52000427246094,
        37.540008544921878,
        37.55999755859375,
        37.58000183105469,
        37.600006103515628,
        37.6199951171875,
        37.63999938964844,
        37.660003662109378,
        37.68000793457031,
        37.69999694824219,
        37.720001220703128,
        37.74000549316406,
        37.75999450683594,
        37.779998779296878,
        37.80000305175781,
        37.82000732421875,
        37.839996337890628,
        37.86000061035156,
        37.8800048828125,
        37.899993896484378,
        37.91999816894531,
        37.94000244140625,
        37.96000671386719,
        37.97999572753906,
        38.0,
        38.02000427246094,
        38.040008544921878,
        38.05999755859375,
        38.08000183105469,
        38.100006103515628,
        38.1199951171875,
        38.13999938964844,
        38.160003662109378,
        38.18000793457031,
        38.19999694824219,
        38.220001220703128,
        38.24000549316406,
        38.25999450683594,
        38.279998779296878,
        38.30000305175781,
        38.32000732421875,
        38.339996337890628,
        38.36000061035156,
        38.3800048828125,
        38.399993896484378,
        38.41999816894531,
        38.44000244140625,
        38.46000671386719,
        38.47999572753906,
        38.5,
        38.52000427246094,
        38.540008544921878,
        38.55999755859375,
        38.58000183105469,
        38.600006103515628,
        38.6199951171875,
        38.63999938964844,
        38.660003662109378,
        38.68000793457031,
        38.69999694824219,
        38.720001220703128,
        38.74000549316406,
        38.75999450683594,
        38.779998779296878,
        38.80000305175781,
        38.82000732421875,
        38.839996337890628,
        38.86000061035156,
        38.8800048828125,
        38.899993896484378,
        38.91999816894531,
        38.94000244140625,
        38.96000671386719,
        38.97999572753906,
        39.0,
        39.02000427246094,
        39.040008544921878,
        39.05999755859375,
        39.08000183105469,
        39.100006103515628,
        39.1199951171875,
        39.13999938964844,
        39.160003662109378,
        39.18000793457031,
        39.19999694824219,
        39.220001220703128,
        39.24000549316406,
        39.25999450683594,
        39.279998779296878,
        39.30000305175781,
        39.32000732421875,
        39.339996337890628,
        39.36000061035156,
        39.3800048828125,
        39.399993896484378,
        39.41999816894531,
        39.44000244140625,
        39.46000671386719,
        39.47999572753906,
        39.5,
        39.52000427246094,
        39.540008544921878,
        39.55999755859375,
        39.58000183105469,
        39.600006103515628,
        39.6199951171875,
        39.63999938964844,
        39.660003662109378,
        39.68000793457031,
        39.69999694824219,
        39.720001220703128,
        39.74000549316406,
        39.75999450683594,
        39.779998779296878,
        39.80000305175781,
        39.82000732421875,
        39.839996337890628,
        39.86000061035156,
        39.8800048828125,
        39.899993896484378,
        39.91999816894531,
        39.94000244140625,
        39.96000671386719,
        39.97999572753906,
        40.0,
        40.02000427246094,
        40.03999328613281,
        40.05999755859375,
        40.08000183105469,
        40.100006103515628,
        40.1199951171875,
        40.13999938964844,
        40.160003662109378,
        40.18000793457031,
        40.19999694824219,
        40.220001220703128,
        40.24000549316406,
        40.25999450683594,
        40.279998779296878,
        40.30000305175781,
        40.32000732421875,
        40.339996337890628,
        40.36000061035156,
        40.3800048828125,
        40.399993896484378,
        40.41999816894531,
        40.44000244140625,
        40.46000671386719,
        40.47999572753906,
        40.5,
        40.52000427246094,
        40.53999328613281,
        40.55999755859375,
        40.58000183105469,
        40.600006103515628,
        40.6199951171875,
        40.63999938964844,
        40.660003662109378,
        40.68000793457031,
        40.69999694824219,
        40.720001220703128,
        40.74000549316406,
        40.75999450683594,
        40.779998779296878,
        40.80000305175781,
        40.82000732421875,
        40.839996337890628,
        40.86000061035156,
        40.8800048828125,
        40.899993896484378,
        40.91999816894531,
        40.94000244140625,
        40.96000671386719,
        40.97999572753906,
        41.0,
        41.02000427246094,
        41.03999328613281,
        41.05999755859375,
        41.08000183105469,
        41.100006103515628,
        41.1199951171875,
        41.13999938964844,
        41.160003662109378,
        41.18000793457031,
        41.19999694824219,
        41.220001220703128,
        41.24000549316406,
        41.25999450683594,
        41.279998779296878,
        41.30000305175781,
        41.32000732421875,
        41.339996337890628,
        41.36000061035156,
        41.3800048828125,
        41.399993896484378,
        41.41999816894531,
        41.44000244140625,
        41.46000671386719,
        41.47999572753906,
        41.5,
        41.52000427246094,
        41.53999328613281,
        41.55999755859375,
        41.58000183105469,
        41.600006103515628,
        41.6199951171875,
        41.63999938964844,
        41.660003662109378,
        41.68000793457031,
        41.69999694824219,
        41.720001220703128,
        41.74000549316406,
        41.75999450683594,
        41.779998779296878,
        41.80000305175781,
        41.82000732421875,
        41.839996337890628,
        41.86000061035156,
        41.8800048828125,
        41.899993896484378,
        41.91999816894531,
        41.94000244140625,
        41.96000671386719,
        41.97999572753906,
        42.0,
        42.02000427246094,
        42.03999328613281,
        42.05999755859375,
        42.08000183105469,
        42.100006103515628,
        42.1199951171875,
        42.13999938964844,
        42.160003662109378,
        42.18000793457031,
        42.19999694824219,
        42.220001220703128,
        42.24000549316406,
        42.25999450683594,
        42.279998779296878,
        42.30000305175781,
        42.32000732421875,
        42.339996337890628,
        42.36000061035156,
        42.3800048828125,
        42.399993896484378,
        42.41999816894531,
        42.44000244140625,
        42.46000671386719,
        42.47999572753906,
        42.5,
        42.52000427246094,
        42.53999328613281,
        42.55999755859375,
        42.58000183105469,
        42.600006103515628,
        42.6199951171875,
        42.63999938964844,
        42.660003662109378,
        42.68000793457031,
        42.69999694824219,
        42.720001220703128,
        42.74000549316406,
        42.75999450683594,
        42.779998779296878,
        42.80000305175781,
        42.82000732421875,
        42.839996337890628,
        42.86000061035156,
        42.8800048828125,
        42.899993896484378,
        42.91999816894531,
        42.94000244140625,
        42.96000671386719,
        42.97999572753906,
        43.0,
        43.02000427246094,
        43.03999328613281,
        43.05999755859375,
        43.08000183105469,
        43.100006103515628,
        43.1199951171875,
        43.13999938964844,
        43.160003662109378,
        43.18000793457031,
        43.19999694824219,
        43.220001220703128,
        43.24000549316406,
        43.25999450683594,
        43.279998779296878,
        43.30000305175781,
        43.32000732421875,
        43.339996337890628,
        43.36000061035156,
        43.3800048828125,
        43.399993896484378,
        43.41999816894531,
        43.44000244140625,
        43.46000671386719,
        43.47999572753906,
        43.5,
        43.52000427246094,
        43.53999328613281,
        43.55999755859375,
        43.58000183105469,
        43.600006103515628,
        43.6199951171875,
        43.63999938964844,
        43.660003662109378,
        43.68000793457031,
        43.69999694824219,
        43.720001220703128,
        43.74000549316406,
        43.75999450683594,
        43.779998779296878,
        43.80000305175781,
        43.82000732421875,
        43.839996337890628,
        43.86000061035156,
        43.8800048828125,
        43.899993896484378,
        43.91999816894531,
        43.94000244140625,
        43.96000671386719,
        43.97999572753906,
        44.0,
        44.02000427246094,
        44.03999328613281,
        44.05999755859375,
        44.08000183105469,
        44.100006103515628,
        44.1199951171875,
        44.13999938964844,
        44.160003662109378,
        44.18000793457031,
        44.19999694824219,
        44.220001220703128,
        44.24000549316406,
        44.25999450683594,
        44.279998779296878,
        44.30000305175781,
        44.32000732421875,
        44.339996337890628,
        44.36000061035156,
        44.3800048828125,
        44.399993896484378,
        44.41999816894531,
        44.44000244140625,
        44.46000671386719,
        44.47999572753906,
        44.5,
        44.52000427246094,
        44.53999328613281,
        44.55999755859375,
        44.58000183105469,
        44.600006103515628,
        44.6199951171875,
        44.63999938964844,
        44.660003662109378,
        44.68000793457031,
        44.69999694824219,
        44.720001220703128,
        44.74000549316406,
        44.75999450683594,
        44.779998779296878,
        44.80000305175781,
        44.82000732421875,
        44.839996337890628,
        44.86000061035156,
        44.8800048828125,
        44.899993896484378,
        44.91999816894531,
        44.94000244140625,
        44.96000671386719,
        44.97999572753906,
        45.0,
        45.02000427246094,
        45.03999328613281,
        45.05999755859375,
        45.08000183105469,
        45.100006103515628,
        45.1199951171875,
        45.13999938964844,
        45.160003662109378,
        45.18000793457031,
        45.19999694824219,
        45.220001220703128,
        45.24000549316406,
        45.25999450683594,
        45.279998779296878,
        45.30000305175781,
        45.32000732421875,
        45.339996337890628,
        45.36000061035156,
        45.3800048828125,
        45.399993896484378,
        45.41999816894531,
        45.44000244140625,
        45.46000671386719,
        45.47999572753906,
        45.5,
        45.52000427246094,
        45.53999328613281,
        45.55999755859375,
        45.58000183105469,
        45.600006103515628,
        45.6199951171875,
        45.63999938964844,
        45.660003662109378,
        45.68000793457031,
        45.69999694824219,
        45.720001220703128,
        45.74000549316406,
        45.75999450683594,
        45.779998779296878,
        45.80000305175781,
        45.82000732421875,
        45.839996337890628,
        45.86000061035156,
        45.8800048828125,
        45.899993896484378,
        45.91999816894531,
        45.94000244140625,
        45.96000671386719,
        45.97999572753906,
        46.0,
        46.02000427246094,
        46.03999328613281,
        46.05999755859375,
        46.08000183105469,
        46.100006103515628,
        46.1199951171875,
        46.13999938964844,
        46.160003662109378,
        46.18000793457031,
        46.19999694824219,
        46.220001220703128,
        46.24000549316406,
        46.25999450683594,
        46.279998779296878,
        46.30000305175781,
        46.32000732421875,
        46.339996337890628,
        46.36000061035156,
        46.3800048828125,
        46.399993896484378,
        46.41999816894531,
        46.44000244140625,
        46.46000671386719,
        46.47999572753906,
        46.5,
        46.52000427246094,
        46.53999328613281,
        46.55999755859375,
        46.58000183105469,
        46.600006103515628,
        46.6199951171875,
        46.63999938964844,
        46.660003662109378,
        46.68000793457031,
        46.69999694824219,
        46.720001220703128,
        46.74000549316406,
        46.75999450683594,
        46.779998779296878,
        46.80000305175781,
        46.82000732421875,
        46.839996337890628,
        46.86000061035156,
        46.8800048828125,
        46.899993896484378,
        46.91999816894531,
        46.94000244140625,
        46.96000671386719,
        46.97999572753906,
        47.0,
        47.02000427246094,
        47.03999328613281,
        47.05999755859375,
        47.08000183105469,
        47.100006103515628,
        47.1199951171875,
        47.13999938964844,
        47.160003662109378,
        47.18000793457031,
        47.19999694824219,
        47.220001220703128,
        47.24000549316406,
        47.25999450683594,
        47.279998779296878,
        47.30000305175781,
        47.32000732421875,
        47.339996337890628,
        47.36000061035156,
        47.3800048828125,
        47.399993896484378,
        47.41999816894531,
        47.44000244140625,
        47.46000671386719,
        47.47999572753906,
        47.5,
        47.52000427246094,
        47.53999328613281,
        47.55999755859375,
        47.58000183105469,
        47.600006103515628,
        47.6199951171875,
        47.63999938964844,
        47.660003662109378,
        47.68000793457031,
        47.69999694824219,
        47.720001220703128,
        47.74000549316406,
        47.75999450683594,
        47.779998779296878,
        47.80000305175781,
        47.82000732421875,
        47.839996337890628,
        47.86000061035156,
        47.8800048828125,
        47.899993896484378,
        47.91999816894531,
        47.94000244140625,
        47.96000671386719,
        47.97999572753906,
        48.0,
        48.02000427246094,
        48.03999328613281,
        48.05999755859375,
        48.08000183105469,
        48.100006103515628,
        48.1199951171875,
        48.13999938964844,
        48.160003662109378,
        48.18000793457031,
        48.19999694824219,
        48.220001220703128,
        48.24000549316406,
        48.25999450683594,
        48.279998779296878,
        48.30000305175781,
        48.32000732421875,
        48.339996337890628,
        48.36000061035156,
        48.3800048828125,
        48.399993896484378,
        48.41999816894531,
        48.44000244140625,
        48.46000671386719,
        48.47999572753906,
        48.5,
        48.52000427246094,
        48.53999328613281,
        48.55999755859375,
        48.58000183105469,
        48.600006103515628,
        48.6199951171875,
        48.63999938964844,
        48.660003662109378,
        48.68000793457031,
        48.69999694824219,
        48.720001220703128,
        48.74000549316406,
        48.75999450683594,
        48.779998779296878,
        48.80000305175781,
        48.82000732421875,
        48.839996337890628,
        48.86000061035156,
        48.8800048828125,
        48.899993896484378,
        48.91999816894531,
        48.94000244140625,
        48.96000671386719,
        48.97999572753906,
        49.0,
        49.02000427246094,
        49.03999328613281,
        49.05999755859375,
        49.08000183105469,
        49.100006103515628,
        49.1199951171875,
        49.13999938964844,
        49.160003662109378,
        49.18000793457031,
        49.19999694824219,
        49.220001220703128,
        49.24000549316406,
        49.25999450683594,
        49.279998779296878,
        49.30000305175781,
        49.32000732421875,
        49.339996337890628,
        49.36000061035156,
        49.3800048828125,
        49.399993896484378,
        49.41999816894531,
        49.44000244140625,
        49.46000671386719,
        49.47999572753906,
        49.5,
        49.52000427246094,
        49.53999328613281,
        49.55999755859375,
        49.58000183105469,
        49.600006103515628,
        49.6199951171875,
        49.63999938964844,
        49.660003662109378,
        49.68000793457031,
        49.69999694824219,
        49.720001220703128,
        49.74000549316406,
        49.75999450683594,
        49.779998779296878,
        49.80000305175781,
        49.82000732421875,
        49.839996337890628,
        49.86000061035156,
        49.8800048828125,
        49.899993896484378,
        49.91999816894531,
        49.94000244140625,
        49.96000671386719,
        49.97999572753906,
        50.0,
        50.02000427246094,
        50.03999328613281,
        50.05999755859375,
        50.08000183105469,
        50.100006103515628,
        50.1199951171875,
        50.13999938964844,
        50.160003662109378,
        50.18000793457031,
        50.19999694824219,
        50.220001220703128,
        50.24000549316406,
        50.25999450683594,
        50.279998779296878,
        50.30000305175781,
        50.32000732421875,
        50.339996337890628,
        50.36000061035156,
        50.3800048828125,
        50.399993896484378,
        50.41999816894531,
        50.44000244140625,
        50.46000671386719,
        50.47999572753906,
        50.5,
        50.52000427246094,
        50.53999328613281,
        50.55999755859375,
        50.58000183105469,
        50.600006103515628,
        50.6199951171875,
        50.63999938964844,
        50.660003662109378,
        50.68000793457031,
        50.69999694824219,
        50.720001220703128,
        50.74000549316406,
        50.75999450683594,
        50.779998779296878,
        50.80000305175781,
        50.82000732421875,
        50.839996337890628,
        50.86000061035156,
        50.8800048828125,
        50.899993896484378,
        50.91999816894531,
        50.94000244140625,
        50.96000671386719,
        50.97999572753906,
        51.0,
        51.02000427246094,
        51.03999328613281,
        51.05999755859375,
        51.08000183105469,
        51.100006103515628,
        51.1199951171875,
        51.13999938964844,
        51.160003662109378,
        51.18000793457031,
        51.19999694824219,
        51.220001220703128,
        51.24000549316406,
        51.25999450683594,
        51.279998779296878,
        51.30000305175781,
        51.32000732421875,
        51.339996337890628,
        51.36000061035156,
        51.3800048828125,
        51.399993896484378,
        51.41999816894531,
        51.44000244140625,
        51.46000671386719,
        51.47999572753906,
        51.5,
        51.52000427246094,
        51.53999328613281,
        51.55999755859375,
        51.58000183105469,
        51.600006103515628,
        51.6199951171875,
        51.63999938964844,
        51.660003662109378,
        51.68000793457031,
        51.69999694824219,
        51.720001220703128,
        51.74000549316406,
        51.75999450683594,
        51.779998779296878,
        51.80000305175781,
        51.82000732421875,
        51.839996337890628,
        51.86000061035156,
        51.8800048828125,
        51.899993896484378,
        51.91999816894531,
        51.94000244140625,
        51.96000671386719,
        51.97999572753906,
        52.0,
        52.02000427246094,
        52.03999328613281,
        52.05999755859375,
        52.08000183105469,
        52.100006103515628,
        52.1199951171875,
        52.13999938964844,
        52.160003662109378,
        52.18000793457031,
        52.19999694824219,
        52.220001220703128,
        52.24000549316406,
        52.25999450683594,
        52.279998779296878,
        52.30000305175781,
        52.32000732421875,
        52.339996337890628,
        52.36000061035156,
        52.3800048828125,
        52.399993896484378,
        52.41999816894531,
        52.44000244140625,
        52.46000671386719,
        52.47999572753906,
        52.5,
        52.52000427246094,
        52.53999328613281,
        52.55999755859375,
        52.58000183105469,
        52.600006103515628,
        52.6199951171875,
        52.63999938964844,
        52.660003662109378,
        52.68000793457031,
        52.69999694824219,
        52.720001220703128,
        52.74000549316406,
        52.75999450683594,
        52.779998779296878,
        52.80000305175781,
        52.82000732421875,
        52.839996337890628,
        52.86000061035156,
        52.8800048828125,
        52.899993896484378,
        52.91999816894531,
        52.94000244140625,
        52.96000671386719,
        52.97999572753906,
        53.0,
        53.02000427246094,
        53.03999328613281,
        53.05999755859375,
        53.08000183105469,
        53.100006103515628,
        53.1199951171875,
        53.13999938964844,
        53.160003662109378,
        53.18000793457031,
        53.19999694824219,
        53.220001220703128,
        53.24000549316406,
        53.25999450683594,
        53.279998779296878,
        53.30000305175781,
        53.32000732421875,
        53.339996337890628,
        53.36000061035156,
        53.3800048828125,
        53.399993896484378,
        53.41999816894531,
        53.44000244140625,
        53.46000671386719,
        53.47999572753906,
        53.5,
        53.52000427246094,
        53.53999328613281,
        53.55999755859375,
        53.58000183105469,
        53.600006103515628,
        53.6199951171875,
        53.63999938964844,
        53.660003662109378,
        53.68000793457031,
        53.69999694824219,
        53.720001220703128,
        53.74000549316406,
        53.75999450683594,
        53.779998779296878,
        53.80000305175781,
        53.82000732421875,
        53.839996337890628,
        53.86000061035156,
        53.8800048828125,
        53.899993896484378,
        53.91999816894531,
        53.94000244140625,
        53.96000671386719,
        53.97999572753906,
        54.0,
        54.02000427246094,
        54.03999328613281,
        54.05999755859375,
        54.08000183105469,
        54.100006103515628,
        54.1199951171875,
        54.13999938964844,
        54.160003662109378,
        54.18000793457031,
        54.19999694824219,
        54.220001220703128,
        54.24000549316406,
        54.25999450683594,
        54.279998779296878,
        54.30000305175781,
        54.32000732421875,
        54.339996337890628,
        54.36000061035156,
        54.3800048828125,
        54.399993896484378,
        54.41999816894531,
        54.44000244140625,
        54.46000671386719,
        54.47999572753906,
        54.5,
        54.52000427246094,
        54.53999328613281,
        54.55999755859375,
        54.58000183105469,
        54.600006103515628,
        54.6199951171875,
        54.63999938964844,
        54.660003662109378,
        54.68000793457031,
        54.69999694824219,
        54.720001220703128,
        54.74000549316406,
        54.75999450683594,
        54.779998779296878,
        54.80000305175781,
        54.82000732421875,
        54.839996337890628,
        54.86000061035156,
        54.8800048828125,
        54.899993896484378,
        54.91999816894531,
        54.94000244140625,
        54.96000671386719,
        54.97999572753906,
        55.0,
        55.02000427246094,
        55.03999328613281,
        55.05999755859375,
        55.08000183105469,
        55.100006103515628,
        55.1199951171875,
        55.13999938964844,
        55.160003662109378,
        55.18000793457031,
        55.19999694824219,
        55.220001220703128,
        55.24000549316406,
        55.25999450683594,
        55.279998779296878,
        55.30000305175781,
        55.32000732421875,
        55.339996337890628,
        55.36000061035156,
        55.3800048828125,
        55.399993896484378,
        55.41999816894531,
        55.44000244140625,
        55.46000671386719,
        55.47999572753906,
        55.5,
        55.52000427246094,
        55.53999328613281,
        55.55999755859375,
        55.58000183105469,
        55.600006103515628,
        55.6199951171875,
        55.63999938964844,
        55.660003662109378,
        55.68000793457031,
        55.69999694824219,
        55.720001220703128,
        55.74000549316406,
        55.75999450683594,
        55.779998779296878,
        55.80000305175781,
        55.82000732421875,
        55.839996337890628,
        55.86000061035156,
        55.8800048828125,
        55.899993896484378,
        55.91999816894531,
        55.94000244140625,
        55.96000671386719,
        55.97999572753906,
        56.0,
        56.02000427246094,
        56.03999328613281,
        56.05999755859375,
        56.08000183105469,
        56.100006103515628,
        56.1199951171875,
        56.13999938964844,
        56.160003662109378,
        56.18000793457031,
        56.19999694824219,
        56.220001220703128,
        56.24000549316406,
        56.25999450683594,
        56.279998779296878,
        56.30000305175781,
        56.32000732421875,
        56.339996337890628,
        56.36000061035156,
        56.3800048828125,
        56.399993896484378,
        56.41999816894531,
        56.44000244140625,
        56.46000671386719,
        56.47999572753906,
        56.5,
        56.52000427246094,
        56.53999328613281,
        56.55999755859375,
        56.58000183105469,
        56.600006103515628,
        56.6199951171875,
        56.63999938964844,
        56.660003662109378,
        56.68000793457031,
        56.69999694824219,
        56.720001220703128,
        56.74000549316406,
        56.75999450683594,
        56.779998779296878,
        56.80000305175781,
        56.82000732421875,
        56.839996337890628,
        56.86000061035156,
        56.8800048828125,
        56.899993896484378,
        56.91999816894531,
        56.94000244140625,
        56.96000671386719,
        56.97999572753906,
        57.0,
        57.02000427246094,
        57.03999328613281,
        57.05999755859375,
        57.08000183105469,
        57.100006103515628,
        57.1199951171875,
        57.13999938964844,
        57.160003662109378,
        57.18000793457031,
        57.19999694824219,
        57.220001220703128,
        57.24000549316406,
        57.25999450683594,
        57.279998779296878,
        57.30000305175781,
        57.32000732421875,
        57.339996337890628,
        57.36000061035156,
        57.3800048828125,
        57.399993896484378,
        57.41999816894531,
        57.44000244140625,
        57.46000671386719,
        57.47999572753906,
        57.5,
        57.52000427246094,
        57.53999328613281,
        57.55999755859375,
        57.58000183105469,
        57.600006103515628,
        57.6199951171875,
        57.63999938964844,
        57.660003662109378,
        57.68000793457031,
        57.69999694824219,
        57.720001220703128,
        57.74000549316406,
        57.75999450683594,
        57.779998779296878,
        57.80000305175781,
        57.82000732421875,
        57.839996337890628,
        57.86000061035156,
        57.8800048828125,
        57.899993896484378,
        57.91999816894531,
        57.94000244140625,
        57.96000671386719,
        57.97999572753906,
        58.0,
        58.02000427246094,
        58.03999328613281,
        58.05999755859375,
        58.08000183105469,
        58.100006103515628,
        58.1199951171875,
        58.13999938964844,
        58.160003662109378,
        58.18000793457031,
        58.19999694824219,
        58.220001220703128,
        58.24000549316406,
        58.25999450683594,
        58.279998779296878,
        58.30000305175781,
        58.32000732421875,
        58.339996337890628,
        58.36000061035156,
        58.3800048828125,
        58.399993896484378,
        58.41999816894531,
        58.44000244140625,
        58.46000671386719,
        58.47999572753906,
        58.5,
        58.52000427246094,
        58.53999328613281,
        58.55999755859375,
        58.58000183105469,
        58.600006103515628,
        58.6199951171875,
        58.63999938964844,
        58.660003662109378,
        58.68000793457031,
        58.69999694824219,
        58.720001220703128,
        58.74000549316406,
        58.75999450683594,
        58.779998779296878,
        58.80000305175781,
        58.82000732421875,
        58.839996337890628,
        58.86000061035156,
        58.8800048828125,
        58.899993896484378,
        58.91999816894531,
        58.94000244140625,
        58.96000671386719,
        58.97999572753906,
        59.0,
        59.02000427246094,
        59.03999328613281,
        59.05999755859375,
        59.08000183105469,
        59.100006103515628,
        59.1199951171875,
        59.13999938964844,
        59.160003662109378,
        59.18000793457031,
        59.19999694824219,
        59.220001220703128,
        59.24000549316406,
        59.25999450683594,
        59.279998779296878,
        59.30000305175781,
        59.32000732421875,
        59.339996337890628,
        59.36000061035156,
        59.3800048828125,
        59.399993896484378,
        59.41999816894531,
        59.44000244140625,
        59.46000671386719,
        59.47999572753906,
        59.5,
        59.52000427246094,
        59.53999328613281,
        59.55999755859375,
        59.58000183105469,
        59.600006103515628,
        59.6199951171875,
        59.63999938964844,
        59.660003662109378,
        59.68000793457031,
        59.69999694824219,
        59.720001220703128,
        59.74000549316406,
        59.75999450683594,
        59.779998779296878,
        59.80000305175781,
        59.82000732421875,
        59.839996337890628,
        59.86000061035156,
        59.8800048828125,
        59.899993896484378,
        59.91999816894531,
        59.94000244140625,
        59.96000671386719,
        59.97999572753906
    ],
    "rightHandPositions": [
        "(0.386603, 1.234094, 0.052651)",
        "(0.385558, 1.236374, 0.053324)",
        "(0.384754, 1.238631, 0.053961)",
        "(0.384344, 1.239746, 0.054251)",
        "(0.383778, 1.241827, 0.054670)",
        "(0.383302, 1.243753, 0.054864)",
        "(0.382891, 1.245438, 0.054766)",
        "(0.382321, 1.247044, 0.054479)",
        "(0.382087, 1.248033, 0.054343)",
        "(0.381557, 1.250432, 0.054019)",
        "(0.380608, 1.252987, 0.053183)",
        "(0.379805, 1.255607, 0.051979)",
        "(0.378470, 1.258304, 0.050636)",
        "(0.376925, 1.261645, 0.049162)",
        "(0.376158, 1.263857, 0.048469)",
        "(0.374267, 1.268846, 0.047081)",
        "(0.371565, 1.274261, 0.045771)",
        "(0.368103, 1.280024, 0.043922)",
        "(0.364646, 1.286430, 0.041301)",
        "(0.363026, 1.290013, 0.040019)",
        "(0.359112, 1.297788, 0.038100)",
        "(0.354661, 1.306961, 0.036873)",
        "(0.350866, 1.317590, 0.036426)",
        "(0.347944, 1.329022, 0.036551)",
        "(0.346699, 1.334650, 0.036743)",
        "(0.344219, 1.344886, 0.036929)",
        "(0.341808, 1.353227, 0.036795)",
        "(0.339844, 1.359847, 0.036814)",
        "(0.337511, 1.365137, 0.037240)",
        "(0.336285, 1.367161, 0.037520)",
        "(0.334748, 1.370385, 0.038232)",
        "(0.334452, 1.372896, 0.039259)",
        "(0.335200, 1.374451, 0.040311)",
        "(0.336298, 1.375126, 0.041183)",
        "(0.336956, 1.375165, 0.041581)",
        "(0.338495, 1.374878, 0.042348)",
        "(0.340448, 1.374271, 0.043095)",
        "(0.342779, 1.373461, 0.043497)",
        "(0.344745, 1.372234, 0.043294)",
        "(0.345677, 1.371452, 0.042927)",
        "(0.347814, 1.369960, 0.042344)",
        "(0.350126, 1.368958, 0.042169)",
        "(0.352141, 1.368372, 0.042006)",
        "(0.353957, 1.368056, 0.041708)",
        "(0.354847, 1.367948, 0.041534)",
        "(0.356277, 1.367712, 0.041397)",
        "(0.357374, 1.367471, 0.041508)",
        "(0.358279, 1.367164, 0.042084)",
        "(0.358600, 1.366775, 0.043255)",
        "(0.358410, 1.366514, 0.044057)",
        "(0.357575, 1.365750, 0.045792)",
        "(0.356016, 1.364816, 0.047727)",
        "(0.353999, 1.363961, 0.049752)",
        "(0.351700, 1.363190, 0.051881)",
        "(0.350607, 1.362947, 0.052988)",
        "(0.348737, 1.362944, 0.055233)",
        "(0.347510, 1.363741, 0.057441)",
        "(0.346789, 1.365186, 0.059437)",
        "(0.346348, 1.367057, 0.061105)",
        "(0.346170, 1.368094, 0.061765)",
        "(0.345603, 1.370067, 0.062865)",
        "(0.344926, 1.372229, 0.063816)",
        "(0.344394, 1.374523, 0.064708)",
        "(0.343776, 1.376661, 0.065504)",
        "(0.343444, 1.377581, 0.065786)",
        "(0.342821, 1.379025, 0.066138)",
        "(0.342467, 1.380196, 0.066433)",
        "(0.342526, 1.381409, 0.066891)",
        "(0.342836, 1.382826, 0.067224)",
        "(0.343099, 1.383577, 0.067288)",
        "(0.343509, 1.385069, 0.067331)",
        "(0.343728, 1.386695, 0.067341)",
        "(0.343920, 1.388961, 0.067137)",
        "(0.343673, 1.391936, 0.067206)",
        "(0.343051, 1.393756, 0.067270)",
        "(0.341261, 1.397815, 0.067837)",
        "(0.339328, 1.402493, 0.068720)",
        "(0.337267, 1.407246, 0.069581)",
        "(0.334496, 1.411790, 0.070177)",
        "(0.332974, 1.413803, 0.070241)",
        "(0.330120, 1.417492, 0.070013)",
        "(0.327983, 1.420670, 0.069571)",
        "(0.326156, 1.423471, 0.069281)",
        "(0.323948, 1.425620, 0.068852)",
        "(0.322841, 1.426417, 0.068536)",
        "(0.320844, 1.427699, 0.067633)",
        "(0.319031, 1.428308, 0.066601)",
        "(0.316856, 1.428467, 0.065651)",
        "(0.314488, 1.428510, 0.064963)",
        "(0.313193, 1.428467, 0.064727)",
        "(0.310933, 1.428297, 0.064381)",
        "(0.309152, 1.428300, 0.064168)",
        "(0.307743, 1.428739, 0.064129)",
        "(0.306355, 1.429561, 0.064131)",
        "(0.305638, 1.430013, 0.064189)",
        "(0.304079, 1.431003, 0.064310)",
        "(0.302192, 1.431998, 0.064326)",
        "(0.300388, 1.433247, 0.064205)",
        "(0.299003, 1.434876, 0.064116)",
        "(0.298464, 1.435797, 0.064056)",
        "(0.297181, 1.437601, 0.063888)",
        "(0.295406, 1.439140, 0.063504)",
        "(0.293996, 1.440591, 0.062967)",
        "(0.292933, 1.442234, 0.062773)",
        "(0.292324, 1.443046, 0.062781)",
        "(0.291247, 1.444666, 0.062748)",
        "(0.290253, 1.446301, 0.062474)",
        "(0.289809, 1.448022, 0.061753)",
        "(0.290005, 1.449785, 0.060701)",
        "(0.290076, 1.450737, 0.060191)",
        "(0.290183, 1.452732, 0.059082)",
        "(0.290131, 1.454933, 0.057974)",
        "(0.290338, 1.457243, 0.056749)",
        "(0.290775, 1.459662, 0.055528)",
        "(0.291094, 1.460919, 0.054942)",
        "(0.291594, 1.463290, 0.053847)",
        "(0.291774, 1.465437, 0.052887)",
        "(0.291577, 1.467234, 0.052070)",
        "(0.291148, 1.468677, 0.051453)",
        "(0.290956, 1.469369, 0.051190)",
        "(0.290605, 1.470505, 0.050652)",
        "(0.290028, 1.471041, 0.049788)",
        "(0.288984, 1.470965, 0.048743)",
        "(0.287897, 1.470815, 0.048032)",
        "(0.287610, 1.470804, 0.047848)",
        "(0.287338, 1.470754, 0.047495)",
        "(0.287064, 1.470408, 0.046875)",
        "(0.286799, 1.469914, 0.046203)",
        "(0.286799, 1.469764, 0.045971)",
        "(0.287067, 1.469905, 0.045876)",
        "(0.287328, 1.469940, 0.045265)",
        "(0.287461, 1.470079, 0.044898)",
        "(0.287682, 1.470368, 0.044239)",
        "(0.287831, 1.470888, 0.043695)",
        "(0.287831, 1.471137, 0.043578)",
        "(0.287895, 1.471946, 0.043221)",
        "(0.287945, 1.473437, 0.042962)",
        "(0.288000, 1.474425, 0.042750)",
        "(0.288002, 1.475080, 0.042442)",
        "(0.287943, 1.475787, 0.042190)",
        "(0.287900, 1.476760, 0.041935)",
        "(0.287861, 1.477997, 0.041720)",
        "(0.287589, 1.479693, 0.041411)",
        "(0.286928, 1.480827, 0.041143)",
        "(0.286503, 1.481278, 0.041063)",
        "(0.285167, 1.482448, 0.040929)",
        "(0.283905, 1.483248, 0.041014)",
        "(0.281609, 1.484132, 0.041367)",
        "(0.279111, 1.484481, 0.041773)",
        "(0.277553, 1.484458, 0.041913)",
        "(0.274340, 1.484171, 0.041991)",
        "(0.271929, 1.483978, 0.042190)",
        "(0.270230, 1.483888, 0.042581)",
        "(0.268686, 1.483704, 0.042611)",
        "(0.267694, 1.483533, 0.042462)",
        "(0.265699, 1.483260, 0.041842)",
        "(0.264470, 1.483577, 0.041286)",
        "(0.263705, 1.484461, 0.040795)",
        "(0.263238, 1.485013, 0.040556)",
        "(0.261834, 1.486562, 0.040430)",
        "(0.260248, 1.488949, 0.040826)",
        "(0.259399, 1.492164, 0.041551)",
        "(0.258874, 1.495650, 0.042169)",
        "(0.258184, 1.499303, 0.042514)",
        "(0.257834, 1.501133, 0.042646)",
        "(0.257493, 1.505155, 0.043016)",
        "(0.257621, 1.509579, 0.043564)",
        "(0.257751, 1.514384, 0.044127)",
        "(0.257435, 1.519301, 0.044664)",
        "(0.257168, 1.521848, 0.044870)",
        "(0.256735, 1.527195, 0.045508)",
        "(0.256489, 1.532954, 0.046650)",
        "(0.256030, 1.538852, 0.047901)",
        "(0.255118, 1.544366, 0.048755)",
        "(0.254714, 1.547044, 0.049107)",
        "(0.254239, 1.552465, 0.050116)",
        "(0.254266, 1.557808, 0.051394)",
        "(0.254546, 1.562209, 0.052305)",
        "(0.254723, 1.564173, 0.052562)",
        "(0.255495, 1.567728, 0.052845)",
        "(0.256286, 1.571222, 0.053344)",
        "(0.256653, 1.574452, 0.054147)",
        "(0.256593, 1.577530, 0.055170)",
        "(0.256557, 1.579118, 0.055680)",
        "(0.256201, 1.582362, 0.056763)",
        "(0.255404, 1.585763, 0.057988)",
        "(0.254484, 1.589574, 0.059598)",
        "(0.253923, 1.593717, 0.061409)",
        "(0.253493, 1.598110, 0.063070)",
        "(0.253170, 1.600446, 0.063826)",
        "(0.252584, 1.605329, 0.065612)",
        "(0.252032, 1.610866, 0.068145)",
        "(0.252078, 1.617196, 0.071265)",
        "(0.252100, 1.624013, 0.074339)",
        "(0.251805, 1.627454, 0.075853)",
        "(0.251034, 1.634155, 0.078927)",
        "(0.250531, 1.641079, 0.082381)",
        "(0.250549, 1.648435, 0.086357)",
        "(0.250543, 1.655689, 0.090679)",
        "(0.250386, 1.659089, 0.092870)",
        "(0.249758, 1.665276, 0.097331)",
        "(0.249007, 1.671216, 0.102319)",
        "(0.248639, 1.677064, 0.108251)",
        "(0.248579, 1.679931, 0.111679)",
        "(0.248474, 1.685363, 0.118846)",
        "(0.248369, 1.690085, 0.126083)",
        "(0.248378, 1.694289, 0.133638)",
        "(0.248495, 1.698068, 0.141640)",
        "(0.248668, 1.699768, 0.145829)",
        "(0.249184, 1.702989, 0.154516)",
        "(0.249799, 1.705844, 0.163536)",
        "(0.250316, 1.708251, 0.172712)",
        "(0.250864, 1.710253, 0.181628)",
        "(0.251390, 1.712132, 0.190520)",
        "(0.251682, 1.713074, 0.195091)",
        "(0.252573, 1.714893, 0.204323)",
        "(0.253795, 1.716523, 0.213658)",
        "(0.254863, 1.717890, 0.222909)",
        "(0.255394, 1.718396, 0.227355)",
        "(0.256340, 1.719210, 0.236129)",
        "(0.257381, 1.719662, 0.244473)",
        "(0.258541, 1.719732, 0.252653)",
        "(0.259927, 1.719343, 0.260617)",
        "(0.260755, 1.718932, 0.264422)",
        "(0.262231, 1.717516, 0.271397)",
        "(0.263215, 1.715204, 0.277528)",
        "(0.263619, 1.712392, 0.283560)",
        "(0.264485, 1.708926, 0.289293)",
        "(0.265474, 1.704803, 0.294583)",
        "(0.265725, 1.702265, 0.296845)",
        "(0.265550, 1.696550, 0.301125)",
        "(0.265108, 1.690015, 0.305255)",
        "(0.265178, 1.682751, 0.309105)",
        "(0.265084, 1.675001, 0.312826)",
        "(0.264817, 1.670910, 0.314547)",
        "(0.264099, 1.662158, 0.317800)",
        "(0.263965, 1.652691, 0.320744)",
        "(0.264172, 1.642976, 0.322642)",
        "(0.263542, 1.632624, 0.324158)",
        "(0.263134, 1.626954, 0.324809)",
        "(0.262747, 1.615249, 0.326237)",
        "(0.262562, 1.604121, 0.327215)",
        "(0.261688, 1.593064, 0.327455)",
        "(0.259956, 1.581385, 0.327395)",
        "(0.259312, 1.575408, 0.327446)",
        "(0.259330, 1.563954, 0.327509)",
        "(0.259784, 1.553562, 0.326918)",
        "(0.258906, 1.542935, 0.325478)",
        "(0.258113, 1.537423, 0.324675)",
        "(0.256780, 1.526480, 0.323134)",
        "(0.257112, 1.516504, 0.321616)",
        "(0.258109, 1.507000, 0.319657)",
        "(0.257800, 1.497195, 0.317320)",
        "(0.256773, 1.486754, 0.315363)",
        "(0.256582, 1.481744, 0.314647)",
        "(0.257119, 1.472034, 0.313519)",
        "(0.258076, 1.462212, 0.312062)",
        "(0.258140, 1.451567, 0.309826)",
        "(0.257553, 1.445858, 0.308484)",
        "(0.256323, 1.433897, 0.305792)",
        "(0.255610, 1.422264, 0.303199)",
        "(0.255182, 1.411065, 0.300691)",
        "(0.255196, 1.399683, 0.297478)",
        "(0.255209, 1.393870, 0.295594)",
        "(0.255003, 1.382457, 0.291444)",
        "(0.255347, 1.371893, 0.286400)",
        "(0.255818, 1.361543, 0.280695)",
        "(0.255623, 1.351443, 0.274607)",
        "(0.255310, 1.342075, 0.268065)",
        "(0.255363, 1.337587, 0.264579)",
        "(0.255734, 1.329358, 0.256614)",
        "(0.256043, 1.322155, 0.248006)",
        "(0.256285, 1.316234, 0.239488)",
        "(0.256457, 1.311305, 0.231551)",
        "(0.256487, 1.309089, 0.227533)",
        "(0.256524, 1.305105, 0.218866)",
        "(0.256759, 1.301957, 0.209949)",
        "(0.257022, 1.299578, 0.201551)",
        "(0.256778, 1.298449, 0.194054)",
        "(0.256490, 1.298325, 0.190558)",
        "(0.256017, 1.298520, 0.183415)",
        "(0.256605, 1.299662, 0.176210)",
        "(0.257328, 1.301731, 0.169556)",
        "(0.257916, 1.304302, 0.163276)",
        "(0.258055, 1.305718, 0.160221)",
        "(0.258089, 1.308708, 0.154471)",
        "(0.258282, 1.312188, 0.149328)",
        "(0.258757, 1.315957, 0.144649)",
        "(0.259100, 1.319803, 0.140225)",
        "(0.259094, 1.321699, 0.138112)",
        "(0.258903, 1.325435, 0.134119)",
        "(0.258897, 1.329169, 0.130510)",
        "(0.258800, 1.332856, 0.127110)",
        "(0.258255, 1.336421, 0.123998)",
        "(0.258073, 1.338103, 0.122420)",
        "(0.257644, 1.341778, 0.119379)",
        "(0.257823, 1.345571, 0.115954)",
        "(0.258170, 1.349736, 0.112293)",
        "(0.257888, 1.354284, 0.108502)",
        "(0.257862, 1.356738, 0.106509)",
        "(0.257696, 1.361959, 0.102489)",
        "(0.258102, 1.368177, 0.098565)",
        "(0.258335, 1.374843, 0.094400)",
        "(0.257964, 1.381867, 0.090292)",
        "(0.257606, 1.385682, 0.088367)",
        "(0.257142, 1.394001, 0.085040)",
        "(0.257255, 1.403240, 0.082102)",
        "(0.257272, 1.413120, 0.079223)",
        "(0.256911, 1.423752, 0.076390)",
        "(0.256816, 1.429297, 0.075025)",
        "(0.257313, 1.440644, 0.072323)",
        "(0.258220, 1.452510, 0.070044)",
        "(0.259089, 1.464783, 0.068366)",
        "(0.259783, 1.477162, 0.067029)",
        "(0.260017, 1.483260, 0.066448)",
        "(0.260867, 1.495359, 0.065637)",
        "(0.261750, 1.507310, 0.065265)",
        "(0.262237, 1.518825, 0.065106)",
        "(0.262983, 1.529983, 0.065439)",
        "(0.263328, 1.535439, 0.065676)",
        "(0.264036, 1.545954, 0.066309)",
        "(0.264595, 1.556213, 0.067381)",
        "(0.264807, 1.566070, 0.068926)",
        "(0.264852, 1.575423, 0.070745)",
        "(0.264825, 1.579812, 0.071679)",
        "(0.264908, 1.588133, 0.073750)",
        "(0.264854, 1.595596, 0.076013)",
        "(0.264353, 1.602392, 0.078399)",
        "(0.263885, 1.608633, 0.080927)",
        "(0.263809, 1.611450, 0.082330)",
        "(0.263662, 1.616742, 0.085248)",
        "(0.263601, 1.621590, 0.088513)",
        "(0.263600, 1.626008, 0.092139)",
        "(0.263450, 1.627995, 0.094027)",
        "(0.262870, 1.631778, 0.098185)",
        "(0.261890, 1.635151, 0.102596)",
        "(0.261020, 1.638459, 0.107466)",
        "(0.260341, 1.641838, 0.112882)",
        "(0.259425, 1.645107, 0.118652)",
        "(0.258952, 1.646684, 0.121527)",
        "(0.258255, 1.649900, 0.127597)",
        "(0.257927, 1.653188, 0.133885)",
        "(0.257566, 1.655970, 0.139792)",
        "(0.257264, 1.658305, 0.145447)",
        "(0.257220, 1.659373, 0.148213)",
        "(0.257325, 1.661500, 0.153653)",
        "(0.257581, 1.663219, 0.158850)",
        "(0.257803, 1.664229, 0.163785)",
        "(0.257691, 1.664698, 0.168639)",
        "(0.257551, 1.664773, 0.171150)",
        "(0.257167, 1.664626, 0.176310)",
        "(0.256788, 1.664017, 0.181555)",
        "(0.256223, 1.662812, 0.186954)",
        "(0.255308, 1.661026, 0.192775)",
        "(0.254730, 1.660057, 0.195834)",
        "(0.253324, 1.657620, 0.202173)",
        "(0.252297, 1.654559, 0.208262)",
        "(0.251782, 1.650762, 0.213790)",
        "(0.251302, 1.646144, 0.218874)",
        "(0.250988, 1.643542, 0.221306)",
        "(0.250370, 1.638122, 0.226471)",
        "(0.250163, 1.632155, 0.231473)",
        "(0.250500, 1.625226, 0.235445)",
        "(0.250640, 1.617460, 0.238419)",
        "(0.250582, 1.613490, 0.239889)",
        "(0.250273, 1.605302, 0.242946)",
        "(0.250022, 1.596745, 0.246217)",
        "(0.250487, 1.587934, 0.249514)",
        "(0.250440, 1.579192, 0.252912)",
        "(0.250019, 1.574754, 0.254659)",
        "(0.249342, 1.565693, 0.258115)",
        "(0.249188, 1.556367, 0.261705)",
        "(0.249602, 1.546774, 0.265248)",
        "(0.249954, 1.536983, 0.268481)",
        "(0.250039, 1.532034, 0.270045)",
        "(0.250121, 1.521880, 0.273036)",
        "(0.250815, 1.511385, 0.275740)",
        "(0.252081, 1.500620, 0.278130)",
        "(0.252892, 1.489224, 0.280266)",
        "(0.253242, 1.483331, 0.281235)",
        "(0.254193, 1.471575, 0.282839)",
        "(0.255200, 1.459831, 0.283815)",
        "(0.255617, 1.447678, 0.284344)",
        "(0.256018, 1.435509, 0.284154)",
        "(0.256480, 1.429672, 0.283628)",
        "(0.257611, 1.418147, 0.281668)",
        "(0.258648, 1.406568, 0.278467)",
        "(0.259457, 1.395232, 0.274209)",
        "(0.260022, 1.384413, 0.269537)",
        "(0.260519, 1.379248, 0.266964)",
        "(0.261544, 1.369405, 0.261284)",
        "(0.262094, 1.359895, 0.254754)",
        "(0.262256, 1.350674, 0.247401)",
        "(0.262113, 1.346289, 0.243398)",
        "(0.262041, 1.338094, 0.235277)",
        "(0.261980, 1.330898, 0.227357)",
        "(0.261616, 1.325037, 0.219728)",
        "(0.261218, 1.320394, 0.212137)",
        "(0.261303, 1.316837, 0.204537)",
        "(0.261458, 1.315336, 0.200810)",
        "(0.261548, 1.313029, 0.193529)",
        "(0.261265, 1.311406, 0.186503)",
        "(0.261045, 1.310469, 0.179568)",
        "(0.261485, 1.310206, 0.172481)",
        "(0.261855, 1.310242, 0.168967)",
        "(0.262266, 1.310655, 0.162324)",
        "(0.262173, 1.311410, 0.156209)",
        "(0.261851, 1.312601, 0.149971)",
        "(0.262343, 1.314812, 0.143722)",
        "(0.262676, 1.316218, 0.140774)",
        "(0.263135, 1.319544, 0.135070)",
        "(0.263312, 1.323255, 0.129412)",
        "(0.263258, 1.327295, 0.123772)",
        "(0.263485, 1.331846, 0.118373)",
        "(0.263640, 1.334443, 0.115908)",
        "(0.263925, 1.339985, 0.111139)",
        "(0.264162, 1.345663, 0.106348)",
        "(0.264446, 1.351509, 0.101518)",
        "(0.264842, 1.357772, 0.096919)",
        "(0.265090, 1.361157, 0.094739)",
        "(0.265325, 1.368177, 0.090517)",
        "(0.265433, 1.375727, 0.086395)",
        "(0.266023, 1.383989, 0.082649)",
        "(0.266649, 1.393117, 0.079365)",
        "(0.266749, 1.397796, 0.077709)",
        "(0.266217, 1.407472, 0.074504)",
        "(0.265361, 1.417505, 0.071554)",
        "(0.265844, 1.428523, 0.069474)",
        "(0.266417, 1.440269, 0.067887)",
        "(0.266381, 1.446168, 0.066925)",
        "(0.265480, 1.457781, 0.064657)",
        "(0.265283, 1.469497, 0.062558)",
        "(0.266002, 1.481628, 0.061473)",
        "(0.266342, 1.493804, 0.060773)",
        "(0.266245, 1.499802, 0.060455)",
        "(0.265035, 1.511429, 0.059729)",
        "(0.264723, 1.522660, 0.059275)",
        "(0.265526, 1.534153, 0.060282)",
        "(0.265504, 1.545076, 0.061433)",
        "(0.265254, 1.550393, 0.061998)",
        "(0.264798, 1.560705, 0.063012)",
        "(0.265402, 1.570471, 0.063968)",
        "(0.265937, 1.579910, 0.065363)",
        "(0.265820, 1.589004, 0.066902)",
        "(0.265581, 1.593405, 0.067623)",
        "(0.265286, 1.601684, 0.068716)",
        "(0.266296, 1.609393, 0.069897)",
        "(0.267336, 1.616770, 0.071744)",
        "(0.267469, 1.623670, 0.074031)",
        "(0.266981, 1.626950, 0.075321)",
        "(0.265809, 1.633202, 0.078193)",
        "(0.265320, 1.638752, 0.081561)",
        "(0.264611, 1.643916, 0.085528)",
        "(0.264015, 1.646405, 0.087635)",
        "(0.262008, 1.651137, 0.092558)",
        "(0.259721, 1.655456, 0.098168)",
        "(0.257622, 1.658842, 0.104030)",
        "(0.255563, 1.661898, 0.110530)",
        "(0.253187, 1.664230, 0.117769)",
        "(0.251913, 1.665108, 0.121512)",
        "(0.249308, 1.665969, 0.129246)",
        "(0.246785, 1.666194, 0.137518)",
        "(0.244802, 1.666212, 0.146245)",
        "(0.242404, 1.665659, 0.154948)",
        "(0.241116, 1.664994, 0.159067)",
        "(0.239329, 1.663496, 0.167232)",
        "(0.237872, 1.661913, 0.175634)",
        "(0.235991, 1.659940, 0.183993)",
        "(0.234376, 1.657279, 0.191764)",
        "(0.233922, 1.655596, 0.195180)",
        "(0.233441, 1.651866, 0.201661)",
        "(0.232832, 1.647884, 0.207964)",
        "(0.232330, 1.643319, 0.213682)",
        "(0.231948, 1.637734, 0.218358)",
        "(0.231824, 1.634708, 0.220425)",
        "(0.231710, 1.628088, 0.224082)",
        "(0.231372, 1.621176, 0.227672)",
        "(0.231019, 1.613988, 0.231240)",
        "(0.231456, 1.606046, 0.234361)",
        "(0.231856, 1.601954, 0.235744)",
        "(0.232403, 1.593417, 0.238178)",
        "(0.232238, 1.584653, 0.240448)",
        "(0.232414, 1.575690, 0.242506)",
        "(0.233903, 1.566397, 0.243956)",
        "(0.234862, 1.561596, 0.244391)",
        "(0.235664, 1.551607, 0.244754)",
        "(0.235378, 1.541044, 0.244835)",
        "(0.235649, 1.530220, 0.245147)",
        "(0.236995, 1.519487, 0.245572)",
        "(0.237610, 1.514007, 0.245648)",
        "(0.237975, 1.502622, 0.245449)",
        "(0.237804, 1.490681, 0.245029)",
        "(0.238242, 1.478634, 0.244786)",
        "(0.239028, 1.466743, 0.244405)",
        "(0.239252, 1.460811, 0.244137)",
        "(0.239355, 1.448908, 0.243218)",
        "(0.239503, 1.436965, 0.241952)",
        "(0.239954, 1.425289, 0.240263)",
        "(0.240231, 1.419737, 0.239229)",
        "(0.240962, 1.409091, 0.236924)",
        "(0.241216, 1.398332, 0.233889)",
        "(0.241196, 1.387536, 0.230078)",
        "(0.242046, 1.377818, 0.226030)",
        "(0.242705, 1.373422, 0.223934)",
        "(0.243788, 1.364844, 0.219534)",
        "(0.244394, 1.356607, 0.214873)",
        "(0.244831, 1.349100, 0.209952)",
        "(0.245196, 1.342703, 0.204842)",
        "(0.245343, 1.339973, 0.202151)",
        "(0.245483, 1.335004, 0.196409)",
        "(0.245546, 1.331298, 0.190295)",
        "(0.246015, 1.329422, 0.183930)",
        "(0.246713, 1.328706, 0.177099)",
        "(0.247061, 1.328796, 0.173304)",
        "(0.247485, 1.328952, 0.165783)",
        "(0.247773, 1.330334, 0.158399)",
        "(0.247864, 1.332726, 0.151351)",
        "(0.247967, 1.335661, 0.144183)",
        "(0.248014, 1.337249, 0.140516)",
        "(0.247852, 1.340644, 0.133433)",
        "(0.247682, 1.344818, 0.126835)",
        "(0.247687, 1.349669, 0.120449)",
        "(0.247951, 1.354794, 0.113980)",
        "(0.248245, 1.360059, 0.107614)",
        "(0.248343, 1.362782, 0.104566)",
        "(0.248496, 1.368509, 0.098816)",
        "(0.248590, 1.374690, 0.093562)",
        "(0.249383, 1.381178, 0.088606)",
        "(0.250216, 1.387729, 0.083828)",
        "(0.250570, 1.391048, 0.081556)",
        "(0.251179, 1.397967, 0.077481)",
        "(0.251616, 1.405063, 0.073891)",
        "(0.252196, 1.412168, 0.070470)",
        "(0.252864, 1.419383, 0.067266)",
        "(0.253109, 1.423093, 0.065831)",
        "(0.253528, 1.430640, 0.063018)",
        "(0.253757, 1.438367, 0.060349)",
        "(0.254359, 1.446326, 0.057855)",
        "(0.254842, 1.454564, 0.055496)",
        "(0.255011, 1.458796, 0.054362)",
        "(0.255256, 1.467406, 0.052259)",
        "(0.255686, 1.476347, 0.050501)",
        "(0.255994, 1.485821, 0.049271)",
        "(0.256138, 1.495997, 0.048575)",
        "(0.255936, 1.501145, 0.048254)",
        "(0.255156, 1.511623, 0.047701)",
        "(0.255336, 1.522679, 0.048023)",
        "(0.255396, 1.534118, 0.049070)",
        "(0.255306, 1.539767, 0.049583)",
        "(0.254300, 1.550948, 0.050900)",
        "(0.253037, 1.561835, 0.052577)",
        "(0.252930, 1.572528, 0.054879)",
        "(0.252501, 1.582998, 0.057466)",
        "(0.251467, 1.593258, 0.060659)",
        "(0.250811, 1.598176, 0.062515)",
        "(0.250365, 1.607368, 0.066293)",
        "(0.250440, 1.615887, 0.070343)",
        "(0.250495, 1.624064, 0.074861)",
        "(0.250067, 1.631830, 0.079856)",
        "(0.249792, 1.635415, 0.082466)",
        "(0.249702, 1.641847, 0.087371)",
        "(0.250565, 1.647693, 0.092725)",
        "(0.251365, 1.653369, 0.099025)",
        "(0.251490, 1.656050, 0.102340)",
        "(0.251284, 1.660768, 0.108850)",
        "(0.251374, 1.664742, 0.115117)",
        "(0.252160, 1.668157, 0.121740)",
        "(0.253032, 1.670939, 0.128671)",
        "(0.253554, 1.672017, 0.132223)",
        "(0.254539, 1.673657, 0.139177)",
        "(0.255317, 1.674510, 0.145952)",
        "(0.256459, 1.674543, 0.152742)",
        "(0.257625, 1.673728, 0.159522)",
        "(0.257887, 1.672947, 0.162903)",
        "(0.258299, 1.670926, 0.169951)",
        "(0.258707, 1.668443, 0.177551)",
        "(0.258681, 1.665212, 0.185236)",
        "(0.258495, 1.663059, 0.188928)",
        "(0.258079, 1.658448, 0.196051)",
        "(0.257370, 1.653202, 0.202840)",
        "(0.256772, 1.647642, 0.209515)",
        "(0.256135, 1.641592, 0.216076)",
        "(0.255315, 1.635090, 0.222172)",
        "(0.254889, 1.631741, 0.225005)",
        "(0.254091, 1.624814, 0.230250)",
        "(0.253750, 1.617623, 0.235026)",
        "(0.253807, 1.609991, 0.239381)",
        "(0.253914, 1.601889, 0.242961)",
        "(0.253877, 1.597727, 0.244415)",
        "(0.253953, 1.589282, 0.246964)",
        "(0.254457, 1.580420, 0.249200)",
        "(0.255513, 1.570914, 0.251159)",
        "(0.256337, 1.561250, 0.252810)",
        "(0.256258, 1.551449, 0.254205)",
        "(0.256246, 1.546453, 0.254867)",
        "(0.256904, 1.536325, 0.256202)",
        "(0.257944, 1.525844, 0.257059)",
        "(0.258455, 1.515209, 0.256975)",
        "(0.258412, 1.504440, 0.255886)",
        "(0.258499, 1.499093, 0.255255)",
        "(0.259150, 1.488765, 0.253743)",
        "(0.259691, 1.478711, 0.251923)",
        "(0.260577, 1.468614, 0.249415)",
        "(0.261736, 1.458627, 0.246174)",
        "(0.262172, 1.453602, 0.244283)",
        "(0.262969, 1.443523, 0.240336)",
        "(0.263771, 1.433679, 0.236106)",
        "(0.264569, 1.424412, 0.231988)",
        "(0.265245, 1.415369, 0.227597)",
        "(0.265592, 1.410869, 0.225157)",
        "(0.266091, 1.401805, 0.219610)",
        "(0.266244, 1.392693, 0.213201)",
        "(0.266171, 1.383927, 0.206623)",
        "(0.266348, 1.379816, 0.203390)",
        "(0.266691, 1.371965, 0.197130)",
        "(0.266538, 1.364763, 0.190901)",
        "(0.265828, 1.358113, 0.184323)",
        "(0.264959, 1.352440, 0.177450)",
        "(0.265093, 1.348123, 0.170462)",
        "(0.265496, 1.346437, 0.166932)",
        "(0.266313, 1.344043, 0.159646)",
        "(0.266948, 1.342658, 0.152368)",
        "(0.267707, 1.342465, 0.145514)",
        "(0.268289, 1.342912, 0.142282)",
        "(0.269445, 1.344341, 0.135796)",
        "(0.270293, 1.346388, 0.129332)",
        "(0.270777, 1.348834, 0.122998)",
        "(0.271650, 1.351737, 0.117156)",
        "(0.272549, 1.355272, 0.112002)",
        "(0.272814, 1.357217, 0.109599)",
        "(0.272659, 1.361319, 0.104773)",
        "(0.272439, 1.366064, 0.100018)",
        "(0.273054, 1.371759, 0.095861)",
        "(0.272908, 1.377701, 0.091911)",
        "(0.272665, 1.380767, 0.089978)",
        "(0.272647, 1.387552, 0.086543)",
        "(0.273218, 1.395121, 0.083759)",
        "(0.273364, 1.403558, 0.081312)",
        "(0.272986, 1.408124, 0.080091)",
        "(0.270499, 1.417475, 0.077583)",
        "(0.270073, 1.427475, 0.075414)",
        "(0.271421, 1.438602, 0.074514)",
        "(0.271601, 1.449910, 0.073631)",
        "(0.271334, 1.455667, 0.073230)",
        "(0.270303, 1.467121, 0.072414)",
        "(0.271174, 1.478316, 0.071959)",
        "(0.272001, 1.489129, 0.071889)",
        "(0.272201, 1.499789, 0.072110)",
        "(0.272099, 1.505057, 0.072282)",
        "(0.270975, 1.515116, 0.072444)",
        "(0.270710, 1.524701, 0.072981)",
        "(0.270654, 1.534421, 0.074570)",
        "(0.270209, 1.543788, 0.076367)",
        "(0.269963, 1.548857, 0.077380)",
        "(0.269431, 1.558862, 0.079369)",
        "(0.269250, 1.568186, 0.081261)",
        "(0.269514, 1.577137, 0.083583)",
        "(0.269399, 1.586040, 0.086527)",
        "(0.268749, 1.594659, 0.089587)",
        "(0.268190, 1.598634, 0.090863)",
        "(0.268123, 1.605997, 0.093290)",
        "(0.268319, 1.613141, 0.096549)",
        "(0.267612, 1.620178, 0.100672)",
        "(0.266059, 1.626689, 0.105048)",
        "(0.265203, 1.629661, 0.107226)",
        "(0.264452, 1.635184, 0.111759)",
        "(0.264342, 1.640493, 0.116724)",
        "(0.263789, 1.645394, 0.122053)",
        "(0.262749, 1.649734, 0.127736)",
        "(0.262386, 1.651735, 0.130704)",
        "(0.261886, 1.655432, 0.137203)",
        "(0.261399, 1.658926, 0.144335)",
        "(0.260754, 1.661995, 0.151967)",
        "(0.259826, 1.663915, 0.159020)",
        "(0.259631, 1.664531, 0.162484)",
        "(0.259964, 1.665594, 0.169743)",
        "(0.260054, 1.666093, 0.177284)",
        "(0.259887, 1.665840, 0.184855)",
        "(0.260025, 1.664802, 0.192353)",
        "(0.260130, 1.663865, 0.196023)",
        "(0.260478, 1.661246, 0.203323)",
        "(0.260658, 1.657760, 0.210964)",
        "(0.260267, 1.653367, 0.218861)",
        "(0.260110, 1.650674, 0.222763)",
        "(0.260087, 1.644594, 0.230285)",
        "(0.259994, 1.637476, 0.237400)",
        "(0.259615, 1.629593, 0.244166)",
        "(0.258683, 1.621295, 0.250519)",
        "(0.258322, 1.616999, 0.253498)",
        "(0.258048, 1.608020, 0.259108)",
        "(0.257860, 1.598791, 0.264225)",
        "(0.257172, 1.589816, 0.269010)",
        "(0.256377, 1.581333, 0.273492)",
        "(0.256300, 1.577202, 0.275529)",
        "(0.256968, 1.568932, 0.278977)",
        "(0.258047, 1.560635, 0.281327)",
        "(0.258949, 1.552270, 0.282749)",
        "(0.259768, 1.543675, 0.283401)",
        "(0.260287, 1.539250, 0.283384)",
        "(0.261922, 1.530327, 0.283216)",
        "(0.263812, 1.521103, 0.282769)",
        "(0.265327, 1.511349, 0.281762)",
        "(0.265990, 1.500868, 0.280327)",
        "(0.266345, 1.495455, 0.279608)",
        "(0.267383, 1.484503, 0.278449)",
        "(0.268555, 1.473536, 0.277377)",
        "(0.269229, 1.462173, 0.275939)",
        "(0.270144, 1.450636, 0.274208)",
        "(0.270590, 1.444858, 0.273258)",
        "(0.271354, 1.433383, 0.271105)",
        "(0.272010, 1.421813, 0.268365)",
        "(0.272222, 1.410236, 0.264916)",
        "(0.272351, 1.399136, 0.260793)",
        "(0.272487, 1.393968, 0.258642)",
        "(0.273005, 1.384298, 0.254164)",
        "(0.273486, 1.375198, 0.249060)",
        "(0.273617, 1.366893, 0.243640)",
        "(0.273855, 1.359628, 0.238116)",
        "(0.273926, 1.356634, 0.235164)",
        "(0.273981, 1.351171, 0.228354)",
        "(0.274135, 1.346773, 0.220584)",
        "(0.274555, 1.343996, 0.213065)",
        "(0.275109, 1.342728, 0.206068)",
        "(0.275328, 1.342216, 0.198592)",
        "(0.275219, 1.342082, 0.194354)",
        "(0.275280, 1.342029, 0.185324)",
        "(0.275531, 1.343098, 0.176609)",
        "(0.275671, 1.345577, 0.168581)",
        "(0.275242, 1.348636, 0.160369)",
        "(0.274902, 1.350178, 0.156036)",
        "(0.274928, 1.353665, 0.147436)",
        "(0.275234, 1.358260, 0.139251)",
        "(0.275174, 1.363819, 0.131004)",
        "(0.274957, 1.369884, 0.122665)",
        "(0.275100, 1.373330, 0.118764)",
        "(0.275628, 1.380900, 0.112124)",
        "(0.275639, 1.389660, 0.106701)",
        "(0.274935, 1.398769, 0.101673)",
        "(0.274511, 1.407657, 0.096962)",
        "(0.274781, 1.412233, 0.095049)",
        "(0.275103, 1.421761, 0.092133)",
        "(0.274321, 1.431274, 0.089606)",
        "(0.272647, 1.440475, 0.087000)",
        "(0.273158, 1.449690, 0.084750)",
        "(0.273552, 1.454243, 0.083574)",
        "(0.273260, 1.463131, 0.080925)",
        "(0.272423, 1.472271, 0.078534)",
        "(0.270861, 1.481381, 0.076171)",
        "(0.271363, 1.490345, 0.074492)",
        "(0.271652, 1.494995, 0.074004)",
        "(0.271499, 1.504534, 0.073396)",
        "(0.270453, 1.514123, 0.073024)",
        "(0.268380, 1.523043, 0.072279)",
        "(0.267890, 1.531618, 0.072372)",
        "(0.267333, 1.536247, 0.073073)",
        "(0.265817, 1.545862, 0.074905)",
        "(0.263704, 1.555158, 0.076586)",
        "(0.261549, 1.563601, 0.077479)",
        "(0.260732, 1.571786, 0.078946)",
        "(0.260295, 1.576084, 0.080039)",
        "(0.259159, 1.584722, 0.082406)",
        "(0.257120, 1.592929, 0.084446)",
        "(0.255611, 1.600353, 0.086340)",
        "(0.255400, 1.607657, 0.089122)",
        "(0.254840, 1.611389, 0.090772)",
        "(0.253338, 1.618740, 0.094461)",
        "(0.251725, 1.625473, 0.098291)",
        "(0.251280, 1.631087, 0.102065)",
        "(0.250962, 1.633670, 0.104157)",
        "(0.249862, 1.638749, 0.108857)",
        "(0.248656, 1.643750, 0.114326)",
        "(0.247248, 1.648133, 0.119994)",
        "(0.246591, 1.651480, 0.125847)",
        "(0.246381, 1.653020, 0.128965)",
        "(0.245963, 1.655770, 0.135766)",
        "(0.245293, 1.657990, 0.142874)",
        "(0.244606, 1.659380, 0.149720)",
        "(0.244301, 1.659590, 0.156210)",
        "(0.244456, 1.659260, 0.159466)",
        "(0.244737, 1.658315, 0.166456)",
        "(0.244519, 1.656620, 0.173583)",
        "(0.244438, 1.653799, 0.180441)",
        "(0.245068, 1.649862, 0.186575)",
        "(0.245521, 1.647439, 0.189315)",
        "(0.246015, 1.641957, 0.194736)",
        "(0.245959, 1.635705, 0.200434)",
        "(0.245604, 1.629050, 0.206392)",
        "(0.245416, 1.621858, 0.211880)",
        "(0.245471, 1.618148, 0.214468)",
        "(0.245752, 1.610144, 0.219208)",
        "(0.245722, 1.601756, 0.223694)",
        "(0.245950, 1.593148, 0.227822)",
        "(0.247138, 1.584432, 0.231588)",
        "(0.247948, 1.579965, 0.233211)",
        "(0.249471, 1.570771, 0.235735)",
        "(0.250869, 1.561314, 0.237326)",
        "(0.252326, 1.551549, 0.238280)",
        "(0.254002, 1.541479, 0.238951)",
        "(0.255751, 1.531176, 0.239303)",
        "(0.256516, 1.526001, 0.239219)",
        "(0.257586, 1.515480, 0.238558)",
        "(0.258360, 1.504985, 0.237667)",
        "(0.259563, 1.494830, 0.236834)",
        "(0.260607, 1.484693, 0.235836)",
        "(0.260996, 1.479695, 0.235154)",
        "(0.261661, 1.470175, 0.233536)",
        "(0.262049, 1.461320, 0.231437)",
        "(0.262410, 1.453188, 0.229153)",
        "(0.262787, 1.445282, 0.226666)",
        "(0.263106, 1.441388, 0.225100)",
        "(0.263627, 1.433596, 0.221476)",
        "(0.264057, 1.426193, 0.217526)",
        "(0.264631, 1.419433, 0.213972)",
        "(0.265372, 1.413358, 0.210748)",
        "(0.265708, 1.410392, 0.208914)",
        "(0.266398, 1.404319, 0.204650)",
        "(0.267582, 1.398204, 0.199815)",
        "(0.268586, 1.392227, 0.194854)",
        "(0.268948, 1.386442, 0.189860)",
        "(0.269052, 1.383595, 0.187298)",
        "(0.269499, 1.377865, 0.181571)",
        "(0.270140, 1.371937, 0.174806)",
        "(0.270677, 1.366082, 0.167566)",
        "(0.270764, 1.363474, 0.164128)",
        "(0.270587, 1.358871, 0.157466)",
        "(0.270255, 1.355006, 0.150390)",
        "(0.270364, 1.351944, 0.142704)",
        "(0.270944, 1.350179, 0.134920)",
        "(0.271271, 1.350023, 0.131070)",
        "(0.271816, 1.350924, 0.123299)",
        "(0.272389, 1.353332, 0.115453)",
        "(0.273292, 1.357039, 0.108056)",
        "(0.273568, 1.362203, 0.101691)",
        "(0.273570, 1.365404, 0.098792)",
        "(0.273330, 1.372496, 0.093204)",
        "(0.273243, 1.380499, 0.088296)",
        "(0.272834, 1.389291, 0.084581)",
        "(0.270942, 1.398845, 0.081926)",
        "(0.269514, 1.403812, 0.080770)",
        "(0.269195, 1.414099, 0.079026)",
        "(0.269034, 1.424845, 0.077652)",
        "(0.267375, 1.435804, 0.076347)",
        "(0.264727, 1.446821, 0.075299)",
        "(0.265143, 1.452303, 0.074961)",
        "(0.266730, 1.463483, 0.074381)",
        "(0.266877, 1.474189, 0.072961)",
        "(0.266651, 1.484842, 0.071861)",
        "(0.267342, 1.495370, 0.071331)",
        "(0.268035, 1.500407, 0.071063)",
        "(0.269076, 1.509946, 0.070402)",
        "(0.269531, 1.519055, 0.069951)",
        "(0.269283, 1.527978, 0.070158)",
        "(0.269699, 1.536500, 0.071170)",
        "(0.269909, 1.540570, 0.071887)",
        "(0.269712, 1.548300, 0.073525)",
        "(0.269064, 1.555814, 0.075902)",
        "(0.268921, 1.563288, 0.079174)",
        "(0.268924, 1.570083, 0.082265)",
        "(0.269140, 1.573222, 0.083703)",
        "(0.269160, 1.579571, 0.087046)",
        "(0.268765, 1.585949, 0.091284)",
        "(0.268555, 1.592086, 0.096131)",
        "(0.268489, 1.594957, 0.098479)",
        "(0.268295, 1.600189, 0.102541)",
        "(0.268322, 1.605516, 0.106785)",
        "(0.268186, 1.610896, 0.111323)",
        "(0.267895, 1.615839, 0.116046)",
        "(0.268025, 1.620297, 0.120711)",
        "(0.267981, 1.622546, 0.123239)",
        "(0.267710, 1.627234, 0.128734)",
        "(0.267595, 1.631578, 0.134424)",
        "(0.267839, 1.634810, 0.139593)",
        "(0.268436, 1.637614, 0.145247)",
        "(0.268584, 1.638959, 0.148320)",
        "(0.268333, 1.641235, 0.154415)",
        "(0.267861, 1.642790, 0.160259)",
        "(0.267915, 1.643408, 0.165589)",
        "(0.268063, 1.643222, 0.170976)",
        "(0.268086, 1.643021, 0.173881)",
        "(0.267749, 1.641940, 0.179963)",
        "(0.267121, 1.639671, 0.185760)",
        "(0.266747, 1.636302, 0.191077)",
        "(0.266580, 1.632070, 0.196236)",
        "(0.266401, 1.629554, 0.198775)",
        "(0.265620, 1.624048, 0.203909)",
        "(0.264340, 1.617794, 0.208881)",
        "(0.263195, 1.610833, 0.213296)",
        "(0.262440, 1.603163, 0.216972)",
        "(0.262049, 1.599171, 0.218682)",
        "(0.261057, 1.591209, 0.222191)",
        "(0.260165, 1.583090, 0.225508)",
        "(0.259756, 1.574747, 0.228650)",
        "(0.259875, 1.566162, 0.231228)",
        "(0.260019, 1.561751, 0.232127)",
        "(0.260197, 1.552859, 0.233716)",
        "(0.260762, 1.544006, 0.235466)",
        "(0.261776, 1.535171, 0.237275)",
        "(0.262812, 1.526308, 0.238798)",
        "(0.263082, 1.521695, 0.239424)",
        "(0.263452, 1.511924, 0.240565)",
        "(0.264092, 1.502077, 0.241711)",
        "(0.264309, 1.492596, 0.242801)",
        "(0.263876, 1.482827, 0.243379)",
        "(0.263623, 1.477811, 0.243427)",
        "(0.263178, 1.467922, 0.243312)",
        "(0.262863, 1.458383, 0.242533)",
        "(0.262732, 1.449243, 0.241205)",
        "(0.262735, 1.440286, 0.239172)",
        "(0.262892, 1.435904, 0.237780)",
        "(0.263240, 1.427408, 0.234388)",
        "(0.263426, 1.419174, 0.230000)",
        "(0.263614, 1.411248, 0.224967)",
        "(0.264089, 1.404053, 0.219650)",
        "(0.264236, 1.400640, 0.216913)",
        "(0.264421, 1.394213, 0.211158)",
        "(0.264855, 1.388171, 0.204940)",
        "(0.265317, 1.382388, 0.198249)",
        "(0.265715, 1.377293, 0.191804)",
        "(0.265754, 1.375178, 0.188797)",
        "(0.265505, 1.371639, 0.182838)",
        "(0.265044, 1.368821, 0.176496)",
        "(0.264964, 1.366780, 0.169711)",
        "(0.265270, 1.365908, 0.163219)",
        "(0.265385, 1.366012, 0.160195)",
        "(0.265599, 1.366958, 0.154432)",
        "(0.265887, 1.368586, 0.148559)",
        "(0.266517, 1.370607, 0.142677)",
        "(0.267288, 1.373260, 0.137320)",
        "(0.267577, 1.374832, 0.134917)",
        "(0.268069, 1.378202, 0.130434)",
        "(0.268246, 1.381688, 0.126152)",
        "(0.268557, 1.385232, 0.122038)",
        "(0.268993, 1.389109, 0.118221)",
        "(0.269106, 1.391225, 0.116438)",
        "(0.269103, 1.395659, 0.112998)",
        "(0.269091, 1.400348, 0.109824)",
        "(0.269419, 1.405573, 0.107000)",
        "(0.269677, 1.411476, 0.104322)",
        "(0.269791, 1.414585, 0.102900)",
        "(0.269810, 1.420886, 0.099929)",
        "(0.270036, 1.427595, 0.097180)",
        "(0.270112, 1.434912, 0.094853)",
        "(0.269887, 1.442652, 0.092608)",
        "(0.269746, 1.446645, 0.091514)",
        "(0.269758, 1.454651, 0.089136)",
        "(0.270029, 1.462777, 0.086737)",
        "(0.269624, 1.471122, 0.084509)",
        "(0.268673, 1.479843, 0.082876)",
        "(0.267920, 1.484237, 0.082191)",
        "(0.267583, 1.492959, 0.080945)",
        "(0.267674, 1.501665, 0.080017)",
        "(0.267247, 1.510555, 0.079476)",
        "(0.266326, 1.519614, 0.079336)",
        "(0.265536, 1.524111, 0.079368)",
        "(0.264774, 1.532847, 0.079713)",
        "(0.264261, 1.541213, 0.080604)",
        "(0.263372, 1.549477, 0.082112)",
        "(0.262055, 1.557655, 0.084157)",
        "(0.261285, 1.561668, 0.085326)",
        "(0.260926, 1.569364, 0.087885)",
        "(0.261103, 1.576663, 0.090627)",
        "(0.261021, 1.584043, 0.094025)",
        "(0.260955, 1.591827, 0.098416)",
        "(0.261034, 1.595626, 0.100728)",
        "(0.261389, 1.602604, 0.104894)",
        "(0.262272, 1.608874, 0.108824)",
        "(0.263594, 1.615193, 0.113701)",
        "(0.264789, 1.621508, 0.119105)",
        "(0.265275, 1.624507, 0.121871)",
        "(0.265794, 1.629843, 0.127152)",
        "(0.266224, 1.634243, 0.131994)",
        "(0.267369, 1.638196, 0.137172)",
        "(0.268550, 1.641785, 0.143018)",
        "(0.269023, 1.643403, 0.146114)",
        "(0.269658, 1.646235, 0.152414)",
        "(0.269936, 1.648015, 0.158203)",
        "(0.270285, 1.649010, 0.163452)",
        "(0.270677, 1.649664, 0.168515)",
        "(0.270925, 1.649871, 0.171092)",
        "(0.271471, 1.649878, 0.176247)",
        "(0.271742, 1.649268, 0.181060)",
        "(0.271506, 1.648158, 0.185270)",
        "(0.271172, 1.646740, 0.188928)",
        "(0.271120, 1.645918, 0.190519)",
        "(0.271374, 1.643998, 0.193518)",
        "(0.271774, 1.641798, 0.196399)",
        "(0.271969, 1.639202, 0.199239)",
        "(0.272240, 1.635903, 0.201885)",
        "(0.272366, 1.633960, 0.203044)",
        "(0.272231, 1.629702, 0.204983)",
        "(0.271880, 1.625111, 0.207070)",
        "(0.271405, 1.620165, 0.209823)",
        "(0.270672, 1.614538, 0.212912)",
        "(0.270080, 1.611470, 0.214351)",
        "(0.268817, 1.605084, 0.216910)",
        "(0.268181, 1.598513, 0.219569)",
        "(0.267804, 1.591667, 0.222369)",
        "(0.266873, 1.584571, 0.225030)",
        "(0.266331, 1.580980, 0.226197)",
        "(0.265360, 1.573717, 0.228259)",
        "(0.264846, 1.566392, 0.230298)",
        "(0.265057, 1.559147, 0.232367)",
        "(0.265107, 1.551970, 0.234050)",
        "(0.265103, 1.548343, 0.234657)",
        "(0.264844, 1.540783, 0.235376)",
        "(0.264189, 1.532914, 0.235499)",
        "(0.263726, 1.525270, 0.235271)",
        "(0.263440, 1.517989, 0.234709)",
        "(0.263265, 1.514400, 0.234172)",
        "(0.263117, 1.507221, 0.232694)",
        "(0.263116, 1.499877, 0.230792)",
        "(0.263529, 1.492557, 0.228651)",
        "(0.263888, 1.485652, 0.226450)",
        "(0.263694, 1.482214, 0.225215)",
        "(0.263288, 1.475232, 0.222274)",
        "(0.263348, 1.468375, 0.218953)",
        "(0.263546, 1.461944, 0.215617)",
        "(0.263632, 1.456103, 0.212242)",
        "(0.263488, 1.453421, 0.210451)",
        "(0.263110, 1.448324, 0.206509)",
        "(0.263065, 1.443781, 0.202191)",
        "(0.263575, 1.439978, 0.197983)",
        "(0.264504, 1.436996, 0.193963)",
        "(0.264854, 1.435719, 0.191991)",
        "(0.265227, 1.433047, 0.187896)",
        "(0.265235, 1.430503, 0.183474)",
        "(0.265409, 1.428391, 0.179299)",
        "(0.265803, 1.426760, 0.175500)",
        "(0.265934, 1.426080, 0.173596)",
        "(0.265782, 1.424724, 0.169507)",
        "(0.265270, 1.423544, 0.165300)",
        "(0.265103, 1.422921, 0.161171)",
        "(0.265304, 1.422921, 0.157037)",
        "(0.265406, 1.423115, 0.154879)",
        "(0.265693, 1.423731, 0.150314)",
        "(0.265947, 1.424916, 0.145769)",
        "(0.266282, 1.426754, 0.141439)",
        "(0.266567, 1.429226, 0.137288)",
        "(0.266795, 1.432330, 0.133212)",
        "(0.266908, 1.434109, 0.131208)",
        "(0.267377, 1.438095, 0.127332)",
        "(0.267711, 1.442751, 0.123738)",
        "(0.267969, 1.448042, 0.120354)",
        "(0.268185, 1.450901, 0.118737)",
        "(0.268809, 1.456708, 0.115435)",
        "(0.269387, 1.462847, 0.112165)",
        "(0.269979, 1.469448, 0.109217)",
        "(0.270456, 1.476307, 0.106445)",
        "(0.270537, 1.479783, 0.105110)",
        "(0.270745, 1.486778, 0.102558)",
        "(0.271207, 1.494004, 0.100392)",
        "(0.271624, 1.501433, 0.098313)",
        "(0.271846, 1.508868, 0.096170)",
        "(0.271911, 1.512564, 0.095122)",
        "(0.272284, 1.519996, 0.093321)",
        "(0.273048, 1.527537, 0.091833)",
        "(0.273563, 1.534914, 0.090349)",
        "(0.273912, 1.542190, 0.089318)",
        "(0.274024, 1.545771, 0.089030)",
        "(0.273945, 1.552875, 0.088926)",
        "(0.274283, 1.560157, 0.089779)",
        "(0.274424, 1.567311, 0.091083)",
        "(0.274049, 1.573995, 0.092476)",
        "(0.273670, 1.577209, 0.093323)",
        "(0.272930, 1.583634, 0.095532)",
        "(0.272873, 1.590044, 0.098580)",
        "(0.273010, 1.595836, 0.101511)",
        "(0.272743, 1.601130, 0.104201)",
        "(0.272594, 1.603623, 0.105587)",
        "(0.272300, 1.608348, 0.108532)",
        "(0.272189, 1.612701, 0.111791)",
        "(0.272561, 1.616656, 0.115178)",
        "(0.272618, 1.620177, 0.118495)",
        "(0.272707, 1.621761, 0.120164)",
        "(0.272938, 1.624528, 0.123520)",
        "(0.273063, 1.627011, 0.127389)",
        "(0.273362, 1.628925, 0.131701)",
        "(0.273422, 1.630389, 0.136429)",
        "(0.273360, 1.630915, 0.138904)",
        "(0.273025, 1.631391, 0.143966)",
        "(0.272361, 1.631185, 0.149092)",
        "(0.271944, 1.630516, 0.154373)",
        "(0.271758, 1.629376, 0.159838)",
        "(0.271610, 1.628629, 0.162645)",
        "(0.271117, 1.626760, 0.168282)",
        "(0.270684, 1.624429, 0.173809)",
        "(0.270350, 1.621554, 0.179156)",
        "(0.269973, 1.617924, 0.184128)",
        "(0.269916, 1.615815, 0.186450)",
        "(0.269795, 1.611309, 0.190867)",
        "(0.269539, 1.606426, 0.194872)",
        "(0.268949, 1.601144, 0.198441)",
        "(0.268251, 1.595645, 0.201576)",
        "(0.267829, 1.590022, 0.204318)",
        "(0.267742, 1.587084, 0.205475)",
        "(0.267613, 1.581083, 0.207430)",
        "(0.267350, 1.574947, 0.208688)",
        "(0.267310, 1.568627, 0.209417)",
        "(0.267493, 1.565483, 0.209766)",
        "(0.268192, 1.559172, 0.210556)",
        "(0.269334, 1.552666, 0.211073)",
        "(0.270258, 1.545578, 0.211065)",
        "(0.270940, 1.537912, 0.210914)",
        "(0.271330, 1.534013, 0.210946)",
        "(0.271888, 1.526118, 0.211147)",
        "(0.272301, 1.517840, 0.211154)",
        "(0.272710, 1.509067, 0.210870)",
        "(0.273283, 1.499969, 0.210190)",
        "(0.273580, 1.495417, 0.209792)",
        "(0.274219, 1.486320, 0.209101)",
        "(0.274654, 1.477001, 0.208372)",
        "(0.275013, 1.467387, 0.207286)",
        "(0.275447, 1.457665, 0.205732)",
        "(0.275988, 1.452800, 0.204805)",
        "(0.277025, 1.443118, 0.202744)",
        "(0.277564, 1.433493, 0.200411)",
        "(0.277827, 1.424346, 0.197708)",
        "(0.277762, 1.415603, 0.194463)",
        "(0.277697, 1.411605, 0.192695)",
        "(0.277572, 1.404546, 0.188928)",
        "(0.277297, 1.398940, 0.184602)",
        "(0.277040, 1.394605, 0.179589)",
        "(0.276931, 1.391454, 0.174326)",
        "(0.276914, 1.390564, 0.171692)",
        "(0.276850, 1.389738, 0.166112)",
        "(0.276531, 1.390157, 0.159909)",
        "(0.276484, 1.392122, 0.153609)",
        "(0.276384, 1.396085, 0.147775)",
        "(0.276092, 1.398857, 0.145066)",
        "(0.275325, 1.405389, 0.139944)",
        "(0.274789, 1.413062, 0.134896)",
        "(0.275583, 1.421981, 0.130067)",
        "(0.276070, 1.431682, 0.125383)",
        "(0.275974, 1.436736, 0.123163)",
        "(0.275115, 1.446897, 0.119134)",
        "(0.275125, 1.456967, 0.115501)",
        "(0.276471, 1.467030, 0.112247)",
        "(0.276984, 1.476901, 0.108953)",
        "(0.276991, 1.481715, 0.107247)",
        "(0.276217, 1.491182, 0.104018)",
        "(0.276560, 1.500315, 0.101031)",
        "(0.278373, 1.509342, 0.098531)",
        "(0.279182, 1.517988, 0.096097)",
        "(0.279384, 1.522202, 0.094969)",
        "(0.279098, 1.530566, 0.092897)",
        "(0.278753, 1.538641, 0.091252)",
        "(0.278613, 1.546533, 0.090148)",
        "(0.278026, 1.554266, 0.089264)",
        "(0.277393, 1.558023, 0.088870)",
        "(0.275477, 1.565292, 0.088211)",
        "(0.275287, 1.572389, 0.088164)",
        "(0.275306, 1.579430, 0.088637)",
        "(0.274885, 1.586172, 0.089637)",
        "(0.274700, 1.589464, 0.090421)",
        "(0.273962, 1.595602, 0.092136)",
        "(0.272991, 1.601039, 0.093982)",
        "(0.272250, 1.606217, 0.096614)",
        "(0.271640, 1.611230, 0.100015)",
        "(0.271314, 1.613574, 0.101833)",
        "(0.270540, 1.617985, 0.105484)",
        "(0.269467, 1.621666, 0.108994)",
        "(0.268672, 1.624692, 0.112779)",
        "(0.268233, 1.627592, 0.117130)",
        "(0.267963, 1.628834, 0.119431)",
        "(0.267246, 1.630731, 0.123836)",
        "(0.266230, 1.631748, 0.128141)",
        "(0.265736, 1.632326, 0.133104)",
        "(0.265335, 1.632463, 0.138502)",
        "(0.265123, 1.632099, 0.141152)",
        "(0.264593, 1.630520, 0.146196)",
        "(0.264047, 1.627789, 0.151152)",
        "(0.263522, 1.624216, 0.156139)",
        "(0.262502, 1.619464, 0.160779)",
        "(0.261961, 1.616611, 0.163069)",
        "(0.261112, 1.610493, 0.167813)",
        "(0.260223, 1.603868, 0.172205)",
        "(0.258866, 1.596748, 0.175695)",
        "(0.257390, 1.589247, 0.178588)",
        "(0.256720, 1.585489, 0.179975)",
        "(0.255382, 1.578282, 0.182639)",
        "(0.254311, 1.571333, 0.184818)",
        "(0.253423, 1.564530, 0.186287)",
        "(0.252790, 1.558100, 0.187013)",
        "(0.252465, 1.555083, 0.187158)",
        "(0.251855, 1.549450, 0.187466)",
        "(0.251705, 1.544221, 0.187824)",
        "(0.251660, 1.539022, 0.187861)",
        "(0.251537, 1.533802, 0.187568)",
        "(0.251489, 1.531176, 0.187288)",
        "(0.251644, 1.525999, 0.186763)",
        "(0.251852, 1.520951, 0.186453)",
        "(0.251530, 1.515786, 0.185994)",
        "(0.250805, 1.510449, 0.185133)",
        "(0.250594, 1.507813, 0.184712)",
        "(0.250198, 1.502506, 0.184047)",
        "(0.249835, 1.497088, 0.183368)",
        "(0.249807, 1.491460, 0.182297)",
        "(0.249839, 1.485176, 0.180383)",
        "(0.249809, 1.481638, 0.178992)",
        "(0.249460, 1.474316, 0.176091)",
        "(0.249023, 1.467234, 0.173384)",
        "(0.248808, 1.460507, 0.170564)",
        "(0.248390, 1.454046, 0.167033)",
        "(0.248032, 1.450917, 0.164912)",
        "(0.247550, 1.445295, 0.160770)",
        "(0.247363, 1.440683, 0.157081)",
        "(0.247080, 1.436903, 0.153313)",
        "(0.246495, 1.433803, 0.149002)",
        "(0.246064, 1.432602, 0.146677)",
        "(0.245677, 1.430938, 0.142119)",
        "(0.245933, 1.430502, 0.138015)",
        "(0.246024, 1.430880, 0.133987)",
        "(0.245885, 1.431995, 0.129681)",
        "(0.245849, 1.432762, 0.127491)",
        "(0.246166, 1.435225, 0.123490)",
        "(0.246762, 1.438864, 0.120216)",
        "(0.247079, 1.443375, 0.117188)",
        "(0.247213, 1.448637, 0.114283)",
        "(0.247368, 1.451586, 0.112915)",
        "(0.248091, 1.458040, 0.110487)",
        "(0.248813, 1.465186, 0.108287)",
        "(0.249484, 1.472707, 0.106065)",
        "(0.250161, 1.480518, 0.103778)",
        "(0.250608, 1.484509, 0.102604)",
        "(0.251412, 1.492592, 0.100425)",
        "(0.251979, 1.500822, 0.098529)",
        "(0.252740, 1.508932, 0.096640)",
        "(0.253587, 1.516874, 0.094734)",
        "(0.254102, 1.520823, 0.093924)",
        "(0.255107, 1.528710, 0.092679)",
        "(0.255416, 1.536230, 0.091595)",
        "(0.255563, 1.543248, 0.090566)",
        "(0.256484, 1.550191, 0.090171)",
        "(0.257205, 1.553627, 0.090233)",
        "(0.258483, 1.560266, 0.090438)",
        "(0.259499, 1.566509, 0.090759)",
        "(0.260188, 1.572249, 0.091260)",
        "(0.260917, 1.577543, 0.092316)",
        "(0.261456, 1.580082, 0.093201)",
        "(0.262458, 1.584881, 0.095271)",
        "(0.263336, 1.589157, 0.097383)",
        "(0.263931, 1.592902, 0.099497)",
        "(0.264563, 1.596026, 0.101785)",
        "(0.264995, 1.597395, 0.103136)",
        "(0.265997, 1.599942, 0.106411)",
        "(0.266670, 1.601881, 0.110113)",
        "(0.267068, 1.603190, 0.114037)",
        "(0.267193, 1.603965, 0.118243)",
        "(0.267328, 1.604178, 0.120471)",
        "(0.267981, 1.604453, 0.125133)",
        "(0.268628, 1.604204, 0.129845)",
        "(0.268915, 1.603238, 0.134484)",
        "(0.269045, 1.601846, 0.139401)",
        "(0.269077, 1.601102, 0.142065)",
        "(0.269099, 1.599433, 0.147425)",
        "(0.269045, 1.597168, 0.152349)",
        "(0.268780, 1.594311, 0.156913)",
        "(0.268083, 1.591361, 0.161696)",
        "(0.267536, 1.589908, 0.164161)",
        "(0.266500, 1.586733, 0.168791)",
        "(0.266048, 1.582997, 0.172615)",
        "(0.265825, 1.578834, 0.176182)",
        "(0.265300, 1.574160, 0.179593)",
        "(0.264805, 1.571775, 0.181231)",
        "(0.263637, 1.566900, 0.184174)",
        "(0.263212, 1.561867, 0.186790)",
        "(0.263284, 1.556651, 0.189164)",
        "(0.263430, 1.551309, 0.191168)",
        "(0.263376, 1.548569, 0.191969)",
        "(0.263113, 1.542944, 0.193409)",
        "(0.263246, 1.537184, 0.194686)",
        "(0.263536, 1.531326, 0.195530)",
        "(0.263638, 1.525146, 0.195724)",
        "(0.263686, 1.521862, 0.195500)",
        "(0.263607, 1.515164, 0.194856)",
        "(0.263794, 1.508670, 0.193997)",
        "(0.263764, 1.502275, 0.192769)",
        "(0.263380, 1.495994, 0.191100)",
        "(0.263242, 1.492846, 0.190218)",
        "(0.262968, 1.486671, 0.188397)",
        "(0.263126, 1.480831, 0.186476)",
        "(0.263099, 1.475387, 0.184320)",
        "(0.262608, 1.470095, 0.181685)",
        "(0.262166, 1.467543, 0.180250)",
        "(0.261374, 1.462672, 0.177209)",
        "(0.261270, 1.458357, 0.174085)",
        "(0.261424, 1.454646, 0.170625)",
        "(0.261325, 1.451548, 0.166757)",
        "(0.261010, 1.450360, 0.164670)",
        "(0.260000, 1.448713, 0.160392)",
        "(0.259617, 1.448446, 0.156052)",
        "(0.259910, 1.449521, 0.151456)",
        "(0.259906, 1.451686, 0.146643)",
        "(0.259845, 1.453290, 0.144354)",
        "(0.259553, 1.457220, 0.140068)",
        "(0.259426, 1.462195, 0.135819)",
        "(0.259574, 1.467968, 0.131135)",
        "(0.259887, 1.474535, 0.126254)",
        "(0.259989, 1.478211, 0.123877)",
        "(0.260103, 1.486204, 0.119407)",
        "(0.260665, 1.494870, 0.115164)",
        "(0.261552, 1.503762, 0.111119)",
        "(0.262636, 1.512556, 0.107162)",
        "(0.263159, 1.516927, 0.105313)",
        "(0.263863, 1.525626, 0.101947)",
        "(0.264136, 1.534210, 0.098994)",
        "(0.264315, 1.542335, 0.096278)",
        "(0.265200, 1.550271, 0.094130)",
        "(0.266003, 1.554222, 0.093378)",
        "(0.267277, 1.561839, 0.091936)",
        "(0.267951, 1.568919, 0.090660)",
        "(0.268565, 1.575565, 0.089695)",
        "(0.269471, 1.581977, 0.089247)",
        "(0.269830, 1.585164, 0.089301)",
        "(0.270364, 1.591313, 0.089716)",
        "(0.270778, 1.597077, 0.090336)",
        "(0.270991, 1.602355, 0.090889)",
        "(0.271227, 1.607186, 0.091698)",
        "(0.271498, 1.609517, 0.092411)",
        "(0.271949, 1.614136, 0.094475)",
        "(0.272039, 1.618506, 0.096918)",
        "(0.271806, 1.622625, 0.099575)",
        "(0.271372, 1.626395, 0.102404)",
        "(0.271352, 1.628120, 0.103974)",
        "(0.271101, 1.631499, 0.107644)",
        "(0.270484, 1.634638, 0.111709)",
        "(0.270163, 1.637564, 0.116019)",
        "(0.269871, 1.639923, 0.120139)",
        "(0.269648, 1.640842, 0.122142)",
        "(0.269548, 1.642501, 0.126361)",
        "(0.269794, 1.643890, 0.131192)",
        "(0.269971, 1.644684, 0.136359)",
        "(0.269967, 1.644559, 0.141416)",
        "(0.269979, 1.644323, 0.143958)",
        "(0.270097, 1.643403, 0.149272)",
        "(0.270288, 1.641889, 0.154562)",
        "(0.270343, 1.639583, 0.159567)",
        "(0.270267, 1.636501, 0.164372)",
        "(0.270396, 1.634649, 0.166701)",
        "(0.270672, 1.630472, 0.171304)",
        "(0.270750, 1.625408, 0.175635)",
        "(0.270856, 1.619306, 0.179661)",
        "(0.270523, 1.612275, 0.183475)",
        "(0.270238, 1.608362, 0.185327)",
        "(0.269698, 1.600021, 0.188999)",
        "(0.268683, 1.591113, 0.192562)",
        "(0.267823, 1.581778, 0.195566)",
        "(0.267574, 1.572181, 0.197616)",
        "(0.267648, 1.567286, 0.198282)",
        "(0.267513, 1.557637, 0.199276)",
        "(0.266589, 1.548300, 0.199746)",
        "(0.265019, 1.539212, 0.199878)",
        "(0.263867, 1.530519, 0.199838)",
        "(0.263692, 1.526498, 0.199653)",
        "(0.263246, 1.518751, 0.198767)",
        "(0.262504, 1.511215, 0.197382)",
        "(0.261880, 1.503862, 0.196007)",
        "(0.262092, 1.496848, 0.194900)",
        "(0.262183, 1.493435, 0.194327)",
        "(0.262003, 1.486340, 0.192752)",
        "(0.261561, 1.479130, 0.190516)",
        "(0.261147, 1.472272, 0.188138)",
        "(0.260798, 1.465935, 0.185507)",
        "(0.260515, 1.462956, 0.183975)",
        "(0.259849, 1.457268, 0.180525)",
        "(0.259205, 1.452232, 0.176716)",
        "(0.258524, 1.447987, 0.172883)",
        "(0.258278, 1.444883, 0.169186)",
        "(0.258194, 1.443800, 0.167260)",
        "(0.257936, 1.442029, 0.162844)",
        "(0.257413, 1.440922, 0.157597)",
        "(0.257126, 1.440857, 0.151923)",
        "(0.257140, 1.441927, 0.146093)",
        "(0.257069, 1.442916, 0.143215)",
        "(0.256955, 1.445710, 0.137664)",
        "(0.256633, 1.449762, 0.132342)",
        "(0.256463, 1.454916, 0.127171)",
        "(0.256842, 1.460970, 0.122281)",
        "(0.257171, 1.464382, 0.120093)",
        "(0.257485, 1.471559, 0.116107)",
        "(0.257431, 1.479157, 0.112640)",
        "(0.257721, 1.487087, 0.109480)",
        "(0.258322, 1.495231, 0.106497)",
        "(0.258621, 1.499288, 0.104994)",
        "(0.259002, 1.507336, 0.102182)",
        "(0.258985, 1.515402, 0.099744)",
        "(0.258948, 1.523389, 0.097568)",
        "(0.259311, 1.531346, 0.095725)",
        "(0.259625, 1.535360, 0.094991)",
        "(0.260408, 1.543498, 0.093695)",
        "(0.260905, 1.551687, 0.092516)",
        "(0.261367, 1.559688, 0.091739)",
        "(0.262357, 1.567866, 0.091976)",
        "(0.262740, 1.571978, 0.092360)",
        "(0.263060, 1.580068, 0.093304)",
        "(0.263053, 1.588017, 0.094282)",
        "(0.263538, 1.595580, 0.095313)",
        "(0.264895, 1.603018, 0.096993)",
        "(0.265556, 1.606687, 0.098037)",
        "(0.266596, 1.613642, 0.100524)",
        "(0.267199, 1.619936, 0.103317)",
        "(0.267848, 1.625441, 0.106431)",
        "(0.268660, 1.630328, 0.109985)",
        "(0.268914, 1.632472, 0.111840)",
        "(0.269360, 1.636039, 0.115440)",
        "(0.269826, 1.638727, 0.119249)",
        "(0.270321, 1.640863, 0.123738)",
        "(0.270748, 1.642535, 0.128948)",
        "(0.270988, 1.643126, 0.131732)",
        "(0.271593, 1.643558, 0.137036)",
        "(0.272276, 1.642788, 0.141782)",
        "(0.272810, 1.641362, 0.146699)",
        "(0.272769, 1.639582, 0.152159)",
        "(0.272533, 1.638482, 0.154970)",
        "(0.272240, 1.635665, 0.160228)",
        "(0.272196, 1.631807, 0.164832)",
        "(0.272097, 1.627183, 0.169219)",
        "(0.272021, 1.622216, 0.173855)",
        "(0.271756, 1.619535, 0.176170)",
        "(0.271044, 1.613675, 0.180404)",
        "(0.270307, 1.607172, 0.184062)",
        "(0.269513, 1.600260, 0.187233)",
        "(0.268909, 1.593181, 0.189679)",
        "(0.268406, 1.589534, 0.190643)",
        "(0.267133, 1.582050, 0.192374)",
        "(0.266402, 1.574582, 0.193968)",
        "(0.265714, 1.567089, 0.195123)",
        "(0.264894, 1.559326, 0.195571)",
        "(0.264443, 1.555432, 0.195689)",
        "(0.263648, 1.547848, 0.196229)",
        "(0.263039, 1.540620, 0.196894)",
        "(0.262517, 1.533546, 0.197261)",
        "(0.261906, 1.526325, 0.197112)",
        "(0.261631, 1.522687, 0.196766)",
        "(0.261052, 1.515604, 0.195874)",
        "(0.260388, 1.508905, 0.194899)",
        "(0.259771, 1.502502, 0.193727)",
        "(0.259424, 1.496426, 0.192076)",
        "(0.259247, 1.493519, 0.190940)",
        "(0.258447, 1.487935, 0.188419)",
        "(0.257552, 1.482940, 0.185747)",
        "(0.256955, 1.478592, 0.182814)",
        "(0.256668, 1.474740, 0.179246)",
        "(0.256496, 1.473001, 0.177099)",
        "(0.256089, 1.469626, 0.172323)",
        "(0.255777, 1.466897, 0.167328)",
        "(0.255405, 1.464769, 0.162262)",
        "(0.254933, 1.462790, 0.156851)",
        "(0.254524, 1.461856, 0.153944)",
        "(0.253851, 1.460489, 0.148008)",
        "(0.253457, 1.460088, 0.142176)",
        "(0.253098, 1.460612, 0.136356)",
        "(0.252936, 1.462016, 0.130373)",
        "(0.252808, 1.463134, 0.127384)",
        "(0.252565, 1.466132, 0.121730)",
        "(0.252802, 1.470436, 0.116575)",
        "(0.253133, 1.475758, 0.111726)",
        "(0.253405, 1.481874, 0.107094)",
        "(0.253514, 1.485251, 0.104934)",
        "(0.253798, 1.492309, 0.101039)",
        "(0.254189, 1.499713, 0.097577)",
        "(0.254651, 1.507340, 0.094404)",
        "(0.254924, 1.514997, 0.091340)",
        "(0.255019, 1.518855, 0.089899)",
        "(0.255381, 1.526606, 0.087252)",
        "(0.256038, 1.534312, 0.084965)",
        "(0.256470, 1.541671, 0.082826)",
        "(0.256853, 1.548638, 0.080779)",
        "(0.257170, 1.552058, 0.079907)",
        "(0.257957, 1.558846, 0.078576)",
        "(0.258778, 1.565496, 0.077513)",
        "(0.259384, 1.571740, 0.076551)",
        "(0.259778, 1.577749, 0.075712)",
        "(0.260006, 1.580693, 0.075554)",
        "(0.260356, 1.586530, 0.075561)",
        "(0.260623, 1.592168, 0.075850)",
        "(0.260753, 1.597559, 0.076089)",
        "(0.260867, 1.602671, 0.076430)",
        "(0.260995, 1.605207, 0.076868)",
        "(0.261214, 1.610371, 0.078307)",
        "(0.260999, 1.615402, 0.080419)",
        "(0.260656, 1.620252, 0.083140)",
        "(0.260268, 1.624919, 0.086284)",
        "(0.260013, 1.627114, 0.087911)",
        "(0.259603, 1.631349, 0.091255)",
        "(0.259096, 1.635538, 0.094941)",
        "(0.258282, 1.639445, 0.098853)",
        "(0.257436, 1.643250, 0.103290)",
        "(0.257296, 1.645134, 0.105752)",
        "(0.257284, 1.648429, 0.110647)",
        "(0.257412, 1.650841, 0.115382)",
        "(0.257561, 1.652437, 0.120242)",
        "(0.257501, 1.653224, 0.125414)",
        "(0.257421, 1.653280, 0.128224)",
        "(0.257376, 1.652945, 0.133971)",
        "(0.257568, 1.651789, 0.140088)",
        "(0.257698, 1.649619, 0.145951)",
        "(0.257943, 1.646536, 0.151556)",
        "(0.258246, 1.644730, 0.154321)",
        "(0.258356, 1.640552, 0.159723)",
        "(0.258331, 1.635465, 0.164987)",
        "(0.258477, 1.629729, 0.170156)",
        "(0.258606, 1.623365, 0.174949)",
        "(0.258830, 1.619814, 0.176933)",
        "(0.259304, 1.611989, 0.180271)",
        "(0.259667, 1.603342, 0.183111)",
        "(0.260074, 1.594195, 0.185877)",
        "(0.260536, 1.584735, 0.188512)",
        "(0.260705, 1.579740, 0.189585)",
        "(0.260913, 1.569310, 0.191388)",
        "(0.261081, 1.558438, 0.192894)",
        "(0.261372, 1.547561, 0.194131)",
        "(0.261399, 1.536730, 0.194488)",
        "(0.261027, 1.531271, 0.194176)",
        "(0.260240, 1.520599, 0.193227)",
        "(0.259716, 1.511021, 0.192325)",
        "(0.259060, 1.502535, 0.191123)",
        "(0.258067, 1.494424, 0.188845)",
        "(0.257505, 1.490490, 0.187136)",
        "(0.257041, 1.483297, 0.183207)",
        "(0.256833, 1.477297, 0.178853)",
        "(0.256055, 1.472332, 0.174285)",
        "(0.255072, 1.468110, 0.169598)",
        "(0.254708, 1.466798, 0.167015)",
        "(0.254466, 1.464791, 0.161694)",
        "(0.254313, 1.464029, 0.156022)",
        "(0.254082, 1.464495, 0.150485)",
        "(0.253980, 1.465997, 0.145233)",
        "(0.254040, 1.467146, 0.142655)",
        "(0.254175, 1.469802, 0.137396)",
        "(0.254564, 1.472961, 0.132016)",
        "(0.255211, 1.476697, 0.127019)",
        "(0.255823, 1.480963, 0.122581)",
        "(0.256132, 1.483335, 0.120541)",
        "(0.256562, 1.488351, 0.116566)",
        "(0.257139, 1.493615, 0.112710)",
        "(0.258031, 1.499199, 0.109232)",
        "(0.259051, 1.505214, 0.106398)",
        "(0.259560, 1.508255, 0.105101)",
        "(0.260833, 1.514516, 0.102922)",
        "(0.262035, 1.520576, 0.100611)",
        "(0.262889, 1.526497, 0.098390)",
        "(0.263593, 1.532525, 0.096814)",
        "(0.263931, 1.535540, 0.096243)",
        "(0.264367, 1.541487, 0.095264)",
        "(0.264612, 1.547248, 0.094184)",
        "(0.264985, 1.553134, 0.093282)",
        "(0.265537, 1.559104, 0.092628)",
        "(0.265819, 1.562071, 0.092400)",
        "(0.266316, 1.567968, 0.092124)",
        "(0.266492, 1.573816, 0.092246)",
        "(0.265822, 1.579878, 0.092862)",
        "(0.264382, 1.586003, 0.093469)",
        "(0.264330, 1.589028, 0.093648)",
        "(0.265160, 1.594792, 0.093899)",
        "(0.265694, 1.600358, 0.094049)",
        "(0.266338, 1.605985, 0.094778)",
        "(0.267035, 1.611470, 0.096148)",
        "(0.267388, 1.613911, 0.096917)",
        "(0.268028, 1.618370, 0.098500)",
        "(0.268081, 1.622235, 0.100311)",
        "(0.267706, 1.625616, 0.102584)",
        "(0.267358, 1.628636, 0.105360)",
        "(0.267280, 1.629958, 0.106967)",
        "(0.267220, 1.632340, 0.110629)",
        "(0.267181, 1.634436, 0.115063)",
        "(0.267153, 1.636181, 0.119890)",
        "(0.267060, 1.637325, 0.124525)",
        "(0.267134, 1.637638, 0.126835)",
        "(0.267563, 1.637963, 0.131652)",
        "(0.267916, 1.637855, 0.136772)",
        "(0.267899, 1.637285, 0.141952)",
        "(0.267645, 1.636164, 0.147134)",
        "(0.267514, 1.635289, 0.149645)",
        "(0.267772, 1.632968, 0.154440)",
        "(0.268396, 1.629833, 0.158759)",
        "(0.268435, 1.626008, 0.162661)",
        "(0.267867, 1.621538, 0.166394)",
        "(0.267574, 1.619069, 0.168226)",
        "(0.267272, 1.613751, 0.171657)",
        "(0.267111, 1.607712, 0.174581)",
        "(0.267122, 1.601160, 0.177054)",
        "(0.266996, 1.594358, 0.178892)",
        "(0.266783, 1.590879, 0.179558)",
        "(0.266316, 1.583883, 0.180615)",
        "(0.266064, 1.577016, 0.181411)",
        "(0.266092, 1.570341, 0.181961)",
        "(0.266209, 1.563724, 0.181888)",
        "(0.266168, 1.560438, 0.181500)",
        "(0.265930, 1.553832, 0.180180)",
        "(0.265592, 1.547438, 0.178614)",
        "(0.265410, 1.541470, 0.177270)",
        "(0.265287, 1.535811, 0.176019)",
        "(0.265100, 1.532981, 0.175187)",
        "(0.264440, 1.527230, 0.172993)",
        "(0.263727, 1.521494, 0.170364)",
        "(0.263215, 1.516181, 0.167685)",
        "(0.262827, 1.511522, 0.165336)",
        "(0.262610, 1.509431, 0.164121)",
        "(0.261860, 1.505371, 0.161263)",
        "(0.260988, 1.501775, 0.158046)",
        "(0.260413, 1.498872, 0.154719)",
        "(0.260011, 1.496733, 0.151394)",
        "(0.259846, 1.495891, 0.149547)",
        "(0.259458, 1.494278, 0.145319)",
        "(0.259011, 1.492868, 0.140527)",
        "(0.258712, 1.491943, 0.135703)",
        "(0.258552, 1.491680, 0.130977)",
        "(0.258482, 1.491673, 0.128595)",
        "(0.258416, 1.492249, 0.124047)",
        "(0.258493, 1.493637, 0.119818)",
        "(0.258589, 1.495543, 0.115762)",
        "(0.258892, 1.498205, 0.111945)",
        "(0.259001, 1.499684, 0.110086)",
        "(0.259264, 1.502937, 0.106473)",
        "(0.259751, 1.506857, 0.103347)",
        "(0.260268, 1.511189, 0.100631)",
        "(0.260647, 1.516017, 0.098319)",
        "(0.260728, 1.518564, 0.097269)",
        "(0.260932, 1.523902, 0.095275)",
        "(0.261434, 1.529753, 0.093553)",
        "(0.261838, 1.536065, 0.091976)",
        "(0.262109, 1.542741, 0.090457)",
        "(0.262327, 1.546215, 0.089746)",
        "(0.262907, 1.553238, 0.088383)",
        "(0.263144, 1.560357, 0.087017)",
        "(0.263115, 1.567641, 0.085759)",
        "(0.263454, 1.575141, 0.084851)",
        "(0.263733, 1.578914, 0.084484)",
        "(0.264199, 1.586260, 0.083684)",
        "(0.264548, 1.593355, 0.082940)",
        "(0.264759, 1.600250, 0.082474)",
        "(0.264966, 1.607008, 0.082586)",
        "(0.265237, 1.610244, 0.082957)",
        "(0.265686, 1.616310, 0.083881)",
        "(0.265722, 1.621734, 0.084954)",
        "(0.265777, 1.626684, 0.086550)",
        "(0.265895, 1.631375, 0.089007)",
        "(0.266025, 1.633608, 0.090545)",
        "(0.266250, 1.637808, 0.093817)",
        "(0.266432, 1.641491, 0.097139)",
        "(0.266638, 1.644630, 0.100479)",
        "(0.266768, 1.647274, 0.104185)",
        "(0.266998, 1.648450, 0.106360)",
        "(0.267751, 1.650543, 0.111186)",
        "(0.268247, 1.651864, 0.116373)",
        "(0.268523, 1.652329, 0.121863)",
        "(0.268706, 1.652056, 0.127672)",
        "(0.268799, 1.651615, 0.130693)",
        "(0.269081, 1.650222, 0.136714)",
        "(0.269463, 1.648015, 0.142591)",
        "(0.269756, 1.645070, 0.148440)",
        "(0.270020, 1.641548, 0.154394)",
        "(0.270238, 1.639649, 0.157454)",
        "(0.270498, 1.635425, 0.163201)",
        "(0.270409, 1.630438, 0.168073)",
        "(0.270448, 1.624904, 0.172283)",
        "(0.270876, 1.619187, 0.175991)",
        "(0.271075, 1.616291, 0.177710)",
        "(0.271117, 1.610258, 0.180587)",
        "(0.270911, 1.603931, 0.183021)",
        "(0.270683, 1.597527, 0.185031)",
        "(0.270447, 1.590934, 0.186338)",
        "(0.270167, 1.587571, 0.186781)",
        "(0.269695, 1.580994, 0.187576)",
        "(0.269390, 1.574884, 0.188278)",
        "(0.268591, 1.568951, 0.188546)",
        "(0.267596, 1.562844, 0.188202)",
        "(0.267441, 1.559778, 0.187935)",
        "(0.267693, 1.553834, 0.187271)",
        "(0.267864, 1.548015, 0.186253)",
        "(0.267432, 1.541981, 0.184915)",
        "(0.266797, 1.535659, 0.183193)",
        "(0.266598, 1.532431, 0.182111)",
        "(0.266370, 1.526008, 0.179763)",
        "(0.266150, 1.519574, 0.177149)",
        "(0.265622, 1.513153, 0.173817)",
        "(0.264464, 1.506666, 0.169774)",
        "(0.263842, 1.503505, 0.167657)",
        "(0.262824, 1.497585, 0.163503)",
        "(0.261798, 1.492418, 0.159195)",
        "(0.260474, 1.487450, 0.154553)",
        "(0.259145, 1.483212, 0.149866)",
        "(0.258461, 1.481440, 0.147559)",
        "(0.257210, 1.478714, 0.142912)",
        "(0.256405, 1.476935, 0.138196)",
        "(0.255730, 1.476072, 0.133484)",
        "(0.255022, 1.476306, 0.129006)",
        "(0.254695, 1.476919, 0.126907)",
        "(0.254276, 1.478876, 0.122926)",
        "(0.254251, 1.481826, 0.119152)",
        "(0.254529, 1.485687, 0.115675)",
        "(0.255022, 1.490249, 0.112607)",
        "(0.255331, 1.492786, 0.111202)",
        "(0.255996, 1.498166, 0.108712)",
        "(0.256661, 1.503886, 0.106556)",
        "(0.257193, 1.509803, 0.104563)",
        "(0.257778, 1.516069, 0.102867)",
        "(0.258036, 1.519309, 0.102141)",
        "(0.258407, 1.525864, 0.100845)",
        "(0.258725, 1.532548, 0.099754)",
        "(0.259092, 1.539259, 0.098556)",
        "(0.259573, 1.545986, 0.097376)",
        "(0.259937, 1.549368, 0.096839)",
        "(0.260556, 1.556095, 0.095829)",
        "(0.261124, 1.562814, 0.094839)",
        "(0.261880, 1.569614, 0.093835)",
        "(0.262930, 1.576367, 0.092792)",
        "(0.263469, 1.579751, 0.092343)",
        "(0.264510, 1.586626, 0.091742)",
        "(0.265099, 1.593639, 0.091665)",
        "(0.265214, 1.600632, 0.092124)",
        "(0.265266, 1.607323, 0.093058)",
        "(0.265309, 1.610593, 0.093854)",
        "(0.265265, 1.617149, 0.096142)",
        "(0.264970, 1.623508, 0.099198)",
        "(0.264317, 1.629321, 0.102581)",
        "(0.263510, 1.634486, 0.106164)",
        "(0.263230, 1.636833, 0.108185)",
        "(0.262668, 1.641043, 0.112460)",
        "(0.262239, 1.644376, 0.117064)",
        "(0.261868, 1.646938, 0.121985)",
        "(0.261507, 1.648554, 0.127189)",
        "(0.261307, 1.649120, 0.129974)",
        "(0.261040, 1.649599, 0.135980)",
        "(0.260985, 1.649073, 0.142127)",
        "(0.261002, 1.647237, 0.147949)",
        "(0.260938, 1.644082, 0.153450)",
        "(0.260878, 1.642031, 0.156182)",
        "(0.260903, 1.637588, 0.161802)",
        "(0.260683, 1.632573, 0.167467)",
        "(0.260244, 1.626824, 0.172766)",
        "(0.259825, 1.620499, 0.177498)",
        "(0.259560, 1.617082, 0.179589)",
        "(0.258937, 1.609996, 0.183470)",
        "(0.258806, 1.602714, 0.187305)",
        "(0.258662, 1.595458, 0.190815)",
        "(0.257836, 1.588027, 0.193717)",
        "(0.257371, 1.584283, 0.194996)",
        "(0.257016, 1.576912, 0.197431)",
        "(0.257466, 1.569954, 0.199574)",
        "(0.257858, 1.563129, 0.201262)",
        "(0.257784, 1.556253, 0.202616)",
        "(0.257732, 1.552910, 0.203199)",
        "(0.257547, 1.546364, 0.204138)",
        "(0.257469, 1.539732, 0.204813)",
        "(0.257742, 1.532994, 0.205392)",
        "(0.258228, 1.526248, 0.205649)",
        "(0.258204, 1.522855, 0.205581)",
        "(0.257746, 1.516000, 0.205238)",
        "(0.257270, 1.509136, 0.204821)",
        "(0.257496, 1.502663, 0.204495)",
        "(0.257861, 1.496423, 0.203782)",
        "(0.257726, 1.493262, 0.203103)",
        "(0.256875, 1.486843, 0.201286)",
        "(0.256247, 1.480708, 0.198867)",
        "(0.255764, 1.475171, 0.195856)",
        "(0.255247, 1.470185, 0.192129)",
        "(0.254944, 1.467906, 0.189901)",
        "(0.254238, 1.463803, 0.185037)",
        "(0.253724, 1.460467, 0.179761)",
        "(0.253443, 1.458011, 0.174331)",
        "(0.253205, 1.456610, 0.168639)",
        "(0.253009, 1.456335, 0.165648)",
        "(0.252658, 1.456458, 0.159591)",
        "(0.252413, 1.457652, 0.153777)",
        "(0.252281, 1.459966, 0.148316)",
        "(0.252284, 1.463224, 0.142911)",
        "(0.252525, 1.465278, 0.140255)",
        "(0.253401, 1.469952, 0.135202)",
        "(0.254500, 1.475225, 0.130450)",
        "(0.255803, 1.480914, 0.126028)",
        "(0.257262, 1.486829, 0.122109)",
        "(0.257930, 1.489898, 0.120309)",
        "(0.259346, 1.496185, 0.116903)",
        "(0.260644, 1.502411, 0.113546)",
        "(0.261668, 1.508720, 0.110494)",
        "(0.262641, 1.515185, 0.107890)",
        "(0.263107, 1.518489, 0.106681)",
        "(0.263896, 1.525303, 0.104457)",
        "(0.264503, 1.532237, 0.102335)",
        "(0.265661, 1.539395, 0.100210)",
        "(0.266339, 1.547053, 0.098107)",
        "(0.266713, 1.551138, 0.097216)",
        "(0.267869, 1.559590, 0.095767)",
        "(0.269397, 1.568310, 0.094723)",
        "(0.270974, 1.576924, 0.093885)",
        "(0.272163, 1.585148, 0.093332)",
        "(0.272511, 1.589078, 0.093275)",
        "(0.273268, 1.596491, 0.093538)",
        "(0.274153, 1.603093, 0.094381)",
        "(0.274104, 1.608885, 0.095526)",
        "(0.273433, 1.614043, 0.097264)",
        "(0.272861, 1.616302, 0.098378)",
        "(0.272286, 1.620308, 0.100964)",
        "(0.271613, 1.623593, 0.104123)",
        "(0.270666, 1.626087, 0.107723)",
        "(0.269619, 1.628029, 0.112010)",
        "(0.269137, 1.628771, 0.114407)",
        "(0.268196, 1.629686, 0.119274)",
        "(0.267319, 1.629746, 0.124272)",
        "(0.266430, 1.628981, 0.129564)",
        "(0.265604, 1.627541, 0.135181)",
        "(0.265167, 1.626494, 0.138017)",
        "(0.264444, 1.623811, 0.143770)",
        "(0.263817, 1.620356, 0.149474)",
        "(0.263146, 1.616011, 0.154884)",
        "(0.262610, 1.610689, 0.159779)",
        "(0.262330, 1.607646, 0.162017)",
        "(0.261771, 1.601128, 0.166260)",
        "(0.261336, 1.593842, 0.170087)",
        "(0.261036, 1.586002, 0.173538)",
        "(0.260956, 1.577860, 0.176641)",
        "(0.261110, 1.573645, 0.178002)",
        "(0.261549, 1.564906, 0.180330)",
        "(0.262189, 1.555810, 0.182107)",
        "(0.262888, 1.546752, 0.183557)",
        "(0.262790, 1.537701, 0.184796)",
        "(0.262566, 1.533086, 0.185275)",
        "(0.262473, 1.523932, 0.186167)",
        "(0.262676, 1.514906, 0.186848)",
        "(0.262691, 1.506088, 0.187267)",
        "(0.262119, 1.497605, 0.187576)",
        "(0.261697, 1.493492, 0.187621)",
        "(0.260853, 1.485506, 0.187412)",
        "(0.259970, 1.478086, 0.186519)",
        "(0.259226, 1.471465, 0.184952)",
        "(0.258444, 1.465787, 0.182722)",
        "(0.257976, 1.463353, 0.181352)",
        "(0.257186, 1.459122, 0.178150)",
        "(0.256936, 1.455828, 0.174112)",
        "(0.256993, 1.453270, 0.169285)",
        "(0.257052, 1.452409, 0.166466)",
        "(0.257024, 1.450647, 0.160815)",
        "(0.256814, 1.449313, 0.154590)",
        "(0.256548, 1.448451, 0.148191)",
        "(0.256627, 1.448298, 0.141802)",
        "(0.256730, 1.448787, 0.135452)",
        "(0.256701, 1.449201, 0.132319)",
        "(0.256436, 1.450471, 0.126217)",
        "(0.256341, 1.452466, 0.120428)",
        "(0.256527, 1.455208, 0.114902)",
        "(0.256901, 1.458524, 0.109691)",
        "(0.257094, 1.460440, 0.107275)",
        "(0.257334, 1.464671, 0.102692)",
        "(0.257406, 1.469605, 0.098592)",
        "(0.257582, 1.475296, 0.094990)",
        "(0.257773, 1.481697, 0.091787)",
        "(0.257790, 1.485118, 0.090318)",
        "(0.257822, 1.492242, 0.087632)",
        "(0.257718, 1.499848, 0.085270)",
        "(0.257581, 1.507971, 0.083414)",
        "(0.257797, 1.516472, 0.081958)",
        "(0.258007, 1.520846, 0.081290)",
        "(0.258249, 1.529639, 0.079983)",
        "(0.258282, 1.538599, 0.079002)",
        "(0.258666, 1.547776, 0.078433)",
        "(0.259139, 1.557059, 0.078160)",
        "(0.259249, 1.561680, 0.078193)",
        "(0.259482, 1.570875, 0.078697)",
        "(0.259954, 1.579914, 0.079671)",
        "(0.260446, 1.588627, 0.080876)",
        "(0.261076, 1.597112, 0.082772)",
        "(0.261433, 1.601244, 0.083996)",
        "(0.262149, 1.609205, 0.086659)",
        "(0.262694, 1.616733, 0.089556)",
        "(0.263133, 1.623505, 0.092793)",
        "(0.263865, 1.629684, 0.096379)",
        "(0.264192, 1.632505, 0.098309)",
        "(0.264445, 1.637696, 0.102215)",
        "(0.264323, 1.642347, 0.106309)",
        "(0.264269, 1.646511, 0.110686)",
        "(0.264449, 1.650023, 0.115223)",
        "(0.264597, 1.651443, 0.117560)",
        "(0.264873, 1.653906, 0.122496)",
        "(0.265139, 1.655816, 0.127839)",
        "(0.265536, 1.657045, 0.133510)",
        "(0.266117, 1.657248, 0.139327)",
        "(0.266417, 1.656993, 0.142197)",
        "(0.267001, 1.655468, 0.147863)",
        "(0.267701, 1.652822, 0.153396)",
        "(0.268342, 1.649178, 0.158588)",
        "(0.268617, 1.644531, 0.163356)",
        "(0.268721, 1.641764, 0.165611)",
        "(0.269233, 1.635572, 0.169960)",
        "(0.270441, 1.628602, 0.173750)",
        "(0.270834, 1.620970, 0.177012)",
        "(0.270569, 1.612759, 0.179923)",
        "(0.270463, 1.608487, 0.181362)",
        "(0.270443, 1.599712, 0.184154)",
        "(0.270634, 1.590459, 0.186737)",
        "(0.270853, 1.581026, 0.189070)",
        "(0.270958, 1.576278, 0.190001)",
        "(0.271237, 1.566931, 0.191859)",
        "(0.271757, 1.557757, 0.193469)",
        "(0.271980, 1.548834, 0.194718)",
        "(0.271611, 1.540090, 0.195447)",
        "(0.271214, 1.531562, 0.195650)",
        "(0.271192, 1.527360, 0.195526)",
        "(0.271156, 1.519090, 0.194719)",
        "(0.270698, 1.510857, 0.193302)",
        "(0.270010, 1.502551, 0.191262)",
        "(0.269334, 1.494364, 0.188607)",
        "(0.268903, 1.490360, 0.187143)",
        "(0.268157, 1.482721, 0.184181)",
        "(0.267314, 1.475811, 0.181131)",
        "(0.266229, 1.469462, 0.177367)",
        "(0.264889, 1.463712, 0.172886)",
        "(0.264240, 1.461214, 0.170500)",
        "(0.263446, 1.457061, 0.165652)",
        "(0.262996, 1.454160, 0.160815)",
        "(0.262331, 1.452105, 0.155727)",
        "(0.261599, 1.450625, 0.150404)",
        "(0.261370, 1.450130, 0.147670)",
        "(0.261244, 1.449617, 0.142312)",
        "(0.261189, 1.449759, 0.137156)",
        "(0.261157, 1.450466, 0.132237)",
        "(0.260816, 1.451701, 0.127629)",
        "(0.260683, 1.452660, 0.125457)",
        "(0.260754, 1.455269, 0.121354)",
        "(0.261033, 1.458847, 0.117631)",
        "(0.261554, 1.463280, 0.114185)",
        "(0.262421, 1.468560, 0.111089)",
        "(0.262946, 1.471495, 0.109693)",
        "(0.264033, 1.477735, 0.107160)",
        "(0.265268, 1.484611, 0.105025)",
        "(0.266260, 1.491717, 0.102770)",
        "(0.267363, 1.498919, 0.100458)",
        "(0.267937, 1.502639, 0.099427)",
        "(0.268988, 1.510291, 0.097784)",
        "(0.269709, 1.518001, 0.096510)",
        "(0.269877, 1.525719, 0.095565)",
        "(0.270101, 1.533572, 0.095166)",
        "(0.270401, 1.537561, 0.095147)",
        "(0.271161, 1.545530, 0.095212)",
        "(0.272083, 1.553443, 0.095328)",
        "(0.273062, 1.561230, 0.095519)",
        "(0.273825, 1.568889, 0.095950)",
        "(0.273987, 1.572709, 0.096304)",
        "(0.274068, 1.580193, 0.097209)",
        "(0.274116, 1.587522, 0.098240)",
        "(0.274065, 1.594707, 0.099338)",
        "(0.274091, 1.601612, 0.100722)",
        "(0.274077, 1.604933, 0.101627)",
        "(0.273791, 1.611317, 0.103740)",
        "(0.273382, 1.617340, 0.106527)",
        "(0.273266, 1.622919, 0.109973)",
        "(0.273384, 1.627678, 0.113771)",
        "(0.273324, 1.629763, 0.115734)",
        "(0.273133, 1.633331, 0.120223)",
        "(0.272674, 1.636177, 0.125178)",
        "(0.271998, 1.637964, 0.130222)",
        "(0.271136, 1.638311, 0.135142)",
        "(0.270770, 1.637840, 0.137549)",
        "(0.270315, 1.635816, 0.142124)",
        "(0.270110, 1.632011, 0.146088)",
        "(0.269711, 1.626856, 0.149755)",
        "(0.269341, 1.620501, 0.153713)",
        "(0.269145, 1.617114, 0.155843)",
        "(0.268497, 1.609887, 0.160191)",
        "(0.267043, 1.601762, 0.164266)",
        "(0.264263, 1.592336, 0.167637)",
        "(0.261237, 1.582023, 0.170562)",
        "(0.259983, 1.576750, 0.171896)",
        "(0.257889, 1.566539, 0.174626)",
        "(0.256533, 1.556645, 0.177629)",
        "(0.255710, 1.546863, 0.180777)",
        "(0.255417, 1.536954, 0.183422)",
        "(0.255357, 1.531716, 0.184172)",
        "(0.254956, 1.520956, 0.184816)",
        "(0.254096, 1.510374, 0.184943)",
        "(0.252635, 1.500483, 0.184853)",
        "(0.251032, 1.491584, 0.184349)",
        "(0.250371, 1.487476, 0.183845)",
        "(0.249181, 1.479376, 0.182123)",
        "(0.248039, 1.471465, 0.179344)",
        "(0.247189, 1.464308, 0.176212)",
        "(0.246710, 1.457913, 0.173010)",
        "(0.246375, 1.454817, 0.171344)",
        "(0.245668, 1.448779, 0.167516)",
        "(0.244125, 1.442665, 0.163190)",
        "(0.242037, 1.437231, 0.158700)",
        "(0.240141, 1.432723, 0.154145)",
        "(0.239362, 1.430935, 0.151819)",
        "(0.238116, 1.428062, 0.147150)",
        "(0.236907, 1.426059, 0.142235)",
        "(0.235336, 1.424775, 0.137007)",
        "(0.233945, 1.424367, 0.131676)",
        "(0.233687, 1.424696, 0.129111)",
        "(0.233295, 1.426256, 0.124301)",
        "(0.232993, 1.429003, 0.119570)",
        "(0.232611, 1.432831, 0.114845)",
        "(0.232519, 1.437950, 0.110258)",
        "(0.232808, 1.441069, 0.108030)",
        "(0.233447, 1.447952, 0.103619)",
        "(0.233947, 1.455748, 0.099319)",
        "(0.234160, 1.464463, 0.095518)",
        "(0.234651, 1.473897, 0.092225)",
        "(0.235225, 1.478908, 0.090802)",
        "(0.236302, 1.489314, 0.088039)",
        "(0.237198, 1.500094, 0.085251)",
        "(0.238052, 1.511282, 0.082963)",
        "(0.239349, 1.522996, 0.081573)",
        "(0.239988, 1.528954, 0.081124)",
        "(0.241201, 1.540711, 0.080317)",
        "(0.242469, 1.552285, 0.079909)",
        "(0.243676, 1.563619, 0.080112)",
        "(0.244825, 1.574596, 0.081050)",
        "(0.245508, 1.579902, 0.081805)",
        "(0.247049, 1.590183, 0.083778)",
        "(0.248571, 1.599874, 0.086219)",
        "(0.249762, 1.608772, 0.088673)",
        "(0.250192, 1.616575, 0.091017)",
        "(0.250696, 1.619989, 0.092243)",
        "(0.252457, 1.626047, 0.095163)",
        "(0.254115, 1.631519, 0.097860)",
        "(0.254504, 1.634385, 0.099597)",
        "(0.256006, 1.637650, 0.102722)",
        "(0.257340, 1.639327, 0.104411)",
        "(0.260631, 1.641455, 0.107581)",
        "(0.262063, 1.642340, 0.110298)",
        "(0.263410, 1.642366, 0.113476)",
        "(0.265424, 1.641663, 0.117341)",
        "(0.266633, 1.641039, 0.119441)",
        "(0.268743, 1.638983, 0.123740)",
        "(0.269551, 1.635712, 0.127805)",
        "(0.269460, 1.631325, 0.131803)",
        "(0.269840, 1.626187, 0.135937)",
        "(0.270229, 1.623420, 0.138002)",
        "(0.270096, 1.617574, 0.141999)",
        "(0.268939, 1.611111, 0.145726)",
        "(0.267933, 1.604182, 0.149059)",
        "(0.267643, 1.597060, 0.152314)",
        "(0.267579, 1.593453, 0.153903)",
        "(0.266948, 1.586182, 0.156997)",
        "(0.265983, 1.578660, 0.159888)",
        "(0.265770, 1.570991, 0.162168)",
        "(0.265706, 1.562969, 0.163676)",
        "(0.265450, 1.558749, 0.164240)",
        "(0.264348, 1.550189, 0.165465)",
        "(0.262914, 1.541844, 0.166706)",
        "(0.261529, 1.533433, 0.167433)",
        "(0.260117, 1.524848, 0.167467)",
        "(0.259329, 1.520638, 0.167259)",
        "(0.257697, 1.512569, 0.166587)",
        "(0.255852, 1.505010, 0.165537)",
        "(0.254385, 1.498142, 0.163845)",
        "(0.253631, 1.491762, 0.161567)",
        "(0.253220, 1.488757, 0.160170)",
        "(0.252154, 1.483202, 0.157276)",
        "(0.251104, 1.478511, 0.154178)",
        "(0.250536, 1.474553, 0.150777)",
        "(0.250326, 1.471235, 0.147197)",
        "(0.250281, 1.469722, 0.145265)",
        "(0.249784, 1.466608, 0.140892)",
        "(0.248878, 1.464056, 0.136030)",
        "(0.248226, 1.462391, 0.131591)",
        "(0.248103, 1.461247, 0.127105)",
        "(0.248330, 1.460920, 0.124760)",
        "(0.248280, 1.460722, 0.120129)",
        "(0.247744, 1.461326, 0.115450)",
        "(0.247417, 1.462947, 0.110883)",
        "(0.247406, 1.465454, 0.106369)",
        "(0.247661, 1.467163, 0.104308)",
        "(0.247990, 1.471260, 0.100489)",
        "(0.247781, 1.476017, 0.096642)",
        "(0.247767, 1.481412, 0.092840)",
        "(0.248561, 1.487831, 0.089575)",
        "(0.249111, 1.491479, 0.088157)",
        "(0.250176, 1.499092, 0.085348)",
        "(0.251060, 1.506990, 0.082483)",
        "(0.251820, 1.515031, 0.079544)",
        "(0.252903, 1.523357, 0.076948)",
        "(0.253700, 1.527734, 0.075980)",
        "(0.254933, 1.536489, 0.074154)",
        "(0.255410, 1.545164, 0.072262)",
        "(0.255764, 1.553947, 0.070835)",
        "(0.256705, 1.562756, 0.070058)",
        "(0.257147, 1.567151, 0.069946)",
        "(0.257782, 1.575851, 0.070215)",
        "(0.258196, 1.584136, 0.070980)",
        "(0.258957, 1.591924, 0.072133)",
        "(0.259952, 1.599302, 0.074015)",
        "(0.260419, 1.602889, 0.075295)",
        "(0.261356, 1.609765, 0.078058)",
        "(0.262248, 1.616217, 0.081027)",
        "(0.263735, 1.622000, 0.083966)",
        "(0.265597, 1.627132, 0.086872)",
        "(0.266616, 1.629493, 0.088551)",
        "(0.268597, 1.633786, 0.092270)",
        "(0.270288, 1.637147, 0.096096)",
        "(0.271684, 1.639272, 0.099794)",
        "(0.273337, 1.640259, 0.103711)",
        "(0.274048, 1.640294, 0.105818)",
        "(0.275151, 1.639632, 0.110148)",
        "(0.275802, 1.637715, 0.114600)",
        "(0.276029, 1.634598, 0.119386)",
        "(0.275913, 1.630477, 0.124645)",
        "(0.275656, 1.628102, 0.127461)",
        "(0.274938, 1.622918, 0.133184)",
        "(0.274018, 1.617074, 0.138968)",
        "(0.272868, 1.610566, 0.144525)",
        "(0.271550, 1.603589, 0.149893)",
        "(0.270937, 1.600061, 0.152673)",
        "(0.269834, 1.593091, 0.158486)",
        "(0.268767, 1.586124, 0.164296)",
        "(0.268038, 1.579001, 0.169687)",
        "(0.267686, 1.572011, 0.174691)",
        "(0.267607, 1.568661, 0.177050)",
        "(0.267468, 1.562207, 0.181828)",
        "(0.267285, 1.555941, 0.186665)",
        "(0.267834, 1.549947, 0.191284)",
        "(0.268797, 1.543716, 0.195197)",
        "(0.269256, 1.540329, 0.196706)",
        "(0.270150, 1.533396, 0.199327)",
        "(0.270975, 1.526470, 0.201478)",
        "(0.271354, 1.519198, 0.202947)",
        "(0.271369, 1.511395, 0.203380)",
        "(0.271333, 1.507402, 0.203152)",
        "(0.271414, 1.499482, 0.202216)",
        "(0.271286, 1.491625, 0.200703)",
        "(0.270800, 1.483933, 0.198681)",
        "(0.270097, 1.476834, 0.195816)",
        "(0.269638, 1.473466, 0.194057)",
        "(0.268289, 1.467389, 0.189763)",
        "(0.266991, 1.461953, 0.184734)",
        "(0.265431, 1.457331, 0.178868)",
        "(0.263608, 1.453273, 0.172522)",
        "(0.262757, 1.451734, 0.169151)",
        "(0.261176, 1.449418, 0.162381)",
        "(0.259820, 1.448080, 0.155405)",
        "(0.258779, 1.447551, 0.148275)",
        "(0.257722, 1.447724, 0.141340)",
        "(0.257278, 1.448245, 0.138164)",
        "(0.256469, 1.449939, 0.132260)",
        "(0.255391, 1.452398, 0.126727)",
        "(0.254574, 1.455733, 0.121626)",
        "(0.254346, 1.460350, 0.117413)",
        "(0.254169, 1.462891, 0.115502)",
        "(0.253861, 1.468649, 0.112064)",
        "(0.253772, 1.475192, 0.108874)",
        "(0.253871, 1.482467, 0.105725)",
        "(0.254072, 1.490350, 0.102900)",
        "(0.254185, 1.494559, 0.101717)",
        "(0.254268, 1.503269, 0.099688)",
        "(0.254353, 1.512308, 0.098053)",
        "(0.254504, 1.521506, 0.096884)",
        "(0.254693, 1.530647, 0.096060)",
        "(0.254789, 1.535110, 0.095718)",
        "(0.254896, 1.543685, 0.095160)",
        "(0.255230, 1.552001, 0.095108)",
        "(0.255538, 1.560120, 0.095771)",
        "(0.255490, 1.567824, 0.097031)",
        "(0.255444, 1.571455, 0.097767)",
        "(0.255770, 1.578500, 0.099488)",
        "(0.256503, 1.585106, 0.101459)",
        "(0.257030, 1.591081, 0.103638)",
        "(0.257540, 1.596709, 0.106490)",
        "(0.257627, 1.599291, 0.108121)",
        "(0.257441, 1.604100, 0.111789)",
        "(0.257917, 1.608457, 0.116215)",
        "(0.258686, 1.612226, 0.121080)",
        "(0.259004, 1.615190, 0.126339)",
        "(0.259146, 1.616476, 0.129100)",
        "(0.259765, 1.618455, 0.134956)",
        "(0.260537, 1.619538, 0.141070)",
        "(0.261287, 1.619715, 0.147385)",
        "(0.262017, 1.619085, 0.154154)",
        "(0.262250, 1.618554, 0.157615)",
        "(0.262555, 1.616703, 0.164472)",
        "(0.262664, 1.613826, 0.171021)",
        "(0.262638, 1.609903, 0.177499)",
        "(0.262635, 1.605162, 0.184061)",
        "(0.262595, 1.602643, 0.187319)",
        "(0.262197, 1.597069, 0.193559)",
        "(0.261784, 1.590794, 0.199086)",
        "(0.261537, 1.583975, 0.203900)",
        "(0.261409, 1.576930, 0.207799)",
        "(0.261340, 1.573404, 0.209502)",
        "(0.261081, 1.566183, 0.212212)",
        "(0.260665, 1.558834, 0.214293)",
        "(0.260591, 1.551477, 0.215773)",
        "(0.260822, 1.544160, 0.216360)",
        "(0.260797, 1.540414, 0.216422)",
        "(0.260595, 1.532687, 0.215884)",
        "(0.259857, 1.524505, 0.214743)",
        "(0.259113, 1.516546, 0.213348)",
        "(0.258781, 1.508918, 0.211787)",
        "(0.258439, 1.505078, 0.210754)",
        "(0.257334, 1.497105, 0.207681)",
        "(0.256333, 1.489118, 0.203807)",
        "(0.255670, 1.481790, 0.200126)",
        "(0.255087, 1.475165, 0.196084)",
        "(0.254633, 1.471879, 0.193814)",
        "(0.253616, 1.465600, 0.188705)",
        "(0.252980, 1.460346, 0.183770)",
        "(0.252482, 1.456220, 0.178938)",
        "(0.251791, 1.452816, 0.173457)",
        "(0.251423, 1.451223, 0.170484)",
        "(0.250751, 1.448707, 0.164300)",
        "(0.250732, 1.447473, 0.158554)",
        "(0.250957, 1.447272, 0.153110)",
        "(0.251234, 1.447776, 0.147405)",
        "(0.251256, 1.448097, 0.144425)",
        "(0.251482, 1.449152, 0.138120)",
        "(0.251953, 1.450923, 0.132007)",
        "(0.252545, 1.453375, 0.126120)",
        "(0.252922, 1.456428, 0.120404)",
        "(0.252986, 1.458098, 0.117595)",
        "(0.253141, 1.462231, 0.112351)",
        "(0.253511, 1.467450, 0.107739)",
        "(0.254047, 1.473464, 0.103253)",
        "(0.254592, 1.479835, 0.098894)",
        "(0.254842, 1.483372, 0.096985)",
        "(0.255288, 1.490850, 0.093481)",
        "(0.255646, 1.498733, 0.090320)",
        "(0.256222, 1.506943, 0.087578)",
        "(0.256681, 1.515300, 0.085299)",
        "(0.256872, 1.519460, 0.084354)",
        "(0.257241, 1.527788, 0.083012)",
        "(0.257698, 1.536102, 0.082271)",
        "(0.258207, 1.544325, 0.082006)",
        "(0.258670, 1.552245, 0.082114)",
        "(0.258859, 1.556096, 0.082326)",
        "(0.259571, 1.563681, 0.083160)",
        "(0.260596, 1.571090, 0.084780)",
        "(0.261274, 1.578081, 0.087000)",
        "(0.261728, 1.584728, 0.089720)",
        "(0.261876, 1.587930, 0.091115)",
        "(0.262118, 1.593866, 0.094006)",
        "(0.262523, 1.599586, 0.097452)",
        "(0.262836, 1.605112, 0.101616)",
        "(0.262975, 1.610173, 0.106190)",
        "(0.263268, 1.612514, 0.108587)",
        "(0.264127, 1.616754, 0.113379)",
        "(0.264865, 1.620148, 0.118076)",
        "(0.265643, 1.622566, 0.123033)",
        "(0.266498, 1.624339, 0.128341)",
        "(0.266897, 1.624781, 0.131090)",
        "(0.267485, 1.624919, 0.136636)",
        "(0.268129, 1.623952, 0.142432)",
        "(0.268991, 1.622051, 0.148634)",
        "(0.269717, 1.619238, 0.155061)",
        "(0.269925, 1.617434, 0.158338)",
        "(0.269992, 1.613203, 0.164931)",
        "(0.269945, 1.608077, 0.171563)",
        "(0.270000, 1.602154, 0.178103)",
        "(0.269877, 1.595299, 0.184299)",
        "(0.269814, 1.591535, 0.187228)",
        "(0.269574, 1.583472, 0.192811)",
        "(0.269239, 1.574510, 0.197872)",
        "(0.268682, 1.565003, 0.202585)",
        "(0.267975, 1.555247, 0.206673)",
        "(0.267641, 1.550312, 0.208421)",
        "(0.267193, 1.540059, 0.211066)",
        "(0.266980, 1.529464, 0.212773)",
        "(0.266415, 1.518878, 0.213791)",
        "(0.265450, 1.508403, 0.214203)",
        "(0.264855, 1.503149, 0.214278)",
        "(0.263564, 1.492687, 0.214030)",
        "(0.262839, 1.482754, 0.213235)",
        "(0.262390, 1.473363, 0.211733)",
        "(0.261546, 1.464345, 0.209391)",
        "(0.261016, 1.459941, 0.208065)",
        "(0.259810, 1.451508, 0.205128)",
        "(0.258915, 1.443691, 0.201807)",
        "(0.258265, 1.436790, 0.197755)",
        "(0.257028, 1.430515, 0.192687)",
        "(0.256294, 1.427590, 0.189973)",
        "(0.254658, 1.422705, 0.184164)",
        "(0.253452, 1.419213, 0.178158)",
        "(0.252706, 1.416882, 0.171679)",
        "(0.252284, 1.415978, 0.164835)",
        "(0.252068, 1.415834, 0.161374)",
        "(0.251535, 1.416335, 0.154347)",
        "(0.251262, 1.417900, 0.147283)",
        "(0.251209, 1.420417, 0.140109)",
        "(0.251163, 1.423726, 0.133063)",
        "(0.251111, 1.425616, 0.129694)",
        "(0.250730, 1.430236, 0.123386)",
        "(0.250451, 1.435873, 0.117413)",
        "(0.250698, 1.442528, 0.111695)",
        "(0.250872, 1.449961, 0.106601)",
        "(0.250932, 1.453998, 0.104368)",
        "(0.250975, 1.462755, 0.100544)",
        "(0.251284, 1.472209, 0.097435)",
        "(0.251936, 1.481952, 0.094496)",
        "(0.252662, 1.491799, 0.091699)",
        "(0.253018, 1.496727, 0.090408)",
        "(0.253227, 1.506485, 0.088136)",
        "(0.252787, 1.516190, 0.086475)",
        "(0.252511, 1.526020, 0.085474)",
        "(0.252399, 1.535777, 0.084788)",
        "(0.252478, 1.540678, 0.084596)",
        "(0.252700, 1.550461, 0.084748)",
        "(0.252791, 1.559882, 0.085473)",
        "(0.252840, 1.568892, 0.086671)",
        "(0.252999, 1.577627, 0.088620)",
        "(0.253029, 1.581908, 0.089790)",
        "(0.253272, 1.590056, 0.092492)",
        "(0.253456, 1.597648, 0.095592)",
        "(0.253633, 1.604820, 0.099147)",
        "(0.254308, 1.611755, 0.103299)",
        "(0.254586, 1.615031, 0.105390)",
        "(0.254794, 1.620928, 0.109671)",
        "(0.255029, 1.626024, 0.114203)",
        "(0.255335, 1.630327, 0.119156)",
        "(0.255677, 1.633558, 0.124537)",
        "(0.255884, 1.634869, 0.127357)",
        "(0.256267, 1.636647, 0.133390)",
        "(0.256754, 1.637523, 0.139739)",
        "(0.257610, 1.637500, 0.146402)",
        "(0.258154, 1.636253, 0.153291)",
        "(0.258339, 1.635395, 0.156828)",
        "(0.258818, 1.633194, 0.164117)",
        "(0.259311, 1.630354, 0.171512)",
        "(0.259960, 1.626708, 0.178941)",
        "(0.260572, 1.622225, 0.186171)",
        "(0.260719, 1.619800, 0.189640)",
        "(0.260836, 1.614438, 0.196055)",
        "(0.261021, 1.608338, 0.201604)",
        "(0.261228, 1.601095, 0.206340)",
        "(0.261040, 1.593018, 0.210406)",
        "(0.260873, 1.588925, 0.212304)",
        "(0.260458, 1.580521, 0.215604)",
        "(0.260203, 1.571717, 0.218130)",
        "(0.260334, 1.562630, 0.219652)",
        "(0.260297, 1.553663, 0.220593)",
        "(0.260071, 1.549214, 0.220944)",
        "(0.259470, 1.540308, 0.221172)",
        "(0.259003, 1.531534, 0.220798)",
        "(0.258834, 1.522942, 0.219527)",
        "(0.258716, 1.514444, 0.217764)",
        "(0.258729, 1.510305, 0.216724)",
        "(0.258476, 1.502286, 0.214265)",
        "(0.257904, 1.494266, 0.211370)",
        "(0.257359, 1.486410, 0.208026)",
        "(0.256775, 1.478981, 0.204360)",
        "(0.256529, 1.475456, 0.202396)",
        "(0.255870, 1.468843, 0.198406)",
        "(0.254794, 1.462864, 0.194176)",
        "(0.253381, 1.457499, 0.189779)",
        "(0.252328, 1.452934, 0.185130)",
        "(0.252061, 1.450961, 0.182697)",
        "(0.251775, 1.447605, 0.177438)",
        "(0.251277, 1.444808, 0.171478)",
        "(0.250351, 1.442534, 0.165150)",
        "(0.249203, 1.441018, 0.158857)",
        "(0.248754, 1.440531, 0.155735)",
        "(0.247702, 1.440127, 0.149285)",
        "(0.246638, 1.440537, 0.142766)",
        "(0.245772, 1.442068, 0.136492)",
        "(0.245118, 1.445125, 0.130698)",
        "(0.244827, 1.447057, 0.127892)",
        "(0.244323, 1.452094, 0.122715)",
        "(0.243858, 1.458390, 0.118123)",
        "(0.243571, 1.465756, 0.114022)",
        "(0.243707, 1.474203, 0.110304)",
        "(0.243804, 1.478758, 0.108529)",
        "(0.244156, 1.488161, 0.105085)",
        "(0.244819, 1.498025, 0.101913)",
        "(0.245234, 1.508020, 0.099097)",
        "(0.245364, 1.517993, 0.096842)",
        "(0.245767, 1.523044, 0.096078)",
        "(0.246763, 1.533240, 0.095106)",
        "(0.247204, 1.543105, 0.094697)",
        "(0.247356, 1.552460, 0.094821)",
        "(0.247730, 1.561600, 0.096044)",
        "(0.247965, 1.566059, 0.096958)",
        "(0.248480, 1.574450, 0.099281)",
        "(0.248888, 1.582154, 0.102099)",
        "(0.249476, 1.589197, 0.105584)",
        "(0.250085, 1.595493, 0.109687)",
        "(0.250353, 1.598405, 0.111779)",
        "(0.250749, 1.603540, 0.116210)",
        "(0.251046, 1.607984, 0.121005)",
        "(0.251274, 1.611744, 0.126156)",
        "(0.251551, 1.614643, 0.131491)",
        "(0.251769, 1.615937, 0.134249)",
        "(0.252704, 1.618021, 0.140066)",
        "(0.253970, 1.619480, 0.146197)",
        "(0.254884, 1.620179, 0.152536)",
        "(0.255286, 1.620139, 0.159721)",
        "(0.255460, 1.619967, 0.163368)",
        "(0.256077, 1.619323, 0.170846)",
        "(0.256712, 1.617980, 0.178041)",
        "(0.257233, 1.615582, 0.184533)",
        "(0.257580, 1.612392, 0.190538)",
        "(0.257829, 1.610657, 0.193525)",
        "(0.258454, 1.606678, 0.199175)",
        "(0.258839, 1.601978, 0.204306)",
        "(0.259006, 1.596436, 0.208726)",
        "(0.259600, 1.590220, 0.212440)",
        "(0.259953, 1.586890, 0.214004)",
        "(0.260330, 1.579870, 0.216657)",
        "(0.260467, 1.572449, 0.218669)",
        "(0.260302, 1.564628, 0.220161)",
        "(0.260129, 1.556334, 0.221046)",
        "(0.260129, 1.552172, 0.221331)",
        "(0.260451, 1.543770, 0.221355)",
        "(0.260701, 1.534989, 0.220665)",
        "(0.260560, 1.525749, 0.219179)",
        "(0.259973, 1.516488, 0.216925)",
        "(0.259571, 1.511908, 0.215693)",
        "(0.258669, 1.502814, 0.213065)",
        "(0.257898, 1.494093, 0.210400)",
        "(0.256560, 1.485913, 0.207582)",
        "(0.254762, 1.478232, 0.204404)",
        "(0.253930, 1.474568, 0.202757)",
        "(0.252855, 1.467825, 0.199197)",
        "(0.252136, 1.461674, 0.195220)",
        "(0.251333, 1.455895, 0.190798)",
        "(0.250290, 1.450670, 0.186044)",
        "(0.249805, 1.448299, 0.183647)",
        "(0.249075, 1.444145, 0.178633)",
        "(0.248533, 1.440431, 0.173082)",
        "(0.247958, 1.437008, 0.167023)",
        "(0.247441, 1.434402, 0.161099)",
        "(0.247071, 1.433357, 0.158278)",
        "(0.245934, 1.431926, 0.152672)",
        "(0.244891, 1.431347, 0.146822)",
        "(0.244240, 1.431968, 0.141003)",
        "(0.243698, 1.434133, 0.135470)",
        "(0.243431, 1.435604, 0.132721)",
        "(0.242871, 1.439627, 0.127184)",
        "(0.242439, 1.444731, 0.121705)",
        "(0.242310, 1.451108, 0.116653)",
        "(0.243242, 1.459469, 0.112394)",
        "(0.243852, 1.463970, 0.110375)",
        "(0.245190, 1.473674, 0.106346)",
        "(0.246408, 1.483995, 0.102404)",
        "(0.247546, 1.494880, 0.099061)",
        "(0.248765, 1.506045, 0.096395)",
        "(0.249350, 1.511693, 0.095283)",
        "(0.250597, 1.523180, 0.093381)",
        "(0.251285, 1.534458, 0.091817)",
        "(0.251157, 1.545590, 0.090709)",
        "(0.251479, 1.556594, 0.090366)",
        "(0.251837, 1.562011, 0.090413)",
        "(0.252116, 1.572440, 0.090854)",
        "(0.252151, 1.582450, 0.091843)",
        "(0.252358, 1.592086, 0.093324)",
        "(0.253058, 1.601000, 0.095272)",
        "(0.253550, 1.605247, 0.096456)",
        "(0.254300, 1.613151, 0.099450)",
        "(0.254487, 1.620153, 0.103099)",
        "(0.254201, 1.626279, 0.107185)",
        "(0.253998, 1.628784, 0.109425)",
        "(0.254113, 1.633514, 0.113696)",
        "(0.254329, 1.637038, 0.117947)",
        "(0.254392, 1.639523, 0.122513)",
        "(0.254278, 1.641151, 0.127589)",
        "(0.254191, 1.641868, 0.132946)",
        "(0.254326, 1.641882, 0.135627)",
        "(0.254896, 1.640937, 0.140837)",
        "(0.255842, 1.639024, 0.145926)",
        "(0.256800, 1.636031, 0.150779)",
        "(0.257504, 1.632284, 0.155557)",
        "(0.257786, 1.630182, 0.157957)",
        "(0.258303, 1.625346, 0.162901)",
        "(0.259219, 1.619796, 0.168063)",
        "(0.260075, 1.613391, 0.172953)",
        "(0.260247, 1.606108, 0.177389)",
        "(0.260216, 1.602357, 0.179622)",
        "(0.260486, 1.594567, 0.184298)",
        "(0.261490, 1.586407, 0.189053)",
        "(0.262440, 1.577693, 0.193023)",
        "(0.262877, 1.568485, 0.196030)",
        "(0.262946, 1.563723, 0.197338)",
        "(0.263302, 1.554283, 0.199856)",
        "(0.263889, 1.545023, 0.201906)",
        "(0.264141, 1.535673, 0.203109)",
        "(0.264211, 1.525893, 0.203548)",
        "(0.264220, 1.520993, 0.203637)",
        "(0.264048, 1.511212, 0.203400)",
        "(0.263686, 1.501419, 0.202674)",
        "(0.263136, 1.491618, 0.201362)",
        "(0.262284, 1.481891, 0.199143)",
        "(0.261762, 1.477026, 0.197705)",
        "(0.260629, 1.467581, 0.194220)",
        "(0.259591, 1.459151, 0.190381)",
        "(0.258454, 1.451828, 0.185886)",
        "(0.256958, 1.445405, 0.180375)",
        "(0.256294, 1.442536, 0.177465)",
        "(0.255181, 1.438123, 0.171277)",
        "(0.254235, 1.435321, 0.164802)",
        "(0.253444, 1.434036, 0.157666)",
        "(0.252690, 1.433727, 0.150087)",
        "(0.252411, 1.434002, 0.146274)",
        "(0.252105, 1.435778, 0.138751)",
        "(0.252100, 1.438724, 0.131373)",
        "(0.252283, 1.442647, 0.124190)",
        "(0.252411, 1.447613, 0.117493)",
        "(0.252396, 1.450314, 0.114328)",
        "(0.252421, 1.456524, 0.108504)",
        "(0.252601, 1.463569, 0.103205)",
        "(0.252804, 1.471218, 0.098491)",
        "(0.252751, 1.479185, 0.094261)",
        "(0.252607, 1.483304, 0.092309)",
        "(0.252384, 1.492070, 0.088972)",
        "(0.252540, 1.501315, 0.086282)",
        "(0.252804, 1.510714, 0.084102)",
        "(0.252714, 1.519941, 0.082149)",
        "(0.252524, 1.524450, 0.081247)",
        "(0.251527, 1.533261, 0.080054)",
        "(0.250663, 1.541896, 0.079695)",
        "(0.249364, 1.550365, 0.080001)",
        "(0.247893, 1.558297, 0.080488)",
        "(0.247175, 1.562189, 0.080952)",
        "(0.245731, 1.569842, 0.082573)",
        "(0.244350, 1.577133, 0.084853)",
        "(0.242684, 1.583863, 0.087605)",
        "(0.241577, 1.590292, 0.090839)",
        "(0.241296, 1.593379, 0.092434)",
        "(0.241241, 1.599047, 0.095863)",
        "(0.241455, 1.604177, 0.099777)",
        "(0.241434, 1.608647, 0.104196)",
        "(0.241417, 1.612349, 0.109008)",
        "(0.241425, 1.613956, 0.111609)",
        "(0.241950, 1.616509, 0.117135)",
        "(0.242741, 1.618248, 0.123055)",
        "(0.243852, 1.619161, 0.129343)",
        "(0.245287, 1.619682, 0.135878)",
        "(0.246013, 1.619740, 0.139142)",
        "(0.247705, 1.619217, 0.145356)",
        "(0.249937, 1.618073, 0.151403)",
        "(0.252718, 1.616228, 0.157492)",
        "(0.255882, 1.613853, 0.163751)",
        "(0.257609, 1.612517, 0.166939)",
        "(0.261048, 1.609264, 0.173311)",
        "(0.264353, 1.604987, 0.179391)",
        "(0.267139, 1.599555, 0.185494)",
        "(0.270135, 1.593551, 0.191793)",
        "(0.271662, 1.590408, 0.194809)",
        "(0.273851, 1.583580, 0.200256)",
        "(0.274903, 1.576075, 0.204916)",
        "(0.275464, 1.567901, 0.208696)",
        "(0.275563, 1.559322, 0.211898)",
        "(0.275548, 1.554983, 0.213302)",
        "(0.275304, 1.546277, 0.215518)",
        "(0.274791, 1.537361, 0.216789)",
        "(0.274372, 1.528219, 0.217255)",
        "(0.273713, 1.518850, 0.217164)",
        "(0.273303, 1.514048, 0.217019)",
        "(0.272623, 1.504231, 0.216569)",
        "(0.271925, 1.494537, 0.215808)",
        "(0.270666, 1.484839, 0.214271)",
        "(0.269193, 1.475219, 0.212172)",
        "(0.268341, 1.470528, 0.210921)",
        "(0.266254, 1.461639, 0.207544)",
        "(0.264053, 1.453588, 0.203329)",
        "(0.262228, 1.446716, 0.198084)",
        "(0.260400, 1.441257, 0.192245)",
        "(0.259617, 1.438973, 0.189078)",
        "(0.258134, 1.435621, 0.182384)",
        "(0.256802, 1.433717, 0.175359)",
        "(0.256048, 1.433311, 0.167943)",
        "(0.255316, 1.433889, 0.160368)",
        "(0.254885, 1.434613, 0.156639)",
        "(0.254128, 1.436602, 0.149471)",
        "(0.253444, 1.439636, 0.142727)",
        "(0.252880, 1.443428, 0.136118)",
        "(0.252061, 1.447626, 0.129732)",
        "(0.251685, 1.449970, 0.126760)",
        "(0.251124, 1.455433, 0.121357)",
        "(0.250621, 1.461507, 0.116616)",
        "(0.250287, 1.467766, 0.112065)",
        "(0.249889, 1.474266, 0.107836)",
        "(0.249737, 1.477656, 0.105853)",
        "(0.249906, 1.484972, 0.102360)",
        "(0.249920, 1.492523, 0.099271)",
        "(0.249970, 1.500127, 0.096354)",
        "(0.250357, 1.507990, 0.093756)",
        "(0.250674, 1.512021, 0.092587)",
        "(0.251403, 1.520151, 0.090392)",
        "(0.251869, 1.528284, 0.088381)",
        "(0.251939, 1.536506, 0.086618)",
        "(0.251738, 1.544783, 0.085451)",
        "(0.251724, 1.548973, 0.085128)",
        "(0.251737, 1.557440, 0.085101)",
        "(0.251528, 1.565771, 0.085302)",
        "(0.250977, 1.573915, 0.085806)",
        "(0.250410, 1.581946, 0.086917)",
        "(0.250392, 1.585897, 0.087757)",
        "(0.250537, 1.593587, 0.090277)",
        "(0.250550, 1.601012, 0.093514)",
        "(0.250667, 1.607791, 0.097677)",
        "(0.250968, 1.613740, 0.102080)",
        "(0.251261, 1.616435, 0.104356)",
        "(0.251933, 1.620948, 0.109172)",
        "(0.252149, 1.624303, 0.114461)",
        "(0.252546, 1.626808, 0.120379)",
        "(0.253188, 1.628400, 0.126966)",
        "(0.253528, 1.628805, 0.130445)",
        "(0.254099, 1.629113, 0.137675)",
        "(0.254611, 1.628142, 0.145199)",
        "(0.255000, 1.626293, 0.152693)",
        "(0.255707, 1.623490, 0.159765)",
        "(0.256076, 1.621680, 0.163018)",
        "(0.256598, 1.617085, 0.168851)",
        "(0.256940, 1.611769, 0.174457)",
        "(0.257378, 1.606076, 0.180073)",
        "(0.257550, 1.599584, 0.184983)",
        "(0.257517, 1.595978, 0.187027)",
        "(0.257483, 1.588409, 0.190664)",
        "(0.257430, 1.580217, 0.193653)",
        "(0.257310, 1.571981, 0.195957)",
        "(0.256207, 1.563678, 0.197579)",
        "(0.255343, 1.559501, 0.198274)",
        "(0.253834, 1.551273, 0.199665)",
        "(0.253063, 1.543451, 0.201106)",
        "(0.252213, 1.535682, 0.201881)",
        "(0.251268, 1.527892, 0.201707)",
        "(0.250784, 1.524028, 0.201412)",
        "(0.249725, 1.516647, 0.200702)",
        "(0.248924, 1.509895, 0.200079)",
        "(0.248188, 1.503498, 0.199142)",
        "(0.247553, 1.497279, 0.197472)",
        "(0.247313, 1.494215, 0.196218)",
        "(0.246778, 1.488089, 0.193224)",
        "(0.246285, 1.482311, 0.189548)",
        "(0.245949, 1.476896, 0.185254)",
        "(0.245429, 1.471744, 0.180182)",
        "(0.245089, 1.469219, 0.177464)",
        "(0.244603, 1.464520, 0.171880)",
        "(0.244759, 1.460608, 0.166436)",
        "(0.244942, 1.456873, 0.160369)",
        "(0.244424, 1.453068, 0.153381)",
        "(0.243926, 1.451370, 0.149706)",
        "(0.242977, 1.448779, 0.142664)",
        "(0.242177, 1.447475, 0.135607)",
        "(0.241257, 1.447292, 0.128351)",
        "(0.240299, 1.448298, 0.121378)",
        "(0.239865, 1.449485, 0.118145)",
        "(0.239321, 1.452709, 0.111991)",
        "(0.239431, 1.457421, 0.105948)",
        "(0.239848, 1.462794, 0.100116)",
        "(0.240322, 1.469045, 0.095082)",
        "(0.240673, 1.472575, 0.092908)",
        "(0.241489, 1.479930, 0.088869)",
        "(0.242339, 1.487717, 0.085154)",
        "(0.243009, 1.495541, 0.081755)",
        "(0.243595, 1.503707, 0.079174)",
        "(0.243855, 1.507876, 0.078110)",
        "(0.244084, 1.516286, 0.076498)",
        "(0.244192, 1.524437, 0.075227)",
        "(0.244890, 1.532661, 0.074531)",
        "(0.245305, 1.541016, 0.074496)",
        "(0.245473, 1.545159, 0.074640)",
        "(0.245745, 1.553260, 0.075290)",
        "(0.245846, 1.560921, 0.076279)",
        "(0.246146, 1.568343, 0.077719)",
        "(0.246170, 1.575561, 0.079781)",
        "(0.246301, 1.579112, 0.080964)",
        "(0.246551, 1.586042, 0.083417)",
        "(0.246508, 1.592478, 0.086038)",
        "(0.246347, 1.598545, 0.088839)",
        "(0.245904, 1.604154, 0.091995)",
        "(0.245654, 1.606789, 0.093731)",
        "(0.245597, 1.611649, 0.097565)",
        "(0.245779, 1.616174, 0.101652)",
        "(0.245826, 1.620096, 0.105878)",
        "(0.245876, 1.623498, 0.110487)",
        "(0.245965, 1.625012, 0.112928)",
        "(0.246143, 1.627279, 0.118175)",
        "(0.246389, 1.628789, 0.123740)",
        "(0.246931, 1.629500, 0.129484)",
        "(0.247766, 1.629125, 0.134980)",
        "(0.248176, 1.628561, 0.137647)",
        "(0.249107, 1.626535, 0.142757)",
        "(0.249741, 1.623404, 0.147841)",
        "(0.250075, 1.619626, 0.153137)",
        "(0.250158, 1.615176, 0.158418)",
        "(0.250224, 1.612777, 0.160908)",
        "(0.250661, 1.607523, 0.165257)",
        "(0.251123, 1.601867, 0.169080)",
        "(0.251408, 1.595918, 0.172821)",
        "(0.251494, 1.589925, 0.176790)",
        "(0.251463, 1.586848, 0.178808)",
        "(0.251443, 1.580345, 0.182525)",
        "(0.251603, 1.573058, 0.185237)",
        "(0.251860, 1.565258, 0.186980)",
        "(0.252061, 1.557093, 0.188091)",
        "(0.252107, 1.552942, 0.188551)",
        "(0.252069, 1.544532, 0.189165)",
        "(0.251884, 1.536120, 0.189209)",
        "(0.251928, 1.527602, 0.188560)",
        "(0.252456, 1.518992, 0.187021)",
        "(0.252646, 1.514638, 0.185660)",
        "(0.252442, 1.505951, 0.182324)",
        "(0.251873, 1.497590, 0.178078)",
        "(0.251044, 1.490005, 0.173588)",
        "(0.250340, 1.483037, 0.168903)",
        "(0.249917, 1.479917, 0.166195)",
        "(0.248861, 1.474154, 0.160292)",
        "(0.247489, 1.469333, 0.153767)",
        "(0.246321, 1.465923, 0.147228)",
        "(0.245548, 1.464243, 0.140966)",
        "(0.245316, 1.464111, 0.137873)",
        "(0.245019, 1.464666, 0.131623)",
        "(0.244892, 1.466985, 0.125383)",
        "(0.245326, 1.470510, 0.119446)",
        "(0.246206, 1.475183, 0.113866)",
        "(0.246713, 1.477750, 0.111187)",
        "(0.247784, 1.483462, 0.106283)",
        "(0.248673, 1.489733, 0.102080)",
        "(0.249199, 1.496290, 0.098411)",
        "(0.249836, 1.502985, 0.095246)",
        "(0.250266, 1.506425, 0.093863)",
        "(0.251140, 1.513569, 0.091597)",
        "(0.251822, 1.520828, 0.089751)",
        "(0.252194, 1.528287, 0.088617)",
        "(0.252093, 1.535737, 0.088174)",
        "(0.252058, 1.539421, 0.088088)",
        "(0.252518, 1.546890, 0.088323)",
        "(0.252997, 1.554359, 0.088919)",
        "(0.253423, 1.561668, 0.089785)",
        "(0.253972, 1.568677, 0.090895)",
        "(0.254207, 1.572032, 0.091580)",
        "(0.254447, 1.578447, 0.093234)",
        "(0.254341, 1.584585, 0.095318)",
        "(0.254182, 1.590391, 0.097760)",
        "(0.254025, 1.595850, 0.100602)",
        "(0.253917, 1.598491, 0.102119)",
        "(0.253740, 1.603609, 0.105534)",
        "(0.253555, 1.608413, 0.109327)",
        "(0.253143, 1.612787, 0.113405)",
        "(0.252657, 1.616752, 0.117608)",
        "(0.252504, 1.618482, 0.119915)",
        "(0.252522, 1.621491, 0.124704)",
        "(0.253151, 1.623724, 0.129680)",
        "(0.254354, 1.625052, 0.134785)",
        "(0.255110, 1.625216, 0.140075)",
        "(0.255395, 1.625125, 0.142948)",
        "(0.256109, 1.624481, 0.149419)",
        "(0.256957, 1.623215, 0.156277)",
        "(0.257689, 1.621128, 0.162689)",
        "(0.258216, 1.618019, 0.168232)",
        "(0.258490, 1.616264, 0.170860)",
        "(0.259176, 1.612309, 0.175853)",
        "(0.259919, 1.607889, 0.180414)",
        "(0.260682, 1.602797, 0.184036)",
        "(0.261495, 1.597029, 0.186868)",
        "(0.261985, 1.593937, 0.188146)",
        "(0.263080, 1.587338, 0.190453)",
        "(0.263812, 1.580239, 0.192119)",
        "(0.263912, 1.572374, 0.192967)",
        "(0.263936, 1.563897, 0.193166)",
        "(0.263964, 1.559712, 0.193205)",
        "(0.263936, 1.551432, 0.192733)",
        "(0.263567, 1.543171, 0.191647)",
        "(0.262816, 1.534934, 0.190356)",
        "(0.262317, 1.527004, 0.188900)",
        "(0.262179, 1.523139, 0.187960)",
        "(0.261769, 1.515422, 0.185232)",
        "(0.261074, 1.507820, 0.181590)",
        "(0.260193, 1.500770, 0.177852)",
        "(0.259547, 1.494571, 0.174472)",
        "(0.259194, 1.491535, 0.172721)",
        "(0.258227, 1.485861, 0.168581)",
        "(0.257237, 1.480627, 0.163720)",
        "(0.256141, 1.476140, 0.158530)",
        "(0.254999, 1.472777, 0.153482)",
        "(0.254413, 1.471473, 0.150913)",
        "(0.253602, 1.469920, 0.145625)",
        "(0.253078, 1.469695, 0.140384)",
        "(0.252699, 1.470997, 0.135521)",
        "(0.252447, 1.473527, 0.130983)",
        "(0.252339, 1.475123, 0.128763)",
        "(0.252237, 1.479077, 0.124400)",
        "(0.252333, 1.483951, 0.120488)",
        "(0.252559, 1.489707, 0.117088)",
        "(0.252779, 1.496081, 0.113830)",
        "(0.252889, 1.499346, 0.112156)",
        "(0.252836, 1.505963, 0.108695)",
        "(0.253186, 1.512907, 0.105371)",
        "(0.253484, 1.520241, 0.102616)",
        "(0.253306, 1.527766, 0.100482)",
        "(0.253227, 1.531604, 0.099532)",
        "(0.253200, 1.539525, 0.097990)",
        "(0.253304, 1.547549, 0.096629)",
        "(0.253260, 1.555475, 0.095485)",
        "(0.252462, 1.563111, 0.094780)",
        "(0.251849, 1.566789, 0.094563)",
        "(0.251148, 1.573964, 0.094551)",
        "(0.251023, 1.580986, 0.095167)",
        "(0.250770, 1.587552, 0.096295)",
        "(0.250485, 1.593644, 0.097781)",
        "(0.250261, 1.596495, 0.098637)",
        "(0.249987, 1.601747, 0.100727)",
        "(0.249746, 1.606591, 0.103476)",
        "(0.249021, 1.611040, 0.106911)",
        "(0.248623, 1.615214, 0.110786)",
        "(0.248603, 1.617177, 0.112836)",
        "(0.248853, 1.620685, 0.117037)",
        "(0.249155, 1.623568, 0.121463)",
        "(0.249225, 1.625810, 0.126200)",
        "(0.249429, 1.627552, 0.131407)",
        "(0.249624, 1.628284, 0.134131)",
        "(0.250334, 1.629238, 0.140059)",
        "(0.251230, 1.629351, 0.146392)",
        "(0.252228, 1.628516, 0.152852)",
        "(0.252609, 1.626677, 0.159119)",
        "(0.252661, 1.625391, 0.162167)",
        "(0.252873, 1.621929, 0.168025)",
        "(0.253365, 1.617590, 0.173648)",
        "(0.253713, 1.612274, 0.178867)",
        "(0.253739, 1.606113, 0.183509)",
        "(0.253545, 1.602756, 0.185675)",
        "(0.252910, 1.595502, 0.189740)",
        "(0.252284, 1.587865, 0.193778)",
        "(0.251518, 1.579941, 0.197772)",
        "(0.250594, 1.571893, 0.201561)",
        "(0.250097, 1.567852, 0.203322)",
        "(0.249096, 1.559817, 0.206424)",
        "(0.248143, 1.551914, 0.209255)",
        "(0.247295, 1.544325, 0.212054)",
        "(0.246315, 1.536942, 0.214653)",
        "(0.245819, 1.533316, 0.215757)",
        "(0.245056, 1.526085, 0.217189)",
        "(0.244667, 1.518936, 0.217440)",
        "(0.244281, 1.511772, 0.216835)",
        "(0.243830, 1.504804, 0.215524)",
        "(0.243526, 1.501361, 0.214702)",
        "(0.242853, 1.494561, 0.212500)",
        "(0.242370, 1.488148, 0.209551)",
        "(0.242300, 1.485201, 0.207544)",
        "(0.241260, 1.476527, 0.200467)",
        "(0.240717, 1.473823, 0.197671)",
        "(0.240049, 1.469060, 0.192110)",
        "(0.239716, 1.465330, 0.186311)",
        "(0.239187, 1.462256, 0.179902)",
        "(0.238259, 1.459752, 0.173037)",
        "(0.237705, 1.458748, 0.169551)",
        "(0.236823, 1.457661, 0.162766)",
        "(0.236418, 1.457791, 0.156408)",
        "(0.236169, 1.458854, 0.150104)",
        "(0.236078, 1.460506, 0.143630)",
        "(0.236117, 1.461562, 0.140506)",
        "(0.236260, 1.464335, 0.134824)",
        "(0.236412, 1.467873, 0.129820)",
        "(0.236583, 1.472170, 0.125394)",
        "(0.236853, 1.476942, 0.121141)",
        "(0.236996, 1.479523, 0.119133)",
        "(0.237434, 1.485353, 0.115615)",
        "(0.237909, 1.491762, 0.112562)",
        "(0.238419, 1.498345, 0.109707)",
        "(0.238932, 1.505511, 0.106899)",
        "(0.239297, 1.509121, 0.105625)",
        "(0.240121, 1.516497, 0.103613)",
        "(0.240763, 1.523840, 0.102293)",
        "(0.241102, 1.530992, 0.101516)",
        "(0.241049, 1.537953, 0.101039)",
        "(0.241100, 1.541456, 0.100932)",
        "(0.241574, 1.548587, 0.101148)",
        "(0.241879, 1.555678, 0.102035)",
        "(0.241818, 1.562267, 0.103173)",
        "(0.242007, 1.568771, 0.104633)",
        "(0.242222, 1.571977, 0.105469)",
        "(0.242588, 1.578160, 0.107316)",
        "(0.242755, 1.583978, 0.109377)",
        "(0.242917, 1.589434, 0.111774)",
        "(0.243009, 1.594519, 0.114489)",
        "(0.242953, 1.596873, 0.115920)",
        "(0.242779, 1.601175, 0.119079)",
        "(0.242739, 1.604970, 0.122579)",
        "(0.243072, 1.607968, 0.125997)",
        "(0.243459, 1.610249, 0.129292)",
        "(0.243651, 1.611182, 0.130968)",
        "(0.244088, 1.612584, 0.134806)",
        "(0.244525, 1.613322, 0.139040)",
        "(0.245145, 1.613217, 0.143339)",
        "(0.245755, 1.612295, 0.147406)",
        "(0.245957, 1.611501, 0.149344)",
        "(0.246359, 1.609301, 0.153099)",
        "(0.246759, 1.606537, 0.156744)",
        "(0.246854, 1.602909, 0.160201)",
        "(0.246853, 1.598775, 0.163482)",
        "(0.246825, 1.596579, 0.165048)",
        "(0.246770, 1.591846, 0.168031)",
        "(0.246764, 1.586884, 0.170783)",
        "(0.246695, 1.581821, 0.173358)",
        "(0.246752, 1.576769, 0.175880)",
        "(0.246828, 1.574249, 0.177101)",
        "(0.246713, 1.569020, 0.179274)",
        "(0.246465, 1.563361, 0.181199)",
        "(0.246557, 1.557658, 0.183132)",
        "(0.246770, 1.551886, 0.184908)",
        "(0.246876, 1.548869, 0.185597)",
        "(0.247118, 1.542498, 0.186452)",
        "(0.247407, 1.535806, 0.186425)",
        "(0.247486, 1.528942, 0.185874)",
        "(0.247452, 1.522076, 0.184924)",
        "(0.247506, 1.518686, 0.184377)",
        "(0.247660, 1.511948, 0.182853)",
        "(0.247604, 1.505120, 0.180357)",
        "(0.247351, 1.498200, 0.177256)",
        "(0.247262, 1.491663, 0.174118)",
        "(0.247187, 1.488642, 0.172556)",
        "(0.246774, 1.483088, 0.169133)",
        "(0.245896, 1.478096, 0.165001)",
        "(0.245026, 1.473676, 0.160256)",
        "(0.244397, 1.470178, 0.155145)",
        "(0.244192, 1.468708, 0.152529)",
        "(0.243661, 1.466534, 0.147031)",
        "(0.242955, 1.465190, 0.141215)",
        "(0.242670, 1.464752, 0.135655)",
        "(0.242430, 1.465177, 0.130206)",
        "(0.242255, 1.465729, 0.127423)",
        "(0.241847, 1.467288, 0.121956)",
        "(0.241658, 1.470125, 0.116950)",
        "(0.241710, 1.474113, 0.112533)",
        "(0.241668, 1.478986, 0.108345)",
        "(0.241610, 1.481855, 0.106278)",
        "(0.241633, 1.488095, 0.102394)",
        "(0.241973, 1.495237, 0.099208)",
        "(0.242171, 1.502785, 0.096466)",
        "(0.242388, 1.510623, 0.093844)",
        "(0.242563, 1.514588, 0.092556)",
        "(0.243095, 1.522699, 0.090119)",
        "(0.243636, 1.530901, 0.088451)",
        "(0.243972, 1.539133, 0.087644)",
        "(0.243835, 1.547188, 0.087283)",
        "(0.243606, 1.551033, 0.087139)",
        "(0.243520, 1.558616, 0.086939)",
        "(0.243942, 1.566165, 0.087614)",
        "(0.243995, 1.573507, 0.088886)",
        "(0.244093, 1.580561, 0.090723)",
        "(0.244269, 1.584005, 0.091866)",
        "(0.244688, 1.590732, 0.094335)",
        "(0.245213, 1.597084, 0.097253)",
        "(0.245899, 1.603233, 0.100429)",
        "(0.246527, 1.608971, 0.103788)",
        "(0.246842, 1.611623, 0.105599)",
        "(0.247472, 1.616709, 0.109458)",
        "(0.248187, 1.621272, 0.113663)",
        "(0.249082, 1.625362, 0.117942)",
        "(0.250205, 1.628699, 0.122208)",
        "(0.250774, 1.629995, 0.124315)",
        "(0.251923, 1.632200, 0.128695)",
        "(0.253434, 1.633856, 0.133688)",
        "(0.254805, 1.634974, 0.138848)",
        "(0.255805, 1.635094, 0.143867)",
        "(0.256175, 1.634716, 0.146234)",
        "(0.256645, 1.633473, 0.151000)",
        "(0.256984, 1.631756, 0.156072)",
        "(0.257141, 1.629687, 0.161510)",
        "(0.256901, 1.627073, 0.167100)",
        "(0.256692, 1.625490, 0.169841)",
        "(0.256331, 1.621836, 0.175146)",
        "(0.255906, 1.617605, 0.180081)",
        "(0.255592, 1.612987, 0.184820)",
        "(0.255303, 1.608080, 0.189347)",
        "(0.254981, 1.605492, 0.191487)",
        "(0.254110, 1.600134, 0.195705)",
        "(0.253127, 1.594503, 0.199703)",
        "(0.252292, 1.589006, 0.203646)",
        "(0.251947, 1.583836, 0.207412)",
        "(0.251900, 1.581364, 0.209142)",
        "(0.251514, 1.576454, 0.212401)",
        "(0.251146, 1.571603, 0.215312)",
        "(0.251166, 1.566641, 0.217898)",
        "(0.251945, 1.561762, 0.220091)",
        "(0.252337, 1.559323, 0.220956)",
        "(0.252943, 1.554278, 0.222159)",
        "(0.253312, 1.548913, 0.222699)",
        "(0.253485, 1.543090, 0.222852)",
        "(0.254062, 1.536869, 0.222572)",
        "(0.254510, 1.533599, 0.222062)",
        "(0.255067, 1.526781, 0.220294)",
        "(0.255016, 1.519361, 0.217316)",
        "(0.254689, 1.511837, 0.214183)",
        "(0.254548, 1.508268, 0.212624)",
        "(0.254153, 1.501448, 0.209173)",
        "(0.253307, 1.494725, 0.205017)",
        "(0.252119, 1.488307, 0.200042)",
        "(0.250777, 1.482574, 0.194373)",
        "(0.249199, 1.477668, 0.188307)",
        "(0.248429, 1.475467, 0.185191)",
        "(0.247241, 1.471897, 0.178916)",
        "(0.246196, 1.469369, 0.172463)",
        "(0.245166, 1.467460, 0.165687)",
        "(0.243890, 1.466278, 0.158734)",
        "(0.243218, 1.465990, 0.155280)",
        "(0.242324, 1.466549, 0.148736)",
        "(0.241634, 1.468390, 0.142628)",
        "(0.241008, 1.471106, 0.136781)",
        "(0.240577, 1.474793, 0.131361)",
        "(0.240378, 1.476901, 0.128816)",
        "(0.240199, 1.481976, 0.124182)",
        "(0.240271, 1.487982, 0.120217)",
        "(0.240302, 1.494563, 0.116561)",
        "(0.240337, 1.501491, 0.113144)",
        "(0.240527, 1.505094, 0.111528)",
        "(0.241703, 1.512612, 0.108851)",
        "(0.242654, 1.520231, 0.106775)",
        "(0.243278, 1.527778, 0.105058)",
        "(0.243733, 1.535252, 0.103598)",
        "(0.243903, 1.538921, 0.102893)",
        "(0.244276, 1.546091, 0.101737)"
    ],
    "leftHandPositions": [
        "(0.383113, 1.240398, -0.117155)",
        "(0.382410, 1.242924, -0.117659)",
        "(0.381901, 1.245286, -0.118031)",
        "(0.381731, 1.246408, -0.118215)",
        "(0.381406, 1.248226, -0.118366)",
        "(0.381212, 1.249640, -0.118372)",
        "(0.381074, 1.250812, -0.118286)",
        "(0.380943, 1.251831, -0.117978)",
        "(0.380913, 1.252331, -0.117671)",
        "(0.381045, 1.253474, -0.116422)",
        "(0.381165, 1.255022, -0.114841)",
        "(0.381109, 1.257107, -0.113282)",
        "(0.380542, 1.259560, -0.111634)",
        "(0.379253, 1.262954, -0.109585)",
        "(0.378528, 1.265146, -0.108639)",
        "(0.376214, 1.270514, -0.107098)",
        "(0.372368, 1.277231, -0.106035)",
        "(0.367258, 1.285155, -0.104961)",
        "(0.362856, 1.295164, -0.104249)",
        "(0.360686, 1.300958, -0.104188)",
        "(0.355898, 1.313364, -0.103956)",
        "(0.351407, 1.326655, -0.103352)",
        "(0.346981, 1.340175, -0.102185)",
        "(0.342788, 1.353708, -0.100995)",
        "(0.341174, 1.360417, -0.100570)",
        "(0.338829, 1.373187, -0.100234)",
        "(0.337061, 1.384118, -0.100423)",
        "(0.334886, 1.391934, -0.099826)",
        "(0.333020, 1.397159, -0.097851)",
        "(0.332803, 1.399120, -0.096856)",
        "(0.333211, 1.402800, -0.095897)",
        "(0.333983, 1.405539, -0.095824)",
        "(0.335138, 1.406923, -0.095739)",
        "(0.336638, 1.406977, -0.095093)",
        "(0.337672, 1.406556, -0.094631)",
        "(0.340211, 1.405476, -0.093859)",
        "(0.343135, 1.404131, -0.093306)",
        "(0.345191, 1.402476, -0.092907)",
        "(0.346844, 1.400229, -0.091844)",
        "(0.347523, 1.398786, -0.091069)",
        "(0.348713, 1.396188, -0.089854)",
        "(0.349795, 1.394503, -0.089382)",
        "(0.350460, 1.393441, -0.089240)",
        "(0.351074, 1.392697, -0.089268)",
        "(0.351396, 1.392408, -0.089399)",
        "(0.351917, 1.391792, -0.089834)",
        "(0.352306, 1.390964, -0.090169)",
        "(0.352676, 1.390118, -0.090759)",
        "(0.352595, 1.389253, -0.091792)",
        "(0.352521, 1.388787, -0.092490)",
        "(0.352475, 1.387782, -0.094022)",
        "(0.351810, 1.386796, -0.095595)",
        "(0.350698, 1.385641, -0.097037)",
        "(0.349225, 1.384530, -0.098689)",
        "(0.348446, 1.384107, -0.099597)",
        "(0.346951, 1.383708, -0.101394)",
        "(0.345449, 1.383534, -0.102924)",
        "(0.344322, 1.383724, -0.104351)",
        "(0.343350, 1.384353, -0.105851)",
        "(0.342843, 1.384851, -0.106586)",
        "(0.341849, 1.386021, -0.107919)",
        "(0.340785, 1.387436, -0.109134)",
        "(0.339565, 1.388871, -0.110213)",
        "(0.338266, 1.390246, -0.111161)",
        "(0.337788, 1.390985, -0.111614)",
        "(0.337343, 1.392581, -0.112543)",
        "(0.337534, 1.394282, -0.113367)",
        "(0.337961, 1.395955, -0.113923)",
        "(0.338294, 1.397571, -0.114130)",
        "(0.338467, 1.398355, -0.114120)",
        "(0.338909, 1.399963, -0.114093)",
        "(0.339271, 1.401612, -0.114139)",
        "(0.339112, 1.403672, -0.114229)",
        "(0.338331, 1.406826, -0.114446)",
        "(0.337881, 1.408762, -0.114695)",
        "(0.336943, 1.413488, -0.115496)",
        "(0.336223, 1.418850, -0.116346)",
        "(0.335603, 1.424355, -0.116934)",
        "(0.334760, 1.429775, -0.117153)",
        "(0.334151, 1.432183, -0.117132)",
        "(0.332742, 1.436587, -0.117078)",
        "(0.330830, 1.440350, -0.117058)",
        "(0.328839, 1.443710, -0.117047)",
        "(0.327178, 1.446614, -0.117066)",
        "(0.326520, 1.447864, -0.117084)",
        "(0.325295, 1.450018, -0.117120)",
        "(0.323943, 1.451723, -0.117165)",
        "(0.322770, 1.453127, -0.117306)",
        "(0.321894, 1.454280, -0.117712)",
        "(0.321308, 1.455028, -0.118092)",
        "(0.320279, 1.456044, -0.118889)",
        "(0.318998, 1.456747, -0.119537)",
        "(0.317864, 1.457420, -0.120034)",
        "(0.317103, 1.458226, -0.120564)",
        "(0.316849, 1.458698, -0.120837)",
        "(0.316320, 1.459806, -0.121276)",
        "(0.315141, 1.460994, -0.121465)",
        "(0.313605, 1.462525, -0.121476)",
        "(0.312482, 1.464462, -0.121623)",
        "(0.312267, 1.465637, -0.121880)",
        "(0.311648, 1.467984, -0.122472)",
        "(0.310606, 1.470122, -0.122689)",
        "(0.309457, 1.471922, -0.122173)",
        "(0.308513, 1.473593, -0.121515)",
        "(0.308117, 1.474464, -0.121286)",
        "(0.307247, 1.476246, -0.120887)",
        "(0.306082, 1.477935, -0.120055)",
        "(0.305691, 1.479172, -0.118872)",
        "(0.305467, 1.481128, -0.117345)",
        "(0.305422, 1.482098, -0.116829)",
        "(0.305166, 1.484112, -0.115932)",
        "(0.304728, 1.486112, -0.114960)",
        "(0.304579, 1.488270, -0.114031)",
        "(0.304616, 1.490659, -0.113343)",
        "(0.304692, 1.491885, -0.113043)",
        "(0.304875, 1.494232, -0.112509)",
        "(0.304927, 1.496258, -0.112084)",
        "(0.304670, 1.497766, -0.111524)",
        "(0.304317, 1.498752, -0.111036)",
        "(0.304193, 1.499249, -0.110917)",
        "(0.304054, 1.499946, -0.110943)",
        "(0.303984, 1.499778, -0.111015)",
        "(0.303334, 1.499978, -0.110694)",
        "(0.302796, 1.499552, -0.110530)",
        "(0.302610, 1.499325, -0.110556)",
        "(0.302423, 1.498940, -0.110802)",
        "(0.302326, 1.498532, -0.111186)",
        "(0.302163, 1.498042, -0.111495)",
        "(0.302052, 1.497722, -0.111516)",
        "(0.301852, 1.497082, -0.111420)",
        "(0.302025, 1.496750, -0.111598)",
        "(0.302202, 1.496922, -0.112036)",
        "(0.302207, 1.497058, -0.112707)",
        "(0.301981, 1.497247, -0.112941)",
        "(0.301773, 1.497378, -0.113072)",
        "(0.301337, 1.497751, -0.113368)",
        "(0.301296, 1.498056, -0.113587)",
        "(0.300777, 1.499070, -0.114536)",
        "(0.300488, 1.499777, -0.114985)",
        "(0.300478, 1.499958, -0.114990)",
        "(0.300412, 1.500358, -0.115062)",
        "(0.300208, 1.501175, -0.115256)",
        "(0.299790, 1.502440, -0.115453)",
        "(0.299287, 1.503539, -0.115554)",
        "(0.299015, 1.504000, -0.115556)",
        "(0.298321, 1.504841, -0.115413)",
        "(0.297075, 1.505731, -0.114990)",
        "(0.295543, 1.506280, -0.114678)",
        "(0.294329, 1.506655, -0.114468)",
        "(0.293277, 1.506929, -0.114230)",
        "(0.291481, 1.507216, -0.113744)",
        "(0.289517, 1.507404, -0.113277)",
        "(0.287802, 1.507637, -0.112875)",
        "(0.286080, 1.507872, -0.112351)",
        "(0.285091, 1.508037, -0.112023)",
        "(0.283564, 1.508796, -0.111347)",
        "(0.283085, 1.509817, -0.110976)",
        "(0.282346, 1.511314, -0.110107)",
        "(0.282059, 1.511972, -0.109641)",
        "(0.281363, 1.513472, -0.108759)",
        "(0.280633, 1.515213, -0.107879)",
        "(0.279999, 1.517065, -0.106944)",
        "(0.279654, 1.519073, -0.106041)",
        "(0.279134, 1.521503, -0.105228)",
        "(0.278806, 1.522877, -0.104837)",
        "(0.278385, 1.525918, -0.104095)",
        "(0.278247, 1.529339, -0.103343)",
        "(0.278187, 1.533194, -0.102603)",
        "(0.278050, 1.537626, -0.102150)",
        "(0.278009, 1.540048, -0.102076)",
        "(0.278119, 1.545008, -0.101780)",
        "(0.278343, 1.549989, -0.101204)",
        "(0.278551, 1.555146, -0.100474)",
        "(0.278678, 1.560748, -0.099964)",
        "(0.278749, 1.563552, -0.099763)",
        "(0.278969, 1.568819, -0.099244)",
        "(0.279530, 1.573719, -0.098772)",
        "(0.280443, 1.578024, -0.098426)",
        "(0.280886, 1.579990, -0.098187)",
        "(0.281123, 1.583516, -0.097612)",
        "(0.280623, 1.586741, -0.097045)",
        "(0.280357, 1.589753, -0.096490)",
        "(0.280617, 1.592715, -0.095838)",
        "(0.280649, 1.594197, -0.095381)",
        "(0.280320, 1.597253, -0.094236)",
        "(0.279524, 1.600790, -0.093190)",
        "(0.278997, 1.604645, -0.092212)",
        "(0.279178, 1.608702, -0.091239)",
        "(0.279566, 1.612945, -0.090118)",
        "(0.279630, 1.615130, -0.089576)",
        "(0.279428, 1.619692, -0.088759)",
        "(0.279361, 1.624804, -0.088486)",
        "(0.279492, 1.630396, -0.088771)",
        "(0.279115, 1.636199, -0.089240)",
        "(0.278677, 1.639171, -0.089568)",
        "(0.277729, 1.645440, -0.090623)",
        "(0.277225, 1.652172, -0.092305)",
        "(0.276988, 1.659304, -0.094647)",
        "(0.276496, 1.666597, -0.097399)",
        "(0.276162, 1.670191, -0.098890)",
        "(0.275461, 1.677166, -0.102280)",
        "(0.274824, 1.683910, -0.106257)",
        "(0.273795, 1.690435, -0.111016)",
        "(0.273088, 1.693606, -0.113794)",
        "(0.271882, 1.699784, -0.119872)",
        "(0.271286, 1.705328, -0.126221)",
        "(0.270981, 1.710484, -0.133150)",
        "(0.270674, 1.715031, -0.140434)",
        "(0.270462, 1.717202, -0.144299)",
        "(0.270201, 1.721467, -0.152410)",
        "(0.270275, 1.725326, -0.160899)",
        "(0.270345, 1.728504, -0.169373)",
        "(0.270523, 1.731035, -0.177580)",
        "(0.270803, 1.733462, -0.185914)",
        "(0.271062, 1.734595, -0.190136)",
        "(0.271699, 1.736658, -0.198652)",
        "(0.272350, 1.738266, -0.206932)",
        "(0.273028, 1.739534, -0.214975)",
        "(0.273400, 1.739979, -0.218927)",
        "(0.274057, 1.740736, -0.226732)",
        "(0.274591, 1.741234, -0.234450)",
        "(0.275244, 1.741122, -0.241812)",
        "(0.276112, 1.740591, -0.248743)",
        "(0.276608, 1.740044, -0.251999)",
        "(0.277373, 1.738579, -0.258582)",
        "(0.277924, 1.736438, -0.264908)",
        "(0.278441, 1.733672, -0.270926)",
        "(0.279102, 1.730215, -0.276658)",
        "(0.279337, 1.725565, -0.282095)",
        "(0.279380, 1.722950, -0.284682)",
        "(0.279356, 1.717426, -0.289930)",
        "(0.279198, 1.711204, -0.295210)",
        "(0.279598, 1.703957, -0.300130)",
        "(0.279828, 1.696154, -0.304633)",
        "(0.279930, 1.692096, -0.306664)",
        "(0.279820, 1.683488, -0.310456)",
        "(0.279655, 1.674388, -0.313815)",
        "(0.279887, 1.664998, -0.317029)",
        "(0.280296, 1.655236, -0.320361)",
        "(0.280492, 1.650334, -0.321916)",
        "(0.280556, 1.640389, -0.324616)",
        "(0.279810, 1.630228, -0.326953)",
        "(0.278922, 1.619990, -0.329424)",
        "(0.279097, 1.610278, -0.331948)",
        "(0.279341, 1.605691, -0.333063)",
        "(0.279376, 1.596551, -0.334619)",
        "(0.278274, 1.586755, -0.335646)",
        "(0.277018, 1.576843, -0.336612)",
        "(0.276852, 1.572158, -0.337090)",
        "(0.277114, 1.563309, -0.337868)",
        "(0.277224, 1.554490, -0.338332)",
        "(0.276294, 1.545086, -0.338510)",
        "(0.275619, 1.535605, -0.338777)",
        "(0.276093, 1.526807, -0.339310)",
        "(0.276504, 1.522671, -0.339585)",
        "(0.276909, 1.514139, -0.339941)",
        "(0.276516, 1.504607, -0.339799)",
        "(0.276511, 1.494682, -0.339247)",
        "(0.276849, 1.489778, -0.338756)",
        "(0.277982, 1.480100, -0.337685)",
        "(0.278639, 1.470024, -0.336763)",
        "(0.278093, 1.459117, -0.336210)",
        "(0.278052, 1.447689, -0.334619)",
        "(0.278443, 1.441612, -0.333203)",
        "(0.279266, 1.429482, -0.330161)",
        "(0.279511, 1.417223, -0.326661)",
        "(0.279404, 1.405231, -0.322802)",
        "(0.279237, 1.393466, -0.318075)",
        "(0.279199, 1.382227, -0.312311)",
        "(0.279172, 1.376840, -0.309276)",
        "(0.279108, 1.366817, -0.302597)",
        "(0.279191, 1.358069, -0.294946)",
        "(0.278911, 1.350675, -0.286708)",
        "(0.278555, 1.344268, -0.278553)",
        "(0.278323, 1.341330, -0.274446)",
        "(0.277594, 1.336148, -0.265795)",
        "(0.277053, 1.331882, -0.256800)",
        "(0.276644, 1.328649, -0.247774)",
        "(0.275822, 1.326603, -0.238921)",
        "(0.275193, 1.326177, -0.234733)",
        "(0.274404, 1.326175, -0.226697)",
        "(0.274235, 1.327348, -0.218973)",
        "(0.274206, 1.329380, -0.211334)",
        "(0.273971, 1.332172, -0.204025)",
        "(0.273808, 1.334028, -0.200657)",
        "(0.273542, 1.338380, -0.194316)",
        "(0.273315, 1.343240, -0.188168)",
        "(0.273412, 1.348313, -0.182103)",
        "(0.273751, 1.353761, -0.176568)",
        "(0.273793, 1.356636, -0.174009)",
        "(0.273499, 1.362347, -0.169209)",
        "(0.272948, 1.368201, -0.165015)",
        "(0.272770, 1.373753, -0.161219)",
        "(0.272664, 1.378869, -0.157411)",
        "(0.272738, 1.381384, -0.155390)",
        "(0.272584, 1.386129, -0.151268)",
        "(0.272068, 1.390703, -0.146912)",
        "(0.271795, 1.395018, -0.143067)",
        "(0.272001, 1.399856, -0.139336)",
        "(0.272140, 1.402183, -0.137337)",
        "(0.272174, 1.406848, -0.132829)",
        "(0.272462, 1.411736, -0.128176)",
        "(0.272509, 1.417229, -0.123532)",
        "(0.272629, 1.423431, -0.119145)",
        "(0.272835, 1.426777, -0.117078)",
        "(0.273306, 1.433789, -0.112947)",
        "(0.273517, 1.441171, -0.108665)",
        "(0.273247, 1.448962, -0.104522)",
        "(0.272514, 1.457428, -0.100880)",
        "(0.272360, 1.461989, -0.099318)",
        "(0.273004, 1.471381, -0.096581)",
        "(0.273732, 1.480709, -0.093650)",
        "(0.273839, 1.489995, -0.090640)",
        "(0.273894, 1.499648, -0.088289)",
        "(0.274075, 1.504745, -0.087540)",
        "(0.275346, 1.515175, -0.086387)",
        "(0.276907, 1.525383, -0.085184)",
        "(0.277779, 1.535372, -0.083571)",
        "(0.278296, 1.545387, -0.082287)",
        "(0.278862, 1.550483, -0.082046)",
        "(0.280480, 1.560832, -0.082239)",
        "(0.281744, 1.570683, -0.082373)",
        "(0.282220, 1.579975, -0.082324)",
        "(0.282720, 1.589008, -0.082789)",
        "(0.283175, 1.593572, -0.083552)",
        "(0.283994, 1.602445, -0.085411)",
        "(0.283641, 1.610465, -0.086802)",
        "(0.282880, 1.617960, -0.088269)",
        "(0.282944, 1.625496, -0.090681)",
        "(0.283264, 1.629222, -0.092298)",
        "(0.283378, 1.636177, -0.095629)",
        "(0.282866, 1.642274, -0.098881)",
        "(0.282611, 1.647887, -0.102491)",
        "(0.282550, 1.650619, -0.104603)",
        "(0.282143, 1.656172, -0.109364)",
        "(0.281339, 1.661347, -0.114444)",
        "(0.280567, 1.665992, -0.119503)",
        "(0.279999, 1.670287, -0.124628)",
        "(0.279349, 1.674673, -0.130220)",
        "(0.279044, 1.676792, -0.133078)",
        "(0.278506, 1.680627, -0.138714)",
        "(0.278427, 1.683884, -0.144200)",
        "(0.278355, 1.686791, -0.149754)",
        "(0.277878, 1.689486, -0.155316)",
        "(0.277508, 1.690491, -0.157994)",
        "(0.276883, 1.692054, -0.163287)",
        "(0.276966, 1.693034, -0.168763)",
        "(0.276900, 1.693649, -0.174499)",
        "(0.276399, 1.693859, -0.180271)",
        "(0.276111, 1.693702, -0.183142)",
        "(0.275753, 1.692996, -0.188945)",
        "(0.275687, 1.691757, -0.194934)",
        "(0.274963, 1.690309, -0.201354)",
        "(0.273993, 1.688548, -0.208049)",
        "(0.273661, 1.687552, -0.211459)",
        "(0.273267, 1.685134, -0.218278)",
        "(0.273038, 1.681992, -0.224673)",
        "(0.272353, 1.678378, -0.230861)",
        "(0.271469, 1.673993, -0.236848)",
        "(0.270985, 1.671578, -0.239817)",
        "(0.270296, 1.666516, -0.245486)",
        "(0.269677, 1.660908, -0.250770)",
        "(0.268993, 1.654351, -0.255295)",
        "(0.268170, 1.647022, -0.259496)",
        "(0.267701, 1.643459, -0.261765)",
        "(0.266734, 1.636455, -0.266556)",
        "(0.265671, 1.629389, -0.271547)",
        "(0.265302, 1.621857, -0.276418)",
        "(0.265168, 1.614196, -0.280979)",
        "(0.264959, 1.610301, -0.283130)",
        "(0.264094, 1.602414, -0.287413)",
        "(0.263220, 1.594243, -0.291418)",
        "(0.263112, 1.585876, -0.295203)",
        "(0.263346, 1.577110, -0.298664)",
        "(0.263461, 1.572611, -0.300331)",
        "(0.263552, 1.563551, -0.303610)",
        "(0.263743, 1.554348, -0.306845)",
        "(0.264092, 1.544721, -0.310067)",
        "(0.264956, 1.534354, -0.313091)",
        "(0.265478, 1.528952, -0.314562)",
        "(0.266121, 1.518003, -0.317481)",
        "(0.265998, 1.506750, -0.320477)",
        "(0.266038, 1.494755, -0.322840)",
        "(0.265845, 1.481915, -0.324150)",
        "(0.265694, 1.475204, -0.324389)",
        "(0.265693, 1.461813, -0.324411)",
        "(0.265536, 1.448283, -0.323497)",
        "(0.265177, 1.434423, -0.321263)",
        "(0.265223, 1.420879, -0.318288)",
        "(0.265358, 1.414256, -0.316677)",
        "(0.265685, 1.401393, -0.312539)",
        "(0.265771, 1.388811, -0.307174)",
        "(0.265292, 1.376770, -0.301323)",
        "(0.265204, 1.371189, -0.298227)",
        "(0.265700, 1.361105, -0.291615)",
        "(0.265913, 1.351635, -0.284266)",
        "(0.265581, 1.343153, -0.275921)",
        "(0.265090, 1.335682, -0.267642)",
        "(0.265369, 1.330157, -0.259820)",
        "(0.265631, 1.327682, -0.255914)",
        "(0.265946, 1.324068, -0.247709)",
        "(0.265685, 1.320723, -0.238893)",
        "(0.265082, 1.318479, -0.230167)",
        "(0.265321, 1.317566, -0.222165)",
        "(0.265687, 1.317511, -0.218347)",
        "(0.265993, 1.318158, -0.210896)",
        "(0.266046, 1.319476, -0.203435)",
        "(0.266122, 1.321438, -0.196272)",
        "(0.266611, 1.324455, -0.189535)",
        "(0.266820, 1.326105, -0.186204)",
        "(0.267121, 1.329870, -0.179667)",
        "(0.267275, 1.334000, -0.173189)",
        "(0.267335, 1.338518, -0.166543)",
        "(0.267399, 1.343819, -0.159950)",
        "(0.267695, 1.346951, -0.156806)",
        "(0.268441, 1.353544, -0.150588)",
        "(0.268939, 1.360313, -0.144160)",
        "(0.269403, 1.367610, -0.137792)",
        "(0.269931, 1.375352, -0.131431)",
        "(0.270189, 1.379348, -0.128294)",
        "(0.270893, 1.387571, -0.122281)",
        "(0.271370, 1.396263, -0.116782)",
        "(0.271458, 1.405130, -0.111493)",
        "(0.270568, 1.413882, -0.105940)",
        "(0.270503, 1.418338, -0.103210)",
        "(0.271092, 1.427787, -0.098412)",
        "(0.271161, 1.437653, -0.093752)",
        "(0.270292, 1.447484, -0.088846)",
        "(0.270406, 1.457846, -0.084526)",
        "(0.270919, 1.463445, -0.082808)",
        "(0.271849, 1.474841, -0.079727)",
        "(0.271901, 1.486397, -0.076779)",
        "(0.271617, 1.498000, -0.073813)",
        "(0.272651, 1.509920, -0.071507)",
        "(0.273227, 1.515969, -0.070650)",
        "(0.273388, 1.527748, -0.069086)",
        "(0.273253, 1.539053, -0.067567)",
        "(0.274312, 1.550750, -0.066874)",
        "(0.274968, 1.561263, -0.066753)",
        "(0.274766, 1.566509, -0.066646)",
        "(0.273462, 1.576700, -0.066595)",
        "(0.272441, 1.586805, -0.067209)",
        "(0.272189, 1.596938, -0.068731)",
        "(0.271470, 1.606410, -0.070222)",
        "(0.270759, 1.610900, -0.070886)",
        "(0.269355, 1.619527, -0.072473)",
        "(0.268906, 1.628134, -0.074985)",
        "(0.268808, 1.636281, -0.077971)",
        "(0.268249, 1.643407, -0.080870)",
        "(0.267793, 1.646446, -0.082126)",
        "(0.266937, 1.652385, -0.085069)",
        "(0.266281, 1.658243, -0.088935)",
        "(0.264953, 1.663732, -0.093611)",
        "(0.264172, 1.666154, -0.095846)",
        "(0.262380, 1.669882, -0.099968)",
        "(0.261128, 1.673161, -0.104420)",
        "(0.260028, 1.676657, -0.110285)",
        "(0.258602, 1.680179, -0.116957)",
        "(0.257299, 1.682761, -0.123920)",
        "(0.256640, 1.683701, -0.127302)",
        "(0.255729, 1.685212, -0.134443)",
        "(0.255147, 1.687034, -0.142850)",
        "(0.254826, 1.688857, -0.151933)",
        "(0.254223, 1.689398, -0.160459)",
        "(0.253589, 1.689151, -0.164448)",
        "(0.252706, 1.688474, -0.172600)",
        "(0.251997, 1.688039, -0.181538)",
        "(0.251521, 1.687054, -0.190492)",
        "(0.250918, 1.684964, -0.198716)",
        "(0.250551, 1.683620, -0.202630)",
        "(0.249787, 1.680834, -0.210417)",
        "(0.249339, 1.677486, -0.217957)",
        "(0.249305, 1.673183, -0.225150)",
        "(0.248733, 1.668180, -0.231945)",
        "(0.248231, 1.665599, -0.235231)",
        "(0.247122, 1.660040, -0.241338)",
        "(0.246353, 1.653952, -0.246838)",
        "(0.246289, 1.646854, -0.251643)",
        "(0.246245, 1.639339, -0.256077)",
        "(0.246079, 1.635462, -0.258150)",
        "(0.245563, 1.627542, -0.262151)",
        "(0.245713, 1.619515, -0.265905)",
        "(0.246514, 1.611153, -0.269227)",
        "(0.247162, 1.602049, -0.271625)",
        "(0.247117, 1.597241, -0.272600)",
        "(0.247075, 1.587623, -0.274668)",
        "(0.247563, 1.578065, -0.276900)",
        "(0.248031, 1.568327, -0.278705)",
        "(0.248373, 1.558158, -0.279927)",
        "(0.248693, 1.552909, -0.280383)",
        "(0.249524, 1.542375, -0.281310)",
        "(0.250331, 1.531920, -0.282403)",
        "(0.250447, 1.521497, -0.283546)",
        "(0.249975, 1.510610, -0.284358)",
        "(0.249656, 1.505033, -0.284716)",
        "(0.249333, 1.493736, -0.285345)",
        "(0.249189, 1.482749, -0.285789)",
        "(0.248579, 1.471789, -0.285722)",
        "(0.248041, 1.466264, -0.285384)",
        "(0.247309, 1.455143, -0.284241)",
        "(0.246758, 1.444121, -0.282747)",
        "(0.246259, 1.433022, -0.280473)",
        "(0.245649, 1.422187, -0.277620)",
        "(0.245466, 1.417091, -0.276092)",
        "(0.245682, 1.407245, -0.272757)",
        "(0.246179, 1.397670, -0.268852)",
        "(0.246378, 1.388557, -0.264228)",
        "(0.246091, 1.380191, -0.259082)",
        "(0.245896, 1.376385, -0.256263)",
        "(0.245661, 1.369321, -0.250312)",
        "(0.245421, 1.363350, -0.243805)",
        "(0.245999, 1.359475, -0.236246)",
        "(0.247042, 1.356323, -0.228109)",
        "(0.247683, 1.355394, -0.223511)",
        "(0.248504, 1.353750, -0.214676)",
        "(0.248936, 1.353770, -0.205921)",
        "(0.249638, 1.355037, -0.197254)",
        "(0.250628, 1.357261, -0.188402)",
        "(0.251200, 1.358593, -0.183904)",
        "(0.252191, 1.362153, -0.174870)",
        "(0.252962, 1.366358, -0.165867)",
        "(0.253924, 1.371501, -0.157030)",
        "(0.255065, 1.377126, -0.148612)",
        "(0.255975, 1.383377, -0.140767)",
        "(0.256270, 1.386625, -0.137009)",
        "(0.256887, 1.393331, -0.129677)",
        "(0.258075, 1.400377, -0.122794)",
        "(0.259147, 1.407566, -0.116541)",
        "(0.259855, 1.414896, -0.110623)",
        "(0.260331, 1.418550, -0.107813)",
        "(0.261489, 1.425835, -0.102537)",
        "(0.262646, 1.433085, -0.097650)",
        "(0.263233, 1.440274, -0.092967)",
        "(0.263442, 1.447320, -0.088292)",
        "(0.263740, 1.450808, -0.086005)",
        "(0.264734, 1.457810, -0.081660)",
        "(0.265412, 1.464890, -0.077411)",
        "(0.265576, 1.472126, -0.073140)",
        "(0.265704, 1.479508, -0.068903)",
        "(0.266136, 1.483296, -0.066951)",
        "(0.267153, 1.491114, -0.063349)",
        "(0.268021, 1.499501, -0.060030)",
        "(0.268600, 1.508253, -0.056886)",
        "(0.268367, 1.517488, -0.053780)",
        "(0.268445, 1.522141, -0.052328)",
        "(0.269429, 1.532135, -0.050109)",
        "(0.270107, 1.542375, -0.047989)",
        "(0.269859, 1.552673, -0.046035)",
        "(0.269645, 1.557873, -0.045234)",
        "(0.269447, 1.568577, -0.044427)",
        "(0.269452, 1.579269, -0.044197)",
        "(0.269303, 1.589819, -0.044335)",
        "(0.268928, 1.600101, -0.044672)",
        "(0.269019, 1.610194, -0.045579)",
        "(0.269148, 1.615219, -0.046471)",
        "(0.269162, 1.625129, -0.048699)",
        "(0.268756, 1.634300, -0.050987)",
        "(0.268879, 1.642792, -0.053654)",
        "(0.269433, 1.650967, -0.057131)",
        "(0.269629, 1.654846, -0.059091)",
        "(0.269732, 1.661979, -0.063099)",
        "(0.269375, 1.668067, -0.067202)",
        "(0.269366, 1.673644, -0.072000)",
        "(0.269520, 1.676380, -0.074716)",
        "(0.269776, 1.681476, -0.080674)",
        "(0.269702, 1.685575, -0.086743)",
        "(0.269431, 1.688574, -0.092684)",
        "(0.269396, 1.690959, -0.099026)",
        "(0.269487, 1.691974, -0.102478)",
        "(0.269697, 1.693413, -0.109516)",
        "(0.269550, 1.693467, -0.116202)",
        "(0.269344, 1.692497, -0.122770)",
        "(0.268921, 1.691069, -0.129794)",
        "(0.268618, 1.690068, -0.133468)",
        "(0.268068, 1.687557, -0.140773)",
        "(0.267204, 1.684201, -0.148180)",
        "(0.266354, 1.680304, -0.155666)",
        "(0.266082, 1.678176, -0.159516)",
        "(0.265416, 1.673867, -0.167149)",
        "(0.264599, 1.668852, -0.174623)",
        "(0.263535, 1.663882, -0.181671)",
        "(0.262535, 1.658655, -0.188589)",
        "(0.261699, 1.653006, -0.195170)",
        "(0.261281, 1.650044, -0.198232)",
        "(0.260526, 1.643773, -0.203865)",
        "(0.259998, 1.637264, -0.209135)",
        "(0.259693, 1.630628, -0.213929)",
        "(0.259212, 1.623613, -0.218139)",
        "(0.258948, 1.619913, -0.220056)",
        "(0.259090, 1.612301, -0.223630)",
        "(0.259766, 1.604779, -0.227011)",
        "(0.259527, 1.597038, -0.230061)",
        "(0.258963, 1.589114, -0.232789)",
        "(0.259455, 1.581207, -0.235401)",
        "(0.260210, 1.577179, -0.236523)",
        "(0.261513, 1.568942, -0.238132)",
        "(0.261650, 1.560042, -0.238728)",
        "(0.261339, 1.550729, -0.238880)",
        "(0.261881, 1.541736, -0.239225)",
        "(0.262464, 1.537368, -0.239416)",
        "(0.263806, 1.528470, -0.239313)",
        "(0.263931, 1.518854, -0.238265)",
        "(0.263224, 1.508723, -0.236802)",
        "(0.263245, 1.498830, -0.235563)",
        "(0.263869, 1.493958, -0.235090)",
        "(0.264947, 1.484002, -0.234134)",
        "(0.265119, 1.473341, -0.232206)",
        "(0.265015, 1.462175, -0.229272)",
        "(0.265884, 1.451116, -0.226040)",
        "(0.266569, 1.445760, -0.224574)",
        "(0.267252, 1.435152, -0.221659)",
        "(0.266938, 1.424628, -0.218324)",
        "(0.266837, 1.414587, -0.214206)",
        "(0.267267, 1.409801, -0.211775)",
        "(0.268099, 1.400600, -0.206592)",
        "(0.268650, 1.392335, -0.201128)",
        "(0.269354, 1.385354, -0.195453)",
        "(0.269413, 1.379367, -0.189212)",
        "(0.269329, 1.373957, -0.182213)",
        "(0.269524, 1.371578, -0.178449)",
        "(0.270697, 1.367849, -0.170573)",
        "(0.272201, 1.365294, -0.162676)",
        "(0.273187, 1.363747, -0.154761)",
        "(0.273382, 1.363321, -0.150739)",
        "(0.273880, 1.362950, -0.142454)",
        "(0.274977, 1.363533, -0.133943)",
        "(0.276218, 1.365148, -0.125467)",
        "(0.277071, 1.367513, -0.117325)",
        "(0.277707, 1.370363, -0.109482)",
        "(0.277866, 1.372096, -0.105709)",
        "(0.278306, 1.376356, -0.098526)",
        "(0.279133, 1.381778, -0.091848)",
        "(0.280052, 1.387945, -0.085479)",
        "(0.280566, 1.394475, -0.079392)",
        "(0.280950, 1.398065, -0.076702)",
        "(0.281620, 1.405704, -0.071681)",
        "(0.281800, 1.414006, -0.067105)",
        "(0.281449, 1.422719, -0.062577)",
        "(0.281523, 1.427360, -0.060434)",
        "(0.282217, 1.437186, -0.056751)",
        "(0.282916, 1.447661, -0.053854)",
        "(0.282549, 1.458382, -0.051074)",
        "(0.281633, 1.468968, -0.048033)",
        "(0.282034, 1.474272, -0.046713)",
        "(0.283638, 1.485090, -0.044716)",
        "(0.284792, 1.495841, -0.042614)",
        "(0.284641, 1.506458, -0.040293)",
        "(0.284763, 1.516863, -0.038132)",
        "(0.285344, 1.522131, -0.037439)",
        "(0.286782, 1.532565, -0.036462)",
        "(0.287129, 1.542646, -0.035236)",
        "(0.287023, 1.552600, -0.034013)",
        "(0.287710, 1.562624, -0.033442)",
        "(0.288043, 1.567598, -0.033425)",
        "(0.287891, 1.577159, -0.033155)",
        "(0.286955, 1.586267, -0.032874)",
        "(0.286580, 1.595240, -0.033286)",
        "(0.286239, 1.604059, -0.034310)",
        "(0.285726, 1.612375, -0.035352)",
        "(0.285617, 1.616294, -0.035845)",
        "(0.285405, 1.624002, -0.037158)",
        "(0.285190, 1.631707, -0.039505)",
        "(0.284845, 1.639316, -0.042768)",
        "(0.284173, 1.645860, -0.045875)",
        "(0.283808, 1.648775, -0.047453)",
        "(0.283065, 1.654502, -0.051100)",
        "(0.281905, 1.660114, -0.055912)",
        "(0.280583, 1.665390, -0.061518)",
        "(0.279119, 1.669448, -0.066777)",
        "(0.278484, 1.671284, -0.069496)",
        "(0.277432, 1.674799, -0.075655)",
        "(0.276509, 1.678427, -0.082779)",
        "(0.275663, 1.681847, -0.090571)",
        "(0.274934, 1.684093, -0.098139)",
        "(0.274749, 1.684754, -0.101829)",
        "(0.274579, 1.686141, -0.109604)",
        "(0.274467, 1.687595, -0.118020)",
        "(0.274566, 1.688696, -0.126661)",
        "(0.274615, 1.688141, -0.135036)",
        "(0.274432, 1.687224, -0.138935)",
        "(0.274097, 1.685109, -0.147010)",
        "(0.274004, 1.682811, -0.155669)",
        "(0.273837, 1.679719, -0.164354)",
        "(0.273717, 1.677682, -0.168568)",
        "(0.273530, 1.672371, -0.176462)",
        "(0.272927, 1.666169, -0.184099)",
        "(0.271968, 1.659860, -0.191977)",
        "(0.271155, 1.653272, -0.199848)",
        "(0.270900, 1.649793, -0.203590)",
        "(0.270146, 1.642306, -0.210358)",
        "(0.268672, 1.634429, -0.216242)",
        "(0.267387, 1.626886, -0.221880)",
        "(0.266964, 1.619884, -0.227437)",
        "(0.266624, 1.616448, -0.229967)",
        "(0.265305, 1.609178, -0.234244)",
        "(0.264414, 1.601372, -0.237379)",
        "(0.264754, 1.593675, -0.240068)",
        "(0.265241, 1.586151, -0.242528)",
        "(0.265108, 1.582231, -0.243503)",
        "(0.264222, 1.574059, -0.244924)",
        "(0.263848, 1.565583, -0.245812)",
        "(0.264214, 1.557063, -0.247011)",
        "(0.264253, 1.548448, -0.248134)",
        "(0.264026, 1.543994, -0.248544)",
        "(0.263238, 1.534664, -0.249079)",
        "(0.263090, 1.524956, -0.249688)",
        "(0.263904, 1.514675, -0.250577)",
        "(0.264714, 1.503774, -0.251770)",
        "(0.264972, 1.497925, -0.252273)",
        "(0.265253, 1.485709, -0.252430)",
        "(0.264801, 1.472628, -0.251459)",
        "(0.264376, 1.459399, -0.249887)",
        "(0.264641, 1.446869, -0.248365)",
        "(0.265016, 1.440904, -0.247436)",
        "(0.265910, 1.428962, -0.244658)",
        "(0.265829, 1.416963, -0.240358)",
        "(0.265627, 1.405711, -0.235153)",
        "(0.266063, 1.396256, -0.230291)",
        "(0.266711, 1.392279, -0.227627)",
        "(0.267744, 1.384555, -0.221119)",
        "(0.268005, 1.377037, -0.212516)",
        "(0.267893, 1.371478, -0.204228)",
        "(0.269202, 1.367967, -0.196525)",
        "(0.270939, 1.365600, -0.188469)",
        "(0.271501, 1.364541, -0.184021)",
        "(0.271820, 1.362797, -0.174682)",
        "(0.272077, 1.362987, -0.165485)",
        "(0.272760, 1.364973, -0.156144)",
        "(0.273839, 1.367704, -0.145890)",
        "(0.274306, 1.369307, -0.140640)",
        "(0.274618, 1.373249, -0.130610)",
        "(0.274588, 1.378599, -0.121194)",
        "(0.274556, 1.384748, -0.111554)",
        "(0.275201, 1.391094, -0.101611)",
        "(0.275986, 1.394555, -0.097069)",
        "(0.276958, 1.402131, -0.089023)",
        "(0.276583, 1.410117, -0.081944)",
        "(0.276761, 1.418556, -0.075720)",
        "(0.277901, 1.427288, -0.070357)",
        "(0.278514, 1.431676, -0.067926)",
        "(0.279341, 1.440587, -0.063687)",
        "(0.279199, 1.449529, -0.059673)",
        "(0.279291, 1.458370, -0.055878)",
        "(0.279687, 1.467318, -0.052684)",
        "(0.279900, 1.471828, -0.051274)",
        "(0.280046, 1.480863, -0.048632)",
        "(0.279872, 1.489900, -0.045876)",
        "(0.280464, 1.498936, -0.043382)",
        "(0.280757, 1.508114, -0.041218)",
        "(0.280417, 1.512733, -0.040126)",
        "(0.279101, 1.522054, -0.038043)",
        "(0.279475, 1.531487, -0.036835)",
        "(0.279773, 1.540971, -0.035958)",
        "(0.278278, 1.550224, -0.034451)",
        "(0.277015, 1.554882, -0.033698)",
        "(0.276072, 1.564098, -0.032873)",
        "(0.275942, 1.573302, -0.032750)",
        "(0.274013, 1.582327, -0.032852)",
        "(0.271391, 1.591285, -0.033227)",
        "(0.270860, 1.595763, -0.033708)",
        "(0.270844, 1.604601, -0.035206)",
        "(0.270776, 1.612965, -0.036952)",
        "(0.269610, 1.621178, -0.039107)",
        "(0.267520, 1.629352, -0.041882)",
        "(0.266679, 1.633390, -0.043711)",
        "(0.265683, 1.640793, -0.047635)",
        "(0.264646, 1.647021, -0.051231)",
        "(0.263687, 1.652958, -0.055381)",
        "(0.263298, 1.655930, -0.057879)",
        "(0.262645, 1.661869, -0.063659)",
        "(0.261911, 1.667184, -0.070062)",
        "(0.260622, 1.671408, -0.076136)",
        "(0.260027, 1.675385, -0.082833)",
        "(0.259941, 1.677466, -0.086535)",
        "(0.259942, 1.681336, -0.094402)",
        "(0.259565, 1.684412, -0.102461)",
        "(0.259076, 1.686496, -0.110254)",
        "(0.259222, 1.688197, -0.118480)",
        "(0.259414, 1.688882, -0.122893)",
        "(0.259558, 1.689844, -0.131848)",
        "(0.259526, 1.689583, -0.140477)",
        "(0.259377, 1.687837, -0.148161)",
        "(0.259351, 1.685401, -0.155809)",
        "(0.259536, 1.683896, -0.159705)",
        "(0.259782, 1.680120, -0.167291)",
        "(0.259331, 1.674974, -0.174332)",
        "(0.258413, 1.668765, -0.180793)",
        "(0.257685, 1.661959, -0.187047)",
        "(0.257420, 1.658484, -0.190133)",
        "(0.256849, 1.650643, -0.195853)",
        "(0.256037, 1.641867, -0.201007)",
        "(0.255116, 1.632760, -0.205874)",
        "(0.254895, 1.623880, -0.210740)",
        "(0.255126, 1.619416, -0.213126)",
        "(0.255684, 1.609647, -0.217408)",
        "(0.255717, 1.598553, -0.220600)",
        "(0.254986, 1.587065, -0.223660)",
        "(0.254791, 1.575371, -0.226826)",
        "(0.255581, 1.563527, -0.229765)",
        "(0.255994, 1.557424, -0.230971)",
        "(0.255970, 1.545046, -0.232863)",
        "(0.255260, 1.532483, -0.234583)",
        "(0.254943, 1.519956, -0.236172)",
        "(0.255602, 1.507480, -0.237358)",
        "(0.255745, 1.501371, -0.237609)",
        "(0.255407, 1.489543, -0.237615)",
        "(0.254962, 1.478352, -0.237287)",
        "(0.255526, 1.468010, -0.236622)",
        "(0.256251, 1.458198, -0.235668)",
        "(0.256512, 1.453589, -0.234969)",
        "(0.257018, 1.444739, -0.233126)",
        "(0.257910, 1.436351, -0.230387)",
        "(0.259395, 1.428326, -0.227151)",
        "(0.260871, 1.421076, -0.223964)",
        "(0.261518, 1.417821, -0.222466)",
        "(0.263133, 1.411787, -0.219127)",
        "(0.265134, 1.406059, -0.214913)",
        "(0.266680, 1.400212, -0.209852)",
        "(0.267975, 1.394598, -0.204606)",
        "(0.268581, 1.392089, -0.201861)",
        "(0.270248, 1.387171, -0.195933)",
        "(0.271334, 1.382008, -0.188996)",
        "(0.272224, 1.377028, -0.181574)",
        "(0.272723, 1.374892, -0.177995)",
        "(0.273610, 1.371434, -0.170876)",
        "(0.274061, 1.368618, -0.163241)",
        "(0.274288, 1.366423, -0.154649)",
        "(0.274764, 1.365270, -0.145571)",
        "(0.274965, 1.365354, -0.140989)",
        "(0.275527, 1.366438, -0.131837)",
        "(0.276482, 1.369028, -0.122631)",
        "(0.277141, 1.372721, -0.113496)",
        "(0.277251, 1.377633, -0.104385)",
        "(0.277361, 1.380723, -0.099921)",
        "(0.277798, 1.388004, -0.091760)",
        "(0.278343, 1.396598, -0.084656)",
        "(0.278500, 1.406078, -0.078232)",
        "(0.278652, 1.416181, -0.072413)",
        "(0.278914, 1.421530, -0.069851)",
        "(0.279215, 1.432492, -0.065019)",
        "(0.278566, 1.443522, -0.060435)",
        "(0.277719, 1.454592, -0.056512)",
        "(0.277586, 1.465954, -0.053787)",
        "(0.277573, 1.471522, -0.052413)",
        "(0.277991, 1.482249, -0.049594)",
        "(0.277643, 1.492462, -0.046290)",
        "(0.276941, 1.502446, -0.043033)",
        "(0.277453, 1.512814, -0.040716)",
        "(0.278053, 1.517969, -0.039832)",
        "(0.278714, 1.527921, -0.037940)",
        "(0.278913, 1.537341, -0.036068)",
        "(0.279429, 1.546737, -0.034903)",
        "(0.280468, 1.556049, -0.034292)",
        "(0.280918, 1.560486, -0.034015)",
        "(0.281538, 1.569105, -0.033769)",
        "(0.282537, 1.577670, -0.034523)",
        "(0.283131, 1.585818, -0.035786)",
        "(0.283345, 1.593497, -0.037285)",
        "(0.283634, 1.597269, -0.038424)",
        "(0.284389, 1.604580, -0.041392)",
        "(0.284740, 1.611700, -0.045078)",
        "(0.284758, 1.618756, -0.049559)",
        "(0.284676, 1.621888, -0.051774)",
        "(0.284469, 1.627834, -0.056488)",
        "(0.284287, 1.633579, -0.061790)",
        "(0.284080, 1.638780, -0.067265)",
        "(0.283586, 1.643644, -0.073063)",
        "(0.282962, 1.648305, -0.079334)",
        "(0.282759, 1.650410, -0.082595)",
        "(0.282818, 1.654189, -0.089279)",
        "(0.282996, 1.657135, -0.096124)",
        "(0.282916, 1.659323, -0.102921)",
        "(0.282486, 1.661196, -0.109871)",
        "(0.282332, 1.661997, -0.113481)",
        "(0.282329, 1.663297, -0.120815)",
        "(0.282364, 1.663773, -0.127855)",
        "(0.281836, 1.663564, -0.134565)",
        "(0.281227, 1.663315, -0.141480)",
        "(0.281104, 1.663177, -0.145017)",
        "(0.281204, 1.662408, -0.151996)",
        "(0.281530, 1.660625, -0.158495)",
        "(0.281434, 1.657928, -0.164501)",
        "(0.281028, 1.654726, -0.170493)",
        "(0.280852, 1.652985, -0.173610)",
        "(0.280692, 1.649216, -0.179926)",
        "(0.280342, 1.644714, -0.185785)",
        "(0.279393, 1.639243, -0.190605)",
        "(0.277945, 1.633140, -0.194939)",
        "(0.277295, 1.629885, -0.197001)",
        "(0.276188, 1.623238, -0.201011)",
        "(0.274980, 1.616264, -0.204432)",
        "(0.273845, 1.608979, -0.207175)",
        "(0.272843, 1.601496, -0.209571)",
        "(0.272470, 1.597674, -0.210660)",
        "(0.271992, 1.590067, -0.212747)",
        "(0.271809, 1.582405, -0.214628)",
        "(0.271702, 1.574406, -0.216168)",
        "(0.271755, 1.566169, -0.217388)",
        "(0.271801, 1.562108, -0.218026)",
        "(0.271633, 1.554024, -0.219278)",
        "(0.271109, 1.545522, -0.220419)",
        "(0.270993, 1.536818, -0.220983)",
        "(0.270820, 1.528024, -0.221089)",
        "(0.270556, 1.523508, -0.220892)",
        "(0.269960, 1.514411, -0.220385)",
        "(0.269825, 1.505326, -0.219682)",
        "(0.269941, 1.496384, -0.218530)",
        "(0.269723, 1.487437, -0.216504)",
        "(0.269530, 1.482954, -0.215115)",
        "(0.269215, 1.474052, -0.211931)",
        "(0.269172, 1.465244, -0.208204)",
        "(0.268978, 1.456547, -0.203758)",
        "(0.268328, 1.448252, -0.198695)",
        "(0.267951, 1.444231, -0.196130)",
        "(0.267183, 1.436620, -0.190912)",
        "(0.266691, 1.429389, -0.185495)",
        "(0.266271, 1.422549, -0.179694)",
        "(0.265567, 1.416335, -0.173561)",
        "(0.265218, 1.413550, -0.170434)",
        "(0.264975, 1.408632, -0.164191)",
        "(0.265103, 1.404576, -0.157935)",
        "(0.264834, 1.401199, -0.151307)",
        "(0.264478, 1.398774, -0.144351)",
        "(0.264535, 1.397975, -0.140924)",
        "(0.265151, 1.397533, -0.134181)",
        "(0.266026, 1.397680, -0.127326)",
        "(0.266687, 1.398358, -0.120526)",
        "(0.267131, 1.399642, -0.114002)",
        "(0.267376, 1.400590, -0.110862)",
        "(0.268315, 1.402899, -0.104690)",
        "(0.269590, 1.405525, -0.098720)",
        "(0.270552, 1.408358, -0.093073)",
        "(0.271069, 1.411662, -0.087757)",
        "(0.271195, 1.413536, -0.085186)",
        "(0.271991, 1.417653, -0.080332)",
        "(0.273029, 1.422220, -0.075897)",
        "(0.273633, 1.427140, -0.071404)",
        "(0.273964, 1.432426, -0.067067)",
        "(0.274068, 1.435199, -0.064999)",
        "(0.274505, 1.440863, -0.061038)",
        "(0.275157, 1.446928, -0.057309)",
        "(0.275697, 1.453383, -0.053759)",
        "(0.275990, 1.460230, -0.050450)",
        "(0.276168, 1.463777, -0.048923)",
        "(0.276714, 1.471208, -0.046254)",
        "(0.277125, 1.479076, -0.043744)",
        "(0.276875, 1.487206, -0.041138)",
        "(0.277035, 1.495360, -0.038653)",
        "(0.277562, 1.499615, -0.037673)",
        "(0.278500, 1.508247, -0.035865)",
        "(0.278212, 1.516894, -0.033922)",
        "(0.277198, 1.525670, -0.031961)",
        "(0.277862, 1.534773, -0.030936)",
        "(0.278695, 1.539368, -0.030768)",
        "(0.279509, 1.548338, -0.030356)",
        "(0.279307, 1.557145, -0.029750)",
        "(0.279137, 1.565899, -0.029469)",
        "(0.280071, 1.574616, -0.030168)",
        "(0.280632, 1.578977, -0.030789)",
        "(0.281265, 1.587481, -0.032219)",
        "(0.281449, 1.595641, -0.033548)",
        "(0.281857, 1.603401, -0.035490)",
        "(0.282720, 1.610865, -0.038198)",
        "(0.283195, 1.614323, -0.039913)",
        "(0.283541, 1.620816, -0.043014)",
        "(0.283404, 1.626573, -0.046329)",
        "(0.283358, 1.632119, -0.050645)",
        "(0.283325, 1.637604, -0.055702)",
        "(0.283185, 1.640199, -0.058224)",
        "(0.282561, 1.644638, -0.063227)",
        "(0.282058, 1.648602, -0.068430)",
        "(0.281867, 1.652403, -0.074190)",
        "(0.281923, 1.656055, -0.080556)",
        "(0.281967, 1.657800, -0.083851)",
        "(0.281937, 1.660887, -0.090336)",
        "(0.282081, 1.663078, -0.096518)",
        "(0.282569, 1.664586, -0.102433)",
        "(0.282816, 1.665645, -0.108183)",
        "(0.282745, 1.666028, -0.111147)",
        "(0.282691, 1.666616, -0.117306)",
        "(0.282561, 1.666668, -0.123217)",
        "(0.282368, 1.666104, -0.128659)",
        "(0.282195, 1.665095, -0.133665)",
        "(0.282053, 1.664431, -0.136058)",
        "(0.281626, 1.662866, -0.140727)",
        "(0.281068, 1.660960, -0.145368)",
        "(0.280810, 1.658677, -0.150116)",
        "(0.280556, 1.655859, -0.154780)",
        "(0.280393, 1.654111, -0.156816)",
        "(0.279738, 1.650316, -0.160426)",
        "(0.279053, 1.646436, -0.164011)",
        "(0.278435, 1.642608, -0.168193)",
        "(0.277985, 1.638415, -0.172470)",
        "(0.277708, 1.636074, -0.174484)",
        "(0.276887, 1.630968, -0.178030)",
        "(0.276067, 1.625478, -0.181449)",
        "(0.275530, 1.619723, -0.185097)",
        "(0.274816, 1.613732, -0.188855)",
        "(0.274437, 1.610628, -0.190617)",
        "(0.273721, 1.604252, -0.194044)",
        "(0.272865, 1.597433, -0.197350)",
        "(0.272218, 1.590207, -0.200116)",
        "(0.271912, 1.582622, -0.202149)",
        "(0.271695, 1.578860, -0.202926)",
        "(0.271002, 1.570962, -0.204544)",
        "(0.270085, 1.562846, -0.206096)",
        "(0.269129, 1.554704, -0.207079)",
        "(0.268114, 1.546600, -0.207411)",
        "(0.267627, 1.542587, -0.207401)",
        "(0.266874, 1.534723, -0.207420)",
        "(0.266306, 1.527135, -0.207369)",
        "(0.265768, 1.519794, -0.206701)",
        "(0.265292, 1.512721, -0.205154)",
        "(0.264986, 1.509278, -0.204095)",
        "(0.264449, 1.502678, -0.201933)",
        "(0.264113, 1.496718, -0.199875)",
        "(0.263499, 1.491161, -0.197446)",
        "(0.263023, 1.486021, -0.194397)",
        "(0.262877, 1.483667, -0.192619)",
        "(0.262719, 1.479135, -0.188703)",
        "(0.262521, 1.474808, -0.184469)",
        "(0.262194, 1.470800, -0.180114)",
        "(0.261945, 1.467361, -0.175802)",
        "(0.261901, 1.465908, -0.173605)",
        "(0.261938, 1.463034, -0.169070)",
        "(0.261896, 1.460378, -0.164101)",
        "(0.261876, 1.457922, -0.158868)",
        "(0.261915, 1.455806, -0.153687)",
        "(0.262002, 1.454919, -0.151059)",
        "(0.262312, 1.453357, -0.145667)",
        "(0.262433, 1.451958, -0.140067)",
        "(0.262621, 1.450926, -0.134480)",
        "(0.263057, 1.450536, -0.128906)",
        "(0.263397, 1.450516, -0.125966)",
        "(0.264032, 1.450629, -0.119847)",
        "(0.264560, 1.451278, -0.113823)",
        "(0.265273, 1.452756, -0.108168)",
        "(0.266193, 1.454908, -0.102491)",
        "(0.267151, 1.457597, -0.096718)",
        "(0.267570, 1.459139, -0.093925)",
        "(0.268309, 1.462642, -0.088663)",
        "(0.269085, 1.466626, -0.083789)",
        "(0.269866, 1.470799, -0.079188)",
        "(0.270227, 1.472995, -0.076983)",
        "(0.271003, 1.477730, -0.072876)",
        "(0.271700, 1.482992, -0.069122)",
        "(0.272318, 1.488620, -0.065629)",
        "(0.272912, 1.494503, -0.062351)",
        "(0.273096, 1.497530, -0.060815)",
        "(0.273497, 1.503829, -0.058038)",
        "(0.274149, 1.510484, -0.055641)",
        "(0.274910, 1.517330, -0.053290)",
        "(0.275659, 1.524137, -0.050960)",
        "(0.276090, 1.527534, -0.049867)",
        "(0.276816, 1.534341, -0.047807)",
        "(0.277208, 1.541191, -0.046014)",
        "(0.277797, 1.548276, -0.044807)",
        "(0.278707, 1.555395, -0.043952)",
        "(0.279127, 1.558850, -0.043558)",
        "(0.279702, 1.565558, -0.042850)",
        "(0.279998, 1.572330, -0.042765)",
        "(0.280489, 1.579221, -0.043500)",
        "(0.280957, 1.585944, -0.044663)",
        "(0.281159, 1.589063, -0.045250)",
        "(0.281669, 1.595070, -0.046725)",
        "(0.282219, 1.600850, -0.048816)",
        "(0.282322, 1.606282, -0.051483)",
        "(0.281781, 1.611317, -0.054638)",
        "(0.281511, 1.613724, -0.056411)",
        "(0.281173, 1.618269, -0.060034)",
        "(0.280902, 1.622412, -0.063820)",
        "(0.280799, 1.626190, -0.067995)",
        "(0.280490, 1.629891, -0.072660)",
        "(0.280198, 1.631614, -0.075295)",
        "(0.279656, 1.634671, -0.080461)",
        "(0.279416, 1.637210, -0.085680)",
        "(0.279204, 1.639325, -0.091043)",
        "(0.278891, 1.641055, -0.096630)",
        "(0.278796, 1.641786, -0.099465)",
        "(0.278801, 1.642890, -0.105386)",
        "(0.278859, 1.643722, -0.111735)",
        "(0.278611, 1.644167, -0.118274)",
        "(0.278177, 1.643851, -0.124708)",
        "(0.278015, 1.643301, -0.127823)",
        "(0.277635, 1.641847, -0.133995)",
        "(0.277119, 1.640025, -0.140161)",
        "(0.276520, 1.638027, -0.146386)",
        "(0.275938, 1.635711, -0.152526)",
        "(0.275684, 1.634351, -0.155509)",
        "(0.275192, 1.631207, -0.161112)",
        "(0.275032, 1.627313, -0.166086)",
        "(0.274889, 1.623048, -0.170647)",
        "(0.274582, 1.618252, -0.174548)",
        "(0.273999, 1.613068, -0.178024)",
        "(0.273720, 1.610280, -0.179557)",
        "(0.273391, 1.604599, -0.182514)",
        "(0.272923, 1.598932, -0.185342)",
        "(0.272573, 1.593077, -0.187955)",
        "(0.272477, 1.589999, -0.189134)",
        "(0.272195, 1.583580, -0.191085)",
        "(0.272016, 1.576759, -0.192669)",
        "(0.271831, 1.569609, -0.194318)",
        "(0.271464, 1.562076, -0.195906)",
        "(0.271304, 1.558222, -0.196679)",
        "(0.271065, 1.550140, -0.198073)",
        "(0.270964, 1.541514, -0.199228)",
        "(0.270703, 1.532185, -0.200134)",
        "(0.270288, 1.522364, -0.200665)",
        "(0.270120, 1.517321, -0.200840)",
        "(0.270052, 1.507332, -0.201108)",
        "(0.270092, 1.497323, -0.201008)",
        "(0.270104, 1.487168, -0.200415)",
        "(0.270177, 1.477098, -0.199379)",
        "(0.270252, 1.472204, -0.198644)",
        "(0.270215, 1.462750, -0.196797)",
        "(0.270155, 1.453649, -0.194334)",
        "(0.270594, 1.444815, -0.190812)",
        "(0.270648, 1.436500, -0.186464)",
        "(0.270383, 1.432638, -0.183993)",
        "(0.269675, 1.425550, -0.178810)",
        "(0.269112, 1.419714, -0.173094)",
        "(0.268857, 1.414852, -0.166638)",
        "(0.268679, 1.410921, -0.159535)",
        "(0.268542, 1.409486, -0.155646)",
        "(0.268477, 1.407735, -0.147497)",
        "(0.268799, 1.407681, -0.139047)",
        "(0.268884, 1.409138, -0.130373)",
        "(0.268983, 1.412436, -0.121912)",
        "(0.269095, 1.414985, -0.117967)",
        "(0.269572, 1.420969, -0.110418)",
        "(0.270536, 1.428046, -0.103061)",
        "(0.271419, 1.436049, -0.095893)",
        "(0.271740, 1.444612, -0.088755)",
        "(0.271894, 1.449150, -0.085423)",
        "(0.272461, 1.458436, -0.079433)",
        "(0.273065, 1.467743, -0.074236)",
        "(0.273211, 1.477074, -0.069922)",
        "(0.272932, 1.486227, -0.065965)",
        "(0.272824, 1.490729, -0.064094)",
        "(0.273487, 1.499552, -0.060768)",
        "(0.274516, 1.508068, -0.057822)",
        "(0.275046, 1.516158, -0.055170)",
        "(0.275059, 1.524205, -0.052941)",
        "(0.275235, 1.528019, -0.052016)",
        "(0.276074, 1.535371, -0.050387)",
        "(0.277074, 1.542708, -0.048708)",
        "(0.277447, 1.550071, -0.047013)",
        "(0.277242, 1.557599, -0.045691)",
        "(0.277471, 1.561550, -0.045505)",
        "(0.278372, 1.569611, -0.045574)",
        "(0.279072, 1.577239, -0.045351)",
        "(0.279499, 1.584500, -0.045411)",
        "(0.280545, 1.591731, -0.046494)",
        "(0.281229, 1.595364, -0.047550)",
        "(0.281754, 1.602354, -0.049925)",
        "(0.281356, 1.608831, -0.052403)",
        "(0.281435, 1.614939, -0.055433)",
        "(0.282176, 1.620708, -0.059245)",
        "(0.282400, 1.623359, -0.061295)",
        "(0.282180, 1.628367, -0.065588)",
        "(0.281626, 1.633094, -0.070479)",
        "(0.281200, 1.637494, -0.076100)",
        "(0.280791, 1.641212, -0.082025)",
        "(0.280611, 1.642723, -0.085006)",
        "(0.280448, 1.645459, -0.091136)",
        "(0.280275, 1.647788, -0.097666)",
        "(0.279987, 1.649554, -0.104791)",
        "(0.279672, 1.650373, -0.112157)",
        "(0.279408, 1.650122, -0.115560)",
        "(0.278929, 1.648814, -0.121930)",
        "(0.278652, 1.646574, -0.128361)",
        "(0.278126, 1.643293, -0.134961)",
        "(0.277131, 1.639030, -0.141661)",
        "(0.276368, 1.636360, -0.144863)",
        "(0.274907, 1.630214, -0.150837)",
        "(0.273552, 1.623400, -0.156476)",
        "(0.272126, 1.616244, -0.161777)",
        "(0.270390, 1.608735, -0.166365)",
        "(0.269402, 1.604813, -0.168291)",
        "(0.267439, 1.596921, -0.171742)",
        "(0.265553, 1.589146, -0.174763)",
        "(0.263871, 1.581639, -0.177134)",
        "(0.262209, 1.574456, -0.178786)",
        "(0.261515, 1.571019, -0.179340)",
        "(0.260299, 1.564401, -0.180244)",
        "(0.259178, 1.558194, -0.180815)",
        "(0.257973, 1.552162, -0.181060)",
        "(0.256822, 1.546439, -0.181212)",
        "(0.256564, 1.543694, -0.181172)",
        "(0.256214, 1.538213, -0.180912)",
        "(0.255500, 1.532696, -0.180468)",
        "(0.254554, 1.527388, -0.180122)",
        "(0.253586, 1.522417, -0.179862)",
        "(0.253249, 1.519987, -0.179715)",
        "(0.252760, 1.514950, -0.179250)",
        "(0.252472, 1.509863, -0.178477)",
        "(0.252014, 1.504681, -0.177195)",
        "(0.251381, 1.499201, -0.175298)",
        "(0.251113, 1.496330, -0.174192)",
        "(0.250397, 1.490489, -0.171653)",
        "(0.249689, 1.484718, -0.168579)",
        "(0.249085, 1.479083, -0.164911)",
        "(0.248392, 1.473636, -0.160535)",
        "(0.248038, 1.471122, -0.158024)",
        "(0.247378, 1.466624, -0.152880)",
        "(0.246622, 1.462883, -0.147668)",
        "(0.245757, 1.459948, -0.142362)",
        "(0.245033, 1.457921, -0.136595)",
        "(0.244753, 1.457208, -0.133350)",
        "(0.244298, 1.456083, -0.126426)",
        "(0.244127, 1.455884, -0.119568)",
        "(0.244212, 1.456816, -0.113266)",
        "(0.244373, 1.458694, -0.107195)",
        "(0.244508, 1.459836, -0.104216)",
        "(0.245105, 1.462750, -0.098518)",
        "(0.245861, 1.466304, -0.093129)",
        "(0.246710, 1.470679, -0.088332)",
        "(0.247304, 1.475727, -0.084248)",
        "(0.247484, 1.478416, -0.082359)",
        "(0.248042, 1.483897, -0.078684)",
        "(0.248878, 1.489715, -0.075315)",
        "(0.249771, 1.495914, -0.072183)",
        "(0.250600, 1.502382, -0.069375)",
        "(0.250987, 1.505711, -0.068115)",
        "(0.251805, 1.512460, -0.065684)",
        "(0.252930, 1.519370, -0.063482)",
        "(0.254053, 1.526368, -0.061467)",
        "(0.254864, 1.533390, -0.059485)",
        "(0.255482, 1.536895, -0.058602)",
        "(0.257056, 1.543957, -0.057164)",
        "(0.258745, 1.550976, -0.056010)",
        "(0.260307, 1.557806, -0.054900)",
        "(0.261627, 1.564355, -0.053884)",
        "(0.262329, 1.567488, -0.053527)",
        "(0.263899, 1.573675, -0.053132)",
        "(0.265731, 1.579556, -0.053127)",
        "(0.267189, 1.585140, -0.053314)",
        "(0.268443, 1.590271, -0.054050)",
        "(0.269088, 1.592696, -0.054578)",
        "(0.270420, 1.597263, -0.055843)",
        "(0.271592, 1.601565, -0.057717)",
        "(0.272692, 1.605544, -0.060236)",
        "(0.273546, 1.609113, -0.063146)",
        "(0.273958, 1.610575, -0.064868)",
        "(0.274783, 1.613227, -0.068310)",
        "(0.275356, 1.615137, -0.072136)",
        "(0.275770, 1.616809, -0.076454)",
        "(0.275941, 1.618088, -0.081525)",
        "(0.275992, 1.618517, -0.084190)",
        "(0.276139, 1.618914, -0.089584)",
        "(0.276387, 1.618568, -0.095041)",
        "(0.276527, 1.617449, -0.100448)",
        "(0.276305, 1.615823, -0.105915)",
        "(0.276110, 1.614861, -0.108763)",
        "(0.275775, 1.612901, -0.114665)",
        "(0.275206, 1.610899, -0.120571)",
        "(0.274553, 1.608676, -0.126159)",
        "(0.274270, 1.606260, -0.131564)",
        "(0.274490, 1.604887, -0.134182)",
        "(0.274701, 1.601826, -0.139120)",
        "(0.274165, 1.598315, -0.143514)",
        "(0.273876, 1.594895, -0.147956)",
        "(0.274016, 1.591138, -0.152228)",
        "(0.274134, 1.589099, -0.154229)",
        "(0.274122, 1.584620, -0.157850)",
        "(0.273590, 1.579830, -0.161069)",
        "(0.272994, 1.574910, -0.164199)",
        "(0.272818, 1.569752, -0.167126)",
        "(0.272803, 1.567042, -0.168351)",
        "(0.272423, 1.561443, -0.170442)",
        "(0.271684, 1.555495, -0.171976)",
        "(0.271093, 1.549761, -0.173297)",
        "(0.270834, 1.544195, -0.174344)",
        "(0.270717, 1.541352, -0.174756)",
        "(0.270546, 1.535564, -0.175420)",
        "(0.270341, 1.529804, -0.175740)",
        "(0.269965, 1.524171, -0.175497)",
        "(0.269318, 1.518467, -0.174652)",
        "(0.268969, 1.515549, -0.174014)",
        "(0.268569, 1.509876, -0.172663)",
        "(0.268347, 1.504505, -0.171052)",
        "(0.267906, 1.499237, -0.168813)",
        "(0.267213, 1.493866, -0.165805)",
        "(0.266937, 1.491431, -0.164178)",
        "(0.266342, 1.486789, -0.160732)",
        "(0.265843, 1.482428, -0.156932)",
        "(0.265735, 1.478800, -0.152941)",
        "(0.265515, 1.475893, -0.148547)",
        "(0.265188, 1.474654, -0.146011)",
        "(0.264423, 1.472774, -0.140656)",
        "(0.264083, 1.472057, -0.135181)",
        "(0.264000, 1.472419, -0.129715)",
        "(0.263939, 1.473778, -0.124021)",
        "(0.263966, 1.474905, -0.121009)",
        "(0.264312, 1.477748, -0.114863)",
        "(0.264836, 1.481384, -0.108772)",
        "(0.265270, 1.485992, -0.103065)",
        "(0.265253, 1.491488, -0.097519)",
        "(0.265160, 1.494545, -0.094760)",
        "(0.265171, 1.501049, -0.089380)",
        "(0.265458, 1.507902, -0.084317)",
        "(0.265832, 1.515099, -0.079677)",
        "(0.266337, 1.522579, -0.075445)",
        "(0.266523, 1.526313, -0.073434)",
        "(0.266682, 1.533617, -0.069709)",
        "(0.266769, 1.540833, -0.066698)",
        "(0.267102, 1.548053, -0.064426)",
        "(0.267573, 1.555063, -0.062524)",
        "(0.268006, 1.558467, -0.061702)",
        "(0.268913, 1.565009, -0.060101)",
        "(0.269661, 1.571093, -0.058501)",
        "(0.270490, 1.576966, -0.057151)",
        "(0.271259, 1.582897, -0.056344)",
        "(0.271604, 1.585833, -0.056131)",
        "(0.272220, 1.591508, -0.055804)",
        "(0.272742, 1.596868, -0.055576)",
        "(0.273130, 1.601864, -0.055475)",
        "(0.273604, 1.606710, -0.055594)",
        "(0.273942, 1.609103, -0.055805)",
        "(0.274596, 1.613878, -0.056611)",
        "(0.275069, 1.618420, -0.057784)",
        "(0.275571, 1.622640, -0.059139)",
        "(0.275892, 1.626716, -0.060969)",
        "(0.275994, 1.628756, -0.062182)",
        "(0.276020, 1.632720, -0.065026)",
        "(0.275917, 1.636252, -0.068126)",
        "(0.276067, 1.639416, -0.071547)",
        "(0.276057, 1.642390, -0.075527)",
        "(0.276068, 1.643826, -0.077765)",
        "(0.276084, 1.646526, -0.082456)",
        "(0.276227, 1.648655, -0.087377)",
        "(0.276761, 1.650064, -0.092565)",
        "(0.277108, 1.650961, -0.098045)",
        "(0.277231, 1.651271, -0.100888)",
        "(0.277406, 1.651415, -0.106717)",
        "(0.277312, 1.650756, -0.112427)",
        "(0.277259, 1.649335, -0.118154)",
        "(0.277219, 1.647400, -0.123933)",
        "(0.277098, 1.646159, -0.126756)",
        "(0.276724, 1.643168, -0.132205)",
        "(0.276703, 1.639312, -0.137402)",
        "(0.276746, 1.634531, -0.142588)",
        "(0.276663, 1.628881, -0.147754)",
        "(0.276582, 1.625779, -0.150276)",
        "(0.276062, 1.619099, -0.155010)",
        "(0.275581, 1.611510, -0.159105)",
        "(0.275251, 1.603330, -0.162540)",
        "(0.274940, 1.594759, -0.165112)",
        "(0.274622, 1.590345, -0.166075)",
        "(0.273589, 1.581387, -0.167735)",
        "(0.272180, 1.572390, -0.169044)",
        "(0.271123, 1.563553, -0.170025)",
        "(0.270094, 1.554924, -0.170681)",
        "(0.269449, 1.550696, -0.170775)",
        "(0.268099, 1.542459, -0.170644)",
        "(0.266937, 1.534771, -0.170443)",
        "(0.266110, 1.527583, -0.170123)",
        "(0.265459, 1.520559, -0.169305)",
        "(0.265141, 1.517152, -0.168700)",
        "(0.264437, 1.510596, -0.167242)",
        "(0.263994, 1.504288, -0.165266)",
        "(0.263743, 1.498254, -0.162535)",
        "(0.263244, 1.492650, -0.159255)",
        "(0.262928, 1.490005, -0.157549)",
        "(0.262595, 1.485361, -0.153885)",
        "(0.262516, 1.481293, -0.149843)",
        "(0.262181, 1.477857, -0.145155)",
        "(0.261800, 1.474916, -0.140188)",
        "(0.261644, 1.473906, -0.137582)",
        "(0.261430, 1.472199, -0.132245)",
        "(0.261266, 1.471269, -0.126472)",
        "(0.261393, 1.471384, -0.120340)",
        "(0.261625, 1.472440, -0.113970)",
        "(0.261706, 1.473339, -0.110744)",
        "(0.261865, 1.475754, -0.104387)",
        "(0.262268, 1.479323, -0.098423)",
        "(0.262787, 1.483848, -0.092933)",
        "(0.263363, 1.489016, -0.087791)",
        "(0.263590, 1.491789, -0.085381)",
        "(0.263983, 1.497532, -0.080803)",
        "(0.264371, 1.503855, -0.076806)",
        "(0.265154, 1.510411, -0.073287)",
        "(0.266286, 1.517234, -0.070326)",
        "(0.266784, 1.520575, -0.068834)",
        "(0.267475, 1.527206, -0.066004)",
        "(0.267718, 1.533777, -0.063463)",
        "(0.268067, 1.540441, -0.061471)",
        "(0.268656, 1.547139, -0.059831)",
        "(0.268861, 1.550452, -0.059104)",
        "(0.269182, 1.557040, -0.057759)",
        "(0.269354, 1.563507, -0.056693)",
        "(0.269680, 1.569916, -0.055838)",
        "(0.270087, 1.576403, -0.055458)",
        "(0.270267, 1.579611, -0.055438)",
        "(0.270367, 1.586000, -0.055564)",
        "(0.270546, 1.592322, -0.055823)",
        "(0.271163, 1.598648, -0.056473)",
        "(0.272203, 1.604876, -0.057527)",
        "(0.272761, 1.607848, -0.058061)",
        "(0.273786, 1.613490, -0.059097)",
        "(0.274811, 1.619048, -0.060560)",
        "(0.276031, 1.624552, -0.062756)",
        "(0.277343, 1.629853, -0.065619)",
        "(0.277804, 1.632172, -0.067100)",
        "(0.278355, 1.636089, -0.069813)",
        "(0.279003, 1.639481, -0.073068)",
        "(0.279719, 1.642596, -0.077232)",
        "(0.280511, 1.645460, -0.082277)",
        "(0.280805, 1.646616, -0.085020)",
        "(0.281269, 1.648248, -0.090541)",
        "(0.281768, 1.648983, -0.096204)",
        "(0.281919, 1.648713, -0.101848)",
        "(0.281790, 1.647544, -0.107359)",
        "(0.281634, 1.646658, -0.110148)",
        "(0.281116, 1.644546, -0.115814)",
        "(0.280729, 1.641955, -0.121638)",
        "(0.280442, 1.638807, -0.127513)",
        "(0.280004, 1.635136, -0.133208)",
        "(0.279877, 1.633040, -0.135789)",
        "(0.279696, 1.628342, -0.140426)",
        "(0.279433, 1.623103, -0.144464)",
        "(0.279120, 1.617852, -0.148133)",
        "(0.278678, 1.612365, -0.151237)",
        "(0.278419, 1.609226, -0.152545)",
        "(0.278216, 1.603549, -0.154743)",
        "(0.278243, 1.597879, -0.156609)",
        "(0.277967, 1.592046, -0.158004)",
        "(0.277394, 1.586062, -0.159182)",
        "(0.277075, 1.583068, -0.159833)",
        "(0.276668, 1.577172, -0.161126)",
        "(0.276445, 1.571353, -0.161979)",
        "(0.276164, 1.565413, -0.162364)",
        "(0.275656, 1.559422, -0.162535)",
        "(0.275446, 1.556508, -0.162583)",
        "(0.275133, 1.550761, -0.162438)",
        "(0.274613, 1.544836, -0.161817)",
        "(0.273958, 1.538789, -0.160894)",
        "(0.273577, 1.532867, -0.159714)",
        "(0.273357, 1.529920, -0.158835)",
        "(0.272418, 1.524038, -0.156681)",
        "(0.271264, 1.518516, -0.154500)",
        "(0.270437, 1.513514, -0.152325)",
        "(0.269640, 1.508868, -0.149440)",
        "(0.269161, 1.506651, -0.147561)",
        "(0.268232, 1.502455, -0.143399)",
        "(0.267430, 1.498853, -0.138996)",
        "(0.266738, 1.495816, -0.134530)",
        "(0.266044, 1.493301, -0.130072)",
        "(0.265667, 1.492283, -0.127745)",
        "(0.264982, 1.490587, -0.122807)",
        "(0.264666, 1.489646, -0.117698)",
        "(0.264533, 1.489511, -0.112574)",
        "(0.264245, 1.490337, -0.107652)",
        "(0.264024, 1.491215, -0.105378)",
        "(0.263760, 1.493742, -0.101207)",
        "(0.264036, 1.497213, -0.097283)",
        "(0.264339, 1.501515, -0.093331)",
        "(0.264679, 1.506610, -0.089391)",
        "(0.264948, 1.509515, -0.087617)",
        "(0.265714, 1.515642, -0.084435)",
        "(0.266569, 1.522012, -0.081494)",
        "(0.267448, 1.528573, -0.078700)",
        "(0.268096, 1.535117, -0.075929)",
        "(0.268346, 1.538375, -0.074572)",
        "(0.269111, 1.544969, -0.072091)",
        "(0.270364, 1.551625, -0.069984)",
        "(0.271487, 1.558251, -0.068178)",
        "(0.272265, 1.564859, -0.066579)",
        "(0.272617, 1.568126, -0.065814)",
        "(0.273158, 1.574539, -0.064470)",
        "(0.273891, 1.580904, -0.063505)",
        "(0.274762, 1.587249, -0.062846)",
        "(0.275526, 1.593310, -0.062004)",
        "(0.275862, 1.596219, -0.061541)",
        "(0.276221, 1.601959, -0.060644)",
        "(0.276428, 1.607571, -0.059905)",
        "(0.276973, 1.613036, -0.059647)",
        "(0.277394, 1.618441, -0.059625)",
        "(0.277508, 1.621077, -0.059680)",
        "(0.277658, 1.626194, -0.059958)",
        "(0.277692, 1.631261, -0.061011)",
        "(0.277973, 1.636163, -0.062847)",
        "(0.278097, 1.640659, -0.064959)",
        "(0.278042, 1.642710, -0.066114)",
        "(0.277671, 1.646592, -0.068817)",
        "(0.277003, 1.650563, -0.072306)",
        "(0.276524, 1.654789, -0.076732)",
        "(0.275920, 1.658547, -0.081345)",
        "(0.275700, 1.660079, -0.083664)",
        "(0.275781, 1.662725, -0.088596)",
        "(0.275998, 1.664995, -0.094239)",
        "(0.276072, 1.666898, -0.100596)",
        "(0.276125, 1.668101, -0.107368)",
        "(0.276103, 1.668136, -0.110603)",
        "(0.276144, 1.667588, -0.117054)",
        "(0.276054, 1.666121, -0.123805)",
        "(0.275612, 1.664141, -0.130605)",
        "(0.275002, 1.661432, -0.137197)",
        "(0.274727, 1.659674, -0.140359)",
        "(0.274147, 1.655437, -0.146234)",
        "(0.273801, 1.650403, -0.151704)",
        "(0.273759, 1.644690, -0.156946)",
        "(0.273484, 1.638115, -0.161632)",
        "(0.273269, 1.634369, -0.163794)",
        "(0.272890, 1.626115, -0.167886)",
        "(0.272225, 1.617186, -0.171542)",
        "(0.271142, 1.607901, -0.174721)",
        "(0.270114, 1.598073, -0.176922)",
        "(0.269680, 1.592984, -0.177717)",
        "(0.269084, 1.582453, -0.178486)",
        "(0.268256, 1.571861, -0.178354)",
        "(0.266962, 1.561194, -0.177326)",
        "(0.266048, 1.551136, -0.176317)",
        "(0.265939, 1.546557, -0.175559)",
        "(0.265465, 1.537573, -0.173369)",
        "(0.264182, 1.529048, -0.170167)",
        "(0.262732, 1.521279, -0.166569)",
        "(0.261780, 1.514523, -0.162931)",
        "(0.261581, 1.511511, -0.161022)",
        "(0.261086, 1.505732, -0.156498)",
        "(0.260495, 1.500507, -0.151025)",
        "(0.259820, 1.496036, -0.145144)",
        "(0.259245, 1.492402, -0.139345)",
        "(0.259094, 1.491457, -0.136458)",
        "(0.258759, 1.489794, -0.130747)",
        "(0.258567, 1.488924, -0.124790)",
        "(0.258716, 1.488976, -0.118975)",
        "(0.259134, 1.489991, -0.113466)",
        "(0.259365, 1.490818, -0.110751)",
        "(0.259956, 1.492708, -0.105322)",
        "(0.260467, 1.495060, -0.099842)",
        "(0.260900, 1.497701, -0.094459)",
        "(0.261509, 1.500894, -0.089310)",
        "(0.262001, 1.502695, -0.086835)",
        "(0.263206, 1.506591, -0.082076)",
        "(0.264440, 1.510993, -0.077700)",
        "(0.265418, 1.515846, -0.073612)",
        "(0.266477, 1.521138, -0.070066)",
        "(0.267085, 1.523803, -0.068413)",
        "(0.268452, 1.529527, -0.065822)",
        "(0.269496, 1.535438, -0.063367)",
        "(0.270322, 1.541588, -0.061153)",
        "(0.271233, 1.547749, -0.059197)",
        "(0.271778, 1.550841, -0.058318)",
        "(0.272957, 1.557010, -0.056849)",
        "(0.273892, 1.563095, -0.055564)",
        "(0.274554, 1.569181, -0.054404)",
        "(0.275209, 1.575161, -0.053440)",
        "(0.275623, 1.578098, -0.053123)",
        "(0.276576, 1.584001, -0.052727)",
        "(0.277275, 1.589824, -0.052381)",
        "(0.278018, 1.595464, -0.051997)",
        "(0.278675, 1.601057, -0.051507)",
        "(0.279006, 1.603866, -0.051410)",
        "(0.279671, 1.609554, -0.051717)",
        "(0.279865, 1.615218, -0.052424)",
        "(0.279998, 1.620573, -0.053355)",
        "(0.280060, 1.625274, -0.054643)",
        "(0.280172, 1.627435, -0.055488)",
        "(0.280629, 1.631611, -0.057699)",
        "(0.280861, 1.635365, -0.060413)",
        "(0.280578, 1.638631, -0.063547)",
        "(0.279953, 1.641733, -0.067560)",
        "(0.279908, 1.643084, -0.069768)",
        "(0.280121, 1.645601, -0.074565)",
        "(0.280615, 1.647707, -0.079708)",
        "(0.281310, 1.649426, -0.085156)",
        "(0.281768, 1.650803, -0.091014)",
        "(0.281878, 1.651274, -0.094052)",
        "(0.281840, 1.651843, -0.100161)",
        "(0.281737, 1.651835, -0.106357)",
        "(0.281678, 1.651216, -0.112573)",
        "(0.281514, 1.649986, -0.118707)",
        "(0.281386, 1.649077, -0.121697)",
        "(0.280893, 1.646568, -0.127263)",
        "(0.280277, 1.643399, -0.132519)",
        "(0.279899, 1.639980, -0.137734)",
        "(0.279702, 1.636200, -0.142804)",
        "(0.279610, 1.634047, -0.145206)",
        "(0.279376, 1.629286, -0.149655)",
        "(0.279281, 1.624011, -0.153581)",
        "(0.279122, 1.618261, -0.156774)",
        "(0.278774, 1.612034, -0.159294)",
        "(0.278558, 1.608797, -0.160381)",
        "(0.278019, 1.602243, -0.162322)",
        "(0.277207, 1.595570, -0.163880)",
        "(0.276313, 1.588725, -0.165049)",
        "(0.275589, 1.581789, -0.165726)",
        "(0.275291, 1.578334, -0.165791)",
        "(0.274766, 1.571484, -0.165563)",
        "(0.274094, 1.564698, -0.164952)",
        "(0.273709, 1.558180, -0.164361)",
        "(0.273409, 1.551849, -0.163660)",
        "(0.273275, 1.548754, -0.163125)",
        "(0.272817, 1.542524, -0.161668)",
        "(0.272108, 1.536315, -0.159738)",
        "(0.271576, 1.530418, -0.157347)",
        "(0.270932, 1.524925, -0.154888)",
        "(0.270596, 1.522385, -0.153630)",
        "(0.269842, 1.517629, -0.150936)",
        "(0.269019, 1.513362, -0.147696)",
        "(0.268084, 1.509530, -0.143715)",
        "(0.267450, 1.506215, -0.139039)",
        "(0.267256, 1.504839, -0.136456)",
        "(0.267027, 1.502656, -0.131201)",
        "(0.266564, 1.501132, -0.125743)",
        "(0.265929, 1.500151, -0.119919)",
        "(0.265686, 1.499954, -0.113965)",
        "(0.265712, 1.500090, -0.111042)",
        "(0.265865, 1.501083, -0.105223)",
        "(0.266074, 1.502981, -0.099627)",
        "(0.266224, 1.505455, -0.094292)",
        "(0.266446, 1.508821, -0.089515)",
        "(0.266597, 1.510764, -0.087310)",
        "(0.266969, 1.514801, -0.082954)",
        "(0.267600, 1.519193, -0.078967)",
        "(0.268169, 1.523737, -0.075357)",
        "(0.268498, 1.528513, -0.072185)",
        "(0.268598, 1.531045, -0.070812)",
        "(0.268814, 1.536412, -0.068448)",
        "(0.269257, 1.542132, -0.066579)",
        "(0.269838, 1.548173, -0.064882)",
        "(0.270325, 1.554480, -0.063271)",
        "(0.270493, 1.557725, -0.062574)",
        "(0.270781, 1.564551, -0.061532)",
        "(0.271423, 1.571612, -0.060680)",
        "(0.272475, 1.578786, -0.060020)",
        "(0.273384, 1.585965, -0.059489)",
        "(0.273750, 1.589544, -0.059317)",
        "(0.274279, 1.596663, -0.059100)",
        "(0.274881, 1.603710, -0.059164)",
        "(0.275994, 1.610588, -0.059635)",
        "(0.277069, 1.617053, -0.060143)",
        "(0.277521, 1.620086, -0.060429)",
        "(0.278348, 1.625872, -0.061140)",
        "(0.279041, 1.631432, -0.062347)",
        "(0.279649, 1.636855, -0.064215)",
        "(0.280251, 1.642068, -0.066648)",
        "(0.280569, 1.644441, -0.067943)",
        "(0.281367, 1.648844, -0.070525)",
        "(0.282354, 1.652792, -0.073463)",
        "(0.283142, 1.656469, -0.076731)",
        "(0.283646, 1.659701, -0.080571)",
        "(0.283775, 1.661141, -0.082697)",
        "(0.284048, 1.663533, -0.087102)",
        "(0.284310, 1.665245, -0.091890)",
        "(0.284544, 1.666497, -0.097086)",
        "(0.284595, 1.667096, -0.102489)",
        "(0.284571, 1.667034, -0.105218)",
        "(0.284353, 1.666291, -0.110739)",
        "(0.283982, 1.664547, -0.116206)",
        "(0.283344, 1.662145, -0.121766)",
        "(0.282603, 1.659185, -0.127478)",
        "(0.282236, 1.657390, -0.130280)",
        "(0.281584, 1.653268, -0.135657)",
        "(0.280774, 1.648327, -0.140456)",
        "(0.279615, 1.642799, -0.144598)",
        "(0.278347, 1.637021, -0.148396)",
        "(0.277727, 1.634036, -0.150160)",
        "(0.276616, 1.627692, -0.153121)",
        "(0.275695, 1.621084, -0.155529)",
        "(0.275021, 1.614337, -0.157463)",
        "(0.274659, 1.607636, -0.159207)",
        "(0.274388, 1.604363, -0.159935)",
        "(0.273468, 1.597900, -0.160941)",
        "(0.272539, 1.591548, -0.161466)",
        "(0.272082, 1.585456, -0.161695)",
        "(0.272254, 1.579552, -0.161682)",
        "(0.272311, 1.576586, -0.161470)",
        "(0.272072, 1.570483, -0.160678)",
        "(0.271592, 1.564187, -0.159886)",
        "(0.271531, 1.557899, -0.159180)",
        "(0.271715, 1.551555, -0.157942)",
        "(0.271572, 1.548225, -0.157024)",
        "(0.270841, 1.541393, -0.154807)",
        "(0.270219, 1.534778, -0.152312)",
        "(0.269851, 1.528692, -0.149561)",
        "(0.269259, 1.523063, -0.146814)",
        "(0.268777, 1.520364, -0.145363)",
        "(0.267735, 1.515136, -0.142089)",
        "(0.266604, 1.510231, -0.138164)",
        "(0.265600, 1.505836, -0.133681)",
        "(0.264818, 1.502462, -0.128670)",
        "(0.264523, 1.501101, -0.126083)",
        "(0.264125, 1.499160, -0.120520)",
        "(0.263861, 1.498125, -0.114563)",
        "(0.263919, 1.498031, -0.108407)",
        "(0.264151, 1.498868, -0.102236)",
        "(0.264424, 1.499741, -0.099195)",
        "(0.265054, 1.502046, -0.093320)",
        "(0.265542, 1.505032, -0.087648)",
        "(0.266065, 1.508723, -0.082346)",
        "(0.266654, 1.513205, -0.077612)",
        "(0.266981, 1.515602, -0.075364)",
        "(0.267853, 1.520789, -0.071206)",
        "(0.268863, 1.526366, -0.067609)",
        "(0.269723, 1.532257, -0.064412)",
        "(0.270288, 1.538388, -0.061461)",
        "(0.270572, 1.541507, -0.060066)",
        "(0.271217, 1.547693, -0.057432)",
        "(0.272072, 1.553915, -0.055099)",
        "(0.272828, 1.560500, -0.053113)",
        "(0.273048, 1.566608, -0.051396)",
        "(0.272946, 1.569633, -0.050623)",
        "(0.272784, 1.575818, -0.049286)",
        "(0.273083, 1.582234, -0.048408)",
        "(0.273374, 1.588904, -0.047725)",
        "(0.273462, 1.595667, -0.047095)",
        "(0.273509, 1.599030, -0.046854)",
        "(0.273769, 1.605860, -0.046721)",
        "(0.274213, 1.612675, -0.047128)",
        "(0.274272, 1.619433, -0.048009)",
        "(0.274023, 1.626047, -0.049280)",
        "(0.273844, 1.629193, -0.050084)",
        "(0.273516, 1.635118, -0.051908)",
        "(0.273351, 1.640682, -0.054378)",
        "(0.272889, 1.645945, -0.057373)",
        "(0.271858, 1.650755, -0.060878)",
        "(0.271318, 1.652961, -0.062891)",
        "(0.270439, 1.656959, -0.067129)",
        "(0.270025, 1.660182, -0.071634)",
        "(0.270093, 1.662987, -0.076654)",
        "(0.270442, 1.665325, -0.082268)",
        "(0.270664, 1.666324, -0.085260)",
        "(0.271036, 1.667756, -0.091653)",
        "(0.271109, 1.668352, -0.098244)",
        "(0.271095, 1.667714, -0.104724)",
        "(0.271404, 1.665943, -0.111240)",
        "(0.271595, 1.664653, -0.114571)",
        "(0.271540, 1.661579, -0.121349)",
        "(0.271262, 1.657652, -0.128331)",
        "(0.271149, 1.652802, -0.135082)",
        "(0.271081, 1.646736, -0.140990)",
        "(0.270862, 1.643249, -0.143512)",
        "(0.270277, 1.635776, -0.148059)",
        "(0.269985, 1.627827, -0.152377)",
        "(0.269877, 1.619735, -0.156397)",
        "(0.269051, 1.611326, -0.159677)",
        "(0.268393, 1.607078, -0.161045)",
        "(0.267225, 1.598746, -0.163520)",
        "(0.266479, 1.590794, -0.165820)",
        "(0.266089, 1.583409, -0.167900)",
        "(0.265581, 1.576348, -0.169433)",
        "(0.265256, 1.572870, -0.169923)",
        "(0.264471, 1.566041, -0.170738)",
        "(0.263766, 1.559540, -0.171568)",
        "(0.263512, 1.553262, -0.172537)",
        "(0.263730, 1.546945, -0.173232)",
        "(0.263844, 1.543717, -0.173248)",
        "(0.263689, 1.537007, -0.172594)",
        "(0.263241, 1.530246, -0.171542)",
        "(0.262789, 1.523603, -0.170436)",
        "(0.262581, 1.517173, -0.169174)",
        "(0.262532, 1.514051, -0.168380)",
        "(0.261841, 1.507818, -0.166367)",
        "(0.260817, 1.501622, -0.163628)",
        "(0.260085, 1.495801, -0.160318)",
        "(0.259530, 1.490619, -0.156612)",
        "(0.259122, 1.488252, -0.154508)",
        "(0.258375, 1.483849, -0.149867)",
        "(0.257711, 1.480097, -0.144796)",
        "(0.257210, 1.477130, -0.139268)",
        "(0.256938, 1.475398, -0.133272)",
        "(0.256939, 1.475039, -0.130048)",
        "(0.257125, 1.475036, -0.123324)",
        "(0.257776, 1.476113, -0.116418)",
        "(0.258764, 1.478137, -0.109567)",
        "(0.259882, 1.480962, -0.102667)",
        "(0.260409, 1.482615, -0.099194)",
        "(0.261613, 1.486700, -0.092502)",
        "(0.263146, 1.491255, -0.086137)",
        "(0.265011, 1.496329, -0.080185)",
        "(0.266675, 1.501575, -0.074732)",
        "(0.267310, 1.504331, -0.072300)",
        "(0.268280, 1.510104, -0.067929)",
        "(0.269272, 1.515991, -0.063923)",
        "(0.270127, 1.521964, -0.060428)",
        "(0.271064, 1.528219, -0.057594)",
        "(0.271541, 1.531454, -0.056333)",
        "(0.272274, 1.538157, -0.054110)",
        "(0.272820, 1.545071, -0.052172)",
        "(0.273658, 1.552234, -0.050430)",
        "(0.274597, 1.559686, -0.049142)",
        "(0.275033, 1.563564, -0.048696)",
        "(0.276077, 1.571437, -0.048175)",
        "(0.277255, 1.579148, -0.048110)",
        "(0.277953, 1.586560, -0.048387)",
        "(0.278003, 1.593533, -0.049212)",
        "(0.278086, 1.596949, -0.049957)",
        "(0.278461, 1.603642, -0.052127)",
        "(0.278721, 1.609979, -0.054907)",
        "(0.278917, 1.615870, -0.058192)",
        "(0.279303, 1.621217, -0.061967)",
        "(0.279609, 1.623664, -0.064089)",
        "(0.280192, 1.628134, -0.068560)",
        "(0.280670, 1.632050, -0.073529)",
        "(0.281140, 1.635491, -0.079101)",
        "(0.281829, 1.638357, -0.085226)",
        "(0.282186, 1.639550, -0.088489)",
        "(0.282615, 1.641562, -0.095183)",
        "(0.282708, 1.642851, -0.101936)",
        "(0.282669, 1.643180, -0.108533)",
        "(0.282790, 1.642687, -0.115271)",
        "(0.282926, 1.642281, -0.118834)",
        "(0.283215, 1.640857, -0.126267)",
        "(0.282995, 1.638643, -0.133396)",
        "(0.282538, 1.635122, -0.140036)",
        "(0.282255, 1.630858, -0.146378)",
        "(0.282087, 1.628318, -0.149331)",
        "(0.281427, 1.622789, -0.154925)",
        "(0.280631, 1.616421, -0.159965)",
        "(0.280044, 1.609176, -0.164387)",
        "(0.279699, 1.601341, -0.168073)",
        "(0.279466, 1.597211, -0.169671)",
        "(0.278873, 1.588638, -0.172497)",
        "(0.278485, 1.579820, -0.174553)",
        "(0.278184, 1.570796, -0.175692)",
        "(0.277982, 1.561401, -0.176083)",
        "(0.277743, 1.556673, -0.176135)",
        "(0.276885, 1.547389, -0.176312)",
        "(0.275920, 1.538563, -0.176453)",
        "(0.274811, 1.530023, -0.176229)",
        "(0.273695, 1.521542, -0.175478)",
        "(0.273168, 1.517302, -0.174849)",
        "(0.271877, 1.509055, -0.173308)",
        "(0.270666, 1.501641, -0.171637)",
        "(0.269349, 1.495037, -0.169822)",
        "(0.267944, 1.488765, -0.167143)",
        "(0.267209, 1.485719, -0.165308)",
        "(0.265850, 1.479928, -0.161092)",
        "(0.265111, 1.475086, -0.156599)",
        "(0.264654, 1.471339, -0.152148)",
        "(0.264349, 1.470002, -0.149748)",
        "(0.263562, 1.467205, -0.144697)",
        "(0.262775, 1.465055, -0.138986)",
        "(0.262473, 1.463734, -0.132971)",
        "(0.262434, 1.463475, -0.127137)",
        "(0.262445, 1.464143, -0.121488)",
        "(0.262492, 1.464723, -0.118684)",
        "(0.262866, 1.466561, -0.113122)",
        "(0.263467, 1.469118, -0.107767)",
        "(0.264257, 1.472409, -0.102430)",
        "(0.265066, 1.476100, -0.097705)",
        "(0.265446, 1.478200, -0.095538)",
        "(0.265841, 1.482719, -0.091317)",
        "(0.265966, 1.487763, -0.087259)",
        "(0.266313, 1.493482, -0.083400)",
        "(0.266924, 1.499930, -0.079638)",
        "(0.267258, 1.503365, -0.077741)",
        "(0.267832, 1.510529, -0.073996)",
        "(0.268136, 1.518242, -0.070480)",
        "(0.268556, 1.526467, -0.067318)",
        "(0.269288, 1.535081, -0.064607)",
        "(0.269579, 1.539469, -0.063377)",
        "(0.269944, 1.548288, -0.061128)",
        "(0.269827, 1.557191, -0.059133)",
        "(0.269660, 1.566200, -0.057631)",
        "(0.270094, 1.575401, -0.056876)",
        "(0.270460, 1.579966, -0.056678)",
        "(0.271080, 1.588882, -0.056323)",
        "(0.271726, 1.597535, -0.056133)",
        "(0.272482, 1.606051, -0.056396)",
        "(0.273805, 1.614406, -0.057346)",
        "(0.274740, 1.618465, -0.058173)",
        "(0.276580, 1.626057, -0.059959)",
        "(0.278246, 1.632857, -0.061835)",
        "(0.279649, 1.639000, -0.064139)",
        "(0.280571, 1.644607, -0.067162)",
        "(0.280873, 1.647209, -0.069018)",
        "(0.281518, 1.652233, -0.073215)",
        "(0.281946, 1.656798, -0.077794)",
        "(0.282180, 1.660939, -0.082733)",
        "(0.282477, 1.664467, -0.087955)",
        "(0.282828, 1.665918, -0.090712)",
        "(0.283822, 1.668451, -0.096642)",
        "(0.284708, 1.670535, -0.103138)",
        "(0.285197, 1.671996, -0.110074)",
        "(0.285628, 1.672338, -0.117144)",
        "(0.285898, 1.672112, -0.120577)",
        "(0.286336, 1.670594, -0.127369)",
        "(0.286441, 1.668019, -0.134100)",
        "(0.286056, 1.664755, -0.141026)",
        "(0.285596, 1.660769, -0.148132)",
        "(0.285445, 1.658373, -0.151652)",
        "(0.285239, 1.652966, -0.158349)",
        "(0.284923, 1.646668, -0.164254)",
        "(0.284803, 1.639820, -0.169624)",
        "(0.284718, 1.632705, -0.174836)",
        "(0.284792, 1.629007, -0.177445)",
        "(0.285017, 1.621310, -0.182431)",
        "(0.284948, 1.613134, -0.186700)",
        "(0.284749, 1.604538, -0.190313)",
        "(0.284819, 1.600055, -0.191968)",
        "(0.285357, 1.591209, -0.195306)",
        "(0.286109, 1.582218, -0.197966)",
        "(0.285856, 1.572792, -0.199529)",
        "(0.285048, 1.562923, -0.200166)",
        "(0.284934, 1.553198, -0.200571)",
        "(0.285120, 1.548521, -0.200810)",
        "(0.285267, 1.539434, -0.201042)",
        "(0.284210, 1.530272, -0.200617)",
        "(0.282380, 1.521154, -0.199508)",
        "(0.280969, 1.512564, -0.198196)",
        "(0.280612, 1.508583, -0.197439)",
        "(0.279647, 1.501049, -0.195616)",
        "(0.278371, 1.494091, -0.193247)",
        "(0.276679, 1.487546, -0.190145)",
        "(0.275008, 1.481699, -0.186217)",
        "(0.274408, 1.479203, -0.184023)",
        "(0.273508, 1.474877, -0.179317)",
        "(0.272915, 1.471586, -0.174118)",
        "(0.272277, 1.469283, -0.168339)",
        "(0.271846, 1.467817, -0.161976)",
        "(0.271921, 1.467517, -0.158690)",
        "(0.272342, 1.467637, -0.152029)",
        "(0.272898, 1.468647, -0.145553)",
        "(0.273358, 1.470650, -0.139416)",
        "(0.273624, 1.473041, -0.133364)",
        "(0.273753, 1.474576, -0.130367)",
        "(0.274364, 1.478053, -0.124546)",
        "(0.275277, 1.482363, -0.119066)",
        "(0.276220, 1.487364, -0.113863)",
        "(0.277117, 1.492815, -0.108876)",
        "(0.277515, 1.495684, -0.106452)",
        "(0.278379, 1.501728, -0.101894)",
        "(0.279358, 1.508346, -0.097854)",
        "(0.280340, 1.515330, -0.093982)",
        "(0.281268, 1.522348, -0.090173)",
        "(0.281735, 1.525878, -0.088374)",
        "(0.282710, 1.533070, -0.085268)",
        "(0.283710, 1.540501, -0.082803)",
        "(0.284413, 1.548041, -0.080624)",
        "(0.284951, 1.555589, -0.078716)",
        "(0.285207, 1.559345, -0.077897)",
        "(0.285772, 1.566837, -0.076497)",
        "(0.286307, 1.574365, -0.075794)",
        "(0.286876, 1.582025, -0.075592)",
        "(0.287253, 1.589763, -0.075836)",
        "(0.287256, 1.593517, -0.076012)",
        "(0.286881, 1.600657, -0.076448)",
        "(0.286289, 1.607514, -0.077338)",
        "(0.286179, 1.614406, -0.079034)",
        "(0.286038, 1.621013, -0.081219)",
        "(0.285885, 1.624110, -0.082406)",
        "(0.285483, 1.629901, -0.085019)",
        "(0.285540, 1.635088, -0.088296)",
        "(0.286405, 1.639655, -0.092279)",
        "(0.286897, 1.643091, -0.096692)",
        "(0.287004, 1.644742, -0.099016)",
        "(0.287146, 1.647668, -0.104548)",
        "(0.287336, 1.649975, -0.110576)",
        "(0.287526, 1.651327, -0.116732)",
        "(0.286879, 1.651099, -0.122450)",
        "(0.286321, 1.650310, -0.125168)",
        "(0.285397, 1.648161, -0.130806)",
        "(0.284572, 1.644736, -0.136521)",
        "(0.283447, 1.640194, -0.142224)",
        "(0.282209, 1.634865, -0.148139)",
        "(0.281653, 1.632085, -0.151126)",
        "(0.280612, 1.626172, -0.157012)",
        "(0.279352, 1.619366, -0.162417)",
        "(0.277638, 1.611494, -0.167363)",
        "(0.275631, 1.602803, -0.171735)",
        "(0.274799, 1.598526, -0.173963)",
        "(0.273415, 1.590249, -0.178638)",
        "(0.272440, 1.582251, -0.183624)",
        "(0.271620, 1.574162, -0.188534)",
        "(0.270812, 1.565614, -0.192538)",
        "(0.270443, 1.561171, -0.193997)",
        "(0.269758, 1.552276, -0.196189)",
        "(0.268796, 1.543449, -0.197581)",
        "(0.266959, 1.535049, -0.198607)",
        "(0.264830, 1.527177, -0.199433)",
        "(0.263950, 1.523378, -0.199708)",
        "(0.262610, 1.515670, -0.199710)",
        "(0.261403, 1.507807, -0.198674)",
        "(0.260258, 1.500050, -0.196738)",
        "(0.259383, 1.492848, -0.194589)",
        "(0.258962, 1.489524, -0.193562)",
        "(0.257662, 1.483059, -0.191453)",
        "(0.255381, 1.476678, -0.188810)",
        "(0.252883, 1.470493, -0.185061)",
        "(0.251540, 1.465610, -0.180912)",
        "(0.250981, 1.463528, -0.178718)",
        "(0.249493, 1.459618, -0.174262)",
        "(0.247465, 1.456329, -0.169611)",
        "(0.245655, 1.453926, -0.164418)",
        "(0.244524, 1.452468, -0.158696)",
        "(0.244095, 1.452151, -0.155712)",
        "(0.243244, 1.452392, -0.149685)",
        "(0.242536, 1.454050, -0.143865)",
        "(0.241915, 1.457150, -0.138361)",
        "(0.241614, 1.461790, -0.133263)",
        "(0.241650, 1.464717, -0.130844)",
        "(0.241798, 1.471135, -0.125825)",
        "(0.241926, 1.478281, -0.120476)",
        "(0.242009, 1.486259, -0.115397)",
        "(0.242208, 1.495166, -0.111198)",
        "(0.242482, 1.500007, -0.109463)",
        "(0.242918, 1.509914, -0.106134)",
        "(0.242725, 1.519755, -0.102622)",
        "(0.242163, 1.529464, -0.099059)",
        "(0.242290, 1.539665, -0.096404)",
        "(0.242720, 1.545026, -0.095489)",
        "(0.243872, 1.555898, -0.094024)",
        "(0.244835, 1.566592, -0.092752)",
        "(0.245504, 1.576597, -0.091355)",
        "(0.246687, 1.586321, -0.090583)",
        "(0.247379, 1.591087, -0.090487)",
        "(0.248761, 1.600366, -0.090725)",
        "(0.250461, 1.609141, -0.091680)",
        "(0.252436, 1.617144, -0.093202)",
        "(0.254504, 1.624170, -0.094845)",
        "(0.255589, 1.627384, -0.095841)",
        "(0.257779, 1.633458, -0.098219)",
        "(0.259936, 1.639045, -0.101161)",
        "(0.261861, 1.644025, -0.104769)",
        "(0.263341, 1.647776, -0.108265)",
        "(0.264202, 1.649517, -0.110140)",
        "(0.265845, 1.652473, -0.114315)",
        "(0.266458, 1.654764, -0.118810)",
        "(0.266967, 1.656475, -0.124019)",
        "(0.267773, 1.657333, -0.129659)",
        "(0.268210, 1.657385, -0.132481)",
        "(0.268740, 1.656514, -0.138001)",
        "(0.268691, 1.654530, -0.143423)",
        "(0.268559, 1.651374, -0.148692)",
        "(0.268415, 1.647305, -0.153840)",
        "(0.268267, 1.644911, -0.156340)",
        "(0.268090, 1.639735, -0.161291)",
        "(0.267834, 1.633747, -0.166181)",
        "(0.267558, 1.627176, -0.170853)",
        "(0.266933, 1.620253, -0.175183)",
        "(0.266535, 1.616633, -0.177155)",
        "(0.265968, 1.609262, -0.181099)",
        "(0.265871, 1.601730, -0.184770)",
        "(0.265965, 1.593735, -0.187512)",
        "(0.265698, 1.585214, -0.189292)",
        "(0.265591, 1.580858, -0.189937)",
        "(0.265488, 1.572151, -0.191090)",
        "(0.265368, 1.563333, -0.191723)",
        "(0.265144, 1.554685, -0.191785)",
        "(0.264708, 1.546177, -0.191226)",
        "(0.264245, 1.541996, -0.190767)",
        "(0.263241, 1.533790, -0.189684)",
        "(0.262522, 1.525941, -0.188336)",
        "(0.261971, 1.518496, -0.186517)",
        "(0.260815, 1.511361, -0.184163)",
        "(0.259891, 1.507946, -0.182832)",
        "(0.258189, 1.501697, -0.180128)",
        "(0.257294, 1.496456, -0.177267)",
        "(0.256764, 1.491783, -0.173599)",
        "(0.255960, 1.487401, -0.168977)",
        "(0.255405, 1.485412, -0.166280)",
        "(0.254435, 1.482081, -0.160609)",
        "(0.253931, 1.479783, -0.154822)",
        "(0.253677, 1.478330, -0.149201)",
        "(0.253727, 1.477721, -0.143841)",
        "(0.253731, 1.477742, -0.141144)",
        "(0.253796, 1.478252, -0.135611)",
        "(0.253846, 1.479410, -0.130016)",
        "(0.253981, 1.481245, -0.124648)",
        "(0.254054, 1.483770, -0.119561)",
        "(0.254035, 1.485455, -0.117113)",
        "(0.254253, 1.489191, -0.112416)",
        "(0.254536, 1.493685, -0.108037)",
        "(0.254827, 1.498754, -0.103823)",
        "(0.255465, 1.504454, -0.100098)",
        "(0.255910, 1.507679, -0.098480)",
        "(0.256965, 1.514450, -0.095504)",
        "(0.257932, 1.521407, -0.092695)",
        "(0.259004, 1.528592, -0.090150)",
        "(0.260496, 1.536081, -0.087805)",
        "(0.261363, 1.539866, -0.086668)",
        "(0.262867, 1.547436, -0.084612)",
        "(0.263989, 1.555048, -0.082924)",
        "(0.264847, 1.562553, -0.081431)",
        "(0.265806, 1.569782, -0.080047)",
        "(0.266382, 1.573326, -0.079523)",
        "(0.267706, 1.580408, -0.078883)",
        "(0.269029, 1.587328, -0.078889)",
        "(0.270309, 1.593969, -0.079219)",
        "(0.271396, 1.600145, -0.079982)",
        "(0.272018, 1.603117, -0.080480)",
        "(0.273767, 1.608733, -0.082017)",
        "(0.275607, 1.613972, -0.084240)",
        "(0.276550, 1.618705, -0.086848)",
        "(0.277078, 1.623162, -0.089719)",
        "(0.277392, 1.625212, -0.091393)",
        "(0.278183, 1.628967, -0.094871)",
        "(0.279141, 1.632148, -0.098644)",
        "(0.280293, 1.634672, -0.102785)",
        "(0.281089, 1.636474, -0.107164)",
        "(0.281276, 1.637100, -0.109521)",
        "(0.281840, 1.637773, -0.114328)",
        "(0.282520, 1.637375, -0.119048)",
        "(0.282900, 1.635724, -0.123755)",
        "(0.282744, 1.633208, -0.129059)",
        "(0.282544, 1.631910, -0.131844)",
        "(0.281868, 1.628930, -0.137564)",
        "(0.281417, 1.625290, -0.143116)",
        "(0.281252, 1.620645, -0.148104)",
        "(0.280734, 1.615337, -0.152620)",
        "(0.280327, 1.612604, -0.154832)",
        "(0.279320, 1.607314, -0.159512)",
        "(0.278593, 1.601794, -0.164128)",
        "(0.278348, 1.595827, -0.168248)",
        "(0.278118, 1.589985, -0.172044)",
        "(0.277945, 1.587099, -0.173823)",
        "(0.277660, 1.581356, -0.177206)",
        "(0.277729, 1.575478, -0.180303)",
        "(0.277530, 1.569094, -0.182744)",
        "(0.277025, 1.562309, -0.184254)",
        "(0.276788, 1.558891, -0.184809)",
        "(0.276722, 1.551928, -0.185841)",
        "(0.276651, 1.544651, -0.186500)",
        "(0.276143, 1.537086, -0.186530)",
        "(0.274909, 1.529172, -0.185881)",
        "(0.274269, 1.525085, -0.185412)",
        "(0.273565, 1.517081, -0.184371)",
        "(0.273153, 1.509247, -0.182979)",
        "(0.272310, 1.501508, -0.180875)",
        "(0.271295, 1.494036, -0.177561)",
        "(0.270824, 1.490634, -0.175677)",
        "(0.269359, 1.484597, -0.171096)",
        "(0.267824, 1.479428, -0.165951)",
        "(0.266637, 1.475605, -0.160267)",
        "(0.265689, 1.472547, -0.153841)",
        "(0.265484, 1.471486, -0.150248)",
        "(0.265340, 1.470052, -0.142787)",
        "(0.265293, 1.469745, -0.135154)",
        "(0.265184, 1.470439, -0.127615)",
        "(0.265525, 1.472097, -0.120528)",
        "(0.265856, 1.473293, -0.117232)",
        "(0.266478, 1.476062, -0.110865)",
        "(0.267031, 1.479534, -0.104853)",
        "(0.267660, 1.483861, -0.099446)",
        "(0.268368, 1.488805, -0.094642)",
        "(0.268880, 1.491411, -0.092463)",
        "(0.269952, 1.496900, -0.088608)",
        "(0.270481, 1.502622, -0.085109)",
        "(0.270641, 1.508853, -0.082207)",
        "(0.270827, 1.515409, -0.079727)",
        "(0.271068, 1.518792, -0.078655)",
        "(0.271802, 1.525747, -0.076759)",
        "(0.272439, 1.533057, -0.075311)",
        "(0.272701, 1.540558, -0.074172)",
        "(0.272626, 1.548089, -0.073229)",
        "(0.272588, 1.551827, -0.072846)",
        "(0.272921, 1.559309, -0.072561)",
        "(0.273116, 1.566576, -0.072567)",
        "(0.272837, 1.573542, -0.072499)",
        "(0.272268, 1.580384, -0.072857)",
        "(0.272142, 1.583865, -0.073416)",
        "(0.272316, 1.590955, -0.075198)",
        "(0.272658, 1.597713, -0.077241)",
        "(0.273005, 1.603863, -0.079173)",
        "(0.273236, 1.609571, -0.081354)",
        "(0.273432, 1.612372, -0.082813)",
        "(0.273944, 1.618018, -0.086386)",
        "(0.274368, 1.623201, -0.090411)",
        "(0.274683, 1.627465, -0.094441)",
        "(0.275229, 1.630784, -0.098811)",
        "(0.275597, 1.632266, -0.101205)",
        "(0.276494, 1.634728, -0.106522)",
        "(0.277167, 1.636380, -0.112263)",
        "(0.277572, 1.637063, -0.118274)",
        "(0.277849, 1.636824, -0.124715)",
        "(0.277952, 1.636494, -0.128009)",
        "(0.278105, 1.635088, -0.134828)",
        "(0.278201, 1.632671, -0.141877)",
        "(0.278013, 1.629378, -0.149204)",
        "(0.277558, 1.625160, -0.156564)",
        "(0.277325, 1.622823, -0.160199)",
        "(0.276976, 1.617429, -0.167333)",
        "(0.276719, 1.611079, -0.173940)",
        "(0.276112, 1.603847, -0.179721)",
        "(0.275199, 1.595911, -0.184717)",
        "(0.274704, 1.591819, -0.187135)",
        "(0.273751, 1.583171, -0.191598)",
        "(0.272682, 1.573957, -0.195314)",
        "(0.271548, 1.564283, -0.197975)",
        "(0.270650, 1.554348, -0.199746)",
        "(0.270204, 1.549355, -0.200559)",
        "(0.269460, 1.539354, -0.201924)",
        "(0.268807, 1.529601, -0.202838)",
        "(0.268289, 1.520079, -0.202927)",
        "(0.267506, 1.510516, -0.202197)",
        "(0.266948, 1.505758, -0.201385)",
        "(0.265813, 1.496445, -0.199302)",
        "(0.264767, 1.487900, -0.196863)",
        "(0.263855, 1.480220, -0.194115)",
        "(0.263113, 1.473106, -0.190388)",
        "(0.262726, 1.469628, -0.188162)",
        "(0.262018, 1.463328, -0.183039)",
        "(0.261679, 1.458285, -0.177651)",
        "(0.261801, 1.454460, -0.172185)",
        "(0.261691, 1.451410, -0.166164)",
        "(0.261524, 1.450106, -0.163017)",
        "(0.261336, 1.448396, -0.156525)",
        "(0.261396, 1.447722, -0.150134)",
        "(0.261794, 1.448113, -0.143809)",
        "(0.262434, 1.449436, -0.137239)",
        "(0.262713, 1.450191, -0.133880)",
        "(0.263156, 1.452139, -0.127122)",
        "(0.263471, 1.454551, -0.120509)",
        "(0.263856, 1.457587, -0.114098)",
        "(0.264227, 1.461588, -0.108257)",
        "(0.264341, 1.463676, -0.105400)",
        "(0.264223, 1.468637, -0.100212)",
        "(0.264157, 1.474138, -0.095545)",
        "(0.264382, 1.480609, -0.091360)",
        "(0.264666, 1.487406, -0.087353)",
        "(0.264804, 1.491109, -0.085696)",
        "(0.265036, 1.498824, -0.082771)",
        "(0.265037, 1.507046, -0.080485)",
        "(0.264923, 1.515532, -0.078566)",
        "(0.265428, 1.524432, -0.077190)",
        "(0.265958, 1.529007, -0.076658)",
        "(0.267515, 1.538266, -0.075841)",
        "(0.269199, 1.547411, -0.075380)",
        "(0.270479, 1.556338, -0.075321)",
        "(0.271283, 1.564965, -0.075542)",
        "(0.271807, 1.569169, -0.075785)",
        "(0.273443, 1.577427, -0.076573)",
        "(0.275355, 1.585220, -0.077819)",
        "(0.276796, 1.592324, -0.079342)",
        "(0.277660, 1.598807, -0.081389)",
        "(0.278045, 1.601906, -0.082581)",
        "(0.278867, 1.607724, -0.085375)",
        "(0.279353, 1.612985, -0.088572)",
        "(0.279496, 1.617627, -0.091991)",
        "(0.279626, 1.621803, -0.095758)",
        "(0.279761, 1.623718, -0.097832)",
        "(0.280160, 1.627273, -0.102220)",
        "(0.280474, 1.630173, -0.106816)",
        "(0.280846, 1.632079, -0.111452)",
        "(0.281115, 1.633201, -0.116165)",
        "(0.281151, 1.633340, -0.118621)",
        "(0.281158, 1.632962, -0.123689)",
        "(0.280875, 1.631381, -0.128971)",
        "(0.280379, 1.628900, -0.134778)",
        "(0.279511, 1.625881, -0.141268)",
        "(0.278883, 1.624066, -0.144672)",
        "(0.277786, 1.619789, -0.151376)",
        "(0.276993, 1.614344, -0.157665)",
        "(0.276035, 1.607867, -0.163364)",
        "(0.274936, 1.600473, -0.168521)",
        "(0.274396, 1.596470, -0.170921)",
        "(0.273341, 1.588080, -0.175552)",
        "(0.272188, 1.579177, -0.180020)",
        "(0.271186, 1.569919, -0.183948)",
        "(0.270285, 1.560336, -0.186813)",
        "(0.269955, 1.555440, -0.187963)",
        "(0.269739, 1.545367, -0.189684)",
        "(0.269765, 1.535399, -0.190951)",
        "(0.269042, 1.525518, -0.191688)",
        "(0.267686, 1.515346, -0.191620)",
        "(0.267087, 1.510240, -0.191419)",
        "(0.266284, 1.499958, -0.190632)",
        "(0.265837, 1.490715, -0.189391)",
        "(0.265086, 1.481648, -0.187515)",
        "(0.263754, 1.472723, -0.185021)",
        "(0.262981, 1.468415, -0.183762)",
        "(0.261779, 1.460363, -0.181036)",
        "(0.260938, 1.453052, -0.177999)",
        "(0.260117, 1.446513, -0.174087)",
        "(0.259095, 1.440929, -0.169356)",
        "(0.258597, 1.438502, -0.166898)",
        "(0.257879, 1.434946, -0.161853)",
        "(0.257335, 1.432787, -0.156544)",
        "(0.256953, 1.431691, -0.150579)",
        "(0.256867, 1.431793, -0.144023)",
        "(0.256887, 1.432137, -0.140696)",
        "(0.257290, 1.433743, -0.133890)",
        "(0.257808, 1.436095, -0.126949)",
        "(0.257894, 1.439149, -0.120098)",
        "(0.257937, 1.443400, -0.113648)",
        "(0.258035, 1.445764, -0.110511)",
        "(0.258458, 1.451128, -0.104316)",
        "(0.259078, 1.457139, -0.098186)",
        "(0.259501, 1.463827, -0.092282)",
        "(0.259605, 1.470971, -0.086867)",
        "(0.259625, 1.474730, -0.084342)",
        "(0.259827, 1.482847, -0.079877)",
        "(0.260125, 1.491571, -0.076051)",
        "(0.260396, 1.500473, -0.072510)",
        "(0.260779, 1.509635, -0.069431)",
        "(0.261110, 1.514380, -0.068186)",
        "(0.261674, 1.523944, -0.065975)",
        "(0.262087, 1.533676, -0.064354)",
        "(0.262318, 1.543330, -0.063184)",
        "(0.263015, 1.553093, -0.062557)",
        "(0.263557, 1.558047, -0.062492)",
        "(0.264700, 1.567791, -0.062725)",
        "(0.265266, 1.577037, -0.063203)",
        "(0.265251, 1.585808, -0.064058)",
        "(0.265628, 1.594385, -0.065708)",
        "(0.266056, 1.598641, -0.066709)",
        "(0.267031, 1.606801, -0.069102)",
        "(0.267829, 1.614337, -0.071806)",
        "(0.268381, 1.621249, -0.074798)",
        "(0.269088, 1.627519, -0.078282)",
        "(0.269517, 1.630503, -0.080175)",
        "(0.270357, 1.635883, -0.084328)",
        "(0.270975, 1.640558, -0.088856)",
        "(0.271317, 1.644459, -0.093795)",
        "(0.271357, 1.647519, -0.099388)",
        "(0.271468, 1.648889, -0.102394)",
        "(0.271830, 1.650923, -0.108933)",
        "(0.272086, 1.651951, -0.115820)",
        "(0.272238, 1.651880, -0.122943)",
        "(0.272147, 1.650589, -0.130362)",
        "(0.271891, 1.649707, -0.134164)",
        "(0.271137, 1.647262, -0.141942)",
        "(0.270425, 1.644025, -0.149812)",
        "(0.269756, 1.640101, -0.157759)",
        "(0.269079, 1.635541, -0.165733)",
        "(0.268774, 1.633132, -0.169614)",
        "(0.268240, 1.627743, -0.176891)",
        "(0.267621, 1.621453, -0.183246)",
        "(0.266931, 1.614277, -0.188814)",
        "(0.266735, 1.606619, -0.193876)",
        "(0.266700, 1.602716, -0.196268)",
        "(0.266528, 1.594468, -0.200433)",
        "(0.265991, 1.585624, -0.203864)",
        "(0.265406, 1.576397, -0.206441)",
        "(0.265139, 1.567262, -0.208232)",
        "(0.265092, 1.562678, -0.208837)",
        "(0.264936, 1.553438, -0.209561)",
        "(0.264752, 1.544240, -0.209798)",
        "(0.264366, 1.535084, -0.208952)",
        "(0.263716, 1.525904, -0.207215)",
        "(0.263280, 1.521275, -0.205958)",
        "(0.262503, 1.512154, -0.203305)",
        "(0.262020, 1.503510, -0.200221)",
        "(0.261492, 1.495553, -0.196501)",
        "(0.260638, 1.487961, -0.192495)",
        "(0.260139, 1.484356, -0.190331)",
        "(0.259227, 1.477762, -0.185679)",
        "(0.258132, 1.472010, -0.180710)",
        "(0.257009, 1.466959, -0.175576)",
        "(0.256280, 1.462755, -0.170068)",
        "(0.255913, 1.460783, -0.167169)",
        "(0.255055, 1.457569, -0.160789)",
        "(0.254158, 1.455069, -0.154126)",
        "(0.253339, 1.453488, -0.147195)",
        "(0.252591, 1.452797, -0.139993)",
        "(0.252153, 1.452667, -0.136390)",
        "(0.251349, 1.453421, -0.129343)",
        "(0.250763, 1.455377, -0.122601)",
        "(0.250387, 1.458265, -0.115892)",
        "(0.250433, 1.462237, -0.109367)",
        "(0.250497, 1.464374, -0.106175)",
        "(0.250596, 1.469779, -0.100225)",
        "(0.250738, 1.476054, -0.094831)",
        "(0.251186, 1.483460, -0.090066)",
        "(0.251610, 1.491059, -0.085448)",
        "(0.251704, 1.495021, -0.083332)",
        "(0.251571, 1.503026, -0.079540)",
        "(0.251409, 1.511348, -0.076562)",
        "(0.251717, 1.520059, -0.074388)",
        "(0.252363, 1.528817, -0.072699)",
        "(0.252676, 1.533131, -0.071876)",
        "(0.253298, 1.541641, -0.070774)",
        "(0.253797, 1.550026, -0.070472)",
        "(0.254752, 1.558277, -0.071028)",
        "(0.255820, 1.566043, -0.072177)",
        "(0.256386, 1.569785, -0.072864)",
        "(0.257564, 1.576852, -0.074686)",
        "(0.258645, 1.583312, -0.077012)",
        "(0.259673, 1.589176, -0.079898)",
        "(0.260627, 1.594614, -0.083653)",
        "(0.261079, 1.597292, -0.085748)",
        "(0.262017, 1.602345, -0.090375)",
        "(0.262921, 1.606983, -0.095349)",
        "(0.263557, 1.611035, -0.100556)",
        "(0.264459, 1.614438, -0.106115)",
        "(0.265021, 1.616068, -0.109042)",
        "(0.266127, 1.618950, -0.115064)",
        "(0.266743, 1.621108, -0.120987)",
        "(0.267333, 1.622472, -0.126980)",
        "(0.267835, 1.623080, -0.133422)",
        "(0.268071, 1.623317, -0.136739)",
        "(0.268189, 1.623385, -0.143628)",
        "(0.267895, 1.622728, -0.150547)",
        "(0.267735, 1.621440, -0.157549)",
        "(0.267686, 1.619445, -0.164521)",
        "(0.267564, 1.618240, -0.167987)",
        "(0.267294, 1.615042, -0.174680)",
        "(0.266998, 1.610607, -0.180776)",
        "(0.266457, 1.605199, -0.186497)",
        "(0.265431, 1.599119, -0.192001)",
        "(0.264551, 1.595831, -0.194659)",
        "(0.262874, 1.589219, -0.199945)",
        "(0.261742, 1.582335, -0.204959)",
        "(0.261261, 1.574816, -0.209125)",
        "(0.260163, 1.566602, -0.212539)",
        "(0.259394, 1.562183, -0.214259)",
        "(0.258269, 1.554213, -0.217268)",
        "(0.257626, 1.546231, -0.219584)",
        "(0.257195, 1.537761, -0.220773)",
        "(0.256862, 1.528908, -0.220812)",
        "(0.256751, 1.524525, -0.220656)",
        "(0.256784, 1.515957, -0.219918)",
        "(0.256765, 1.507750, -0.218642)",
        "(0.256543, 1.499876, -0.216739)",
        "(0.256122, 1.492325, -0.213949)",
        "(0.256078, 1.488697, -0.212335)",
        "(0.256224, 1.481748, -0.208563)",
        "(0.256160, 1.475126, -0.204278)",
        "(0.255628, 1.468878, -0.199593)",
        "(0.254833, 1.463047, -0.194175)",
        "(0.254489, 1.460307, -0.191322)",
        "(0.253938, 1.455421, -0.185389)",
        "(0.253329, 1.451243, -0.179135)",
        "(0.252756, 1.448000, -0.172533)",
        "(0.252427, 1.445914, -0.165750)",
        "(0.252303, 1.445121, -0.162338)",
        "(0.252055, 1.444472, -0.155530)",
        "(0.251872, 1.445234, -0.148856)",
        "(0.251912, 1.447338, -0.142321)",
        "(0.252060, 1.450818, -0.135936)",
        "(0.252114, 1.452853, -0.132750)",
        "(0.252224, 1.457814, -0.126455)",
        "(0.252683, 1.463753, -0.120364)",
        "(0.253477, 1.470564, -0.114550)",
        "(0.254649, 1.478236, -0.109041)",
        "(0.255338, 1.482263, -0.106401)",
        "(0.256720, 1.490748, -0.101404)",
        "(0.257885, 1.499677, -0.096995)",
        "(0.258661, 1.509111, -0.093405)",
        "(0.259399, 1.518799, -0.090337)",
        "(0.259766, 1.523654, -0.088934)",
        "(0.260157, 1.533335, -0.086388)",
        "(0.260154, 1.542911, -0.084127)",
        "(0.259790, 1.552247, -0.082232)",
        "(0.259716, 1.561597, -0.081361)",
        "(0.259935, 1.566333, -0.081294)",
        "(0.260225, 1.575375, -0.081467)",
        "(0.260396, 1.583616, -0.081440)",
        "(0.261003, 1.591542, -0.081925)",
        "(0.262072, 1.599360, -0.083500)",
        "(0.262580, 1.603207, -0.084586)",
        "(0.263194, 1.610453, -0.087392)",
        "(0.263477, 1.616899, -0.090434)",
        "(0.264176, 1.622751, -0.093836)",
        "(0.264747, 1.625357, -0.095902)",
        "(0.265852, 1.630406, -0.100111)",
        "(0.266698, 1.634655, -0.104812)",
        "(0.267005, 1.637955, -0.109748)",
        "(0.267293, 1.640460, -0.115021)",
        "(0.267972, 1.642461, -0.120809)",
        "(0.268400, 1.643251, -0.123805)",
        "(0.269207, 1.644042, -0.129902)",
        "(0.269738, 1.643674, -0.135929)",
        "(0.269927, 1.642025, -0.141845)",
        "(0.270018, 1.639545, -0.147784)",
        "(0.270046, 1.637964, -0.150747)",
        "(0.269877, 1.633949, -0.156645)",
        "(0.269661, 1.629140, -0.162511)",
        "(0.269250, 1.623642, -0.168314)",
        "(0.268665, 1.617305, -0.173613)",
        "(0.268402, 1.614032, -0.176078)",
        "(0.268185, 1.606522, -0.180154)",
        "(0.268414, 1.598211, -0.183466)",
        "(0.268685, 1.589635, -0.186394)",
        "(0.268897, 1.580980, -0.189041)",
        "(0.269028, 1.576659, -0.190166)",
        "(0.269531, 1.568000, -0.192007)",
        "(0.270334, 1.559031, -0.192894)",
        "(0.271074, 1.549829, -0.192813)",
        "(0.271438, 1.540649, -0.192156)",
        "(0.271454, 1.536072, -0.191733)",
        "(0.271082, 1.526868, -0.190579)",
        "(0.270831, 1.517806, -0.188713)",
        "(0.270503, 1.508826, -0.185832)",
        "(0.270004, 1.500092, -0.182507)",
        "(0.269685, 1.495940, -0.180769)",
        "(0.269038, 1.488371, -0.177025)",
        "(0.268104, 1.481595, -0.172683)",
        "(0.266908, 1.475473, -0.167639)",
        "(0.265383, 1.469785, -0.161853)",
        "(0.264627, 1.467281, -0.158644)",
        "(0.263497, 1.463121, -0.152204)",
        "(0.262567, 1.460538, -0.145634)",
        "(0.261527, 1.459079, -0.139069)",
        "(0.260541, 1.458743, -0.132560)",
        "(0.260149, 1.458944, -0.129290)",
        "(0.259673, 1.460170, -0.122659)",
        "(0.259219, 1.462122, -0.116193)",
        "(0.258911, 1.464930, -0.110206)",
        "(0.258513, 1.468614, -0.104943)",
        "(0.258276, 1.470590, -0.102438)",
        "(0.257943, 1.475004, -0.097638)",
        "(0.257812, 1.479975, -0.093088)",
        "(0.257896, 1.485726, -0.089119)",
        "(0.258095, 1.492178, -0.085822)",
        "(0.258163, 1.495642, -0.084395)",
        "(0.258265, 1.503065, -0.082004)",
        "(0.258364, 1.511108, -0.080345)",
        "(0.258293, 1.519477, -0.079177)",
        "(0.258121, 1.527931, -0.078064)",
        "(0.257981, 1.532205, -0.077636)",
        "(0.257526, 1.540783, -0.077316)",
        "(0.257037, 1.549312, -0.077632)",
        "(0.255901, 1.557619, -0.078543)",
        "(0.254603, 1.565760, -0.079906)",
        "(0.254029, 1.569786, -0.080759)",
        "(0.253210, 1.577725, -0.083090)",
        "(0.252545, 1.585018, -0.085764)",
        "(0.252035, 1.591670, -0.088592)",
        "(0.252042, 1.598156, -0.092258)",
        "(0.252143, 1.601332, -0.094296)",
        "(0.252704, 1.607442, -0.098837)",
        "(0.253300, 1.612795, -0.103608)",
        "(0.253855, 1.616949, -0.108211)",
        "(0.254622, 1.620561, -0.113160)",
        "(0.255163, 1.622281, -0.115858)",
        "(0.256420, 1.625310, -0.121701)",
        "(0.257586, 1.627653, -0.127855)",
        "(0.258882, 1.628886, -0.133997)",
        "(0.260741, 1.629550, -0.140367)",
        "(0.261749, 1.629744, -0.143661)",
        "(0.263883, 1.629620, -0.150520)",
        "(0.265716, 1.628790, -0.157545)",
        "(0.266730, 1.626231, -0.163824)",
        "(0.268476, 1.622837, -0.169783)",
        "(0.269720, 1.621135, -0.173027)",
        "(0.272127, 1.617413, -0.180007)",
        "(0.273720, 1.612935, -0.187081)",
        "(0.274835, 1.607214, -0.193547)",
        "(0.276197, 1.600861, -0.199850)",
        "(0.277060, 1.597742, -0.203050)",
        "(0.278420, 1.591615, -0.209371)",
        "(0.278772, 1.585006, -0.214889)",
        "(0.278332, 1.576990, -0.218748)",
        "(0.277754, 1.568599, -0.221034)",
        "(0.277354, 1.564286, -0.221820)",
        "(0.276231, 1.555512, -0.222536)",
        "(0.274982, 1.546660, -0.222474)",
        "(0.273922, 1.537733, -0.221903)",
        "(0.273017, 1.528688, -0.220725)",
        "(0.272646, 1.524202, -0.219912)",
        "(0.272176, 1.515431, -0.217917)",
        "(0.271894, 1.506946, -0.215810)",
        "(0.271663, 1.498778, -0.213388)",
        "(0.270859, 1.490854, -0.210237)",
        "(0.270176, 1.486937, -0.208379)",
        "(0.268335, 1.479416, -0.204203)",
        "(0.266540, 1.473082, -0.199552)",
        "(0.264977, 1.467964, -0.194077)",
        "(0.263380, 1.463930, -0.187626)",
        "(0.262528, 1.462223, -0.184161)",
        "(0.260929, 1.459716, -0.176718)",
        "(0.259938, 1.458497, -0.168880)",
        "(0.259352, 1.458569, -0.160727)",
        "(0.258955, 1.459563, -0.152525)",
        "(0.258828, 1.460439, -0.148345)",
        "(0.258689, 1.462544, -0.139981)",
        "(0.258721, 1.465482, -0.131906)",
        "(0.258874, 1.469342, -0.124483)",
        "(0.259026, 1.473913, -0.117621)",
        "(0.259114, 1.476401, -0.114322)",
        "(0.259340, 1.481795, -0.107946)",
        "(0.259545, 1.487572, -0.102019)",
        "(0.259781, 1.493832, -0.096740)",
        "(0.260226, 1.500532, -0.092127)",
        "(0.260411, 1.503947, -0.089967)",
        "(0.260604, 1.510924, -0.086032)",
        "(0.260935, 1.518189, -0.082705)",
        "(0.261727, 1.525756, -0.079805)",
        "(0.262794, 1.533359, -0.077201)",
        "(0.263271, 1.537166, -0.076031)",
        "(0.263923, 1.544794, -0.074042)",
        "(0.264381, 1.552534, -0.072436)",
        "(0.264776, 1.560215, -0.070997)",
        "(0.265331, 1.567809, -0.069784)",
        "(0.265789, 1.571602, -0.069347)",
        "(0.266735, 1.579185, -0.068827)",
        "(0.267229, 1.586579, -0.068650)",
        "(0.267141, 1.593744, -0.069063)",
        "(0.267345, 1.600834, -0.070090)",
        "(0.267679, 1.604246, -0.070800)",
        "(0.268495, 1.610660, -0.072614)",
        "(0.269234, 1.616858, -0.074981)",
        "(0.269981, 1.622623, -0.078320)",
        "(0.270590, 1.627877, -0.082369)",
        "(0.270915, 1.630343, -0.084696)",
        "(0.271456, 1.634459, -0.089877)",
        "(0.271546, 1.637535, -0.095579)",
        "(0.271806, 1.639913, -0.101920)",
        "(0.271907, 1.641491, -0.108954)",
        "(0.271823, 1.642011, -0.112790)",
        "(0.271597, 1.642603, -0.120792)",
        "(0.271435, 1.642111, -0.129106)",
        "(0.271252, 1.640543, -0.137100)",
        "(0.270934, 1.637751, -0.144475)",
        "(0.270670, 1.635903, -0.147928)",
        "(0.270160, 1.631294, -0.154513)",
        "(0.269999, 1.625916, -0.160831)",
        "(0.269413, 1.619735, -0.166565)",
        "(0.268772, 1.612686, -0.171683)",
        "(0.268635, 1.608887, -0.174009)",
        "(0.268517, 1.600973, -0.178160)",
        "(0.268191, 1.592396, -0.180949)",
        "(0.267437, 1.583702, -0.183167)",
        "(0.266478, 1.575229, -0.185190)",
        "(0.265988, 1.571136, -0.186148)",
        "(0.265033, 1.563241, -0.187623)",
        "(0.264082, 1.555635, -0.188263)",
        "(0.263139, 1.548274, -0.188252)",
        "(0.262386, 1.541368, -0.188079)",
        "(0.262056, 1.538045, -0.188007)",
        "(0.261712, 1.531944, -0.187604)",
        "(0.261140, 1.526045, -0.186478)",
        "(0.260259, 1.520163, -0.184669)",
        "(0.259651, 1.514723, -0.182744)",
        "(0.259331, 1.512216, -0.181838)",
        "(0.258884, 1.507489, -0.180049)",
        "(0.258682, 1.503252, -0.177969)",
        "(0.258200, 1.498886, -0.175059)",
        "(0.257601, 1.494663, -0.171194)",
        "(0.257446, 1.492710, -0.169224)",
        "(0.257448, 1.489395, -0.165471)",
        "(0.257157, 1.486581, -0.161864)",
        "(0.256598, 1.484183, -0.157700)",
        "(0.255930, 1.482252, -0.153167)",
        "(0.255467, 1.481608, -0.150690)",
        "(0.254646, 1.480588, -0.145636)",
        "(0.254055, 1.480622, -0.140025)",
        "(0.253270, 1.481311, -0.134126)",
        "(0.252461, 1.483039, -0.128189)",
        "(0.252272, 1.484401, -0.125265)",
        "(0.252237, 1.487613, -0.119497)",
        "(0.252746, 1.492093, -0.113982)",
        "(0.253294, 1.497259, -0.108853)",
        "(0.253951, 1.502923, -0.104158)",
        "(0.254351, 1.506126, -0.102164)",
        "(0.255059, 1.512607, -0.098356)",
        "(0.256023, 1.519453, -0.094733)",
        "(0.256891, 1.526360, -0.091323)",
        "(0.257353, 1.533322, -0.088473)",
        "(0.257479, 1.536806, -0.087369)",
        "(0.257622, 1.543643, -0.085251)",
        "(0.257289, 1.550287, -0.083758)",
        "(0.257260, 1.557011, -0.083039)",
        "(0.257374, 1.563866, -0.083179)",
        "(0.257338, 1.567261, -0.083400)",
        "(0.257178, 1.573846, -0.084094)",
        "(0.257064, 1.580096, -0.085167)",
        "(0.257207, 1.586199, -0.086658)",
        "(0.257532, 1.592090, -0.088552)",
        "(0.257735, 1.594935, -0.089576)",
        "(0.258072, 1.600424, -0.091626)",
        "(0.258163, 1.605467, -0.093858)",
        "(0.258229, 1.610219, -0.096363)",
        "(0.258216, 1.614625, -0.099188)",
        "(0.258239, 1.616703, -0.100724)",
        "(0.258231, 1.620575, -0.103966)",
        "(0.258021, 1.624010, -0.107571)",
        "(0.257635, 1.627014, -0.111494)",
        "(0.257473, 1.629653, -0.115738)",
        "(0.257533, 1.630866, -0.117997)",
        "(0.257968, 1.632844, -0.122768)",
        "(0.258656, 1.634308, -0.127715)",
        "(0.259256, 1.635081, -0.132708)",
        "(0.259854, 1.635131, -0.137562)",
        "(0.260203, 1.634929, -0.139973)",
        "(0.260910, 1.634131, -0.144615)",
        "(0.261528, 1.632414, -0.148955)",
        "(0.262300, 1.630120, -0.153320)",
        "(0.263049, 1.627184, -0.157508)",
        "(0.263273, 1.625419, -0.159466)",
        "(0.263528, 1.621095, -0.163129)",
        "(0.263854, 1.616152, -0.166909)",
        "(0.263765, 1.611102, -0.170331)",
        "(0.263539, 1.605595, -0.173798)",
        "(0.263488, 1.602559, -0.175529)",
        "(0.263573, 1.595940, -0.178881)",
        "(0.263726, 1.588367, -0.181532)",
        "(0.263756, 1.580098, -0.183122)",
        "(0.264072, 1.570931, -0.183817)",
        "(0.264205, 1.566028, -0.183913)",
        "(0.264444, 1.556095, -0.183747)",
        "(0.264487, 1.546155, -0.183115)",
        "(0.264206, 1.535928, -0.181819)",
        "(0.264102, 1.525654, -0.179501)",
        "(0.264114, 1.520632, -0.177906)",
        "(0.264134, 1.510914, -0.174091)",
        "(0.263880, 1.501997, -0.169544)",
        "(0.263257, 1.494302, -0.164956)",
        "(0.262284, 1.487275, -0.160210)",
        "(0.261577, 1.484248, -0.157486)",
        "(0.260209, 1.478943, -0.151522)",
        "(0.258806, 1.474963, -0.144908)",
        "(0.257567, 1.472631, -0.138148)",
        "(0.256434, 1.472041, -0.131577)",
        "(0.255957, 1.472433, -0.128357)",
        "(0.255349, 1.474195, -0.122162)",
        "(0.255208, 1.477752, -0.116225)",
        "(0.255274, 1.481971, -0.110241)",
        "(0.255594, 1.486946, -0.104597)",
        "(0.255764, 1.489654, -0.101989)",
        "(0.256016, 1.495609, -0.097308)",
        "(0.256130, 1.501993, -0.093165)",
        "(0.256248, 1.508569, -0.089578)",
        "(0.256395, 1.515211, -0.086631)",
        "(0.256643, 1.518616, -0.085375)",
        "(0.257465, 1.525635, -0.083447)",
        "(0.258157, 1.532693, -0.081755)",
        "(0.258817, 1.539724, -0.080557)",
        "(0.259294, 1.546695, -0.079945)",
        "(0.259391, 1.550103, -0.079819)",
        "(0.259529, 1.556874, -0.079849)",
        "(0.259962, 1.563619, -0.080301)",
        "(0.260680, 1.570169, -0.081263)",
        "(0.261235, 1.576321, -0.082541)",
        "(0.261328, 1.579164, -0.083285)",
        "(0.261043, 1.584599, -0.085063)",
        "(0.260655, 1.589984, -0.087551)",
        "(0.260643, 1.595221, -0.090649)",
        "(0.260815, 1.600062, -0.093931)",
        "(0.260886, 1.602357, -0.095523)",
        "(0.260948, 1.606670, -0.098918)",
        "(0.261069, 1.610782, -0.102677)",
        "(0.261437, 1.614710, -0.106866)",
        "(0.262186, 1.618287, -0.111196)",
        "(0.262764, 1.619819, -0.113467)",
        "(0.264197, 1.622519, -0.118116)",
        "(0.265602, 1.624570, -0.123007)",
        "(0.266803, 1.625901, -0.128422)",
        "(0.267898, 1.626655, -0.134557)",
        "(0.268323, 1.626880, -0.137731)",
        "(0.269070, 1.626810, -0.144306)",
        "(0.269965, 1.626057, -0.150978)",
        "(0.270717, 1.624559, -0.157387)",
        "(0.271159, 1.622274, -0.163342)",
        "(0.271402, 1.620960, -0.166185)",
        "(0.271966, 1.617595, -0.171300)",
        "(0.272760, 1.613324, -0.175591)",
        "(0.273552, 1.608475, -0.179201)",
        "(0.273993, 1.603010, -0.182287)",
        "(0.274098, 1.599974, -0.183640)",
        "(0.274165, 1.593117, -0.185755)",
        "(0.274286, 1.585824, -0.187383)",
        "(0.274047, 1.578130, -0.188348)",
        "(0.273542, 1.569914, -0.188108)",
        "(0.273258, 1.565728, -0.187716)",
        "(0.272634, 1.557273, -0.186413)",
        "(0.272190, 1.548964, -0.184712)",
        "(0.271547, 1.540888, -0.182545)",
        "(0.270802, 1.532978, -0.179790)",
        "(0.270420, 1.529063, -0.178130)",
        "(0.269710, 1.521412, -0.173950)",
        "(0.269203, 1.514141, -0.169013)",
        "(0.268605, 1.507458, -0.163833)",
        "(0.267671, 1.501618, -0.158582)",
        "(0.267137, 1.498713, -0.156011)",
        "(0.265624, 1.493845, -0.150585)",
        "(0.264315, 1.489487, -0.144676)",
        "(0.262977, 1.485774, -0.138244)",
        "(0.261718, 1.483023, -0.131646)",
        "(0.261154, 1.482090, -0.128475)",
        "(0.260016, 1.481338, -0.122483)",
        "(0.259223, 1.481903, -0.116862)",
        "(0.258912, 1.483672, -0.111467)",
        "(0.258792, 1.486323, -0.106218)",
        "(0.258758, 1.487970, -0.103759)",
        "(0.258640, 1.492071, -0.099271)",
        "(0.258735, 1.497070, -0.095321)",
        "(0.259444, 1.503151, -0.092085)",
        "(0.260542, 1.509663, -0.089220)",
        "(0.261116, 1.513104, -0.088016)",
        "(0.262003, 1.520053, -0.085922)",
        "(0.262815, 1.527269, -0.084300)",
        "(0.263577, 1.534757, -0.083139)",
        "(0.264407, 1.542343, -0.082483)",
        "(0.264862, 1.546096, -0.082223)",
        "(0.265850, 1.553635, -0.082064)",
        "(0.266777, 1.561146, -0.082404)",
        "(0.267372, 1.568442, -0.083048)",
        "(0.267561, 1.575364, -0.083963)",
        "(0.267677, 1.578743, -0.084456)",
        "(0.267922, 1.585221, -0.085654)",
        "(0.268324, 1.591453, -0.087178)",
        "(0.268677, 1.597465, -0.089215)",
        "(0.268730, 1.603165, -0.091624)",
        "(0.268745, 1.605902, -0.092954)",
        "(0.269066, 1.611155, -0.095941)",
        "(0.269511, 1.616003, -0.099200)",
        "(0.269984, 1.620397, -0.102875)",
        "(0.270404, 1.624562, -0.106899)",
        "(0.270482, 1.626556, -0.109070)",
        "(0.270291, 1.630078, -0.113753)",
        "(0.270300, 1.633026, -0.118585)",
        "(0.270582, 1.635437, -0.123701)",
        "(0.270903, 1.637351, -0.129174)",
        "(0.270998, 1.638081, -0.132077)",
        "(0.270944, 1.638772, -0.138244)",
        "(0.270549, 1.638332, -0.144420)",
        "(0.270174, 1.637027, -0.150751)",
        "(0.269836, 1.635035, -0.157196)",
        "(0.269615, 1.633704, -0.160342)",
        "(0.268872, 1.630202, -0.166336)",
        "(0.267799, 1.625674, -0.171847)",
        "(0.266582, 1.620143, -0.176856)",
        "(0.265637, 1.614149, -0.181825)",
        "(0.265299, 1.611012, -0.184283)",
        "(0.264422, 1.604300, -0.188833)",
        "(0.263262, 1.596968, -0.192881)",
        "(0.261976, 1.589232, -0.196672)",
        "(0.260838, 1.581165, -0.199850)",
        "(0.260349, 1.577111, -0.201204)",
        "(0.259399, 1.568812, -0.203172)",
        "(0.258387, 1.560611, -0.204529)",
        "(0.257480, 1.552464, -0.205831)",
        "(0.256551, 1.544455, -0.206874)",
        "(0.256059, 1.540470, -0.207215)",
        "(0.255096, 1.532605, -0.207330)",
        "(0.254230, 1.524790, -0.206384)",
        "(0.253377, 1.517162, -0.204624)",
        "(0.252825, 1.510005, -0.202402)",
        "(0.252545, 1.506646, -0.201199)",
        "(0.251925, 1.500404, -0.198224)",
        "(0.251164, 1.494674, -0.194320)",
        "(0.250784, 1.492044, -0.191956)",
        "(0.249968, 1.484899, -0.184331)",
        "(0.249655, 1.482972, -0.181519)",
        "(0.249112, 1.479750, -0.175860)",
        "(0.248565, 1.477329, -0.169929)",
        "(0.247851, 1.475665, -0.163462)",
        "(0.247030, 1.474896, -0.156608)",
        "(0.246735, 1.474867, -0.153183)",
        "(0.246486, 1.475790, -0.146539)",
        "(0.246486, 1.477754, -0.140270)",
        "(0.246678, 1.480682, -0.134307)",
        "(0.246982, 1.484083, -0.128498)",
        "(0.247180, 1.485961, -0.125694)",
        "(0.247712, 1.490191, -0.120503)",
        "(0.248391, 1.494918, -0.116042)",
        "(0.249239, 1.500200, -0.112180)",
        "(0.249919, 1.505624, -0.108479)",
        "(0.250239, 1.508428, -0.106726)",
        "(0.250975, 1.514321, -0.103616)",
        "(0.251696, 1.520350, -0.100783)",
        "(0.252382, 1.526373, -0.098119)",
        "(0.252993, 1.532455, -0.095945)",
        "(0.253201, 1.535510, -0.095013)",
        "(0.253497, 1.541742, -0.093591)",
        "(0.253711, 1.547947, -0.092743)",
        "(0.253981, 1.554155, -0.092613)",
        "(0.254415, 1.560387, -0.092954)",
        "(0.254652, 1.563465, -0.093279)",
        "(0.254924, 1.569444, -0.094366)",
        "(0.254798, 1.575028, -0.095759)",
        "(0.254649, 1.580323, -0.097508)",
        "(0.255060, 1.585562, -0.099503)",
        "(0.255297, 1.588134, -0.100616)",
        "(0.255664, 1.593049, -0.103055)",
        "(0.255745, 1.597661, -0.105749)",
        "(0.255657, 1.601949, -0.108645)",
        "(0.256104, 1.606175, -0.111943)",
        "(0.256520, 1.608243, -0.113723)",
        "(0.257500, 1.612054, -0.117374)",
        "(0.258443, 1.615312, -0.121076)",
        "(0.259147, 1.617980, -0.124859)",
        "(0.259641, 1.620270, -0.129000)",
        "(0.259891, 1.621277, -0.131233)",
        "(0.260596, 1.622971, -0.135949)",
        "(0.261465, 1.624093, -0.140993)",
        "(0.262153, 1.624333, -0.145994)",
        "(0.262580, 1.623686, -0.150848)",
        "(0.262720, 1.623161, -0.153226)",
        "(0.262851, 1.621511, -0.157853)",
        "(0.262911, 1.619063, -0.162223)",
        "(0.263078, 1.615867, -0.166443)",
        "(0.263075, 1.612077, -0.170542)",
        "(0.262981, 1.610028, -0.172519)",
        "(0.262833, 1.605522, -0.176202)",
        "(0.262650, 1.600439, -0.179399)",
        "(0.262385, 1.594924, -0.182073)",
        "(0.262016, 1.589118, -0.184290)",
        "(0.261783, 1.586182, -0.185348)",
        "(0.261162, 1.580218, -0.187395)",
        "(0.260439, 1.574076, -0.189401)",
        "(0.259884, 1.567718, -0.191022)",
        "(0.259504, 1.561132, -0.191962)",
        "(0.259302, 1.557705, -0.192175)",
        "(0.258843, 1.550732, -0.192178)",
        "(0.258475, 1.543842, -0.191544)",
        "(0.258256, 1.537136, -0.190596)",
        "(0.258027, 1.530446, -0.188994)",
        "(0.257805, 1.527114, -0.187930)",
        "(0.257335, 1.520589, -0.185736)",
        "(0.257116, 1.514456, -0.183266)",
        "(0.256948, 1.508556, -0.180386)",
        "(0.256578, 1.502816, -0.176777)",
        "(0.256272, 1.500024, -0.174742)",
        "(0.255462, 1.494750, -0.170220)",
        "(0.254614, 1.490358, -0.165621)",
        "(0.253528, 1.486687, -0.161058)",
        "(0.252359, 1.483874, -0.156080)",
        "(0.251930, 1.482665, -0.153424)",
        "(0.251389, 1.480977, -0.147814)",
        "(0.251096, 1.480294, -0.142198)",
        "(0.250795, 1.480341, -0.136754)",
        "(0.250573, 1.481159, -0.131280)",
        "(0.250502, 1.481915, -0.128534)",
        "(0.250542, 1.483978, -0.123090)",
        "(0.250917, 1.487191, -0.118024)",
        "(0.251373, 1.491186, -0.113395)",
        "(0.251847, 1.496337, -0.109391)",
        "(0.252009, 1.499103, -0.107557)",
        "(0.252233, 1.505230, -0.104295)",
        "(0.252706, 1.511904, -0.101234)",
        "(0.253507, 1.518966, -0.098463)",
        "(0.254303, 1.526353, -0.096158)",
        "(0.254690, 1.530124, -0.095141)",
        "(0.255395, 1.537866, -0.093518)",
        "(0.255869, 1.545614, -0.092214)",
        "(0.256456, 1.553257, -0.091085)",
        "(0.257512, 1.560962, -0.090555)",
        "(0.257994, 1.564780, -0.090521)",
        "(0.258542, 1.572216, -0.090748)",
        "(0.258519, 1.579216, -0.091241)",
        "(0.258737, 1.586123, -0.092106)",
        "(0.259522, 1.593086, -0.093759)",
        "(0.259956, 1.596518, -0.094864)",
        "(0.260603, 1.603075, -0.097095)",
        "(0.261086, 1.609088, -0.099437)",
        "(0.261589, 1.614835, -0.102076)",
        "(0.262345, 1.620439, -0.105385)",
        "(0.262718, 1.623118, -0.107292)",
        "(0.263254, 1.628196, -0.111247)",
        "(0.263489, 1.632506, -0.115476)",
        "(0.263760, 1.636062, -0.119617)",
        "(0.264422, 1.639206, -0.124199)",
        "(0.264882, 1.640611, -0.126715)",
        "(0.265660, 1.643091, -0.132018)",
        "(0.266081, 1.644516, -0.137568)",
        "(0.266179, 1.644972, -0.142761)",
        "(0.266502, 1.644780, -0.148069)",
        "(0.266657, 1.644401, -0.150757)",
        "(0.266747, 1.643176, -0.156164)",
        "(0.266336, 1.641280, -0.161549)",
        "(0.265663, 1.638863, -0.166758)",
        "(0.265196, 1.635919, -0.171724)",
        "(0.265038, 1.634069, -0.174016)",
        "(0.264886, 1.629896, -0.178405)",
        "(0.264368, 1.625162, -0.182451)",
        "(0.263625, 1.619853, -0.186260)",
        "(0.262944, 1.614471, -0.189542)",
        "(0.262632, 1.611628, -0.191079)",
        "(0.261946, 1.605811, -0.194098)",
        "(0.260936, 1.599842, -0.196994)",
        "(0.259840, 1.593825, -0.199772)",
        "(0.259019, 1.587991, -0.202408)",
        "(0.258695, 1.585157, -0.203568)",
        "(0.258240, 1.579575, -0.205458)",
        "(0.257967, 1.574137, -0.206824)",
        "(0.257692, 1.568701, -0.207770)",
        "(0.257619, 1.563198, -0.208289)",
        "(0.257659, 1.560410, -0.208292)",
        "(0.257652, 1.554790, -0.207871)",
        "(0.257727, 1.549120, -0.207025)",
        "(0.257846, 1.543366, -0.206038)",
        "(0.257882, 1.537660, -0.204953)",
        "(0.257844, 1.534749, -0.204225)",
        "(0.257519, 1.528704, -0.202462)",
        "(0.257059, 1.522403, -0.200215)",
        "(0.256728, 1.516306, -0.197718)",
        "(0.256448, 1.513402, -0.196288)",
        "(0.255671, 1.507784, -0.193149)",
        "(0.254700, 1.502523, -0.189395)",
        "(0.253543, 1.497899, -0.184994)",
        "(0.252210, 1.493929, -0.179980)",
        "(0.251245, 1.490896, -0.174578)",
        "(0.250958, 1.489773, -0.171695)",
        "(0.250466, 1.487872, -0.165627)",
        "(0.250179, 1.486955, -0.159135)",
        "(0.250083, 1.486845, -0.152616)",
        "(0.249952, 1.487451, -0.146134)",
        "(0.249945, 1.487978, -0.142930)",
        "(0.250080, 1.489659, -0.136762)",
        "(0.250535, 1.492309, -0.131086)",
        "(0.251128, 1.495591, -0.125719)",
        "(0.251787, 1.499363, -0.120744)",
        "(0.252139, 1.501410, -0.118411)",
        "(0.252821, 1.506018, -0.114105)",
        "(0.253399, 1.511002, -0.110208)",
        "(0.254218, 1.516550, -0.106855)",
        "(0.255203, 1.522386, -0.103983)",
        "(0.255643, 1.525314, -0.102652)",
        "(0.256554, 1.531174, -0.100183)",
        "(0.257463, 1.537132, -0.098064)",
        "(0.258147, 1.543036, -0.096268)",
        "(0.258718, 1.548918, -0.094734)",
        "(0.258937, 1.551838, -0.094026)",
        "(0.259329, 1.557635, -0.092861)"
    ],
    "rightHandRotations": [
        "(332.182300, 278.410600, 298.469500)",
        "(331.580700, 278.599800, 298.614300)",
        "(330.823300, 278.814000, 298.820500)",
        "(330.454500, 278.997200, 298.853600)",
        "(329.774700, 279.154600, 299.030800)",
        "(329.049500, 279.192900, 299.372700)",
        "(328.317800, 279.229400, 299.906900)",
        "(327.539400, 279.349200, 300.644500)",
        "(326.998200, 279.557800, 300.951200)",
        "(325.805800, 280.273900, 301.435500)",
        "(324.479000, 281.124800, 302.308500)",
        "(323.108300, 281.358600, 303.433300)",
        "(321.227100, 281.365200, 305.369600)",
        "(318.532200, 281.275100, 307.913600)",
        "(317.140300, 281.261100, 308.665400)",
        "(314.871000, 281.171000, 309.475900)",
        "(312.938600, 281.334300, 310.339500)",
        "(311.065500, 281.081500, 311.792700)",
        "(308.933600, 279.722900, 313.843900)",
        "(307.615900, 278.714100, 314.967900)",
        "(305.206700, 277.155500, 317.374800)",
        "(303.156200, 276.301500, 319.309600)",
        "(301.088200, 276.329700, 319.844800)",
        "(299.404100, 277.628800, 318.293600)",
        "(298.816700, 278.477600, 317.112300)",
        "(297.620600, 279.867200, 315.341700)",
        "(296.281600, 280.443100, 314.782800)",
        "(294.146500, 281.032600, 314.468000)",
        "(292.526400, 281.936800, 314.209700)",
        "(292.206600, 282.292700, 314.302400)",
        "(292.143300, 282.003700, 315.016000)",
        "(291.837300, 282.713100, 314.494600)",
        "(291.154900, 283.791100, 313.605400)",
        "(290.623500, 283.947200, 313.740400)",
        "(290.404800, 283.917100, 313.913100)",
        "(290.258500, 283.553000, 314.379600)",
        "(290.558100, 283.777800, 313.681500)",
        "(290.721700, 283.949400, 312.722800)",
        "(290.182200, 283.631900, 313.429900)",
        "(289.668500, 282.927300, 314.655400)",
        "(289.016400, 280.875800, 317.185200)",
        "(288.363300, 280.429000, 317.807300)",
        "(287.932400, 281.017800, 317.181400)",
        "(287.658200, 281.417600, 316.413500)",
        "(287.542300, 281.362100, 316.267500)",
        "(287.274700, 281.411400, 316.129900)",
        "(286.592300, 281.784000, 316.253100)",
        "(285.783000, 282.036700, 316.391600)",
        "(285.090000, 283.090800, 315.923400)",
        "(284.938500, 283.597700, 315.820600)",
        "(284.905200, 284.182600, 316.118500)",
        "(285.220200, 283.629300, 317.298900)",
        "(285.377800, 282.983900, 318.947000)",
        "(285.478000, 281.994300, 321.193900)",
        "(285.475700, 281.376100, 322.422100)",
        "(285.396400, 280.775800, 324.043400)",
        "(285.244200, 281.010700, 324.436500)",
        "(285.000700, 282.089300, 323.661800)",
        "(284.831800, 283.893400, 322.058700)",
        "(284.755900, 284.701300, 321.291800)",
        "(284.451500, 285.266300, 320.888600)",
        "(284.075800, 285.960700, 320.580000)",
        "(283.505000, 287.361000, 319.500700)",
        "(283.068700, 289.311300, 317.768600)",
        "(282.956100, 290.183100, 316.922400)",
        "(282.731000, 290.650600, 316.432200)",
        "(282.432100, 290.889400, 316.357800)",
        "(281.831400, 292.465900, 315.117200)",
        "(281.141200, 294.498500, 313.411700)",
        "(280.833000, 295.355600, 312.594600)",
        "(280.378900, 296.732500, 311.232700)",
        "(280.059000, 298.810900, 309.304200)",
        "(279.505800, 300.709400, 307.361800)",
        "(277.938200, 303.734700, 304.465400)",
        "(277.125300, 304.950800, 303.578200)",
        "(275.863000, 308.952000, 300.322500)",
        "(275.396200, 318.419100, 290.936900)",
        "(275.828300, 325.749100, 282.654600)",
        "(276.964100, 326.538100, 281.620000)",
        "(277.263800, 324.282500, 283.834300)",
        "(276.997100, 323.253200, 285.373800)",
        "(276.312700, 325.589000, 283.740500)",
        "(276.045800, 328.930900, 280.345900)",
        "(276.277900, 324.368600, 284.732500)",
        "(276.388700, 321.973900, 287.049400)",
        "(276.299500, 320.219800, 288.837800)",
        "(275.704800, 320.539300, 288.614600)",
        "(275.220900, 317.824400, 291.738700)",
        "(275.286000, 312.839100, 296.793200)",
        "(275.531600, 309.831900, 299.774800)",
        "(275.997800, 305.622600, 303.912500)",
        "(276.158400, 302.331000, 307.262700)",
        "(276.026900, 301.895600, 308.020600)",
        "(276.053500, 302.168900, 307.915900)",
        "(276.180300, 302.727000, 307.320200)",
        "(276.578200, 303.636900, 306.245200)",
        "(276.796100, 301.909300, 308.265600)",
        "(276.721700, 300.609400, 310.192200)",
        "(276.819600, 301.626000, 309.413200)",
        "(276.890700, 302.839600, 308.108200)",
        "(276.801800, 305.941600, 305.125600)",
        "(276.611100, 306.641400, 304.954200)",
        "(276.519100, 306.363900, 305.537900)",
        "(276.591600, 309.553600, 302.358400)",
        "(276.646300, 311.853600, 300.196800)",
        "(276.828200, 315.404400, 296.713000)",
        "(277.057100, 316.206300, 296.064700)",
        "(277.180700, 316.500700, 295.721600)",
        "(276.923500, 318.136000, 293.874100)",
        "(276.762900, 319.851600, 292.214600)",
        "(276.550300, 322.127700, 289.890100)",
        "(276.582500, 323.134800, 288.787300)",
        "(276.494000, 323.992000, 287.752700)",
        "(276.195700, 326.597100, 285.048000)",
        "(276.047500, 328.450800, 283.157100)",
        "(275.904600, 331.173800, 280.221300)",
        "(275.843400, 332.440400, 278.850800)",
        "(275.708700, 333.755500, 277.642800)",
        "(275.562700, 334.623400, 276.932400)",
        "(275.570200, 335.045900, 276.552800)",
        "(275.664300, 336.153800, 275.293600)",
        "(275.557500, 335.705700, 275.584300)",
        "(275.055400, 333.643100, 278.004500)",
        "(274.802800, 329.633100, 282.463700)",
        "(274.878300, 328.823700, 283.236400)",
        "(275.141000, 328.051200, 283.677900)",
        "(275.089200, 326.067200, 285.567500)",
        "(274.811400, 322.264600, 289.570800)",
        "(274.708900, 321.289100, 290.640600)",
        "(274.777700, 322.680400, 289.200900)",
        "(274.926800, 321.622500, 289.958500)",
        "(274.859400, 320.948800, 290.702100)",
        "(274.748600, 320.429400, 291.170900)",
        "(274.691400, 320.021300, 291.489500)",
        "(274.683800, 320.218600, 291.343300)",
        "(274.712700, 320.122000, 291.390500)",
        "(274.925600, 321.904700, 289.504100)",
        "(274.981200, 322.260100, 289.011200)",
        "(274.825100, 322.263500, 289.111200)",
        "(274.757800, 321.657300, 289.751700)",
        "(274.720000, 321.379300, 290.038100)",
        "(274.730300, 322.067700, 289.293600)",
        "(274.630900, 323.230200, 287.964200)",
        "(274.472000, 323.643400, 287.588600)",
        "(274.461300, 322.819300, 288.419500)",
        "(274.463500, 320.883000, 290.386200)",
        "(274.451700, 320.906600, 290.396000)",
        "(274.569200, 320.827600, 290.491300)",
        "(274.848700, 320.235200, 290.985000)",
        "(275.051300, 318.006900, 293.211100)",
        "(275.257300, 310.412200, 301.263000)",
        "(275.157000, 307.174900, 304.995000)",
        "(275.336300, 307.602000, 304.581000)",
        "(275.548900, 307.680400, 304.261400)",
        "(275.634200, 305.916400, 306.103100)",
        "(275.573500, 299.413900, 313.130600)",
        "(275.438700, 296.513000, 316.154200)",
        "(275.379400, 297.156000, 315.297900)",
        "(275.331100, 297.114900, 315.267200)",
        "(275.280400, 296.125000, 316.309800)",
        "(275.368000, 295.556300, 317.293200)",
        "(275.348900, 298.965200, 313.986100)",
        "(275.465700, 303.171500, 309.551200)",
        "(275.507300, 304.563400, 308.007100)",
        "(275.359400, 304.279600, 308.446800)",
        "(274.866300, 305.336500, 307.804800)",
        "(274.663200, 309.058100, 303.905900)",
        "(274.560000, 313.219500, 299.401200)",
        "(274.064200, 316.086700, 296.724200)",
        "(273.716200, 316.691200, 296.404900)",
        "(273.314000, 318.158700, 295.111900)",
        "(273.370500, 323.447500, 289.430400)",
        "(273.375100, 329.452900, 283.217600)",
        "(272.533600, 336.864100, 276.681500)",
        "(272.128900, 341.575300, 272.324300)",
        "(272.049300, 345.234300, 268.729900)",
        "(272.481000, 350.943600, 262.735700)",
        "(272.591300, 359.689700, 254.086000)",
        "(272.510700, 1.683484, 252.154600)",
        "(272.316500, 9.573356, 244.215200)",
        "(272.323400, 22.205200, 231.497300)",
        "(272.333200, 32.271360, 221.629600)",
        "(272.319800, 40.539120, 213.671600)",
        "(272.345900, 43.189030, 211.078000)",
        "(272.374000, 43.377820, 210.861200)",
        "(272.227900, 41.305660, 212.908700)",
        "(272.247000, 44.836100, 209.884000)",
        "(272.507600, 49.232800, 206.002300)",
        "(272.614000, 43.707000, 211.361700)",
        "(272.586800, 40.292470, 214.678200)",
        "(272.554400, 45.642270, 209.498200)",
        "(272.906900, 56.684070, 199.440100)",
        "(273.491700, 52.739580, 203.421900)",
        "(273.982100, 41.261370, 214.128600)",
        "(274.056900, 36.665280, 218.506000)",
        "(274.125800, 41.177550, 214.625800)",
        "(274.498200, 52.422580, 204.468800)",
        "(274.943100, 51.575260, 205.326100)",
        "(275.314600, 47.369360, 209.145500)",
        "(275.442000, 47.703260, 208.923100)",
        "(275.606800, 56.951710, 200.794200)",
        "(275.764700, 65.454100, 193.511000)",
        "(275.884200, 67.012700, 192.418200)",
        "(275.917000, 65.147150, 194.324100)",
        "(276.061800, 63.310660, 196.694300)",
        "(276.376200, 68.135900, 193.152500)",
        "(276.576400, 71.113630, 191.222900)",
        "(276.617800, 70.335920, 192.772000)",
        "(276.652200, 69.644830, 193.796200)",
        "(276.797800, 69.082660, 195.149800)",
        "(277.122600, 69.459960, 195.777100)",
        "(277.280000, 68.551830, 197.694100)",
        "(277.218200, 66.749890, 200.179200)",
        "(277.159600, 66.402820, 201.408800)",
        "(277.219800, 66.681830, 201.744700)",
        "(277.476000, 66.993550, 202.592700)",
        "(277.756100, 64.405490, 205.785800)",
        "(277.938900, 61.649950, 209.150200)",
        "(277.951700, 61.063330, 210.126900)",
        "(278.024200, 61.154620, 211.099500)",
        "(278.099900, 60.746440, 212.527600)",
        "(278.089400, 59.556010, 214.530500)",
        "(278.186200, 59.041060, 215.927500)",
        "(278.352000, 58.324130, 216.895700)",
        "(278.589200, 55.919050, 219.600700)",
        "(278.375400, 55.459870, 220.482500)",
        "(277.955300, 56.325860, 220.772300)",
        "(277.752600, 57.161320, 220.775300)",
        "(277.934100, 55.100750, 222.974300)",
        "(277.844600, 53.388070, 224.561300)",
        "(277.351800, 50.900520, 227.365100)",
        "(276.751700, 50.995110, 228.199800)",
        "(276.429300, 49.339570, 230.098100)",
        "(276.430600, 44.241600, 235.020800)",
        "(276.308700, 40.938710, 238.268500)",
        "(275.985500, 35.253980, 244.259900)",
        "(276.105500, 30.939970, 248.790700)",
        "(276.472300, 26.353570, 252.771500)",
        "(276.531800, 20.838460, 258.275900)",
        "(276.441400, 16.641840, 262.604700)",
        "(276.500200, 9.818169, 269.569300)",
        "(277.007400, 6.468834, 272.465500)",
        "(277.556300, 0.877788, 277.175700)",
        "(277.554600, 351.757600, 286.466600)",
        "(277.617200, 347.074100, 291.522200)",
        "(278.288000, 343.543500, 295.106100)",
        "(279.395700, 343.918700, 293.494400)",
        "(280.107700, 339.754900, 296.840600)",
        "(280.221200, 336.402200, 300.318300)",
        "(280.459500, 329.294200, 308.267800)",
        "(281.240000, 328.500300, 308.658500)",
        "(282.430000, 330.107000, 305.398900)",
        "(282.666200, 327.549500, 307.556000)",
        "(282.895700, 323.050700, 312.645000)",
        "(283.207800, 321.495300, 314.302400)",
        "(283.929600, 321.606800, 313.806300)",
        "(284.815600, 323.434100, 310.980000)",
        "(285.306000, 322.335400, 311.204100)",
        "(285.368800, 320.032400, 313.748800)",
        "(285.621300, 314.994000, 319.239800)",
        "(286.512700, 312.559100, 321.149100)",
        "(287.849800, 311.765900, 321.079800)",
        "(288.526800, 311.076100, 321.288800)",
        "(288.732700, 310.244600, 322.123100)",
        "(289.443300, 308.097500, 324.224400)",
        "(290.348500, 307.241100, 324.393500)",
        "(291.090800, 306.227100, 324.566300)",
        "(291.766700, 304.515000, 325.873200)",
        "(292.507000, 302.902800, 327.153900)",
        "(292.821200, 302.536200, 327.165700)",
        "(293.577900, 301.459000, 327.096700)",
        "(293.718100, 299.560500, 328.279600)",
        "(293.848600, 298.081600, 328.998900)",
        "(294.585200, 298.273500, 327.782800)",
        "(295.084600, 298.708000, 326.805500)",
        "(295.709400, 298.149500, 326.171700)",
        "(295.466300, 296.833100, 326.621400)",
        "(295.162800, 295.691800, 326.912500)",
        "(295.437800, 295.529100, 326.227800)",
        "(295.943200, 295.463600, 325.720400)",
        "(296.597200, 295.268200, 325.154200)",
        "(296.227000, 294.771900, 324.719200)",
        "(295.489600, 295.138400, 323.686800)",
        "(295.374700, 295.551100, 322.200000)",
        "(295.370400, 295.526400, 321.786100)",
        "(295.167800, 295.500000, 321.295400)",
        "(294.787900, 295.836600, 320.377300)",
        "(294.181000, 296.338300, 319.279300)",
        "(293.580600, 296.828400, 318.188600)",
        "(293.453800, 296.901900, 317.802300)",
        "(293.222000, 297.354100, 316.904400)",
        "(292.694000, 298.262200, 315.555700)",
        "(292.405300, 298.667000, 314.510100)",
        "(292.433200, 298.590500, 314.188000)",
        "(292.412900, 298.826000, 313.777900)",
        "(292.676000, 299.047500, 312.919200)",
        "(292.397300, 299.354100, 311.991600)",
        "(291.944800, 299.613600, 310.800300)",
        "(291.733100, 299.848400, 310.218300)",
        "(291.625200, 299.752000, 310.017600)",
        "(291.442200, 299.566200, 309.678100)",
        "(290.820400, 300.724800, 307.798100)",
        "(290.206100, 301.026900, 306.845900)",
        "(289.688600, 300.464800, 307.113200)",
        "(289.574800, 300.032400, 307.331700)",
        "(289.092600, 300.501100, 306.423300)",
        "(288.450700, 301.885600, 304.310400)",
        "(287.747700, 303.263400, 302.300700)",
        "(287.292200, 304.381100, 300.788400)",
        "(287.014900, 304.574500, 300.426000)",
        "(285.648500, 305.672900, 299.305800)",
        "(284.379300, 307.527200, 297.156100)",
        "(283.821700, 308.908700, 295.019700)",
        "(283.199500, 310.315100, 293.313000)",
        "(282.806200, 311.022500, 292.655800)",
        "(281.849800, 313.094200, 290.448600)",
        "(280.841700, 316.038800, 287.530500)",
        "(280.055000, 316.909000, 286.848500)",
        "(279.590800, 318.520200, 285.191700)",
        "(279.404100, 319.679600, 283.956800)",
        "(278.790500, 321.751500, 281.766000)",
        "(277.867500, 326.201800, 277.903100)",
        "(277.371600, 328.927300, 275.732000)",
        "(277.411600, 328.417200, 276.296000)",
        "(277.409000, 327.977200, 276.701900)",
        "(277.019300, 330.640100, 274.178400)",
        "(276.233600, 337.550700, 268.015800)",
        "(275.921300, 339.471000, 266.673500)",
        "(275.942900, 336.473700, 269.833600)",
        "(275.798300, 336.364400, 270.053300)",
        "(275.121200, 341.735700, 265.679600)",
        "(274.600000, 347.333200, 260.929300)",
        "(274.492100, 351.143100, 257.487200)",
        "(274.411900, 350.883900, 257.856700)",
        "(274.239200, 352.094800, 257.046000)",
        "(273.688800, 355.894300, 254.341900)",
        "(273.335700, 359.726800, 251.368000)",
        "(273.470500, 0.891405, 250.607700)",
        "(273.591300, 359.784200, 252.261800)",
        "(273.528100, 0.997365, 251.499100)",
        "(273.562900, 3.691522, 249.620400)",
        "(274.038200, 3.470768, 250.159700)",
        "(274.190500, 4.914997, 249.403200)",
        "(274.201900, 6.372392, 248.735800)",
        "(274.264300, 6.576467, 248.810100)",
        "(274.579900, 7.440701, 248.332400)",
        "(274.838300, 8.437936, 247.654700)",
        "(274.853300, 11.351780, 245.374300)",
        "(274.869800, 11.509990, 245.713600)",
        "(274.962700, 10.485230, 246.935800)",
        "(275.095200, 9.384923, 248.400500)",
        "(275.194500, 10.059830, 248.219200)",
        "(275.271200, 9.925467, 249.029000)",
        "(275.329400, 7.963599, 251.524500)",
        "(275.424800, 6.484179, 253.303500)",
        "(275.700300, 1.655960, 258.760400)",
        "(276.002200, 358.377700, 262.561400)",
        "(276.238700, 356.918600, 264.410800)",
        "(276.242300, 355.882000, 266.127700)",
        "(276.155900, 354.386200, 268.011500)",
        "(276.279200, 350.527600, 272.400200)",
        "(276.682600, 348.392900, 274.975000)",
        "(276.900700, 347.563600, 276.138500)",
        "(276.900500, 344.535000, 279.464600)",
        "(276.905500, 342.531600, 281.609700)",
        "(277.083000, 338.113300, 286.334800)",
        "(277.281800, 334.695700, 290.270800)",
        "(277.509400, 334.570900, 290.478000)",
        "(277.993500, 332.801500, 292.258100)",
        "(278.260700, 330.638800, 294.647900)",
        "(278.811300, 326.065800, 299.643900)",
        "(279.403200, 323.931300, 302.168700)",
        "(279.848000, 323.962200, 302.362500)",
        "(280.660900, 322.770400, 303.526800)",
        "(281.022600, 321.946100, 304.399500)",
        "(281.570900, 320.130000, 306.652300)",
        "(281.940300, 318.777600, 308.315700)",
        "(282.303600, 319.010200, 308.277800)",
        "(283.100700, 317.730700, 309.731800)",
        "(283.611500, 316.850900, 310.624100)",
        "(284.252200, 315.919800, 311.622800)",
        "(284.476700, 314.995900, 312.660700)",
        "(284.791900, 313.264600, 314.775300)",
        "(285.773600, 311.356700, 316.623400)",
        "(286.284400, 311.256300, 316.616100)",
        "(286.951000, 310.671100, 316.910800)",
        "(286.958900, 308.847900, 318.910900)",
        "(287.167600, 306.567100, 321.022100)",
        "(287.851800, 304.869000, 322.309000)",
        "(288.017600, 304.244400, 322.660300)",
        "(288.073400, 303.557300, 322.929300)",
        "(288.684000, 302.663200, 323.185700)",
        "(289.310300, 301.032800, 324.043300)",
        "(289.487500, 299.658800, 325.142300)",
        "(289.581700, 297.399200, 326.798400)",
        "(289.883700, 296.117800, 327.255200)",
        "(290.557500, 295.594100, 326.913600)",
        "(291.175600, 295.362900, 326.286300)",
        "(291.195400, 295.306300, 325.523700)",
        "(291.095200, 295.404400, 324.985200)",
        "(290.961900, 295.548400, 324.162900)",
        "(291.399200, 295.475500, 323.469200)",
        "(291.811100, 295.640700, 322.600300)",
        "(291.615800, 295.781900, 321.669400)",
        "(291.319200, 295.934500, 321.159800)",
        "(290.975600, 296.304700, 320.228500)",
        "(291.097500, 296.924100, 319.035200)",
        "(291.377300, 297.042000, 318.302100)",
        "(290.885000, 297.233400, 317.388600)",
        "(290.583700, 297.716500, 316.538600)",
        "(290.213400, 298.711900, 314.997600)",
        "(289.979100, 299.549300, 313.627100)",
        "(289.814100, 300.207700, 312.458000)",
        "(289.328600, 300.887000, 311.138900)",
        "(289.063500, 301.690200, 310.123300)",
        "(288.800900, 303.453200, 307.781000)",
        "(288.587600, 304.783900, 305.889600)",
        "(288.185600, 305.668200, 304.365300)",
        "(287.509500, 306.523800, 303.041300)",
        "(287.184600, 307.090100, 302.254500)",
        "(286.800700, 308.176300, 300.704100)",
        "(286.557200, 308.885900, 299.415400)",
        "(285.755000, 310.547200, 297.296800)",
        "(285.066600, 312.962100, 294.397900)",
        "(284.857300, 313.752100, 293.370200)",
        "(284.584600, 314.386700, 292.513900)",
        "(284.210800, 314.097300, 292.849500)",
        "(283.359000, 317.751100, 288.829900)",
        "(282.902100, 322.652800, 283.471900)",
        "(282.720300, 323.932500, 282.117400)",
        "(282.370400, 323.919800, 282.338400)",
        "(281.535300, 325.236200, 280.976600)",
        "(280.702900, 331.256700, 274.695200)",
        "(280.282000, 336.613900, 269.329500)",
        "(280.227500, 337.742300, 268.172500)",
        "(280.262800, 336.599600, 269.713700)",
        "(279.791200, 337.378100, 268.938500)",
        "(279.686500, 346.587100, 259.612400)",
        "(279.540700, 351.492500, 255.030000)",
        "(279.520000, 352.183900, 254.478200)",
        "(279.572000, 351.374100, 255.243800)",
        "(279.098200, 356.896500, 249.623700)",
        "(278.733400, 6.652804, 240.429300)",
        "(278.522200, 10.170880, 237.211900)",
        "(278.408200, 10.496010, 237.003300)",
        "(277.868200, 10.278240, 237.623400)",
        "(277.426000, 18.825380, 229.469200)",
        "(277.482400, 26.954650, 221.662900)",
        "(277.437500, 30.602440, 218.286000)",
        "(277.293200, 30.454770, 218.638000)",
        "(276.860300, 29.416620, 220.080800)",
        "(276.818100, 36.486080, 213.634700)",
        "(277.053600, 40.909160, 209.718900)",
        "(277.074800, 40.464290, 210.242400)",
        "(276.917600, 35.086970, 215.669100)",
        "(276.823100, 32.835650, 218.475200)",
        "(276.788700, 42.146390, 210.592000)",
        "(276.829300, 43.075760, 210.150000)",
        "(276.854700, 36.570190, 216.873900)",
        "(276.841900, 34.620720, 219.009400)",
        "(276.596900, 37.747570, 217.051800)",
        "(276.449800, 43.066250, 213.161200)",
        "(276.548900, 39.678290, 216.863900)",
        "(276.587400, 35.581160, 221.660100)",
        "(276.332300, 35.757320, 222.118600)",
        "(276.053100, 40.713990, 218.449800)",
        "(276.212400, 42.994050, 216.986400)",
        "(276.124700, 36.231380, 224.328400)",
        "(276.044600, 29.785740, 231.487100)",
        "(275.888800, 29.893090, 231.712900)",
        "(275.646200, 35.383950, 227.013600)",
        "(275.610500, 34.848260, 228.251200)",
        "(275.715300, 26.472420, 236.823200)",
        "(275.605200, 20.691110, 243.000100)",
        "(275.431200, 19.140960, 244.781300)",
        "(274.876800, 20.566400, 243.917300)",
        "(274.650800, 18.240230, 246.567000)",
        "(274.961200, 7.981433, 256.944100)",
        "(275.125800, 3.688953, 261.326500)",
        "(275.153700, 3.272308, 261.815800)",
        "(275.006700, 3.113315, 262.172500)",
        "(275.059100, 356.258600, 269.228500)",
        "(275.560400, 347.710600, 277.889600)",
        "(275.990700, 346.410000, 279.038400)",
        "(276.100100, 348.006800, 277.271700)",
        "(276.269000, 345.680900, 279.399200)",
        "(276.521400, 336.952900, 288.272800)",
        "(277.021000, 331.190100, 294.108400)",
        "(277.654100, 332.251500, 292.696100)",
        "(278.056800, 332.802800, 291.889100)",
        "(278.667500, 330.366000, 294.152900)",
        "(279.173300, 324.975800, 299.655900)",
        "(279.681400, 322.209000, 302.455300)",
        "(280.388300, 320.811200, 303.531700)",
        "(280.775800, 320.179000, 304.034300)",
        "(281.583300, 317.480000, 306.386100)",
        "(282.072100, 314.304200, 309.576700)",
        "(282.404600, 311.571400, 312.268200)",
        "(282.643400, 310.619100, 313.145800)",
        "(283.193100, 309.981700, 313.303300)",
        "(283.841800, 307.943500, 315.144700)",
        "(284.449500, 303.778000, 319.279500)",
        "(284.815000, 301.712500, 320.953000)",
        "(284.992300, 301.609400, 320.772300)",
        "(285.496300, 301.020400, 320.720300)",
        "(286.012900, 299.669700, 321.728700)",
        "(286.530100, 298.167600, 322.937100)",
        "(286.989400, 297.438400, 323.275500)",
        "(287.230600, 297.418200, 322.971700)",
        "(287.629700, 296.561100, 323.264500)",
        "(287.863700, 295.296700, 324.169700)",
        "(288.184800, 295.360800, 323.461500)",
        "(288.448800, 296.141200, 321.898400)",
        "(288.378200, 295.883500, 321.763400)",
        "(288.058500, 294.805900, 322.373200)",
        "(287.650400, 294.413100, 322.352100)",
        "(287.691600, 295.686300, 320.230100)",
        "(287.631000, 297.032300, 317.952500)",
        "(287.405200, 297.279200, 317.331100)",
        "(286.872900, 297.600800, 316.539100)",
        "(286.668100, 298.756500, 314.720500)",
        "(286.561200, 300.743700, 311.929600)",
        "(286.187800, 302.508100, 309.452500)",
        "(285.673800, 304.186200, 307.210700)",
        "(285.418700, 304.905000, 306.239200)",
        "(285.117900, 306.396700, 304.199000)",
        "(285.002100, 308.411200, 301.732900)",
        "(284.624800, 310.584000, 298.823900)",
        "(283.941700, 312.645300, 296.352000)",
        "(283.690200, 313.372300, 295.363500)",
        "(283.346500, 315.168800, 293.128200)",
        "(283.083900, 317.140400, 290.758300)",
        "(282.634600, 318.968400, 288.449300)",
        "(281.985400, 321.023700, 285.922000)",
        "(281.691300, 322.173900, 284.668000)",
        "(281.175200, 324.281400, 282.327600)",
        "(280.798100, 326.045700, 280.267600)",
        "(280.345300, 328.711600, 277.130400)",
        "(279.869800, 331.336400, 274.381800)",
        "(279.662600, 332.254100, 273.398600)",
        "(279.341200, 334.287200, 271.214300)",
        "(278.863400, 337.169200, 267.968000)",
        "(278.366100, 341.190000, 263.856200)",
        "(278.353800, 344.192700, 260.610300)",
        "(278.398900, 344.395800, 260.313800)",
        "(278.295300, 344.132300, 260.625200)",
        "(278.258500, 350.145100, 254.306000)",
        "(278.484100, 355.415300, 248.936100)",
        "(278.508100, 357.438300, 246.931200)",
        "(278.485700, 358.356900, 246.112100)",
        "(278.358500, 356.925700, 247.525300)",
        "(278.246800, 6.189645, 238.610900)",
        "(278.116000, 11.089470, 234.036100)",
        "(278.225800, 9.551595, 235.564100)",
        "(278.277800, 6.865474, 238.110800)",
        "(278.024500, 10.878760, 234.542100)",
        "(277.778000, 21.194830, 225.286300)",
        "(277.803500, 24.031250, 222.750600)",
        "(277.937000, 22.209240, 224.728200)",
        "(277.923600, 21.065140, 226.017500)",
        "(277.532000, 26.803360, 221.367200)",
        "(277.569500, 37.104770, 212.026900)",
        "(277.900800, 38.395040, 210.959500)",
        "(277.990900, 37.737210, 211.706900)",
        "(277.904700, 38.786610, 211.505300)",
        "(277.646500, 43.285830, 208.052000)",
        "(277.792000, 47.891480, 204.126100)",
        "(277.974400, 51.056030, 201.784400)",
        "(278.112500, 52.218200, 201.079200)",
        "(278.308700, 53.746490, 200.295400)",
        "(278.270400, 55.329180, 199.598000)",
        "(278.404200, 56.830180, 198.751000)",
        "(278.618000, 58.285110, 197.834900)",
        "(278.610500, 59.469210, 197.196200)",
        "(278.567800, 60.481910, 197.046100)",
        "(278.717800, 58.521680, 199.592900)",
        "(278.699000, 54.942970, 203.641000)",
        "(278.637600, 53.872410, 205.050100)",
        "(278.512900, 53.380810, 206.326400)",
        "(278.172500, 52.300240, 208.150600)",
        "(277.948300, 50.468000, 210.520000)",
        "(277.726000, 47.709550, 213.856500)",
        "(277.415300, 45.035100, 217.173700)",
        "(277.237000, 43.374580, 219.091300)",
        "(276.896200, 39.490020, 223.540900)",
        "(276.708200, 35.000120, 228.362200)",
        "(276.687700, 32.280940, 231.383800)",
        "(276.581000, 30.953760, 233.194700)",
        "(276.497700, 28.844720, 235.480100)",
        "(276.373100, 23.090160, 241.331600)",
        "(276.475300, 18.854790, 245.697600)",
        "(276.631500, 17.151350, 247.508000)",
        "(276.774800, 15.685840, 248.984900)",
        "(276.598200, 11.703230, 253.152900)",
        "(276.516400, 9.337304, 255.655700)",
        "(276.762800, 5.781887, 259.149400)",
        "(277.139500, 4.316451, 260.465900)",
        "(277.406000, 0.930042, 263.593900)",
        "(277.314000, 354.670900, 269.791400)",
        "(277.234900, 351.773000, 272.711600)",
        "(277.277500, 349.223000, 275.061200)",
        "(277.619500, 346.856100, 277.159000)",
        "(277.891500, 344.874200, 278.877400)",
        "(278.263900, 342.973300, 280.308200)",
        "(278.416400, 341.614600, 281.446100)",
        "(278.632600, 339.340700, 283.320100)",
        "(278.852800, 337.109900, 285.081900)",
        "(279.366300, 337.089400, 284.646000)",
        "(279.902800, 337.281500, 283.959500)",
        "(280.072000, 337.782000, 283.222300)",
        "(280.408200, 337.369000, 283.046700)",
        "(280.426100, 335.356800, 284.446000)",
        "(280.428200, 332.481100, 286.749200)",
        "(280.476000, 332.079300, 286.783700)",
        "(280.751200, 331.551200, 286.536300)",
        "(281.378800, 330.745700, 286.678600)",
        "(282.143000, 327.860900, 288.810300)",
        "(282.630600, 323.766100, 292.433100)",
        "(282.727700, 321.842200, 293.770100)",
        "(282.695900, 321.663700, 293.539500)",
        "(282.554800, 320.852800, 293.611300)",
        "(282.341700, 319.053800, 294.806500)",
        "(282.260700, 318.193700, 295.006800)",
        "(282.227700, 318.758900, 294.108100)",
        "(282.193800, 319.694700, 292.453100)",
        "(282.115500, 319.823400, 291.732900)",
        "(282.042700, 319.265700, 291.804600)",
        "(281.870400, 320.469600, 289.953100)",
        "(282.014900, 322.692700, 286.908400)",
        "(282.154000, 323.364100, 285.871200)",
        "(282.317000, 323.319700, 285.510400)",
        "(282.421500, 322.178500, 286.240300)",
        "(282.178300, 324.317500, 283.631100)",
        "(282.108900, 324.467200, 283.211800)",
        "(282.108000, 323.767700, 283.807100)",
        "(282.066400, 324.273500, 282.841400)",
        "(281.858400, 327.071200, 279.413600)",
        "(281.664600, 329.695400, 276.483500)",
        "(281.631300, 329.763600, 276.301800)",
        "(281.887600, 325.842200, 280.582300)",
        "(281.355900, 325.632000, 280.363600)",
        "(280.690900, 334.800400, 270.705100)",
        "(280.231800, 339.135500, 266.459000)",
        "(280.171100, 339.654600, 265.974900)",
        "(280.273100, 338.227200, 267.536800)",
        "(279.798000, 343.695900, 261.550600)",
        "(279.189500, 352.180600, 253.142500)",
        "(278.991100, 356.492000, 248.729000)",
        "(278.993300, 357.430500, 247.709900)",
        "(278.750100, 356.195500, 249.100400)",
        "(278.158600, 0.973906, 244.384100)",
        "(278.139300, 8.424911, 237.005000)",
        "(278.083700, 12.298180, 233.378900)",
        "(278.081800, 13.482750, 232.284700)",
        "(278.127300, 14.065640, 231.792300)",
        "(277.883100, 18.709970, 227.436300)",
        "(277.854200, 26.995590, 219.574500)",
        "(277.988200, 29.879340, 217.003100)",
        "(277.978500, 28.410750, 218.753500)",
        "(277.722700, 27.823800, 219.666500)",
        "(277.273900, 34.495820, 213.428100)",
        "(277.611400, 43.721860, 204.810900)",
        "(277.748500, 44.550980, 204.185400)",
        "(277.503700, 44.372650, 204.853600)",
        "(277.255400, 45.230510, 204.428900)",
        "(277.146900, 50.311990, 199.986800)",
        "(277.523500, 53.289590, 197.339800)",
        "(277.478300, 52.469330, 198.348200)",
        "(277.346900, 55.487170, 196.384900)",
        "(277.325700, 57.529320, 194.801100)",
        "(277.438600, 59.168590, 193.712900)",
        "(277.585900, 55.650850, 197.426900)",
        "(277.753500, 50.100500, 203.114100)",
        "(277.611600, 54.428680, 200.211300)",
        "(277.529100, 57.772500, 197.554100)",
        "(277.658300, 59.906970, 195.927800)",
        "(277.822200, 59.613800, 196.918400)",
        "(277.728100, 58.250180, 199.037500)",
        "(277.841500, 57.773400, 200.161500)",
        "(277.832100, 58.347650, 199.910900)",
        "(277.926300, 61.730290, 197.434000)",
        "(277.914300, 61.678610, 198.216600)",
        "(277.659400, 57.161660, 203.333500)",
        "(277.580700, 54.956120, 205.788500)",
        "(277.615000, 52.877660, 208.371400)",
        "(277.478900, 51.934330, 209.937800)",
        "(277.322600, 49.081900, 213.447800)",
        "(276.925700, 42.583180, 220.518700)",
        "(276.760400, 39.567730, 223.769300)",
        "(276.606600, 35.142800, 228.478300)",
        "(276.493400, 33.642250, 230.495700)",
        "(276.369400, 28.009540, 236.560700)",
        "(276.481600, 19.417910, 245.386900)",
        "(276.640900, 16.247710, 248.677200)",
        "(276.931200, 15.250220, 249.900300)",
        "(277.109600, 15.382750, 249.942300)",
        "(277.409500, 11.566340, 253.659500)",
        "(277.549400, 8.790662, 256.535600)",
        "(277.426700, 8.133684, 257.298900)",
        "(277.323700, 9.302262, 256.133700)",
        "(277.640000, 8.951626, 256.291400)",
        "(278.042300, 7.301653, 257.416600)",
        "(277.712400, 5.352801, 259.382800)",
        "(277.459700, 4.383038, 260.366200)",
        "(277.338500, 3.559062, 261.139600)",
        "(277.754100, 1.999598, 262.276100)",
        "(277.832400, 359.400400, 264.645600)",
        "(277.666000, 359.525000, 264.456100)",
        "(277.706400, 358.323200, 265.482100)",
        "(277.891600, 356.208300, 267.330700)",
        "(278.012100, 353.835400, 269.385100)",
        "(278.014600, 349.752000, 273.237200)",
        "(277.870800, 344.541800, 278.212700)",
        "(277.926600, 342.591900, 280.055400)",
        "(278.446000, 339.745500, 282.350300)",
        "(278.890200, 337.064800, 284.309600)",
        "(279.057600, 334.043500, 287.059600)",
        "(279.341300, 332.490300, 288.249200)",
        "(279.688200, 331.982500, 288.440600)",
        "(280.076100, 329.666200, 290.237100)",
        "(279.775800, 326.353900, 293.093400)",
        "(279.471400, 325.374200, 293.546100)",
        "(279.865400, 326.901600, 291.143400)",
        "(280.570000, 328.048600, 289.199200)",
        "(280.658900, 327.448100, 289.490600)",
        "(279.889100, 325.932200, 290.627100)",
        "(279.081200, 326.166400, 289.889100)",
        "(279.338100, 328.899900, 286.201500)",
        "(279.864900, 330.211600, 283.979800)",
        "(279.783300, 329.896300, 283.978800)",
        "(279.060000, 331.190400, 282.049900)",
        "(278.743100, 334.090800, 278.200700)",
        "(278.733200, 335.486800, 275.987700)",
        "(278.434900, 335.569200, 275.177800)",
        "(278.088700, 336.618500, 273.796500)",
        "(277.837800, 342.339000, 267.176600)",
        "(278.277600, 345.779300, 262.871300)",
        "(278.427800, 346.511500, 261.764800)",
        "(278.006300, 347.966800, 260.032400)",
        "(277.852500, 351.799300, 255.884800)",
        "(277.962200, 359.023800, 248.253100)",
        "(278.093300, 0.428786, 246.778600)",
        "(278.137600, 355.865200, 251.263600)",
        "(278.331000, 1.665471, 244.579200)",
        "(278.293800, 6.693799, 239.340700)",
        "(277.699500, 13.759690, 232.614200)",
        "(277.435400, 14.627290, 231.737400)",
        "(277.092700, 9.454820, 236.822100)",
        "(276.959800, 20.108100, 225.775400)",
        "(277.118200, 26.369560, 219.588500)",
        "(277.301800, 30.849020, 215.074800)",
        "(277.421900, 28.296860, 217.368500)",
        "(276.750700, 27.387010, 218.571500)",
        "(277.013900, 43.809150, 202.553000)",
        "(277.353400, 46.534950, 199.996200)",
        "(277.663000, 42.897230, 203.448300)",
        "(277.731800, 40.121880, 206.404300)",
        "(277.101600, 43.596110, 203.446000)",
        "(277.534100, 54.298490, 193.262400)",
        "(277.732500, 55.301850, 192.353900)",
        "(277.793200, 53.851300, 193.868200)",
        "(277.304200, 53.124170, 195.321300)",
        "(276.717000, 56.818070, 192.051300)",
        "(277.701600, 65.023120, 184.160100)",
        "(277.791700, 65.449360, 183.858600)",
        "(277.477500, 62.081060, 187.298400)",
        "(277.124500, 59.882500, 189.932500)",
        "(277.624800, 67.433820, 182.897000)",
        "(278.005900, 71.335070, 179.482900)",
        "(278.184300, 74.400730, 177.095200)",
        "(277.929900, 70.758880, 180.893800)",
        "(277.520100, 67.559060, 184.509700)",
        "(277.702700, 71.848660, 181.054700)",
        "(277.940800, 74.015660, 179.390800)",
        "(278.175700, 74.244050, 179.847800)",
        "(278.046400, 70.245940, 184.268700)",
        "(277.834000, 67.011860, 188.003200)",
        "(277.830900, 70.049250, 185.825400)",
        "(278.004800, 73.174690, 183.236000)",
        "(278.270800, 74.463260, 182.706300)",
        "(278.009500, 70.981770, 186.644200)",
        "(277.822000, 68.641590, 189.664400)",
        "(277.863400, 68.105970, 190.683100)",
        "(277.913400, 68.701160, 190.243100)",
        "(277.821000, 71.063740, 188.533600)",
        "(277.484900, 71.868600, 188.367200)",
        "(277.129900, 68.369220, 192.193200)",
        "(276.935600, 64.549120, 196.261100)",
        "(276.859700, 63.602630, 197.343100)",
        "(276.860800, 62.952010, 198.325800)",
        "(276.655400, 60.846120, 200.773200)",
        "(276.529200, 60.042350, 201.886500)",
        "(276.892700, 59.359390, 202.658000)",
        "(277.138200, 58.012300, 203.993200)",
        "(277.409200, 55.437860, 206.461000)",
        "(277.462600, 54.837640, 207.095100)",
        "(277.439000, 56.134170, 205.901800)",
        "(277.557800, 56.218670, 205.696500)",
        "(277.814900, 54.589110, 207.298300)",
        "(277.889200, 52.795010, 208.953100)",
        "(277.698600, 50.944150, 210.687900)",
        "(277.428800, 50.999770, 210.766700)",
        "(277.555700, 48.689190, 213.007900)",
        "(277.772100, 42.705790, 218.715600)",
        "(277.811800, 38.645710, 222.533500)",
        "(278.024500, 32.834920, 228.013600)",
        "(278.065600, 28.791190, 231.784600)",
        "(278.208300, 25.445220, 234.935600)",
        "(278.458400, 21.311510, 238.897500)",
        "(278.549500, 19.573550, 240.490500)",
        "(278.527400, 16.230330, 243.650000)",
        "(278.219700, 13.103750, 246.570700)",
        "(278.178500, 10.448270, 249.146700)",
        "(278.937600, 5.622959, 253.343400)",
        "(279.302300, 3.338403, 255.332600)",
        "(279.520700, 0.427066, 257.942400)",
        "(279.337500, 359.809100, 258.371900)",
        "(279.306600, 358.511700, 259.354700)",
        "(279.673200, 354.178100, 263.283100)",
        "(279.945200, 351.887500, 265.333100)",
        "(280.240200, 349.081300, 267.655100)",
        "(279.795300, 347.493300, 268.872400)",
        "(279.096800, 346.022700, 269.943700)",
        "(279.070800, 345.167600, 270.572700)",
        "(279.544700, 342.309000, 272.799700)",
        "(279.915100, 339.291900, 275.304000)",
        "(279.715500, 337.695200, 276.388600)",
        "(279.431100, 336.740600, 276.687100)",
        "(279.434500, 336.276300, 276.771000)",
        "(279.573900, 335.970000, 276.473400)",
        "(279.539900, 336.307600, 275.371100)",
        "(279.199800, 339.649500, 271.181200)",
        "(279.367600, 342.180900, 267.824700)",
        "(279.579600, 342.984800, 266.549100)",
        "(279.860700, 343.991100, 264.737200)",
        "(279.733600, 347.288900, 260.784900)",
        "(279.707700, 350.618400, 256.943400)",
        "(280.002600, 350.629400, 256.925700)",
        "(280.248900, 347.210000, 260.311300)",
        "(280.485400, 350.145900, 256.582900)",
        "(280.484600, 355.544300, 250.927900)",
        "(280.279100, 355.702100, 250.934900)",
        "(280.439600, 349.234600, 257.603800)",
        "(280.410900, 351.468600, 254.755900)",
        "(280.591300, 2.177680, 243.482100)",
        "(279.858900, 6.281155, 239.379900)",
        "(279.327500, 8.798395, 237.054500)",
        "(279.498600, 12.146090, 233.348100)",
        "(279.586700, 14.783950, 230.401400)",
        "(279.390300, 22.100450, 223.247500)",
        "(279.016900, 27.896140, 217.683700)",
        "(278.619800, 28.504990, 217.049200)",
        "(278.768800, 31.912120, 213.435500)",
        "(278.871500, 34.281780, 211.125000)",
        "(278.754300, 40.255550, 205.752800)",
        "(278.544100, 42.096340, 204.265800)",
        "(278.848200, 39.942140, 206.075900)",
        "(278.987900, 43.880650, 202.589700)",
        "(279.073000, 48.468520, 198.434800)",
        "(279.176700, 52.652330, 194.849500)",
        "(279.118000, 50.783300, 196.879100)",
        "(279.182200, 48.511460, 198.984100)",
        "(279.306200, 49.787850, 198.006300)",
        "(279.365800, 57.093710, 191.835800)",
        "(279.409600, 59.323720, 190.046900)",
        "(279.261400, 57.777020, 191.675400)",
        "(279.170400, 58.825930, 191.143800)",
        "(279.497300, 64.412450, 186.303300)",
        "(279.615800, 65.471160, 185.480000)",
        "(279.465400, 62.132680, 188.824300)",
        "(279.495200, 57.955810, 193.087500)",
        "(279.646900, 61.573580, 190.296400)",
        "(279.998000, 64.340850, 188.238800)",
        "(280.064100, 63.460730, 189.233500)",
        "(279.952300, 61.363180, 191.780100)",
        "(279.736200, 59.257520, 194.501400)",
        "(279.724900, 60.392020, 193.901400)",
        "(279.768000, 62.959780, 192.050600)",
        "(279.727100, 62.752080, 192.457300)",
        "(279.631400, 60.571480, 195.024400)",
        "(279.416200, 58.882650, 197.319600)",
        "(279.238600, 58.040790, 198.768600)",
        "(279.149400, 56.568000, 200.628900)",
        "(279.065700, 55.627470, 201.754400)",
        "(278.936100, 52.944160, 204.879000)",
        "(278.556000, 47.788060, 210.343900)",
        "(278.188400, 44.031510, 214.556600)",
        "(277.810400, 43.378110, 215.626200)",
        "(277.645300, 43.060900, 216.124600)",
        "(277.324900, 39.438030, 220.018100)",
        "(277.031200, 35.023010, 224.747900)",
        "(276.929000, 29.199530, 230.772400)",
        "(277.063100, 25.233630, 234.742900)",
        "(276.985400, 24.521970, 235.469500)",
        "(276.640700, 23.759300, 236.599900)",
        "(276.589200, 20.358400, 240.191500)",
        "(277.086200, 15.275180, 245.163400)",
        "(277.579300, 12.331940, 247.934000)",
        "(277.646900, 10.668120, 249.665000)",
        "(277.577800, 7.829849, 252.912600)",
        "(277.884000, 5.257061, 255.568300)",
        "(278.856400, 0.352141, 260.064600)",
        "(279.469500, 355.374500, 264.984100)",
        "(279.531000, 353.650700, 266.889000)",
        "(279.906700, 350.400300, 270.397200)",
        "(280.627300, 347.128300, 273.437500)",
        "(281.551800, 344.412000, 275.716100)",
        "(281.990700, 342.905600, 277.265400)",
        "(282.080500, 342.580600, 277.623700)",
        "(282.485800, 341.254400, 278.676400)",
        "(283.050700, 338.822400, 280.573500)",
        "(283.284600, 336.149300, 282.889900)",
        "(283.380800, 334.692700, 283.993100)",
        "(283.507600, 333.824700, 284.639900)",
        "(283.979900, 331.672700, 286.196000)",
        "(284.397200, 329.927200, 287.311700)",
        "(284.357400, 328.086300, 288.728300)",
        "(284.373800, 326.889800, 289.471200)",
        "(284.665600, 326.489700, 289.489600)",
        "(285.481500, 325.781800, 289.448400)",
        "(286.199700, 324.607900, 289.977500)",
        "(286.175200, 323.526400, 290.491800)",
        "(285.825300, 323.628700, 289.877500)",
        "(285.867600, 323.619600, 289.509200)",
        "(286.266100, 323.731800, 288.591600)",
        "(286.387400, 323.620100, 288.008000)",
        "(285.745700, 323.792400, 287.422300)",
        "(285.076900, 324.777200, 286.069800)",
        "(284.959900, 325.098800, 285.477100)",
        "(284.923300, 326.106100, 283.893700)",
        "(284.902900, 326.569500, 282.926200)",
        "(284.549000, 327.164500, 281.881600)",
        "(284.099000, 328.438000, 280.202100)",
        "(284.007300, 328.831400, 279.560400)",
        "(283.907600, 329.497500, 278.491800)",
        "(283.753600, 330.114200, 277.517300)",
        "(283.525500, 331.990200, 275.231100)",
        "(283.521100, 333.832400, 272.959600)",
        "(283.446900, 334.593900, 272.007600)",
        "(283.158200, 335.616500, 270.738000)",
        "(282.883500, 337.251200, 268.669600)",
        "(282.652900, 339.848600, 265.768900)",
        "(282.392800, 341.467300, 264.033100)",
        "(282.327900, 342.066300, 263.354100)",
        "(282.059200, 343.337400, 261.669300)",
        "(281.500800, 347.038900, 257.612500)",
        "(280.873300, 349.401300, 255.237800)",
        "(280.694200, 349.844800, 254.697000)",
        "(280.706500, 348.865200, 255.607100)",
        "(280.523400, 350.497300, 253.385600)",
        "(279.973400, 357.217300, 246.682100)",
        "(279.502400, 1.872988, 242.260700)",
        "(279.415100, 2.808336, 241.276400)",
        "(279.423200, 1.682490, 242.395800)",
        "(279.312900, 3.172462, 240.432300)",
        "(278.988700, 10.788900, 233.152500)",
        "(278.763200, 15.958630, 228.386300)",
        "(278.631500, 15.426360, 229.026600)",
        "(278.556000, 13.738820, 230.818100)",
        "(278.448300, 16.254330, 228.198900)",
        "(278.286000, 27.122340, 218.043500)",
        "(278.261400, 34.408730, 211.509800)",
        "(278.627600, 32.128830, 213.785200)",
        "(278.881700, 30.375250, 215.456500)",
        "(279.054400, 32.174080, 214.053000)",
        "(279.093800, 41.069520, 206.082900)",
        "(279.518200, 45.577040, 202.149200)",
        "(279.999600, 44.898640, 202.895500)",
        "(280.216900, 43.914810, 203.883400)",
        "(280.373800, 43.435210, 204.855200)",
        "(280.346600, 46.973740, 202.439100)",
        "(280.744800, 50.220390, 199.776600)",
        "(281.259800, 50.833010, 199.671600)",
        "(281.410600, 49.926450, 200.707700)",
        "(281.687000, 47.663710, 203.246800)",
        "(281.794100, 48.188790, 203.506000)",
        "(281.889800, 49.751890, 202.681300)",
        "(281.946300, 49.797710, 203.159400)",
        "(282.007500, 49.430520, 203.748800)",
        "(282.060400, 49.239440, 204.409200)",
        "(282.052900, 49.772970, 204.469600)",
        "(281.838600, 49.244440, 205.446200)",
        "(281.619000, 47.926000, 207.141100)",
        "(281.523600, 47.329930, 207.900300)",
        "(281.497400, 47.510170, 208.114900)",
        "(281.484100, 47.561480, 208.386300)",
        "(281.364300, 46.071330, 210.030700)",
        "(281.301300, 44.549910, 211.684400)",
        "(281.294800, 44.071880, 212.267100)",
        "(281.060800, 44.726380, 212.132100)",
        "(280.807600, 44.346440, 212.818200)",
        "(280.720600, 41.710440, 215.638300)",
        "(280.652900, 38.203250, 219.371400)",
        "(280.522100, 36.407130, 221.338200)",
        "(280.088100, 33.898210, 224.267000)",
        "(279.909400, 32.112530, 226.325100)",
        "(279.965200, 30.092070, 228.690700)",
        "(279.898600, 25.189210, 233.900500)",
        "(279.901400, 22.418120, 236.758200)",
        "(279.837300, 17.652380, 241.722100)",
        "(279.784400, 14.438350, 245.312300)",
        "(280.015600, 13.716610, 246.345600)",
        "(280.330700, 11.462850, 248.825300)",
        "(280.583400, 9.580482, 250.628000)",
        "(280.944500, 6.083916, 254.092200)",
        "(280.954300, 2.405017, 258.078900)",
        "(280.953900, 359.922800, 260.727200)",
        "(281.183900, 358.142100, 262.409900)",
        "(281.324100, 356.679000, 263.788700)",
        "(281.525600, 353.753800, 266.601300)",
        "(281.558000, 351.350300, 269.202200)",
        "(281.663900, 349.428200, 271.010900)",
        "(282.194500, 347.954000, 272.003900)",
        "(282.450100, 346.314900, 273.524600)",
        "(282.657700, 342.843400, 276.912000)",
        "(282.725800, 340.649100, 278.989100)",
        "(283.043600, 338.948700, 280.325600)",
        "(283.455300, 337.638600, 281.139200)",
        "(283.611400, 336.663200, 281.952900)",
        "(283.697800, 334.500500, 284.053300)",
        "(283.673700, 332.615800, 285.781200)",
        "(283.783900, 331.989400, 285.946000)",
        "(283.887800, 332.716600, 284.850700)",
        "(284.071300, 332.795600, 284.546800)",
        "(284.380300, 332.363000, 284.599300)",
        "(284.438800, 330.896500, 285.789200)",
        "(284.433100, 330.346800, 286.086300)",
        "(284.546400, 330.943100, 285.129900)",
        "(284.672200, 331.299700, 284.566300)",
        "(284.802900, 330.890900, 284.675900)",
        "(284.808100, 329.645900, 285.786700)",
        "(284.810700, 329.292000, 285.812400)",
        "(284.932000, 329.766200, 284.801900)",
        "(284.981300, 329.941300, 284.434700)",
        "(284.808000, 329.987200, 284.028300)",
        "(284.574100, 329.789600, 283.920000)",
        "(284.258200, 330.359500, 283.007600)",
        "(284.114400, 331.171500, 281.728900)",
        "(284.113700, 331.706800, 280.685600)",
        "(284.038600, 331.947400, 280.281300)",
        "(283.729200, 333.083000, 278.723000)",
        "(283.337300, 335.153500, 276.478800)",
        "(283.255300, 336.505600, 274.741100)",
        "(283.319700, 337.131500, 273.827400)",
        "(283.130400, 338.838000, 271.661500)",
        "(282.649700, 341.054000, 269.217400)",
        "(282.376800, 343.295800, 266.673600)",
        "(282.199800, 345.080400, 264.640700)",
        "(282.133200, 345.579700, 264.039900)",
        "(281.966700, 346.807200, 262.442000)",
        "(281.714400, 350.048100, 258.938000)",
        "(281.487600, 352.932100, 255.819800)",
        "(281.282800, 354.427500, 253.987600)",
        "(281.136300, 354.933100, 253.354700)",
        "(280.888900, 357.042900, 251.016000)",
        "(280.694900, 1.287688, 246.542400)",
        "(280.289900, 4.580212, 243.129800)",
        "(279.955800, 6.782056, 240.815800)",
        "(279.792000, 7.883695, 239.689500)",
        "(279.424400, 10.189500, 237.495200)",
        "(279.536500, 13.434110, 234.019700)",
        "(279.694800, 16.110550, 231.219200)",
        "(279.419900, 18.965590, 228.675400)",
        "(279.216600, 20.070290, 227.813700)",
        "(279.011100, 20.467300, 227.677400)",
        "(279.366100, 21.227200, 226.791500)",
        "(279.538900, 26.348320, 222.040200)",
        "(279.335400, 29.779830, 219.191600)",
        "(279.241200, 30.619630, 218.497900)",
        "(279.020500, 31.613470, 217.826300)",
        "(278.890900, 33.130690, 216.704200)",
        "(279.077500, 36.799880, 213.419800)",
        "(279.036100, 38.398630, 212.259900)",
        "(279.008200, 38.996410, 211.853400)",
        "(278.984400, 41.414940, 209.879300)",
        "(278.945700, 43.616360, 208.207100)",
        "(279.059600, 45.799360, 206.495100)",
        "(279.163000, 46.967240, 205.833600)",
        "(279.194600, 47.159960, 205.869200)",
        "(279.222500, 47.107400, 206.385500)",
        "(279.098200, 46.656740, 207.406600)",
        "(279.014300, 45.798500, 208.708500)",
        "(279.137000, 46.168330, 208.807400)",
        "(279.146800, 46.014890, 209.236900)",
        "(279.046400, 44.622940, 211.237300)",
        "(278.937500, 42.685600, 213.655800)",
        "(278.960300, 41.446740, 215.378800)",
        "(278.843400, 40.304170, 216.988900)",
        "(278.791500, 39.902000, 217.582100)",
        "(278.678900, 38.642600, 219.192800)",
        "(278.528200, 36.612770, 221.610300)",
        "(278.303100, 34.933270, 223.784200)",
        "(278.030300, 31.975800, 226.960800)",
        "(277.881700, 29.828540, 229.302700)",
        "(277.798600, 29.502330, 229.739900)",
        "(277.698500, 28.656230, 230.808200)",
        "(277.502000, 25.364350, 234.231900)",
        "(277.150100, 24.118650, 235.720900)",
        "(277.071200, 23.485860, 236.418400)",
        "(277.189300, 22.448610, 237.458100)",
        "(277.453900, 22.709760, 237.034200)",
        "(277.377300, 23.145770, 236.630100)",
        "(277.135000, 23.097840, 236.879600)",
        "(277.187600, 22.398140, 237.497500)",
        "(277.428500, 19.292920, 240.364000)",
        "(277.545000, 17.135100, 242.371400)",
        "(277.614800, 14.742150, 244.775400)",
        "(277.664400, 11.763640, 247.630900)",
        "(277.686900, 10.369310, 248.996600)",
        "(277.817500, 8.430699, 250.823500)",
        "(278.037900, 5.640485, 253.563000)",
        "(278.243700, 2.156052, 256.934400)",
        "(278.340300, 359.327500, 259.724800)",
        "(278.325000, 359.078000, 259.880700)",
        "(278.194500, 359.065000, 259.905600)",
        "(278.202100, 356.001500, 263.036700)",
        "(278.637200, 352.017600, 266.729300)",
        "(278.727900, 348.805400, 269.826700)",
        "(278.760600, 347.456700, 271.110400)",
        "(278.942000, 344.641800, 273.774200)",
        "(279.377700, 341.651900, 276.523300)",
        "(279.723300, 339.216100, 278.598200)",
        "(279.910100, 338.491100, 278.968400)",
        "(280.129200, 338.480700, 278.743100)",
        "(280.577900, 338.155500, 278.450400)",
        "(280.749500, 336.265500, 279.680100)",
        "(280.498000, 336.318300, 279.079100)",
        "(280.431900, 337.851400, 276.895600)",
        "(280.508700, 338.158900, 276.304200)",
        "(280.832500, 338.507200, 275.424700)",
        "(280.919500, 338.653700, 274.795000)",
        "(280.700600, 344.226400, 268.569900)",
        "(280.562000, 348.647000, 263.548900)",
        "(280.463500, 349.959700, 262.109200)",
        "(280.419800, 350.657300, 261.383600)",
        "(280.362100, 352.602600, 259.040700)",
        "(280.455300, 359.536200, 251.350400)",
        "(280.471800, 3.323808, 247.135200)",
        "(280.309900, 4.877612, 245.531500)",
        "(280.018500, 4.510574, 245.897800)",
        "(279.713800, 5.886326, 243.986600)",
        "(279.869800, 15.013030, 234.343700)",
        "(279.750700, 19.570570, 229.712200)",
        "(279.709200, 20.639620, 228.532800)",
        "(279.649200, 21.103460, 227.920100)",
        "(279.550400, 23.086700, 225.633500)",
        "(279.631600, 27.902170, 220.745200)",
        "(279.613900, 30.353340, 218.237300)",
        "(279.496900, 30.245320, 218.286900)",
        "(278.967300, 28.293240, 220.428100)",
        "(279.145100, 31.836850, 216.486000)",
        "(279.547900, 37.632430, 210.727900)",
        "(279.608500, 41.144710, 207.505900)",
        "(279.684700, 41.120350, 207.471300)",
        "(279.733800, 41.929080, 206.745000)",
        "(279.551400, 45.819120, 203.417700)",
        "(279.577100, 49.583700, 200.098600)",
        "(279.687300, 49.766810, 200.011300)",
        "(279.685200, 49.070190, 200.680600)",
        "(279.653600, 47.663530, 202.149100)",
        "(279.408500, 49.169830, 201.172500)",
        "(279.368300, 53.906520, 197.188500)",
        "(279.437900, 53.782460, 197.421600)",
        "(279.443700, 53.114130, 198.187900)",
        "(279.342800, 54.051450, 197.725500)",
        "(279.024800, 57.281400, 195.368900)",
        "(279.125600, 58.497950, 194.677600)",
        "(279.235000, 55.717070, 197.663400)",
        "(279.202400, 54.826940, 198.707300)",
        "(279.172700, 55.759770, 198.492200)",
        "(279.128900, 56.761310, 198.254800)",
        "(279.082400, 53.245870, 201.952600)",
        "(278.805700, 50.828440, 204.769300)",
        "(278.652700, 50.460290, 205.465500)",
        "(278.590000, 48.558990, 207.813400)",
        "(278.624100, 44.513720, 212.045900)",
        "(278.322400, 41.156800, 215.789000)",
        "(277.824700, 39.152020, 218.338200)",
        "(277.678800, 37.926550, 219.764600)",
        "(277.586000, 32.892920, 224.970200)",
        "(277.653500, 27.527790, 230.360000)",
        "(277.540000, 24.255510, 233.956900)",
        "(277.401900, 22.293740, 236.036500)",
        "(277.343300, 21.503400, 236.860800)",
        "(277.354200, 17.884790, 240.424900)",
        "(277.721400, 14.378280, 243.830900)",
        "(278.065900, 11.626690, 246.477700)",
        "(278.290200, 9.687144, 248.379900)",
        "(278.355800, 8.926040, 249.085400)",
        "(278.502700, 7.781241, 250.125200)",
        "(278.911400, 6.542767, 251.308700)",
        "(279.345700, 3.301453, 254.461300)",
        "(279.437000, 359.584700, 258.115400)",
        "(279.468100, 358.665600, 258.961800)",
        "(279.594200, 356.978000, 260.632100)",
        "(279.885800, 354.934500, 262.752500)",
        "(280.542700, 352.279300, 265.103600)",
        "(280.994200, 349.653700, 267.476100)",
        "(280.851600, 348.625600, 268.570300)",
        "(280.498800, 346.167700, 271.200300)",
        "(280.813400, 343.012500, 274.129600)",
        "(281.420900, 341.075100, 275.656000)",
        "(281.921400, 338.397600, 277.960500)",
        "(281.881700, 336.669100, 279.671700)",
        "(281.794900, 334.001200, 282.184300)",
        "(282.094600, 333.332800, 282.584600)",
        "(282.719100, 332.671800, 282.780600)",
        "(283.165800, 330.794900, 284.210600)",
        "(283.219300, 329.630900, 285.290400)",
        "(283.160000, 328.173800, 286.451700)",
        "(283.219000, 328.977400, 285.174000)",
        "(283.500600, 329.164300, 284.479600)",
        "(283.378200, 328.492900, 284.851800)",
        "(283.137700, 328.115100, 285.149500)",
        "(282.597000, 328.390400, 284.639500)",
        "(282.426000, 329.957200, 282.591300)",
        "(282.347000, 331.116300, 281.034600)",
        "(282.126300, 332.044700, 279.851100)",
        "(281.898600, 332.821900, 279.054100)",
        "(281.498700, 336.194300, 275.430200)",
        "(281.340500, 339.043400, 272.285000)",
        "(281.105800, 341.407800, 269.712300)",
        "(280.834100, 343.546900, 267.348800)",
        "(280.583800, 345.181300, 265.571500)",
        "(280.101500, 349.082900, 261.599700)",
        "(279.948600, 351.398300, 259.110800)",
        "(279.733400, 353.892300, 256.334100)",
        "(279.250500, 357.140000, 253.088100)",
        "(279.041500, 359.371000, 250.899700)",
        "(278.955400, 3.517232, 246.597700)",
        "(278.819600, 4.862185, 245.217400)",
        "(278.364500, 6.405184, 243.789200)",
        "(278.260800, 10.988260, 239.084000)",
        "(278.363600, 14.200980, 235.822900)",
        "(278.479900, 18.624890, 231.438200)",
        "(278.526600, 20.551410, 229.573300)",
        "(278.386000, 22.414090, 227.904000)",
        "(278.250800, 25.505990, 224.948500)",
        "(278.345700, 27.407320, 223.040400)",
        "(278.580700, 30.898790, 219.780600)",
        "(278.664800, 32.671500, 218.178500)",
        "(278.537000, 33.615940, 217.503200)",
        "(278.318100, 37.459290, 214.147300)",
        "(278.281600, 40.065220, 211.801000)",
        "(278.470000, 43.327430, 208.838500)",
        "(278.509800, 44.481490, 207.977900)",
        "(278.423000, 45.951870, 206.895900)",
        "(278.293900, 48.518590, 204.982500)",
        "(278.267800, 49.950440, 203.932300)",
        "(278.413700, 50.502320, 203.743500)",
        "(278.523900, 49.879950, 204.606200)",
        "(278.384200, 51.288030, 203.779500)",
        "(278.282900, 53.545890, 202.303800)",
        "(278.297200, 53.039900, 203.081600)",
        "(278.374100, 49.389950, 206.899900)",
        "(278.284300, 47.566970, 208.953300)",
        "(278.087700, 50.126120, 207.105900)",
        "(277.899000, 50.431860, 207.387900)",
        "(277.792000, 48.056110, 209.936600)",
        "(277.532000, 43.202000, 215.127900)",
        "(277.260400, 41.815890, 216.931900)",
        "(277.030200, 43.039180, 216.183800)",
        "(276.800200, 41.726500, 217.821000)",
        "(276.615400, 38.965340, 220.698000)",
        "(276.191100, 32.298810, 227.706900)",
        "(276.037400, 29.519200, 230.793500)",
        "(276.095600, 27.235530, 233.167900)",
        "(276.247200, 24.558610, 235.887100)",
        "(276.265200, 22.009830, 238.478200)",
        "(276.222000, 17.320990, 243.387400)",
        "(276.360800, 14.448300, 246.330900)",
        "(276.614000, 12.419890, 248.330000)",
        "(276.786600, 8.184637, 252.508200)",
        "(276.759300, 6.302617, 254.390700)",
        "(276.636800, 2.830353, 258.089400)",
        "(276.903400, 359.518100, 261.069500)",
        "(277.111900, 356.747700, 263.624300)",
        "(277.147900, 353.711500, 266.655000)",
        "(277.171100, 352.160600, 268.217600)",
        "(277.471200, 348.253900, 271.967300)",
        "(277.983700, 346.603100, 273.154400)",
        "(278.397100, 345.997600, 273.393000)",
        "(278.506800, 344.491300, 274.758500)",
        "(278.625600, 343.064800, 276.138700)",
        "(279.041800, 339.909300, 279.030700)",
        "(279.516700, 338.929400, 279.437300)",
        "(279.653100, 339.302600, 278.697300)",
        "(279.671400, 339.062000, 278.668200)",
        "(279.739800, 337.871300, 279.681600)",
        "(279.973300, 334.941400, 282.379600)",
        "(280.287700, 334.234900, 282.538500)",
        "(280.486100, 335.775300, 280.230300)",
        "(280.332900, 336.882900, 278.719200)",
        "(280.291200, 337.421400, 277.969300)",
        "(280.332900, 338.727100, 276.304500)",
        "(280.629500, 340.075600, 274.281000)",
        "(280.666900, 342.009800, 271.683200)",
        "(280.323900, 344.983100, 268.239300)",
        "(280.105500, 346.680400, 266.395000)",
        "(279.955400, 349.433400, 263.214900)",
        "(279.932000, 352.980800, 259.213500)",
        "(279.947200, 356.873400, 254.871100)",
        "(279.801900, 1.414996, 249.813100)",
        "(279.670000, 4.362907, 246.739500)",
        "(279.604400, 7.981534, 242.849800)",
        "(279.650400, 8.699819, 241.694800)",
        "(279.370000, 11.016010, 239.293400)",
        "(279.343800, 15.784060, 234.307000)",
        "(279.594800, 18.444830, 231.379800)",
        "(279.919500, 22.085250, 227.378300)",
        "(279.910900, 24.788240, 224.612800)",
        "(279.863100, 28.031470, 221.336300)",
        "(280.063400, 32.902800, 216.470200)",
        "(280.183700, 34.227560, 215.092700)",
        "(280.370100, 36.087200, 213.254600)",
        "(280.494200, 37.750680, 211.624600)",
        "(280.338900, 39.933410, 209.650700)",
        "(280.205200, 43.186220, 206.689500)",
        "(280.290600, 44.833100, 205.100100)",
        "(280.557900, 46.751210, 203.221300)",
        "(280.734300, 48.578590, 201.742200)",
        "(280.698000, 49.400810, 201.190300)",
        "(280.498700, 50.206970, 200.667900)",
        "(280.539200, 51.908530, 199.137000)",
        "(280.715300, 54.887680, 196.702800)",
        "(280.703300, 56.548580, 195.711500)",
        "(280.709400, 56.021230, 196.573100)",
        "(280.595400, 56.307130, 196.698500)",
        "(280.504200, 57.894340, 195.529400)",
        "(280.511300, 61.345600, 192.830000)",
        "(280.669500, 62.105670, 192.461700)",
        "(280.724200, 61.651120, 193.324600)",
        "(280.695600, 62.891090, 192.752200)",
        "(280.705100, 63.495290, 192.489500)",
        "(280.652800, 63.472440, 193.000600)",
        "(280.640200, 62.275170, 194.558300)",
        "(280.600800, 62.109330, 195.261900)",
        "(280.413400, 62.487010, 195.581300)",
        "(280.387100, 62.651020, 195.665100)",
        "(280.364000, 62.202670, 196.529400)",
        "(280.121600, 60.862850, 198.223500)",
        "(279.915700, 60.336830, 199.124600)",
        "(279.469400, 59.413890, 200.565700)",
        "(279.205300, 58.774930, 201.431000)",
        "(278.876400, 57.079410, 203.418000)",
        "(278.406900, 52.273300, 208.473000)",
        "(277.994000, 47.005960, 213.871000)",
        "(277.742800, 45.217810, 215.882000)",
        "(277.628400, 44.906670, 216.260900)",
        "(277.471900, 42.195680, 219.058600)",
        "(277.225000, 35.777310, 225.439500)",
        "(276.929800, 27.993710, 233.361500)",
        "(276.903700, 21.876680, 239.568400)",
        "(277.121400, 19.869050, 241.357800)",
        "(277.341200, 16.351950, 244.711300)",
[truncated: 529,426 more chars]
