# Supplementary material for: Playing the mirror game in virtual reality with an autonomous character
Source: Sci Rep. 2022 Dec 9;12:21329. doi: 10.1038/s41598-022-25197-z (PMC9734752; doi:10.1038/s41598-022-25197-z)
Supplement: Supplementary file 2 — Supplementary Information 1. [file 41598_2022_25197_MOESM2_ESM.zip › Data/Couple19/condition1_trial1_player1.json]

{
    "isFemale": false,
    "eyesLevel": 1.681508183479309,
    "timestamps": [
        0.0,
        0.02001953125,
        0.040008544921875,
        0.05999755859375,
        0.08001708984375,
        0.100006103515625,
        0.120025634765625,
        0.1400146484375,
        0.160003662109375,
        0.180023193359375,
        0.20001220703125,
        0.220001220703125,
        0.240020751953125,
        0.260009765625,
        0.279998779296875,
        0.300018310546875,
        0.32000732421875,
        0.34002685546875,
        0.360015869140625,
        0.3800048828125,
        0.4000244140625,
        0.420013427734375,
        0.44000244140625,
        0.46002197265625,
        0.480010986328125,
        0.5,
        0.52001953125,
        0.540008544921875,
        0.55999755859375,
        0.58001708984375,
        0.600006103515625,
        0.620025634765625,
        0.6400146484375,
        0.660003662109375,
        0.680023193359375,
        0.70001220703125,
        0.720001220703125,
        0.740020751953125,
        0.760009765625,
        0.779998779296875,
        0.800018310546875,
        0.82000732421875,
        0.84002685546875,
        0.860015869140625,
        0.8800048828125,
        0.9000244140625,
        0.920013427734375,
        0.94000244140625,
        0.96002197265625,
        0.980010986328125,
        1.0,
        1.02001953125,
        1.040008544921875,
        1.05999755859375,
        1.08001708984375,
        1.100006103515625,
        1.120025634765625,
        1.1400146484375,
        1.160003662109375,
        1.180023193359375,
        1.20001220703125,
        1.220001220703125,
        1.240020751953125,
        1.260009765625,
        1.279998779296875,
        1.300018310546875,
        1.32000732421875,
        1.34002685546875,
        1.360015869140625,
        1.3800048828125,
        1.4000244140625,
        1.420013427734375,
        1.44000244140625,
        1.46002197265625,
        1.480010986328125,
        1.5,
        1.52001953125,
        1.540008544921875,
        1.55999755859375,
        1.58001708984375,
        1.600006103515625,
        1.620025634765625,
        1.6400146484375,
        1.660003662109375,
        1.680023193359375,
        1.70001220703125,
        1.720001220703125,
        1.740020751953125,
        1.760009765625,
        1.779998779296875,
        1.800018310546875,
        1.82000732421875,
        1.84002685546875,
        1.860015869140625,
        1.8800048828125,
        1.9000244140625,
        1.920013427734375,
        1.94000244140625,
        1.96002197265625,
        1.980010986328125,
        2.0,
        2.02001953125,
        2.040008544921875,
        2.05999755859375,
        2.08001708984375,
        2.100006103515625,
        2.120025634765625,
        2.1400146484375,
        2.160003662109375,
        2.180023193359375,
        2.20001220703125,
        2.220001220703125,
        2.240020751953125,
        2.260009765625,
        2.279998779296875,
        2.300018310546875,
        2.32000732421875,
        2.34002685546875,
        2.360015869140625,
        2.3800048828125,
        2.4000244140625,
        2.420013427734375,
        2.44000244140625,
        2.46002197265625,
        2.480010986328125,
        2.5,
        2.52001953125,
        2.540008544921875,
        2.55999755859375,
        2.58001708984375,
        2.600006103515625,
        2.620025634765625,
        2.6400146484375,
        2.660003662109375,
        2.680023193359375,
        2.70001220703125,
        2.720001220703125,
        2.740020751953125,
        2.760009765625,
        2.779998779296875,
        2.800018310546875,
        2.82000732421875,
        2.84002685546875,
        2.860015869140625,
        2.8800048828125,
        2.9000244140625,
        2.920013427734375,
        2.94000244140625,
        2.96002197265625,
        2.980010986328125,
        3.0,
        3.02001953125,
        3.040008544921875,
        3.05999755859375,
        3.08001708984375,
        3.100006103515625,
        3.120025634765625,
        3.1400146484375,
        3.160003662109375,
        3.180023193359375,
        3.20001220703125,
        3.220001220703125,
        3.240020751953125,
        3.260009765625,
        3.279998779296875,
        3.300018310546875,
        3.32000732421875,
        3.34002685546875,
        3.360015869140625,
        3.3800048828125,
        3.4000244140625,
        3.420013427734375,
        3.44000244140625,
        3.46002197265625,
        3.480010986328125,
        3.5,
        3.52001953125,
        3.540008544921875,
        3.55999755859375,
        3.58001708984375,
        3.600006103515625,
        3.620025634765625,
        3.6400146484375,
        3.660003662109375,
        3.680023193359375,
        3.70001220703125,
        3.720001220703125,
        3.740020751953125,
        3.760009765625,
        3.779998779296875,
        3.800018310546875,
        3.82000732421875,
        3.84002685546875,
        3.860015869140625,
        3.8800048828125,
        3.9000244140625,
        3.920013427734375,
        3.94000244140625,
        3.96002197265625,
        3.980010986328125,
        4.0,
        4.02001953125,
        4.040008544921875,
        4.05999755859375,
        4.08001708984375,
        4.100006103515625,
        4.120025634765625,
        4.1400146484375,
        4.160003662109375,
        4.180023193359375,
        4.20001220703125,
        4.220001220703125,
        4.240020751953125,
        4.260009765625,
        4.279998779296875,
        4.300018310546875,
        4.32000732421875,
        4.34002685546875,
        4.360015869140625,
        4.3800048828125,
        4.4000244140625,
        4.420013427734375,
        4.44000244140625,
        4.46002197265625,
        4.480010986328125,
        4.5,
        4.52001953125,
        4.540008544921875,
        4.55999755859375,
        4.58001708984375,
        4.600006103515625,
        4.620025634765625,
        4.6400146484375,
        4.660003662109375,
        4.680023193359375,
        4.70001220703125,
        4.720001220703125,
        4.740020751953125,
        4.760009765625,
        4.779998779296875,
        4.800018310546875,
        4.82000732421875,
        4.84002685546875,
        4.860015869140625,
        4.8800048828125,
        4.9000244140625,
        4.920013427734375,
        4.94000244140625,
        4.96002197265625,
        4.980010986328125,
        5.0,
        5.02001953125,
        5.040008544921875,
        5.05999755859375,
        5.08001708984375,
        5.100006103515625,
        5.120025634765625,
        5.1400146484375,
        5.160003662109375,
        5.180023193359375,
        5.20001220703125,
        5.220001220703125,
        5.240020751953125,
        5.260009765625,
        5.279998779296875,
        5.300018310546875,
        5.32000732421875,
        5.34002685546875,
        5.360015869140625,
        5.3800048828125,
        5.4000244140625,
        5.420013427734375,
        5.44000244140625,
        5.46002197265625,
        5.480010986328125,
        5.5,
        5.52001953125,
        5.540008544921875,
        5.55999755859375,
        5.58001708984375,
        5.600006103515625,
        5.620025634765625,
        5.6400146484375,
        5.660003662109375,
        5.680023193359375,
        5.70001220703125,
        5.720001220703125,
        5.740020751953125,
        5.760009765625,
        5.779998779296875,
        5.800018310546875,
        5.82000732421875,
        5.84002685546875,
        5.860015869140625,
        5.8800048828125,
        5.9000244140625,
        5.920013427734375,
        5.94000244140625,
        5.96002197265625,
        5.980010986328125,
        6.0,
        6.02001953125,
        6.040008544921875,
        6.05999755859375,
        6.08001708984375,
        6.100006103515625,
        6.120025634765625,
        6.1400146484375,
        6.160003662109375,
        6.180023193359375,
        6.20001220703125,
        6.220001220703125,
        6.240020751953125,
        6.260009765625,
        6.279998779296875,
        6.300018310546875,
        6.32000732421875,
        6.34002685546875,
        6.360015869140625,
        6.3800048828125,
        6.4000244140625,
        6.420013427734375,
        6.44000244140625,
        6.46002197265625,
        6.480010986328125,
        6.5,
        6.52001953125,
        6.540008544921875,
        6.55999755859375,
        6.58001708984375,
        6.600006103515625,
        6.620025634765625,
        6.6400146484375,
        6.660003662109375,
        6.680023193359375,
        6.70001220703125,
        6.720001220703125,
        6.740020751953125,
        6.760009765625,
        6.779998779296875,
        6.800018310546875,
        6.82000732421875,
        6.84002685546875,
        6.860015869140625,
        6.8800048828125,
        6.9000244140625,
        6.920013427734375,
        6.94000244140625,
        6.96002197265625,
        6.980010986328125,
        7.0,
        7.02001953125,
        7.040008544921875,
        7.05999755859375,
        7.08001708984375,
        7.100006103515625,
        7.120025634765625,
        7.1400146484375,
        7.160003662109375,
        7.180023193359375,
        7.20001220703125,
        7.220001220703125,
        7.240020751953125,
        7.260009765625,
        7.279998779296875,
        7.300018310546875,
        7.32000732421875,
        7.34002685546875,
        7.360015869140625,
        7.3800048828125,
        7.4000244140625,
        7.420013427734375,
        7.44000244140625,
        7.46002197265625,
        7.480010986328125,
        7.5,
        7.52001953125,
        7.540008544921875,
        7.55999755859375,
        7.58001708984375,
        7.600006103515625,
        7.620025634765625,
        7.6400146484375,
        7.660003662109375,
        7.680023193359375,
        7.70001220703125,
        7.720001220703125,
        7.740020751953125,
        7.760009765625,
        7.779998779296875,
        7.800018310546875,
        7.82000732421875,
        7.84002685546875,
        7.860015869140625,
        7.8800048828125,
        7.9000244140625,
        7.920013427734375,
        7.94000244140625,
        7.96002197265625,
        7.980010986328125,
        8.0,
        8.02001953125,
        8.040008544921875,
        8.05999755859375,
        8.08001708984375,
        8.100006103515625,
        8.120025634765625,
        8.1400146484375,
        8.160003662109375,
        8.180023193359375,
        8.20001220703125,
        8.220001220703125,
        8.240020751953125,
        8.260009765625,
        8.279998779296875,
        8.300018310546875,
        8.32000732421875,
        8.34002685546875,
        8.360015869140625,
        8.3800048828125,
        8.4000244140625,
        8.420013427734375,
        8.44000244140625,
        8.46002197265625,
        8.480010986328125,
        8.5,
        8.52001953125,
        8.540008544921875,
        8.55999755859375,
        8.58001708984375,
        8.600006103515625,
        8.620025634765625,
        8.6400146484375,
        8.660003662109375,
        8.680023193359375,
        8.70001220703125,
        8.720001220703125,
        8.740020751953125,
        8.760009765625,
        8.779998779296875,
        8.800018310546875,
        8.82000732421875,
        8.84002685546875,
        8.860015869140625,
        8.8800048828125,
        8.9000244140625,
        8.920013427734375,
        8.94000244140625,
        8.96002197265625,
        8.980010986328125,
        9.0,
        9.02001953125,
        9.040008544921875,
        9.05999755859375,
        9.08001708984375,
        9.100006103515625,
        9.120025634765625,
        9.1400146484375,
        9.160003662109375,
        9.180023193359375,
        9.20001220703125,
        9.220001220703125,
        9.240020751953125,
        9.260009765625,
        9.279998779296875,
        9.300018310546875,
        9.32000732421875,
        9.34002685546875,
        9.360015869140625,
        9.3800048828125,
        9.4000244140625,
        9.420013427734375,
        9.44000244140625,
        9.46002197265625,
        9.480010986328125,
        9.5,
        9.52001953125,
        9.540008544921875,
        9.55999755859375,
        9.58001708984375,
        9.600006103515625,
        9.620025634765625,
        9.6400146484375,
        9.660003662109375,
        9.680023193359375,
        9.70001220703125,
        9.720001220703125,
        9.740020751953125,
        9.760009765625,
        9.779998779296875,
        9.800018310546875,
        9.82000732421875,
        9.84002685546875,
        9.860015869140625,
        9.8800048828125,
        9.9000244140625,
        9.920013427734375,
        9.94000244140625,
        9.96002197265625,
        9.980010986328125,
        10.0,
        10.02001953125,
        10.040008544921875,
        10.05999755859375,
        10.08001708984375,
        10.100006103515625,
        10.120025634765625,
        10.1400146484375,
        10.160003662109375,
        10.180023193359375,
        10.20001220703125,
        10.220001220703125,
        10.240020751953125,
        10.260009765625,
        10.279998779296875,
        10.300018310546875,
        10.32000732421875,
        10.34002685546875,
        10.360015869140625,
        10.3800048828125,
        10.4000244140625,
        10.420013427734375,
        10.44000244140625,
        10.46002197265625,
        10.480010986328125,
        10.5,
        10.52001953125,
        10.540008544921875,
        10.55999755859375,
        10.58001708984375,
        10.600006103515625,
        10.620025634765625,
        10.6400146484375,
        10.660003662109375,
        10.680023193359375,
        10.70001220703125,
        10.720001220703125,
        10.740020751953125,
        10.760009765625,
        10.779998779296875,
        10.800018310546875,
        10.82000732421875,
        10.84002685546875,
        10.860015869140625,
        10.8800048828125,
        10.9000244140625,
        10.920013427734375,
        10.94000244140625,
        10.96002197265625,
        10.980010986328125,
        11.0,
        11.02001953125,
        11.040008544921875,
        11.05999755859375,
        11.08001708984375,
        11.100006103515625,
        11.120025634765625,
        11.1400146484375,
        11.160003662109375,
        11.180023193359375,
        11.20001220703125,
        11.220001220703125,
        11.240020751953125,
        11.260009765625,
        11.279998779296875,
        11.300018310546875,
        11.32000732421875,
        11.34002685546875,
        11.360015869140625,
        11.3800048828125,
        11.4000244140625,
        11.420013427734375,
        11.44000244140625,
        11.46002197265625,
        11.480010986328125,
        11.5,
        11.52001953125,
        11.540008544921875,
        11.55999755859375,
        11.58001708984375,
        11.600006103515625,
        11.620025634765625,
        11.6400146484375,
        11.660003662109375,
        11.680023193359375,
        11.70001220703125,
        11.720001220703125,
        11.740020751953125,
        11.760009765625,
        11.779998779296875,
        11.800018310546875,
        11.82000732421875,
        11.84002685546875,
        11.860015869140625,
        11.8800048828125,
        11.9000244140625,
        11.920013427734375,
        11.94000244140625,
        11.96002197265625,
        11.980010986328125,
        12.0,
        12.02001953125,
        12.040008544921875,
        12.05999755859375,
        12.08001708984375,
        12.100006103515625,
        12.120025634765625,
        12.1400146484375,
        12.160003662109375,
        12.180023193359375,
        12.20001220703125,
        12.220001220703125,
        12.240020751953125,
        12.260009765625,
        12.279998779296875,
        12.300018310546875,
        12.32000732421875,
        12.34002685546875,
        12.360015869140625,
        12.3800048828125,
        12.4000244140625,
        12.420013427734375,
        12.44000244140625,
        12.46002197265625,
        12.480010986328125,
        12.5,
        12.52001953125,
        12.540008544921875,
        12.55999755859375,
        12.58001708984375,
        12.600006103515625,
        12.620025634765625,
        12.6400146484375,
        12.660003662109375,
        12.680023193359375,
        12.70001220703125,
        12.720001220703125,
        12.740020751953125,
        12.760009765625,
        12.779998779296875,
        12.800018310546875,
        12.82000732421875,
        12.84002685546875,
        12.860015869140625,
        12.8800048828125,
        12.9000244140625,
        12.920013427734375,
        12.94000244140625,
        12.96002197265625,
        12.980010986328125,
        13.0,
        13.02001953125,
        13.040008544921875,
        13.05999755859375,
        13.08001708984375,
        13.100006103515625,
        13.120025634765625,
        13.1400146484375,
        13.160003662109375,
        13.180023193359375,
        13.20001220703125,
        13.220001220703125,
        13.240020751953125,
        13.260009765625,
        13.279998779296875,
        13.300018310546875,
        13.32000732421875,
        13.34002685546875,
        13.360015869140625,
        13.3800048828125,
        13.4000244140625,
        13.420013427734375,
        13.44000244140625,
        13.46002197265625,
        13.480010986328125,
        13.5,
        13.52001953125,
        13.540008544921875,
        13.55999755859375,
        13.58001708984375,
        13.600006103515625,
        13.620025634765625,
        13.6400146484375,
        13.660003662109375,
        13.680023193359375,
        13.70001220703125,
        13.720001220703125,
        13.740020751953125,
        13.760009765625,
        13.779998779296875,
        13.800018310546875,
        13.82000732421875,
        13.84002685546875,
        13.860015869140625,
        13.8800048828125,
        13.9000244140625,
        13.920013427734375,
        13.94000244140625,
        13.96002197265625,
        13.980010986328125,
        14.0,
        14.02001953125,
        14.040008544921875,
        14.05999755859375,
        14.08001708984375,
        14.100006103515625,
        14.120025634765625,
        14.1400146484375,
        14.160003662109375,
        14.180023193359375,
        14.20001220703125,
        14.220001220703125,
        14.240020751953125,
        14.260009765625,
        14.279998779296875,
        14.300018310546875,
        14.32000732421875,
        14.34002685546875,
        14.360015869140625,
        14.3800048828125,
        14.4000244140625,
        14.420013427734375,
        14.44000244140625,
        14.46002197265625,
        14.480010986328125,
        14.5,
        14.52001953125,
        14.540008544921875,
        14.55999755859375,
        14.58001708984375,
        14.600006103515625,
        14.620025634765625,
        14.6400146484375,
        14.660003662109375,
        14.680023193359375,
        14.70001220703125,
        14.720001220703125,
        14.740020751953125,
        14.760009765625,
        14.779998779296875,
        14.800018310546875,
        14.82000732421875,
        14.84002685546875,
        14.860015869140625,
        14.8800048828125,
        14.9000244140625,
        14.920013427734375,
        14.94000244140625,
        14.96002197265625,
        14.980010986328125,
        15.0,
        15.02001953125,
        15.040008544921875,
        15.05999755859375,
        15.08001708984375,
        15.100006103515625,
        15.120025634765625,
        15.1400146484375,
        15.160003662109375,
        15.180023193359375,
        15.20001220703125,
        15.220001220703125,
        15.240020751953125,
        15.260009765625,
        15.279998779296875,
        15.300018310546875,
        15.32000732421875,
        15.34002685546875,
        15.360015869140625,
        15.3800048828125,
        15.4000244140625,
        15.420013427734375,
        15.44000244140625,
        15.46002197265625,
        15.480010986328125,
        15.5,
        15.52001953125,
        15.540008544921875,
        15.55999755859375,
        15.58001708984375,
        15.600006103515625,
        15.620025634765625,
        15.6400146484375,
        15.660003662109375,
        15.680023193359375,
        15.70001220703125,
        15.720001220703125,
        15.740020751953125,
        15.760009765625,
        15.779998779296875,
        15.800018310546875,
        15.82000732421875,
        15.84002685546875,
        15.860015869140625,
        15.8800048828125,
        15.9000244140625,
        15.920013427734375,
        15.94000244140625,
        15.96002197265625,
        15.980010986328125,
        16.0,
        16.02001953125,
        16.040008544921876,
        16.05999755859375,
        16.08001708984375,
        16.100006103515626,
        16.120025634765626,
        16.1400146484375,
        16.160003662109376,
        16.180023193359376,
        16.20001220703125,
        16.220001220703126,
        16.240020751953126,
        16.260009765625,
        16.279998779296876,
        16.300018310546876,
        16.32000732421875,
        16.34002685546875,
        16.360015869140626,
        16.3800048828125,
        16.4000244140625,
        16.420013427734376,
        16.44000244140625,
        16.46002197265625,
        16.480010986328126,
        16.5,
        16.52001953125,
        16.540008544921876,
        16.55999755859375,
        16.58001708984375,
        16.600006103515626,
        16.620025634765626,
        16.6400146484375,
        16.660003662109376,
        16.680023193359376,
        16.70001220703125,
        16.720001220703126,
        16.740020751953126,
        16.760009765625,
        16.779998779296876,
        16.800018310546876,
        16.82000732421875,
        16.84002685546875,
        16.860015869140626,
        16.8800048828125,
        16.9000244140625,
        16.920013427734376,
        16.94000244140625,
        16.96002197265625,
        16.980010986328126,
        17.0,
        17.02001953125,
        17.040008544921876,
        17.05999755859375,
        17.08001708984375,
        17.100006103515626,
        17.120025634765626,
        17.1400146484375,
        17.160003662109376,
        17.180023193359376,
        17.20001220703125,
        17.220001220703126,
        17.240020751953126,
        17.260009765625,
        17.279998779296876,
        17.300018310546876,
        17.32000732421875,
        17.34002685546875,
        17.360015869140626,
        17.3800048828125,
        17.4000244140625,
        17.420013427734376,
        17.44000244140625,
        17.46002197265625,
        17.480010986328126,
        17.5,
        17.52001953125,
        17.540008544921876,
        17.55999755859375,
        17.58001708984375,
        17.600006103515626,
        17.620025634765626,
        17.6400146484375,
        17.660003662109376,
        17.680023193359376,
        17.70001220703125,
        17.720001220703126,
        17.740020751953126,
        17.760009765625,
        17.779998779296876,
        17.800018310546876,
        17.82000732421875,
        17.84002685546875,
        17.860015869140626,
        17.8800048828125,
        17.9000244140625,
        17.920013427734376,
        17.94000244140625,
        17.96002197265625,
        17.980010986328126,
        18.0,
        18.02001953125,
        18.040008544921876,
        18.05999755859375,
        18.08001708984375,
        18.100006103515626,
        18.120025634765626,
        18.1400146484375,
        18.160003662109376,
        18.180023193359376,
        18.20001220703125,
        18.220001220703126,
        18.240020751953126,
        18.260009765625,
        18.279998779296876,
        18.300018310546876,
        18.32000732421875,
        18.34002685546875,
        18.360015869140626,
        18.3800048828125,
        18.4000244140625,
        18.420013427734376,
        18.44000244140625,
        18.46002197265625,
        18.480010986328126,
        18.5,
        18.52001953125,
        18.540008544921876,
        18.55999755859375,
        18.58001708984375,
        18.600006103515626,
        18.620025634765626,
        18.6400146484375,
        18.660003662109376,
        18.680023193359376,
        18.70001220703125,
        18.720001220703126,
        18.740020751953126,
        18.760009765625,
        18.779998779296876,
        18.800018310546876,
        18.82000732421875,
        18.84002685546875,
        18.860015869140626,
        18.8800048828125,
        18.9000244140625,
        18.920013427734376,
        18.94000244140625,
        18.96002197265625,
        18.980010986328126,
        19.0,
        19.02001953125,
        19.040008544921876,
        19.05999755859375,
        19.08001708984375,
        19.100006103515626,
        19.120025634765626,
        19.1400146484375,
        19.160003662109376,
        19.180023193359376,
        19.20001220703125,
        19.220001220703126,
        19.240020751953126,
        19.260009765625,
        19.279998779296876,
        19.300018310546876,
        19.32000732421875,
        19.34002685546875,
        19.360015869140626,
        19.3800048828125,
        19.4000244140625,
        19.420013427734376,
        19.44000244140625,
        19.46002197265625,
        19.480010986328126,
        19.5,
        19.52001953125,
        19.540008544921876,
        19.55999755859375,
        19.58001708984375,
        19.600006103515626,
        19.620025634765626,
        19.6400146484375,
        19.660003662109376,
        19.680023193359376,
        19.70001220703125,
        19.720001220703126,
        19.740020751953126,
        19.760009765625,
        19.779998779296876,
        19.800018310546876,
        19.82000732421875,
        19.84002685546875,
        19.860015869140626,
        19.8800048828125,
        19.9000244140625,
        19.920013427734376,
        19.94000244140625,
        19.96002197265625,
        19.980010986328126,
        20.0,
        20.02001953125,
        20.040008544921876,
        20.05999755859375,
        20.08001708984375,
        20.100006103515626,
        20.120025634765626,
        20.1400146484375,
        20.160003662109376,
        20.180023193359376,
        20.20001220703125,
        20.220001220703126,
        20.240020751953126,
        20.260009765625,
        20.279998779296876,
        20.300018310546876,
        20.32000732421875,
        20.34002685546875,
        20.360015869140626,
        20.3800048828125,
        20.4000244140625,
        20.420013427734376,
        20.44000244140625,
        20.46002197265625,
        20.480010986328126,
        20.5,
        20.52001953125,
        20.540008544921876,
        20.55999755859375,
        20.58001708984375,
        20.600006103515626,
        20.620025634765626,
        20.6400146484375,
        20.660003662109376,
        20.680023193359376,
        20.70001220703125,
        20.720001220703126,
        20.740020751953126,
        20.760009765625,
        20.779998779296876,
        20.800018310546876,
        20.82000732421875,
        20.84002685546875,
        20.860015869140626,
        20.8800048828125,
        20.9000244140625,
        20.920013427734376,
        20.94000244140625,
        20.96002197265625,
        20.980010986328126,
        21.0,
        21.02001953125,
        21.040008544921876,
        21.05999755859375,
        21.08001708984375,
        21.100006103515626,
        21.120025634765626,
        21.1400146484375,
        21.160003662109376,
        21.180023193359376,
        21.20001220703125,
        21.220001220703126,
        21.240020751953126,
        21.260009765625,
        21.279998779296876,
        21.300018310546876,
        21.32000732421875,
        21.34002685546875,
        21.360015869140626,
        21.3800048828125,
        21.4000244140625,
        21.420013427734376,
        21.44000244140625,
        21.46002197265625,
        21.480010986328126,
        21.5,
        21.52001953125,
        21.540008544921876,
        21.55999755859375,
        21.58001708984375,
        21.600006103515626,
        21.620025634765626,
        21.6400146484375,
        21.660003662109376,
        21.680023193359376,
        21.70001220703125,
        21.720001220703126,
        21.740020751953126,
        21.760009765625,
        21.779998779296876,
        21.800018310546876,
        21.82000732421875,
        21.84002685546875,
        21.860015869140626,
        21.8800048828125,
        21.9000244140625,
        21.920013427734376,
        21.94000244140625,
        21.96002197265625,
        21.980010986328126,
        22.0,
        22.02001953125,
        22.040008544921876,
        22.05999755859375,
        22.08001708984375,
        22.100006103515626,
        22.120025634765626,
        22.1400146484375,
        22.160003662109376,
        22.180023193359376,
        22.20001220703125,
        22.220001220703126,
        22.240020751953126,
        22.260009765625,
        22.279998779296876,
        22.300018310546876,
        22.32000732421875,
        22.34002685546875,
        22.360015869140626,
        22.3800048828125,
        22.4000244140625,
        22.420013427734376,
        22.44000244140625,
        22.46002197265625,
        22.480010986328126,
        22.5,
        22.52001953125,
        22.540008544921876,
        22.55999755859375,
        22.58001708984375,
        22.600006103515626,
        22.620025634765626,
        22.6400146484375,
        22.660003662109376,
        22.680023193359376,
        22.70001220703125,
        22.720001220703126,
        22.740020751953126,
        22.760009765625,
        22.779998779296876,
        22.800018310546876,
        22.82000732421875,
        22.84002685546875,
        22.860015869140626,
        22.8800048828125,
        22.9000244140625,
        22.920013427734376,
        22.94000244140625,
        22.96002197265625,
        22.980010986328126,
        23.0,
        23.02001953125,
        23.040008544921876,
        23.05999755859375,
        23.08001708984375,
        23.100006103515626,
        23.120025634765626,
        23.1400146484375,
        23.160003662109376,
        23.180023193359376,
        23.20001220703125,
        23.220001220703126,
        23.240020751953126,
        23.260009765625,
        23.279998779296876,
        23.300018310546876,
        23.32000732421875,
        23.34002685546875,
        23.360015869140626,
        23.3800048828125,
        23.4000244140625,
        23.420013427734376,
        23.44000244140625,
        23.46002197265625,
        23.480010986328126,
        23.5,
        23.52001953125,
        23.540008544921876,
        23.55999755859375,
        23.58001708984375,
        23.600006103515626,
        23.620025634765626,
        23.6400146484375,
        23.660003662109376,
        23.680023193359376,
        23.70001220703125,
        23.720001220703126,
        23.740020751953126,
        23.760009765625,
        23.779998779296876,
        23.800018310546876,
        23.82000732421875,
        23.84002685546875,
        23.860015869140626,
        23.8800048828125,
        23.9000244140625,
        23.920013427734376,
        23.94000244140625,
        23.96002197265625,
        23.980010986328126,
        24.0,
        24.02001953125,
        24.040008544921876,
        24.05999755859375,
        24.08001708984375,
        24.100006103515626,
        24.120025634765626,
        24.1400146484375,
        24.160003662109376,
        24.180023193359376,
        24.20001220703125,
        24.220001220703126,
        24.240020751953126,
        24.260009765625,
        24.279998779296876,
        24.300018310546876,
        24.32000732421875,
        24.34002685546875,
        24.360015869140626,
        24.3800048828125,
        24.4000244140625,
        24.420013427734376,
        24.44000244140625,
        24.46002197265625,
        24.480010986328126,
        24.5,
        24.52001953125,
        24.540008544921876,
        24.55999755859375,
        24.58001708984375,
        24.600006103515626,
        24.620025634765626,
        24.6400146484375,
        24.660003662109376,
        24.680023193359376,
        24.70001220703125,
        24.720001220703126,
        24.740020751953126,
        24.760009765625,
        24.779998779296876,
        24.800018310546876,
        24.82000732421875,
        24.84002685546875,
        24.860015869140626,
        24.8800048828125,
        24.9000244140625,
        24.920013427734376,
        24.94000244140625,
        24.96002197265625,
        24.980010986328126,
        25.0,
        25.02001953125,
        25.040008544921876,
        25.05999755859375,
        25.08001708984375,
        25.100006103515626,
        25.120025634765626,
        25.1400146484375,
        25.160003662109376,
        25.180023193359376,
        25.20001220703125,
        25.220001220703126,
        25.240020751953126,
        25.260009765625,
        25.279998779296876,
        25.300018310546876,
        25.32000732421875,
        25.34002685546875,
        25.360015869140626,
        25.3800048828125,
        25.4000244140625,
        25.420013427734376,
        25.44000244140625,
        25.46002197265625,
        25.480010986328126,
        25.5,
        25.52001953125,
        25.540008544921876,
        25.55999755859375,
        25.58001708984375,
        25.600006103515626,
        25.620025634765626,
        25.6400146484375,
        25.660003662109376,
        25.680023193359376,
        25.70001220703125,
        25.720001220703126,
        25.740020751953126,
        25.760009765625,
        25.779998779296876,
        25.800018310546876,
        25.82000732421875,
        25.84002685546875,
        25.860015869140626,
        25.8800048828125,
        25.9000244140625,
        25.920013427734376,
        25.94000244140625,
        25.96002197265625,
        25.980010986328126,
        26.0,
        26.02001953125,
        26.040008544921876,
        26.05999755859375,
        26.08001708984375,
        26.100006103515626,
        26.120025634765626,
        26.1400146484375,
        26.160003662109376,
        26.180023193359376,
        26.20001220703125,
        26.220001220703126,
        26.240020751953126,
        26.260009765625,
        26.279998779296876,
        26.300018310546876,
        26.32000732421875,
        26.34002685546875,
        26.360015869140626,
        26.3800048828125,
        26.4000244140625,
        26.420013427734376,
        26.44000244140625,
        26.46002197265625,
        26.480010986328126,
        26.5,
        26.52001953125,
        26.540008544921876,
        26.55999755859375,
        26.58001708984375,
        26.600006103515626,
        26.620025634765626,
        26.6400146484375,
        26.660003662109376,
        26.680023193359376,
        26.70001220703125,
        26.720001220703126,
        26.740020751953126,
        26.760009765625,
        26.779998779296876,
        26.800018310546876,
        26.82000732421875,
        26.84002685546875,
        26.860015869140626,
        26.8800048828125,
        26.9000244140625,
        26.920013427734376,
        26.94000244140625,
        26.96002197265625,
        26.980010986328126,
        27.0,
        27.02001953125,
        27.040008544921876,
        27.05999755859375,
        27.08001708984375,
        27.100006103515626,
        27.120025634765626,
        27.1400146484375,
        27.160003662109376,
        27.180023193359376,
        27.20001220703125,
        27.220001220703126,
        27.240020751953126,
        27.260009765625,
        27.279998779296876,
        27.300018310546876,
        27.32000732421875,
        27.34002685546875,
        27.360015869140626,
        27.3800048828125,
        27.4000244140625,
        27.420013427734376,
        27.44000244140625,
        27.46002197265625,
        27.480010986328126,
        27.5,
        27.52001953125,
        27.540008544921876,
        27.55999755859375,
        27.58001708984375,
        27.600006103515626,
        27.620025634765626,
        27.6400146484375,
        27.660003662109376,
        27.680023193359376,
        27.70001220703125,
        27.720001220703126,
        27.740020751953126,
        27.760009765625,
        27.779998779296876,
        27.800018310546876,
        27.82000732421875,
        27.84002685546875,
        27.860015869140626,
        27.8800048828125,
        27.9000244140625,
        27.920013427734376,
        27.94000244140625,
        27.96002197265625,
        27.980010986328126,
        28.0,
        28.02001953125,
        28.040008544921876,
        28.05999755859375,
        28.08001708984375,
        28.100006103515626,
        28.120025634765626,
        28.1400146484375,
        28.160003662109376,
        28.180023193359376,
        28.20001220703125,
        28.220001220703126,
        28.240020751953126,
        28.260009765625,
        28.279998779296876,
        28.300018310546876,
        28.32000732421875,
        28.34002685546875,
        28.360015869140626,
        28.3800048828125,
        28.4000244140625,
        28.420013427734376,
        28.44000244140625,
        28.46002197265625,
        28.480010986328126,
        28.5,
        28.52001953125,
        28.540008544921876,
        28.55999755859375,
        28.58001708984375,
        28.600006103515626,
        28.620025634765626,
        28.6400146484375,
        28.660003662109376,
        28.680023193359376,
        28.70001220703125,
        28.720001220703126,
        28.740020751953126,
        28.760009765625,
        28.779998779296876,
        28.800018310546876,
        28.82000732421875,
        28.84002685546875,
        28.860015869140626,
        28.8800048828125,
        28.9000244140625,
        28.920013427734376,
        28.94000244140625,
        28.96002197265625,
        28.980010986328126,
        29.0,
        29.02001953125,
        29.040008544921876,
        29.05999755859375,
        29.08001708984375,
        29.100006103515626,
        29.120025634765626,
        29.1400146484375,
        29.160003662109376,
        29.180023193359376,
        29.20001220703125,
        29.220001220703126,
        29.240020751953126,
        29.260009765625,
        29.279998779296876,
        29.300018310546876,
        29.32000732421875,
        29.34002685546875,
        29.360015869140626,
        29.3800048828125,
        29.4000244140625,
        29.420013427734376,
        29.44000244140625,
        29.46002197265625,
        29.480010986328126,
        29.5,
        29.52001953125,
        29.540008544921876,
        29.55999755859375,
        29.58001708984375,
        29.600006103515626,
        29.620025634765626,
        29.6400146484375,
        29.660003662109376,
        29.680023193359376,
        29.70001220703125,
        29.720001220703126,
        29.740020751953126,
        29.760009765625,
        29.779998779296876,
        29.800018310546876,
        29.82000732421875,
        29.84002685546875,
        29.860015869140626,
        29.8800048828125,
        29.9000244140625,
        29.920013427734376,
        29.94000244140625,
        29.96002197265625,
        29.980010986328126,
        30.0,
        30.02001953125,
        30.040008544921876,
        30.05999755859375,
        30.08001708984375,
        30.100006103515626,
        30.120025634765626,
        30.1400146484375,
        30.160003662109376,
        30.180023193359376,
        30.20001220703125,
        30.220001220703126,
        30.240020751953126,
        30.260009765625,
        30.279998779296876,
        30.300018310546876,
        30.32000732421875,
        30.34002685546875,
        30.360015869140626,
        30.3800048828125,
        30.4000244140625,
        30.420013427734376,
        30.44000244140625,
        30.46002197265625,
        30.480010986328126,
        30.5,
        30.52001953125,
        30.540008544921876,
        30.55999755859375,
        30.58001708984375,
        30.600006103515626,
        30.620025634765626,
        30.6400146484375,
        30.660003662109376,
        30.680023193359376,
        30.70001220703125,
        30.720001220703126,
        30.740020751953126,
        30.760009765625,
        30.779998779296876,
        30.800018310546876,
        30.82000732421875,
        30.84002685546875,
        30.860015869140626,
        30.8800048828125,
        30.9000244140625,
        30.920013427734376,
        30.94000244140625,
        30.96002197265625,
        30.980010986328126,
        31.0,
        31.02001953125,
        31.040008544921876,
        31.05999755859375,
        31.08001708984375,
        31.100006103515626,
        31.120025634765626,
        31.1400146484375,
        31.160003662109376,
        31.180023193359376,
        31.20001220703125,
        31.220001220703126,
        31.240020751953126,
        31.260009765625,
        31.279998779296876,
        31.300018310546876,
        31.32000732421875,
        31.34002685546875,
        31.360015869140626,
        31.3800048828125,
        31.4000244140625,
        31.420013427734376,
        31.44000244140625,
        31.46002197265625,
        31.480010986328126,
        31.5,
        31.52001953125,
        31.540008544921876,
        31.55999755859375,
        31.58001708984375,
        31.600006103515626,
        31.620025634765626,
        31.6400146484375,
        31.660003662109376,
        31.680023193359376,
        31.70001220703125,
        31.720001220703126,
        31.740020751953126,
        31.760009765625,
        31.779998779296876,
        31.800018310546876,
        31.82000732421875,
        31.84002685546875,
        31.860015869140626,
        31.8800048828125,
        31.9000244140625,
        31.920013427734376,
        31.94000244140625,
        31.96002197265625,
        31.980010986328126,
        32.0,
        32.02001953125,
        32.040008544921878,
        32.05999755859375,
        32.08001708984375,
        32.100006103515628,
        32.120025634765628,
        32.1400146484375,
        32.160003662109378,
        32.180023193359378,
        32.20001220703125,
        32.220001220703128,
        32.240020751953128,
        32.260009765625,
        32.279998779296878,
        32.300018310546878,
        32.32000732421875,
        32.34002685546875,
        32.360015869140628,
        32.3800048828125,
        32.4000244140625,
        32.420013427734378,
        32.44000244140625,
        32.46002197265625,
        32.480010986328128,
        32.5,
        32.52001953125,
        32.540008544921878,
        32.55999755859375,
        32.58001708984375,
        32.600006103515628,
        32.620025634765628,
        32.6400146484375,
        32.660003662109378,
        32.680023193359378,
        32.70001220703125,
        32.720001220703128,
        32.740020751953128,
        32.760009765625,
        32.779998779296878,
        32.800018310546878,
        32.82000732421875,
        32.84002685546875,
        32.860015869140628,
        32.8800048828125,
        32.9000244140625,
        32.920013427734378,
        32.94000244140625,
        32.96002197265625,
        32.980010986328128,
        33.0,
        33.02001953125,
        33.040008544921878,
        33.05999755859375,
        33.08001708984375,
        33.100006103515628,
        33.120025634765628,
        33.1400146484375,
        33.160003662109378,
        33.180023193359378,
        33.20001220703125,
        33.220001220703128,
        33.240020751953128,
        33.260009765625,
        33.279998779296878,
        33.300018310546878,
        33.32000732421875,
        33.34002685546875,
        33.360015869140628,
        33.3800048828125,
        33.4000244140625,
        33.420013427734378,
        33.44000244140625,
        33.46002197265625,
        33.480010986328128,
        33.5,
        33.52001953125,
        33.540008544921878,
        33.55999755859375,
        33.58001708984375,
        33.600006103515628,
        33.620025634765628,
        33.6400146484375,
        33.660003662109378,
        33.680023193359378,
        33.70001220703125,
        33.720001220703128,
        33.740020751953128,
        33.760009765625,
        33.779998779296878,
        33.800018310546878,
        33.82000732421875,
        33.84002685546875,
        33.860015869140628,
        33.8800048828125,
        33.9000244140625,
        33.920013427734378,
        33.94000244140625,
        33.96002197265625,
        33.980010986328128,
        34.0,
        34.02001953125,
        34.040008544921878,
        34.05999755859375,
        34.08001708984375,
        34.100006103515628,
        34.120025634765628,
        34.1400146484375,
        34.160003662109378,
        34.180023193359378,
        34.20001220703125,
        34.220001220703128,
        34.240020751953128,
        34.260009765625,
        34.279998779296878,
        34.300018310546878,
        34.32000732421875,
        34.34002685546875,
        34.360015869140628,
        34.3800048828125,
        34.4000244140625,
        34.420013427734378,
        34.44000244140625,
        34.46002197265625,
        34.480010986328128,
        34.5,
        34.52001953125,
        34.540008544921878,
        34.55999755859375,
        34.58001708984375,
        34.600006103515628,
        34.620025634765628,
        34.6400146484375,
        34.660003662109378,
        34.680023193359378,
        34.70001220703125,
        34.720001220703128,
        34.740020751953128,
        34.760009765625,
        34.779998779296878,
        34.800018310546878,
        34.82000732421875,
        34.84002685546875,
        34.860015869140628,
        34.8800048828125,
        34.9000244140625,
        34.920013427734378,
        34.94000244140625,
        34.96002197265625,
        34.980010986328128,
        35.0,
        35.02001953125,
        35.040008544921878,
        35.05999755859375,
        35.08001708984375,
        35.100006103515628,
        35.120025634765628,
        35.1400146484375,
        35.160003662109378,
        35.180023193359378,
        35.20001220703125,
        35.220001220703128,
        35.240020751953128,
        35.260009765625,
        35.279998779296878,
        35.300018310546878,
        35.32000732421875,
        35.34002685546875,
        35.360015869140628,
        35.3800048828125,
        35.4000244140625,
        35.420013427734378,
        35.44000244140625,
        35.46002197265625,
        35.480010986328128,
        35.5,
        35.52001953125,
        35.540008544921878,
        35.55999755859375,
        35.58001708984375,
        35.600006103515628,
        35.620025634765628,
        35.6400146484375,
        35.660003662109378,
        35.680023193359378,
        35.70001220703125,
        35.720001220703128,
        35.740020751953128,
        35.760009765625,
        35.779998779296878,
        35.800018310546878,
        35.82000732421875,
        35.84002685546875,
        35.860015869140628,
        35.8800048828125,
        35.9000244140625,
        35.920013427734378,
        35.94000244140625,
        35.96002197265625,
        35.980010986328128,
        36.0,
        36.02001953125,
        36.040008544921878,
        36.05999755859375,
        36.08001708984375,
        36.100006103515628,
        36.120025634765628,
        36.1400146484375,
        36.160003662109378,
        36.180023193359378,
        36.20001220703125,
        36.220001220703128,
        36.240020751953128,
        36.260009765625,
        36.279998779296878,
        36.300018310546878,
        36.32000732421875,
        36.34002685546875,
        36.360015869140628,
        36.3800048828125,
        36.4000244140625,
        36.420013427734378,
        36.44000244140625,
        36.46002197265625,
        36.480010986328128,
        36.5,
        36.52001953125,
        36.540008544921878,
        36.55999755859375,
        36.58001708984375,
        36.600006103515628,
        36.620025634765628,
        36.6400146484375,
        36.660003662109378,
        36.680023193359378,
        36.70001220703125,
        36.720001220703128,
        36.740020751953128,
        36.760009765625,
        36.779998779296878,
        36.800018310546878,
        36.82000732421875,
        36.84002685546875,
        36.860015869140628,
        36.8800048828125,
        36.9000244140625,
        36.920013427734378,
        36.94000244140625,
        36.96002197265625,
        36.980010986328128,
        37.0,
        37.02001953125,
        37.040008544921878,
        37.05999755859375,
        37.08001708984375,
        37.100006103515628,
        37.120025634765628,
        37.1400146484375,
        37.160003662109378,
        37.180023193359378,
        37.20001220703125,
        37.220001220703128,
        37.240020751953128,
        37.260009765625,
        37.279998779296878,
        37.300018310546878,
        37.32000732421875,
        37.34002685546875,
        37.360015869140628,
        37.3800048828125,
        37.4000244140625,
        37.420013427734378,
        37.44000244140625,
        37.46002197265625,
        37.480010986328128,
        37.5,
        37.52001953125,
        37.540008544921878,
        37.55999755859375,
        37.58001708984375,
        37.600006103515628,
        37.620025634765628,
        37.6400146484375,
        37.660003662109378,
        37.680023193359378,
        37.70001220703125,
        37.720001220703128,
        37.740020751953128,
        37.760009765625,
        37.779998779296878,
        37.800018310546878,
        37.82000732421875,
        37.84002685546875,
        37.860015869140628,
        37.8800048828125,
        37.9000244140625,
        37.920013427734378,
        37.94000244140625,
        37.96002197265625,
        37.980010986328128,
        38.0,
        38.02001953125,
        38.040008544921878,
        38.05999755859375,
        38.08001708984375,
        38.100006103515628,
        38.120025634765628,
        38.1400146484375,
        38.160003662109378,
        38.180023193359378,
        38.20001220703125,
        38.220001220703128,
        38.240020751953128,
        38.260009765625,
        38.279998779296878,
        38.300018310546878,
        38.32000732421875,
        38.34002685546875,
        38.360015869140628,
        38.3800048828125,
        38.4000244140625,
        38.420013427734378,
        38.44000244140625,
        38.46002197265625,
        38.480010986328128,
        38.5,
        38.52001953125,
        38.540008544921878,
        38.55999755859375,
        38.58001708984375,
        38.600006103515628,
        38.620025634765628,
        38.6400146484375,
        38.660003662109378,
        38.680023193359378,
        38.70001220703125,
        38.720001220703128,
        38.740020751953128,
        38.760009765625,
        38.779998779296878,
        38.800018310546878,
        38.82000732421875,
        38.84002685546875,
        38.860015869140628,
        38.8800048828125,
        38.9000244140625,
        38.920013427734378,
        38.94000244140625,
        38.96002197265625,
        38.980010986328128,
        39.0,
        39.02001953125,
        39.040008544921878,
        39.05999755859375,
        39.08001708984375,
        39.100006103515628,
        39.120025634765628,
        39.1400146484375,
        39.160003662109378,
        39.180023193359378,
        39.20001220703125,
        39.220001220703128,
        39.240020751953128,
        39.260009765625,
        39.279998779296878,
        39.300018310546878,
        39.32000732421875,
        39.34002685546875,
        39.360015869140628,
        39.3800048828125,
        39.4000244140625,
        39.420013427734378,
        39.44000244140625,
        39.46002197265625,
        39.480010986328128,
        39.5,
        39.52001953125,
        39.540008544921878,
        39.55999755859375,
        39.58001708984375,
        39.600006103515628,
        39.620025634765628,
        39.6400146484375,
        39.660003662109378,
        39.680023193359378,
        39.70001220703125,
        39.720001220703128,
        39.740020751953128,
        39.760009765625,
        39.779998779296878,
        39.800018310546878,
        39.82000732421875,
        39.84002685546875,
        39.860015869140628,
        39.8800048828125,
        39.9000244140625,
        39.920013427734378,
        39.94000244140625,
        39.96002197265625,
        39.980010986328128,
        40.0,
        40.02001953125,
        40.040008544921878,
        40.05999755859375,
        40.08001708984375,
        40.100006103515628,
        40.120025634765628,
        40.1400146484375,
        40.160003662109378,
        40.180023193359378,
        40.20001220703125,
        40.220001220703128,
        40.240020751953128,
        40.260009765625,
        40.279998779296878,
        40.300018310546878,
        40.32000732421875,
        40.34002685546875,
        40.360015869140628,
        40.3800048828125,
        40.4000244140625,
        40.420013427734378,
        40.44000244140625,
        40.46002197265625,
        40.480010986328128,
        40.5,
        40.52001953125,
        40.540008544921878,
        40.55999755859375,
        40.58001708984375,
        40.600006103515628,
        40.620025634765628,
        40.6400146484375,
        40.660003662109378,
        40.680023193359378,
        40.70001220703125,
        40.720001220703128,
        40.740020751953128,
        40.760009765625,
        40.779998779296878,
        40.800018310546878,
        40.82000732421875,
        40.84002685546875,
        40.860015869140628,
        40.8800048828125,
        40.9000244140625,
        40.920013427734378,
        40.94000244140625,
        40.96002197265625,
        40.980010986328128,
        41.0,
        41.02001953125,
        41.040008544921878,
        41.05999755859375,
        41.08001708984375,
        41.100006103515628,
        41.120025634765628,
        41.1400146484375,
        41.160003662109378,
        41.180023193359378,
        41.20001220703125,
        41.220001220703128,
        41.240020751953128,
        41.260009765625,
        41.279998779296878,
        41.300018310546878,
        41.32000732421875,
        41.34002685546875,
        41.360015869140628,
        41.3800048828125,
        41.4000244140625,
        41.420013427734378,
        41.44000244140625,
        41.46002197265625,
        41.480010986328128,
        41.5,
        41.52001953125,
        41.540008544921878,
        41.55999755859375,
        41.58001708984375,
        41.600006103515628,
        41.620025634765628,
        41.6400146484375,
        41.660003662109378,
        41.680023193359378,
        41.70001220703125,
        41.720001220703128,
        41.740020751953128,
        41.760009765625,
        41.779998779296878,
        41.800018310546878,
        41.82000732421875,
        41.84002685546875,
        41.860015869140628,
        41.8800048828125,
        41.9000244140625,
        41.920013427734378,
        41.94000244140625,
        41.96002197265625,
        41.980010986328128,
        42.0,
        42.02001953125,
        42.040008544921878,
        42.05999755859375,
        42.08001708984375,
        42.100006103515628,
        42.120025634765628,
        42.1400146484375,
        42.160003662109378,
        42.180023193359378,
        42.20001220703125,
        42.220001220703128,
        42.240020751953128,
        42.260009765625,
        42.279998779296878,
        42.300018310546878,
        42.32000732421875,
        42.34002685546875,
        42.360015869140628,
        42.3800048828125,
        42.4000244140625,
        42.420013427734378,
        42.44000244140625,
        42.46002197265625,
        42.480010986328128,
        42.5,
        42.52001953125,
        42.540008544921878,
        42.55999755859375,
        42.58001708984375,
        42.600006103515628,
        42.620025634765628,
        42.6400146484375,
        42.660003662109378,
        42.680023193359378,
        42.70001220703125,
        42.720001220703128,
        42.740020751953128,
        42.760009765625,
        42.779998779296878,
        42.800018310546878,
        42.82000732421875,
        42.839996337890628,
        42.860015869140628,
        42.8800048828125,
        42.9000244140625,
        42.920013427734378,
        42.94000244140625,
        42.96002197265625,
        42.980010986328128,
        43.0,
        43.02001953125,
        43.040008544921878,
        43.05999755859375,
        43.08001708984375,
        43.100006103515628,
        43.120025634765628,
        43.1400146484375,
        43.160003662109378,
        43.180023193359378,
        43.20001220703125,
        43.220001220703128,
        43.240020751953128,
        43.260009765625,
        43.279998779296878,
        43.300018310546878,
        43.32000732421875,
        43.339996337890628,
        43.360015869140628,
        43.3800048828125,
        43.4000244140625,
        43.420013427734378,
        43.44000244140625,
        43.46002197265625,
        43.480010986328128,
        43.5,
        43.52001953125,
        43.540008544921878,
        43.55999755859375,
        43.58001708984375,
        43.600006103515628,
        43.620025634765628,
        43.6400146484375,
        43.660003662109378,
        43.680023193359378,
        43.70001220703125,
        43.720001220703128,
        43.740020751953128,
        43.760009765625,
        43.779998779296878,
        43.800018310546878,
        43.82000732421875,
        43.839996337890628,
        43.860015869140628,
        43.8800048828125,
        43.9000244140625,
        43.920013427734378,
        43.94000244140625,
        43.96002197265625,
        43.980010986328128,
        44.0,
        44.02001953125,
        44.040008544921878,
        44.05999755859375,
        44.08001708984375,
        44.100006103515628,
        44.120025634765628,
        44.1400146484375,
        44.160003662109378,
        44.180023193359378,
        44.20001220703125,
        44.220001220703128,
        44.240020751953128,
        44.260009765625,
        44.279998779296878,
        44.300018310546878,
        44.32000732421875,
        44.339996337890628,
        44.360015869140628,
        44.3800048828125,
        44.4000244140625,
        44.420013427734378,
        44.44000244140625,
        44.46002197265625,
        44.480010986328128,
        44.5,
        44.52001953125,
        44.540008544921878,
        44.55999755859375,
        44.58001708984375,
        44.600006103515628,
        44.620025634765628,
        44.6400146484375,
        44.660003662109378,
        44.680023193359378,
        44.70001220703125,
        44.720001220703128,
        44.740020751953128,
        44.760009765625,
        44.779998779296878,
        44.800018310546878,
        44.82000732421875,
        44.839996337890628,
        44.860015869140628,
        44.8800048828125,
        44.9000244140625,
        44.920013427734378,
        44.94000244140625,
        44.96002197265625,
        44.980010986328128,
        45.0,
        45.02001953125,
        45.040008544921878,
        45.05999755859375,
        45.08001708984375,
        45.100006103515628,
        45.120025634765628,
        45.1400146484375,
        45.160003662109378,
        45.180023193359378,
        45.20001220703125,
        45.220001220703128,
        45.240020751953128,
        45.260009765625,
        45.279998779296878,
        45.300018310546878,
        45.32000732421875,
        45.339996337890628,
        45.360015869140628,
        45.3800048828125,
        45.4000244140625,
        45.420013427734378,
        45.44000244140625,
        45.46002197265625,
        45.480010986328128,
        45.5,
        45.52001953125,
        45.540008544921878,
        45.55999755859375,
        45.58001708984375,
        45.600006103515628,
        45.620025634765628,
        45.6400146484375,
        45.660003662109378,
        45.680023193359378,
        45.70001220703125,
        45.720001220703128,
        45.740020751953128,
        45.760009765625,
        45.779998779296878,
        45.800018310546878,
        45.82000732421875,
        45.839996337890628,
        45.860015869140628,
        45.8800048828125,
        45.9000244140625,
        45.920013427734378,
        45.94000244140625,
        45.96002197265625,
        45.980010986328128,
        46.0,
        46.02001953125,
        46.040008544921878,
        46.05999755859375,
        46.08001708984375,
        46.100006103515628,
        46.120025634765628,
        46.1400146484375,
        46.160003662109378,
        46.180023193359378,
        46.20001220703125,
        46.220001220703128,
        46.240020751953128,
        46.260009765625,
        46.279998779296878,
        46.300018310546878,
        46.32000732421875,
        46.339996337890628,
        46.360015869140628,
        46.3800048828125,
        46.4000244140625,
        46.420013427734378,
        46.44000244140625,
        46.46002197265625,
        46.480010986328128,
        46.5,
        46.52001953125,
        46.540008544921878,
        46.55999755859375,
        46.58001708984375,
        46.600006103515628,
        46.620025634765628,
        46.6400146484375,
        46.660003662109378,
        46.680023193359378,
        46.70001220703125,
        46.720001220703128,
        46.740020751953128,
        46.760009765625,
        46.779998779296878,
        46.800018310546878,
        46.82000732421875,
        46.839996337890628,
        46.860015869140628,
        46.8800048828125,
        46.9000244140625,
        46.920013427734378,
        46.94000244140625,
        46.96002197265625,
        46.980010986328128,
        47.0,
        47.02001953125,
        47.040008544921878,
        47.05999755859375,
        47.08001708984375,
        47.100006103515628,
        47.120025634765628,
        47.1400146484375,
        47.160003662109378,
        47.180023193359378,
        47.20001220703125,
        47.220001220703128,
        47.240020751953128,
        47.260009765625,
        47.279998779296878,
        47.300018310546878,
        47.32000732421875,
        47.339996337890628,
        47.360015869140628,
        47.3800048828125,
        47.4000244140625,
        47.420013427734378,
        47.44000244140625,
        47.46002197265625,
        47.480010986328128,
        47.5,
        47.52001953125,
        47.540008544921878,
        47.55999755859375,
        47.58001708984375,
        47.600006103515628,
        47.620025634765628,
        47.6400146484375,
        47.660003662109378,
        47.680023193359378,
        47.70001220703125,
        47.720001220703128,
        47.740020751953128,
        47.760009765625,
        47.779998779296878,
        47.800018310546878,
        47.82000732421875,
        47.839996337890628,
        47.860015869140628,
        47.8800048828125,
        47.9000244140625,
        47.920013427734378,
        47.94000244140625,
        47.96002197265625,
        47.980010986328128,
        48.0,
        48.02001953125,
        48.040008544921878,
        48.05999755859375,
        48.08001708984375,
        48.100006103515628,
        48.120025634765628,
        48.1400146484375,
        48.160003662109378,
        48.180023193359378,
        48.20001220703125,
        48.220001220703128,
        48.240020751953128,
        48.260009765625,
        48.279998779296878,
        48.300018310546878,
        48.32000732421875,
        48.339996337890628,
        48.360015869140628,
        48.3800048828125,
        48.4000244140625,
        48.420013427734378,
        48.44000244140625,
        48.46002197265625,
        48.480010986328128,
        48.5,
        48.52001953125,
        48.540008544921878,
        48.55999755859375,
        48.58001708984375,
        48.600006103515628,
        48.620025634765628,
        48.6400146484375,
        48.660003662109378,
        48.680023193359378,
        48.70001220703125,
        48.720001220703128,
        48.740020751953128,
        48.760009765625,
        48.779998779296878,
        48.800018310546878,
        48.82000732421875,
        48.839996337890628,
        48.860015869140628,
        48.8800048828125,
        48.9000244140625,
        48.920013427734378,
        48.94000244140625,
        48.96002197265625,
        48.980010986328128,
        49.0,
        49.02001953125,
        49.040008544921878,
        49.05999755859375,
        49.08001708984375,
        49.100006103515628,
        49.120025634765628,
        49.1400146484375,
        49.160003662109378,
        49.180023193359378,
        49.20001220703125,
        49.220001220703128,
        49.240020751953128,
        49.260009765625,
        49.279998779296878,
        49.300018310546878,
        49.32000732421875,
        49.339996337890628,
        49.360015869140628,
        49.3800048828125,
        49.4000244140625,
        49.420013427734378,
        49.44000244140625,
        49.46002197265625,
        49.480010986328128,
        49.5,
        49.52001953125,
        49.540008544921878,
        49.55999755859375,
        49.58001708984375,
        49.600006103515628,
        49.620025634765628,
        49.6400146484375,
        49.660003662109378,
        49.680023193359378,
        49.70001220703125,
        49.720001220703128,
        49.740020751953128,
        49.760009765625,
        49.779998779296878,
        49.800018310546878,
        49.82000732421875,
        49.839996337890628,
        49.860015869140628,
        49.8800048828125,
        49.9000244140625,
        49.920013427734378,
        49.94000244140625,
        49.96002197265625,
        49.980010986328128,
        50.0,
        50.02001953125,
        50.040008544921878,
        50.05999755859375,
        50.08001708984375,
        50.100006103515628,
        50.120025634765628,
        50.1400146484375,
        50.160003662109378,
        50.180023193359378,
        50.20001220703125,
        50.220001220703128,
        50.240020751953128,
        50.260009765625,
        50.279998779296878,
        50.300018310546878,
        50.32000732421875,
        50.339996337890628,
        50.360015869140628,
        50.3800048828125,
        50.4000244140625,
        50.420013427734378,
        50.44000244140625,
        50.46002197265625,
        50.480010986328128,
        50.5,
        50.52001953125,
        50.540008544921878,
        50.55999755859375,
        50.58001708984375,
        50.600006103515628,
        50.620025634765628,
        50.6400146484375,
        50.660003662109378,
        50.680023193359378,
        50.70001220703125,
        50.720001220703128,
        50.740020751953128,
        50.760009765625,
        50.779998779296878,
        50.800018310546878,
        50.82000732421875,
        50.839996337890628,
        50.860015869140628,
        50.8800048828125,
        50.9000244140625,
        50.920013427734378,
        50.94000244140625,
        50.96002197265625,
        50.980010986328128,
        51.0,
        51.02001953125,
        51.040008544921878,
        51.05999755859375,
        51.08001708984375,
        51.100006103515628,
        51.120025634765628,
        51.1400146484375,
        51.160003662109378,
        51.180023193359378,
        51.20001220703125,
        51.220001220703128,
        51.240020751953128,
        51.260009765625,
        51.279998779296878,
        51.300018310546878,
        51.32000732421875,
        51.339996337890628,
        51.360015869140628,
        51.3800048828125,
        51.4000244140625,
        51.420013427734378,
        51.44000244140625,
        51.46002197265625,
        51.480010986328128,
        51.5,
        51.52001953125,
        51.540008544921878,
        51.55999755859375,
        51.58001708984375,
        51.600006103515628,
        51.620025634765628,
        51.6400146484375,
        51.660003662109378,
        51.680023193359378,
        51.70001220703125,
        51.720001220703128,
        51.740020751953128,
        51.760009765625,
        51.779998779296878,
        51.800018310546878,
        51.82000732421875,
        51.839996337890628,
        51.860015869140628,
        51.8800048828125,
        51.9000244140625,
        51.920013427734378,
        51.94000244140625,
        51.96002197265625,
        51.980010986328128,
        52.0,
        52.02001953125,
        52.040008544921878,
        52.05999755859375,
        52.08001708984375,
        52.100006103515628,
        52.120025634765628,
        52.1400146484375,
        52.160003662109378,
        52.180023193359378,
        52.20001220703125,
        52.220001220703128,
        52.240020751953128,
        52.260009765625,
        52.279998779296878,
        52.300018310546878,
        52.32000732421875,
        52.339996337890628,
        52.360015869140628,
        52.3800048828125,
        52.4000244140625,
        52.420013427734378,
        52.44000244140625,
        52.46002197265625,
        52.480010986328128,
        52.5,
        52.52001953125,
        52.540008544921878,
        52.55999755859375,
        52.58001708984375,
        52.600006103515628,
        52.620025634765628,
        52.6400146484375,
        52.660003662109378,
        52.680023193359378,
        52.70001220703125,
        52.720001220703128,
        52.740020751953128,
        52.760009765625,
        52.779998779296878,
        52.800018310546878,
        52.82000732421875,
        52.839996337890628,
        52.860015869140628,
        52.8800048828125,
        52.9000244140625,
        52.920013427734378,
        52.94000244140625,
        52.96002197265625,
        52.980010986328128,
        53.0,
        53.02001953125,
        53.040008544921878,
        53.05999755859375,
        53.08001708984375,
        53.100006103515628,
        53.120025634765628,
        53.1400146484375,
        53.160003662109378,
        53.180023193359378,
        53.20001220703125,
        53.220001220703128,
        53.240020751953128,
        53.260009765625,
        53.279998779296878,
        53.300018310546878,
        53.32000732421875,
        53.339996337890628,
        53.360015869140628,
        53.3800048828125,
        53.4000244140625,
        53.420013427734378,
        53.44000244140625,
        53.46002197265625,
        53.480010986328128,
        53.5,
        53.52001953125,
        53.540008544921878,
        53.55999755859375,
        53.58001708984375,
        53.600006103515628,
        53.620025634765628,
        53.6400146484375,
        53.660003662109378,
        53.680023193359378,
        53.70001220703125,
        53.720001220703128,
        53.740020751953128,
        53.760009765625,
        53.779998779296878,
        53.800018310546878,
        53.82000732421875,
        53.839996337890628,
        53.860015869140628,
        53.8800048828125,
        53.9000244140625,
        53.920013427734378,
        53.94000244140625,
        53.96002197265625,
        53.980010986328128,
        54.0,
        54.02001953125,
        54.040008544921878,
        54.05999755859375,
        54.08001708984375,
        54.100006103515628,
        54.120025634765628,
        54.1400146484375,
        54.160003662109378,
        54.180023193359378,
        54.20001220703125,
        54.220001220703128,
        54.240020751953128,
        54.260009765625,
        54.279998779296878,
        54.300018310546878,
        54.32000732421875,
        54.339996337890628,
        54.360015869140628,
        54.3800048828125,
        54.4000244140625,
        54.420013427734378,
        54.44000244140625,
        54.46002197265625,
        54.480010986328128,
        54.5,
        54.52001953125,
        54.540008544921878,
        54.55999755859375,
        54.58001708984375,
        54.600006103515628,
        54.620025634765628,
        54.6400146484375,
        54.660003662109378,
        54.680023193359378,
        54.70001220703125,
        54.720001220703128,
        54.740020751953128,
        54.760009765625,
        54.779998779296878,
        54.800018310546878,
        54.82000732421875,
        54.839996337890628,
        54.860015869140628,
        54.8800048828125,
        54.9000244140625,
        54.920013427734378,
        54.94000244140625,
        54.96002197265625,
        54.980010986328128,
        55.0,
        55.02001953125,
        55.040008544921878,
        55.05999755859375,
        55.08001708984375,
        55.100006103515628,
        55.120025634765628,
        55.1400146484375,
        55.160003662109378,
        55.180023193359378,
        55.20001220703125,
        55.220001220703128,
        55.240020751953128,
        55.260009765625,
        55.279998779296878,
        55.300018310546878,
        55.32000732421875,
        55.339996337890628,
        55.360015869140628,
        55.3800048828125,
        55.4000244140625,
        55.420013427734378,
        55.44000244140625,
        55.46002197265625,
        55.480010986328128,
        55.5,
        55.52001953125,
        55.540008544921878,
        55.55999755859375,
        55.58001708984375,
        55.600006103515628,
        55.620025634765628,
        55.6400146484375,
        55.660003662109378,
        55.680023193359378,
        55.70001220703125,
        55.720001220703128,
        55.740020751953128,
        55.760009765625,
        55.779998779296878,
        55.800018310546878,
        55.82000732421875,
        55.839996337890628,
        55.860015869140628,
        55.8800048828125,
        55.9000244140625,
        55.920013427734378,
        55.94000244140625,
        55.96002197265625,
        55.980010986328128,
        56.0,
        56.02001953125,
        56.040008544921878,
        56.05999755859375,
        56.08001708984375,
        56.100006103515628,
        56.120025634765628,
        56.1400146484375,
        56.160003662109378,
        56.180023193359378,
        56.20001220703125,
        56.220001220703128,
        56.240020751953128,
        56.260009765625,
        56.279998779296878,
        56.300018310546878,
        56.32000732421875,
        56.339996337890628,
        56.360015869140628,
        56.3800048828125,
        56.4000244140625,
        56.420013427734378,
        56.44000244140625,
        56.46002197265625,
        56.480010986328128,
        56.5,
        56.52001953125,
        56.540008544921878,
        56.55999755859375,
        56.58001708984375,
        56.600006103515628,
        56.620025634765628,
        56.6400146484375,
        56.660003662109378,
        56.680023193359378,
        56.70001220703125,
        56.720001220703128,
        56.740020751953128,
        56.760009765625,
        56.779998779296878,
        56.800018310546878,
        56.82000732421875,
        56.839996337890628,
        56.860015869140628,
        56.8800048828125,
        56.9000244140625,
        56.920013427734378,
        56.94000244140625,
        56.96002197265625,
        56.980010986328128,
        57.0,
        57.02001953125,
        57.040008544921878,
        57.05999755859375,
        57.08001708984375,
        57.100006103515628,
        57.120025634765628,
        57.1400146484375,
        57.160003662109378,
        57.180023193359378,
        57.20001220703125,
        57.220001220703128,
        57.240020751953128,
        57.260009765625,
        57.279998779296878,
        57.300018310546878,
        57.32000732421875,
        57.339996337890628,
        57.360015869140628,
        57.3800048828125,
        57.4000244140625,
        57.420013427734378,
        57.44000244140625,
        57.46002197265625,
        57.480010986328128,
        57.5,
        57.52001953125,
        57.540008544921878,
        57.55999755859375,
        57.58001708984375,
        57.600006103515628,
        57.620025634765628,
        57.6400146484375,
        57.660003662109378,
        57.680023193359378,
        57.70001220703125,
        57.720001220703128,
        57.740020751953128,
        57.760009765625,
        57.779998779296878,
        57.800018310546878,
        57.82000732421875,
        57.839996337890628,
        57.860015869140628,
        57.8800048828125,
        57.9000244140625,
        57.920013427734378,
        57.94000244140625,
        57.96002197265625,
        57.980010986328128,
        58.0,
        58.02001953125,
        58.040008544921878,
        58.05999755859375,
        58.08001708984375,
        58.100006103515628,
        58.120025634765628,
        58.1400146484375,
        58.160003662109378,
        58.180023193359378,
        58.20001220703125,
        58.220001220703128,
        58.240020751953128,
        58.260009765625,
        58.279998779296878,
        58.300018310546878,
        58.32000732421875,
        58.339996337890628,
        58.360015869140628,
        58.3800048828125,
        58.4000244140625,
        58.420013427734378,
        58.44000244140625,
        58.46002197265625,
        58.480010986328128,
        58.5,
        58.52001953125,
        58.540008544921878,
        58.55999755859375,
        58.58001708984375,
        58.600006103515628,
        58.620025634765628,
        58.6400146484375,
        58.660003662109378,
        58.680023193359378,
        58.70001220703125,
        58.720001220703128,
        58.740020751953128,
        58.760009765625,
        58.779998779296878,
        58.800018310546878,
        58.82000732421875,
        58.839996337890628,
        58.860015869140628,
        58.8800048828125,
        58.9000244140625,
        58.920013427734378,
        58.94000244140625,
        58.96002197265625,
        58.980010986328128,
        59.0,
        59.02001953125,
        59.040008544921878,
        59.05999755859375,
        59.08001708984375,
        59.100006103515628,
        59.120025634765628,
        59.1400146484375,
        59.160003662109378,
        59.180023193359378,
        59.20001220703125,
        59.220001220703128,
        59.240020751953128,
        59.260009765625,
        59.279998779296878,
        59.300018310546878,
        59.32000732421875,
        59.339996337890628,
        59.360015869140628,
        59.3800048828125,
        59.4000244140625,
        59.420013427734378,
        59.44000244140625,
        59.46002197265625,
        59.480010986328128,
        59.5,
        59.52001953125,
        59.540008544921878,
        59.55999755859375,
        59.58001708984375,
        59.600006103515628,
        59.620025634765628,
        59.6400146484375,
        59.660003662109378,
        59.680023193359378,
        59.70001220703125,
        59.720001220703128,
        59.740020751953128,
        59.760009765625,
        59.779998779296878,
        59.800018310546878,
        59.82000732421875,
        59.839996337890628,
        59.860015869140628,
        59.8800048828125,
        59.9000244140625,
        59.920013427734378,
        59.94000244140625,
        59.96002197265625,
        59.980010986328128
    ],
    "rightHandPositions": [
        "(-0.438335, 0.812285, -0.169080)",
        "(-0.438664, 0.812117, -0.169481)",
        "(-0.438782, 0.812059, -0.169647)",
        "(-0.439000, 0.812001, -0.169922)",
        "(-0.439285, 0.811954, -0.170204)",
        "(-0.439467, 0.811919, -0.170392)",
        "(-0.439537, 0.811909, -0.170481)",
        "(-0.439648, 0.811899, -0.170588)",
        "(-0.439775, 0.811896, -0.170693)",
        "(-0.439977, 0.811880, -0.170836)",
        "(-0.440185, 0.811827, -0.170959)",
        "(-0.440322, 0.811778, -0.171015)",
        "(-0.440373, 0.811761, -0.171024)",
        "(-0.440422, 0.811754, -0.171033)",
        "(-0.440303, 0.811876, -0.170948)",
        "(-0.439814, 0.812333, -0.170664)",
        "(-0.439814, 0.812333, -0.170664)",
        "(-0.437517, 0.814035, -0.169727)",
        "(-0.434391, 0.816043, -0.169059)",
        "(-0.429687, 0.818903, -0.168473)",
        "(-0.424044, 0.822173, -0.167940)",
        "(-0.417424, 0.826083, -0.167379)",
        "(-0.413756, 0.828334, -0.167055)",
        "(-0.406235, 0.833080, -0.166405)",
        "(-0.397887, 0.838512, -0.165682)",
        "(-0.388524, 0.844850, -0.165002)",
        "(-0.378759, 0.851773, -0.164314)",
        "(-0.373640, 0.855668, -0.163847)",
        "(-0.363368, 0.863937, -0.162662)",
        "(-0.352741, 0.873783, -0.160819)",
        "(-0.341748, 0.885278, -0.158522)",
        "(-0.335983, 0.891993, -0.157215)",
        "(-0.324452, 0.905543, -0.154691)",
        "(-0.312702, 0.920770, -0.152148)",
        "(-0.301137, 0.936783, -0.149556)",
        "(-0.289838, 0.953662, -0.146974)",
        "(-0.279016, 0.971183, -0.144328)",
        "(-0.273767, 0.980138, -0.143017)",
        "(-0.263638, 0.998668, -0.140678)",
        "(-0.254108, 1.017624, -0.138907)",
        "(-0.245444, 1.036600, -0.137427)",
        "(-0.241755, 1.045943, -0.136872)",
        "(-0.234239, 1.064299, -0.135506)",
        "(-0.227677, 1.082818, -0.134344)",
        "(-0.222327, 1.099949, -0.133255)",
        "(-0.217936, 1.116567, -0.132138)",
        "(-0.214265, 1.133023, -0.131116)",
        "(-0.212701, 1.141074, -0.130698)",
        "(-0.209858, 1.156805, -0.129943)",
        "(-0.207332, 1.171962, -0.129628)",
        "(-0.205072, 1.186589, -0.129718)",
        "(-0.204170, 1.193649, -0.130045)",
        "(-0.202267, 1.207707, -0.130618)",
        "(-0.200622, 1.220920, -0.131653)",
        "(-0.199060, 1.233203, -0.133004)",
        "(-0.197477, 1.244940, -0.134996)",
        "(-0.195899, 1.256440, -0.137536)",
        "(-0.195155, 1.262095, -0.138934)",
        "(-0.193708, 1.273443, -0.141806)",
        "(-0.192411, 1.284807, -0.144636)",
        "(-0.191358, 1.296403, -0.147325)",
        "(-0.190535, 1.308171, -0.149950)",
        "(-0.190268, 1.314096, -0.151202)",
        "(-0.189922, 1.325859, -0.153723)",
        "(-0.189854, 1.337399, -0.155854)",
        "(-0.190118, 1.348672, -0.157355)",
        "(-0.190603, 1.359593, -0.158348)",
        "(-0.190951, 1.364903, -0.158855)",
        "(-0.191754, 1.375273, -0.159766)",
        "(-0.192954, 1.385108, -0.159843)",
        "(-0.194347, 1.394359, -0.158983)",
        "(-0.195721, 1.403129, -0.157946)",
        "(-0.195721, 1.403129, -0.157946)",
        "(-0.197227, 1.415320, -0.156474)",
        "(-0.198205, 1.422868, -0.155109)",
        "(-0.198953, 1.429904, -0.153717)",
        "(-0.199311, 1.436369, -0.152782)",
        "(-0.199305, 1.439422, -0.152635)",
        "(-0.199037, 1.445224, -0.152587)",
        "(-0.198335, 1.450458, -0.152785)",
        "(-0.197382, 1.455428, -0.152962)",
        "(-0.197382, 1.455428, -0.152962)",
        "(-0.195429, 1.462528, -0.153850)",
        "(-0.193443, 1.466689, -0.154784)",
        "(-0.190839, 1.470251, -0.156059)",
        "(-0.188448, 1.473883, -0.157435)",
        "(-0.186293, 1.477631, -0.158764)",
        "(-0.186293, 1.477631, -0.158764)",
        "(-0.182817, 1.483041, -0.160562)",
        "(-0.180133, 1.486311, -0.161681)",
        "(-0.177545, 1.489606, -0.162755)",
        "(-0.175617, 1.493066, -0.163507)",
        "(-0.174994, 1.494963, -0.163791)",
        "(-0.173566, 1.498482, -0.164241)",
        "(-0.171841, 1.501563, -0.164244)",
        "(-0.170017, 1.504383, -0.164052)",
        "(-0.168462, 1.507176, -0.163698)",
        "(-0.167951, 1.508570, -0.163307)",
        "(-0.167251, 1.511375, -0.162403)",
        "(-0.166425, 1.514040, -0.161424)",
        "(-0.165114, 1.516423, -0.160516)",
        "(-0.163292, 1.518465, -0.159624)",
        "(-0.162669, 1.519520, -0.159071)",
        "(-0.161586, 1.521512, -0.157986)",
        "(-0.160604, 1.523354, -0.156902)",
        "(-0.159339, 1.524718, -0.155749)",
        "(-0.157793, 1.525387, -0.154441)",
        "(-0.157159, 1.525756, -0.153686)",
        "(-0.156167, 1.526176, -0.151630)",
        "(-0.155911, 1.526514, -0.149264)",
        "(-0.155320, 1.526518, -0.146991)",
        "(-0.154185, 1.526244, -0.144995)",
        "(-0.153549, 1.526152, -0.144086)",
        "(-0.152315, 1.525921, -0.142447)",
        "(-0.151394, 1.525726, -0.140919)",
        "(-0.150677, 1.525598, -0.139646)",
        "(-0.150097, 1.525399, -0.138375)",
        "(-0.149718, 1.525122, -0.137777)",
        "(-0.148878, 1.524611, -0.136733)",
        "(-0.148276, 1.524249, -0.135870)",
        "(-0.147651, 1.523944, -0.135149)",
        "(-0.147062, 1.523689, -0.134415)",
        "(-0.146581, 1.523631, -0.134146)",
        "(-0.145212, 1.523219, -0.133684)",
        "(-0.143617, 1.522509, -0.133196)",
        "(-0.141913, 1.521739, -0.132788)",
        "(-0.140561, 1.521191, -0.132331)",
        "(-0.139922, 1.520994, -0.132082)",
        "(-0.139056, 1.520841, -0.131671)",
        "(-0.137344, 1.520504, -0.131419)",
        "(-0.135945, 1.520521, -0.131516)",
        "(-0.135076, 1.520746, -0.131555)",
        "(-0.134706, 1.520878, -0.131645)",
        "(-0.134175, 1.521229, -0.131935)",
        "(-0.133556, 1.521227, -0.132072)",
        "(-0.132601, 1.520888, -0.132192)",
        "(-0.131884, 1.520545, -0.132167)",
        "(-0.131701, 1.520337, -0.132033)",
        "(-0.131588, 1.519799, -0.131315)",
        "(-0.131444, 1.519107, -0.130472)",
        "(-0.131001, 1.518328, -0.129590)",
        "(-0.130735, 1.517728, -0.128762)",
        "(-0.130702, 1.517592, -0.128475)",
        "(-0.130679, 1.517490, -0.127807)",
        "(-0.130842, 1.517517, -0.127375)",
        "(-0.130968, 1.517480, -0.126627)",
        "(-0.130982, 1.517417, -0.126331)",
        "(-0.130782, 1.517229, -0.125958)",
        "(-0.130831, 1.517145, -0.125529)",
        "(-0.130771, 1.517083, -0.125421)",
        "(-0.130799, 1.517118, -0.125360)",
        "(-0.130616, 1.516937, -0.125228)",
        "(-0.130433, 1.516774, -0.125180)",
        "(-0.130158, 1.516445, -0.125068)",
        "(-0.129756, 1.516044, -0.125105)",
        "(-0.129439, 1.515891, -0.125120)",
        "(-0.129461, 1.516045, -0.125068)",
        "(-0.129612, 1.516180, -0.124989)",
        "(-0.129554, 1.516432, -0.124777)",
        "(-0.129440, 1.516834, -0.124278)",
        "(-0.129275, 1.517327, -0.123692)",
        "(-0.129365, 1.517986, -0.123245)",
        "(-0.129486, 1.518405, -0.123063)",
        "(-0.129631, 1.519160, -0.122907)",
        "(-0.129686, 1.519992, -0.122720)",
        "(-0.129753, 1.520548, -0.122553)",
        "(-0.129808, 1.521064, -0.122388)",
        "(-0.129775, 1.521408, -0.122342)",
        "(-0.129911, 1.521958, -0.122264)",
        "(-0.130063, 1.522561, -0.122180)",
        "(-0.130091, 1.523440, -0.122140)",
        "(-0.130256, 1.524605, -0.122026)",
        "(-0.130341, 1.525399, -0.121931)",
        "(-0.130498, 1.526562, -0.121712)",
        "(-0.130541, 1.527816, -0.121546)",
        "(-0.130527, 1.529459, -0.121407)",
        "(-0.130437, 1.531840, -0.121726)",
        "(-0.130449, 1.533416, -0.122109)",
        "(-0.130450, 1.537087, -0.123269)",
        "(-0.130690, 1.541390, -0.124706)",
        "(-0.130812, 1.545996, -0.126451)",
        "(-0.131015, 1.551257, -0.128827)",
        "(-0.131106, 1.553976, -0.130185)",
        "(-0.131195, 1.559565, -0.133300)",
        "(-0.131207, 1.565282, -0.136912)",
        "(-0.131257, 1.570886, -0.140857)",
        "(-0.131733, 1.576434, -0.144846)",
        "(-0.131979, 1.579052, -0.146837)",
        "(-0.132468, 1.583874, -0.150840)",
        "(-0.132764, 1.588124, -0.154947)",
        "(-0.132773, 1.591784, -0.159291)",
        "(-0.132869, 1.594905, -0.163571)",
        "(-0.132982, 1.596319, -0.165673)",
        "(-0.133480, 1.598853, -0.169833)",
        "(-0.134072, 1.600937, -0.173977)",
        "(-0.134443, 1.601706, -0.175983)",
        "(-0.135221, 1.603941, -0.182126)",
        "(-0.135500, 1.604495, -0.184161)",
        "(-0.136115, 1.605440, -0.188177)",
        "(-0.137084, 1.606164, -0.191967)",
        "(-0.138214, 1.606615, -0.195732)",
        "(-0.139313, 1.606848, -0.199554)",
        "(-0.139815, 1.606879, -0.201546)",
        "(-0.140783, 1.606680, -0.205672)",
        "(-0.141841, 1.606263, -0.210049)",
        "(-0.143162, 1.605527, -0.214430)",
        "(-0.144659, 1.604320, -0.218735)",
        "(-0.145414, 1.603546, -0.220857)",
        "(-0.146889, 1.601573, -0.225172)",
        "(-0.148193, 1.599213, -0.229900)",
        "(-0.149438, 1.596194, -0.234816)",
        "(-0.150606, 1.592845, -0.239701)",
        "(-0.151403, 1.590991, -0.242078)",
        "(-0.152834, 1.586840, -0.246675)",
        "(-0.154058, 1.581912, -0.250978)",
        "(-0.155147, 1.576575, -0.255071)",
        "(-0.155863, 1.570878, -0.259064)",
        "(-0.156211, 1.567920, -0.261022)",
        "(-0.156966, 1.561769, -0.264656)",
        "(-0.157903, 1.555420, -0.267723)",
        "(-0.159030, 1.548958, -0.270034)",
        "(-0.160060, 1.542296, -0.272028)",
        "(-0.160391, 1.538850, -0.272808)",
        "(-0.161031, 1.531891, -0.273870)",
        "(-0.161419, 1.528436, -0.273861)",
        "(-0.161859, 1.518007, -0.273982)",
        "(-0.161888, 1.511141, -0.273530)",
        "(-0.161995, 1.507809, -0.273255)",
        "(-0.162565, 1.501508, -0.272542)",
        "(-0.163130, 1.495478, -0.271065)",
        "(-0.163127, 1.488999, -0.268743)",
        "(-0.162770, 1.482318, -0.265991)",
        "(-0.162774, 1.479172, -0.264487)",
        "(-0.162650, 1.473152, -0.261456)",
        "(-0.162293, 1.467254, -0.257932)",
        "(-0.161830, 1.461383, -0.254040)",
        "(-0.161531, 1.455979, -0.250095)",
        "(-0.161385, 1.453380, -0.248018)",
        "(-0.160939, 1.447853, -0.243375)",
        "(-0.160279, 1.442365, -0.238625)",
        "(-0.159262, 1.436899, -0.233768)",
        "(-0.157878, 1.431594, -0.228431)",
        "(-0.157058, 1.428969, -0.225710)",
        "(-0.155381, 1.424018, -0.220252)",
        "(-0.153858, 1.419674, -0.214190)",
        "(-0.152042, 1.415768, -0.207462)",
        "(-0.150143, 1.412738, -0.200431)",
        "(-0.149164, 1.411733, -0.196957)",
        "(-0.147468, 1.410817, -0.189990)",
        "(-0.145983, 1.411086, -0.182866)",
        "(-0.144499, 1.412420, -0.175678)",
        "(-0.143401, 1.415170, -0.168476)",
        "(-0.142947, 1.417067, -0.164795)",
        "(-0.142154, 1.421593, -0.157375)",
        "(-0.141665, 1.427221, -0.149943)",
        "(-0.141400, 1.433731, -0.142896)",
        "(-0.141415, 1.441241, -0.136192)",
        "(-0.141376, 1.445084, -0.132942)",
        "(-0.141372, 1.453004, -0.126591)",
        "(-0.141311, 1.461044, -0.120506)",
        "(-0.141008, 1.469112, -0.114843)",
        "(-0.140926, 1.477540, -0.109808)",
        "(-0.140864, 1.481716, -0.107347)",
        "(-0.141175, 1.490412, -0.102909)",
        "(-0.141636, 1.499145, -0.098888)",
        "(-0.142161, 1.507920, -0.095318)",
        "(-0.142544, 1.516498, -0.092218)",
        "(-0.142664, 1.520689, -0.090811)",
        "(-0.143137, 1.529047, -0.088511)",
        "(-0.143368, 1.537175, -0.086877)",
        "(-0.143478, 1.544895, -0.085642)",
        "(-0.143478, 1.544895, -0.085642)",
        "(-0.143426, 1.556332, -0.084706)",
        "(-0.143369, 1.563823, -0.084733)",
        "(-0.143303, 1.570994, -0.085161)",
        "(-0.143103, 1.577848, -0.085882)",
        "(-0.142731, 1.584179, -0.086898)",
        "(-0.142559, 1.587207, -0.087459)",
        "(-0.142183, 1.592955, -0.088919)",
        "(-0.141847, 1.598414, -0.090702)",
        "(-0.141771, 1.603783, -0.092846)",
        "(-0.141712, 1.608843, -0.095319)",
        "(-0.141777, 1.611269, -0.096625)",
        "(-0.141650, 1.615674, -0.099442)",
        "(-0.141523, 1.619761, -0.102436)",
        "(-0.141804, 1.623628, -0.105716)",
        "(-0.142273, 1.627251, -0.109401)",
        "(-0.142508, 1.628957, -0.111371)",
        "(-0.142855, 1.632041, -0.115495)",
        "(-0.143132, 1.634741, -0.119928)",
        "(-0.143640, 1.637019, -0.124686)",
        "(-0.144471, 1.639142, -0.129992)",
        "(-0.144837, 1.639984, -0.132810)",
        "(-0.145388, 1.641196, -0.138431)",
        "(-0.145747, 1.641512, -0.144254)",
        "(-0.146070, 1.641019, -0.150295)",
        "(-0.146424, 1.639843, -0.156608)",
        "(-0.146706, 1.639051, -0.159951)",
        "(-0.147133, 1.637318, -0.167033)",
        "(-0.147615, 1.635164, -0.174152)",
        "(-0.148223, 1.632535, -0.181023)",
        "(-0.149105, 1.629430, -0.187528)",
        "(-0.149596, 1.627874, -0.190767)",
        "(-0.150597, 1.624318, -0.197364)",
        "(-0.151344, 1.620490, -0.203602)",
        "(-0.151970, 1.616185, -0.209759)",
        "(-0.152840, 1.611423, -0.215659)",
        "(-0.153361, 1.608951, -0.218504)",
        "(-0.154447, 1.603753, -0.224034)",
        "(-0.155151, 1.598041, -0.229253)",
        "(-0.155785, 1.591949, -0.233891)",
        "(-0.156552, 1.585475, -0.238150)",
        "(-0.156942, 1.582123, -0.240237)",
        "(-0.157728, 1.575393, -0.244154)",
        "(-0.158288, 1.568592, -0.247800)",
        "(-0.158648, 1.561570, -0.251089)",
        "(-0.159060, 1.554580, -0.253692)",
        "(-0.159236, 1.551084, -0.254928)",
        "(-0.159418, 1.543976, -0.257115)",
        "(-0.159330, 1.536762, -0.258551)",
        "(-0.159114, 1.529452, -0.259333)",
        "(-0.158757, 1.522189, -0.259835)",
        "(-0.158537, 1.518680, -0.260106)",
        "(-0.158130, 1.512002, -0.260580)",
        "(-0.157782, 1.505371, -0.260537)",
        "(-0.157420, 1.498602, -0.259424)",
        "(-0.156907, 1.491572, -0.257846)",
        "(-0.156610, 1.488045, -0.256979)",
        "(-0.156124, 1.481375, -0.254924)",
        "(-0.155735, 1.475009, -0.252580)",
        "(-0.155231, 1.468880, -0.249454)",
        "(-0.154313, 1.462853, -0.245636)",
        "(-0.153813, 1.459952, -0.243576)",
        "(-0.152970, 1.454646, -0.239014)",
        "(-0.152339, 1.449855, -0.234032)",
        "(-0.151758, 1.445880, -0.228805)",
        "(-0.150768, 1.442221, -0.223409)",
        "(-0.150211, 1.440635, -0.220510)",
        "(-0.149081, 1.437784, -0.214715)",
        "(-0.148149, 1.435885, -0.208862)",
        "(-0.147446, 1.434643, -0.202930)",
        "(-0.146602, 1.433882, -0.196900)",
        "(-0.146239, 1.433746, -0.193867)",
        "(-0.145695, 1.434116, -0.187605)",
        "(-0.145039, 1.434871, -0.181217)",
        "(-0.144128, 1.436177, -0.175007)",
        "(-0.143338, 1.438021, -0.168989)",
        "(-0.143010, 1.439269, -0.166100)",
        "(-0.142539, 1.442160, -0.160456)",
        "(-0.142508, 1.445801, -0.154921)",
        "(-0.142454, 1.449596, -0.149278)",
        "(-0.142517, 1.453596, -0.143675)",
        "(-0.142767, 1.455891, -0.140973)",
        "(-0.143304, 1.460783, -0.136160)",
        "(-0.143325, 1.466014, -0.132058)",
        "(-0.142759, 1.471302, -0.128347)",
        "(-0.142412, 1.477052, -0.125112)",
        "(-0.142514, 1.480130, -0.123760)",
        "(-0.142760, 1.486449, -0.121412)",
        "(-0.143040, 1.493262, -0.119751)",
        "(-0.143459, 1.500118, -0.118591)",
        "(-0.144084, 1.507199, -0.117752)",
        "(-0.144325, 1.510670, -0.117379)",
        "(-0.144528, 1.517607, -0.116732)",
        "(-0.144582, 1.524609, -0.116157)",
        "(-0.144422, 1.531524, -0.115607)",
        "(-0.143968, 1.538031, -0.114882)",
        "(-0.143748, 1.541253, -0.114557)",
        "(-0.143482, 1.547848, -0.114087)",
        "(-0.143211, 1.553830, -0.113599)",
        "(-0.143307, 1.559998, -0.113437)",
        "(-0.143397, 1.566162, -0.113607)",
        "(-0.143356, 1.569209, -0.113881)",
        "(-0.143250, 1.575132, -0.114460)",
        "(-0.143034, 1.580705, -0.115389)",
        "(-0.142548, 1.585997, -0.116654)",
        "(-0.142084, 1.591167, -0.118388)",
        "(-0.141895, 1.593685, -0.119453)",
        "(-0.141714, 1.598611, -0.121827)",
        "(-0.141667, 1.603152, -0.124458)",
        "(-0.141574, 1.607382, -0.127312)",
        "(-0.141670, 1.611219, -0.130489)",
        "(-0.141626, 1.613065, -0.132162)",
        "(-0.141834, 1.616539, -0.135925)",
        "(-0.142190, 1.619640, -0.139941)",
        "(-0.142638, 1.622293, -0.144027)",
        "(-0.143230, 1.624625, -0.148383)",
        "(-0.143564, 1.625680, -0.150719)",
        "(-0.144293, 1.627596, -0.155452)",
        "(-0.144934, 1.629073, -0.160395)",
        "(-0.145627, 1.630097, -0.165470)",
        "(-0.146236, 1.630688, -0.170753)",
        "(-0.146586, 1.630845, -0.173349)",
        "(-0.147243, 1.630932, -0.178615)",
        "(-0.147997, 1.630631, -0.183960)",
        "(-0.148966, 1.629940, -0.189238)",
        "(-0.149918, 1.628827, -0.194412)",
        "(-0.150445, 1.628139, -0.196933)",
        "(-0.151416, 1.626445, -0.201808)",
        "(-0.152072, 1.624268, -0.206427)",
        "(-0.152753, 1.621875, -0.210869)",
        "(-0.153300, 1.619107, -0.215125)",
        "(-0.153610, 1.617644, -0.217127)",
        "(-0.154314, 1.614588, -0.221021)",
        "(-0.154923, 1.611144, -0.224793)",
        "(-0.155496, 1.607187, -0.228175)",
        "(-0.155977, 1.602726, -0.231395)",
        "(-0.156201, 1.600267, -0.233006)",
        "(-0.156456, 1.595068, -0.236145)",
        "(-0.156671, 1.589368, -0.238968)",
        "(-0.157022, 1.583203, -0.241456)",
        "(-0.157245, 1.576598, -0.243485)",
        "(-0.157263, 1.573102, -0.244369)",
        "(-0.157217, 1.565867, -0.246064)",
        "(-0.157358, 1.558527, -0.247532)",
        "(-0.157685, 1.550917, -0.248672)",
        "(-0.157699, 1.542808, -0.248980)",
        "(-0.157484, 1.538582, -0.248831)",
        "(-0.156853, 1.529983, -0.248409)",
        "(-0.156716, 1.521788, -0.247686)",
        "(-0.156581, 1.513961, -0.246515)",
        "(-0.156320, 1.506312, -0.244572)",
        "(-0.156277, 1.502638, -0.243252)",
        "(-0.156278, 1.495533, -0.240508)",
        "(-0.156319, 1.488935, -0.237833)",
        "(-0.156371, 1.482845, -0.234949)",
        "(-0.156360, 1.477050, -0.231306)",
        "(-0.156303, 1.474265, -0.229307)",
        "(-0.156318, 1.469125, -0.224952)",
        "(-0.156568, 1.464636, -0.220587)",
        "(-0.156824, 1.460744, -0.216110)",
        "(-0.156794, 1.457075, -0.211105)",
        "(-0.156666, 1.455368, -0.208554)",
        "(-0.156456, 1.452425, -0.203481)",
        "(-0.156519, 1.450145, -0.198763)",
        "(-0.156601, 1.448518, -0.194229)",
        "(-0.156396, 1.447081, -0.189351)",
        "(-0.156203, 1.446353, -0.186675)",
        "(-0.155868, 1.445098, -0.180886)",
        "(-0.155983, 1.444462, -0.175053)",
        "(-0.155916, 1.444434, -0.169495)",
        "(-0.155888, 1.445038, -0.163992)",
        "(-0.155909, 1.445483, -0.161215)",
        "(-0.156148, 1.446744, -0.155532)",
        "(-0.156246, 1.448128, -0.149767)",
        "(-0.156295, 1.449844, -0.144131)",
        "(-0.156360, 1.452018, -0.138836)",
        "(-0.156413, 1.453327, -0.136283)",
        "(-0.156811, 1.456486, -0.131334)",
        "(-0.157272, 1.460074, -0.126526)",
        "(-0.157954, 1.464193, -0.121975)",
        "(-0.158442, 1.468657, -0.117896)",
        "(-0.158612, 1.471018, -0.116011)",
        "(-0.158839, 1.475931, -0.112476)",
        "(-0.158947, 1.481330, -0.109374)",
        "(-0.159187, 1.487297, -0.106759)",
        "(-0.159086, 1.493634, -0.104541)",
        "(-0.158980, 1.496883, -0.103466)",
        "(-0.158831, 1.503473, -0.101351)",
        "(-0.158520, 1.510143, -0.099526)",
        "(-0.158096, 1.516821, -0.097809)",
        "(-0.157735, 1.523433, -0.096217)",
        "(-0.157586, 1.526759, -0.095540)",
        "(-0.157156, 1.533345, -0.094438)",
        "(-0.156922, 1.539990, -0.093618)",
        "(-0.156955, 1.546641, -0.093171)",
        "(-0.156847, 1.553195, -0.093113)",
        "(-0.156847, 1.556416, -0.093145)",
        "(-0.156674, 1.562642, -0.093506)",
        "(-0.156571, 1.568600, -0.094124)",
        "(-0.156785, 1.574219, -0.094879)",
        "(-0.156785, 1.574219, -0.094879)",
        "(-0.156992, 1.581897, -0.096562)",
        "(-0.156860, 1.586415, -0.097896)",
        "(-0.156583, 1.590532, -0.099432)",
        "(-0.156449, 1.594486, -0.101485)",
        "(-0.156449, 1.594486, -0.101485)",
        "(-0.156467, 1.600101, -0.105163)",
        "(-0.156540, 1.603620, -0.107996)",
        "(-0.156706, 1.607060, -0.111080)",
        "(-0.156768, 1.608737, -0.112794)",
        "(-0.156538, 1.613555, -0.118479)",
        "(-0.156369, 1.615068, -0.120616)",
        "(-0.156193, 1.617964, -0.125175)",
        "(-0.156270, 1.620563, -0.130155)",
        "(-0.156377, 1.622838, -0.135397)",
        "(-0.156377, 1.622838, -0.135397)",
        "(-0.156527, 1.625357, -0.143661)",
        "(-0.156681, 1.626359, -0.149469)",
        "(-0.156876, 1.626812, -0.155482)",
        "(-0.156961, 1.626693, -0.161602)",
        "(-0.156961, 1.626693, -0.161602)",
        "(-0.157199, 1.625558, -0.170905)",
        "(-0.157653, 1.624070, -0.177138)",
        "(-0.157994, 1.622057, -0.183590)",
        "(-0.158226, 1.619382, -0.190191)",
        "(-0.158286, 1.616013, -0.196548)",
        "(-0.158315, 1.614075, -0.199589)",
        "(-0.158610, 1.609545, -0.205587)",
        "(-0.158824, 1.604722, -0.211312)",
        "(-0.158508, 1.599308, -0.217041)",
        "(-0.157940, 1.593265, -0.222352)",
        "(-0.157620, 1.590090, -0.224877)",
        "(-0.156920, 1.583413, -0.229799)",
        "(-0.156308, 1.576289, -0.234418)",
        "(-0.155624, 1.568887, -0.238518)",
        "(-0.154495, 1.561060, -0.242164)",
        "(-0.153904, 1.557051, -0.243971)",
        "(-0.153029, 1.548975, -0.247609)",
        "(-0.152132, 1.540713, -0.250746)",
        "(-0.151342, 1.532197, -0.252764)",
        "(-0.150646, 1.523749, -0.254497)",
        "(-0.150440, 1.519608, -0.255021)",
        "(-0.149650, 1.511281, -0.255870)",
        "(-0.148867, 1.503049, -0.256286)",
        "(-0.148385, 1.495201, -0.256256)",
        "(-0.148027, 1.487512, -0.255593)",
        "(-0.148010, 1.483795, -0.255121)",
        "(-0.148140, 1.476764, -0.253828)",
        "(-0.147841, 1.469952, -0.252015)",
        "(-0.147554, 1.463352, -0.249601)",
        "(-0.147589, 1.457135, -0.246876)",
        "(-0.147704, 1.454247, -0.245395)",
        "(-0.147947, 1.448843, -0.242164)",
        "(-0.148224, 1.443950, -0.238515)",
        "(-0.148376, 1.439444, -0.234543)",
        "(-0.148640, 1.435618, -0.229976)",
        "(-0.148784, 1.433863, -0.227595)",
        "(-0.149233, 1.430737, -0.222462)",
        "(-0.149545, 1.427866, -0.216826)",
        "(-0.149808, 1.425228, -0.210700)",
        "(-0.150183, 1.422936, -0.204261)",
        "(-0.150287, 1.421899, -0.201167)",
        "(-0.150542, 1.420228, -0.195026)",
        "(-0.150502, 1.418806, -0.189064)",
        "(-0.150378, 1.417670, -0.183139)",
        "(-0.150094, 1.416777, -0.177043)",
        "(-0.149870, 1.416309, -0.173958)",
        "(-0.149440, 1.415803, -0.167794)",
        "(-0.149175, 1.415931, -0.161869)",
        "(-0.148963, 1.416774, -0.155958)",
        "(-0.148963, 1.416774, -0.155958)",
        "(-0.149085, 1.419197, -0.147056)",
        "(-0.149122, 1.421579, -0.141437)",
        "(-0.149211, 1.424932, -0.136210)",
        "(-0.149117, 1.428888, -0.131230)",
        "(-0.148961, 1.433559, -0.126409)",
        "(-0.148786, 1.436116, -0.124040)",
        "(-0.148507, 1.442002, -0.119714)",
        "(-0.148080, 1.448882, -0.116057)",
        "(-0.147756, 1.456628, -0.112802)",
        "(-0.147636, 1.460760, -0.111252)",
        "(-0.147718, 1.469288, -0.108273)",
        "(-0.147989, 1.478233, -0.105540)",
        "(-0.148002, 1.487247, -0.102927)",
        "(-0.147900, 1.496275, -0.100502)",
        "(-0.147900, 1.496275, -0.100502)",
        "(-0.147916, 1.509708, -0.097296)",
        "(-0.148085, 1.518476, -0.095411)",
        "(-0.148157, 1.526867, -0.093769)",
        "(-0.148096, 1.534937, -0.092498)",
        "(-0.148279, 1.542655, -0.091320)",
        "(-0.148483, 1.546629, -0.090854)",
        "(-0.148673, 1.553601, -0.090144)",
        "(-0.148521, 1.559934, -0.089727)",
        "(-0.148475, 1.566093, -0.089637)",
        "(-0.148637, 1.572107, -0.089932)",
        "(-0.148619, 1.575002, -0.090140)",
        "(-0.148476, 1.580504, -0.090780)",
        "(-0.148309, 1.585738, -0.091969)",
        "(-0.148150, 1.590648, -0.093599)",
        "(-0.148363, 1.595105, -0.095682)",
        "(-0.148507, 1.597215, -0.096881)",
        "(-0.148991, 1.601100, -0.099627)",
        "(-0.149457, 1.604482, -0.102786)",
        "(-0.149758, 1.607339, -0.106355)",
        "(-0.149654, 1.609727, -0.110432)",
        "(-0.149517, 1.610745, -0.112681)",
        "(-0.149219, 1.612446, -0.117747)",
        "(-0.148757, 1.613662, -0.123306)",
        "(-0.148232, 1.614381, -0.129264)",
        "(-0.147916, 1.614730, -0.135587)",
        "(-0.147862, 1.614745, -0.138828)",
        "(-0.147679, 1.614139, -0.145334)",
        "(-0.147405, 1.612867, -0.151887)",
        "(-0.146832, 1.611228, -0.158884)",
        "(-0.146298, 1.609372, -0.165996)",
        "(-0.146155, 1.608417, -0.169451)",
        "(-0.146015, 1.606071, -0.175929)",
        "(-0.145995, 1.603152, -0.182029)",
        "(-0.146013, 1.599853, -0.188010)",
        "(-0.145962, 1.596201, -0.194125)",
        "(-0.146065, 1.594273, -0.197166)",
        "(-0.146181, 1.590339, -0.202989)",
        "(-0.146223, 1.586145, -0.208165)",
        "(-0.146207, 1.581614, -0.212669)",
        "(-0.146408, 1.576968, -0.216759)",
        "(-0.146456, 1.574517, -0.218751)",
        "(-0.146641, 1.569290, -0.222557)",
        "(-0.146925, 1.563849, -0.226181)",
        "(-0.146929, 1.560902, -0.227797)",
        "(-0.146740, 1.551525, -0.232010)",
        "(-0.146576, 1.548120, -0.233066)",
        "(-0.146102, 1.540960, -0.234694)",
        "(-0.145883, 1.533376, -0.235788)",
        "(-0.146008, 1.525555, -0.236380)",
        "(-0.145733, 1.517421, -0.236416)",
        "(-0.145441, 1.513214, -0.236201)",
        "(-0.144961, 1.504894, -0.235658)",
        "(-0.144648, 1.496807, -0.234790)",
        "(-0.144692, 1.488932, -0.233517)",
        "(-0.144920, 1.481313, -0.231742)",
        "(-0.145093, 1.477594, -0.230628)",
        "(-0.145471, 1.470352, -0.227768)",
        "(-0.145906, 1.463434, -0.224205)",
        "(-0.146349, 1.457194, -0.220152)",
        "(-0.146730, 1.451598, -0.215923)",
        "(-0.146928, 1.449093, -0.213723)",
        "(-0.147216, 1.444697, -0.208819)",
        "(-0.147393, 1.440942, -0.203427)",
        "(-0.147717, 1.438120, -0.197855)",
        "(-0.148040, 1.436316, -0.192211)",
        "(-0.148123, 1.435609, -0.189409)",
        "(-0.148354, 1.434889, -0.183531)",
        "(-0.148658, 1.434848, -0.177039)",
        "(-0.149103, 1.435296, -0.170123)",
        "(-0.149103, 1.435296, -0.170123)",
        "(-0.149645, 1.437309, -0.160038)",
        "(-0.149984, 1.439515, -0.154030)",
        "(-0.150227, 1.442104, -0.147841)",
        "(-0.150555, 1.445100, -0.141273)",
        "(-0.150933, 1.448562, -0.134664)",
        "(-0.151162, 1.450425, -0.131413)",
        "(-0.151399, 1.454519, -0.125145)",
        "(-0.151559, 1.459040, -0.119300)",
        "(-0.152005, 1.464201, -0.113842)",
        "(-0.152551, 1.469717, -0.108868)",
        "(-0.152892, 1.472643, -0.106492)",
        "(-0.153557, 1.478660, -0.101933)",
        "(-0.153905, 1.484658, -0.097642)",
        "(-0.154132, 1.490669, -0.093832)",
        "(-0.154203, 1.496655, -0.090561)",
        "(-0.154295, 1.499697, -0.089092)",
        "(-0.154493, 1.505793, -0.086607)",
        "(-0.154634, 1.511803, -0.084330)",
        "(-0.154784, 1.517818, -0.082240)",
        "(-0.155093, 1.523976, -0.080581)",
        "(-0.155257, 1.527120, -0.079933)",
        "(-0.155459, 1.533509, -0.078984)",
        "(-0.155356, 1.539844, -0.078085)",
        "(-0.155055, 1.546166, -0.077467)",
        "(-0.154884, 1.552593, -0.077212)",
        "(-0.154862, 1.555820, -0.077250)",
        "(-0.155016, 1.562340, -0.077597)",
        "(-0.155269, 1.571916, -0.078363)",
        "(-0.155494, 1.575116, -0.079078)",
        "(-0.155700, 1.578230, -0.079682)",
        "(-0.156148, 1.584270, -0.081184)",
        "(-0.156639, 1.590000, -0.083272)",
        "(-0.157334, 1.595424, -0.085663)",
        "(-0.158028, 1.600297, -0.088319)",
        "(-0.158893, 1.604694, -0.091237)",
        "(-0.159369, 1.606758, -0.092793)",
        "(-0.160175, 1.610436, -0.096236)",
        "(-0.160757, 1.613654, -0.100201)",
        "(-0.161274, 1.616539, -0.104843)",
        "(-0.161796, 1.618903, -0.109967)",
        "(-0.162010, 1.619943, -0.112642)",
        "(-0.162433, 1.621656, -0.118186)",
        "(-0.162895, 1.622908, -0.124058)",
        "(-0.163089, 1.623581, -0.129900)",
        "(-0.163461, 1.623315, -0.135452)",
        "(-0.163580, 1.623059, -0.138277)",
        "(-0.163645, 1.621885, -0.144174)",
        "(-0.163285, 1.620267, -0.150364)",
        "(-0.162597, 1.618208, -0.156701)",
        "(-0.162597, 1.618208, -0.156701)",
        "(-0.161313, 1.614137, -0.166186)",
        "(-0.160225, 1.610897, -0.172408)",
        "(-0.159002, 1.607349, -0.178597)",
        "(-0.157997, 1.603338, -0.184287)",
        "(-0.157285, 1.598841, -0.189658)",
        "(-0.156865, 1.596485, -0.192251)",
        "(-0.155857, 1.591660, -0.197436)",
        "(-0.154813, 1.586681, -0.202577)",
        "(-0.154153, 1.581579, -0.207192)",
        "(-0.153495, 1.576032, -0.211145)",
        "(-0.153236, 1.573131, -0.212962)",
        "(-0.153024, 1.567329, -0.216372)",
        "(-0.152653, 1.561396, -0.219480)",
        "(-0.152133, 1.555116, -0.222083)",
        "(-0.152133, 1.555116, -0.222083)",
        "(-0.151595, 1.545343, -0.225788)",
        "(-0.151421, 1.539047, -0.227756)",
        "(-0.151051, 1.532623, -0.229276)",
        "(-0.151076, 1.526196, -0.230053)",
        "(-0.151205, 1.519787, -0.230239)",
        "(-0.151256, 1.516582, -0.230134)",
        "(-0.151577, 1.510273, -0.229434)",
        "(-0.152016, 1.504158, -0.228232)",
        "(-0.152193, 1.497967, -0.225761)",
        "(-0.152213, 1.491715, -0.222742)",
        "(-0.152413, 1.488776, -0.221201)",
        "(-0.152742, 1.483258, -0.218140)",
        "(-0.153037, 1.478077, -0.214470)",
        "(-0.153214, 1.473187, -0.210327)",
        "(-0.153413, 1.468600, -0.206180)",
        "(-0.153537, 1.466551, -0.203970)",
        "(-0.153559, 1.462520, -0.199143)",
        "(-0.153384, 1.458713, -0.193796)",
        "(-0.153277, 1.455447, -0.188343)",
        "(-0.153124, 1.452729, -0.183098)",
        "(-0.153040, 1.451632, -0.180610)",
        "(-0.152827, 1.450103, -0.175772)",
        "(-0.152483, 1.449075, -0.170670)",
        "(-0.151973, 1.448404, -0.165311)",
        "(-0.151301, 1.448112, -0.159773)",
        "(-0.150966, 1.448082, -0.157040)",
        "(-0.150406, 1.448510, -0.151676)",
        "(-0.150039, 1.449590, -0.146405)",
        "(-0.149711, 1.451154, -0.141065)",
        "(-0.149807, 1.453279, -0.135790)",
        "(-0.149860, 1.454416, -0.133176)",
        "(-0.149850, 1.456911, -0.127945)",
        "(-0.149800, 1.459829, -0.122840)",
        "(-0.149716, 1.462939, -0.117944)",
        "(-0.149711, 1.466451, -0.113242)",
        "(-0.149716, 1.468353, -0.111015)",
        "(-0.149698, 1.472445, -0.106776)",
        "(-0.149644, 1.477033, -0.102759)",
        "(-0.149574, 1.482209, -0.098934)",
        "(-0.149751, 1.488107, -0.095381)",
        "(-0.149987, 1.491318, -0.093701)",
        "(-0.150663, 1.498344, -0.090662)",
        "(-0.151057, 1.506054, -0.088297)",
        "(-0.151569, 1.514489, -0.086524)",
        "(-0.152129, 1.523375, -0.085038)",
        "(-0.152464, 1.527907, -0.084357)",
        "(-0.153289, 1.536948, -0.083075)",
        "(-0.153843, 1.546002, -0.082138)",
        "(-0.153939, 1.554916, -0.081575)",
        "(-0.153808, 1.563509, -0.081375)",
        "(-0.153980, 1.567775, -0.081485)",
        "(-0.154647, 1.576149, -0.082002)",
        "(-0.155237, 1.583984, -0.082853)",
        "(-0.155605, 1.591250, -0.084237)",
        "(-0.155618, 1.597710, -0.086078)",
        "(-0.155658, 1.600756, -0.087134)",
        "(-0.156157, 1.606365, -0.089579)",
        "(-0.156602, 1.611235, -0.092330)",
        "(-0.156890, 1.615323, -0.095410)",
        "(-0.156890, 1.615323, -0.095410)",
        "(-0.157135, 1.620178, -0.100615)",
        "(-0.157164, 1.622651, -0.104431)",
        "(-0.157290, 1.624547, -0.108659)",
        "(-0.157376, 1.625852, -0.113372)",
        "(-0.157376, 1.625852, -0.113372)",
        "(-0.157159, 1.626424, -0.121347)",
        "(-0.156908, 1.625851, -0.127156)",
        "(-0.156502, 1.624432, -0.133343)",
        "(-0.156346, 1.623235, -0.136710)",
        "(-0.156346, 1.623235, -0.136710)",
        "(-0.155283, 1.616992, -0.151457)",
        "(-0.154778, 1.612574, -0.159405)",
        "(-0.154093, 1.607264, -0.167485)",
        "(-0.153310, 1.601315, -0.175306)",
        "(-0.152424, 1.594880, -0.182952)",
        "(-0.151942, 1.591526, -0.186728)",
        "(-0.151155, 1.584442, -0.193964)",
        "(-0.150430, 1.576966, -0.200830)",
        "(-0.149918, 1.569126, -0.207263)",
        "(-0.149652, 1.561080, -0.213141)",
        "(-0.149521, 1.557066, -0.215883)",
        "(-0.149438, 1.548948, -0.220741)",
        "(-0.149581, 1.540876, -0.224705)",
        "(-0.149858, 1.532914, -0.227680)",
        "(-0.150149, 1.525141, -0.229743)",
        "(-0.150327, 1.521331, -0.230544)",
        "(-0.150575, 1.513803, -0.231411)",
        "(-0.150874, 1.506357, -0.230991)",
        "(-0.151179, 1.499010, -0.229872)",
        "(-0.151767, 1.492118, -0.227336)",
        "(-0.152025, 1.488681, -0.225723)",
        "(-0.152347, 1.481819, -0.221743)",
        "(-0.152766, 1.475492, -0.217360)",
        "(-0.152998, 1.469759, -0.212402)",
        "(-0.152859, 1.464259, -0.206671)",
        "(-0.152749, 1.461659, -0.203633)",
        "(-0.152430, 1.456938, -0.197000)",
        "(-0.152109, 1.453035, -0.189984)",
        "(-0.151876, 1.450230, -0.182572)",
        "(-0.151585, 1.448238, -0.174945)",
        "(-0.151467, 1.447557, -0.171096)",
        "(-0.151470, 1.447100, -0.163184)",
        "(-0.151432, 1.447324, -0.154979)",
        "(-0.151428, 1.448239, -0.146694)",
        "(-0.151483, 1.449739, -0.138630)",
        "(-0.151482, 1.450647, -0.134761)",
        "(-0.151669, 1.453449, -0.127712)",
        "(-0.151890, 1.456836, -0.121176)",
        "(-0.152380, 1.461105, -0.115066)",
        "(-0.153164, 1.465976, -0.109153)",
        "(-0.153512, 1.468510, -0.106326)",
        "(-0.154479, 1.474164, -0.100996)",
        "(-0.155294, 1.480273, -0.096166)",
        "(-0.155775, 1.486845, -0.091713)",
        "(-0.156068, 1.493748, -0.087670)",
        "(-0.156390, 1.497556, -0.085946)",
        "(-0.157336, 1.505873, -0.083236)",
        "(-0.158110, 1.514698, -0.081342)",
        "(-0.158857, 1.524022, -0.080258)",
        "(-0.159291, 1.533234, -0.079467)",
        "(-0.159839, 1.537937, -0.079373)",
        "(-0.160879, 1.547214, -0.079384)",
        "(-0.161784, 1.556176, -0.079956)",
        "(-0.162320, 1.564651, -0.081073)",
        "(-0.162743, 1.572738, -0.082969)",
        "(-0.162993, 1.576643, -0.084094)",
        "(-0.163706, 1.584069, -0.086626)",
        "(-0.164406, 1.590801, -0.089349)",
        "(-0.165152, 1.596995, -0.092442)",
        "(-0.165526, 1.602668, -0.096255)",
        "(-0.165583, 1.605250, -0.098264)",
        "(-0.165653, 1.609748, -0.102585)",
        "(-0.165513, 1.613586, -0.107247)",
        "(-0.165541, 1.616879, -0.112259)",
        "(-0.165541, 1.616879, -0.112259)",
        "(-0.165434, 1.620936, -0.120115)",
        "(-0.165307, 1.622970, -0.125676)",
        "(-0.165386, 1.624510, -0.131541)",
        "(-0.165336, 1.625320, -0.137519)",
        "(-0.165291, 1.625566, -0.143722)",
        "(-0.165376, 1.625483, -0.146899)",
        "(-0.165649, 1.624661, -0.153338)",
        "(-0.165904, 1.622918, -0.159670)",
        "(-0.165928, 1.620227, -0.166052)",
        "(-0.165777, 1.616912, -0.172423)",
        "(-0.165623, 1.614998, -0.175572)",
        "(-0.165305, 1.610430, -0.181742)",
        "(-0.164998, 1.604954, -0.187820)",
        "(-0.164611, 1.598608, -0.193887)",
        "(-0.164005, 1.591479, -0.199606)",
        "(-0.163468, 1.587651, -0.202400)",
        "(-0.162267, 1.579483, -0.207725)",
        "(-0.161646, 1.570975, -0.212476)",
        "(-0.161189, 1.561960, -0.216373)",
        "(-0.160621, 1.552361, -0.219701)",
        "(-0.160309, 1.547482, -0.221209)",
        "(-0.159699, 1.537570, -0.223761)",
        "(-0.158879, 1.527429, -0.225545)",
        "(-0.158256, 1.517302, -0.226003)",
        "(-0.158256, 1.517302, -0.226003)",
        "(-0.157348, 1.502119, -0.225130)",
        "(-0.156653, 1.492347, -0.223744)",
        "(-0.156157, 1.483214, -0.221736)",
        "(-0.155664, 1.474381, -0.219161)",
        "(-0.155108, 1.466121, -0.215566)",
        "(-0.154704, 1.462215, -0.213329)",
        "(-0.153745, 1.454775, -0.208374)",
        "(-0.152991, 1.448785, -0.202530)",
        "(-0.152346, 1.444097, -0.196061)",
        "(-0.151601, 1.440450, -0.188817)",
        "(-0.151315, 1.439166, -0.184940)",
        "(-0.150807, 1.437436, -0.177112)",
        "(-0.150331, 1.437035, -0.168867)",
        "(-0.149902, 1.437338, -0.160329)",
        "(-0.149639, 1.438607, -0.151588)",
        "(-0.149501, 1.439401, -0.147313)",
        "(-0.149432, 1.442181, -0.139196)",
        "(-0.149378, 1.445760, -0.131693)",
        "(-0.149260, 1.450249, -0.124757)",
        "(-0.149260, 1.450249, -0.124757)",
        "(-0.149447, 1.458464, -0.115491)",
        "(-0.149693, 1.464469, -0.109752)",
        "(-0.150002, 1.470986, -0.104617)",
        "(-0.150740, 1.478045, -0.100127)",
        "(-0.151223, 1.485129, -0.096041)",
        "(-0.151418, 1.488728, -0.094253)",
        "(-0.151714, 1.495999, -0.090979)",
        "(-0.152039, 1.503469, -0.088299)",
        "(-0.152801, 1.511167, -0.086218)",
        "(-0.153495, 1.518862, -0.084794)",
        "(-0.153846, 1.522754, -0.084352)",
        "(-0.154419, 1.530550, -0.083902)",
        "(-0.155027, 1.538138, -0.084102)",
        "(-0.155955, 1.545538, -0.084504)",
        "(-0.156902, 1.552826, -0.085293)",
        "(-0.157235, 1.556098, -0.085816)",
        "(-0.157780, 1.562408, -0.087226)",
        "(-0.158092, 1.568434, -0.089009)",
        "(-0.158211, 1.574120, -0.091046)",
        "(-0.158211, 1.574120, -0.091046)",
        "(-0.158486, 1.582046, -0.094637)",
        "(-0.158492, 1.586822, -0.097336)",
        "(-0.158347, 1.591190, -0.100435)",
        "(-0.158070, 1.595288, -0.103830)",
        "(-0.158070, 1.595288, -0.103830)",
        "(-0.157560, 1.600623, -0.109099)",
        "(-0.157212, 1.603829, -0.113017)",
        "(-0.156899, 1.606862, -0.117287)",
        "(-0.156518, 1.609585, -0.121750)",
        "(-0.156518, 1.609585, -0.121750)",
        "(-0.156184, 1.612896, -0.128722)",
        "(-0.155974, 1.614523, -0.133463)",
        "(-0.155781, 1.615621, -0.138307)",
        "(-0.155544, 1.616372, -0.143430)",
        "(-0.155544, 1.616372, -0.143430)",
        "(-0.155168, 1.616739, -0.151458)",
        "(-0.154833, 1.616474, -0.156879)",
        "(-0.154612, 1.615884, -0.162421)",
        "(-0.154466, 1.614958, -0.167914)",
        "(-0.154466, 1.614958, -0.167914)",
        "(-0.154484, 1.612677, -0.176181)",
        "(-0.154475, 1.610759, -0.181817)",
        "(-0.154281, 1.608300, -0.187364)",
        "(-0.153967, 1.605408, -0.192712)",
        "(-0.153780, 1.603662, -0.195212)",
        "(-0.153414, 1.599765, -0.200135)",
        "(-0.153148, 1.595353, -0.205118)",
        "(-0.152703, 1.590595, -0.210117)",
        "(-0.152194, 1.585330, -0.214880)",
        "(-0.151687, 1.579792, -0.219381)",
        "(-0.151470, 1.576749, -0.221345)",
        "(-0.151037, 1.570382, -0.225289)",
        "(-0.150978, 1.563735, -0.229334)",
        "(-0.150796, 1.556922, -0.233260)",
        "(-0.150294, 1.549620, -0.236430)",
        "(-0.149914, 1.545753, -0.237729)",
        "(-0.149398, 1.537790, -0.239830)",
        "(-0.148967, 1.529809, -0.241757)",
        "(-0.148628, 1.521938, -0.243209)",
        "(-0.148087, 1.514003, -0.244235)",
        "(-0.147937, 1.510101, -0.244409)",
        "(-0.147802, 1.502415, -0.244565)",
        "(-0.147651, 1.494949, -0.244257)",
        "(-0.147204, 1.487717, -0.243019)",
        "(-0.146332, 1.480507, -0.241364)",
        "(-0.145979, 1.477104, -0.240343)",
        "(-0.145664, 1.470891, -0.238272)",
        "(-0.145378, 1.465276, -0.235829)",
        "(-0.144895, 1.460000, -0.232765)",
        "(-0.144379, 1.455239, -0.228984)",
        "(-0.144098, 1.452866, -0.227096)",
        "(-0.143586, 1.448640, -0.222745)",
        "(-0.143305, 1.444988, -0.217991)",
        "(-0.142820, 1.441682, -0.212888)",
        "(-0.142353, 1.438697, -0.207346)",
        "(-0.142193, 1.437330, -0.204379)",
        "(-0.141808, 1.434729, -0.198279)",
        "(-0.141434, 1.432622, -0.191790)",
        "(-0.141052, 1.431000, -0.185265)",
        "(-0.141052, 1.431000, -0.185265)",
        "(-0.140540, 1.429689, -0.174613)",
        "(-0.140182, 1.429197, -0.167250)",
        "(-0.140006, 1.429217, -0.159833)",
        "(-0.139905, 1.429853, -0.152606)",
        "(-0.139905, 1.429853, -0.152606)",
        "(-0.140016, 1.432019, -0.141763)",
        "(-0.140312, 1.434113, -0.134733)",
        "(-0.140687, 1.436902, -0.127959)",
        "(-0.140910, 1.440081, -0.121404)",
        "(-0.140910, 1.440081, -0.121404)",
        "(-0.141209, 1.445538, -0.112007)",
        "(-0.141712, 1.449963, -0.106579)",
        "(-0.142182, 1.454929, -0.101753)",
        "(-0.142459, 1.460218, -0.097308)",
        "(-0.142459, 1.460218, -0.097308)",
        "(-0.143198, 1.469030, -0.091274)",
        "(-0.143926, 1.475481, -0.087639)",
        "(-0.144571, 1.482319, -0.084483)",
        "(-0.145230, 1.489551, -0.081876)",
        "(-0.145230, 1.489551, -0.081876)",
        "(-0.146375, 1.500538, -0.078171)",
        "(-0.147269, 1.507966, -0.075891)",
        "(-0.148066, 1.515370, -0.073912)",
        "(-0.148628, 1.522733, -0.072271)",
        "(-0.148628, 1.522733, -0.072271)",
        "(-0.149377, 1.533759, -0.070548)",
        "(-0.150227, 1.541144, -0.069850)",
        "(-0.151083, 1.548272, -0.069510)",
        "(-0.151726, 1.555139, -0.069529)",
        "(-0.151726, 1.555139, -0.069529)",
        "(-0.152468, 1.564922, -0.070184)",
        "(-0.152961, 1.571218, -0.071185)",
        "(-0.153248, 1.577314, -0.072563)",
        "(-0.153341, 1.583103, -0.074237)",
        "(-0.153341, 1.583103, -0.074237)",
        "(-0.153824, 1.591517, -0.077463)",
        "(-0.153993, 1.596806, -0.080086)",
        "(-0.153923, 1.601814, -0.083105)",
        "(-0.153877, 1.606594, -0.086486)",
        "(-0.153859, 1.611096, -0.090425)",
        "(-0.153871, 1.613258, -0.092540)",
        "(-0.153826, 1.617341, -0.097329)",
        "(-0.153669, 1.621148, -0.102640)",
        "(-0.153528, 1.624516, -0.108108)",
        "(-0.153501, 1.627534, -0.113771)",
        "(-0.153611, 1.628922, -0.116804)",
        "(-0.153858, 1.631503, -0.123210)",
        "(-0.153911, 1.633581, -0.130107)",
        "(-0.154047, 1.635086, -0.136964)",
        "(-0.154047, 1.635086, -0.136964)",
        "(-0.154777, 1.636071, -0.147366)",
        "(-0.155271, 1.635782, -0.154527)",
        "(-0.155669, 1.634660, -0.162252)",
        "(-0.155777, 1.632914, -0.170407)",
        "(-0.155846, 1.630191, -0.178435)",
        "(-0.155930, 1.628483, -0.182353)",
        "(-0.156326, 1.624316, -0.190023)",
        "(-0.156500, 1.619320, -0.197608)",
        "(-0.156103, 1.613575, -0.205227)",
        "(-0.155568, 1.607136, -0.212810)",
        "(-0.155373, 1.603724, -0.216523)",
        "(-0.155247, 1.596441, -0.223481)",
        "(-0.155113, 1.588501, -0.229569)",
        "(-0.154907, 1.579459, -0.235127)",
        "(-0.154641, 1.570620, -0.240169)",
        "(-0.154443, 1.566178, -0.242551)",
        "(-0.153785, 1.556919, -0.247262)",
        "(-0.153436, 1.547425, -0.251372)",
        "(-0.153104, 1.537712, -0.254546)",
        "(-0.152602, 1.527800, -0.256951)",
        "(-0.152324, 1.522813, -0.257927)",
        "(-0.151815, 1.513078, -0.259542)",
        "(-0.151184, 1.503554, -0.260298)",
        "(-0.151184, 1.503554, -0.260298)",
        "(-0.150695, 1.494086, -0.260318)",
        "(-0.150361, 1.480655, -0.259450)",
        "(-0.150004, 1.472084, -0.257796)",
        "(-0.149725, 1.463685, -0.255010)",
        "(-0.149544, 1.455585, -0.251836)",
        "(-0.149544, 1.455585, -0.251836)",
        "(-0.149541, 1.444277, -0.246417)",
        "(-0.149223, 1.437039, -0.241774)",
        "(-0.148661, 1.430168, -0.236507)",
        "(-0.148072, 1.423991, -0.230871)",
        "(-0.147481, 1.418679, -0.224879)",
        "(-0.147154, 1.416344, -0.221689)",
        "(-0.146526, 1.412059, -0.214952)",
        "(-0.145860, 1.408925, -0.207559)",
        "(-0.145289, 1.406552, -0.200070)",
        "(-0.144718, 1.405102, -0.192440)",
        "(-0.144403, 1.404670, -0.188516)",
        "(-0.143876, 1.404215, -0.180416)",
        "(-0.143532, 1.404404, -0.172193)",
        "(-0.143376, 1.405155, -0.163768)",
        "(-0.143292, 1.406412, -0.155279)",
        "(-0.143252, 1.407263, -0.151101)",
        "(-0.143160, 1.409371, -0.143011)",
        "(-0.143343, 1.412470, -0.135549)",
        "(-0.143597, 1.416145, -0.128648)",
        "(-0.143818, 1.420346, -0.122149)",
        "(-0.143850, 1.422417, -0.118926)",
        "(-0.144114, 1.426982, -0.112827)",
        "(-0.144598, 1.432081, -0.107510)",
        "(-0.145025, 1.437593, -0.102899)",
        "(-0.145267, 1.443357, -0.098894)",
        "(-0.145359, 1.446351, -0.097054)",
        "(-0.145618, 1.452564, -0.093618)",
        "(-0.146189, 1.459198, -0.090797)",
        "(-0.146667, 1.465941, -0.088264)",
        "(-0.146667, 1.465941, -0.088264)",
        "(-0.146794, 1.476105, -0.085120)",
        "(-0.146496, 1.483172, -0.083710)",
        "(-0.146810, 1.490663, -0.082666)",
        "(-0.147179, 1.494537, -0.082169)",
        "(-0.147179, 1.494537, -0.082169)",
        "(-0.148029, 1.509754, -0.079961)",
        "(-0.148192, 1.517478, -0.079143)",
        "(-0.148636, 1.525484, -0.078787)",
        "(-0.149098, 1.533543, -0.078820)",
        "(-0.149098, 1.533543, -0.078820)",
        "(-0.149386, 1.545238, -0.079299)",
        "(-0.149403, 1.552758, -0.080202)",
        "(-0.149809, 1.560309, -0.081792)",
        "(-0.150230, 1.567577, -0.083916)",
        "(-0.150630, 1.574353, -0.086192)",
        "(-0.150826, 1.577627, -0.087470)",
        "(-0.151348, 1.583995, -0.090418)",
        "(-0.151870, 1.590082, -0.093878)",
        "(-0.152265, 1.595927, -0.098093)",
        "(-0.152265, 1.595927, -0.098093)",
        "(-0.152660, 1.603495, -0.104741)",
        "(-0.153220, 1.607928, -0.109585)",
        "(-0.154189, 1.612120, -0.115044)",
        "(-0.154857, 1.615936, -0.121227)",
        "(-0.154857, 1.615936, -0.121227)",
        "(-0.155498, 1.620577, -0.131027)",
        "(-0.156082, 1.622818, -0.137841)",
        "(-0.156750, 1.624273, -0.144960)",
        "(-0.157258, 1.624793, -0.152476)",
        "(-0.157803, 1.624607, -0.160247)",
        "(-0.158099, 1.624211, -0.164259)",
        "(-0.158767, 1.623043, -0.172504)",
        "(-0.159552, 1.620923, -0.180953)",
        "(-0.160420, 1.617989, -0.189441)",
        "(-0.160420, 1.617989, -0.189441)",
        "(-0.161086, 1.612338, -0.202045)",
        "(-0.161552, 1.607810, -0.210105)",
        "(-0.162202, 1.602342, -0.217298)",
        "(-0.163016, 1.596376, -0.224268)",
        "(-0.163016, 1.596376, -0.224268)",
        "(-0.163988, 1.586735, -0.234448)",
        "(-0.164382, 1.579738, -0.240775)",
        "(-0.165047, 1.572354, -0.246517)",
        "(-0.165942, 1.564748, -0.251785)",
        "(-0.165942, 1.564748, -0.251785)",
        "(-0.167124, 1.552590, -0.258542)",
        "(-0.167671, 1.544108, -0.262081)",
        "(-0.168031, 1.535251, -0.264589)",
        "(-0.168723, 1.526340, -0.266533)",
        "(-0.168723, 1.526340, -0.266533)",
        "(-0.169963, 1.512870, -0.268349)",
        "(-0.170409, 1.503461, -0.268482)",
        "(-0.170607, 1.493980, -0.267897)",
        "(-0.170908, 1.484715, -0.266718)",
        "(-0.170908, 1.484715, -0.266718)",
        "(-0.171505, 1.471619, -0.264670)",
        "(-0.171605, 1.463268, -0.262627)",
        "(-0.171526, 1.455088, -0.259822)",
        "(-0.171505, 1.447131, -0.256411)",
        "(-0.171505, 1.447131, -0.256411)",
        "(-0.171586, 1.436126, -0.250868)",
        "(-0.171334, 1.429289, -0.246909)",
        "(-0.170722, 1.423130, -0.242517)",
        "(-0.170050, 1.417525, -0.237780)",
        "(-0.169773, 1.415032, -0.235207)",
        "(-0.169223, 1.410546, -0.229852)",
        "(-0.168630, 1.406997, -0.224114)",
        "(-0.167928, 1.404226, -0.218043)",
        "(-0.167260, 1.402197, -0.211799)",
        "(-0.167260, 1.402197, -0.211799)",
        "(-0.165977, 1.400372, -0.201871)",
        "(-0.165125, 1.400024, -0.194966)",
        "(-0.164386, 1.400292, -0.187573)",
        "(-0.163913, 1.401213, -0.179611)",
        "(-0.163913, 1.401213, -0.179611)",
        "(-0.163321, 1.403769, -0.167002)",
        "(-0.162760, 1.406300, -0.158661)",
        "(-0.162150, 1.409534, -0.150365)",
        "(-0.161440, 1.413464, -0.142266)",
        "(-0.161440, 1.413464, -0.142266)",
        "(-0.161030, 1.421020, -0.130611)",
        "(-0.160931, 1.427027, -0.123480)",
        "(-0.160655, 1.433413, -0.116632)",
        "(-0.159985, 1.440142, -0.110286)",
        "(-0.159985, 1.440142, -0.110286)",
        "(-0.159036, 1.451048, -0.102380)",
        "(-0.158626, 1.458877, -0.097921)",
        "(-0.158166, 1.466756, -0.093715)",
        "(-0.157483, 1.474589, -0.089848)",
        "(-0.157483, 1.474589, -0.089848)",
        "(-0.156131, 1.486441, -0.085305)",
        "(-0.155507, 1.494447, -0.083162)",
        "(-0.155103, 1.502389, -0.081733)",
        "(-0.154787, 1.510133, -0.080697)",
        "(-0.154787, 1.510133, -0.080697)",
        "(-0.154106, 1.521469, -0.080277)",
        "(-0.153690, 1.528893, -0.080862)",
        "(-0.153429, 1.536187, -0.082001)",
        "(-0.153278, 1.543288, -0.083569)",
        "(-0.152970, 1.550199, -0.085765)",
        "(-0.152798, 1.553557, -0.087095)",
        "(-0.152336, 1.560066, -0.090076)",
        "(-0.151886, 1.566187, -0.093563)",
        "(-0.151409, 1.571851, -0.097343)",
        "(-0.151409, 1.571851, -0.097343)",
        "(-0.150750, 1.579590, -0.103649)",
        "(-0.150485, 1.584141, -0.108289)",
        "(-0.150330, 1.588177, -0.113334)",
        "(-0.150088, 1.591813, -0.119066)",
        "(-0.150088, 1.591813, -0.119066)",
        "(-0.149811, 1.596173, -0.128370)",
        "(-0.149847, 1.598360, -0.134769)",
        "(-0.150256, 1.599918, -0.141316)",
        "(-0.150620, 1.600902, -0.148048)",
        "(-0.150620, 1.600902, -0.148048)",
        "(-0.151138, 1.601336, -0.158413)",
        "(-0.151844, 1.601017, -0.165185)",
        "(-0.152737, 1.600246, -0.171742)",
        "(-0.153699, 1.598729, -0.178081)",
        "(-0.153699, 1.598729, -0.178081)",
        "(-0.155063, 1.595510, -0.187461)",
        "(-0.155776, 1.592787, -0.193716)",
        "(-0.156727, 1.589613, -0.199621)",
        "(-0.157591, 1.585838, -0.205280)",
        "(-0.157591, 1.585838, -0.205280)",
        "(-0.158652, 1.579125, -0.213101)",
        "(-0.159408, 1.573966, -0.218149)",
        "(-0.160139, 1.568332, -0.222896)",
        "(-0.160769, 1.562175, -0.227496)",
        "(-0.160769, 1.562175, -0.227496)",
        "(-0.161545, 1.551910, -0.233756)",
        "(-0.161850, 1.544397, -0.237247)",
        "(-0.162085, 1.536359, -0.240098)",
        "(-0.162155, 1.528051, -0.242717)",
        "(-0.162093, 1.523756, -0.243797)",
        "(-0.161838, 1.515073, -0.245682)",
        "(-0.161604, 1.506501, -0.247407)",
        "(-0.161589, 1.498150, -0.248717)",
        "(-0.161553, 1.489734, -0.249160)",
        "(-0.161553, 1.489734, -0.249160)",
        "(-0.161583, 1.477040, -0.247968)",
        "(-0.161495, 1.468619, -0.246570)",
        "(-0.161289, 1.460595, -0.244782)",
        "(-0.161035, 1.452872, -0.242365)",
        "(-0.161035, 1.452872, -0.242365)",
        "(-0.160746, 1.441640, -0.237436)",
        "(-0.160528, 1.434914, -0.233392)",
        "(-0.159983, 1.428394, -0.228562)",
        "(-0.159256, 1.422578, -0.223390)",
        "(-0.158897, 1.417606, -0.217868)",
        "(-0.158795, 1.415353, -0.215047)",
        "(-0.158471, 1.411095, -0.209357)",
        "(-0.158014, 1.407481, -0.203472)",
        "(-0.157304, 1.404448, -0.197147)",
        "(-0.157304, 1.404448, -0.197147)",
        "(-0.156095, 1.401449, -0.187344)",
        "(-0.155101, 1.400574, -0.180808)",
        "(-0.154040, 1.400804, -0.174306)",
        "(-0.153137, 1.402170, -0.167834)",
        "(-0.152358, 1.404522, -0.161437)",
        "(-0.151993, 1.406158, -0.158269)",
        "(-0.151201, 1.409961, -0.152050)",
        "(-0.150307, 1.414413, -0.145855)",
        "(-0.149439, 1.419434, -0.139680)",
        "(-0.149439, 1.419434, -0.139680)",
        "(-0.148885, 1.428392, -0.130702)",
        "(-0.148875, 1.435281, -0.125098)",
        "(-0.148635, 1.442468, -0.119640)",
        "(-0.148225, 1.449943, -0.114289)",
        "(-0.148225, 1.449943, -0.114289)",
        "(-0.147780, 1.461746, -0.106807)",
        "(-0.148258, 1.470145, -0.102261)",
        "(-0.148904, 1.478687, -0.098199)",
        "(-0.149369, 1.487229, -0.094685)",
        "(-0.149369, 1.487229, -0.094685)",
        "(-0.149191, 1.499937, -0.090977)",
        "(-0.149161, 1.508424, -0.089419)",
        "(-0.149912, 1.516905, -0.088513)",
        "(-0.150510, 1.524999, -0.088080)",
        "(-0.150510, 1.524999, -0.088080)",
        "(-0.150909, 1.536207, -0.088654)",
        "(-0.150963, 1.543242, -0.090010)",
        "(-0.151097, 1.549778, -0.092110)",
        "(-0.151386, 1.555654, -0.094724)",
        "(-0.151386, 1.555654, -0.094724)",
        "(-0.151981, 1.563309, -0.099655)",
        "(-0.152207, 1.567697, -0.103647)",
        "(-0.152461, 1.571644, -0.108189)",
        "(-0.152316, 1.574941, -0.113459)",
        "(-0.152316, 1.574941, -0.113459)",
        "(-0.151544, 1.578789, -0.121916)",
        "(-0.151388, 1.580935, -0.127840)",
        "(-0.151375, 1.582580, -0.133903)",
        "(-0.151300, 1.583689, -0.140006)",
        "(-0.151300, 1.583689, -0.140006)",
        "(-0.151530, 1.584605, -0.149730)",
        "(-0.151640, 1.584445, -0.156123)",
        "(-0.151932, 1.583712, -0.162373)",
        "(-0.152405, 1.582214, -0.168453)",
        "(-0.152405, 1.582214, -0.168453)",
        "(-0.153152, 1.578851, -0.177538)",
        "(-0.153365, 1.575919, -0.183577)",
        "(-0.153692, 1.572593, -0.189449)",
        "(-0.154253, 1.568702, -0.194946)",
        "(-0.154253, 1.568702, -0.194946)",
        "(-0.155297, 1.561619, -0.202318)",
        "(-0.155828, 1.556211, -0.206864)",
        "(-0.156365, 1.550421, -0.211128)",
        "(-0.156897, 1.544204, -0.215265)",
        "(-0.157573, 1.537490, -0.219247)",
        "(-0.157882, 1.533949, -0.221207)",
        "(-0.158435, 1.526675, -0.225051)",
        "(-0.158933, 1.518492, -0.228558)",
        "(-0.159448, 1.510186, -0.231165)",
        "(-0.159448, 1.510186, -0.231165)",
        "(-0.160075, 1.496998, -0.233872)",
        "(-0.160220, 1.488013, -0.235300)",
        "(-0.160413, 1.479262, -0.236214)",
        "(-0.160725, 1.470742, -0.236153)",
        "(-0.160725, 1.470742, -0.236153)",
        "(-0.160956, 1.458062, -0.234468)",
        "(-0.161373, 1.450214, -0.232938)",
        "(-0.161762, 1.442684, -0.230580)",
        "(-0.161898, 1.435280, -0.227250)",
        "(-0.161898, 1.435280, -0.227250)",
        "(-0.162291, 1.425363, -0.221384)",
        "(-0.162467, 1.419810, -0.217208)",
        "(-0.162628, 1.415102, -0.212705)",
        "(-0.162690, 1.411012, -0.207875)",
        "(-0.162718, 1.409292, -0.205272)",
        "(-0.162774, 1.406396, -0.199771)",
        "(-0.162737, 1.404167, -0.193794)",
        "(-0.162608, 1.402707, -0.187456)",
        "(-0.162566, 1.402220, -0.180969)",
        "(-0.162566, 1.402220, -0.180969)",
        "(-0.162284, 1.403425, -0.171423)",
        "(-0.162185, 1.405535, -0.165126)",
        "(-0.162083, 1.408482, -0.158739)",
        "(-0.162064, 1.412208, -0.152283)",
        "(-0.162064, 1.412208, -0.152283)",
        "(-0.162017, 1.418726, -0.142658)",
        "(-0.162033, 1.423542, -0.136532)",
        "(-0.162274, 1.428866, -0.130725)",
        "(-0.162561, 1.434469, -0.125077)",
        "(-0.162561, 1.434469, -0.125077)",
        "(-0.162907, 1.443269, -0.117109)",
        "(-0.163134, 1.449484, -0.112459)",
        "(-0.163585, 1.455973, -0.108164)",
        "(-0.164120, 1.462671, -0.104187)",
        "(-0.164120, 1.462671, -0.104187)",
        "(-0.165099, 1.473413, -0.099277)",
        "(-0.165438, 1.480685, -0.096679)",
        "(-0.165757, 1.488363, -0.094821)",
        "(-0.166148, 1.496428, -0.093741)",
        "(-0.166148, 1.496428, -0.093741)",
        "(-0.166439, 1.508803, -0.093227)",
        "(-0.166521, 1.517105, -0.093565)",
        "(-0.166579, 1.525466, -0.094511)",
        "(-0.166729, 1.533798, -0.095923)",
        "(-0.166809, 1.537873, -0.096994)",
        "(-0.166773, 1.545892, -0.099221)",
        "(-0.166603, 1.553442, -0.102116)",
        "(-0.166171, 1.560446, -0.105582)",
        "(-0.165826, 1.567119, -0.109907)",
        "(-0.165826, 1.567119, -0.109907)",
        "(-0.165561, 1.576083, -0.117480)",
        "(-0.165598, 1.581240, -0.122875)",
        "(-0.165808, 1.585788, -0.128699)",
        "(-0.165808, 1.589524, -0.135030)",
        "(-0.165808, 1.589524, -0.135030)",
        "(-0.165678, 1.593766, -0.145393)",
        "(-0.165661, 1.595802, -0.152677)",
        "(-0.165528, 1.596902, -0.160008)",
        "(-0.165620, 1.597316, -0.167264)",
        "(-0.165620, 1.597316, -0.167264)",
        "(-0.165881, 1.596228, -0.178069)",
        "(-0.165806, 1.594443, -0.185397)",
        "(-0.165687, 1.591837, -0.193010)",
        "(-0.165648, 1.590209, -0.196318)",
        "(-0.165648, 1.590209, -0.196318)",
        "(-0.165479, 1.579946, -0.211829)",
        "(-0.165663, 1.577190, -0.214640)",
        "(-0.165801, 1.571871, -0.220434)",
        "(-0.165899, 1.566215, -0.225975)",
        "(-0.165899, 1.566215, -0.225975)",
        "(-0.166264, 1.557017, -0.232768)",
        "(-0.166684, 1.550562, -0.236526)",
        "(-0.166960, 1.543757, -0.239858)",
        "(-0.167090, 1.536663, -0.242819)",
        "(-0.167090, 1.536663, -0.242819)",
        "(-0.167178, 1.525777, -0.246260)",
        "(-0.167365, 1.518188, -0.247693)",
        "(-0.167835, 1.510550, -0.248354)",
        "(-0.168051, 1.502721, -0.248336)",
        "(-0.168051, 1.502721, -0.248336)",
        "(-0.168095, 1.490689, -0.246795)",
        "(-0.168233, 1.482706, -0.244729)",
        "(-0.168381, 1.474839, -0.241979)",
        "(-0.168588, 1.467254, -0.238681)",
        "(-0.168588, 1.467254, -0.238681)",
        "(-0.168664, 1.456415, -0.232408)",
        "(-0.168562, 1.449342, -0.227232)",
        "(-0.168495, 1.442817, -0.221589)",
        "(-0.168349, 1.436868, -0.215768)",
        "(-0.168349, 1.436868, -0.215768)",
        "(-0.167664, 1.429007, -0.206225)",
        "(-0.167094, 1.424415, -0.199195)",
        "(-0.166844, 1.421104, -0.191640)",
        "(-0.166432, 1.418674, -0.184223)",
        "(-0.166432, 1.418674, -0.184223)",
        "(-0.165189, 1.417079, -0.173531)",
        "(-0.164552, 1.417596, -0.166465)",
        "(-0.163882, 1.418809, -0.158899)",
        "(-0.163882, 1.418809, -0.158899)",
        "(-0.162681, 1.423354, -0.144449)",
        "(-0.162553, 1.425261, -0.141325)",
        "(-0.162232, 1.429427, -0.135411)",
        "(-0.162067, 1.434368, -0.130025)",
        "(-0.162090, 1.439829, -0.125190)",
        "(-0.162202, 1.445893, -0.120763)",
        "(-0.162320, 1.449013, -0.118636)",
        "(-0.162669, 1.455665, -0.114748)",
        "(-0.163007, 1.462605, -0.111111)",
        "(-0.163007, 1.462605, -0.111111)",
        "(-0.163977, 1.477380, -0.105658)",
        "(-0.164308, 1.481209, -0.104574)",
        "(-0.165146, 1.489079, -0.102847)",
        "(-0.166161, 1.496934, -0.101430)",
        "(-0.167201, 1.504740, -0.100288)",
        "(-0.167636, 1.508577, -0.099784)",
        "(-0.168473, 1.516088, -0.098904)",
        "(-0.169423, 1.523635, -0.098466)",
        "(-0.170267, 1.531148, -0.098374)",
        "(-0.171058, 1.538475, -0.098536)",
        "(-0.171058, 1.538475, -0.098536)",
        "(-0.172185, 1.549496, -0.100079)",
        "(-0.172626, 1.556568, -0.101610)",
        "(-0.173031, 1.563199, -0.103728)",
        "(-0.173470, 1.569419, -0.106303)",
        "(-0.173935, 1.575333, -0.109440)",
        "(-0.174024, 1.578085, -0.111225)",
        "(-0.174005, 1.583359, -0.115176)",
        "(-0.173888, 1.587669, -0.119534)",
        "(-0.173985, 1.591453, -0.124224)",
        "(-0.173985, 1.591453, -0.124224)",
        "(-0.173922, 1.596342, -0.131982)",
        "(-0.173879, 1.598851, -0.137231)",
        "(-0.174080, 1.600598, -0.142737)",
        "(-0.174213, 1.601769, -0.148448)",
        "(-0.174213, 1.601769, -0.148448)",
        "(-0.174086, 1.602386, -0.157498)",
        "(-0.173946, 1.601986, -0.163779)",
        "(-0.173970, 1.600782, -0.169911)",
        "(-0.174118, 1.598868, -0.175868)",
        "(-0.174118, 1.598868, -0.175868)",
        "(-0.173881, 1.594513, -0.184682)",
        "(-0.173444, 1.591072, -0.190872)",
        "(-0.172846, 1.587012, -0.197206)",
        "(-0.172118, 1.582411, -0.203179)",
        "(-0.172118, 1.582411, -0.203179)",
        "(-0.170995, 1.574470, -0.211268)",
        "(-0.170410, 1.568545, -0.216540)",
        "(-0.169881, 1.562386, -0.221698)",
        "(-0.169085, 1.555835, -0.226548)",
        "(-0.169085, 1.555835, -0.226548)",
        "(-0.167815, 1.545370, -0.233367)",
        "(-0.167410, 1.538253, -0.237375)",
        "(-0.167020, 1.530646, -0.240338)",
        "(-0.166820, 1.522609, -0.242495)",
        "(-0.166820, 1.522609, -0.242495)",
        "(-0.166831, 1.510237, -0.244430)",
        "(-0.166802, 1.501878, -0.244573)",
        "(-0.166729, 1.493437, -0.244118)",
        "(-0.166919, 1.485225, -0.242985)",
        "(-0.166919, 1.485225, -0.242985)",
        "(-0.167570, 1.473647, -0.240121)",
        "(-0.167756, 1.466152, -0.237101)",
        "(-0.167869, 1.458918, -0.232847)",
        "(-0.167869, 1.458918, -0.232847)",
        "(-0.167952, 1.452426, -0.227883)",
        "(-0.167775, 1.443666, -0.220043)",
        "(-0.167413, 1.438869, -0.213983)",
        "(-0.166929, 1.434970, -0.207573)",
        "(-0.166518, 1.432109, -0.200813)",
        "(-0.166361, 1.431082, -0.197208)",
        "(-0.166043, 1.429467, -0.189642)",
        "(-0.165859, 1.428828, -0.181547)",
        "(-0.165717, 1.429241, -0.173424)",
        "(-0.165565, 1.430620, -0.165485)",
        "(-0.165565, 1.430620, -0.165485)",
        "(-0.165417, 1.434313, -0.153917)",
        "(-0.165369, 1.437914, -0.146746)",
        "(-0.165368, 1.442132, -0.140003)",
        "(-0.165565, 1.447295, -0.134118)",
        "(-0.165565, 1.447295, -0.134118)",
        "(-0.165635, 1.456054, -0.126452)",
        "(-0.165742, 1.462375, -0.121828)",
        "(-0.166010, 1.469002, -0.117482)",
        "(-0.166366, 1.475830, -0.113443)",
        "(-0.166366, 1.475830, -0.113443)",
        "(-0.166901, 1.486325, -0.108239)",
        "(-0.167057, 1.493531, -0.105506)",
        "(-0.166960, 1.500757, -0.103317)",
        "(-0.167005, 1.508347, -0.101972)",
        "(-0.167005, 1.508347, -0.101972)",
        "(-0.166604, 1.519745, -0.101003)",
        "(-0.166012, 1.527512, -0.101104)",
        "(-0.165169, 1.534580, -0.101793)",
        "(-0.164196, 1.541574, -0.103086)",
        "(-0.163284, 1.548604, -0.104965)",
        "(-0.162868, 1.552062, -0.106126)",
        "(-0.161986, 1.558577, -0.108774)",
        "(-0.161158, 1.564492, -0.112100)",
        "(-0.160451, 1.570053, -0.116122)",
        "(-0.160451, 1.570053, -0.116122)",
        "(-0.159204, 1.577415, -0.123293)",
        "(-0.158770, 1.581480, -0.128405)",
        "(-0.158581, 1.584999, -0.133662)",
        "(-0.158388, 1.587984, -0.139322)",
        "(-0.158388, 1.587984, -0.139322)",
        "(-0.158005, 1.591138, -0.148379)",
        "(-0.157827, 1.592425, -0.154506)",
        "(-0.157890, 1.592966, -0.160597)",
        "(-0.158108, 1.592885, -0.166519)",
        "(-0.158108, 1.592885, -0.166519)",
        "(-0.158604, 1.591540, -0.174890)",
        "(-0.158846, 1.589927, -0.180265)",
        "(-0.159264, 1.587637, -0.185754)",
        "(-0.159709, 1.584830, -0.191297)",
        "(-0.159709, 1.584830, -0.191297)",
        "(-0.160111, 1.579218, -0.198933)",
        "(-0.160311, 1.574574, -0.203482)",
        "(-0.160757, 1.569235, -0.207497)",
        "(-0.161013, 1.566241, -0.209226)",
        "(-0.161398, 1.560001, -0.212416)",
        "(-0.161529, 1.553266, -0.215078)",
        "(-0.161535, 1.546166, -0.217499)",
        "(-0.161634, 1.538864, -0.219786)",
        "(-0.161586, 1.531358, -0.221643)",
        "(-0.161586, 1.531358, -0.221643)",
        "(-0.161121, 1.519764, -0.223749)",
        "(-0.160739, 1.512044, -0.224954)",
        "(-0.160373, 1.504207, -0.225525)",
        "(-0.160110, 1.496286, -0.225444)",
        "(-0.160110, 1.496286, -0.225444)",
        "(-0.160251, 1.485042, -0.224750)",
        "(-0.160094, 1.477897, -0.223671)",
        "(-0.160060, 1.471011, -0.221883)",
        "(-0.160070, 1.464417, -0.219574)",
        "(-0.160070, 1.464417, -0.219574)",
        "(-0.160362, 1.455751, -0.215116)",
        "(-0.160384, 1.450624, -0.211468)",
        "(-0.160361, 1.446056, -0.206893)",
        "(-0.160632, 1.442234, -0.201917)",
        "(-0.160632, 1.442234, -0.201917)",
        "(-0.161349, 1.437714, -0.193507)",
        "(-0.161856, 1.435325, -0.187153)",
        "(-0.162244, 1.433808, -0.180585)",
        "(-0.162726, 1.433248, -0.174187)",
        "(-0.162726, 1.433248, -0.174187)",
        "(-0.163521, 1.434290, -0.164885)",
        "(-0.163982, 1.435925, -0.158623)",
        "(-0.164411, 1.438395, -0.152533)",
        "(-0.164758, 1.441741, -0.146713)",
        "(-0.164758, 1.441741, -0.146713)",
        "(-0.164929, 1.448329, -0.138423)",
        "(-0.164656, 1.453655, -0.133194)",
        "(-0.164370, 1.459724, -0.128163)",
        "(-0.164720, 1.466501, -0.123027)",
        "(-0.164720, 1.466501, -0.123027)",
        "(-0.165891, 1.478069, -0.115280)",
        "(-0.166416, 1.485940, -0.110865)",
        "(-0.166599, 1.494044, -0.107051)",
        "(-0.166177, 1.502303, -0.103988)",
        "(-0.166177, 1.502303, -0.103988)",
        "(-0.165441, 1.515301, -0.100597)",
        "(-0.165396, 1.524141, -0.099235)",
        "(-0.165315, 1.532857, -0.098497)",
        "(-0.165137, 1.541181, -0.098458)",
        "(-0.165137, 1.541181, -0.098458)",
        "(-0.164272, 1.552977, -0.100273)",
        "(-0.163466, 1.560237, -0.102674)",
        "(-0.162869, 1.566831, -0.105573)",
        "(-0.162512, 1.572536, -0.108946)",
        "(-0.162512, 1.572536, -0.108946)",
        "(-0.162496, 1.579779, -0.115087)",
        "(-0.162229, 1.583737, -0.119731)",
        "(-0.161790, 1.587121, -0.125114)",
        "(-0.161601, 1.589852, -0.130984)",
        "(-0.161601, 1.589852, -0.130984)",
        "(-0.161486, 1.592876, -0.140393)",
        "(-0.161343, 1.594086, -0.146851)",
        "(-0.161382, 1.594739, -0.153186)",
        "(-0.161513, 1.594912, -0.159501)",
        "(-0.161513, 1.594912, -0.159501)",
        "(-0.162124, 1.594264, -0.169113)",
        "(-0.162781, 1.593233, -0.175506)",
        "(-0.163259, 1.591639, -0.181678)",
        "(-0.163745, 1.589535, -0.187651)",
        "(-0.163745, 1.589535, -0.187651)",
        "(-0.164537, 1.585367, -0.195665)",
        "(-0.164941, 1.582020, -0.200391)",
        "(-0.165469, 1.577995, -0.204599)",
        "(-0.165881, 1.573529, -0.208451)",
        "(-0.165881, 1.573529, -0.208451)",
        "(-0.166229, 1.565683, -0.213422)",
        "(-0.166473, 1.559863, -0.216175)",
        "(-0.166847, 1.553664, -0.218551)",
        "(-0.167108, 1.546937, -0.220192)",
        "(-0.167216, 1.543345, -0.220769)",
        "(-0.167517, 1.535897, -0.221695)",
        "(-0.167754, 1.528193, -0.222182)",
        "(-0.167936, 1.520098, -0.222089)",
        "(-0.167930, 1.511665, -0.221608)",
        "(-0.167930, 1.511665, -0.221608)",
        "(-0.167973, 1.499059, -0.220475)",
        "(-0.168379, 1.490738, -0.219317)",
        "(-0.168665, 1.482133, -0.217485)",
        "(-0.168807, 1.473417, -0.214656)",
        "(-0.168807, 1.473417, -0.214656)",
        "(-0.168611, 1.461208, -0.209806)",
        "(-0.168321, 1.454356, -0.206685)",
        "(-0.167913, 1.448385, -0.203023)",
        "(-0.167240, 1.442962, -0.198314)",
        "(-0.167240, 1.442962, -0.198314)",
        "(-0.166247, 1.436257, -0.189778)",
        "(-0.165950, 1.433211, -0.183706)",
        "(-0.165677, 1.431147, -0.177376)",
        "(-0.165415, 1.430135, -0.170748)",
        "(-0.165415, 1.430135, -0.170748)",
        "(-0.164964, 1.430542, -0.160371)",
        "(-0.164842, 1.432117, -0.153502)",
        "(-0.164715, 1.434682, -0.146560)",
        "(-0.164546, 1.438141, -0.139806)",
        "(-0.164546, 1.438141, -0.139806)",
        "(-0.164632, 1.445511, -0.130714)",
        "(-0.164933, 1.451182, -0.125421)",
        "(-0.165177, 1.457214, -0.120255)",
        "(-0.165444, 1.463653, -0.115442)",
        "(-0.165444, 1.463653, -0.115442)",
        "(-0.166249, 1.474094, -0.108758)",
        "(-0.166903, 1.481374, -0.104781)",
        "(-0.167538, 1.488959, -0.101328)",
        "(-0.167984, 1.496708, -0.098259)",
        "(-0.167984, 1.496708, -0.098259)",
        "(-0.168117, 1.508730, -0.094846)",
        "(-0.168117, 1.508730, -0.094846)",
        "(-0.167483, 1.520955, -0.092277)",
        "(-0.166417, 1.532909, -0.091163)",
        "(-0.166417, 1.532909, -0.091163)",
        "(-0.165107, 1.544644, -0.092803)",
        "(-0.164124, 1.552167, -0.094824)",
        "(-0.163575, 1.559400, -0.097190)",
        "(-0.163541, 1.566361, -0.100182)",
        "(-0.163541, 1.566361, -0.100182)",
        "(-0.163305, 1.575992, -0.105672)",
        "(-0.163152, 1.581466, -0.109982)",
        "(-0.163223, 1.586134, -0.114869)",
        "(-0.163365, 1.590109, -0.120082)",
        "(-0.163365, 1.590109, -0.120082)",
        "(-0.163828, 1.594643, -0.128447)",
        "(-0.164199, 1.596666, -0.134220)",
        "(-0.164848, 1.597853, -0.140069)",
        "(-0.165616, 1.598374, -0.145843)",
        "(-0.165616, 1.598374, -0.145843)",
        "(-0.166911, 1.597758, -0.154613)",
        "(-0.167838, 1.596499, -0.160449)",
        "(-0.168656, 1.594294, -0.165894)",
        "(-0.169451, 1.591474, -0.171056)",
        "(-0.169451, 1.591474, -0.171056)",
        "(-0.170388, 1.586163, -0.178358)",
        "(-0.170698, 1.581926, -0.182919)",
        "(-0.171177, 1.577089, -0.187226)",
        "(-0.171701, 1.571986, -0.191173)",
        "(-0.171701, 1.571986, -0.191173)",
        "(-0.172026, 1.563672, -0.196120)",
        "(-0.172216, 1.557983, -0.198971)",
        "(-0.172262, 1.552145, -0.201278)",
        "(-0.172363, 1.546286, -0.203365)",
        "(-0.172363, 1.546286, -0.203365)",
        "(-0.172739, 1.537824, -0.205664)",
        "(-0.172979, 1.532245, -0.206597)",
        "(-0.173252, 1.526590, -0.206999)",
        "(-0.173434, 1.520850, -0.206669)",
        "(-0.173434, 1.520850, -0.206669)",
        "(-0.173396, 1.512033, -0.204111)",
        "(-0.173293, 1.506316, -0.201328)",
        "(-0.173311, 1.501036, -0.198367)",
        "(-0.173216, 1.496370, -0.195419)",
        "(-0.173216, 1.496370, -0.195419)",
        "(-0.172544, 1.489988, -0.190219)",
        "(-0.172087, 1.485986, -0.185931)",
        "(-0.171642, 1.482546, -0.181221)",
        "(-0.171334, 1.479658, -0.176234)",
        "(-0.171334, 1.479658, -0.176234)",
        "(-0.170186, 1.476486, -0.168291)",
        "(-0.169465, 1.475254, -0.162661)",
        "(-0.168876, 1.474746, -0.156520)",
        "(-0.168321, 1.474969, -0.150079)",
        "(-0.168321, 1.474969, -0.150079)",
        "(-0.167465, 1.476656, -0.140440)",
        "(-0.167135, 1.478682, -0.134332)",
        "(-0.166842, 1.481400, -0.128410)",
        "(-0.166559, 1.484639, -0.122655)",
        "(-0.166559, 1.484639, -0.122655)",
        "(-0.166334, 1.490771, -0.114928)",
        "(-0.166142, 1.495318, -0.110383)",
        "(-0.166303, 1.500654, -0.106599)",
        "(-0.166695, 1.506476, -0.103255)",
        "(-0.166871, 1.509402, -0.101714)",
        "(-0.167278, 1.515429, -0.098924)",
        "(-0.167552, 1.521520, -0.096584)",
        "(-0.167690, 1.527648, -0.094586)",
        "(-0.168082, 1.534029, -0.093248)",
        "(-0.168082, 1.534029, -0.093248)",
        "(-0.168559, 1.543526, -0.092047)",
        "(-0.168799, 1.549684, -0.091873)",
        "(-0.168968, 1.555783, -0.092182)",
        "(-0.168830, 1.561662, -0.092821)",
        "(-0.168830, 1.561662, -0.092821)",
        "(-0.168530, 1.570004, -0.094314)",
        "(-0.168081, 1.575092, -0.095678)",
        "(-0.167367, 1.579768, -0.097409)",
        "(-0.166616, 1.583992, -0.099547)",
        "(-0.166616, 1.583992, -0.099547)",
        "(-0.165798, 1.589688, -0.103501)",
        "(-0.165108, 1.592791, -0.106454)",
        "(-0.164430, 1.595313, -0.109679)",
        "(-0.163794, 1.597286, -0.113216)",
        "(-0.163794, 1.597286, -0.113216)",
        "(-0.162961, 1.599063, -0.119058)",
        "(-0.162419, 1.599621, -0.123287)",
        "(-0.161723, 1.599841, -0.127821)",
        "(-0.161388, 1.599480, -0.132444)",
        "(-0.161388, 1.599480, -0.132444)",
        "(-0.161470, 1.598461, -0.139467)",
        "(-0.161452, 1.597398, -0.144316)",
        "(-0.161512, 1.595990, -0.149258)",
        "(-0.161966, 1.594095, -0.154022)",
        "(-0.161966, 1.594095, -0.154022)",
        "(-0.162505, 1.590016, -0.160893)",
        "(-0.162687, 1.586770, -0.165615)",
        "(-0.162769, 1.583224, -0.170487)",
        "(-0.162724, 1.579175, -0.175075)",
        "(-0.162724, 1.579175, -0.175075)",
        "(-0.162680, 1.572153, -0.181156)",
        "(-0.162684, 1.567029, -0.184672)",
        "(-0.162656, 1.561321, -0.187757)",
        "(-0.162579, 1.555434, -0.190435)",
        "(-0.162579, 1.555434, -0.190435)",
        "(-0.161987, 1.546374, -0.193403)",
        "(-0.161541, 1.540345, -0.194497)",
        "(-0.161041, 1.534174, -0.194695)",
        "(-0.160430, 1.528051, -0.193873)",
        "(-0.160091, 1.524998, -0.193473)",
        "(-0.159632, 1.519252, -0.192019)",
        "(-0.159343, 1.513940, -0.190023)",
        "(-0.159078, 1.508926, -0.187262)",
        "(-0.158832, 1.504188, -0.183853)",
        "(-0.158832, 1.504188, -0.183853)",
        "(-0.158347, 1.497794, -0.177640)",
        "(-0.158090, 1.494353, -0.173199)",
        "(-0.157801, 1.491694, -0.168398)",
        "(-0.157451, 1.489798, -0.163181)",
        "(-0.157451, 1.489798, -0.163181)",
        "(-0.157296, 1.488781, -0.155473)",
        "(-0.157274, 1.488877, -0.150180)",
        "(-0.157376, 1.489783, -0.144821)",
        "(-0.157558, 1.491214, -0.139387)",
        "(-0.157558, 1.491214, -0.139387)",
        "(-0.157990, 1.494459, -0.131430)",
        "(-0.158329, 1.497263, -0.126481)",
        "(-0.158705, 1.500725, -0.121848)",
        "(-0.158982, 1.504499, -0.117471)",
        "(-0.158982, 1.504499, -0.117471)",
        "(-0.159472, 1.510848, -0.111587)",
        "(-0.159856, 1.515577, -0.108223)",
        "(-0.160455, 1.520697, -0.105258)",
        "(-0.161200, 1.526066, -0.102726)",
        "(-0.161200, 1.526066, -0.102726)",
        "(-0.162290, 1.534557, -0.099614)",
        "(-0.162845, 1.540396, -0.098042)",
        "(-0.163323, 1.546219, -0.096819)",
        "(-0.163780, 1.552151, -0.096127)",
        "(-0.163780, 1.552151, -0.096127)",
        "(-0.164286, 1.561144, -0.095818)",
        "(-0.164526, 1.566938, -0.095980)",
        "(-0.164857, 1.572723, -0.096611)",
        "(-0.165240, 1.578397, -0.097851)",
        "(-0.165240, 1.578397, -0.097851)",
        "(-0.165331, 1.586221, -0.100812)",
        "(-0.165430, 1.590877, -0.103093)",
        "(-0.165627, 1.595064, -0.105615)",
        "(-0.165746, 1.598799, -0.108535)",
        "(-0.165746, 1.598799, -0.108535)",
        "(-0.165717, 1.603501, -0.113773)",
        "(-0.165690, 1.606088, -0.117693)",
        "(-0.165801, 1.608101, -0.121748)",
        "(-0.166188, 1.609556, -0.126031)",
        "(-0.166188, 1.609556, -0.126031)",
        "(-0.166572, 1.610631, -0.133043)",
        "(-0.166686, 1.610712, -0.137977)",
        "(-0.166768, 1.610196, -0.142951)",
        "(-0.167099, 1.608970, -0.148081)",
        "(-0.167099, 1.608970, -0.148081)",
        "(-0.167876, 1.606376, -0.156253)",
        "(-0.168290, 1.603970, -0.162165)",
        "(-0.168484, 1.600988, -0.168217)",
        "(-0.168781, 1.597341, -0.174244)",
        "(-0.168781, 1.597341, -0.174244)",
        "(-0.169682, 1.590432, -0.183627)",
        "(-0.169840, 1.585123, -0.190167)",
        "(-0.170049, 1.579258, -0.196787)",
        "(-0.170565, 1.572833, -0.203258)",
        "(-0.170565, 1.572833, -0.203258)",
        "(-0.170690, 1.561719, -0.211898)",
        "(-0.170687, 1.553659, -0.217135)",
        "(-0.170622, 1.545422, -0.221971)",
        "(-0.170275, 1.536887, -0.225823)",
        "(-0.170275, 1.536887, -0.225823)",
        "(-0.170027, 1.523032, -0.229198)",
        "(-0.169751, 1.513324, -0.229807)",
        "(-0.169061, 1.503500, -0.229057)",
        "(-0.168171, 1.493931, -0.227087)",
        "(-0.168171, 1.493931, -0.227087)",
        "(-0.166794, 1.480791, -0.222988)",
        "(-0.166040, 1.472994, -0.219423)",
        "(-0.165302, 1.465993, -0.214859)",
        "(-0.164806, 1.462489, -0.211867)",
        "(-0.163679, 1.456226, -0.205759)",
        "(-0.162730, 1.451065, -0.199080)",
        "(-0.161772, 1.446771, -0.192049)",
        "(-0.160926, 1.443493, -0.184794)",
        "(-0.160241, 1.441257, -0.177040)",
        "(-0.160241, 1.441257, -0.177040)",
        "(-0.159452, 1.439685, -0.164408)",
        "(-0.159155, 1.439836, -0.155550)",
        "(-0.158907, 1.441055, -0.146708)",
        "(-0.158694, 1.443388, -0.138179)",
        "(-0.158694, 1.443388, -0.138179)",
        "(-0.158774, 1.449006, -0.126190)",
        "(-0.159107, 1.453825, -0.118575)",
        "(-0.159511, 1.459448, -0.111658)",
        "(-0.159876, 1.465703, -0.105487)",
        "(-0.159876, 1.465703, -0.105487)",
        "(-0.159935, 1.475732, -0.097329)",
        "(-0.160082, 1.483039, -0.092743)",
        "(-0.160647, 1.490826, -0.088718)",
        "(-0.161345, 1.498910, -0.085422)",
        "(-0.161345, 1.498910, -0.085422)",
        "(-0.161999, 1.511190, -0.081539)",
        "(-0.162269, 1.519365, -0.079790)",
        "(-0.162600, 1.527597, -0.078735)",
        "(-0.162946, 1.535680, -0.078322)",
        "(-0.162946, 1.535680, -0.078322)",
        "(-0.163479, 1.547355, -0.078799)",
        "(-0.163785, 1.554831, -0.079913)",
        "(-0.163914, 1.561958, -0.081849)",
        "(-0.164041, 1.568788, -0.084623)",
        "(-0.164041, 1.568788, -0.084623)",
        "(-0.163971, 1.578201, -0.089932)",
        "(-0.164049, 1.584010, -0.094100)",
        "(-0.164250, 1.589455, -0.099059)",
        "(-0.164271, 1.594450, -0.104507)",
        "(-0.164194, 1.596555, -0.107560)",
        "(-0.164273, 1.600460, -0.113934)",
        "(-0.164518, 1.603783, -0.120717)",
        "(-0.164518, 1.603783, -0.120717)",
        "(-0.164657, 1.607693, -0.132438)",
        "(-0.164657, 1.607693, -0.132438)",
        "(-0.165293, 1.610673, -0.146855)",
        "(-0.166303, 1.610521, -0.154144)",
        "(-0.167336, 1.609581, -0.161740)",
        "(-0.168155, 1.607724, -0.169629)",
        "(-0.168155, 1.607724, -0.169629)",
        "(-0.169293, 1.603415, -0.181497)",
        "(-0.170205, 1.599458, -0.189163)",
        "(-0.171077, 1.594902, -0.196698)",
        "(-0.172073, 1.589731, -0.203789)",
        "(-0.172073, 1.589731, -0.203789)",
        "(-0.173226, 1.580955, -0.213023)",
        "(-0.173963, 1.574507, -0.218663)",
        "(-0.174950, 1.567819, -0.224058)",
        "(-0.175931, 1.560838, -0.228852)",
        "(-0.175931, 1.560838, -0.228852)",
        "(-0.177126, 1.549277, -0.234269)",
        "(-0.177787, 1.541233, -0.236917)",
        "(-0.178200, 1.533095, -0.238878)",
        "(-0.178505, 1.524851, -0.239978)",
        "(-0.178505, 1.524851, -0.239978)",
        "(-0.178715, 1.512004, -0.239761)",
        "(-0.178877, 1.503364, -0.238327)",
        "(-0.179161, 1.494765, -0.236397)",
        "(-0.179298, 1.486782, -0.234119)",
        "(-0.179298, 1.486782, -0.234119)",
        "(-0.178860, 1.475703, -0.228821)",
        "(-0.178082, 1.468217, -0.224030)",
        "(-0.177373, 1.461293, -0.218775)",
        "(-0.176433, 1.455320, -0.213101)",
        "(-0.176433, 1.455320, -0.213101)",
        "(-0.174963, 1.448026, -0.203525)",
        "(-0.174029, 1.444300, -0.196456)",
        "(-0.173239, 1.441526, -0.188823)",
        "(-0.172420, 1.439784, -0.180894)",
        "(-0.172420, 1.439784, -0.180894)",
        "(-0.171086, 1.439072, -0.168764)",
        "(-0.170379, 1.439576, -0.160672)",
        "(-0.169830, 1.440966, -0.152385)",
        "(-0.169403, 1.443066, -0.144046)",
        "(-0.169403, 1.443066, -0.144046)",
        "(-0.168915, 1.447981, -0.132434)",
        "(-0.168597, 1.452287, -0.125335)",
        "(-0.168165, 1.457088, -0.118482)",
        "(-0.167571, 1.462343, -0.112158)",
        "(-0.167571, 1.462343, -0.112158)",
        "(-0.166817, 1.471423, -0.104126)",
        "(-0.166436, 1.478163, -0.099811)",
        "(-0.165911, 1.484937, -0.095907)",
        "(-0.165420, 1.491734, -0.092196)",
        "(-0.165420, 1.491734, -0.092196)",
        "(-0.164803, 1.502151, -0.087412)",
        "(-0.164487, 1.509354, -0.084951)",
        "(-0.164243, 1.517047, -0.083392)",
        "(-0.164111, 1.524970, -0.082501)",
        "(-0.164111, 1.524970, -0.082501)",
        "(-0.163772, 1.536713, -0.082560)",
        "(-0.163559, 1.544439, -0.083443)",
        "(-0.163397, 1.552050, -0.085290)",
        "(-0.163249, 1.559379, -0.087967)",
        "(-0.163249, 1.559379, -0.087967)",
        "(-0.163094, 1.569691, -0.093704)",
        "(-0.163299, 1.576107, -0.098667)",
        "(-0.163891, 1.582134, -0.104379)",
        "(-0.164784, 1.587693, -0.110690)",
        "(-0.164784, 1.587693, -0.110690)",
        "(-0.165906, 1.594666, -0.121317)",
        "(-0.166796, 1.598426, -0.128964)",
        "(-0.168064, 1.601539, -0.137051)",
        "(-0.169525, 1.603643, -0.145631)",
        "(-0.169525, 1.603643, -0.145631)",
        "(-0.172144, 1.605227, -0.158990)",
        "(-0.173980, 1.604818, -0.167858)",
        "(-0.175794, 1.603359, -0.176574)",
        "(-0.177573, 1.601010, -0.185013)",
        "(-0.177573, 1.601010, -0.185013)",
        "(-0.180090, 1.595732, -0.196796)",
        "(-0.181714, 1.591255, -0.204120)",
        "(-0.183152, 1.586224, -0.211385)",
        "(-0.184224, 1.580740, -0.218528)",
        "(-0.184224, 1.580740, -0.218528)",
        "(-0.185139, 1.571706, -0.227924)",
        "(-0.185542, 1.565206, -0.233148)",
        "(-0.186159, 1.558444, -0.237610)",
        "(-0.186866, 1.551581, -0.241389)",
        "(-0.186866, 1.551581, -0.241389)",
        "(-0.187311, 1.540915, -0.245436)",
        "(-0.187474, 1.533571, -0.247017)",
        "(-0.187630, 1.526048, -0.247542)",
        "(-0.187478, 1.518822, -0.247122)",
        "(-0.187478, 1.518822, -0.247122)",
        "(-0.187077, 1.507854, -0.245558)",
        "(-0.187129, 1.500945, -0.244357)",
        "(-0.187103, 1.494479, -0.242374)",
        "(-0.186756, 1.488243, -0.239378)",
        "(-0.186756, 1.488243, -0.239378)",
        "(-0.185901, 1.479532, -0.233498)",
        "(-0.185130, 1.474365, -0.229144)",
        "(-0.184122, 1.469848, -0.224469)",
        "(-0.182771, 1.465833, -0.218932)",
        "(-0.182771, 1.465833, -0.218932)",
        "(-0.180705, 1.460747, -0.208854)",
        "(-0.179580, 1.458164, -0.201393)",
        "(-0.178368, 1.456143, -0.193309)",
        "(-0.177025, 1.454692, -0.184864)",
        "(-0.176342, 1.454402, -0.180645)",
        "(-0.175059, 1.454253, -0.172535)",
        "(-0.173878, 1.455171, -0.164787)",
        "(-0.172524, 1.456892, -0.157431)",
        "(-0.171236, 1.459445, -0.150232)",
        "(-0.171236, 1.459445, -0.150232)",
        "(-0.169845, 1.464437, -0.139608)",
        "(-0.169110, 1.468379, -0.132632)",
        "(-0.168226, 1.472674, -0.126080)",
        "(-0.167124, 1.477186, -0.120125)",
        "(-0.167124, 1.477186, -0.120125)",
        "(-0.165409, 1.484940, -0.112353)",
        "(-0.164501, 1.490724, -0.107840)",
        "(-0.163885, 1.496935, -0.103758)",
        "(-0.163259, 1.503353, -0.099961)",
        "(-0.163259, 1.503353, -0.099961)",
        "(-0.162117, 1.513038, -0.095054)",
        "(-0.161165, 1.519690, -0.092543)",
        "(-0.160119, 1.526374, -0.090654)",
        "(-0.159234, 1.533058, -0.089312)",
        "(-0.159234, 1.533058, -0.089312)",
        "(-0.158567, 1.543385, -0.088381)",
        "(-0.157972, 1.550234, -0.088862)",
        "(-0.157189, 1.556684, -0.090149)",
        "(-0.156442, 1.562561, -0.092070)",
        "(-0.156188, 1.565415, -0.093415)",
        "(-0.155797, 1.571154, -0.096927)",
        "(-0.155571, 1.576585, -0.101459)",
        "(-0.155504, 1.581472, -0.106469)",
        "(-0.155657, 1.585715, -0.111676)",
        "(-0.155657, 1.585715, -0.111676)",
        "(-0.155939, 1.591094, -0.120361)",
        "(-0.155988, 1.594241, -0.126870)",
        "(-0.155946, 1.597052, -0.133598)",
        "(-0.155911, 1.599130, -0.140358)",
        "(-0.155911, 1.599130, -0.140358)",
        "(-0.156009, 1.601540, -0.150464)",
        "(-0.156366, 1.602665, -0.157304)",
        "(-0.156851, 1.603427, -0.164269)",
        "(-0.157246, 1.603870, -0.171451)",
        "(-0.157246, 1.603870, -0.171451)",
        "(-0.157666, 1.603578, -0.181944)",
        "(-0.158366, 1.602690, -0.188603)",
        "(-0.159262, 1.601126, -0.195268)",
        "(-0.160015, 1.598975, -0.202282)",
        "(-0.160015, 1.598975, -0.202282)",
        "(-0.161033, 1.594711, -0.213265)",
        "(-0.161987, 1.591053, -0.220842)",
        "(-0.163014, 1.586861, -0.227541)",
        "(-0.163769, 1.582191, -0.234099)",
        "(-0.163769, 1.582191, -0.234099)",
        "(-0.165011, 1.573836, -0.243964)",
        "(-0.165883, 1.567661, -0.250308)",
        "(-0.166665, 1.560392, -0.255909)",
        "(-0.167405, 1.552706, -0.261239)",
        "(-0.167832, 1.548714, -0.263746)",
        "(-0.168664, 1.540450, -0.268355)",
        "(-0.169329, 1.531683, -0.272011)",
        "(-0.169932, 1.522446, -0.274101)",
        "(-0.170494, 1.512956, -0.274657)",
        "(-0.170494, 1.512956, -0.274657)",
        "(-0.171305, 1.498544, -0.273262)",
        "(-0.171879, 1.489079, -0.271067)",
        "(-0.172107, 1.479863, -0.267774)",
        "(-0.172240, 1.471075, -0.263116)",
        "(-0.172240, 1.471075, -0.263116)",
        "(-0.172605, 1.459203, -0.254977)",
        "(-0.172490, 1.452260, -0.248340)",
        "(-0.172180, 1.446314, -0.240565)",
        "(-0.171827, 1.441380, -0.232198)",
        "(-0.171827, 1.441380, -0.232198)",
        "(-0.171202, 1.436158, -0.218454)",
        "(-0.170829, 1.434156, -0.209040)",
        "(-0.170375, 1.433315, -0.199447)",
        "(-0.169965, 1.433569, -0.189588)",
        "(-0.169965, 1.433569, -0.189588)",
        "(-0.169437, 1.435365, -0.174745)",
        "(-0.168973, 1.437595, -0.164974)",
        "(-0.168626, 1.440854, -0.155650)",
        "(-0.168691, 1.445417, -0.147188)",
        "(-0.168691, 1.445417, -0.147188)",
        "(-0.168917, 1.453517, -0.135592)",
        "(-0.168907, 1.459357, -0.128365)",
        "(-0.168834, 1.465761, -0.121869)",
        "(-0.168780, 1.472451, -0.115898)",
        "(-0.168780, 1.472451, -0.115898)",
        "(-0.169141, 1.483525, -0.108587)",
        "(-0.169098, 1.491062, -0.104305)",
        "(-0.168804, 1.498522, -0.100437)",
        "(-0.168697, 1.506306, -0.097232)",
        "(-0.168697, 1.506306, -0.097232)",
        "(-0.168838, 1.518764, -0.093774)",
        "(-0.168630, 1.527299, -0.092709)",
        "(-0.167903, 1.535856, -0.092537)",
        "(-0.166639, 1.544166, -0.093246)",
        "(-0.166639, 1.544166, -0.093246)",
        "(-0.165170, 1.556469, -0.096224)",
        "(-0.164663, 1.564335, -0.099353)",
        "(-0.164306, 1.571426, -0.103471)",
        "(-0.163939, 1.577597, -0.108299)",
        "(-0.163939, 1.577597, -0.108299)",
        "(-0.163111, 1.584888, -0.116756)",
        "(-0.162642, 1.588519, -0.122985)",
        "(-0.162749, 1.591359, -0.129689)",
        "(-0.163235, 1.593147, -0.136350)",
        "(-0.163235, 1.593147, -0.136350)",
        "(-0.163660, 1.593796, -0.146655)",
        "(-0.163861, 1.593108, -0.153771)",
        "(-0.164333, 1.591713, -0.160868)",
        "(-0.165077, 1.589486, -0.167792)",
        "(-0.165077, 1.589486, -0.167792)",
        "(-0.166063, 1.584534, -0.177958)",
        "(-0.166702, 1.580282, -0.184576)",
        "(-0.167431, 1.575616, -0.190199)",
        "(-0.168213, 1.570176, -0.195292)",
        "(-0.168213, 1.570176, -0.195292)",
        "(-0.169137, 1.561036, -0.202100)",
        "(-0.169733, 1.554724, -0.206180)",
        "(-0.170607, 1.548140, -0.209845)",
        "(-0.171697, 1.541094, -0.212867)",
        "(-0.171697, 1.541094, -0.212867)",
        "(-0.173004, 1.530363, -0.216393)",
        "(-0.173451, 1.522845, -0.218126)",
        "(-0.173836, 1.515157, -0.219320)",
        "(-0.174429, 1.507543, -0.219648)",
        "(-0.174429, 1.507543, -0.219648)",
        "(-0.175297, 1.495669, -0.219015)",
        "(-0.175852, 1.487880, -0.218174)",
        "(-0.176154, 1.480290, -0.216804)",
        "(-0.176167, 1.472680, -0.214909)",
        "(-0.176167, 1.472680, -0.214909)",
        "(-0.176289, 1.461688, -0.211136)",
        "(-0.176411, 1.455233, -0.208398)",
        "(-0.176269, 1.449118, -0.205063)",
        "(-0.175787, 1.443041, -0.200590)",
        "(-0.175787, 1.443041, -0.200590)",
        "(-0.174834, 1.435181, -0.193215)",
        "(-0.174031, 1.431158, -0.188336)",
        "(-0.172895, 1.427926, -0.183210)",
        "(-0.171850, 1.425765, -0.177915)",
        "(-0.171850, 1.425765, -0.177915)",
        "(-0.170371, 1.424730, -0.169084)",
        "(-0.169379, 1.425093, -0.162944)",
        "(-0.168471, 1.426497, -0.156685)",
        "(-0.167733, 1.428634, -0.150488)",
        "(-0.167733, 1.428634, -0.150488)",
        "(-0.166654, 1.433342, -0.141209)",
        "(-0.166057, 1.437392, -0.135419)",
        "(-0.165634, 1.442159, -0.129952)",
        "(-0.165338, 1.447335, -0.124817)",
        "(-0.165338, 1.447335, -0.124817)",
        "(-0.165199, 1.455786, -0.117741)",
        "(-0.165323, 1.461691, -0.113394)",
        "(-0.165433, 1.467754, -0.109603)",
        "(-0.165487, 1.473863, -0.106311)",
        "(-0.165487, 1.473863, -0.106311)",
        "(-0.165424, 1.483052, -0.102169)",
        "(-0.165339, 1.489223, -0.099847)",
        "(-0.165433, 1.495518, -0.097712)",
        "(-0.165443, 1.501874, -0.095968)",
        "(-0.165443, 1.501874, -0.095968)",
        "(-0.164888, 1.511369, -0.093993)",
        "(-0.164144, 1.517655, -0.093095)",
        "(-0.163394, 1.524059, -0.092633)",
        "(-0.163067, 1.530675, -0.092671)",
        "(-0.163067, 1.530675, -0.092671)",
        "(-0.162520, 1.540457, -0.093518)",
        "(-0.162008, 1.546628, -0.094363)",
        "(-0.161446, 1.552520, -0.095456)",
        "(-0.160993, 1.558169, -0.097032)",
        "(-0.160993, 1.558169, -0.097032)",
        "(-0.161100, 1.566451, -0.099987)",
        "(-0.161213, 1.571512, -0.102380)",
        "(-0.161357, 1.576258, -0.105215)",
        "(-0.161500, 1.580613, -0.108651)",
        "(-0.161500, 1.580613, -0.108651)",
        "(-0.161366, 1.586004, -0.115379)",
        "(-0.161118, 1.588409, -0.120112)",
        "(-0.160938, 1.590136, -0.125308)",
        "(-0.160992, 1.591057, -0.130715)",
        "(-0.160992, 1.591057, -0.130715)",
        "(-0.161280, 1.590781, -0.139027)",
        "(-0.161541, 1.589521, -0.145006)",
        "(-0.162053, 1.587335, -0.151137)",
        "(-0.162711, 1.584419, -0.157349)",
        "(-0.162711, 1.584419, -0.157349)",
        "(-0.163487, 1.578429, -0.166750)",
        "(-0.164216, 1.573184, -0.172510)",
        "(-0.164963, 1.567066, -0.177762)",
        "(-0.165563, 1.560439, -0.182880)",
        "(-0.166048, 1.553581, -0.188024)",
        "(-0.166260, 1.549513, -0.190511)",
        "(-0.166737, 1.541923, -0.195090)",
        "(-0.167243, 1.534078, -0.198878)",
        "(-0.167832, 1.526103, -0.202059)",
        "(-0.168144, 1.522167, -0.203445)",
        "(-0.168815, 1.514258, -0.205752)",
        "(-0.169408, 1.506174, -0.207230)",
        "(-0.170028, 1.498074, -0.208033)",
        "(-0.170694, 1.490276, -0.208336)",
        "(-0.170694, 1.490276, -0.208336)",
        "(-0.171063, 1.478948, -0.207249)",
        "(-0.170814, 1.471774, -0.205382)",
        "(-0.170622, 1.465219, -0.202736)",
        "(-0.170538, 1.459310, -0.199273)",
        "(-0.170538, 1.459310, -0.199273)",
        "(-0.170234, 1.451619, -0.192542)",
        "(-0.169853, 1.447146, -0.187094)",
        "(-0.169539, 1.443613, -0.181293)",
        "(-0.169345, 1.440955, -0.175427)",
        "(-0.169345, 1.440955, -0.175427)",
        "(-0.169036, 1.438533, -0.166156)",
        "(-0.168628, 1.437576, -0.159602)",
        "(-0.168195, 1.437315, -0.152904)",
        "(-0.167802, 1.437835, -0.146248)",
        "(-0.167802, 1.437835, -0.146248)",
        "(-0.167145, 1.439910, -0.136118)",
        "(-0.166691, 1.442134, -0.129557)",
        "(-0.166285, 1.445255, -0.123270)",
        "(-0.166140, 1.449134, -0.117160)",
        "(-0.166140, 1.449134, -0.117160)",
        "(-0.165882, 1.455955, -0.108499)",
        "(-0.165527, 1.461140, -0.103230)",
        "(-0.165025, 1.466746, -0.098530)",
        "(-0.164579, 1.472888, -0.094418)",
        "(-0.164579, 1.472888, -0.094418)",
        "(-0.164130, 1.482957, -0.088947)",
        "(-0.163823, 1.489920, -0.085780)",
        "(-0.163620, 1.496972, -0.083047)",
        "(-0.163741, 1.504243, -0.080899)",
        "(-0.163741, 1.504243, -0.080899)",
        "(-0.164261, 1.515640, -0.078762)",
        "(-0.164474, 1.523257, -0.078306)",
        "(-0.164595, 1.530931, -0.078537)",
        "(-0.164602, 1.538439, -0.079513)",
        "(-0.164602, 1.538439, -0.079513)",
        "(-0.164246, 1.549251, -0.082540)",
        "(-0.163842, 1.556064, -0.085629)",
        "(-0.163249, 1.562248, -0.089552)",
        "(-0.162486, 1.567587, -0.094081)",
        "(-0.162060, 1.569967, -0.096611)",
        "(-0.161363, 1.574535, -0.102431)",
        "(-0.160948, 1.578289, -0.108384)",
        "(-0.160433, 1.581500, -0.114671)",
        "(-0.160042, 1.584274, -0.121445)",
        "(-0.160042, 1.584274, -0.121445)",
        "(-0.159981, 1.587086, -0.132364)",
        "(-0.160143, 1.587899, -0.139911)",
        "(-0.160430, 1.587762, -0.147521)",
        "(-0.160723, 1.586698, -0.155155)",
        "(-0.160723, 1.586698, -0.155155)",
        "(-0.161167, 1.583674, -0.166921)",
        "(-0.161688, 1.580915, -0.175036)",
        "(-0.162364, 1.577420, -0.183029)",
        "(-0.163212, 1.573197, -0.190543)",
        "(-0.163212, 1.573197, -0.190543)",
        "(-0.164702, 1.565341, -0.200532)",
        "(-0.165842, 1.559161, -0.206692)",
        "(-0.166939, 1.552541, -0.212778)",
        "(-0.167833, 1.545275, -0.218177)",
        "(-0.167833, 1.545275, -0.218177)",
        "(-0.168997, 1.533100, -0.224545)",
        "(-0.169693, 1.525177, -0.228082)",
        "(-0.170233, 1.517323, -0.231080)",
        "(-0.170577, 1.509340, -0.233203)",
        "(-0.170577, 1.509340, -0.233203)",
        "(-0.170791, 1.497410, -0.234237)",
        "(-0.170860, 1.489527, -0.233562)",
        "(-0.170831, 1.481769, -0.231886)",
        "(-0.170558, 1.474336, -0.229466)",
        "(-0.170558, 1.474336, -0.229466)",
        "(-0.169697, 1.463638, -0.224269)",
        "(-0.168961, 1.457181, -0.219638)",
        "(-0.168191, 1.451442, -0.214683)",
        "(-0.167450, 1.446660, -0.209291)",
        "(-0.167137, 1.444537, -0.206325)",
        "(-0.166395, 1.440659, -0.199887)",
        "(-0.165718, 1.437689, -0.192457)",
        "(-0.165154, 1.435483, -0.184320)",
        "(-0.164534, 1.433930, -0.175782)",
        "(-0.164534, 1.433930, -0.175782)",
        "(-0.163630, 1.434001, -0.162569)",
        "(-0.163082, 1.435253, -0.153988)",
        "(-0.162597, 1.437387, -0.145464)",
        "(-0.162140, 1.440355, -0.137061)",
        "(-0.162140, 1.440355, -0.137061)",
        "(-0.161398, 1.446052, -0.125299)",
        "(-0.161041, 1.450795, -0.118206)",
        "(-0.160863, 1.456205, -0.111572)",
        "(-0.160859, 1.462144, -0.105302)",
        "(-0.160968, 1.465331, -0.102286)",
        "(-0.160953, 1.471545, -0.096358)",
        "(-0.160732, 1.478034, -0.090983)",
        "(-0.160175, 1.484642, -0.086160)",
        "(-0.159682, 1.491535, -0.081848)",
        "(-0.159502, 1.495202, -0.080081)",
        "(-0.159187, 1.502772, -0.077296)",
        "(-0.158834, 1.510419, -0.075364)",
        "(-0.158290, 1.517925, -0.074181)",
        "(-0.157567, 1.525329, -0.073663)",
        "(-0.157567, 1.525329, -0.073663)",
        "(-0.156269, 1.536101, -0.074815)",
        "(-0.155439, 1.542966, -0.076967)",
        "(-0.154714, 1.549371, -0.080072)",
        "(-0.154088, 1.555170, -0.083908)",
        "(-0.154088, 1.555170, -0.083908)",
        "(-0.153552, 1.561677, -0.090366)",
        "(-0.152993, 1.565174, -0.095295)",
        "(-0.152099, 1.568218, -0.100800)",
        "(-0.151111, 1.570866, -0.106705)",
        "(-0.151111, 1.570866, -0.106705)",
        "(-0.149908, 1.574322, -0.116433)",
        "(-0.149236, 1.575919, -0.123274)",
        "(-0.149034, 1.576934, -0.130786)",
        "(-0.149206, 1.577202, -0.138882)",
        "(-0.149206, 1.577202, -0.138882)",
        "(-0.149677, 1.575680, -0.151175)",
        "(-0.149974, 1.573646, -0.159175)",
        "(-0.150347, 1.571020, -0.167065)",
        "(-0.150912, 1.567837, -0.174691)",
        "(-0.150912, 1.567837, -0.174691)",
        "(-0.152024, 1.562185, -0.185477)",
        "(-0.152680, 1.557833, -0.191925)",
        "(-0.153440, 1.553032, -0.197780)",
        "(-0.154236, 1.547823, -0.203356)",
        "(-0.154236, 1.547823, -0.203356)",
        "(-0.155563, 1.539059, -0.210439)",
        "(-0.156350, 1.532762, -0.214588)",
        "(-0.156736, 1.529397, -0.216242)",
        "(-0.157840, 1.518982, -0.220379)",
        "(-0.158150, 1.515272, -0.221262)",
        "(-0.158600, 1.507884, -0.222765)",
        "(-0.158827, 1.500405, -0.223719)",
        "(-0.159240, 1.492969, -0.223849)",
        "(-0.159799, 1.485620, -0.223051)",
        "(-0.159799, 1.485620, -0.223051)",
        "(-0.159797, 1.474781, -0.220328)",
        "(-0.159269, 1.467877, -0.217756)",
        "(-0.158544, 1.461355, -0.214580)",
        "(-0.157885, 1.455486, -0.210664)",
        "(-0.157885, 1.455486, -0.210664)",
        "(-0.156556, 1.447451, -0.203742)",
        "(-0.155449, 1.442788, -0.198201)",
        "(-0.154271, 1.438655, -0.191884)",
        "(-0.153086, 1.435322, -0.184942)",
        "(-0.152520, 1.433957, -0.181359)",
        "(-0.151285, 1.431648, -0.173985)",
        "(-0.150104, 1.430088, -0.166255)",
        "(-0.149148, 1.429387, -0.158506)",
        "(-0.148166, 1.429398, -0.150995)",
        "(-0.148166, 1.429398, -0.150995)",
        "(-0.146675, 1.431324, -0.140648)",
        "(-0.145788, 1.433508, -0.134083)",
        "(-0.145086, 1.436296, -0.127624)",
        "(-0.144744, 1.439941, -0.121597)",
        "(-0.144744, 1.439941, -0.121597)",
        "(-0.144507, 1.446384, -0.113190)",
        "(-0.144315, 1.451001, -0.108164)",
        "(-0.144038, 1.455847, -0.103762)",
        "(-0.143915, 1.461012, -0.099816)",
        "(-0.143915, 1.461012, -0.099816)",
        "(-0.144533, 1.469640, -0.094942)",
        "(-0.145105, 1.475580, -0.092118)",
        "(-0.145704, 1.481628, -0.089640)",
        "(-0.146337, 1.487774, -0.087567)",
        "(-0.146337, 1.487774, -0.087567)",
        "(-0.147403, 1.497292, -0.085280)",
        "(-0.148211, 1.503781, -0.084277)",
        "(-0.148981, 1.510258, -0.083712)",
        "(-0.149687, 1.516629, -0.083526)",
        "(-0.149687, 1.516629, -0.083526)",
        "(-0.150168, 1.525296, -0.083993)",
        "(-0.150425, 1.530981, -0.084795)",
        "(-0.150937, 1.536713, -0.086054)",
        "(-0.151352, 1.542289, -0.087909)",
        "(-0.151352, 1.542289, -0.087909)",
        "(-0.151447, 1.549961, -0.091974)",
        "(-0.151424, 1.554510, -0.095214)",
        "(-0.151674, 1.558643, -0.098862)",
        "(-0.152102, 1.562535, -0.103116)",
        "(-0.152102, 1.562535, -0.103116)",
        "(-0.152415, 1.567348, -0.110149)",
        "(-0.152658, 1.569710, -0.115223)",
        "(-0.153012, 1.571478, -0.120503)",
        "(-0.153076, 1.572681, -0.126088)",
        "(-0.153076, 1.572681, -0.126088)",
        "(-0.153199, 1.573837, -0.135197)",
        "(-0.153819, 1.573982, -0.141282)",
        "(-0.154775, 1.573401, -0.147185)",
        "(-0.155861, 1.571894, -0.153278)",
        "(-0.155861, 1.571894, -0.153278)",
        "(-0.156996, 1.568238, -0.162885)",
        "(-0.157609, 1.564884, -0.169176)",
        "(-0.158749, 1.560686, -0.175016)",
        "(-0.159948, 1.555649, -0.180427)",
        "(-0.159948, 1.555649, -0.180427)",
        "(-0.160915, 1.547011, -0.187830)",
        "(-0.161466, 1.540963, -0.192664)",
        "(-0.162100, 1.534798, -0.197076)",
        "(-0.162478, 1.531652, -0.198972)",
        "(-0.163234, 1.525192, -0.202445)",
        "(-0.164064, 1.518424, -0.204873)",
        "(-0.164775, 1.511715, -0.206587)",
        "(-0.165393, 1.505031, -0.207674)",
        "(-0.165992, 1.498325, -0.207912)",
        "(-0.166239, 1.494960, -0.207707)",
        "(-0.166678, 1.488215, -0.206579)",
        "(-0.167000, 1.481567, -0.204566)",
        "(-0.167224, 1.475272, -0.201913)",
        "(-0.167306, 1.469143, -0.198333)",
        "(-0.167306, 1.469143, -0.198333)",
        "(-0.167342, 1.460577, -0.191896)",
        "(-0.167047, 1.455657, -0.187416)",
        "(-0.166673, 1.451357, -0.182597)",
        "(-0.166374, 1.447633, -0.177162)",
        "(-0.166374, 1.447633, -0.177162)",
        "(-0.166021, 1.443198, -0.168088)",
        "(-0.165627, 1.440956, -0.161709)",
        "(-0.165043, 1.439173, -0.155185)",
        "(-0.164372, 1.437907, -0.148264)",
        "(-0.164372, 1.437907, -0.148264)",
        "(-0.163321, 1.436836, -0.137373)",
        "(-0.162748, 1.437227, -0.130460)",
        "(-0.162352, 1.438649, -0.124077)",
        "(-0.162173, 1.440937, -0.118187)",
        "(-0.162173, 1.440937, -0.118187)",
        "(-0.162216, 1.445966, -0.109848)",
        "(-0.162237, 1.449874, -0.104369)",
        "(-0.162312, 1.454404, -0.099374)",
        "(-0.162535, 1.459400, -0.094859)",
        "(-0.162535, 1.459400, -0.094859)",
        "(-0.162697, 1.467423, -0.088672)",
        "(-0.162863, 1.473228, -0.084992)",
        "(-0.162930, 1.479452, -0.081430)",
        "(-0.162786, 1.485455, -0.078477)",
        "(-0.162508, 1.488610, -0.077356)",
        "(-0.161900, 1.495091, -0.075079)",
        "(-0.161025, 1.501843, -0.073284)",
        "(-0.160092, 1.508661, -0.071832)",
        "(-0.159446, 1.515772, -0.071065)",
        "(-0.159162, 1.519384, -0.071036)",
        "(-0.158356, 1.526541, -0.071399)",
        "(-0.157499, 1.533546, -0.072442)",
        "(-0.156640, 1.540157, -0.074182)",
        "(-0.155577, 1.546347, -0.076573)",
        "(-0.155577, 1.546347, -0.076573)",
        "(-0.154559, 1.555163, -0.081910)",
        "(-0.154017, 1.560530, -0.086535)",
        "(-0.153361, 1.565273, -0.091338)",
        "(-0.152743, 1.569490, -0.096421)",
        "(-0.152743, 1.569490, -0.096421)",
        "(-0.151619, 1.575234, -0.104965)",
        "(-0.150912, 1.578566, -0.111208)",
        "(-0.150511, 1.581392, -0.117924)",
        "(-0.150288, 1.583316, -0.124914)",
        "(-0.150288, 1.583316, -0.124914)",
        "(-0.150323, 1.584880, -0.135467)",
        "(-0.150529, 1.584543, -0.142743)",
        "(-0.150933, 1.583259, -0.149998)",
        "(-0.151541, 1.581122, -0.157527)",
        "(-0.151541, 1.581122, -0.157527)",
        "(-0.152474, 1.576473, -0.168962)",
        "(-0.152915, 1.572149, -0.175897)",
        "(-0.153890, 1.566874, -0.182300)",
        "(-0.155575, 1.560687, -0.188258)",
        "(-0.155575, 1.560687, -0.188258)",
        "(-0.157656, 1.549587, -0.196443)",
        "(-0.159118, 1.541011, -0.200946)",
        "(-0.160964, 1.531663, -0.204677)",
        "(-0.162644, 1.522092, -0.208146)",
        "(-0.163391, 1.516989, -0.209428)",
        "(-0.164682, 1.506557, -0.211556)",
        "(-0.166010, 1.495856, -0.212857)",
        "(-0.167410, 1.485057, -0.213347)",
        "(-0.168470, 1.474661, -0.213189)",
        "(-0.168470, 1.474661, -0.213189)",
        "(-0.168722, 1.460059, -0.211088)",
        "(-0.168429, 1.451546, -0.208860)",
        "(-0.168138, 1.444265, -0.206023)",
        "(-0.167930, 1.438347, -0.202198)",
        "(-0.167930, 1.438347, -0.202198)",
        "(-0.168069, 1.431018, -0.195046)",
        "(-0.168148, 1.427005, -0.188585)",
        "(-0.168051, 1.423696, -0.181713)",
        "(-0.167830, 1.421495, -0.174990)",
        "(-0.167830, 1.421495, -0.174990)",
        "(-0.167236, 1.420330, -0.165237)",
        "(-0.166775, 1.420670, -0.158754)",
        "(-0.166293, 1.421764, -0.151982)",
        "(-0.165925, 1.423797, -0.145138)",
        "(-0.165925, 1.423797, -0.145138)",
        "(-0.165102, 1.428130, -0.135336)",
        "(-0.164382, 1.432125, -0.129397)",
        "(-0.163446, 1.436873, -0.124083)",
        "(-0.162509, 1.442412, -0.119256)",
        "(-0.162509, 1.442412, -0.119256)",
        "(-0.161859, 1.451992, -0.112239)",
        "(-0.161320, 1.458642, -0.107647)",
        "(-0.160604, 1.465562, -0.103335)",
        "(-0.159682, 1.472220, -0.099690)",
        "(-0.159682, 1.472220, -0.099690)",
        "(-0.158487, 1.482839, -0.095223)",
        "(-0.157835, 1.490293, -0.093116)",
        "(-0.156834, 1.497548, -0.091465)",
        "(-0.155674, 1.504666, -0.090265)",
        "(-0.155674, 1.504666, -0.090265)",
        "(-0.154632, 1.515672, -0.089748)",
        "(-0.154173, 1.522864, -0.090155)",
        "(-0.153585, 1.529829, -0.090922)",
        "(-0.153018, 1.536551, -0.092483)",
        "(-0.152709, 1.539829, -0.093530)",
        "(-0.151964, 1.546163, -0.095883)",
        "(-0.151134, 1.552092, -0.098581)",
        "(-0.150223, 1.557764, -0.101857)",
        "(-0.149440, 1.563370, -0.106027)",
        "(-0.149167, 1.566169, -0.108501)",
        "(-0.148765, 1.571546, -0.113879)",
        "(-0.148543, 1.576432, -0.119737)",
        "(-0.148651, 1.580300, -0.125605)",
        "(-0.149150, 1.583125, -0.131309)",
        "(-0.149150, 1.583125, -0.131309)",
        "(-0.150141, 1.585915, -0.140708)",
        "(-0.150521, 1.586415, -0.147128)",
        "(-0.151095, 1.585935, -0.153560)",
        "(-0.151931, 1.584487, -0.159887)",
        "(-0.151931, 1.584487, -0.159887)",
        "(-0.153009, 1.581097, -0.169432)",
        "(-0.153734, 1.578003, -0.175567)",
        "(-0.154877, 1.574329, -0.181221)",
        "(-0.156265, 1.569980, -0.186563)",
        "(-0.156265, 1.569980, -0.186563)",
        "(-0.158045, 1.562390, -0.194258)",
        "(-0.159210, 1.557076, -0.198943)",
        "(-0.160361, 1.551399, -0.203048)",
        "(-0.161542, 1.544890, -0.206329)",
        "(-0.161542, 1.544890, -0.206329)",
        "(-0.163199, 1.534409, -0.210817)",
        "(-0.164102, 1.527159, -0.213516)",
        "(-0.164745, 1.519372, -0.215458)",
        "(-0.165170, 1.510855, -0.216270)",
        "(-0.165170, 1.510855, -0.216270)",
        "(-0.165614, 1.497622, -0.216321)",
        "(-0.165952, 1.488919, -0.215556)",
        "(-0.165847, 1.480020, -0.213723)",
        "(-0.165847, 1.480020, -0.213723)",
        "(-0.165522, 1.471047, -0.211161)",
        "(-0.164953, 1.458048, -0.205559)",
        "(-0.164450, 1.449928, -0.200945)",
        "(-0.163788, 1.442402, -0.195354)",
        "(-0.162996, 1.435824, -0.189297)",
        "(-0.162996, 1.435824, -0.189297)",
        "(-0.161776, 1.428450, -0.179585)",
        "(-0.161096, 1.425202, -0.172634)",
        "(-0.160516, 1.422969, -0.165596)",
        "(-0.160197, 1.422015, -0.158513)",
        "(-0.160197, 1.422015, -0.158513)",
        "(-0.159615, 1.422398, -0.147666)",
        "(-0.159183, 1.423719, -0.140400)",
        "(-0.159036, 1.426218, -0.133568)",
        "(-0.159272, 1.429987, -0.127355)",
        "(-0.159377, 1.432267, -0.124441)",
        "(-0.159643, 1.437237, -0.118698)",
        "(-0.159928, 1.443074, -0.113057)",
        "(-0.160274, 1.449045, -0.108383)",
        "(-0.160685, 1.455517, -0.104079)",
        "(-0.160685, 1.455517, -0.104079)",
        "(-0.161038, 1.465951, -0.098454)",
        "(-0.161242, 1.473121, -0.095123)",
        "(-0.161543, 1.480460, -0.091956)",
        "(-0.161918, 1.487930, -0.089209)",
        "(-0.161918, 1.487930, -0.089209)",
        "(-0.162365, 1.499100, -0.086122)",
        "(-0.162251, 1.506248, -0.084600)",
        "(-0.162250, 1.513492, -0.083616)",
        "(-0.162274, 1.520816, -0.083318)",
        "(-0.162260, 1.524419, -0.083367)",
        "(-0.162105, 1.531448, -0.083696)",
        "(-0.161809, 1.538125, -0.084523)",
        "(-0.161493, 1.544583, -0.085967)",
        "(-0.161340, 1.550819, -0.087960)",
        "(-0.161340, 1.550819, -0.087960)",
        "(-0.160873, 1.559592, -0.091879)",
        "(-0.160388, 1.565098, -0.095039)",
        "(-0.160109, 1.570445, -0.098470)",
        "(-0.160292, 1.575711, -0.102415)",
        "(-0.160292, 1.575711, -0.102415)",
        "(-0.160371, 1.583523, -0.109428)",
        "(-0.160410, 1.588151, -0.114344)",
        "(-0.160478, 1.592124, -0.119237)",
        "(-0.160906, 1.595562, -0.124393)",
        "(-0.160906, 1.595562, -0.124393)",
        "(-0.161805, 1.599580, -0.132888)",
        "(-0.162287, 1.601304, -0.138965)",
        "(-0.162865, 1.602082, -0.145197)",
        "(-0.163801, 1.601707, -0.151837)",
        "(-0.164379, 1.601275, -0.155333)",
        "(-0.165266, 1.599923, -0.162452)",
        "(-0.165830, 1.597388, -0.169646)",
        "(-0.166663, 1.594005, -0.176660)",
        "(-0.167751, 1.589618, -0.183370)",
        "(-0.168329, 1.587018, -0.186618)",
        "(-0.169276, 1.581433, -0.193080)",
        "(-0.169803, 1.575161, -0.199349)",
        "(-0.170227, 1.568292, -0.205177)",
        "(-0.171100, 1.560818, -0.210446)",
        "(-0.171575, 1.556998, -0.213055)",
        "(-0.172480, 1.548721, -0.217834)",
        "(-0.173222, 1.540272, -0.222283)",
        "(-0.173992, 1.531565, -0.225832)",
        "(-0.174892, 1.522758, -0.228622)",
        "(-0.174892, 1.522758, -0.228622)",
        "(-0.176357, 1.509475, -0.231824)",
        "(-0.177192, 1.500857, -0.233337)",
        "(-0.177874, 1.492336, -0.234235)",
        "(-0.178741, 1.483794, -0.234122)",
        "(-0.179209, 1.479476, -0.233720)",
        "(-0.180199, 1.471001, -0.232325)",
        "(-0.181115, 1.463138, -0.230506)",
        "(-0.181641, 1.455819, -0.228411)",
        "(-0.181809, 1.449163, -0.225921)",
        "(-0.181804, 1.446065, -0.224390)",
        "(-0.181823, 1.440262, -0.220795)",
        "(-0.181787, 1.435345, -0.216956)",
        "(-0.181657, 1.431531, -0.213181)",
        "(-0.181291, 1.428688, -0.209179)",
        "(-0.181085, 1.427563, -0.206878)",
        "(-0.180682, 1.425633, -0.201656)",
        "(-0.180376, 1.424396, -0.195565)",
        "(-0.179925, 1.423892, -0.189430)",
        "(-0.179385, 1.424094, -0.183065)",
        "(-0.179124, 1.424514, -0.179815)",
        "(-0.178798, 1.426007, -0.173263)",
        "(-0.178701, 1.428303, -0.166616)",
        "(-0.178511, 1.430923, -0.159761)",
        "(-0.178136, 1.433973, -0.153022)",
        "(-0.177914, 1.435736, -0.149806)",
        "(-0.177449, 1.439633, -0.143575)",
        "(-0.177171, 1.444266, -0.137625)",
        "(-0.177268, 1.449681, -0.131936)",
        "(-0.177329, 1.455352, -0.126455)",
        "(-0.177364, 1.458429, -0.123869)",
        "(-0.177298, 1.464800, -0.118873)",
        "(-0.177050, 1.471431, -0.114098)",
        "(-0.176711, 1.478662, -0.109927)",
        "(-0.176183, 1.486369, -0.106034)",
        "(-0.175853, 1.490391, -0.104282)",
        "(-0.175177, 1.498817, -0.101322)",
        "(-0.174429, 1.507702, -0.099019)",
        "(-0.173667, 1.516784, -0.097270)",
        "(-0.172911, 1.525982, -0.096168)",
        "(-0.172488, 1.530572, -0.095730)",
        "(-0.171714, 1.539563, -0.095075)",
        "(-0.170958, 1.548153, -0.094928)",
        "(-0.170059, 1.556416, -0.095435)",
        "(-0.168956, 1.564148, -0.096521)",
        "(-0.168956, 1.564148, -0.096521)",
        "(-0.167500, 1.574529, -0.099010)",
        "(-0.167062, 1.580870, -0.101194)",
        "(-0.167049, 1.586611, -0.104035)",
        "(-0.166720, 1.591701, -0.107248)",
        "(-0.166432, 1.593814, -0.109021)",
        "(-0.165699, 1.597512, -0.113000)",
        "(-0.165087, 1.600592, -0.117428)",
        "(-0.164740, 1.603066, -0.121962)",
        "(-0.164363, 1.604887, -0.126637)",
        "(-0.164201, 1.605561, -0.129051)",
        "(-0.163919, 1.606302, -0.134068)",
        "(-0.163740, 1.606495, -0.139214)",
        "(-0.163775, 1.606155, -0.144654)",
        "(-0.163972, 1.605230, -0.150220)",
        "(-0.164175, 1.604499, -0.153046)",
        "(-0.164667, 1.602544, -0.158856)",
        "(-0.165212, 1.599764, -0.164708)",
        "(-0.165639, 1.596417, -0.170804)",
        "(-0.166023, 1.592534, -0.177250)",
        "(-0.166163, 1.590438, -0.180427)",
        "(-0.166354, 1.585648, -0.186463)",
        "(-0.166625, 1.580247, -0.192123)",
        "(-0.167171, 1.574319, -0.197563)",
        "(-0.167625, 1.568020, -0.203084)",
        "(-0.167767, 1.564842, -0.205792)",
        "(-0.168086, 1.558257, -0.210784)",
        "(-0.168334, 1.551012, -0.215172)",
        "(-0.168698, 1.543338, -0.218750)",
        "(-0.169125, 1.535851, -0.222036)",
        "(-0.169317, 1.532073, -0.223588)",
        "(-0.169667, 1.524278, -0.226292)",
        "(-0.169921, 1.516355, -0.227878)",
        "(-0.170002, 1.508228, -0.228630)",
        "(-0.170010, 1.500016, -0.228861)",
        "(-0.170012, 1.496024, -0.228756)",
        "(-0.169975, 1.488259, -0.228109)",
        "(-0.169927, 1.481309, -0.226896)",
        "(-0.170162, 1.474799, -0.225039)",
        "(-0.170477, 1.471930, -0.223611)",
        "(-0.170883, 1.466070, -0.220658)",
        "(-0.171222, 1.460604, -0.216651)",
        "(-0.171515, 1.455675, -0.211815)",
        "(-0.171780, 1.451381, -0.206326)",
        "(-0.171890, 1.447742, -0.200392)",
        "(-0.171923, 1.446273, -0.197274)",
        "(-0.171923, 1.443869, -0.190854)",
        "(-0.171876, 1.442283, -0.184135)",
        "(-0.171708, 1.441465, -0.177045)",
        "(-0.171506, 1.441529, -0.169866)",
        "(-0.171506, 1.441529, -0.169866)",
        "(-0.171562, 1.443272, -0.158993)",
        "(-0.171520, 1.445182, -0.151694)",
        "(-0.171322, 1.447652, -0.144452)",
        "(-0.170995, 1.450709, -0.137357)",
        "(-0.170995, 1.450709, -0.137357)",
        "(-0.170140, 1.456484, -0.127607)",
        "(-0.169718, 1.460894, -0.121419)",
        "(-0.169432, 1.465836, -0.115552)",
        "(-0.169218, 1.471490, -0.110369)",
        "(-0.169108, 1.474548, -0.108008)",
        "(-0.168816, 1.480758, -0.103550)",
        "(-0.168360, 1.487218, -0.099698)",
        "(-0.167541, 1.493834, -0.096401)",
        "(-0.166909, 1.501011, -0.093948)",
        "(-0.166756, 1.504766, -0.092932)",
        "(-0.166530, 1.512701, -0.091625)",
        "(-0.166181, 1.520635, -0.090670)",
        "(-0.165768, 1.528559, -0.090169)",
        "(-0.165130, 1.536189, -0.090286)",
        "(-0.164738, 1.539917, -0.090534)",
        "(-0.164081, 1.547101, -0.091348)",
        "(-0.163804, 1.554042, -0.092613)",
        "(-0.163604, 1.560427, -0.094359)",
        "(-0.163253, 1.566077, -0.096705)",
        "(-0.163049, 1.568741, -0.098081)",
        "(-0.162422, 1.573477, -0.101329)",
        "(-0.162162, 1.577675, -0.104926)",
        "(-0.162511, 1.581336, -0.109166)",
        "(-0.162743, 1.584301, -0.113731)",
        "(-0.162779, 1.585366, -0.116238)",
        "(-0.162841, 1.587255, -0.121453)",
        "(-0.162838, 1.588560, -0.127051)",
        "(-0.162761, 1.589248, -0.132965)",
        "(-0.162670, 1.589275, -0.139031)",
        "(-0.162712, 1.589198, -0.142031)",
        "(-0.163133, 1.588476, -0.147884)",
        "(-0.163746, 1.586907, -0.153556)",
        "(-0.164492, 1.584561, -0.159184)",
        "(-0.165326, 1.581753, -0.165146)",
        "(-0.165683, 1.580245, -0.168193)",
        "(-0.166127, 1.576773, -0.174249)",
        "(-0.166557, 1.572976, -0.180154)",
        "(-0.167409, 1.568825, -0.185515)",
        "(-0.168205, 1.564189, -0.190339)",
        "(-0.168646, 1.561756, -0.192616)",
        "(-0.169697, 1.556662, -0.197066)",
        "(-0.170854, 1.551288, -0.201229)",
        "(-0.171839, 1.545618, -0.204682)",
        "(-0.172744, 1.539576, -0.207339)",
        "(-0.173288, 1.536234, -0.208490)",
        "(-0.174428, 1.530161, -0.210275)",
        "(-0.175419, 1.524225, -0.211715)",
        "(-0.176260, 1.518301, -0.212947)",
        "(-0.176981, 1.512405, -0.213636)",
        "(-0.177334, 1.509449, -0.213618)",
        "(-0.177864, 1.503542, -0.212869)",
        "(-0.178052, 1.497753, -0.211310)",
        "(-0.177961, 1.492302, -0.209415)",
        "(-0.177959, 1.487489, -0.207378)",
        "(-0.178010, 1.485307, -0.206162)",
        "(-0.177926, 1.481140, -0.203373)",
        "(-0.177675, 1.477237, -0.199842)",
        "(-0.177268, 1.473556, -0.195285)",
        "(-0.176675, 1.470327, -0.189884)",
        "(-0.176361, 1.468957, -0.187086)",
        "(-0.175666, 1.466547, -0.181458)",
        "(-0.174894, 1.464689, -0.175609)",
        "(-0.174137, 1.463449, -0.169405)",
        "(-0.173363, 1.462860, -0.163025)",
        "(-0.173128, 1.462874, -0.159817)",
        "(-0.172466, 1.463320, -0.153645)",
        "(-0.171595, 1.464268, -0.147593)",
        "(-0.170662, 1.465843, -0.141636)",
        "(-0.169825, 1.468086, -0.135872)",
        "(-0.169427, 1.469446, -0.133079)",
        "(-0.168734, 1.472502, -0.127706)",
        "(-0.168209, 1.476104, -0.122735)",
        "(-0.167819, 1.480079, -0.118051)",
        "(-0.167544, 1.484343, -0.113741)",
        "(-0.167482, 1.486605, -0.111793)",
        "(-0.167365, 1.491296, -0.108135)",
        "(-0.167050, 1.496095, -0.104990)",
        "(-0.166623, 1.500888, -0.102268)",
        "(-0.166248, 1.505820, -0.099916)",
        "(-0.166056, 1.508399, -0.098883)",
        "(-0.165705, 1.513959, -0.097339)",
        "(-0.165520, 1.519746, -0.096301)",
        "(-0.165305, 1.525702, -0.095500)",
        "(-0.164879, 1.531639, -0.094794)",
        "(-0.164578, 1.534592, -0.094615)",
        "(-0.163901, 1.540586, -0.094750)",
        "(-0.163176, 1.546679, -0.095528)",
        "(-0.162503, 1.552603, -0.096759)",
        "(-0.161994, 1.558411, -0.098335)",
        "(-0.161846, 1.561287, -0.099262)",
        "(-0.161643, 1.566847, -0.101399)",
        "(-0.161343, 1.571985, -0.104044)",
        "(-0.160775, 1.576520, -0.107253)",
        "(-0.160125, 1.580510, -0.111016)",
        "(-0.159858, 1.582272, -0.113089)",
        "(-0.159640, 1.585277, -0.117659)",
        "(-0.159768, 1.587395, -0.122699)",
        "(-0.159873, 1.588716, -0.127916)",
        "(-0.159574, 1.589364, -0.133392)",
        "(-0.159386, 1.589517, -0.136339)",
        "(-0.159360, 1.589561, -0.142407)",
        "(-0.160009, 1.588811, -0.148387)",
        "(-0.160731, 1.587140, -0.154093)",
        "(-0.161245, 1.584604, -0.159835)",
        "(-0.161324, 1.582971, -0.162838)",
        "(-0.161371, 1.579285, -0.168945)",
        "(-0.161697, 1.574847, -0.175027)",
        "(-0.162261, 1.569986, -0.180537)",
        "(-0.162819, 1.564353, -0.185652)",
        "(-0.163102, 1.561584, -0.187955)",
        "(-0.163782, 1.555778, -0.192438)",
        "(-0.164626, 1.549626, -0.196670)",
        "(-0.165576, 1.542961, -0.200194)",
        "(-0.166571, 1.535793, -0.203105)",
        "(-0.167050, 1.532099, -0.204322)",
        "(-0.167863, 1.524694, -0.206517)",
        "(-0.168651, 1.517169, -0.208203)",
        "(-0.169502, 1.509482, -0.209256)",
        "(-0.170360, 1.501702, -0.209368)",
        "(-0.170729, 1.497760, -0.208999)",
        "(-0.171367, 1.489845, -0.207840)",
        "(-0.171901, 1.482211, -0.206184)",
        "(-0.172446, 1.475166, -0.204051)",
        "(-0.172873, 1.468795, -0.201438)",
        "(-0.173001, 1.465919, -0.199826)",
        "(-0.173066, 1.460588, -0.195885)",
        "(-0.172947, 1.455899, -0.190821)",
        "(-0.172730, 1.452065, -0.184930)",
        "(-0.172509, 1.449139, -0.178359)",
        "(-0.172344, 1.448024, -0.174815)",
        "(-0.172021, 1.446397, -0.167531)",
        "(-0.171885, 1.445606, -0.159736)",
        "(-0.171823, 1.445408, -0.151579)",
        "(-0.171917, 1.445947, -0.143596)",
        "(-0.172070, 1.446545, -0.139750)",
        "(-0.172435, 1.448011, -0.132087)",
        "(-0.172776, 1.450021, -0.124594)",
        "(-0.173189, 1.452785, -0.117537)",
        "(-0.173746, 1.456039, -0.110984)",
        "(-0.174113, 1.457904, -0.107956)",
        "(-0.174971, 1.462093, -0.102162)",
        "(-0.176004, 1.466910, -0.096861)",
        "(-0.177007, 1.472280, -0.092162)",
        "(-0.177958, 1.478278, -0.088351)",
        "(-0.178396, 1.481518, -0.086833)",
        "(-0.179275, 1.488233, -0.084029)",
        "(-0.180199, 1.495425, -0.081950)",
        "(-0.181038, 1.502804, -0.080316)",
        "(-0.181625, 1.510236, -0.079076)",
        "(-0.181812, 1.514008, -0.078777)",
        "(-0.182081, 1.521663, -0.078639)",
        "(-0.182499, 1.529532, -0.079369)",
        "(-0.182888, 1.537384, -0.080707)",
        "(-0.183071, 1.544769, -0.082449)",
        "(-0.183078, 1.548136, -0.083562)",
        "(-0.183050, 1.554592, -0.086008)",
        "(-0.182602, 1.560236, -0.089339)",
        "(-0.181908, 1.565176, -0.093187)",
        "(-0.181328, 1.568977, -0.097715)",
        "(-0.181116, 1.570806, -0.099920)",
        "(-0.180789, 1.573133, -0.104771)",
        "(-0.180376, 1.574274, -0.110152)",
        "(-0.179966, 1.574575, -0.116564)",
        "(-0.179178, 1.573784, -0.124052)",
        "(-0.178725, 1.572833, -0.127915)",
        "(-0.178083, 1.569979, -0.135302)",
        "(-0.177512, 1.565693, -0.142205)",
        "(-0.177065, 1.560170, -0.148709)",
        "(-0.176638, 1.553735, -0.155153)",
        "(-0.176341, 1.550337, -0.158438)",
        "(-0.175767, 1.543141, -0.165005)",
        "(-0.175457, 1.535335, -0.171101)",
        "(-0.175685, 1.527046, -0.176633)",
        "(-0.175795, 1.518692, -0.181862)",
        "(-0.175760, 1.514712, -0.184244)",
        "(-0.175585, 1.506582, -0.188512)",
        "(-0.175411, 1.498268, -0.191782)",
        "(-0.175338, 1.489950, -0.194171)",
        "(-0.175578, 1.481926, -0.195928)",
        "(-0.175653, 1.477995, -0.196677)",
        "(-0.175717, 1.470525, -0.197634)",
        "(-0.175641, 1.463302, -0.197804)",
        "(-0.175416, 1.456386, -0.197230)",
        "(-0.175015, 1.450234, -0.195504)",
        "(-0.174802, 1.447186, -0.194672)",
        "(-0.174360, 1.441825, -0.192192)",
        "(-0.173772, 1.437074, -0.188703)",
        "(-0.172961, 1.432800, -0.184020)",
        "(-0.172155, 1.429248, -0.178511)",
        "(-0.171720, 1.427878, -0.175551)",
        "(-0.170850, 1.425797, -0.169335)",
        "(-0.170081, 1.424655, -0.162618)",
        "(-0.169622, 1.424572, -0.155510)",
        "(-0.169096, 1.425259, -0.148126)",
        "(-0.168814, 1.425879, -0.144331)",
        "(-0.168218, 1.427601, -0.136807)",
        "(-0.167535, 1.430102, -0.129664)",
        "(-0.166912, 1.433497, -0.123058)",
        "(-0.166410, 1.437614, -0.116850)",
        "(-0.166166, 1.439896, -0.113924)",
        "(-0.165645, 1.444668, -0.108242)",
        "(-0.165147, 1.449956, -0.103115)",
        "(-0.164874, 1.455650, -0.098614)",
        "(-0.165005, 1.461831, -0.094798)",
        "(-0.165005, 1.461831, -0.094798)",
        "(-0.165293, 1.471321, -0.089895)",
        "(-0.165577, 1.477878, -0.087183)",
        "(-0.165966, 1.484764, -0.085242)",
        "(-0.166323, 1.491813, -0.083827)",
        "(-0.166323, 1.491813, -0.083827)",
        "(-0.167054, 1.502623, -0.082707)",
        "(-0.167690, 1.509986, -0.082524)",
        "(-0.168256, 1.517362, -0.082954)",
        "(-0.168628, 1.524674, -0.084094)",
        "(-0.168628, 1.524674, -0.084094)",
        "(-0.168975, 1.535277, -0.086884)",
        "(-0.169562, 1.542255, -0.089453)",
        "(-0.170294, 1.549164, -0.092765)",
        "(-0.170843, 1.555553, -0.096507)",
        "(-0.170843, 1.555553, -0.096507)",
        "(-0.171437, 1.564274, -0.102870)",
        "(-0.171602, 1.569360, -0.107702)",
        "(-0.171704, 1.573836, -0.112950)",
        "(-0.172006, 1.577792, -0.118752)",
        "(-0.172006, 1.577792, -0.118752)",
        "(-0.172424, 1.582308, -0.127557)",
        "(-0.172669, 1.584172, -0.133578)",
        "(-0.172827, 1.585194, -0.139943)",
        "(-0.172748, 1.585302, -0.146622)",
        "(-0.172748, 1.585302, -0.146622)",
        "(-0.172424, 1.584003, -0.156370)",
        "(-0.172492, 1.582290, -0.162596)",
        "(-0.172580, 1.579627, -0.168460)",
        "(-0.172584, 1.576070, -0.174091)",
        "(-0.172584, 1.576070, -0.174091)",
        "(-0.172428, 1.569892, -0.182700)",
        "(-0.172158, 1.564892, -0.187862)",
        "(-0.172187, 1.558857, -0.192251)",
        "(-0.172465, 1.552492, -0.195881)",
        "(-0.172465, 1.552492, -0.195881)",
        "(-0.172300, 1.541908, -0.200812)",
        "(-0.171973, 1.534512, -0.204117)",
        "(-0.171704, 1.527122, -0.207360)",
        "(-0.171398, 1.519655, -0.209858)",
        "(-0.171197, 1.515882, -0.210797)",
        "(-0.170713, 1.508029, -0.211657)",
        "(-0.170169, 1.499997, -0.211147)",
        "(-0.169757, 1.492381, -0.209687)",
        "(-0.169424, 1.485470, -0.207962)",
        "(-0.169424, 1.485470, -0.207962)",
        "(-0.168594, 1.475852, -0.203738)",
        "(-0.167937, 1.469897, -0.199301)",
        "(-0.167277, 1.464473, -0.194016)",
        "(-0.166680, 1.459976, -0.187780)",
        "(-0.166401, 1.458051, -0.184433)",
        "(-0.165838, 1.454830, -0.177491)",
        "(-0.165313, 1.452580, -0.170018)",
        "(-0.164863, 1.451263, -0.162075)",
        "(-0.164554, 1.451133, -0.154041)",
        "(-0.164466, 1.451510, -0.150016)",
        "(-0.164495, 1.452925, -0.141955)",
        "(-0.164839, 1.455265, -0.133964)",
        "(-0.165417, 1.458370, -0.126181)",
        "(-0.166203, 1.462267, -0.118773)",
        "(-0.166652, 1.464517, -0.115337)",
        "(-0.167523, 1.469495, -0.109079)",
        "(-0.168459, 1.475038, -0.103565)",
        "(-0.169477, 1.480827, -0.098420)",
        "(-0.170537, 1.486752, -0.093687)",
        "(-0.171059, 1.489792, -0.091556)",
        "(-0.171923, 1.495920, -0.087694)",
        "(-0.172674, 1.502134, -0.084389)",
        "(-0.173576, 1.508791, -0.081966)",
        "(-0.174507, 1.515726, -0.080358)",
        "(-0.174978, 1.519214, -0.079911)",
        "(-0.175812, 1.526016, -0.079014)",
        "(-0.176566, 1.532684, -0.078434)",
        "(-0.177060, 1.539055, -0.078333)",
        "(-0.177209, 1.545102, -0.078824)",
        "(-0.177115, 1.547956, -0.079462)",
        "(-0.176978, 1.553478, -0.081173)",
        "(-0.176737, 1.558517, -0.083568)",
        "(-0.176396, 1.563113, -0.086538)",
        "(-0.176200, 1.567021, -0.090252)",
        "(-0.176082, 1.568791, -0.092332)",
        "(-0.175751, 1.571847, -0.096911)",
        "(-0.175328, 1.574243, -0.102075)",
        "(-0.174884, 1.575984, -0.107728)",
        "(-0.174530, 1.576948, -0.113959)",
        "(-0.174360, 1.577163, -0.117158)",
        "(-0.173929, 1.576856, -0.123926)",
        "(-0.173501, 1.575771, -0.131131)",
        "(-0.173074, 1.573883, -0.138313)",
        "(-0.172669, 1.571230, -0.145400)",
        "(-0.172589, 1.569637, -0.148941)",
        "(-0.172446, 1.565868, -0.156115)",
        "(-0.171859, 1.561380, -0.163354)",
        "(-0.170937, 1.556064, -0.170259)",
        "(-0.170378, 1.550562, -0.176680)",
        "(-0.170323, 1.547697, -0.179580)",
        "(-0.170374, 1.541731, -0.184805)",
        "(-0.170623, 1.535344, -0.189598)",
        "(-0.170842, 1.529409, -0.193684)",
        "(-0.171069, 1.523502, -0.197485)",
        "(-0.171208, 1.520506, -0.199322)",
        "(-0.171677, 1.514501, -0.202677)",
        "(-0.172341, 1.508525, -0.205349)",
        "(-0.173240, 1.502594, -0.207019)",
        "(-0.173886, 1.496430, -0.207954)",
        "(-0.174085, 1.493274, -0.208186)",
        "(-0.174300, 1.486800, -0.207873)",
        "(-0.174443, 1.480393, -0.206430)",
        "(-0.174363, 1.474198, -0.204158)",
        "(-0.174229, 1.468374, -0.201416)",
        "(-0.174118, 1.465623, -0.199855)",
        "(-0.173914, 1.460488, -0.196070)",
        "(-0.173422, 1.455884, -0.191443)",
        "(-0.172855, 1.451691, -0.186070)",
        "(-0.172394, 1.448223, -0.180154)",
        "(-0.172228, 1.446829, -0.177023)",
        "(-0.171992, 1.444485, -0.170548)",
        "(-0.171724, 1.442891, -0.163522)",
        "(-0.171557, 1.442112, -0.156424)",
        "(-0.171557, 1.442112, -0.156424)",
        "(-0.171726, 1.442942, -0.145624)",
        "(-0.171943, 1.444608, -0.138245)",
        "(-0.172335, 1.447326, -0.131138)",
        "(-0.172996, 1.451012, -0.124332)",
        "(-0.172996, 1.451012, -0.124332)",
        "(-0.173674, 1.457919, -0.114823)",
        "(-0.174163, 1.463424, -0.109064)",
        "(-0.174666, 1.469569, -0.103823)",
        "(-0.175319, 1.476433, -0.099160)",
        "(-0.176067, 1.483856, -0.095183)",
        "(-0.176440, 1.487710, -0.093385)",
        "(-0.177135, 1.495521, -0.090062)",
        "(-0.177646, 1.503552, -0.087666)",
        "(-0.178007, 1.511712, -0.086054)",
        "(-0.178482, 1.520115, -0.085468)",
        "(-0.178728, 1.524286, -0.085234)",
        "(-0.179083, 1.532533, -0.085732)",
        "(-0.179080, 1.540441, -0.086989)",
        "(-0.178950, 1.547776, -0.088961)",
        "(-0.178885, 1.554492, -0.091589)",
        "(-0.178911, 1.557578, -0.093227)",
        "(-0.178895, 1.563299, -0.096967)",
        "(-0.178664, 1.568037, -0.101423)",
        "(-0.178341, 1.571892, -0.106418)",
        "(-0.177887, 1.574694, -0.111975)",
        "(-0.177887, 1.574694, -0.111975)",
        "(-0.177010, 1.577418, -0.120958)",
        "(-0.176590, 1.578291, -0.127430)",
        "(-0.176385, 1.578003, -0.134023)"
    ],
    "leftHandPositions": [
        "(-0.450106, 0.826727, 0.181128)",
        "(-0.450278, 0.826675, 0.181087)",
        "(-0.450361, 0.826645, 0.181065)",
        "(-0.450597, 0.826564, 0.180995)",
        "(-0.450884, 0.826455, 0.180937)",
        "(-0.451124, 0.826338, 0.180907)",
        "(-0.451341, 0.826256, 0.180882)",
        "(-0.451520, 0.826211, 0.180809)",
        "(-0.451845, 0.826132, 0.180629)",
        "(-0.452089, 0.826071, 0.180489)",
        "(-0.452152, 0.826049, 0.180460)",
        "(-0.452167, 0.826015, 0.180468)",
        "(-0.452156, 0.825986, 0.180464)",
        "(-0.452126, 0.825956, 0.180451)",
        "(-0.452086, 0.825951, 0.180325)",
        "(-0.452045, 0.826028, 0.180168)",
        "(-0.452045, 0.826028, 0.180168)",
        "(-0.451475, 0.826605, 0.179595)",
        "(-0.449853, 0.827795, 0.179039)",
        "(-0.445872, 0.829931, 0.179049)",
        "(-0.440327, 0.832613, 0.179521)",
        "(-0.433121, 0.836263, 0.180127)",
        "(-0.428914, 0.838528, 0.180327)",
        "(-0.420458, 0.843276, 0.180553)",
        "(-0.411645, 0.848620, 0.180441)",
        "(-0.402630, 0.854547, 0.179752)",
        "(-0.393163, 0.861203, 0.178581)",
        "(-0.388218, 0.864856, 0.177906)",
        "(-0.377813, 0.872965, 0.176558)",
        "(-0.366763, 0.882426, 0.174925)",
        "(-0.355295, 0.893476, 0.172771)",
        "(-0.349195, 0.900161, 0.171339)",
        "(-0.336780, 0.913938, 0.168371)",
        "(-0.323587, 0.930242, 0.165109)",
        "(-0.310316, 0.947936, 0.161890)",
        "(-0.297416, 0.966794, 0.158796)",
        "(-0.284982, 0.986476, 0.155760)",
        "(-0.278998, 0.996427, 0.154278)",
        "(-0.267782, 1.016551, 0.151413)",
        "(-0.257628, 1.036704, 0.148577)",
        "(-0.248570, 1.056815, 0.145856)",
        "(-0.244813, 1.066872, 0.144599)",
        "(-0.237026, 1.086842, 0.142116)",
        "(-0.230635, 1.106679, 0.139957)",
        "(-0.225405, 1.126119, 0.137990)",
        "(-0.221248, 1.144855, 0.136292)",
        "(-0.218011, 1.162720, 0.134800)",
        "(-0.216735, 1.171235, 0.134116)",
        "(-0.214622, 1.187567, 0.132816)",
        "(-0.213106, 1.202893, 0.131707)",
        "(-0.212125, 1.217128, 0.130765)",
        "(-0.211961, 1.223605, 0.130436)",
        "(-0.211297, 1.236723, 0.129716)",
        "(-0.210868, 1.248793, 0.129305)",
        "(-0.210645, 1.259868, 0.129144)",
        "(-0.210496, 1.270144, 0.129178)",
        "(-0.210307, 1.279829, 0.129555)",
        "(-0.210227, 1.284528, 0.129924)",
        "(-0.209849, 1.293844, 0.130895)",
        "(-0.209310, 1.303025, 0.132250)",
        "(-0.208560, 1.312223, 0.133962)",
        "(-0.207664, 1.321376, 0.135866)",
        "(-0.207186, 1.325877, 0.136875)",
        "(-0.206176, 1.334776, 0.138915)",
        "(-0.205365, 1.343760, 0.140968)",
        "(-0.204713, 1.352498, 0.142910)",
        "(-0.204114, 1.360617, 0.144638)",
        "(-0.203855, 1.364486, 0.145401)",
        "(-0.203259, 1.372103, 0.146906)",
        "(-0.202718, 1.379616, 0.148322)",
        "(-0.202127, 1.386875, 0.149602)",
        "(-0.201412, 1.393533, 0.150465)",
        "(-0.201412, 1.393533, 0.150465)",
        "(-0.199687, 1.402587, 0.151445)",
        "(-0.198675, 1.408656, 0.151941)",
        "(-0.197915, 1.414866, 0.152246)",
        "(-0.197344, 1.421144, 0.152667)",
        "(-0.197009, 1.424183, 0.153009)",
        "(-0.196088, 1.430031, 0.153890)",
        "(-0.194982, 1.435470, 0.154791)",
        "(-0.194000, 1.440973, 0.155665)",
        "(-0.194000, 1.440973, 0.155665)",
        "(-0.193292, 1.449211, 0.156904)",
        "(-0.192688, 1.454152, 0.157788)",
        "(-0.191796, 1.458686, 0.158681)",
        "(-0.190785, 1.463017, 0.159549)",
        "(-0.189766, 1.467370, 0.160188)",
        "(-0.189766, 1.467370, 0.160188)",
        "(-0.188565, 1.473979, 0.160813)",
        "(-0.187693, 1.478284, 0.161179)",
        "(-0.186632, 1.482228, 0.161372)",
        "(-0.185302, 1.485788, 0.161382)",
        "(-0.184472, 1.487347, 0.161346)",
        "(-0.182658, 1.490333, 0.161328)",
        "(-0.180796, 1.493036, 0.161266)",
        "(-0.179308, 1.495871, 0.161249)",
        "(-0.177761, 1.498514, 0.161392)",
        "(-0.176870, 1.499628, 0.161391)",
        "(-0.174958, 1.501633, 0.161164)",
        "(-0.173034, 1.503436, 0.160785)",
        "(-0.171335, 1.505263, 0.160217)",
        "(-0.169822, 1.506959, 0.159277)",
        "(-0.169101, 1.507742, 0.158698)",
        "(-0.167549, 1.509110, 0.157468)",
        "(-0.166176, 1.510293, 0.156060)",
        "(-0.165083, 1.511435, 0.154304)",
        "(-0.163996, 1.511898, 0.152003)",
        "(-0.163388, 1.512117, 0.150902)",
        "(-0.161984, 1.511985, 0.148352)",
        "(-0.160439, 1.511800, 0.145808)",
        "(-0.158846, 1.511804, 0.143437)",
        "(-0.157290, 1.511843, 0.140990)",
        "(-0.156518, 1.511813, 0.139723)",
        "(-0.154931, 1.511856, 0.137298)",
        "(-0.153619, 1.512049, 0.134888)",
        "(-0.152512, 1.512322, 0.132518)",
        "(-0.151575, 1.512613, 0.130308)",
        "(-0.151098, 1.512787, 0.129287)",
        "(-0.150034, 1.512978, 0.127362)",
        "(-0.148975, 1.512942, 0.125328)",
        "(-0.148217, 1.512854, 0.123169)",
        "(-0.147483, 1.512984, 0.121425)",
        "(-0.147250, 1.513152, 0.120673)",
        "(-0.147045, 1.513575, 0.119475)",
        "(-0.146882, 1.513959, 0.118383)",
        "(-0.146667, 1.513865, 0.117437)",
        "(-0.146359, 1.513751, 0.116459)",
        "(-0.146213, 1.513709, 0.116261)",
        "(-0.145689, 1.513577, 0.116299)",
        "(-0.144729, 1.513151, 0.116794)",
        "(-0.143881, 1.512590, 0.117617)",
        "(-0.143204, 1.511858, 0.118369)",
        "(-0.142937, 1.511500, 0.118848)",
        "(-0.142341, 1.510741, 0.120023)",
        "(-0.141550, 1.509852, 0.121168)",
        "(-0.140693, 1.509012, 0.122287)",
        "(-0.140066, 1.508361, 0.123118)",
        "(-0.139721, 1.508053, 0.123308)",
        "(-0.138836, 1.507304, 0.123411)",
        "(-0.137931, 1.506860, 0.123337)",
        "(-0.137218, 1.506729, 0.123102)",
        "(-0.136921, 1.506821, 0.122770)",
        "(-0.136952, 1.506911, 0.122579)",
        "(-0.137100, 1.507074, 0.121874)",
        "(-0.137418, 1.507186, 0.121311)",
        "(-0.137443, 1.507096, 0.120735)",
        "(-0.137243, 1.506798, 0.120172)",
        "(-0.137064, 1.506608, 0.119950)",
        "(-0.136704, 1.506258, 0.119492)",
        "(-0.136370, 1.505929, 0.119194)",
        "(-0.136089, 1.505799, 0.118890)",
        "(-0.135917, 1.505818, 0.118519)",
        "(-0.135941, 1.505921, 0.118300)",
        "(-0.135978, 1.506158, 0.117960)",
        "(-0.135875, 1.506379, 0.117802)",
        "(-0.135616, 1.506803, 0.117547)",
        "(-0.135488, 1.507374, 0.117403)",
        "(-0.135452, 1.507854, 0.117197)",
        "(-0.135450, 1.508330, 0.116907)",
        "(-0.135414, 1.509066, 0.116354)",
        "(-0.135395, 1.509803, 0.115766)",
        "(-0.135270, 1.510565, 0.115480)",
        "(-0.135312, 1.510769, 0.115451)",
        "(-0.135351, 1.511512, 0.115214)",
        "(-0.135430, 1.512092, 0.115073)",
        "(-0.135574, 1.512652, 0.114900)",
        "(-0.135755, 1.513207, 0.114658)",
        "(-0.135772, 1.513254, 0.114607)",
        "(-0.135829, 1.513579, 0.114479)",
        "(-0.135860, 1.513849, 0.114562)",
        "(-0.135774, 1.514100, 0.114640)",
        "(-0.135474, 1.514557, 0.114691)",
        "(-0.135440, 1.514756, 0.114713)",
        "(-0.135367, 1.515414, 0.114912)",
        "(-0.135165, 1.516244, 0.115358)",
        "(-0.134870, 1.517396, 0.116240)",
        "(-0.134510, 1.519369, 0.118000)",
        "(-0.134287, 1.520656, 0.119196)",
        "(-0.133816, 1.523595, 0.121892)",
        "(-0.133442, 1.527145, 0.124895)",
        "(-0.133116, 1.531117, 0.128288)",
        "(-0.132977, 1.535694, 0.132295)",
        "(-0.132969, 1.538147, 0.134449)",
        "(-0.133118, 1.543379, 0.139068)",
        "(-0.133594, 1.548963, 0.143936)",
        "(-0.134285, 1.554611, 0.148871)",
        "(-0.135374, 1.560363, 0.153877)",
        "(-0.135929, 1.563179, 0.156433)",
        "(-0.136975, 1.568667, 0.161444)",
        "(-0.137998, 1.573796, 0.166273)",
        "(-0.138995, 1.578485, 0.170993)",
        "(-0.139978, 1.582695, 0.175444)",
        "(-0.140476, 1.584636, 0.177581)",
        "(-0.141475, 1.588114, 0.181642)",
        "(-0.142349, 1.591139, 0.185643)",
        "(-0.142684, 1.592413, 0.187698)",
        "(-0.143779, 1.596112, 0.193997)",
        "(-0.144196, 1.597204, 0.196095)",
        "(-0.144987, 1.599114, 0.200199)",
        "(-0.145593, 1.600602, 0.204128)",
        "(-0.146217, 1.601771, 0.207985)",
        "(-0.146866, 1.602542, 0.211870)",
        "(-0.147103, 1.602721, 0.213800)",
        "(-0.147507, 1.602707, 0.217672)",
        "(-0.147853, 1.602085, 0.221468)",
        "(-0.148020, 1.600820, 0.225342)",
        "(-0.148030, 1.598859, 0.229307)",
        "(-0.147983, 1.597667, 0.231328)",
        "(-0.147846, 1.594965, 0.235596)",
        "(-0.147550, 1.591706, 0.239851)",
        "(-0.147333, 1.587849, 0.243983)",
        "(-0.146979, 1.583297, 0.248040)",
        "(-0.146740, 1.580800, 0.249958)",
        "(-0.146078, 1.575266, 0.253803)",
        "(-0.145475, 1.569064, 0.257370)",
        "(-0.144904, 1.562518, 0.260510)",
        "(-0.144240, 1.555511, 0.263099)",
        "(-0.143902, 1.551974, 0.264322)",
        "(-0.143205, 1.544848, 0.266400)",
        "(-0.142860, 1.537794, 0.268146)",
        "(-0.142982, 1.530819, 0.269511)",
        "(-0.143192, 1.523786, 0.270119)",
        "(-0.143186, 1.520166, 0.270046)",
        "(-0.142860, 1.512825, 0.269256)",
        "(-0.142567, 1.509262, 0.268627)",
        "(-0.142164, 1.499032, 0.267025)",
        "(-0.142132, 1.492816, 0.265523)",
        "(-0.142068, 1.489700, 0.264485)",
        "(-0.142010, 1.483524, 0.261865)",
        "(-0.142323, 1.477476, 0.258726)",
        "(-0.142786, 1.471461, 0.255274)",
        "(-0.143062, 1.465534, 0.251520)",
        "(-0.143196, 1.462654, 0.249561)",
        "(-0.143456, 1.457151, 0.245523)",
        "(-0.143860, 1.451719, 0.241272)",
        "(-0.144468, 1.446386, 0.236592)",
        "(-0.145051, 1.441266, 0.231704)",
        "(-0.145361, 1.438816, 0.229066)",
        "(-0.145806, 1.433813, 0.223494)",
        "(-0.145957, 1.428691, 0.217444)",
        "(-0.146095, 1.423861, 0.211455)",
        "(-0.146041, 1.419477, 0.205439)",
        "(-0.145807, 1.417329, 0.202108)",
        "(-0.144973, 1.412909, 0.194949)",
        "(-0.143850, 1.409247, 0.188105)",
        "(-0.142787, 1.406708, 0.181619)",
        "(-0.141413, 1.405056, 0.174887)",
        "(-0.140586, 1.404527, 0.171320)",
        "(-0.139325, 1.404345, 0.164049)",
        "(-0.138398, 1.405505, 0.156891)",
        "(-0.137654, 1.407760, 0.149746)",
        "(-0.137184, 1.410943, 0.142600)",
        "(-0.136932, 1.412864, 0.139089)",
        "(-0.136225, 1.417233, 0.132376)",
        "(-0.135397, 1.422377, 0.126046)",
        "(-0.134852, 1.428279, 0.120048)",
        "(-0.135078, 1.435211, 0.114507)",
        "(-0.135283, 1.438829, 0.111943)",
        "(-0.135818, 1.446602, 0.107380)",
        "(-0.136158, 1.454730, 0.103444)",
        "(-0.136147, 1.462874, 0.099968)",
        "(-0.136471, 1.471288, 0.096910)",
        "(-0.136713, 1.475461, 0.095416)",
        "(-0.137726, 1.483995, 0.092873)",
        "(-0.138341, 1.492261, 0.090814)",
        "(-0.138559, 1.500329, 0.089148)",
        "(-0.139195, 1.508587, 0.087940)",
        "(-0.139585, 1.512734, 0.087423)",
        "(-0.140403, 1.520965, 0.086596)",
        "(-0.141195, 1.528412, 0.086096)",
        "(-0.141548, 1.535817, 0.086083)",
        "(-0.141548, 1.535817, 0.086083)",
        "(-0.141717, 1.546657, 0.086357)",
        "(-0.142284, 1.553835, 0.086672)",
        "(-0.142518, 1.560530, 0.087194)",
        "(-0.142186, 1.566832, 0.088233)",
        "(-0.141535, 1.572871, 0.089761)",
        "(-0.141298, 1.575883, 0.090617)",
        "(-0.141107, 1.581683, 0.092544)",
        "(-0.141022, 1.587226, 0.094739)",
        "(-0.141029, 1.592653, 0.097317)",
        "(-0.140835, 1.597777, 0.100342)",
        "(-0.140610, 1.600205, 0.102093)",
        "(-0.140133, 1.604962, 0.105891)",
        "(-0.139773, 1.609429, 0.109972)",
        "(-0.139523, 1.613639, 0.114213)",
        "(-0.139514, 1.617713, 0.118602)",
        "(-0.139564, 1.619675, 0.120900)",
        "(-0.139638, 1.623320, 0.125635)",
        "(-0.139959, 1.626479, 0.130518)",
        "(-0.140559, 1.629284, 0.135728)",
        "(-0.141074, 1.631563, 0.141212)",
        "(-0.141292, 1.632412, 0.144020)",
        "(-0.141760, 1.633638, 0.149629)",
        "(-0.142241, 1.634205, 0.155150)",
        "(-0.142766, 1.634147, 0.160765)",
        "(-0.143450, 1.633530, 0.166250)",
        "(-0.143772, 1.632927, 0.169022)",
        "(-0.144306, 1.631317, 0.174608)",
        "(-0.144887, 1.629143, 0.180147)",
        "(-0.145161, 1.626525, 0.185710)",
        "(-0.145249, 1.623466, 0.191330)",
        "(-0.145241, 1.621828, 0.194049)",
        "(-0.145040, 1.618130, 0.199181)",
        "(-0.144789, 1.614029, 0.204124)",
        "(-0.144651, 1.609741, 0.208962)",
        "(-0.144673, 1.605183, 0.213717)",
        "(-0.144604, 1.602765, 0.216080)",
        "(-0.144451, 1.597783, 0.220615)",
        "(-0.144047, 1.592561, 0.224894)",
        "(-0.143302, 1.586941, 0.228945)",
        "(-0.142652, 1.581296, 0.232812)",
        "(-0.142363, 1.578495, 0.234726)",
        "(-0.141777, 1.572712, 0.238329)",
        "(-0.141274, 1.566676, 0.241795)",
        "(-0.141032, 1.560881, 0.244861)",
        "(-0.140631, 1.554919, 0.247323)",
        "(-0.140484, 1.551850, 0.248431)",
        "(-0.140466, 1.545807, 0.250264)",
        "(-0.140550, 1.539703, 0.251153)",
        "(-0.140385, 1.533336, 0.251449)",
        "(-0.140338, 1.527074, 0.251495)",
        "(-0.140436, 1.524065, 0.251319)",
        "(-0.140575, 1.517826, 0.250451)",
        "(-0.140481, 1.510993, 0.248810)",
        "(-0.140505, 1.503995, 0.246637)",
        "(-0.140851, 1.496968, 0.243975)",
        "(-0.140994, 1.493263, 0.242512)",
        "(-0.141064, 1.485757, 0.239377)",
        "(-0.140927, 1.478470, 0.235927)",
        "(-0.140400, 1.471232, 0.232091)",
        "(-0.139794, 1.464011, 0.228131)",
        "(-0.139631, 1.460577, 0.226086)",
        "(-0.139235, 1.454179, 0.221841)",
        "(-0.138456, 1.447963, 0.217314)",
        "(-0.137462, 1.442196, 0.212540)",
        "(-0.136504, 1.437054, 0.207972)",
        "(-0.136116, 1.434767, 0.205723)",
        "(-0.135582, 1.430780, 0.200897)",
        "(-0.135102, 1.427269, 0.195396)",
        "(-0.134769, 1.424174, 0.189724)",
        "(-0.134624, 1.422200, 0.184500)",
        "(-0.134600, 1.421415, 0.182044)",
        "(-0.134624, 1.420727, 0.177404)",
        "(-0.134496, 1.420372, 0.172655)",
        "(-0.134614, 1.420834, 0.167917)",
        "(-0.134610, 1.421825, 0.163608)",
        "(-0.134516, 1.422508, 0.161579)",
        "(-0.134342, 1.424256, 0.157528)",
        "(-0.134154, 1.426374, 0.153553)",
        "(-0.134007, 1.429093, 0.149922)",
        "(-0.133921, 1.432246, 0.146580)",
        "(-0.133899, 1.434063, 0.145111)",
        "(-0.133844, 1.437915, 0.142398)",
        "(-0.133854, 1.442215, 0.140007)",
        "(-0.133864, 1.446992, 0.137941)",
        "(-0.133835, 1.452088, 0.136059)",
        "(-0.133782, 1.454778, 0.135266)",
        "(-0.133597, 1.460198, 0.133766)",
        "(-0.133464, 1.465910, 0.132541)",
        "(-0.133522, 1.471767, 0.131393)",
        "(-0.133726, 1.477797, 0.130435)",
        "(-0.133775, 1.480849, 0.130037)",
        "(-0.133739, 1.486927, 0.129304)",
        "(-0.133512, 1.493174, 0.128661)",
        "(-0.133225, 1.499549, 0.128177)",
        "(-0.132877, 1.506149, 0.127983)",
        "(-0.132787, 1.509524, 0.127944)",
        "(-0.132602, 1.516353, 0.127950)",
        "(-0.132347, 1.523231, 0.128081)",
        "(-0.132063, 1.530050, 0.128314)",
        "(-0.131968, 1.536927, 0.128761)",
        "(-0.132092, 1.540404, 0.128998)",
        "(-0.132214, 1.547142, 0.129499)",
        "(-0.132175, 1.553526, 0.130173)",
        "(-0.132002, 1.559662, 0.131050)",
        "(-0.131802, 1.565551, 0.132217)",
        "(-0.131807, 1.568380, 0.132874)",
        "(-0.132009, 1.573811, 0.134192)",
        "(-0.132412, 1.578911, 0.135704)",
        "(-0.132922, 1.583809, 0.137438)",
        "(-0.133523, 1.588506, 0.139687)",
        "(-0.133765, 1.590796, 0.140863)",
        "(-0.134075, 1.595000, 0.143627)",
        "(-0.134218, 1.598793, 0.146667)",
        "(-0.134526, 1.602297, 0.149949)",
        "(-0.134938, 1.605465, 0.153431)",
        "(-0.135220, 1.606907, 0.155205)",
        "(-0.135810, 1.609470, 0.158830)",
        "(-0.136470, 1.611674, 0.162711)",
        "(-0.137301, 1.613519, 0.166641)",
        "(-0.137925, 1.614784, 0.170499)",
        "(-0.138201, 1.615200, 0.172438)",
        "(-0.138903, 1.615892, 0.176215)",
        "(-0.139727, 1.616162, 0.180048)",
        "(-0.140439, 1.615861, 0.183835)",
        "(-0.141037, 1.614999, 0.187712)",
        "(-0.141363, 1.614457, 0.189530)",
        "(-0.141919, 1.612974, 0.193092)",
        "(-0.142074, 1.610881, 0.196446)",
        "(-0.141950, 1.608138, 0.199669)",
        "(-0.141886, 1.605185, 0.203156)",
        "(-0.141859, 1.603660, 0.204996)",
        "(-0.141613, 1.600300, 0.208516)",
        "(-0.141029, 1.596359, 0.211812)",
        "(-0.140519, 1.592014, 0.214979)",
        "(-0.140095, 1.587569, 0.218012)",
        "(-0.139809, 1.585245, 0.219554)",
        "(-0.139437, 1.580424, 0.222307)",
        "(-0.139273, 1.575293, 0.224467)",
        "(-0.139076, 1.569725, 0.226077)",
        "(-0.139065, 1.563935, 0.227358)",
        "(-0.139161, 1.561004, 0.227957)",
        "(-0.139215, 1.554948, 0.228938)",
        "(-0.139004, 1.548429, 0.229458)",
        "(-0.138945, 1.541714, 0.229369)",
        "(-0.138934, 1.534801, 0.228850)",
        "(-0.138899, 1.531321, 0.228412)",
        "(-0.138850, 1.524383, 0.227282)",
        "(-0.138801, 1.517505, 0.225667)",
        "(-0.138790, 1.510550, 0.223630)",
        "(-0.138696, 1.503762, 0.221160)",
        "(-0.138579, 1.500473, 0.219736)",
        "(-0.138245, 1.493969, 0.216733)",
        "(-0.137869, 1.487777, 0.213602)",
        "(-0.137680, 1.482119, 0.210222)",
        "(-0.137589, 1.476671, 0.206355)",
        "(-0.137532, 1.473933, 0.204289)",
        "(-0.137568, 1.468723, 0.199983)",
        "(-0.137769, 1.463999, 0.195624)",
        "(-0.137747, 1.459558, 0.190991)",
        "(-0.137655, 1.455401, 0.186337)",
        "(-0.137684, 1.453461, 0.184036)",
        "(-0.137958, 1.450007, 0.179556)",
        "(-0.138217, 1.447163, 0.175322)",
        "(-0.138264, 1.444468, 0.170797)",
        "(-0.138086, 1.441759, 0.165799)",
        "(-0.137970, 1.440538, 0.163373)",
        "(-0.137801, 1.438653, 0.158773)",
        "(-0.137574, 1.437578, 0.154360)",
        "(-0.137300, 1.436704, 0.149747)",
        "(-0.137158, 1.436229, 0.144962)",
        "(-0.137143, 1.436147, 0.142580)",
        "(-0.137286, 1.436468, 0.138099)",
        "(-0.137641, 1.437261, 0.133926)",
        "(-0.138278, 1.438372, 0.129820)",
        "(-0.138824, 1.439847, 0.125854)",
        "(-0.139099, 1.440797, 0.123959)",
        "(-0.139705, 1.443198, 0.120419)",
        "(-0.140364, 1.446258, 0.117291)",
        "(-0.141030, 1.449887, 0.114520)",
        "(-0.141601, 1.453968, 0.112143)",
        "(-0.141821, 1.456232, 0.111138)",
        "(-0.142169, 1.460964, 0.109242)",
        "(-0.142382, 1.466063, 0.107519)",
        "(-0.142638, 1.471663, 0.106131)",
        "(-0.142831, 1.477530, 0.104966)",
        "(-0.142985, 1.480595, 0.104442)",
        "(-0.143308, 1.486857, 0.103506)",
        "(-0.143508, 1.493414, 0.102933)",
        "(-0.143565, 1.500174, 0.102588)",
        "(-0.143961, 1.507179, 0.102442)",
        "(-0.144352, 1.510780, 0.102468)",
        "(-0.144911, 1.517774, 0.102502)",
        "(-0.145436, 1.524713, 0.102729)",
        "(-0.145590, 1.531510, 0.103204)",
        "(-0.145697, 1.538023, 0.103838)",
        "(-0.145898, 1.541247, 0.104230)",
        "(-0.146382, 1.547529, 0.105331)",
        "(-0.146743, 1.553415, 0.106536)",
        "(-0.147194, 1.558998, 0.108035)",
        "(-0.147194, 1.558998, 0.108035)",
        "(-0.148268, 1.567186, 0.110726)",
        "(-0.148966, 1.572374, 0.112860)",
        "(-0.149709, 1.577192, 0.115145)",
        "(-0.150396, 1.581858, 0.117606)",
        "(-0.150396, 1.581858, 0.117606)",
        "(-0.151191, 1.588797, 0.122002)",
        "(-0.151508, 1.593321, 0.125496)",
        "(-0.151871, 1.597649, 0.129186)",
        "(-0.152034, 1.599650, 0.131109)",
        "(-0.152374, 1.605463, 0.137225)",
        "(-0.152410, 1.607268, 0.139523)",
        "(-0.152536, 1.610612, 0.144219)",
        "(-0.152848, 1.613479, 0.148995)",
        "(-0.153236, 1.615729, 0.153586)",
        "(-0.153236, 1.615729, 0.153586)",
        "(-0.154058, 1.617828, 0.160328)",
        "(-0.154393, 1.618477, 0.164890)",
        "(-0.154475, 1.618495, 0.169508)",
        "(-0.154435, 1.617945, 0.174109)",
        "(-0.154435, 1.617945, 0.174109)",
        "(-0.154449, 1.615870, 0.180833)",
        "(-0.154507, 1.613707, 0.185359)",
        "(-0.154332, 1.610886, 0.189976)",
        "(-0.153922, 1.607507, 0.194494)",
        "(-0.153451, 1.603768, 0.198925)",
        "(-0.153122, 1.601722, 0.201126)",
        "(-0.152149, 1.597252, 0.205533)",
        "(-0.151153, 1.592417, 0.209760)",
        "(-0.150034, 1.587331, 0.213698)",
        "(-0.148750, 1.581888, 0.217182)",
        "(-0.148268, 1.579130, 0.218782)",
        "(-0.147616, 1.573585, 0.221678)",
        "(-0.146896, 1.567876, 0.224058)",
        "(-0.145989, 1.561796, 0.225826)",
        "(-0.145131, 1.555609, 0.227231)",
        "(-0.144666, 1.552457, 0.227836)",
        "(-0.143720, 1.546221, 0.228781)",
        "(-0.142753, 1.539959, 0.229412)",
        "(-0.141707, 1.533778, 0.229625)",
        "(-0.140835, 1.527645, 0.229672)",
        "(-0.140541, 1.524646, 0.229523)",
        "(-0.139901, 1.518769, 0.228873)",
        "(-0.138944, 1.512745, 0.227695)",
        "(-0.138043, 1.506739, 0.226148)",
        "(-0.137511, 1.501104, 0.224509)",
        "(-0.137361, 1.498449, 0.223587)",
        "(-0.137055, 1.493176, 0.221588)",
        "(-0.136742, 1.487856, 0.219073)",
        "(-0.136482, 1.482526, 0.216062)",
        "(-0.136375, 1.477325, 0.212965)",
        "(-0.136350, 1.474775, 0.211397)",
        "(-0.136217, 1.469618, 0.208027)",
        "(-0.135879, 1.464279, 0.204205)",
        "(-0.135627, 1.459080, 0.200337)",
        "(-0.135581, 1.454069, 0.196367)",
        "(-0.135481, 1.451807, 0.194461)",
        "(-0.135124, 1.447431, 0.190538)",
        "(-0.134608, 1.443074, 0.186402)",
        "(-0.134325, 1.439026, 0.182145)",
        "(-0.134338, 1.435620, 0.177908)",
        "(-0.134312, 1.434070, 0.175773)",
        "(-0.134230, 1.431159, 0.171364)",
        "(-0.134044, 1.428529, 0.166831)",
        "(-0.133947, 1.426221, 0.162204)",
        "(-0.133940, 1.424193, 0.157555)",
        "(-0.133914, 1.423326, 0.155261)",
        "(-0.133829, 1.422026, 0.150754)",
        "(-0.133672, 1.421394, 0.146470)",
        "(-0.133465, 1.421294, 0.142327)",
        "(-0.133465, 1.421294, 0.142327)",
        "(-0.133521, 1.422400, 0.136122)",
        "(-0.133506, 1.424039, 0.132436)",
        "(-0.133478, 1.426473, 0.129036)",
        "(-0.133380, 1.429742, 0.125840)",
        "(-0.133187, 1.433550, 0.122709)",
        "(-0.133102, 1.435701, 0.121210)",
        "(-0.132895, 1.440776, 0.118655)",
        "(-0.132586, 1.446858, 0.116593)",
        "(-0.132334, 1.453886, 0.114827)",
        "(-0.132291, 1.457735, 0.114000)",
        "(-0.132180, 1.465625, 0.112381)",
        "(-0.132173, 1.474146, 0.110978)",
        "(-0.132413, 1.483182, 0.109681)",
        "(-0.132611, 1.492323, 0.108307)",
        "(-0.132611, 1.492323, 0.108307)",
        "(-0.132771, 1.506033, 0.106133)",
        "(-0.133284, 1.515232, 0.104733)",
        "(-0.133767, 1.524178, 0.103492)",
        "(-0.133835, 1.532743, 0.102450)",
        "(-0.133660, 1.540825, 0.101525)",
        "(-0.133853, 1.544778, 0.101047)",
        "(-0.134460, 1.552337, 0.100356)",
        "(-0.134721, 1.559326, 0.099809)",
        "(-0.134858, 1.565881, 0.099398)",
        "(-0.135114, 1.572226, 0.099400)",
        "(-0.135335, 1.575359, 0.099515)",
        "(-0.135784, 1.581311, 0.100071)",
        "(-0.136130, 1.586825, 0.101033)",
        "(-0.136515, 1.591987, 0.102465)",
        "(-0.137081, 1.596802, 0.104661)",
        "(-0.137338, 1.599106, 0.105962)",
        "(-0.137526, 1.603221, 0.108967)",
        "(-0.137473, 1.606689, 0.112223)",
        "(-0.137693, 1.609597, 0.115790)",
        "(-0.138156, 1.612052, 0.119628)",
        "(-0.138370, 1.613024, 0.121623)",
        "(-0.138712, 1.614359, 0.125854)",
        "(-0.138910, 1.615098, 0.130330)",
        "(-0.139033, 1.615436, 0.135214)",
        "(-0.139147, 1.615281, 0.140419)",
        "(-0.139091, 1.614906, 0.143084)",
        "(-0.138723, 1.613736, 0.148389)",
        "(-0.138548, 1.612038, 0.153792)",
        "(-0.138391, 1.610008, 0.159238)",
        "(-0.138072, 1.607581, 0.164568)",
        "(-0.137854, 1.606212, 0.167189)",
        "(-0.137255, 1.603011, 0.172155)",
        "(-0.136792, 1.599441, 0.176988)",
        "(-0.136652, 1.595656, 0.181761)",
        "(-0.136268, 1.591408, 0.186112)",
        "(-0.135992, 1.589064, 0.188105)",
        "(-0.135446, 1.584089, 0.191920)",
        "(-0.134986, 1.579238, 0.195610)",
        "(-0.134206, 1.574219, 0.198757)",
        "(-0.133460, 1.568997, 0.201384)",
        "(-0.133205, 1.566505, 0.202661)",
        "(-0.132887, 1.561635, 0.205023)",
        "(-0.132756, 1.556843, 0.207107)",
        "(-0.132873, 1.554527, 0.207942)",
        "(-0.132993, 1.547353, 0.209835)",
        "(-0.132986, 1.544732, 0.210022)",
        "(-0.133126, 1.539275, 0.210174)",
        "(-0.133517, 1.533869, 0.210140)",
        "(-0.133612, 1.528315, 0.209471)",
        "(-0.133389, 1.522213, 0.208187)",
        "(-0.133382, 1.518993, 0.207335)",
        "(-0.133452, 1.512657, 0.205426)",
        "(-0.133316, 1.506112, 0.202980)",
        "(-0.133045, 1.499419, 0.200122)",
        "(-0.132777, 1.492850, 0.197034)",
        "(-0.132783, 1.489651, 0.195417)",
        "(-0.132886, 1.483328, 0.192042)",
        "(-0.132643, 1.476942, 0.188136)",
        "(-0.132145, 1.470727, 0.184025)",
        "(-0.131943, 1.465063, 0.180064)",
        "(-0.132033, 1.462494, 0.178107)",
        "(-0.132173, 1.457495, 0.174062)",
        "(-0.131947, 1.452681, 0.169614)",
        "(-0.131670, 1.447991, 0.164839)",
        "(-0.131670, 1.444076, 0.160014)",
        "(-0.131690, 1.442242, 0.157658)",
        "(-0.131771, 1.439298, 0.153069)",
        "(-0.131767, 1.436631, 0.148560)",
        "(-0.131570, 1.434474, 0.143665)",
        "(-0.131570, 1.434474, 0.143665)",
        "(-0.131490, 1.432808, 0.136688)",
        "(-0.131755, 1.433181, 0.132753)",
        "(-0.131985, 1.434424, 0.128938)",
        "(-0.132107, 1.436263, 0.124893)",
        "(-0.132427, 1.439084, 0.120907)",
        "(-0.132605, 1.440748, 0.118930)",
        "(-0.132882, 1.444618, 0.114973)",
        "(-0.133130, 1.449014, 0.111085)",
        "(-0.133440, 1.454224, 0.107511)",
        "(-0.133807, 1.460038, 0.104329)",
        "(-0.133929, 1.463035, 0.102884)",
        "(-0.133957, 1.469065, 0.100263)",
        "(-0.133541, 1.474714, 0.097889)",
        "(-0.132854, 1.480072, 0.095575)",
        "(-0.132609, 1.485816, 0.093759)",
        "(-0.132561, 1.488846, 0.093077)",
        "(-0.132411, 1.495047, 0.092095)",
        "(-0.132301, 1.501417, 0.091447)",
        "(-0.132426, 1.507912, 0.090930)",
        "(-0.132699, 1.514522, 0.090431)",
        "(-0.132848, 1.517875, 0.090254)",
        "(-0.133049, 1.524632, 0.090009)",
        "(-0.133146, 1.531336, 0.089831)",
        "(-0.132931, 1.537804, 0.089585)",
        "(-0.133092, 1.544335, 0.089440)",
        "(-0.133387, 1.547655, 0.089425)",
        "(-0.134181, 1.554222, 0.089463)",
        "(-0.134814, 1.563630, 0.089742)",
        "(-0.134575, 1.566464, 0.090211)",
        "(-0.134626, 1.569238, 0.090562)",
        "(-0.135441, 1.575003, 0.091595)",
        "(-0.136313, 1.580738, 0.093046)",
        "(-0.136951, 1.586227, 0.094928)",
        "(-0.137625, 1.591571, 0.097465)",
        "(-0.138390, 1.596779, 0.100618)",
        "(-0.138768, 1.599203, 0.102303)",
        "(-0.139383, 1.603490, 0.105934)",
        "(-0.139996, 1.607193, 0.109861)",
        "(-0.140729, 1.610546, 0.114039)",
        "(-0.141665, 1.613430, 0.118637)",
        "(-0.142092, 1.614706, 0.120985)",
        "(-0.142932, 1.616714, 0.125740)",
        "(-0.143693, 1.618083, 0.130596)",
        "(-0.144240, 1.618758, 0.135462)",
        "(-0.144711, 1.618770, 0.140285)",
        "(-0.144947, 1.618570, 0.142734)",
        "(-0.145474, 1.617682, 0.147671)",
        "(-0.145845, 1.616241, 0.152598)",
        "(-0.146048, 1.614240, 0.157510)",
        "(-0.146048, 1.614240, 0.157510)",
        "(-0.145806, 1.610052, 0.164655)",
        "(-0.145431, 1.606928, 0.169352)",
        "(-0.144776, 1.603440, 0.173845)",
        "(-0.144045, 1.599587, 0.178047)",
        "(-0.143443, 1.595525, 0.182126)",
        "(-0.143115, 1.593426, 0.184115)",
        "(-0.142381, 1.589194, 0.187995)",
        "(-0.141539, 1.584871, 0.191656)",
        "(-0.140636, 1.580334, 0.195075)",
        "(-0.139833, 1.575695, 0.198266)",
        "(-0.139506, 1.573383, 0.199739)",
        "(-0.138940, 1.568569, 0.202391)",
        "(-0.138503, 1.563729, 0.204720)",
        "(-0.138184, 1.558853, 0.206537)",
        "(-0.138184, 1.558853, 0.206537)",
        "(-0.137400, 1.551126, 0.208420)",
        "(-0.136986, 1.545886, 0.208982)",
        "(-0.136866, 1.540785, 0.209057)",
        "(-0.137005, 1.535542, 0.208798)",
        "(-0.137293, 1.530259, 0.208192)",
        "(-0.137385, 1.527599, 0.207602)",
        "(-0.137313, 1.522124, 0.205814)",
        "(-0.137079, 1.516358, 0.203476)",
        "(-0.137189, 1.510882, 0.200724)",
        "(-0.137418, 1.505818, 0.197929)",
        "(-0.137493, 1.503355, 0.196452)",
        "(-0.137566, 1.498628, 0.193082)",
        "(-0.137468, 1.493838, 0.189191)",
        "(-0.137222, 1.489184, 0.184904)",
        "(-0.137140, 1.484854, 0.180584)",
        "(-0.137094, 1.482851, 0.178375)",
        "(-0.136760, 1.478848, 0.173691)",
        "(-0.136029, 1.474750, 0.168488)",
        "(-0.135303, 1.470964, 0.163446)",
        "(-0.134894, 1.468124, 0.158834)",
        "(-0.134777, 1.466885, 0.156482)",
        "(-0.134380, 1.464458, 0.151418)",
        "(-0.133949, 1.462016, 0.145913)",
        "(-0.133702, 1.460041, 0.140589)",
        "(-0.133838, 1.459015, 0.135970)",
        "(-0.133893, 1.458699, 0.133709)",
        "(-0.133854, 1.458102, 0.128898)",
        "(-0.133621, 1.457376, 0.123791)",
        "(-0.133699, 1.457209, 0.119046)",
        "(-0.133714, 1.457536, 0.114825)",
        "(-0.133607, 1.457799, 0.112801)",
        "(-0.133260, 1.458573, 0.108778)",
        "(-0.132996, 1.460039, 0.104966)",
        "(-0.132630, 1.461910, 0.101349)",
        "(-0.132181, 1.464464, 0.098059)",
        "(-0.131897, 1.466124, 0.096625)",
        "(-0.131454, 1.469822, 0.093849)",
        "(-0.131287, 1.474519, 0.091307)",
        "(-0.130977, 1.479809, 0.089006)",
        "(-0.130554, 1.485826, 0.087034)",
        "(-0.130307, 1.489114, 0.086206)",
        "(-0.129877, 1.496261, 0.084828)",
        "(-0.129736, 1.504292, 0.083698)",
        "(-0.129650, 1.512853, 0.082845)",
        "(-0.129621, 1.521992, 0.082404)",
        "(-0.129468, 1.526702, 0.082321)",
        "(-0.128907, 1.536301, 0.082647)",
        "(-0.128584, 1.546195, 0.083430)",
        "(-0.128500, 1.556122, 0.084390)",
        "(-0.128881, 1.566072, 0.085374)",
        "(-0.129222, 1.571015, 0.085971)",
        "(-0.130279, 1.580716, 0.087341)",
        "(-0.131446, 1.589840, 0.089013)",
        "(-0.132225, 1.597966, 0.090920)",
        "(-0.132637, 1.604860, 0.092950)",
        "(-0.132874, 1.608166, 0.093995)",
        "(-0.133648, 1.613975, 0.096297)",
        "(-0.134329, 1.619143, 0.098869)",
        "(-0.135103, 1.623461, 0.102014)",
        "(-0.135103, 1.623461, 0.102014)",
        "(-0.136341, 1.629126, 0.107309)",
        "(-0.136980, 1.632075, 0.111218)",
        "(-0.137562, 1.634437, 0.115482)",
        "(-0.138430, 1.636021, 0.119872)",
        "(-0.138430, 1.636021, 0.119872)",
        "(-0.139502, 1.636421, 0.126428)",
        "(-0.140154, 1.635269, 0.130854)",
        "(-0.140859, 1.633204, 0.135442)",
        "(-0.141227, 1.631570, 0.137805)",
        "(-0.141227, 1.631570, 0.137805)",
        "(-0.141604, 1.623623, 0.147708)",
        "(-0.141600, 1.618414, 0.153174)",
        "(-0.141844, 1.612927, 0.158875)",
        "(-0.141681, 1.606930, 0.164756)",
        "(-0.141087, 1.600387, 0.170624)",
        "(-0.140727, 1.596994, 0.173478)",
        "(-0.139979, 1.589995, 0.178994)",
        "(-0.139269, 1.582908, 0.184617)",
        "(-0.138589, 1.575827, 0.190100)",
        "(-0.137860, 1.568683, 0.195099)",
        "(-0.137450, 1.565071, 0.197460)",
        "(-0.136676, 1.557834, 0.201719)",
        "(-0.136239, 1.550747, 0.205500)",
        "(-0.136065, 1.543860, 0.208775)",
        "(-0.135652, 1.537027, 0.211298)",
        "(-0.135337, 1.533580, 0.212310)",
        "(-0.134773, 1.526684, 0.213740)",
        "(-0.134600, 1.520098, 0.214213)",
        "(-0.134562, 1.513624, 0.213893)",
        "(-0.134575, 1.507268, 0.212668)",
        "(-0.134581, 1.504192, 0.211838)",
        "(-0.134442, 1.498238, 0.209408)",
        "(-0.134407, 1.492325, 0.206204)",
        "(-0.134798, 1.487000, 0.202461)",
        "(-0.135269, 1.481823, 0.197900)",
        "(-0.135363, 1.479197, 0.195228)",
        "(-0.135359, 1.473812, 0.189135)",
        "(-0.135588, 1.468795, 0.182576)",
        "(-0.136123, 1.464841, 0.176158)",
        "(-0.136534, 1.461588, 0.169725)",
        "(-0.136625, 1.460051, 0.166365)",
        "(-0.136752, 1.457246, 0.159248)",
        "(-0.137079, 1.455222, 0.152152)",
        "(-0.137421, 1.454180, 0.145342)",
        "(-0.137591, 1.453586, 0.138617)",
        "(-0.137629, 1.453418, 0.135285)",
        "(-0.137812, 1.453659, 0.128749)",
        "(-0.138183, 1.454626, 0.122411)",
        "(-0.138479, 1.456622, 0.116748)",
        "(-0.138686, 1.459607, 0.111703)",
        "(-0.138704, 1.461334, 0.109281)",
        "(-0.138501, 1.465372, 0.104728)",
        "(-0.138538, 1.470466, 0.100748)",
        "(-0.138528, 1.476617, 0.097482)",
        "(-0.138307, 1.483554, 0.094519)",
        "(-0.138302, 1.487247, 0.093194)",
        "(-0.138425, 1.495143, 0.090927)",
        "(-0.138630, 1.503475, 0.089019)",
        "(-0.139078, 1.512402, 0.087633)",
        "(-0.139224, 1.521505, 0.086748)",
        "(-0.139181, 1.526179, 0.086819)",
        "(-0.138935, 1.535205, 0.086887)",
        "(-0.138633, 1.543953, 0.087579)",
        "(-0.138787, 1.552407, 0.088752)",
        "(-0.139117, 1.560384, 0.090353)",
        "(-0.139303, 1.564200, 0.091259)",
        "(-0.139556, 1.571252, 0.093485)",
        "(-0.139579, 1.577592, 0.096105)",
        "(-0.140092, 1.583558, 0.099073)",
        "(-0.141013, 1.589235, 0.102621)",
        "(-0.141409, 1.591911, 0.104405)",
        "(-0.142147, 1.596718, 0.108046)",
        "(-0.142753, 1.600890, 0.111849)",
        "(-0.143285, 1.604618, 0.115890)",
        "(-0.143285, 1.604618, 0.115890)",
        "(-0.144361, 1.609221, 0.122589)",
        "(-0.145017, 1.611570, 0.127244)",
        "(-0.145497, 1.613156, 0.131914)",
        "(-0.145974, 1.613929, 0.136666)",
        "(-0.146461, 1.614064, 0.141491)",
        "(-0.146725, 1.613912, 0.143889)",
        "(-0.147295, 1.612925, 0.148607)",
        "(-0.148036, 1.611082, 0.153196)",
        "(-0.148798, 1.608182, 0.157521)",
        "(-0.149207, 1.604604, 0.161659)",
        "(-0.149169, 1.602404, 0.163672)",
        "(-0.149030, 1.597557, 0.167756)",
        "(-0.149086, 1.592101, 0.171915)",
        "(-0.148955, 1.586113, 0.175812)",
        "(-0.148555, 1.579515, 0.179356)",
        "(-0.148328, 1.576059, 0.181039)",
        "(-0.147751, 1.568924, 0.184164)",
        "(-0.147013, 1.561401, 0.186826)",
        "(-0.146156, 1.553570, 0.189188)",
        "(-0.145824, 1.545980, 0.191429)",
        "(-0.145754, 1.542253, 0.192449)",
        "(-0.145588, 1.534567, 0.193937)",
        "(-0.144992, 1.526184, 0.194552)",
        "(-0.144179, 1.517244, 0.194445)",
        "(-0.144179, 1.517244, 0.194445)",
        "(-0.143378, 1.504345, 0.194119)",
        "(-0.142850, 1.495931, 0.193607)",
        "(-0.142136, 1.487424, 0.192490)",
        "(-0.141230, 1.478951, 0.190709)",
        "(-0.140325, 1.470768, 0.188228)",
        "(-0.140038, 1.466952, 0.186875)",
        "(-0.139510, 1.459760, 0.184009)",
        "(-0.138701, 1.453319, 0.180472)",
        "(-0.137631, 1.447348, 0.176521)",
        "(-0.136807, 1.442572, 0.172206)",
        "(-0.136539, 1.440786, 0.169873)",
        "(-0.136050, 1.437956, 0.165089)",
        "(-0.135583, 1.436369, 0.159736)",
        "(-0.135301, 1.435721, 0.153924)",
        "(-0.135259, 1.436094, 0.147783)",
        "(-0.135388, 1.436630, 0.144652)",
        "(-0.135700, 1.438430, 0.138269)",
        "(-0.135812, 1.440910, 0.131866)",
        "(-0.135675, 1.444141, 0.125597)",
        "(-0.135675, 1.444141, 0.125597)",
        "(-0.135525, 1.450426, 0.116985)",
        "(-0.135750, 1.455721, 0.111697)",
        "(-0.135822, 1.461827, 0.106998)",
        "(-0.135742, 1.468655, 0.102984)",
        "(-0.135247, 1.475759, 0.099543)",
        "(-0.134800, 1.479445, 0.098054)",
        "(-0.134271, 1.487062, 0.095256)",
        "(-0.134219, 1.495106, 0.093218)",
        "(-0.134113, 1.503181, 0.091548)",
        "(-0.133926, 1.511015, 0.090139)",
        "(-0.133807, 1.514897, 0.089692)",
        "(-0.133643, 1.522615, 0.089218)",
        "(-0.133965, 1.530357, 0.089437)",
        "(-0.134449, 1.537783, 0.090038)",
        "(-0.134813, 1.544523, 0.090821)",
        "(-0.134945, 1.547701, 0.091283)",
        "(-0.135015, 1.553703, 0.092572)",
        "(-0.135351, 1.559317, 0.094233)",
        "(-0.135814, 1.564810, 0.096192)",
        "(-0.135814, 1.564810, 0.096192)",
        "(-0.136729, 1.572301, 0.099604)",
        "(-0.137095, 1.576835, 0.102269)",
        "(-0.137241, 1.581056, 0.105264)",
        "(-0.137492, 1.585106, 0.108565)",
        "(-0.137492, 1.585106, 0.108565)",
        "(-0.138108, 1.590734, 0.114256)",
        "(-0.138451, 1.594088, 0.118385)",
        "(-0.138511, 1.596999, 0.122897)",
        "(-0.138504, 1.599495, 0.127587)",
        "(-0.138504, 1.599495, 0.127587)",
        "(-0.138741, 1.602256, 0.134441)",
        "(-0.138701, 1.603388, 0.138924)",
        "(-0.138818, 1.604123, 0.143533)",
        "(-0.139154, 1.604548, 0.148246)",
        "(-0.139154, 1.604548, 0.148246)",
        "(-0.139525, 1.604270, 0.155467)",
        "(-0.139566, 1.603624, 0.160367)",
        "(-0.139493, 1.602504, 0.165399)",
        "(-0.139549, 1.601150, 0.170560)",
        "(-0.139549, 1.601150, 0.170560)",
        "(-0.139523, 1.598525, 0.178490)",
        "(-0.139313, 1.596109, 0.183796)",
        "(-0.138791, 1.593211, 0.188451)",
        "(-0.138191, 1.589989, 0.193086)",
        "(-0.137824, 1.588115, 0.195310)",
        "(-0.137132, 1.584070, 0.199637)",
        "(-0.136540, 1.579677, 0.203883)",
        "(-0.136179, 1.575052, 0.208057)",
        "(-0.135725, 1.570112, 0.211840)",
        "(-0.134920, 1.564651, 0.215138)",
        "(-0.134598, 1.561761, 0.216666)",
        "(-0.134252, 1.555945, 0.219715)",
        "(-0.133958, 1.549957, 0.222335)",
        "(-0.133403, 1.543513, 0.224463)",
        "(-0.132911, 1.536706, 0.226247)",
        "(-0.132681, 1.533248, 0.227043)",
        "(-0.132182, 1.526162, 0.228317)",
        "(-0.131631, 1.518864, 0.229151)",
        "(-0.131026, 1.511616, 0.229691)",
        "(-0.130710, 1.504450, 0.229809)",
        "(-0.130676, 1.500932, 0.229719)",
        "(-0.130610, 1.494008, 0.229239)",
        "(-0.130419, 1.487189, 0.228407)",
        "(-0.130195, 1.480689, 0.227192)",
        "(-0.129868, 1.474294, 0.225798)",
        "(-0.129636, 1.471228, 0.224966)",
        "(-0.129226, 1.465363, 0.223223)",
        "(-0.129019, 1.459934, 0.221087)",
        "(-0.128697, 1.454619, 0.218401)",
        "(-0.128557, 1.449730, 0.215225)",
        "(-0.128505, 1.447357, 0.213669)",
        "(-0.128390, 1.443210, 0.210221)",
        "(-0.128050, 1.439313, 0.206414)",
        "(-0.127675, 1.435721, 0.202368)",
        "(-0.127634, 1.432841, 0.198447)",
        "(-0.127688, 1.431664, 0.196475)",
        "(-0.127480, 1.429353, 0.192150)",
        "(-0.126836, 1.427041, 0.187085)",
        "(-0.126183, 1.424931, 0.181521)",
        "(-0.126183, 1.424931, 0.181521)",
        "(-0.125465, 1.423123, 0.172646)",
        "(-0.125120, 1.422792, 0.166680)",
        "(-0.124825, 1.422982, 0.160503)",
        "(-0.124574, 1.423625, 0.154011)",
        "(-0.124574, 1.423625, 0.154011)",
        "(-0.124559, 1.425996, 0.144247)",
        "(-0.124606, 1.428410, 0.137996)",
        "(-0.124811, 1.431490, 0.131991)",
        "(-0.124778, 1.434994, 0.126249)",
        "(-0.124778, 1.434994, 0.126249)",
        "(-0.124546, 1.440981, 0.118101)",
        "(-0.124418, 1.445423, 0.113058)",
        "(-0.124528, 1.450496, 0.108675)",
        "(-0.124719, 1.455951, 0.104783)",
        "(-0.124719, 1.455951, 0.104783)",
        "(-0.124800, 1.464561, 0.099738)",
        "(-0.124686, 1.470524, 0.096879)",
        "(-0.124665, 1.476855, 0.094428)",
        "(-0.124766, 1.483403, 0.092391)",
        "(-0.124766, 1.483403, 0.092391)",
        "(-0.124965, 1.493167, 0.089768)",
        "(-0.125003, 1.499760, 0.088440)",
        "(-0.124989, 1.506286, 0.087342)",
        "(-0.124991, 1.512857, 0.086696)",
        "(-0.124991, 1.512857, 0.086696)",
        "(-0.125213, 1.522844, 0.086583)",
        "(-0.125332, 1.529447, 0.087016)",
        "(-0.125299, 1.535903, 0.087731)",
        "(-0.125516, 1.542290, 0.088727)",
        "(-0.125516, 1.542290, 0.088727)",
        "(-0.126271, 1.552014, 0.091243)",
        "(-0.126490, 1.558263, 0.093414)",
        "(-0.126490, 1.564278, 0.095988)",
        "(-0.126707, 1.570073, 0.098873)",
        "(-0.126707, 1.570073, 0.098873)",
        "(-0.127453, 1.578366, 0.103540)",
        "(-0.127891, 1.583556, 0.106940)",
        "(-0.128243, 1.588505, 0.110825)",
        "(-0.128506, 1.593182, 0.115009)",
        "(-0.128795, 1.597447, 0.119421)",
        "(-0.129028, 1.599450, 0.121712)",
        "(-0.129581, 1.603263, 0.126375)",
        "(-0.130369, 1.606742, 0.131413)",
        "(-0.131359, 1.609784, 0.136718)",
        "(-0.132102, 1.612343, 0.142279)",
        "(-0.132430, 1.613444, 0.145166)",
        "(-0.133069, 1.615238, 0.151134)",
        "(-0.133790, 1.616554, 0.157306)",
        "(-0.134577, 1.617492, 0.163532)",
        "(-0.134577, 1.617492, 0.163532)",
        "(-0.135394, 1.617520, 0.173021)",
        "(-0.136117, 1.616899, 0.179385)",
        "(-0.137005, 1.615613, 0.185480)",
        "(-0.137977, 1.613375, 0.191311)",
        "(-0.138928, 1.610423, 0.197106)",
        "(-0.139304, 1.608553, 0.200002)",
        "(-0.139727, 1.604482, 0.205693)",
        "(-0.139737, 1.599708, 0.211106)",
        "(-0.139576, 1.594033, 0.216104)",
        "(-0.139504, 1.588020, 0.220849)",
        "(-0.139383, 1.584899, 0.223154)",
        "(-0.139043, 1.578256, 0.227474)",
        "(-0.138678, 1.570991, 0.231164)",
        "(-0.138205, 1.563251, 0.234124)",
        "(-0.137546, 1.555205, 0.236627)",
        "(-0.137288, 1.551111, 0.237763)",
        "(-0.136857, 1.543084, 0.240095)",
        "(-0.136268, 1.534952, 0.242081)",
        "(-0.135496, 1.526466, 0.243529)",
        "(-0.134708, 1.517695, 0.244196)",
        "(-0.134263, 1.513294, 0.244214)",
        "(-0.133421, 1.504485, 0.243951)",
        "(-0.132702, 1.495836, 0.243428)",
        "(-0.132702, 1.495836, 0.243428)",
        "(-0.132112, 1.487592, 0.242780)",
        "(-0.131128, 1.475719, 0.240939)",
        "(-0.130657, 1.467843, 0.238733)",
        "(-0.130323, 1.460277, 0.235768)",
        "(-0.130015, 1.452959, 0.232644)",
        "(-0.130015, 1.452959, 0.232644)",
        "(-0.129908, 1.442940, 0.227970)",
        "(-0.129889, 1.436549, 0.224512)",
        "(-0.129771, 1.429950, 0.220315)",
        "(-0.129437, 1.423442, 0.215366)",
        "(-0.128953, 1.417557, 0.210257)",
        "(-0.128645, 1.414933, 0.207738)",
        "(-0.128024, 1.410304, 0.202740)",
        "(-0.127591, 1.406655, 0.197637)",
        "(-0.127236, 1.403713, 0.192029)",
        "(-0.126953, 1.401431, 0.185653)",
        "(-0.126857, 1.400627, 0.182467)",
        "(-0.126690, 1.399549, 0.176112)",
        "(-0.126584, 1.399105, 0.169564)",
        "(-0.126599, 1.399346, 0.163066)",
        "(-0.126786, 1.400244, 0.156584)",
        "(-0.126788, 1.400834, 0.153286)",
        "(-0.126790, 1.402202, 0.146523)",
        "(-0.126899, 1.404056, 0.139818)",
        "(-0.127022, 1.406510, 0.133477)",
        "(-0.127182, 1.409621, 0.127809)",
        "(-0.127282, 1.411386, 0.125202)",
        "(-0.127366, 1.415276, 0.120457)",
        "(-0.127408, 1.419530, 0.116157)",
        "(-0.127544, 1.424285, 0.112543)",
        "(-0.127483, 1.429437, 0.109638)",
        "(-0.127344, 1.432115, 0.108423)",
        "(-0.126828, 1.437567, 0.106272)",
        "(-0.126149, 1.443445, 0.104764)",
        "(-0.125633, 1.449795, 0.103592)",
        "(-0.125633, 1.449795, 0.103592)",
        "(-0.125262, 1.460095, 0.102212)",
        "(-0.125146, 1.467350, 0.101396)",
        "(-0.124900, 1.474800, 0.100705)",
        "(-0.125028, 1.478800, 0.100451)",
        "(-0.125028, 1.478800, 0.100451)",
        "(-0.125639, 1.495172, 0.099666)",
        "(-0.125718, 1.503470, 0.099467)",
        "(-0.125478, 1.511774, 0.099437)",
        "(-0.125451, 1.520092, 0.099565)",
        "(-0.125451, 1.520092, 0.099565)",
        "(-0.126501, 1.532732, 0.100280)",
        "(-0.127154, 1.540780, 0.100921)",
        "(-0.128025, 1.548541, 0.101984)",
        "(-0.128890, 1.555800, 0.103618)",
        "(-0.129451, 1.562514, 0.105656)",
        "(-0.129633, 1.565725, 0.106854)",
        "(-0.129917, 1.571733, 0.109622)",
        "(-0.130381, 1.577444, 0.112887)",
        "(-0.131092, 1.582874, 0.116580)",
        "(-0.131092, 1.582874, 0.116580)",
        "(-0.132348, 1.590168, 0.122994)",
        "(-0.132946, 1.594385, 0.127833)",
        "(-0.133478, 1.598089, 0.133202)",
        "(-0.134126, 1.601359, 0.138861)",
        "(-0.134126, 1.601359, 0.138861)",
        "(-0.135287, 1.605351, 0.148007)",
        "(-0.136127, 1.607455, 0.154483)",
        "(-0.136997, 1.608850, 0.161195)",
        "(-0.138086, 1.609491, 0.168146)",
        "(-0.139219, 1.609551, 0.175221)",
        "(-0.139783, 1.609271, 0.178842)",
        "(-0.140831, 1.608252, 0.186218)",
        "(-0.141779, 1.606481, 0.193692)",
        "(-0.142468, 1.603972, 0.201215)",
        "(-0.142468, 1.603972, 0.201215)",
        "(-0.143015, 1.598872, 0.212140)",
        "(-0.143230, 1.594694, 0.219180)",
        "(-0.143135, 1.589796, 0.225900)",
        "(-0.143082, 1.584597, 0.232463)",
        "(-0.143082, 1.584597, 0.232463)",
        "(-0.143171, 1.576102, 0.241585)",
        "(-0.143021, 1.569833, 0.246945)",
        "(-0.142963, 1.562890, 0.251566)",
        "(-0.142812, 1.555629, 0.255760)",
        "(-0.142812, 1.555629, 0.255760)",
        "(-0.142394, 1.544466, 0.261076)",
        "(-0.142072, 1.536657, 0.263867)",
        "(-0.141709, 1.528472, 0.265832)",
        "(-0.141401, 1.520121, 0.266930)",
        "(-0.141401, 1.520121, 0.266930)",
        "(-0.141501, 1.507473, 0.267029)",
        "(-0.141644, 1.499053, 0.266394)",
        "(-0.141615, 1.490733, 0.265159)",
        "(-0.141705, 1.482647, 0.263502)",
        "(-0.141705, 1.482647, 0.263502)",
        "(-0.142020, 1.470854, 0.259979)",
        "(-0.142174, 1.462882, 0.256764)",
        "(-0.142196, 1.454993, 0.253039)",
        "(-0.142370, 1.447513, 0.249043)",
        "(-0.142370, 1.447513, 0.249043)",
        "(-0.142572, 1.437052, 0.242359)",
        "(-0.142569, 1.430580, 0.237409)",
        "(-0.142580, 1.424734, 0.232260)",
        "(-0.142753, 1.419279, 0.226977)",
        "(-0.142867, 1.416796, 0.224132)",
        "(-0.143037, 1.412014, 0.218182)",
        "(-0.143275, 1.407916, 0.211920)",
        "(-0.143495, 1.404506, 0.205807)",
        "(-0.143774, 1.401983, 0.199810)",
        "(-0.143774, 1.401983, 0.199810)",
        "(-0.143808, 1.398724, 0.190012)",
        "(-0.143832, 1.396898, 0.182996)",
        "(-0.143905, 1.395973, 0.175995)",
        "(-0.143836, 1.395711, 0.169035)",
        "(-0.143836, 1.395711, 0.169035)",
        "(-0.143104, 1.396333, 0.158249)",
        "(-0.142886, 1.398011, 0.151188)",
        "(-0.142796, 1.400620, 0.144482)",
        "(-0.142595, 1.404234, 0.138291)",
        "(-0.142595, 1.404234, 0.138291)",
        "(-0.142338, 1.411056, 0.129582)",
        "(-0.142326, 1.416355, 0.124103)",
        "(-0.142413, 1.422197, 0.118959)",
        "(-0.142225, 1.428251, 0.114014)",
        "(-0.142225, 1.428251, 0.114014)",
        "(-0.141359, 1.437525, 0.107051)",
        "(-0.140858, 1.444270, 0.103021)",
        "(-0.140344, 1.451498, 0.099579)",
        "(-0.139633, 1.458991, 0.096798)",
        "(-0.139633, 1.458991, 0.096798)",
        "(-0.138180, 1.470614, 0.093942)",
        "(-0.136819, 1.478352, 0.092786)",
        "(-0.135191, 1.485955, 0.092213)",
        "(-0.133777, 1.493574, 0.092207)",
        "(-0.133777, 1.493574, 0.092207)",
        "(-0.131972, 1.505049, 0.093385)",
        "(-0.131038, 1.512626, 0.094591)",
        "(-0.130574, 1.520257, 0.096080)",
        "(-0.130766, 1.528065, 0.097973)",
        "(-0.131504, 1.535704, 0.100342)",
        "(-0.131854, 1.539371, 0.101661)",
        "(-0.132395, 1.546390, 0.104528)",
        "(-0.132736, 1.553010, 0.107721)",
        "(-0.132787, 1.559217, 0.111265)",
        "(-0.132787, 1.559217, 0.111265)",
        "(-0.133032, 1.567840, 0.117627)",
        "(-0.133606, 1.573276, 0.122471)",
        "(-0.133982, 1.578277, 0.127737)",
        "(-0.134189, 1.582268, 0.132938)",
        "(-0.134189, 1.582268, 0.132938)",
        "(-0.134856, 1.587572, 0.141675)",
        "(-0.135465, 1.590624, 0.147928)",
        "(-0.136001, 1.593012, 0.154207)",
        "(-0.136662, 1.594766, 0.160720)",
        "(-0.136662, 1.594766, 0.160720)",
        "(-0.137869, 1.596188, 0.170947)",
        "(-0.138397, 1.596232, 0.177568)",
        "(-0.138759, 1.595668, 0.184041)",
        "(-0.139056, 1.594589, 0.190436)",
        "(-0.139056, 1.594589, 0.190436)",
        "(-0.139773, 1.592027, 0.199797)",
        "(-0.140193, 1.589646, 0.205671)",
        "(-0.140499, 1.586744, 0.211447)",
        "(-0.140605, 1.583339, 0.217176)",
        "(-0.140605, 1.583339, 0.217176)",
        "(-0.140605, 1.577371, 0.225251)",
        "(-0.140569, 1.572793, 0.230323)",
        "(-0.140620, 1.567658, 0.234990)",
        "(-0.140624, 1.562166, 0.239272)",
        "(-0.140624, 1.562166, 0.239272)",
        "(-0.140499, 1.553337, 0.245086)",
        "(-0.140447, 1.547189, 0.248545)",
        "(-0.140096, 1.540646, 0.251511)",
        "(-0.139894, 1.533895, 0.254039)",
        "(-0.139846, 1.530394, 0.255004)",
        "(-0.139679, 1.523224, 0.256292)",
        "(-0.139364, 1.515769, 0.256706)",
        "(-0.139013, 1.508144, 0.256546)",
        "(-0.138897, 1.500596, 0.256061)",
        "(-0.138897, 1.500596, 0.256061)",
        "(-0.139382, 1.489607, 0.254628)",
        "(-0.139401, 1.481961, 0.252451)",
        "(-0.138645, 1.473594, 0.249123)",
        "(-0.137862, 1.465200, 0.245456)",
        "(-0.137862, 1.465200, 0.245456)",
        "(-0.137456, 1.454197, 0.239698)",
        "(-0.136528, 1.446887, 0.235364)",
        "(-0.135347, 1.439325, 0.230183)",
        "(-0.134350, 1.431834, 0.224191)",
        "(-0.133353, 1.424573, 0.217765)",
        "(-0.132885, 1.421193, 0.214502)",
        "(-0.132090, 1.415083, 0.208144)",
        "(-0.131637, 1.409885, 0.201939)",
        "(-0.131168, 1.405304, 0.195756)",
        "(-0.131168, 1.405304, 0.195756)",
        "(-0.130258, 1.399581, 0.185913)",
        "(-0.129685, 1.396712, 0.179212)",
        "(-0.129226, 1.394837, 0.172561)",
        "(-0.128784, 1.394117, 0.166172)",
        "(-0.128424, 1.394302, 0.159987)",
        "(-0.128262, 1.394666, 0.156908)",
        "(-0.128112, 1.395779, 0.150675)",
        "(-0.128005, 1.397557, 0.144594)",
        "(-0.127935, 1.399960, 0.138798)",
        "(-0.127935, 1.399960, 0.138798)",
        "(-0.127709, 1.404478, 0.130477)",
        "(-0.127294, 1.408045, 0.125141)",
        "(-0.126717, 1.412420, 0.120236)",
        "(-0.126105, 1.417955, 0.115947)",
        "(-0.126105, 1.417955, 0.115947)",
        "(-0.125013, 1.428425, 0.110670)",
        "(-0.124489, 1.436567, 0.107715)",
        "(-0.124055, 1.445246, 0.105050)",
        "(-0.123688, 1.454305, 0.102633)",
        "(-0.123688, 1.454305, 0.102633)",
        "(-0.123549, 1.468362, 0.099751)",
        "(-0.123595, 1.477768, 0.098275)",
        "(-0.123510, 1.486978, 0.097154)",
        "(-0.123360, 1.496037, 0.096681)",
        "(-0.123360, 1.496037, 0.096681)",
        "(-0.123763, 1.509766, 0.096950)",
        "(-0.124367, 1.518671, 0.097903)",
        "(-0.124754, 1.527052, 0.099254)",
        "(-0.124697, 1.534785, 0.101252)",
        "(-0.124697, 1.534785, 0.101252)",
        "(-0.124971, 1.545528, 0.105338)",
        "(-0.125540, 1.552059, 0.108727)",
        "(-0.125887, 1.557723, 0.112500)",
        "(-0.126183, 1.562752, 0.116693)",
        "(-0.126183, 1.562752, 0.116693)",
        "(-0.126765, 1.569313, 0.123756)",
        "(-0.126788, 1.572843, 0.128815)",
        "(-0.126804, 1.575726, 0.134037)",
        "(-0.126993, 1.578147, 0.139499)",
        "(-0.126993, 1.578147, 0.139499)",
        "(-0.127477, 1.580608, 0.148015)",
        "(-0.127947, 1.581485, 0.153660)",
        "(-0.128291, 1.581473, 0.159320)",
        "(-0.128564, 1.580859, 0.164930)",
        "(-0.128564, 1.580859, 0.164930)",
        "(-0.129025, 1.578258, 0.172811)",
        "(-0.129703, 1.575636, 0.177810)",
        "(-0.130199, 1.572543, 0.182841)",
        "(-0.130380, 1.568854, 0.187793)",
        "(-0.130380, 1.568854, 0.187793)",
        "(-0.130736, 1.562425, 0.194887)",
        "(-0.131044, 1.557606, 0.199356)",
        "(-0.131398, 1.552235, 0.203531)",
        "(-0.131869, 1.546247, 0.207203)",
        "(-0.132174, 1.539748, 0.210398)",
        "(-0.132261, 1.536268, 0.211805)",
        "(-0.132574, 1.529222, 0.214426)",
        "(-0.133092, 1.522057, 0.217022)",
        "(-0.133868, 1.514830, 0.219502)",
        "(-0.133868, 1.514830, 0.219502)",
        "(-0.134915, 1.503449, 0.222432)",
        "(-0.135300, 1.495571, 0.223665)",
        "(-0.135720, 1.487686, 0.224335)",
        "(-0.136109, 1.479767, 0.224553)",
        "(-0.136109, 1.479767, 0.224553)",
        "(-0.136647, 1.468268, 0.223768)",
        "(-0.136925, 1.460807, 0.222430)",
        "(-0.137176, 1.453569, 0.220518)",
        "(-0.137448, 1.446746, 0.218229)",
        "(-0.137448, 1.446746, 0.218229)",
        "(-0.138675, 1.437907, 0.214255)",
        "(-0.139200, 1.432424, 0.210850)",
        "(-0.139316, 1.427011, 0.206839)",
        "(-0.139763, 1.422357, 0.202515)",
        "(-0.140032, 1.420328, 0.200220)",
        "(-0.140477, 1.416550, 0.195428)",
        "(-0.140763, 1.413344, 0.190280)",
        "(-0.140975, 1.410895, 0.184895)",
        "(-0.141257, 1.409337, 0.179097)",
        "(-0.141257, 1.409337, 0.179097)",
        "(-0.141509, 1.408422, 0.169933)",
        "(-0.141813, 1.408929, 0.163460)",
        "(-0.141882, 1.410070, 0.157312)",
        "(-0.141906, 1.411926, 0.151027)",
        "(-0.141906, 1.411926, 0.151027)",
        "(-0.142289, 1.416279, 0.141381)",
        "(-0.142742, 1.419982, 0.134908)",
        "(-0.143160, 1.424137, 0.128583)",
        "(-0.143448, 1.428768, 0.122557)",
        "(-0.143448, 1.428768, 0.122557)",
        "(-0.143933, 1.436546, 0.114210)",
        "(-0.144217, 1.442115, 0.109078)",
        "(-0.144273, 1.447858, 0.104316)",
        "(-0.144094, 1.454065, 0.100244)",
        "(-0.144094, 1.454065, 0.100244)",
        "(-0.144049, 1.464479, 0.095479)",
        "(-0.144118, 1.471821, 0.092965)",
        "(-0.144019, 1.479191, 0.090917)",
        "(-0.143746, 1.486693, 0.089358)",
        "(-0.143746, 1.486693, 0.089358)",
        "(-0.143575, 1.498205, 0.088010)",
        "(-0.143557, 1.505977, 0.087763)",
        "(-0.143426, 1.513654, 0.087913)",
        "(-0.143121, 1.521161, 0.088725)",
        "(-0.142980, 1.524867, 0.089613)",
        "(-0.142687, 1.532283, 0.091377)",
        "(-0.142360, 1.539461, 0.094093)",
        "(-0.141948, 1.546216, 0.097592)",
        "(-0.141433, 1.552425, 0.101727)",
        "(-0.141433, 1.552425, 0.101727)",
        "(-0.140367, 1.560566, 0.108953)",
        "(-0.140313, 1.565461, 0.114486)",
        "(-0.140722, 1.570001, 0.120615)",
        "(-0.141161, 1.573939, 0.127060)",
        "(-0.141161, 1.573939, 0.127060)",
        "(-0.141409, 1.578318, 0.137272)",
        "(-0.141744, 1.580542, 0.144648)",
        "(-0.142332, 1.582311, 0.152445)",
        "(-0.142854, 1.583247, 0.160364)",
        "(-0.142854, 1.583247, 0.160364)",
        "(-0.144063, 1.583174, 0.171801)",
        "(-0.144661, 1.582129, 0.178870)",
        "(-0.145023, 1.580228, 0.185516)",
        "(-0.145169, 1.579036, 0.188725)",
        "(-0.145169, 1.579036, 0.188725)",
        "(-0.145720, 1.572181, 0.204316)",
        "(-0.146051, 1.570082, 0.206772)",
        "(-0.146410, 1.565916, 0.211654)",
        "(-0.146649, 1.561099, 0.215887)",
        "(-0.146649, 1.561099, 0.215887)",
        "(-0.147164, 1.553085, 0.221455)",
        "(-0.147656, 1.547313, 0.224772)",
        "(-0.147923, 1.540845, 0.227457)",
        "(-0.147850, 1.533647, 0.229411)",
        "(-0.147850, 1.533647, 0.229411)",
        "(-0.147238, 1.522334, 0.231927)",
        "(-0.146835, 1.514910, 0.233437)",
        "(-0.146274, 1.507714, 0.234841)",
        "(-0.145568, 1.500504, 0.235752)",
        "(-0.145568, 1.500504, 0.235752)",
        "(-0.144500, 1.489341, 0.235495)",
        "(-0.144041, 1.481971, 0.234532)",
        "(-0.143598, 1.474767, 0.232796)",
        "(-0.142742, 1.467431, 0.230008)",
        "(-0.142742, 1.467431, 0.230008)",
        "(-0.141528, 1.456268, 0.224470)",
        "(-0.141125, 1.449256, 0.220172)",
        "(-0.140715, 1.442800, 0.215335)",
        "(-0.140137, 1.436603, 0.210124)",
        "(-0.140137, 1.436603, 0.210124)",
        "(-0.139110, 1.427845, 0.201594)",
        "(-0.138807, 1.423004, 0.195805)",
        "(-0.138753, 1.419007, 0.189766)",
        "(-0.138429, 1.415184, 0.183273)",
        "(-0.138429, 1.415184, 0.183273)",
        "(-0.137774, 1.410817, 0.172913)",
        "(-0.137690, 1.409338, 0.166003)",
        "(-0.137571, 1.408723, 0.158967)",
        "(-0.137571, 1.408723, 0.158967)",
        "(-0.137375, 1.410013, 0.144392)",
        "(-0.137490, 1.411092, 0.140863)",
        "(-0.137902, 1.414077, 0.134287)",
        "(-0.138513, 1.418117, 0.128164)",
        "(-0.139052, 1.422759, 0.122410)",
        "(-0.139603, 1.428026, 0.117113)",
        "(-0.139881, 1.430952, 0.114699)",
        "(-0.140327, 1.437240, 0.110226)",
        "(-0.140571, 1.444023, 0.106264)",
        "(-0.140571, 1.444023, 0.106264)",
        "(-0.140341, 1.458810, 0.100104)",
        "(-0.140252, 1.462766, 0.098937)",
        "(-0.140179, 1.470846, 0.096865)",
        "(-0.140397, 1.479112, 0.095071)",
        "(-0.140780, 1.487216, 0.093640)",
        "(-0.140913, 1.491152, 0.093080)",
        "(-0.140894, 1.498816, 0.092310)",
        "(-0.140453, 1.506086, 0.092054)",
        "(-0.139757, 1.513086, 0.092378)",
        "(-0.139465, 1.520226, 0.093271)",
        "(-0.139465, 1.520226, 0.093271)",
        "(-0.139252, 1.530678, 0.095948)",
        "(-0.139363, 1.537276, 0.098168)",
        "(-0.139421, 1.543596, 0.100958)",
        "(-0.139277, 1.549531, 0.104195)",
        "(-0.139087, 1.555096, 0.108049)",
        "(-0.139104, 1.557722, 0.110156)",
        "(-0.139120, 1.562746, 0.114687)",
        "(-0.139161, 1.567088, 0.119647)",
        "(-0.139535, 1.570949, 0.124777)",
        "(-0.139535, 1.570949, 0.124777)",
        "(-0.140009, 1.575627, 0.132787)",
        "(-0.139918, 1.577955, 0.138456)",
        "(-0.139602, 1.579792, 0.144588)",
        "(-0.139521, 1.581245, 0.150833)",
        "(-0.139521, 1.581245, 0.150833)",
        "(-0.139960, 1.582701, 0.160568)",
        "(-0.140385, 1.583030, 0.167100)",
        "(-0.140860, 1.582421, 0.173468)",
        "(-0.141396, 1.581054, 0.179758)",
        "(-0.141396, 1.581054, 0.179758)",
        "(-0.142118, 1.577511, 0.188904)",
        "(-0.142355, 1.574289, 0.194931)",
        "(-0.142375, 1.570254, 0.200922)",
        "(-0.142394, 1.565880, 0.206698)",
        "(-0.142394, 1.565880, 0.206698)",
        "(-0.142489, 1.558297, 0.214706)",
        "(-0.142344, 1.552511, 0.219416)",
        "(-0.142212, 1.546221, 0.223578)",
        "(-0.142400, 1.539711, 0.227339)",
        "(-0.142400, 1.539711, 0.227339)",
        "(-0.142871, 1.529906, 0.232289)",
        "(-0.143207, 1.523175, 0.234742)",
        "(-0.143445, 1.516121, 0.236614)",
        "(-0.143501, 1.508894, 0.237995)",
        "(-0.143501, 1.508894, 0.237995)",
        "(-0.144012, 1.498428, 0.239350)",
        "(-0.144544, 1.491701, 0.239546)",
        "(-0.144924, 1.484683, 0.238885)",
        "(-0.145043, 1.477446, 0.237392)",
        "(-0.145043, 1.477446, 0.237392)",
        "(-0.145463, 1.466997, 0.233771)",
        "(-0.145855, 1.460502, 0.230769)",
        "(-0.145976, 1.454297, 0.227004)",
        "(-0.145976, 1.454297, 0.227004)",
        "(-0.145932, 1.448254, 0.222536)",
        "(-0.145922, 1.439679, 0.215130)",
        "(-0.145970, 1.434822, 0.209468)",
        "(-0.145764, 1.430539, 0.203614)",
        "(-0.145564, 1.427326, 0.197880)",
        "(-0.145536, 1.426111, 0.195055)",
        "(-0.145517, 1.424173, 0.189130)",
        "(-0.145412, 1.422750, 0.182720)",
        "(-0.145257, 1.421813, 0.176256)",
        "(-0.145198, 1.421911, 0.170043)",
        "(-0.145198, 1.421911, 0.170043)",
        "(-0.144897, 1.423365, 0.161277)",
        "(-0.144649, 1.425110, 0.155888)",
        "(-0.144403, 1.427787, 0.151171)",
        "(-0.144079, 1.431537, 0.147283)",
        "(-0.144079, 1.431537, 0.147283)",
        "(-0.143483, 1.438477, 0.142447)",
        "(-0.143188, 1.444134, 0.139870)",
        "(-0.142923, 1.450383, 0.137541)",
        "(-0.142670, 1.457139, 0.135341)",
        "(-0.142670, 1.457139, 0.135341)",
        "(-0.142607, 1.468341, 0.132632)",
        "(-0.142901, 1.476696, 0.131292)",
        "(-0.143164, 1.485388, 0.130255)",
        "(-0.143395, 1.494068, 0.129374)",
        "(-0.143395, 1.494068, 0.129374)",
        "(-0.143351, 1.506881, 0.128539)",
        "(-0.142936, 1.515139, 0.128525)",
        "(-0.142532, 1.523428, 0.129032)",
        "(-0.142127, 1.531549, 0.129962)",
        "(-0.141564, 1.539137, 0.131229)",
        "(-0.141213, 1.542678, 0.132057)",
        "(-0.140480, 1.549455, 0.134054)",
        "(-0.139571, 1.555529, 0.136946)",
        "(-0.138300, 1.560933, 0.140738)",
        "(-0.138300, 1.560933, 0.140738)",
        "(-0.136113, 1.567704, 0.147608)",
        "(-0.135282, 1.571522, 0.152687)",
        "(-0.134850, 1.574869, 0.157968)",
        "(-0.134539, 1.577618, 0.163521)",
        "(-0.134539, 1.577618, 0.163521)",
        "(-0.134363, 1.580411, 0.172011)",
        "(-0.134513, 1.581702, 0.177901)",
        "(-0.134821, 1.582339, 0.183816)",
        "(-0.135051, 1.582361, 0.189672)",
        "(-0.135051, 1.582361, 0.189672)",
        "(-0.135504, 1.581244, 0.197928)",
        "(-0.136017, 1.579843, 0.203087)",
        "(-0.136835, 1.577689, 0.207675)",
        "(-0.137599, 1.574746, 0.211546)",
        "(-0.137599, 1.574746, 0.211546)",
        "(-0.138540, 1.568455, 0.216228)",
        "(-0.139340, 1.563667, 0.219112)",
        "(-0.140088, 1.558556, 0.221867)",
        "(-0.140365, 1.555808, 0.223045)",
        "(-0.140800, 1.550093, 0.225099)",
        "(-0.140898, 1.544032, 0.226551)",
        "(-0.140847, 1.537604, 0.227430)",
        "(-0.141091, 1.531121, 0.227936)",
        "(-0.141161, 1.524340, 0.227724)",
        "(-0.141161, 1.524340, 0.227724)",
        "(-0.140874, 1.514100, 0.226632)",
        "(-0.141220, 1.507718, 0.225798)",
        "(-0.141798, 1.501575, 0.224731)",
        "(-0.142257, 1.495420, 0.223098)",
        "(-0.142257, 1.495420, 0.223098)",
        "(-0.142272, 1.485868, 0.219481)",
        "(-0.142195, 1.479783, 0.216944)",
        "(-0.142399, 1.474621, 0.214531)",
        "(-0.142457, 1.469957, 0.212235)",
        "(-0.142457, 1.469957, 0.212235)",
        "(-0.141779, 1.463447, 0.208382)",
        "(-0.141443, 1.459623, 0.205533)",
        "(-0.141299, 1.456595, 0.202446)",
        "(-0.140922, 1.453907, 0.199333)",
        "(-0.140922, 1.453907, 0.199333)",
        "(-0.140745, 1.451295, 0.194904)",
        "(-0.140941, 1.450389, 0.191910)",
        "(-0.140886, 1.449780, 0.188857)",
        "(-0.140878, 1.449850, 0.185857)",
        "(-0.140878, 1.449850, 0.185857)",
        "(-0.141010, 1.451686, 0.182098)",
        "(-0.141417, 1.453367, 0.179832)",
        "(-0.141728, 1.455484, 0.177719)",
        "(-0.141989, 1.458112, 0.175674)",
        "(-0.141989, 1.458112, 0.175674)",
        "(-0.142006, 1.462981, 0.173088)",
        "(-0.142088, 1.467049, 0.171735)",
        "(-0.142036, 1.471761, 0.170576)",
        "(-0.141769, 1.477052, 0.169565)",
        "(-0.141769, 1.477052, 0.169565)",
        "(-0.141743, 1.486278, 0.168107)",
        "(-0.142018, 1.492979, 0.167035)",
        "(-0.142193, 1.499821, 0.165908)",
        "(-0.142321, 1.506830, 0.164854)",
        "(-0.142321, 1.506830, 0.164854)",
        "(-0.142182, 1.517490, 0.163416)",
        "(-0.142417, 1.524859, 0.162380)",
        "(-0.142778, 1.532293, 0.161469)",
        "(-0.143045, 1.539772, 0.161045)",
        "(-0.143045, 1.539772, 0.161045)",
        "(-0.142533, 1.550951, 0.161790)",
        "(-0.141739, 1.557944, 0.162943)",
        "(-0.141200, 1.564602, 0.164426)",
        "(-0.140690, 1.570774, 0.166256)",
        "(-0.140690, 1.570774, 0.166256)",
        "(-0.140337, 1.579146, 0.169597)",
        "(-0.140398, 1.584194, 0.172344)",
        "(-0.140816, 1.588728, 0.175401)",
        "(-0.141513, 1.592560, 0.178636)",
        "(-0.141513, 1.592560, 0.178636)",
        "(-0.142448, 1.596774, 0.183686)",
        "(-0.142660, 1.598682, 0.187342)",
        "(-0.143040, 1.600219, 0.191532)",
        "(-0.143523, 1.601071, 0.195522)",
        "(-0.143523, 1.601071, 0.195522)",
        "(-0.144388, 1.600950, 0.201569)",
        "(-0.144960, 1.600005, 0.205599)",
        "(-0.145592, 1.598324, 0.209641)",
        "(-0.146122, 1.595866, 0.213506)",
        "(-0.146122, 1.595866, 0.213506)",
        "(-0.146428, 1.590569, 0.218722)",
        "(-0.146557, 1.586163, 0.221526)",
        "(-0.146316, 1.580981, 0.223669)",
        "(-0.146105, 1.575189, 0.225316)",
        "(-0.146105, 1.575189, 0.225316)",
        "(-0.145866, 1.565993, 0.226899)",
        "(-0.145311, 1.559213, 0.227349)",
        "(-0.145087, 1.552175, 0.227252)",
        "(-0.144607, 1.544982, 0.226521)",
        "(-0.144149, 1.541228, 0.225946)",
        "(-0.143409, 1.533767, 0.224654)",
        "(-0.143013, 1.526430, 0.223204)",
        "(-0.142721, 1.519131, 0.221494)",
        "(-0.142417, 1.511478, 0.219290)",
        "(-0.142417, 1.511478, 0.219290)",
        "(-0.141899, 1.499533, 0.215112)",
        "(-0.141315, 1.491882, 0.212232)",
        "(-0.140804, 1.484626, 0.209380)",
        "(-0.140495, 1.477839, 0.206510)",
        "(-0.140495, 1.477839, 0.206510)",
        "(-0.139634, 1.468584, 0.202100)",
        "(-0.139088, 1.463030, 0.198540)",
        "(-0.138638, 1.458036, 0.194188)",
        "(-0.138189, 1.453367, 0.189054)",
        "(-0.138189, 1.453367, 0.189054)",
        "(-0.138009, 1.447364, 0.180131)",
        "(-0.138220, 1.444149, 0.173585)",
        "(-0.138534, 1.441345, 0.166382)",
        "(-0.138773, 1.438769, 0.158600)",
        "(-0.138773, 1.438769, 0.158600)",
        "(-0.139106, 1.436164, 0.146982)",
        "(-0.139149, 1.435603, 0.139667)",
        "(-0.139109, 1.436108, 0.132886)",
        "(-0.139068, 1.437652, 0.126572)",
        "(-0.139068, 1.437652, 0.126572)",
        "(-0.138840, 1.441897, 0.118317)",
        "(-0.138891, 1.446008, 0.113697)",
        "(-0.139134, 1.450919, 0.109562)",
        "(-0.139430, 1.456433, 0.105795)",
        "(-0.139430, 1.456433, 0.105795)",
        "(-0.139935, 1.465708, 0.101033)",
        "(-0.140182, 1.472322, 0.098479)",
        "(-0.140146, 1.479074, 0.096308)",
        "(-0.140130, 1.486181, 0.094651)",
        "(-0.140130, 1.486181, 0.094651)",
        "(-0.140225, 1.497612, 0.093406)",
        "(-0.140225, 1.497612, 0.093406)",
        "(-0.140079, 1.509185, 0.093251)",
        "(-0.140267, 1.520810, 0.094032)",
        "(-0.140267, 1.520810, 0.094032)",
        "(-0.141417, 1.532665, 0.096552)",
        "(-0.141797, 1.540131, 0.098946)",
        "(-0.141854, 1.547156, 0.101844)",
        "(-0.142170, 1.553957, 0.105341)",
        "(-0.142170, 1.553957, 0.105341)",
        "(-0.142673, 1.563493, 0.111660)",
        "(-0.142805, 1.569075, 0.116342)",
        "(-0.143168, 1.574152, 0.121467)",
        "(-0.143415, 1.578811, 0.126938)",
        "(-0.143415, 1.578811, 0.126938)",
        "(-0.143933, 1.584743, 0.135802)",
        "(-0.144814, 1.587874, 0.141823)",
        "(-0.145948, 1.590106, 0.147846)",
        "(-0.146859, 1.591482, 0.153897)",
        "(-0.146859, 1.591482, 0.153897)",
        "(-0.147809, 1.591870, 0.162863)",
        "(-0.148249, 1.591099, 0.168614)",
        "(-0.148989, 1.589455, 0.174076)",
        "(-0.149623, 1.587164, 0.179262)",
        "(-0.149623, 1.587164, 0.179262)",
        "(-0.150134, 1.582115, 0.186238)",
        "(-0.150361, 1.577915, 0.190238)",
        "(-0.150504, 1.572799, 0.193709)",
        "(-0.150601, 1.567196, 0.196963)",
        "(-0.150601, 1.567196, 0.196963)",
        "(-0.150178, 1.558433, 0.201370)",
        "(-0.149342, 1.552213, 0.203712)",
        "(-0.148753, 1.545813, 0.205515)",
        "(-0.148301, 1.539491, 0.206926)",
        "(-0.148301, 1.539491, 0.206926)",
        "(-0.148184, 1.530267, 0.208563)",
        "(-0.148168, 1.524121, 0.209073)",
        "(-0.148052, 1.517805, 0.208883)",
        "(-0.147657, 1.511301, 0.207736)",
        "(-0.147657, 1.511301, 0.207736)",
        "(-0.146638, 1.501533, 0.205080)",
        "(-0.146028, 1.495370, 0.202501)",
        "(-0.145324, 1.489366, 0.199317)",
        "(-0.144788, 1.483800, 0.195643)",
        "(-0.144788, 1.483800, 0.195643)",
        "(-0.143958, 1.476593, 0.189510)",
        "(-0.143434, 1.472565, 0.184973)",
        "(-0.143221, 1.469509, 0.180225)",
        "(-0.142951, 1.467088, 0.175113)",
        "(-0.142951, 1.467088, 0.175113)",
        "(-0.142391, 1.464415, 0.166192)",
        "(-0.142028, 1.463340, 0.159595)",
        "(-0.141796, 1.463258, 0.153125)",
        "(-0.141786, 1.464269, 0.146910)",
        "(-0.141786, 1.464269, 0.146910)",
        "(-0.141545, 1.467365, 0.137798)",
        "(-0.141434, 1.470194, 0.131812)",
        "(-0.141647, 1.473874, 0.126212)",
        "(-0.141975, 1.478263, 0.120987)",
        "(-0.141975, 1.478263, 0.120987)",
        "(-0.142315, 1.485711, 0.114235)",
        "(-0.142526, 1.490948, 0.110353)",
        "(-0.142614, 1.496419, 0.107154)",
        "(-0.142766, 1.502216, 0.104587)",
        "(-0.143030, 1.505352, 0.103599)",
        "(-0.143644, 1.511700, 0.101920)",
        "(-0.143980, 1.517839, 0.100624)",
        "(-0.144130, 1.523877, 0.099800)",
        "(-0.144262, 1.529845, 0.099444)",
        "(-0.144262, 1.529845, 0.099444)",
        "(-0.144632, 1.538516, 0.099724)",
        "(-0.144779, 1.544118, 0.100479)",
        "(-0.144750, 1.549514, 0.101730)",
        "(-0.144601, 1.554526, 0.103143)",
        "(-0.144601, 1.554526, 0.103143)",
        "(-0.144381, 1.561408, 0.105426)",
        "(-0.143865, 1.565419, 0.107407)",
        "(-0.142953, 1.569303, 0.109850)",
        "(-0.141904, 1.572942, 0.112632)",
        "(-0.141904, 1.572942, 0.112632)",
        "(-0.140958, 1.578012, 0.117167)",
        "(-0.140458, 1.580859, 0.120475)",
        "(-0.140114, 1.583321, 0.124023)",
        "(-0.139539, 1.585140, 0.127799)",
        "(-0.139539, 1.585140, 0.127799)",
        "(-0.139037, 1.586982, 0.133904)",
        "(-0.138913, 1.587676, 0.138209)",
        "(-0.138735, 1.587834, 0.142727)",
        "(-0.138761, 1.587631, 0.147516)",
        "(-0.138761, 1.587631, 0.147516)",
        "(-0.138880, 1.586489, 0.155116)",
        "(-0.138776, 1.585145, 0.160213)",
        "(-0.138606, 1.583236, 0.165092)",
        "(-0.138389, 1.580840, 0.169773)",
        "(-0.138389, 1.580840, 0.169773)",
        "(-0.138651, 1.576532, 0.176784)",
        "(-0.139113, 1.573383, 0.181290)",
        "(-0.139431, 1.569882, 0.185642)",
        "(-0.139750, 1.566070, 0.189652)",
        "(-0.139750, 1.566070, 0.189652)",
        "(-0.139961, 1.559312, 0.194220)",
        "(-0.140023, 1.554202, 0.196374)",
        "(-0.140177, 1.548870, 0.198037)",
        "(-0.140366, 1.543497, 0.199169)",
        "(-0.140366, 1.543497, 0.199169)",
        "(-0.140213, 1.535549, 0.199546)",
        "(-0.140102, 1.530225, 0.198863)",
        "(-0.140300, 1.525051, 0.197350)",
        "(-0.140359, 1.519751, 0.194618)",
        "(-0.140341, 1.517050, 0.193170)",
        "(-0.140077, 1.511604, 0.189339)",
        "(-0.139808, 1.506513, 0.185335)",
        "(-0.139811, 1.502108, 0.181263)",
        "(-0.139933, 1.498186, 0.176876)",
        "(-0.139933, 1.498186, 0.176876)",
        "(-0.139787, 1.492038, 0.168681)",
        "(-0.139425, 1.488144, 0.162656)",
        "(-0.139071, 1.485038, 0.156859)",
        "(-0.138727, 1.482758, 0.151263)",
        "(-0.138727, 1.482758, 0.151263)",
        "(-0.138073, 1.480406, 0.142732)",
        "(-0.137758, 1.479537, 0.137085)",
        "(-0.137596, 1.479805, 0.131761)",
        "(-0.137533, 1.480673, 0.126603)",
        "(-0.137533, 1.480673, 0.126603)",
        "(-0.137605, 1.482793, 0.118960)",
        "(-0.137707, 1.484985, 0.114382)",
        "(-0.137676, 1.487906, 0.110370)",
        "(-0.137893, 1.491441, 0.106737)",
        "(-0.137893, 1.491441, 0.106737)",
        "(-0.138335, 1.497599, 0.102080)",
        "(-0.138686, 1.502400, 0.099711)",
        "(-0.139013, 1.507822, 0.098130)",
        "(-0.139022, 1.513395, 0.097005)",
        "(-0.139022, 1.513395, 0.097005)",
        "(-0.138876, 1.522051, 0.096010)",
        "(-0.139026, 1.528095, 0.095745)",
        "(-0.139306, 1.534224, 0.095724)",
        "(-0.139619, 1.540319, 0.095996)",
        "(-0.139619, 1.540319, 0.095996)",
        "(-0.139861, 1.549211, 0.096907)",
        "(-0.139922, 1.555125, 0.098080)",
        "(-0.140097, 1.561213, 0.099925)",
        "(-0.140312, 1.567145, 0.102309)",
        "(-0.140312, 1.567145, 0.102309)",
        "(-0.140627, 1.575224, 0.106268)",
        "(-0.140882, 1.580111, 0.109247)",
        "(-0.140891, 1.584647, 0.112658)",
        "(-0.140739, 1.588803, 0.116655)",
        "(-0.140739, 1.588803, 0.116655)",
        "(-0.140719, 1.594201, 0.123278)",
        "(-0.140941, 1.596980, 0.127932)",
        "(-0.141297, 1.599033, 0.132764)",
        "(-0.141528, 1.600327, 0.137794)",
        "(-0.141528, 1.600327, 0.137794)",
        "(-0.141721, 1.600600, 0.145455)",
        "(-0.141980, 1.599827, 0.150770)",
        "(-0.142147, 1.598441, 0.156245)",
        "(-0.142024, 1.596406, 0.161902)",
        "(-0.142024, 1.596406, 0.161902)",
        "(-0.142201, 1.592503, 0.170756)",
        "(-0.142603, 1.589266, 0.176599)",
        "(-0.143111, 1.585230, 0.182310)",
        "(-0.143670, 1.580576, 0.187932)",
        "(-0.143670, 1.580576, 0.187932)",
        "(-0.144209, 1.572196, 0.196375)",
        "(-0.144552, 1.565810, 0.201801)",
        "(-0.144580, 1.558765, 0.206995)",
        "(-0.144393, 1.551439, 0.212202)",
        "(-0.144393, 1.551439, 0.212202)",
        "(-0.144536, 1.540356, 0.219980)",
        "(-0.144887, 1.532792, 0.224601)",
        "(-0.145066, 1.524767, 0.228435)",
        "(-0.145110, 1.516246, 0.231097)",
        "(-0.145110, 1.516246, 0.231097)",
        "(-0.144980, 1.503081, 0.233207)",
        "(-0.144831, 1.494473, 0.233413)",
        "(-0.144672, 1.486261, 0.232706)",
        "(-0.144398, 1.478431, 0.230992)",
        "(-0.144398, 1.478431, 0.230992)",
        "(-0.143877, 1.467212, 0.226408)",
        "(-0.143595, 1.460344, 0.222314)",
        "(-0.143174, 1.454159, 0.217247)",
        "(-0.142791, 1.451280, 0.214313)",
        "(-0.141972, 1.445920, 0.208040)",
        "(-0.141183, 1.441567, 0.201355)",
        "(-0.140578, 1.438332, 0.194335)",
        "(-0.140002, 1.435928, 0.186746)",
        "(-0.139477, 1.434043, 0.178378)",
        "(-0.139477, 1.434043, 0.178378)",
        "(-0.138751, 1.432802, 0.165530)",
        "(-0.138198, 1.433146, 0.157076)",
        "(-0.137667, 1.434331, 0.148591)",
        "(-0.137474, 1.436483, 0.140155)",
        "(-0.137474, 1.436483, 0.140155)",
        "(-0.137558, 1.441696, 0.128141)",
        "(-0.137775, 1.446344, 0.120753)",
        "(-0.138129, 1.451789, 0.113914)",
        "(-0.138367, 1.457662, 0.107487)",
        "(-0.138367, 1.457662, 0.107487)",
        "(-0.138577, 1.467187, 0.098963)",
        "(-0.139015, 1.474252, 0.094337)",
        "(-0.139447, 1.481613, 0.090222)",
        "(-0.139634, 1.488451, 0.086645)",
        "(-0.139634, 1.488451, 0.086645)",
        "(-0.140242, 1.499247, 0.082341)",
        "(-0.140525, 1.506789, 0.080455)",
        "(-0.140421, 1.514211, 0.079280)",
        "(-0.140028, 1.521516, 0.078857)",
        "(-0.140028, 1.521516, 0.078857)",
        "(-0.139537, 1.532324, 0.079829)",
        "(-0.139519, 1.539379, 0.081559)",
        "(-0.139544, 1.546028, 0.084031)",
        "(-0.139778, 1.552488, 0.087291)",
        "(-0.139778, 1.552488, 0.087291)",
        "(-0.140056, 1.561391, 0.093358)",
        "(-0.140033, 1.566695, 0.098227)",
        "(-0.139964, 1.571570, 0.103664)",
        "(-0.139904, 1.576044, 0.109784)",
        "(-0.139863, 1.578040, 0.113133)",
        "(-0.139752, 1.581704, 0.120222)",
        "(-0.139608, 1.584884, 0.127952)",
        "(-0.139608, 1.584884, 0.127952)",
        "(-0.139549, 1.588389, 0.141015)",
        "(-0.139549, 1.588389, 0.141015)",
        "(-0.140218, 1.591023, 0.157929)",
        "(-0.140913, 1.591173, 0.167212)",
        "(-0.141654, 1.590493, 0.176550)",
        "(-0.142541, 1.588867, 0.185870)",
        "(-0.142541, 1.588867, 0.185870)",
        "(-0.143822, 1.584773, 0.199286)",
        "(-0.144708, 1.581330, 0.208011)",
        "(-0.145815, 1.577334, 0.216393)",
        "(-0.146822, 1.572718, 0.224015)",
        "(-0.146822, 1.572718, 0.224015)",
        "(-0.147973, 1.564647, 0.234287)",
        "(-0.149007, 1.558981, 0.240510)",
        "(-0.150199, 1.552785, 0.246021)",
        "(-0.151354, 1.546063, 0.250718)",
        "(-0.151354, 1.546063, 0.250718)",
        "(-0.152492, 1.535369, 0.256169)",
        "(-0.152980, 1.527908, 0.258587)",
        "(-0.153142, 1.520192, 0.260181)",
        "(-0.153302, 1.512702, 0.260900)",
        "(-0.153302, 1.512702, 0.260900)",
        "(-0.153420, 1.501681, 0.260461)",
        "(-0.153562, 1.494392, 0.259057)",
        "(-0.153812, 1.486996, 0.256724)",
        "(-0.154109, 1.479643, 0.253426)",
        "(-0.154109, 1.479643, 0.253426)",
        "(-0.154185, 1.469138, 0.247211)",
        "(-0.153720, 1.462340, 0.242147)",
        "(-0.152973, 1.455819, 0.236074)",
        "(-0.152155, 1.449752, 0.229333)",
        "(-0.152155, 1.449752, 0.229333)",
        "(-0.150835, 1.442309, 0.218725)",
        "(-0.150097, 1.438570, 0.211465)",
        "(-0.149351, 1.435519, 0.203711)",
        "(-0.148758, 1.432899, 0.195373)",
        "(-0.148758, 1.432899, 0.195373)",
        "(-0.147629, 1.429745, 0.182062)",
        "(-0.146835, 1.428659, 0.173135)",
        "(-0.146219, 1.428490, 0.164353)",
        "(-0.145607, 1.429442, 0.156042)",
        "(-0.145607, 1.429442, 0.156042)",
        "(-0.144637, 1.432836, 0.144147)",
        "(-0.144295, 1.436031, 0.136205)",
        "(-0.144231, 1.440360, 0.128649)",
        "(-0.144108, 1.445406, 0.121548)",
        "(-0.144108, 1.445406, 0.121548)",
        "(-0.143887, 1.454485, 0.111929)",
        "(-0.144032, 1.461135, 0.105857)",
        "(-0.144402, 1.468226, 0.100390)",
        "(-0.144570, 1.475669, 0.095507)",
        "(-0.144570, 1.475669, 0.095507)",
        "(-0.143771, 1.486781, 0.089365)",
        "(-0.142676, 1.494161, 0.086323)",
        "(-0.141581, 1.501700, 0.083980)",
        "(-0.141073, 1.509631, 0.082264)",
        "(-0.141073, 1.509631, 0.082264)",
        "(-0.141084, 1.522149, 0.080745)",
        "(-0.140919, 1.530093, 0.080338)",
        "(-0.140891, 1.537832, 0.080778)",
        "(-0.140651, 1.545267, 0.082547)",
        "(-0.140651, 1.545267, 0.082547)",
        "(-0.140062, 1.555395, 0.087143)",
        "(-0.140043, 1.561551, 0.091171)",
        "(-0.140365, 1.567198, 0.095970)",
        "(-0.141055, 1.572477, 0.101636)",
        "(-0.141055, 1.572477, 0.101636)",
        "(-0.141610, 1.579059, 0.111496)",
        "(-0.142020, 1.582700, 0.119116)",
        "(-0.142836, 1.585892, 0.127432)",
        "(-0.143734, 1.588093, 0.136290)",
        "(-0.143734, 1.588093, 0.136290)",
        "(-0.145074, 1.589812, 0.150053)",
        "(-0.146325, 1.590124, 0.159589)",
        "(-0.147339, 1.589566, 0.169258)",
        "(-0.148190, 1.588023, 0.178818)",
        "(-0.148190, 1.588023, 0.178818)",
        "(-0.149777, 1.584386, 0.192875)",
        "(-0.150516, 1.581022, 0.201850)",
        "(-0.151046, 1.577058, 0.210453)",
        "(-0.151739, 1.572752, 0.218364)",
        "(-0.151739, 1.572752, 0.218364)",
        "(-0.152442, 1.565188, 0.228533)",
        "(-0.152821, 1.559791, 0.234636)",
        "(-0.153297, 1.554314, 0.240190)",
        "(-0.153693, 1.548306, 0.244716)",
        "(-0.153693, 1.548306, 0.244716)",
        "(-0.154425, 1.538475, 0.249389)",
        "(-0.154935, 1.531999, 0.251629)",
        "(-0.155129, 1.525384, 0.253145)",
        "(-0.155106, 1.518593, 0.254145)",
        "(-0.155106, 1.518593, 0.254145)",
        "(-0.155296, 1.508356, 0.253886)",
        "(-0.155209, 1.501200, 0.252280)",
        "(-0.154965, 1.493824, 0.249535)",
        "(-0.154935, 1.486860, 0.246115)",
        "(-0.154935, 1.486860, 0.246115)",
        "(-0.154758, 1.477415, 0.240182)",
        "(-0.154640, 1.471518, 0.235097)",
        "(-0.154477, 1.465732, 0.229158)",
        "(-0.154391, 1.460527, 0.222870)",
        "(-0.154391, 1.460527, 0.222870)",
        "(-0.153781, 1.453909, 0.212616)",
        "(-0.152855, 1.449718, 0.204709)",
        "(-0.151702, 1.445920, 0.196170)",
        "(-0.150589, 1.443215, 0.187736)",
        "(-0.149993, 1.442479, 0.183618)",
        "(-0.148697, 1.441492, 0.175137)",
        "(-0.147271, 1.441605, 0.167035)",
        "(-0.145860, 1.442934, 0.159225)",
        "(-0.144755, 1.445575, 0.151552)",
        "(-0.144755, 1.445575, 0.151552)",
        "(-0.143794, 1.450993, 0.140027)",
        "(-0.143195, 1.455091, 0.132369)",
        "(-0.142867, 1.459927, 0.125173)",
        "(-0.142775, 1.465599, 0.118675)",
        "(-0.142775, 1.465599, 0.118675)",
        "(-0.142370, 1.475004, 0.109764)",
        "(-0.142037, 1.481501, 0.104143)",
        "(-0.141953, 1.488506, 0.099148)",
        "(-0.141952, 1.495935, 0.094630)",
        "(-0.141952, 1.495935, 0.094630)",
        "(-0.141655, 1.507384, 0.088781)",
        "(-0.141095, 1.515056, 0.085606)",
        "(-0.140220, 1.522678, 0.083174)",
        "(-0.139356, 1.530152, 0.081587)",
        "(-0.139356, 1.530152, 0.081587)",
        "(-0.137794, 1.540816, 0.080596)",
        "(-0.137371, 1.547599, 0.081122)",
        "(-0.136859, 1.553864, 0.082567)",
        "(-0.136045, 1.559264, 0.084924)",
        "(-0.135710, 1.561703, 0.086461)",
        "(-0.135172, 1.566511, 0.090261)",
        "(-0.134711, 1.570947, 0.095261)",
        "(-0.134255, 1.574824, 0.101431)",
        "(-0.134256, 1.578042, 0.108745)",
        "(-0.134256, 1.578042, 0.108745)",
        "(-0.134189, 1.581276, 0.121505)",
        "(-0.133512, 1.582132, 0.130600)",
        "(-0.132620, 1.582596, 0.139884)",
        "(-0.131520, 1.582570, 0.149657)",
        "(-0.131520, 1.582570, 0.149657)",
        "(-0.130016, 1.581890, 0.164600)",
        "(-0.129425, 1.581079, 0.174300)",
        "(-0.129057, 1.580024, 0.183814)",
        "(-0.129211, 1.578669, 0.193045)",
        "(-0.129211, 1.578669, 0.193045)",
        "(-0.129437, 1.576012, 0.206685)",
        "(-0.129693, 1.573912, 0.215578)",
        "(-0.130335, 1.571565, 0.224232)",
        "(-0.131233, 1.568927, 0.232574)",
        "(-0.131233, 1.568927, 0.232574)",
        "(-0.132663, 1.564650, 0.244464)",
        "(-0.133662, 1.561570, 0.252094)",
        "(-0.135082, 1.558407, 0.259351)",
        "(-0.136581, 1.555229, 0.266451)",
        "(-0.136581, 1.555229, 0.266451)",
        "(-0.139190, 1.549926, 0.275941)",
        "(-0.140984, 1.545833, 0.281213)",
        "(-0.142624, 1.541298, 0.285651)",
        "(-0.144354, 1.536768, 0.289795)",
        "(-0.145225, 1.534420, 0.291472)",
        "(-0.146794, 1.529414, 0.294095)",
        "(-0.148172, 1.523846, 0.295557)",
        "(-0.149288, 1.517768, 0.295819)",
        "(-0.149928, 1.511094, 0.294609)",
        "(-0.149928, 1.511094, 0.294609)",
        "(-0.150239, 1.500690, 0.290906)",
        "(-0.150574, 1.493949, 0.287598)",
        "(-0.150753, 1.487200, 0.283266)",
        "(-0.150499, 1.480132, 0.277423)",
        "(-0.150499, 1.480132, 0.277423)",
        "(-0.149816, 1.469265, 0.267053)",
        "(-0.149087, 1.462188, 0.258929)",
        "(-0.148099, 1.455474, 0.250104)",
        "(-0.146964, 1.449166, 0.240802)",
        "(-0.146964, 1.449166, 0.240802)",
        "(-0.145314, 1.441067, 0.225903)",
        "(-0.144440, 1.436613, 0.215890)",
        "(-0.143820, 1.433163, 0.205880)",
        "(-0.143077, 1.430476, 0.195723)",
        "(-0.143077, 1.430476, 0.195723)",
        "(-0.142007, 1.427392, 0.180300)",
        "(-0.141487, 1.426492, 0.170287)",
        "(-0.140916, 1.426468, 0.160933)",
        "(-0.140448, 1.427492, 0.152098)",
        "(-0.140448, 1.427492, 0.152098)",
        "(-0.139945, 1.430259, 0.139507)",
        "(-0.140000, 1.433269, 0.131799)",
        "(-0.140295, 1.437462, 0.125029)",
        "(-0.140506, 1.442324, 0.118977)",
        "(-0.140506, 1.442324, 0.118977)",
        "(-0.140671, 1.450633, 0.110917)",
        "(-0.140557, 1.456927, 0.106469)",
        "(-0.140178, 1.463633, 0.102616)",
        "(-0.139899, 1.471033, 0.099384)",
        "(-0.139899, 1.471033, 0.099384)",
        "(-0.138808, 1.482750, 0.095504)",
        "(-0.137837, 1.491161, 0.093701)",
        "(-0.136912, 1.500275, 0.092930)",
        "(-0.136463, 1.509787, 0.092979)",
        "(-0.136463, 1.509787, 0.092979)",
        "(-0.136383, 1.523896, 0.094527)",
        "(-0.136182, 1.532751, 0.096528)",
        "(-0.135871, 1.541255, 0.099801)",
        "(-0.135447, 1.549284, 0.104144)",
        "(-0.135447, 1.549284, 0.104144)",
        "(-0.135067, 1.559656, 0.112031)",
        "(-0.134971, 1.565293, 0.117720)",
        "(-0.134947, 1.570117, 0.123753)",
        "(-0.134809, 1.573927, 0.130236)",
        "(-0.134809, 1.573927, 0.130236)",
        "(-0.135492, 1.578155, 0.140700)",
        "(-0.136211, 1.579859, 0.147890)",
        "(-0.136832, 1.580440, 0.155027)",
        "(-0.137357, 1.579950, 0.162051)",
        "(-0.137357, 1.579950, 0.162051)",
        "(-0.138324, 1.576978, 0.171840)",
        "(-0.139008, 1.574079, 0.178362)",
        "(-0.139781, 1.570597, 0.184906)",
        "(-0.140303, 1.566097, 0.190873)",
        "(-0.140303, 1.566097, 0.190873)",
        "(-0.140702, 1.557831, 0.198950)",
        "(-0.141265, 1.551931, 0.204041)",
        "(-0.142029, 1.545715, 0.208630)",
        "(-0.142862, 1.538852, 0.212427)",
        "(-0.142862, 1.538852, 0.212427)",
        "(-0.143942, 1.528060, 0.216907)",
        "(-0.144658, 1.520770, 0.219162)",
        "(-0.145325, 1.513275, 0.220692)",
        "(-0.146217, 1.505761, 0.221916)",
        "(-0.146217, 1.505761, 0.221916)",
        "(-0.148118, 1.494919, 0.223083)",
        "(-0.149057, 1.487527, 0.222954)",
        "(-0.149952, 1.479661, 0.221925)",
        "(-0.150803, 1.472464, 0.220494)",
        "(-0.150803, 1.472464, 0.220494)",
        "(-0.151995, 1.461888, 0.218010)",
        "(-0.152728, 1.455092, 0.215936)",
        "(-0.153226, 1.448350, 0.213140)",
        "(-0.153474, 1.441791, 0.209715)",
        "(-0.153474, 1.441791, 0.209715)",
        "(-0.153153, 1.433207, 0.203844)",
        "(-0.152570, 1.428453, 0.199555)",
        "(-0.152047, 1.424707, 0.194883)",
        "(-0.151507, 1.422077, 0.189981)",
        "(-0.151507, 1.422077, 0.189981)",
        "(-0.150458, 1.420076, 0.181736)",
        "(-0.149738, 1.419675, 0.175396)",
        "(-0.149288, 1.420387, 0.168798)",
        "(-0.148825, 1.422162, 0.162101)",
        "(-0.148825, 1.422162, 0.162101)",
        "(-0.148141, 1.426888, 0.152067)",
        "(-0.147856, 1.431186, 0.145464)",
        "(-0.147647, 1.436234, 0.139158)",
        "(-0.147578, 1.442147, 0.133368)",
        "(-0.147578, 1.442147, 0.133368)",
        "(-0.147295, 1.451826, 0.125752)",
        "(-0.147053, 1.458472, 0.121260)",
        "(-0.146980, 1.465287, 0.117123)",
        "(-0.146910, 1.472028, 0.113196)",
        "(-0.146910, 1.472028, 0.113196)",
        "(-0.146889, 1.482163, 0.107975)",
        "(-0.146627, 1.488886, 0.105153)",
        "(-0.146218, 1.495462, 0.102714)",
        "(-0.145843, 1.501949, 0.100556)",
        "(-0.145843, 1.501949, 0.100556)",
        "(-0.145209, 1.511549, 0.098065)",
        "(-0.144651, 1.517823, 0.097079)",
        "(-0.143912, 1.523937, 0.096440)",
        "(-0.143198, 1.529848, 0.096292)",
        "(-0.143198, 1.529848, 0.096292)",
        "(-0.142028, 1.538088, 0.096962)",
        "(-0.140987, 1.543039, 0.097777)",
        "(-0.140108, 1.547872, 0.099101)",
        "(-0.139615, 1.552862, 0.101027)",
        "(-0.139615, 1.552862, 0.101027)",
        "(-0.138980, 1.560024, 0.104724)",
        "(-0.138927, 1.564564, 0.107818)",
        "(-0.139250, 1.568922, 0.111325)",
        "(-0.139481, 1.572896, 0.115271)",
        "(-0.139481, 1.572896, 0.115271)",
        "(-0.139510, 1.577795, 0.122299)",
        "(-0.139463, 1.580360, 0.127502)",
        "(-0.139799, 1.582417, 0.133025)",
        "(-0.140586, 1.583908, 0.138718)",
        "(-0.140586, 1.583908, 0.138718)",
        "(-0.141794, 1.584624, 0.147141)",
        "(-0.142730, 1.584138, 0.152808)",
        "(-0.143705, 1.582927, 0.158493)",
        "(-0.144715, 1.580953, 0.164140)",
        "(-0.144715, 1.580953, 0.164140)",
        "(-0.146189, 1.576691, 0.172238)",
        "(-0.146880, 1.572853, 0.177224)",
        "(-0.147458, 1.568289, 0.181929)",
        "(-0.148131, 1.563258, 0.186385)",
        "(-0.148903, 1.558003, 0.190714)",
        "(-0.149447, 1.554794, 0.192537)",
        "(-0.150165, 1.548577, 0.196261)",
        "(-0.150856, 1.541937, 0.199573)",
        "(-0.151502, 1.535007, 0.202592)",
        "(-0.151761, 1.531435, 0.204107)",
        "(-0.152306, 1.524134, 0.206878)",
        "(-0.152726, 1.516598, 0.209413)",
        "(-0.153252, 1.508992, 0.211565)",
        "(-0.153680, 1.501325, 0.213079)",
        "(-0.153680, 1.501325, 0.213079)",
        "(-0.153714, 1.489965, 0.213861)",
        "(-0.153367, 1.482817, 0.213509)",
        "(-0.152870, 1.476119, 0.212032)",
        "(-0.152286, 1.469924, 0.209382)",
        "(-0.152286, 1.469924, 0.209382)",
        "(-0.151962, 1.462843, 0.204027)",
        "(-0.152121, 1.459415, 0.199589)",
        "(-0.152234, 1.456317, 0.193698)",
        "(-0.152393, 1.453332, 0.186623)",
        "(-0.152393, 1.453332, 0.186623)",
        "(-0.152754, 1.449936, 0.175116)",
        "(-0.152997, 1.448447, 0.167225)",
        "(-0.153085, 1.447417, 0.158976)",
        "(-0.152966, 1.446876, 0.150544)",
        "(-0.152966, 1.446876, 0.150544)",
        "(-0.152753, 1.447227, 0.138276)",
        "(-0.152628, 1.448186, 0.130394)",
        "(-0.152262, 1.449722, 0.122856)",
        "(-0.152049, 1.451689, 0.115705)",
        "(-0.152049, 1.451689, 0.115705)",
        "(-0.151641, 1.456000, 0.106581)",
        "(-0.151244, 1.459570, 0.101420)",
        "(-0.150603, 1.463173, 0.096597)",
        "(-0.150009, 1.467224, 0.092342)",
        "(-0.150009, 1.467224, 0.092342)",
        "(-0.149346, 1.474289, 0.087260)",
        "(-0.149012, 1.479542, 0.084711)",
        "(-0.148649, 1.485114, 0.082698)",
        "(-0.148064, 1.490670, 0.081261)",
        "(-0.148064, 1.490670, 0.081261)",
        "(-0.147184, 1.499442, 0.080638)",
        "(-0.146464, 1.505226, 0.080898)",
        "(-0.145630, 1.510734, 0.081742)",
        "(-0.144556, 1.516335, 0.083484)",
        "(-0.144556, 1.516335, 0.083484)",
        "(-0.142877, 1.524979, 0.087864)",
        "(-0.141916, 1.530570, 0.091753)",
        "(-0.140973, 1.535737, 0.096286)",
        "(-0.139701, 1.540287, 0.101245)",
        "(-0.139129, 1.542396, 0.103884)",
        "(-0.138428, 1.546641, 0.109483)",
        "(-0.137922, 1.550817, 0.115782)",
        "(-0.137504, 1.554693, 0.122529)",
        "(-0.137251, 1.558037, 0.129587)",
        "(-0.137251, 1.558037, 0.129587)",
        "(-0.137903, 1.561807, 0.140292)",
        "(-0.138705, 1.563415, 0.147432)",
        "(-0.139244, 1.564063, 0.154660)",
        "(-0.139816, 1.563786, 0.161835)",
        "(-0.139816, 1.563786, 0.161835)",
        "(-0.140819, 1.562058, 0.172274)",
        "(-0.141428, 1.560014, 0.178996)",
        "(-0.142446, 1.557619, 0.185456)",
        "(-0.143581, 1.554753, 0.191540)",
        "(-0.143581, 1.554753, 0.191540)",
        "(-0.145169, 1.548751, 0.199674)",
        "(-0.146282, 1.544265, 0.204404)",
        "(-0.147265, 1.539145, 0.208791)",
        "(-0.147852, 1.533362, 0.212644)",
        "(-0.147852, 1.533362, 0.212644)",
        "(-0.147713, 1.523011, 0.217277)",
        "(-0.147874, 1.516034, 0.219873)",
        "(-0.148101, 1.509226, 0.222045)",
        "(-0.147673, 1.501766, 0.223353)",
        "(-0.147673, 1.501766, 0.223353)",
        "(-0.147079, 1.490019, 0.222894)",
        "(-0.146721, 1.482244, 0.221228)",
        "(-0.146046, 1.474910, 0.218765)",
        "(-0.145117, 1.468282, 0.215699)",
        "(-0.145117, 1.468282, 0.215699)",
        "(-0.144369, 1.460132, 0.209932)",
        "(-0.144277, 1.455828, 0.205248)",
        "(-0.144101, 1.452056, 0.199607)",
        "(-0.143882, 1.448845, 0.193100)",
        "(-0.143727, 1.447527, 0.189613)",
        "(-0.143546, 1.445435, 0.182466)",
        "(-0.143359, 1.444211, 0.174797)",
        "(-0.143184, 1.443471, 0.166766)",
        "(-0.143115, 1.443367, 0.158566)",
        "(-0.143115, 1.443367, 0.158566)",
        "(-0.143032, 1.445084, 0.146524)",
        "(-0.142779, 1.446855, 0.138465)",
        "(-0.142611, 1.448871, 0.130293)",
        "(-0.142794, 1.451424, 0.122375)",
        "(-0.142794, 1.451424, 0.122375)",
        "(-0.143500, 1.456409, 0.111781)",
        "(-0.143881, 1.460058, 0.105480)",
        "(-0.144008, 1.463722, 0.099683)",
        "(-0.144094, 1.467595, 0.094433)",
        "(-0.144212, 1.469753, 0.092122)",
        "(-0.144364, 1.474054, 0.087590)",
        "(-0.144256, 1.478532, 0.083596)",
        "(-0.143810, 1.483368, 0.080171)",
        "(-0.143157, 1.488841, 0.077609)",
        "(-0.142801, 1.491889, 0.076795)",
        "(-0.142102, 1.498320, 0.075880)",
        "(-0.141107, 1.504665, 0.075766)",
        "(-0.139608, 1.510890, 0.076575)",
        "(-0.138090, 1.517445, 0.078323)",
        "(-0.138090, 1.517445, 0.078323)",
        "(-0.136476, 1.527431, 0.082392)",
        "(-0.135912, 1.534171, 0.085877)",
        "(-0.135516, 1.540899, 0.090122)",
        "(-0.135380, 1.547385, 0.094972)",
        "(-0.135380, 1.547385, 0.094972)",
        "(-0.135662, 1.556339, 0.102958)",
        "(-0.135928, 1.561507, 0.108543)",
        "(-0.136233, 1.566218, 0.114499)",
        "(-0.136285, 1.570383, 0.120670)",
        "(-0.136285, 1.570383, 0.120670)",
        "(-0.135807, 1.575170, 0.130049)",
        "(-0.135866, 1.577569, 0.136331)",
        "(-0.136320, 1.579204, 0.142591)",
        "(-0.136700, 1.579959, 0.148881)",
        "(-0.136700, 1.579959, 0.148881)",
        "(-0.137463, 1.579321, 0.158551)",
        "(-0.137693, 1.577575, 0.164769)",
        "(-0.137377, 1.574482, 0.170672)",
        "(-0.137138, 1.570581, 0.176391)",
        "(-0.137138, 1.570581, 0.176391)",
        "(-0.136721, 1.563115, 0.184171)",
        "(-0.136011, 1.557130, 0.189061)",
        "(-0.135393, 1.550660, 0.193784)",
        "(-0.134917, 1.543574, 0.197978)",
        "(-0.134917, 1.543574, 0.197978)",
        "(-0.134334, 1.531438, 0.202667)",
        "(-0.133914, 1.522930, 0.205143)",
        "(-0.133665, 1.518591, 0.206129)",
        "(-0.133159, 1.505487, 0.208407)",
        "(-0.132997, 1.500907, 0.208620)",
        "(-0.132669, 1.491455, 0.208493)",
        "(-0.132495, 1.482072, 0.207821)",
        "(-0.132400, 1.473122, 0.206658)",
        "(-0.132088, 1.464314, 0.204751)",
        "(-0.132088, 1.464314, 0.204751)",
        "(-0.130952, 1.451722, 0.200557)",
        "(-0.130272, 1.444417, 0.197243)",
        "(-0.129672, 1.437987, 0.193444)",
        "(-0.129242, 1.432421, 0.188649)",
        "(-0.129242, 1.432421, 0.188649)",
        "(-0.128900, 1.425402, 0.180308)",
        "(-0.128768, 1.422128, 0.174428)",
        "(-0.128442, 1.419698, 0.168150)",
        "(-0.127828, 1.418000, 0.161197)",
        "(-0.127504, 1.417380, 0.157582)",
        "(-0.127007, 1.416739, 0.150150)",
        "(-0.126584, 1.416903, 0.142570)",
        "(-0.125973, 1.417985, 0.135164)",
        "(-0.125398, 1.420030, 0.128209)",
        "(-0.125398, 1.420030, 0.128209)",
        "(-0.124903, 1.425059, 0.118551)",
        "(-0.124667, 1.429048, 0.112334)",
        "(-0.124677, 1.433585, 0.106290)",
        "(-0.124983, 1.438582, 0.100592)",
        "(-0.124983, 1.438582, 0.100592)",
        "(-0.125661, 1.446709, 0.093209)",
        "(-0.125951, 1.452270, 0.088915)",
        "(-0.126363, 1.457941, 0.085161)",
        "(-0.126846, 1.463873, 0.082005)",
        "(-0.126846, 1.463873, 0.082005)",
        "(-0.127617, 1.472861, 0.077929)",
        "(-0.128195, 1.478895, 0.075722)",
        "(-0.128673, 1.484915, 0.074018)",
        "(-0.129153, 1.490821, 0.072619)",
        "(-0.129153, 1.490821, 0.072619)",
        "(-0.130090, 1.499457, 0.071129)",
        "(-0.130760, 1.505168, 0.070674)",
        "(-0.131310, 1.510851, 0.070674)",
        "(-0.131739, 1.516309, 0.071038)",
        "(-0.131739, 1.516309, 0.071038)",
        "(-0.132277, 1.524313, 0.072697)",
        "(-0.132402, 1.529496, 0.074602)",
        "(-0.132085, 1.534410, 0.077070)",
        "(-0.131711, 1.539166, 0.080049)",
        "(-0.131711, 1.539166, 0.080049)",
        "(-0.131913, 1.546400, 0.085771)",
        "(-0.132190, 1.551022, 0.090333)",
        "(-0.132357, 1.555263, 0.095279)",
        "(-0.132287, 1.558940, 0.100569)",
        "(-0.132287, 1.558940, 0.100569)",
        "(-0.132221, 1.563411, 0.109256)",
        "(-0.132161, 1.565702, 0.115700)",
        "(-0.132357, 1.567654, 0.122594)",
        "(-0.132660, 1.568953, 0.129159)",
        "(-0.132660, 1.568953, 0.129159)",
        "(-0.133518, 1.569752, 0.138896)",
        "(-0.134201, 1.569406, 0.145422)",
        "(-0.134863, 1.568378, 0.151793)",
        "(-0.135774, 1.566289, 0.157699)",
        "(-0.135774, 1.566289, 0.157699)",
        "(-0.137355, 1.561601, 0.166033)",
        "(-0.138207, 1.558048, 0.171679)",
        "(-0.138760, 1.553923, 0.177111)",
        "(-0.138957, 1.548982, 0.182201)",
        "(-0.138957, 1.548982, 0.182201)",
        "(-0.139891, 1.540830, 0.188974)",
        "(-0.140562, 1.534842, 0.192901)",
        "(-0.140756, 1.528154, 0.196157)",
        "(-0.140641, 1.524526, 0.197444)",
        "(-0.140356, 1.517196, 0.199912)",
        "(-0.140050, 1.509696, 0.201861)",
        "(-0.139926, 1.502207, 0.203354)",
        "(-0.139936, 1.494842, 0.204144)",
        "(-0.139761, 1.487321, 0.204047)",
        "(-0.139632, 1.483471, 0.203680)",
        "(-0.139443, 1.475639, 0.202298)",
        "(-0.139352, 1.468042, 0.200312)",
        "(-0.139208, 1.460847, 0.197851)",
        "(-0.139101, 1.453893, 0.194847)",
        "(-0.139101, 1.453893, 0.194847)",
        "(-0.138654, 1.444175, 0.189166)",
        "(-0.138384, 1.438508, 0.184941)",
        "(-0.138360, 1.433785, 0.180436)",
        "(-0.138175, 1.429556, 0.175343)",
        "(-0.138175, 1.429556, 0.175343)",
        "(-0.137519, 1.423621, 0.166183)",
        "(-0.137408, 1.420656, 0.159616)",
        "(-0.137436, 1.418646, 0.153165)",
        "(-0.137527, 1.417561, 0.146614)",
        "(-0.137527, 1.417561, 0.146614)",
        "(-0.137524, 1.417101, 0.136650)",
        "(-0.137591, 1.417642, 0.130182)",
        "(-0.137705, 1.419050, 0.124120)",
        "(-0.137731, 1.421359, 0.118649)",
        "(-0.137731, 1.421359, 0.118649)",
        "(-0.137176, 1.426118, 0.111609)",
        "(-0.136535, 1.430197, 0.107802)",
        "(-0.136010, 1.435274, 0.104806)",
        "(-0.135631, 1.441334, 0.102415)",
        "(-0.135631, 1.441334, 0.102415)",
        "(-0.135409, 1.451230, 0.099050)",
        "(-0.135442, 1.458103, 0.096861)",
        "(-0.135383, 1.465391, 0.095029)",
        "(-0.135253, 1.472996, 0.093419)",
        "(-0.135011, 1.476788, 0.092611)",
        "(-0.134361, 1.484302, 0.090991)",
        "(-0.133598, 1.492094, 0.089816)",
        "(-0.133156, 1.500268, 0.089269)",
        "(-0.132736, 1.508497, 0.089367)",
        "(-0.132368, 1.512523, 0.089703)",
        "(-0.131496, 1.520276, 0.090719)",
        "(-0.130727, 1.527599, 0.092277)",
        "(-0.130449, 1.534430, 0.094282)",
        "(-0.130580, 1.540864, 0.096895)",
        "(-0.130580, 1.540864, 0.096895)",
        "(-0.131529, 1.549736, 0.101971)",
        "(-0.131997, 1.554709, 0.106231)",
        "(-0.132061, 1.559136, 0.110935)",
        "(-0.132193, 1.563002, 0.116249)",
        "(-0.132193, 1.563002, 0.116249)",
        "(-0.133009, 1.567721, 0.125274)",
        "(-0.133444, 1.569943, 0.131511)",
        "(-0.133718, 1.571052, 0.137868)",
        "(-0.134262, 1.571477, 0.144408)",
        "(-0.134262, 1.571477, 0.144408)",
        "(-0.135408, 1.571067, 0.154418)",
        "(-0.136146, 1.569566, 0.160977)",
        "(-0.137244, 1.567455, 0.167392)",
        "(-0.138414, 1.564585, 0.173502)",
        "(-0.138414, 1.564585, 0.173502)",
        "(-0.140102, 1.558828, 0.182182)",
        "(-0.141008, 1.554398, 0.187762)",
        "(-0.141212, 1.549159, 0.192747)",
        "(-0.141122, 1.543274, 0.197274)",
        "(-0.141122, 1.543274, 0.197274)",
        "(-0.141931, 1.534517, 0.203601)",
        "(-0.142561, 1.528740, 0.207535)",
        "(-0.143147, 1.522308, 0.210535)",
        "(-0.143753, 1.515453, 0.212944)",
        "(-0.144145, 1.511765, 0.213717)",
        "(-0.145147, 1.504230, 0.214918)",
        "(-0.146695, 1.496065, 0.215363)",
        "(-0.148316, 1.487552, 0.215783)",
        "(-0.149742, 1.479456, 0.215840)",
        "(-0.149742, 1.479456, 0.215840)",
        "(-0.149452, 1.467375, 0.214858)",
        "(-0.148633, 1.459606, 0.213557)",
        "(-0.147857, 1.453006, 0.211715)",
        "(-0.146937, 1.447368, 0.208899)",
        "(-0.146937, 1.447368, 0.208899)",
        "(-0.145359, 1.440098, 0.202821)",
        "(-0.144825, 1.436890, 0.197828)",
        "(-0.144462, 1.434689, 0.192418)",
        "(-0.144154, 1.433106, 0.186222)",
        "(-0.144154, 1.433106, 0.186222)",
        "(-0.143977, 1.431520, 0.175763)",
        "(-0.144110, 1.431233, 0.168477)",
        "(-0.144133, 1.431426, 0.161072)",
        "(-0.143766, 1.432027, 0.153592)",
        "(-0.143766, 1.432027, 0.153592)",
        "(-0.143038, 1.434379, 0.142736)",
        "(-0.142776, 1.437301, 0.135874)",
        "(-0.142682, 1.440960, 0.129181)",
        "(-0.142496, 1.445221, 0.122554)",
        "(-0.142496, 1.445221, 0.122554)",
        "(-0.142268, 1.452929, 0.113253)",
        "(-0.142237, 1.459010, 0.107847)",
        "(-0.142062, 1.465573, 0.102961)",
        "(-0.141517, 1.472373, 0.098715)",
        "(-0.141517, 1.472373, 0.098715)",
        "(-0.140316, 1.483190, 0.094078)",
        "(-0.139385, 1.490791, 0.091947)",
        "(-0.138574, 1.498630, 0.090572)",
        "(-0.137833, 1.506544, 0.089730)",
        "(-0.137833, 1.506544, 0.089730)",
        "(-0.136820, 1.518088, 0.089236)",
        "(-0.136424, 1.525357, 0.089413)",
        "(-0.136157, 1.532510, 0.089866)",
        "(-0.135925, 1.539119, 0.091057)",
        "(-0.135669, 1.542419, 0.092098)",
        "(-0.135343, 1.548199, 0.094425)",
        "(-0.134774, 1.553521, 0.097321)",
        "(-0.133967, 1.558283, 0.100688)",
        "(-0.133389, 1.562658, 0.104580)",
        "(-0.133221, 1.564814, 0.106723)",
        "(-0.133310, 1.568829, 0.111478)",
        "(-0.133580, 1.572323, 0.116655)",
        "(-0.133967, 1.575210, 0.122183)",
        "(-0.134314, 1.577488, 0.128079)",
        "(-0.134314, 1.577488, 0.128079)",
        "(-0.134855, 1.580170, 0.137571)",
        "(-0.135486, 1.581091, 0.143960)",
        "(-0.136231, 1.581253, 0.150246)",
        "(-0.136855, 1.580670, 0.156621)",
        "(-0.136855, 1.580670, 0.156621)",
        "(-0.137964, 1.578827, 0.166036)",
        "(-0.138749, 1.576804, 0.171785)",
        "(-0.139400, 1.574206, 0.177333)",
        "(-0.140291, 1.571092, 0.182783)",
        "(-0.140291, 1.571092, 0.182783)",
        "(-0.141604, 1.565773, 0.190695)",
        "(-0.141866, 1.561528, 0.195336)",
        "(-0.142153, 1.556784, 0.199463)",
        "(-0.142650, 1.551421, 0.202971)",
        "(-0.142650, 1.551421, 0.202971)",
        "(-0.143193, 1.542318, 0.207144)",
        "(-0.143571, 1.535814, 0.209226)",
        "(-0.143922, 1.528845, 0.210701)",
        "(-0.144166, 1.521327, 0.211678)",
        "(-0.144166, 1.521327, 0.211678)",
        "(-0.144526, 1.509897, 0.212219)",
        "(-0.144612, 1.501908, 0.211381)",
        "(-0.144418, 1.493269, 0.209333)",
        "(-0.144418, 1.493269, 0.209333)",
        "(-0.144167, 1.484528, 0.206579)",
        "(-0.143723, 1.472347, 0.201308)",
        "(-0.143167, 1.464795, 0.196934)",
        "(-0.142372, 1.457236, 0.191560)",
        "(-0.141557, 1.450022, 0.185420)",
        "(-0.141557, 1.450022, 0.185420)",
        "(-0.140768, 1.441412, 0.175477)",
        "(-0.140173, 1.436574, 0.168314)",
        "(-0.139736, 1.432456, 0.160828)",
        "(-0.139523, 1.429547, 0.153374)",
        "(-0.139523, 1.429547, 0.153374)",
        "(-0.139531, 1.427372, 0.142257)",
        "(-0.139577, 1.426930, 0.134703)",
        "(-0.139559, 1.427416, 0.127394)",
        "(-0.139654, 1.429141, 0.120642)",
        "(-0.139765, 1.430587, 0.117570)",
        "(-0.139999, 1.434181, 0.111894)",
        "(-0.140217, 1.438435, 0.106624)",
        "(-0.140411, 1.443243, 0.101832)",
        "(-0.140597, 1.448723, 0.097639)",
        "(-0.140597, 1.448723, 0.097639)",
        "(-0.140855, 1.457975, 0.092573)",
        "(-0.140960, 1.464601, 0.089910)",
        "(-0.141088, 1.471504, 0.087757)",
        "(-0.141085, 1.478538, 0.085964)",
        "(-0.141085, 1.478538, 0.085964)",
        "(-0.141104, 1.489210, 0.083999)",
        "(-0.141148, 1.496356, 0.083166)",
        "(-0.141099, 1.503600, 0.082884)",
        "(-0.140793, 1.510826, 0.083234)",
        "(-0.140633, 1.514402, 0.083604)",
        "(-0.140518, 1.521454, 0.084591)",
        "(-0.140458, 1.528254, 0.086034)",
        "(-0.140216, 1.534732, 0.087967)",
        "(-0.139828, 1.541074, 0.090452)",
        "(-0.139828, 1.541074, 0.090452)",
        "(-0.138696, 1.550205, 0.094876)",
        "(-0.138142, 1.556134, 0.098434)",
        "(-0.138013, 1.562054, 0.102450)",
        "(-0.138034, 1.567734, 0.106850)",
        "(-0.138034, 1.567734, 0.106850)",
        "(-0.138000, 1.575703, 0.114202)",
        "(-0.137969, 1.580736, 0.119542)",
        "(-0.137803, 1.585103, 0.125070)",
        "(-0.138059, 1.589097, 0.130839)",
        "(-0.138059, 1.589097, 0.130839)",
        "(-0.139264, 1.594170, 0.139679)",
        "(-0.140355, 1.596190, 0.145523)",
        "(-0.141322, 1.597112, 0.151408)",
        "(-0.142165, 1.597235, 0.157699)",
        "(-0.142587, 1.597062, 0.161055)",
        "(-0.143454, 1.596309, 0.167788)",
        "(-0.144401, 1.594554, 0.174614)",
        "(-0.145223, 1.591859, 0.181401)",
        "(-0.146097, 1.588435, 0.188052)",
        "(-0.146455, 1.586371, 0.191250)",
        "(-0.147034, 1.581652, 0.197258)",
        "(-0.147624, 1.576018, 0.202557)",
        "(-0.148193, 1.569899, 0.207538)",
        "(-0.148961, 1.563064, 0.212165)",
        "(-0.149409, 1.559521, 0.214353)",
        "(-0.150155, 1.551861, 0.218210)",
        "(-0.150667, 1.543613, 0.221547)",
        "(-0.151217, 1.534481, 0.224140)",
        "(-0.151850, 1.525111, 0.226318)",
        "(-0.151850, 1.525111, 0.226318)",
        "(-0.152869, 1.510859, 0.228593)",
        "(-0.153330, 1.501364, 0.229417)",
        "(-0.153952, 1.492077, 0.229571)",
        "(-0.154823, 1.483069, 0.229351)",
        "(-0.155422, 1.478697, 0.229105)",
        "(-0.156618, 1.470121, 0.228250)",
        "(-0.157455, 1.461709, 0.226542)",
        "(-0.157634, 1.453368, 0.223849)",
        "(-0.157353, 1.445475, 0.220854)",
        "(-0.157338, 1.442039, 0.219405)",
        "(-0.157408, 1.436217, 0.216662)",
        "(-0.157271, 1.431128, 0.213223)",
        "(-0.157022, 1.426319, 0.208624)",
        "(-0.157154, 1.422454, 0.203391)",
        "(-0.157292, 1.421128, 0.200679)",
        "(-0.157387, 1.419257, 0.195163)",
        "(-0.157340, 1.418357, 0.189333)",
        "(-0.157368, 1.418283, 0.183019)",
        "(-0.157646, 1.419033, 0.176242)",
        "(-0.157769, 1.419683, 0.172686)",
        "(-0.158023, 1.421220, 0.165305)",
        "(-0.158303, 1.423475, 0.157905)",
        "(-0.158714, 1.426459, 0.150707)",
        "(-0.159212, 1.429910, 0.143723)",
        "(-0.159450, 1.431788, 0.140280)",
        "(-0.159808, 1.435809, 0.133619)",
        "(-0.159891, 1.440217, 0.127281)",
        "(-0.159701, 1.444888, 0.122077)",
        "(-0.159457, 1.450138, 0.117253)",
        "(-0.159251, 1.453001, 0.115053)",
        "(-0.158835, 1.458987, 0.110841)",
        "(-0.158437, 1.465465, 0.106882)",
        "(-0.157742, 1.472475, 0.103247)",
        "(-0.156908, 1.480195, 0.100240)",
        "(-0.156525, 1.484337, 0.098977)",
        "(-0.155763, 1.492850, 0.096761)",
        "(-0.155021, 1.501570, 0.094940)",
        "(-0.154739, 1.510646, 0.093658)",
        "(-0.154356, 1.519597, 0.092793)",
        "(-0.154001, 1.523891, 0.092539)",
        "(-0.152994, 1.532315, 0.092485)",
        "(-0.152180, 1.540752, 0.093121)",
        "(-0.151595, 1.549052, 0.094319)",
        "(-0.150942, 1.556665, 0.095950)",
        "(-0.150942, 1.556665, 0.095950)",
        "(-0.149914, 1.566648, 0.099395)",
        "(-0.149438, 1.572782, 0.102439)",
        "(-0.148964, 1.578110, 0.106081)",
        "(-0.148256, 1.582805, 0.110156)",
        "(-0.147903, 1.584982, 0.112344)",
        "(-0.147202, 1.588729, 0.117068)",
        "(-0.146290, 1.591752, 0.122091)",
        "(-0.145633, 1.594400, 0.127505)",
        "(-0.145209, 1.596625, 0.133107)",
        "(-0.145053, 1.597526, 0.135890)",
        "(-0.144902, 1.598626, 0.141579)",
        "(-0.145007, 1.599159, 0.147413)",
        "(-0.145464, 1.599124, 0.153352)",
        "(-0.145784, 1.598326, 0.159397)",
        "(-0.145853, 1.597582, 0.162512)",
        "(-0.145994, 1.595654, 0.168914)",
        "(-0.146203, 1.593012, 0.175255)",
        "(-0.146626, 1.589566, 0.181467)",
        "(-0.147143, 1.585541, 0.187621)",
        "(-0.147411, 1.583407, 0.190708)",
        "(-0.147615, 1.578537, 0.196711)",
        "(-0.147518, 1.572955, 0.202207)",
        "(-0.147365, 1.566772, 0.207113)",
        "(-0.147417, 1.560405, 0.211584)",
        "(-0.147551, 1.557271, 0.213703)",
        "(-0.148145, 1.551114, 0.217579)",
        "(-0.148509, 1.544784, 0.220973)",
        "(-0.148652, 1.537995, 0.223675)",
        "(-0.149287, 1.531186, 0.225815)",
        "(-0.149661, 1.527810, 0.226711)",
        "(-0.150237, 1.520873, 0.227918)",
        "(-0.150434, 1.513468, 0.228406)",
        "(-0.150978, 1.506146, 0.228374)",
        "(-0.151464, 1.498861, 0.227625)",
        "(-0.151541, 1.495144, 0.226858)",
        "(-0.151513, 1.487661, 0.224860)",
        "(-0.151263, 1.480284, 0.222400)",
        "(-0.151177, 1.473487, 0.219759)",
        "(-0.151329, 1.470585, 0.218273)",
        "(-0.151411, 1.464520, 0.214976)",
        "(-0.151194, 1.458390, 0.210509)",
        "(-0.150939, 1.452414, 0.205427)",
        "(-0.150783, 1.447221, 0.200215)",
        "(-0.150741, 1.442844, 0.194900)",
        "(-0.150693, 1.440863, 0.192128)",
        "(-0.150534, 1.437106, 0.186324)",
        "(-0.150287, 1.433981, 0.180300)",
        "(-0.149930, 1.431562, 0.174233)",
        "(-0.149371, 1.430024, 0.168144)",
        "(-0.149371, 1.430024, 0.168144)",
        "(-0.148368, 1.428908, 0.158763)",
        "(-0.147821, 1.429060, 0.152267)",
        "(-0.147495, 1.430119, 0.145695)",
        "(-0.147299, 1.432079, 0.139212)",
        "(-0.147299, 1.432079, 0.139212)",
        "(-0.147221, 1.436313, 0.129518)",
        "(-0.147121, 1.439794, 0.123055)",
        "(-0.146960, 1.443961, 0.116895)",
        "(-0.146661, 1.448983, 0.111274)",
        "(-0.146582, 1.451858, 0.108688)",
        "(-0.146337, 1.458007, 0.103851)",
        "(-0.145800, 1.464841, 0.099665)",
        "(-0.145181, 1.472215, 0.096080)",
        "(-0.144574, 1.480424, 0.093260)",
        "(-0.144279, 1.484758, 0.092037)",
        "(-0.143790, 1.493822, 0.089996)",
        "(-0.143598, 1.503109, 0.088301)",
        "(-0.143753, 1.512314, 0.086782)",
        "(-0.143939, 1.521322, 0.085582)",
        "(-0.143919, 1.525651, 0.085210)",
        "(-0.143723, 1.534191, 0.084843)",
        "(-0.143214, 1.542467, 0.085362)",
        "(-0.142397, 1.550235, 0.086498)",
        "(-0.141301, 1.557032, 0.088454)",
        "(-0.140933, 1.560301, 0.089407)",
        "(-0.140454, 1.565850, 0.092132)",
        "(-0.139685, 1.570771, 0.095412)",
        "(-0.138695, 1.574591, 0.099768)",
        "(-0.137656, 1.578134, 0.104658)",
        "(-0.137314, 1.579709, 0.107436)",
        "(-0.136933, 1.582428, 0.113202)",
        "(-0.136704, 1.584274, 0.119089)",
        "(-0.136593, 1.585137, 0.125197)",
        "(-0.136762, 1.585297, 0.131593)",
        "(-0.136874, 1.585163, 0.134797)",
        "(-0.136699, 1.584160, 0.141196)",
        "(-0.136238, 1.582349, 0.147709)",
        "(-0.136222, 1.580171, 0.154289)",
        "(-0.136666, 1.577533, 0.160656)",
        "(-0.136862, 1.575941, 0.163673)",
        "(-0.137233, 1.572304, 0.169566)",
        "(-0.137685, 1.568306, 0.175387)",
        "(-0.138036, 1.563875, 0.180870)",
        "(-0.138064, 1.558725, 0.185827)",
        "(-0.138120, 1.555976, 0.188203)",
        "(-0.138542, 1.550535, 0.192895)",
        "(-0.139012, 1.545333, 0.197332)",
        "(-0.139326, 1.539908, 0.201266)",
        "(-0.139829, 1.534169, 0.204473)",
        "(-0.140202, 1.531245, 0.205788)",
        "(-0.141074, 1.525191, 0.207783)",
        "(-0.142119, 1.519092, 0.208954)",
        "(-0.143112, 1.512913, 0.209531)",
        "(-0.143994, 1.506710, 0.209662)",
        "(-0.144415, 1.503669, 0.209435)",
        "(-0.145171, 1.497837, 0.208400)",
        "(-0.145825, 1.492090, 0.206534)",
        "(-0.146402, 1.486379, 0.204159)",
        "(-0.146985, 1.481561, 0.201613)",
        "(-0.147147, 1.479445, 0.200206)",
        "(-0.147284, 1.475173, 0.196856)",
        "(-0.147269, 1.470855, 0.192655)",
        "(-0.147126, 1.466808, 0.187734)",
        "(-0.146814, 1.463219, 0.182242)",
        "(-0.146663, 1.461664, 0.179332)",
        "(-0.146542, 1.459023, 0.173197)",
        "(-0.146603, 1.456956, 0.166529)",
        "(-0.146650, 1.455417, 0.159588)",
        "(-0.146719, 1.455063, 0.153017)",
        "(-0.146851, 1.455505, 0.149873)",
        "(-0.147256, 1.456990, 0.143739)",
        "(-0.147558, 1.458859, 0.137597)",
        "(-0.147674, 1.460981, 0.131450)",
        "(-0.147474, 1.463478, 0.125498)",
        "(-0.147300, 1.464940, 0.122670)",
        "(-0.147164, 1.468208, 0.117250)",
        "(-0.146883, 1.471725, 0.112203)",
        "(-0.146587, 1.475343, 0.107460)",
        "(-0.146418, 1.479367, 0.103263)",
        "(-0.146281, 1.481531, 0.101460)",
        "(-0.145980, 1.486058, 0.098243)",
        "(-0.145462, 1.490646, 0.095425)",
        "(-0.144512, 1.495388, 0.093302)",
        "(-0.143621, 1.500540, 0.091807)",
        "(-0.143065, 1.503100, 0.091208)",
        "(-0.141980, 1.508166, 0.090242)",
        "(-0.140885, 1.513401, 0.089703)",
        "(-0.139839, 1.518905, 0.089845)",
        "(-0.138916, 1.524686, 0.090599)",
        "(-0.138419, 1.527579, 0.091099)",
        "(-0.137231, 1.533088, 0.092286)",
        "(-0.136160, 1.538446, 0.093801)",
        "(-0.135364, 1.543846, 0.095818)",
        "(-0.134503, 1.548998, 0.098352)",
        "(-0.133915, 1.551341, 0.099868)",
        "(-0.132923, 1.555822, 0.103123)",
        "(-0.132307, 1.560185, 0.106867)",
        "(-0.131956, 1.564133, 0.110985)",
        "(-0.131736, 1.567529, 0.115491)",
        "(-0.131715, 1.569036, 0.117820)",
        "(-0.131751, 1.571457, 0.122709)",
        "(-0.131970, 1.573224, 0.127926)",
        "(-0.132629, 1.574532, 0.133283)",
        "(-0.133376, 1.575107, 0.138604)",
        "(-0.133714, 1.575011, 0.141263)",
        "(-0.134301, 1.574327, 0.146498)",
        "(-0.134759, 1.572652, 0.151442)",
        "(-0.135267, 1.570256, 0.156268)",
        "(-0.136030, 1.567341, 0.161005)",
        "(-0.136472, 1.565701, 0.163312)",
        "(-0.137283, 1.562151, 0.167814)",
        "(-0.137888, 1.558023, 0.172171)",
        "(-0.138534, 1.553567, 0.176313)",
        "(-0.139119, 1.548663, 0.180060)",
        "(-0.139372, 1.546085, 0.181826)",
        "(-0.139874, 1.540393, 0.184915)",
        "(-0.140461, 1.534466, 0.187793)",
        "(-0.140850, 1.528146, 0.190088)",
        "(-0.141119, 1.521548, 0.191926)",
        "(-0.141357, 1.518183, 0.192733)",
        "(-0.142038, 1.511535, 0.194130)",
        "(-0.142279, 1.504929, 0.195111)",
        "(-0.142054, 1.498184, 0.195609)",
        "(-0.142130, 1.491599, 0.195403)",
        "(-0.142239, 1.488330, 0.195097)",
        "(-0.142502, 1.481676, 0.193803)",
        "(-0.142764, 1.474873, 0.191833)",
        "(-0.143004, 1.468160, 0.188775)",
        "(-0.143221, 1.461707, 0.184988)",
        "(-0.143351, 1.458661, 0.182711)",
        "(-0.143564, 1.452934, 0.177942)",
        "(-0.143662, 1.447740, 0.172366)",
        "(-0.143362, 1.442924, 0.165879)",
        "(-0.143175, 1.438910, 0.158690)",
        "(-0.143134, 1.437332, 0.154934)",
        "(-0.143218, 1.434857, 0.147345)",
        "(-0.143389, 1.433192, 0.139674)",
        "(-0.143630, 1.432075, 0.131998)",
        "(-0.144162, 1.431679, 0.124577)",
        "(-0.144488, 1.431778, 0.121089)",
        "(-0.144908, 1.432122, 0.114313)",
        "(-0.145135, 1.432902, 0.107753)",
        "(-0.145451, 1.434417, 0.101809)",
        "(-0.145936, 1.437068, 0.096766)",
        "(-0.146175, 1.438731, 0.094549)",
        "(-0.146749, 1.442477, 0.090428)",
        "(-0.147588, 1.447370, 0.087134)",
        "(-0.148313, 1.453014, 0.084546)",
        "(-0.148813, 1.459138, 0.082429)",
        "(-0.149093, 1.462422, 0.081600)",
        "(-0.149631, 1.469307, 0.080347)",
        "(-0.150284, 1.476658, 0.079675)",
        "(-0.150842, 1.484373, 0.079491)",
        "(-0.151086, 1.492131, 0.079634)",
        "(-0.151189, 1.496032, 0.079843)",
        "(-0.151331, 1.503974, 0.080683)",
        "(-0.151277, 1.511910, 0.082214)",
        "(-0.151284, 1.519881, 0.084474)",
        "(-0.151223, 1.527505, 0.087270)",
        "(-0.151147, 1.531017, 0.088782)",
        "(-0.150872, 1.537414, 0.091889)",
        "(-0.150521, 1.543111, 0.095447)",
        "(-0.150217, 1.548424, 0.099841)",
        "(-0.149896, 1.552662, 0.104912)",
        "(-0.149708, 1.554600, 0.107362)",
        "(-0.149475, 1.556921, 0.112341)",
        "(-0.149368, 1.557790, 0.117308)",
        "(-0.149533, 1.556952, 0.122254)",
        "(-0.149731, 1.554397, 0.127159)",
        "(-0.149812, 1.552508, 0.129621)",
        "(-0.149729, 1.547828, 0.134453)",
        "(-0.149160, 1.541682, 0.139084)",
        "(-0.148423, 1.534501, 0.143438)",
        "(-0.147741, 1.527027, 0.147939)",
        "(-0.147469, 1.523266, 0.150248)",
        "(-0.147272, 1.515810, 0.155127)",
        "(-0.147182, 1.508321, 0.160175)",
        "(-0.146906, 1.500352, 0.164977)",
        "(-0.146897, 1.492335, 0.169519)",
        "(-0.146915, 1.488389, 0.171678)",
        "(-0.146681, 1.480638, 0.175768)",
        "(-0.145980, 1.473013, 0.179688)",
        "(-0.145615, 1.465993, 0.183203)",
        "(-0.145392, 1.459341, 0.185911)",
        "(-0.145187, 1.455840, 0.186893)",
        "(-0.144895, 1.449767, 0.187928)",
        "(-0.144927, 1.444558, 0.188037)",
        "(-0.145068, 1.439731, 0.187565)",
        "(-0.145445, 1.435557, 0.186266)",
        "(-0.145626, 1.433522, 0.185554)",
        "(-0.146034, 1.429884, 0.183070)",
        "(-0.146337, 1.426444, 0.179410)",
        "(-0.146663, 1.423426, 0.174775)",
        "(-0.146960, 1.420865, 0.169251)",
        "(-0.147014, 1.419796, 0.166193)",
        "(-0.147240, 1.418244, 0.159701)",
        "(-0.147508, 1.417282, 0.152660)",
        "(-0.147839, 1.416859, 0.145144)",
        "(-0.148222, 1.417144, 0.137516)",
        "(-0.148433, 1.417605, 0.133719)",
        "(-0.148694, 1.418958, 0.126229)",
        "(-0.148632, 1.420976, 0.119134)",
        "(-0.148579, 1.423692, 0.112539)",
        "(-0.148677, 1.427131, 0.106431)",
        "(-0.148743, 1.429179, 0.103602)",
        "(-0.148858, 1.433599, 0.098187)",
        "(-0.148880, 1.438487, 0.093317)",
        "(-0.148754, 1.443479, 0.088938)",
        "(-0.148301, 1.448724, 0.085324)",
        "(-0.148301, 1.448724, 0.085324)",
        "(-0.147395, 1.457634, 0.081624)",
        "(-0.146696, 1.463978, 0.080070)",
        "(-0.146130, 1.470647, 0.079023)",
        "(-0.145418, 1.477419, 0.078484)",
        "(-0.145418, 1.477419, 0.078484)",
        "(-0.144387, 1.487925, 0.078766)",
        "(-0.143916, 1.495252, 0.079575)",
        "(-0.143563, 1.502627, 0.080854)",
        "(-0.143102, 1.509886, 0.082591)",
        "(-0.143102, 1.509886, 0.082591)",
        "(-0.142436, 1.520597, 0.086078)",
        "(-0.141904, 1.527386, 0.089113)",
        "(-0.141543, 1.534226, 0.092965)",
        "(-0.141172, 1.540694, 0.097251)",
        "(-0.141172, 1.540694, 0.097251)",
        "(-0.141026, 1.549864, 0.104051)",
        "(-0.141176, 1.555497, 0.108588)",
        "(-0.141165, 1.560562, 0.113402)",
        "(-0.141355, 1.565300, 0.118623)",
        "(-0.141355, 1.565300, 0.118623)",
        "(-0.141996, 1.571396, 0.126805)",
        "(-0.142613, 1.574313, 0.132281)",
        "(-0.143149, 1.576056, 0.137682)",
        "(-0.143358, 1.576835, 0.143099)",
        "(-0.143358, 1.576835, 0.143099)",
        "(-0.143387, 1.576611, 0.151325)",
        "(-0.143556, 1.575624, 0.156786)",
        "(-0.143992, 1.573996, 0.161931)",
        "(-0.144296, 1.571564, 0.166603)",
        "(-0.144296, 1.571564, 0.166603)",
        "(-0.144879, 1.566435, 0.172672)",
        "(-0.145663, 1.562481, 0.176372)",
        "(-0.146387, 1.557746, 0.179698)",
        "(-0.146880, 1.552263, 0.182528)",
        "(-0.146880, 1.552263, 0.182528)",
        "(-0.147249, 1.542630, 0.185740)",
        "(-0.147408, 1.535491, 0.187429)",
        "(-0.147346, 1.528263, 0.188994)",
        "(-0.147212, 1.521083, 0.190423)",
        "(-0.147138, 1.517439, 0.191075)",
        "(-0.146968, 1.509922, 0.191914)",
        "(-0.146807, 1.501869, 0.191629)",
        "(-0.146571, 1.493602, 0.190505)",
        "(-0.146367, 1.485747, 0.188883)",
        "(-0.146367, 1.485747, 0.188883)",
        "(-0.145288, 1.474362, 0.185012)",
        "(-0.144300, 1.467209, 0.181299)",
        "(-0.143504, 1.460699, 0.176903)",
        "(-0.142940, 1.455451, 0.171730)",
        "(-0.142692, 1.453213, 0.169001)",
        "(-0.142148, 1.449283, 0.163262)",
        "(-0.141642, 1.446290, 0.156941)",
        "(-0.141207, 1.444240, 0.150042)",
        "(-0.140926, 1.443167, 0.142898)",
        "(-0.140892, 1.443155, 0.139365)",
        "(-0.140846, 1.443866, 0.132445)",
        "(-0.140802, 1.445543, 0.125705)",
        "(-0.140912, 1.448136, 0.119168)",
        "(-0.141369, 1.451831, 0.113251)",
        "(-0.141634, 1.453999, 0.110550)",
        "(-0.141974, 1.458879, 0.105717)",
        "(-0.142023, 1.463973, 0.101317)",
        "(-0.142225, 1.469726, 0.097643)",
        "(-0.142767, 1.475791, 0.094447)",
        "(-0.143032, 1.478853, 0.093031)",
        "(-0.143401, 1.484977, 0.090347)",
        "(-0.143692, 1.491444, 0.088276)",
        "(-0.143911, 1.498155, 0.086654)",
        "(-0.144115, 1.505050, 0.085454)",
        "(-0.144381, 1.508589, 0.085024)",
        "(-0.144980, 1.515679, 0.084360)",
        "(-0.145590, 1.522713, 0.083917)",
        "(-0.146002, 1.529484, 0.083681)",
        "(-0.146094, 1.535964, 0.084047)",
        "(-0.146156, 1.539116, 0.084484)",
        "(-0.146745, 1.545376, 0.085725)",
        "(-0.147217, 1.550976, 0.087447)",
        "(-0.147472, 1.555602, 0.089457)",
        "(-0.147888, 1.559749, 0.091928)",
        "(-0.147996, 1.561702, 0.093411)",
        "(-0.148115, 1.565090, 0.096915)",
        "(-0.148348, 1.567919, 0.101025)",
        "(-0.148479, 1.569937, 0.105535)",
        "(-0.148726, 1.571173, 0.110381)",
        "(-0.148946, 1.571527, 0.112979)",
        "(-0.149572, 1.571244, 0.118271)",
        "(-0.150157, 1.569796, 0.123575)",
        "(-0.150279, 1.567105, 0.128985)",
        "(-0.150338, 1.563978, 0.134571)",
        "(-0.150312, 1.562269, 0.137396)",
        "(-0.150098, 1.558245, 0.143001)",
        "(-0.149827, 1.553384, 0.148373)",
        "(-0.149620, 1.548011, 0.153627)",
        "(-0.149020, 1.542342, 0.158705)",
        "(-0.148487, 1.539399, 0.161188)",
        "(-0.147499, 1.533465, 0.165967)",
        "(-0.146974, 1.527454, 0.170351)",
        "(-0.146769, 1.521346, 0.174277)",
        "(-0.146691, 1.515215, 0.177946)",
        "(-0.146631, 1.512102, 0.179693)",
        "(-0.146576, 1.505856, 0.182873)",
        "(-0.146604, 1.499172, 0.185352)",
        "(-0.146468, 1.492570, 0.186613)",
        "(-0.146337, 1.485821, 0.187325)",
        "(-0.146270, 1.482472, 0.187534)",
        "(-0.146129, 1.476015, 0.187437)",
        "(-0.145925, 1.469815, 0.186675)",
        "(-0.145640, 1.463951, 0.185214)",
        "(-0.145477, 1.458823, 0.183256)",
        "(-0.145403, 1.456506, 0.182033)",
        "(-0.145254, 1.452326, 0.178912)",
        "(-0.145171, 1.448558, 0.174713)",
        "(-0.145292, 1.445341, 0.169830)",
        "(-0.145411, 1.442672, 0.164303)",
        "(-0.145471, 1.441607, 0.161368)",
        "(-0.145744, 1.440013, 0.155567)",
        "(-0.146096, 1.439205, 0.149582)",
        "(-0.146458, 1.438795, 0.143208)",
        "(-0.146458, 1.438795, 0.143208)",
        "(-0.147190, 1.439383, 0.133440)",
        "(-0.147796, 1.440936, 0.127323)",
        "(-0.148252, 1.443069, 0.121288)",
        "(-0.148532, 1.445475, 0.115247)",
        "(-0.148532, 1.445475, 0.115247)",
        "(-0.149227, 1.450251, 0.106723)",
        "(-0.149433, 1.454308, 0.101778)",
        "(-0.149389, 1.459112, 0.097202)",
        "(-0.149546, 1.464739, 0.092998)",
        "(-0.149830, 1.471310, 0.089282)",
        "(-0.149918, 1.474925, 0.087635)",
        "(-0.150020, 1.482548, 0.084744)",
        "(-0.150102, 1.490778, 0.082583)",
        "(-0.150214, 1.499414, 0.080999)",
        "(-0.150432, 1.508062, 0.080016)",
        "(-0.150668, 1.512385, 0.079564)",
        "(-0.151890, 1.521158, 0.079138)",
        "(-0.153063, 1.529387, 0.079203)",
        "(-0.153917, 1.536995, 0.079994)",
        "(-0.154405, 1.544073, 0.081636)",
        "(-0.154409, 1.547295, 0.082779)",
        "(-0.154219, 1.553288, 0.085509)",
        "(-0.154128, 1.558390, 0.089172)",
        "(-0.153782, 1.562583, 0.093376)",
        "(-0.153508, 1.565725, 0.098252)",
        "(-0.153508, 1.565725, 0.098252)",
        "(-0.152666, 1.568768, 0.106376)",
        "(-0.152083, 1.569711, 0.112195)",
        "(-0.151784, 1.569731, 0.118359)"
    ],
    "rightHandRotations": [
        "(62.250710, 119.688600, 341.559500)",
        "(62.197180, 119.774300, 341.712000)",
        "(62.179080, 119.846600, 341.793400)",
        "(62.195690, 119.971500, 341.889500)",
        "(62.253830, 120.084800, 341.932200)",
        "(62.280580, 120.157200, 341.959100)",
        "(62.287060, 120.191200, 341.958500)",
        "(62.283900, 120.228600, 341.969000)",
        "(62.282950, 120.254300, 341.985100)",
        "(62.275410, 120.298100, 342.029200)",
        "(62.281460, 120.357100, 342.095300)",
        "(62.294580, 120.382400, 342.127800)",
        "(62.294410, 120.376600, 342.135500)",
        "(62.280210, 120.362700, 342.140300)",
        "(62.276290, 120.284300, 342.033400)",
        "(62.380740, 120.133200, 341.682900)",
        "(62.380740, 120.133200, 341.682900)",
        "(62.541050, 119.319400, 339.878800)",
        "(62.453190, 118.546100, 337.873000)",
        "(61.924950, 117.543800, 335.537800)",
        "(61.120490, 116.644000, 333.337700)",
        "(60.265760, 115.781700, 331.079800)",
        "(59.858430, 115.287600, 329.817400)",
        "(59.129910, 114.358900, 327.255200)",
        "(58.215990, 113.295200, 324.387100)",
        "(57.097960, 112.179100, 321.284200)",
        "(56.027250, 111.273900, 318.313600)",
        "(55.457320, 110.851100, 316.912300)",
        "(54.327410, 109.991400, 314.278600)",
        "(52.977790, 108.624600, 311.437500)",
        "(51.285630, 106.826400, 308.317100)",
        "(50.327340, 105.839300, 306.748000)",
        "(48.310300, 104.102800, 303.762700)",
        "(45.992970, 102.511500, 300.859200)",
        "(43.805540, 101.087400, 298.033900)",
        "(41.734810, 99.729650, 295.105200)",
        "(39.623080, 98.449790, 292.460400)",
        "(38.581260, 97.834660, 291.174500)",
        "(36.759150, 96.588330, 287.984600)",
        "(35.284050, 95.131020, 283.788000)",
        "(33.954210, 93.708110, 279.675600)",
        "(33.253330, 93.013720, 277.876800)",
        "(31.972500, 91.889470, 274.704200)",
        "(30.757640, 90.687690, 271.778600)",
        "(29.493470, 89.657590, 269.658000)",
        "(27.901870, 88.618330, 268.191400)",
        "(26.208130, 87.587970, 267.120800)",
        "(25.373960, 87.105260, 266.689700)",
        "(23.640780, 86.252810, 266.098900)",
        "(22.342930, 85.595120, 265.390700)",
        "(21.146010, 84.976660, 264.435000)",
        "(20.572340, 84.714610, 263.864400)",
        "(19.334330, 84.152950, 262.715700)",
        "(18.140070, 83.726930, 261.575500)",
        "(17.030000, 83.697310, 261.059700)",
        "(16.203540, 84.024450, 260.573900)",
        "(15.393010, 84.412240, 259.767700)",
        "(15.015630, 84.530880, 259.292500)",
        "(14.219280, 84.799240, 258.379500)",
        "(13.246070, 85.494610, 258.050500)",
        "(12.006890, 86.440560, 258.207900)",
        "(10.514820, 87.537680, 258.569900)",
        "(9.751552, 88.116090, 258.749900)",
        "(8.423202, 88.728160, 258.217500)",
        "(7.246314, 89.059390, 257.530200)",
        "(5.753392, 89.628240, 257.562700)",
        "(4.219169, 90.398440, 258.093900)",
        "(3.507982, 90.826550, 258.140200)",
        "(2.132936, 91.737370, 258.088000)",
        "(0.543391, 92.560130, 258.575800)",
        "(358.767200, 93.171080, 259.795300)",
        "(356.767700, 93.973980, 261.361500)",
        "(356.767700, 93.973980, 261.361500)",
        "(352.939500, 96.622630, 265.176900)",
        "(349.495000, 98.645400, 268.815200)",
        "(345.941700, 100.235000, 272.237000)",
        "(342.840900, 101.538000, 274.851100)",
        "(341.593700, 102.129900, 275.720400)",
        "(339.287200, 103.279300, 277.277700)",
        "(337.233200, 104.471300, 279.078900)",
        "(334.655600, 105.624200, 281.509900)",
        "(334.655600, 105.624200, 281.509900)",
        "(329.445800, 107.709800, 285.845100)",
        "(325.626200, 109.232100, 289.236600)",
        "(321.975600, 110.774300, 292.936300)",
        "(318.728900, 111.846400, 296.228400)",
        "(315.551700, 112.631600, 298.845200)",
        "(315.551700, 112.631600, 298.845200)",
        "(311.253200, 113.148500, 302.508400)",
        "(308.581700, 113.296900, 305.420800)",
        "(305.954100, 113.440700, 308.302600)",
        "(303.397200, 113.332100, 310.745100)",
        "(302.280500, 113.307000, 311.354000)",
        "(300.360700, 113.137000, 312.679500)",
        "(298.693200, 112.512300, 314.439600)",
        "(297.031300, 111.652800, 316.950800)",
        "(294.846600, 111.007800, 319.466700)",
        "(293.803300, 110.477000, 320.798400)",
        "(292.034000, 109.303500, 323.011100)",
        "(290.683900, 108.319500, 324.565000)",
        "(289.669300, 107.217600, 326.300400)",
        "(288.557100, 106.355500, 328.456200)",
        "(288.030800, 105.953400, 329.369300)",
        "(287.088800, 105.200500, 330.561200)",
        "(286.205100, 105.057400, 331.034900)",
        "(285.449000, 104.852600, 331.729500)",
        "(285.172700, 103.920900, 333.647400)",
        "(284.937200, 103.397400, 334.678400)",
        "(284.318800, 102.132400, 336.690900)",
        "(283.565500, 101.154300, 337.746500)",
        "(282.892800, 100.072800, 339.176600)",
        "(282.656100, 99.171420, 340.598300)",
        "(282.646300, 99.322760, 340.740400)",
        "(282.568900, 99.798030, 340.702700)",
        "(282.545000, 100.639500, 339.997000)",
        "(282.493300, 101.916300, 338.789600)",
        "(282.268400, 102.667500, 338.166100)",
        "(282.252700, 102.239000, 338.747000)",
        "(282.274600, 101.922600, 339.477500)",
        "(282.438400, 102.374000, 339.002500)",
        "(282.523400, 102.957800, 338.433700)",
        "(282.339500, 103.066900, 338.387600)",
        "(282.253100, 103.445200, 338.207600)",
        "(282.086100, 103.692100, 338.567100)",
        "(282.223800, 102.808700, 339.790000)",
        "(282.478100, 102.295100, 340.589600)",
        "(282.504800, 102.252800, 340.752900)",
        "(282.491800, 102.237600, 340.738900)",
        "(282.456700, 102.339200, 340.523200)",
        "(282.563400, 102.347200, 340.583600)",
        "(282.594500, 102.796000, 340.369100)",
        "(282.463400, 103.111300, 340.033800)",
        "(282.430700, 103.464600, 339.628600)",
        "(282.339000, 104.868300, 338.099200)",
        "(282.324800, 105.521100, 337.359500)",
        "(282.442700, 105.598600, 337.556300)",
        "(282.560100, 106.200700, 337.174000)",
        "(282.607200, 106.736000, 336.659300)",
        "(282.614100, 106.941200, 336.257500)",
        "(282.523500, 106.191400, 337.011200)",
        "(282.567700, 106.080800, 337.227400)",
        "(282.814200, 106.484400, 336.712700)",
        "(282.787600, 106.998200, 336.238900)",
        "(282.703000, 107.457700, 335.818200)",
        "(282.671700, 107.280300, 335.994400)",
        "(282.565200, 107.371300, 335.858200)",
        "(282.569600, 107.102900, 336.131000)",
        "(282.543300, 106.629600, 336.710500)",
        "(282.509700, 105.831200, 337.501700)",
        "(282.573800, 105.482400, 337.864900)",
        "(282.612200, 105.485000, 337.895900)",
        "(282.598900, 104.863300, 338.514500)",
        "(282.555100, 104.372100, 339.074600)",
        "(282.528800, 103.466700, 340.124200)",
        "(282.695300, 103.305000, 340.218700)",
        "(282.820600, 103.413600, 340.142800)",
        "(282.825000, 103.552800, 340.035200)",
        "(282.804800, 103.621100, 339.959700)",
        "(282.758000, 103.690200, 339.855200)",
        "(282.672400, 103.289600, 340.192900)",
        "(282.617200, 102.291800, 341.245000)",
        "(282.503200, 101.716800, 341.815500)",
        "(282.441200, 101.578900, 341.912400)",
        "(282.369300, 101.682500, 341.756900)",
        "(282.399300, 102.132700, 341.128500)",
        "(282.459400, 102.273600, 340.861900)",
        "(282.339100, 101.910800, 341.372100)",
        "(282.245400, 101.801000, 341.522800)",
        "(282.188200, 101.741600, 341.583700)",
        "(282.178300, 101.699500, 341.614800)",
        "(282.140300, 101.612000, 341.739800)",
        "(282.051000, 101.618100, 341.700400)",
        "(281.946400, 101.492300, 341.775400)",
        "(281.769000, 101.001800, 342.261700)",
        "(281.644300, 100.546500, 342.776500)",
        "(281.553200, 100.044100, 343.191300)",
        "(281.441500, 99.947810, 343.334000)",
        "(281.346300, 100.167200, 343.155200)",
        "(281.189900, 101.697500, 341.590500)",
        "(281.141000, 103.883500, 339.263300)",
        "(280.864000, 104.808000, 338.423400)",
        "(280.285600, 106.260800, 337.308100)",
        "(280.010200, 107.252900, 336.520700)",
        "(279.578700, 109.613800, 334.419100)",
        "(279.332100, 112.448800, 331.884000)",
        "(279.042100, 115.145300, 329.649100)",
        "(278.729000, 118.337500, 326.787200)",
        "(278.568500, 119.732700, 325.527700)",
        "(278.169100, 121.992600, 323.668700)",
        "(277.874500, 124.068200, 321.957400)",
        "(277.891800, 125.901600, 320.511500)",
        "(277.944900, 127.391300, 319.442300)",
        "(277.929700, 128.261500, 318.714200)",
        "(277.822800, 130.177100, 317.125100)",
        "(277.748400, 131.882000, 315.774000)",
        "(277.823100, 132.512100, 315.250200)",
        "(278.056300, 134.752700, 313.360400)",
        "(278.176700, 135.526900, 312.692100)",
        "(278.390800, 136.457400, 312.038500)",
        "(278.355700, 137.632400, 311.164100)",
        "(278.139500, 138.551100, 310.715600)",
        "(278.035600, 139.519700, 310.028500)",
        "(278.078100, 140.061400, 309.578600)",
        "(278.315500, 140.915400, 308.897300)",
        "(278.611900, 142.059100, 307.933100)",
        "(278.671300, 143.240600, 307.180100)",
        "(278.640100, 144.462400, 306.394200)",
        "(278.675200, 144.977300, 306.001900)",
        "(278.844100, 145.295800, 305.807600)",
        "(279.079400, 146.361000, 305.015600)",
        "(279.290600, 146.641700, 305.209500)",
        "(279.598500, 146.904800, 305.342300)",
        "(279.821900, 147.266600, 305.025000)",
        "(280.127600, 147.647500, 304.774700)",
        "(280.141400, 146.862500, 305.946400)",
        "(280.306400, 146.127700, 307.070700)",
        "(280.902900, 145.474700, 307.762700)",
        "(281.309900, 145.106100, 308.169800)",
        "(281.850000, 144.214800, 309.425100)",
        "(282.047700, 143.955100, 309.988000)",
        "(282.301400, 144.024700, 309.834000)",
        "(282.611500, 143.636600, 310.190000)",
        "(282.833300, 143.345700, 310.610700)",
        "(283.324100, 142.523700, 311.501600)",
        "(283.481700, 142.083600, 311.873600)",
        "(283.885100, 140.506500, 313.536600)",
        "(284.112100, 139.215000, 315.081000)",
        "(284.263500, 138.771600, 315.610200)",
        "(284.775200, 139.241700, 315.027200)",
        "(285.320100, 140.077800, 313.788300)",
        "(285.308700, 138.940000, 315.014200)",
        "(285.277300, 137.015100, 317.115800)",
        "(285.476200, 136.511300, 317.470000)",
        "(286.023300, 136.497900, 316.852600)",
        "(286.481600, 136.177200, 316.679400)",
        "(286.583100, 134.858600, 317.860400)",
        "(286.691000, 134.527900, 317.999000)",
        "(286.765500, 134.486500, 317.815400)",
        "(286.825400, 134.131800, 317.781500)",
        "(286.963800, 133.047800, 318.478500)",
        "(287.254200, 131.960800, 319.166600)",
        "(287.542700, 130.746400, 319.971100)",
        "(287.753800, 129.934100, 320.558600)",
        "(288.160500, 128.793900, 321.341500)",
        "(288.686400, 127.770100, 321.764900)",
        "(289.044900, 125.823200, 323.138300)",
        "(289.207000, 123.945000, 324.596900)",
        "(289.375200, 123.345800, 324.905200)",
        "(289.818800, 123.059600, 324.398800)",
        "(289.999000, 122.456100, 324.220800)",
        "(289.854400, 121.385800, 324.880500)",
        "(289.803000, 120.927700, 324.629600)",
        "(289.773300, 120.544100, 324.570800)",
        "(289.467400, 119.694000, 324.798000)",
        "(288.994400, 118.633700, 325.261700)",
        "(288.438900, 117.987100, 325.379900)",
        "(287.988800, 117.747500, 324.872700)",
        "(287.841300, 117.504900, 324.690100)",
        "(287.308100, 117.005200, 324.523200)",
        "(286.499300, 116.147300, 325.017000)",
        "(285.951900, 115.083700, 325.781000)",
        "(285.520100, 114.575700, 325.951700)",
        "(285.305500, 114.410800, 325.889900)",
        "(284.886400, 114.650800, 325.085800)",
        "(284.353000, 114.755600, 324.586900)",
        "(283.661600, 115.055000, 324.044200)",
        "(283.070200, 115.291600, 323.603700)",
        "(282.795300, 115.300600, 323.560600)",
        "(282.340500, 115.969900, 322.673100)",
        "(282.073400, 117.283100, 321.073400)",
        "(281.680800, 117.592700, 320.847700)",
        "(281.680800, 117.592700, 320.847700)",
        "(281.236800, 119.267800, 319.254000)",
        "(281.194000, 120.979600, 317.498100)",
        "(281.070800, 122.591600, 315.982200)",
        "(280.948000, 124.168700, 314.448500)",
        "(280.634100, 125.980300, 312.867200)",
        "(280.457700, 126.691500, 312.229200)",
        "(280.288600, 128.158600, 310.985000)",
        "(280.231800, 129.312700, 309.939100)",
        "(280.167100, 131.265500, 308.133300)",
        "(280.095000, 133.268900, 306.218000)",
        "(280.075400, 134.242200, 305.284500)",
        "(279.954100, 135.157600, 304.584400)",
        "(279.595200, 136.131000, 304.125900)",
        "(279.232600, 138.050400, 302.559900)",
        "(279.165100, 140.058500, 300.678400)",
        "(279.194500, 141.062000, 299.756900)",
        "(279.256900, 141.888200, 299.114100)",
        "(279.039100, 143.169800, 298.442900)",
        "(278.787700, 144.171100, 297.881000)",
        "(278.759500, 146.882400, 295.478400)",
        "(278.862400, 148.077900, 294.365500)",
        "(279.021300, 149.642900, 293.056100)",
        "(279.120900, 150.222000, 292.907100)",
        "(279.015500, 150.877200, 292.776600)",
        "(278.891100, 151.147400, 293.035200)",
        "(278.855300, 151.435200, 292.981400)",
        "(279.112700, 152.900300, 292.047900)",
        "(279.572600, 153.345800, 291.984700)",
        "(279.984600, 153.884200, 291.780200)",
        "(280.061300, 153.949100, 292.056300)",
        "(279.981800, 154.755100, 291.484700)",
        "(279.837700, 156.483300, 290.163900)",
        "(280.144500, 156.685200, 290.346600)",
        "(280.484100, 156.154600, 291.193100)",
        "(280.828100, 156.174000, 291.550000)",
        "(281.007800, 156.186000, 291.531000)",
        "(281.254200, 156.386700, 291.403000)",
        "(281.259600, 156.264200, 292.140000)",
        "(281.150700, 155.403100, 293.488400)",
        "(281.247600, 154.599300, 294.686600)",
        "(281.395400, 153.892800, 295.408800)",
        "(281.881200, 152.578600, 296.678000)",
        "(282.129200, 151.503900, 297.954900)",
        "(282.141000, 150.537300, 299.479300)",
        "(282.215200, 149.557600, 300.618900)",
        "(282.294700, 149.134400, 301.014600)",
        "(282.512600, 148.313800, 302.006000)",
        "(282.826800, 146.612000, 303.701600)",
        "(283.054100, 144.407900, 305.915000)",
        "(283.153900, 142.548300, 307.954900)",
        "(283.236700, 142.047600, 308.585500)",
        "(283.640100, 141.791000, 309.045500)",
        "(284.206400, 141.674800, 309.044000)",
        "(284.636700, 140.673200, 309.816400)",
        "(284.942400, 139.257200, 311.197900)",
        "(285.121700, 138.613600, 311.857900)",
        "(285.662500, 137.966000, 312.285400)",
        "(286.104600, 138.083400, 311.876100)",
        "(286.416800, 137.860400, 311.783400)",
        "(286.745800, 136.315100, 313.049500)",
        "(286.922400, 135.568800, 313.688800)",
        "(287.375800, 134.708500, 314.105200)",
        "(287.928300, 134.069800, 313.990300)",
        "(288.263700, 133.909700, 313.542100)",
        "(288.537700, 133.171500, 313.776500)",
        "(288.613100, 132.430500, 314.283100)",
        "(288.689300, 130.863600, 315.465500)",
        "(288.798300, 129.919700, 315.913500)",
        "(288.947300, 129.482200, 315.595000)",
        "(288.981800, 128.461400, 316.034700)",
        "(288.879800, 128.025500, 316.223500)",
        "(288.505200, 127.452800, 316.284800)",
        "(288.191300, 126.202600, 316.981800)",
        "(287.993800, 125.137700, 317.713900)",
        "(287.911900, 124.228500, 318.043600)",
        "(287.770800, 123.996400, 318.099500)",
        "(287.455500, 123.922700, 317.721500)",
        "(287.206300, 124.130300, 316.819000)",
        "(286.812100, 123.710900, 316.724900)",
        "(286.340900, 122.406600, 317.527500)",
        "(286.122200, 122.187900, 317.396500)",
        "(285.776800, 122.701200, 316.038300)",
        "(285.547400, 122.824600, 315.448900)",
        "(285.270300, 122.396700, 315.959100)",
        "(284.894300, 122.313300, 315.980200)",
        "(284.584600, 122.513000, 315.571900)",
        "(283.976800, 123.134700, 314.527700)",
        "(283.667300, 124.594500, 312.681000)",
        "(283.416400, 126.425900, 310.395300)",
        "(283.021800, 128.876500, 307.504900)",
        "(282.734100, 129.857400, 306.373700)",
        "(282.000200, 132.027300, 304.291000)",
        "(281.533700, 133.676900, 302.699800)",
        "(281.372400, 135.503400, 300.618700)",
        "(281.068900, 135.924300, 300.125200)",
        "(280.853200, 136.407300, 299.708200)",
        "(280.358200, 138.889300, 297.372500)",
        "(279.877800, 139.292500, 297.262800)",
        "(279.569300, 141.244900, 295.263500)",
        "(279.353900, 143.120400, 293.419800)",
        "(279.260800, 144.685900, 291.980300)",
        "(279.083900, 147.026100, 289.694500)",
        "(278.921800, 148.683300, 288.133300)",
        "(278.847200, 149.462400, 287.508000)",
        "(278.815900, 150.754500, 286.494900)",
        "(278.810900, 151.535600, 285.880500)",
        "(278.837000, 153.620600, 284.044700)",
        "(278.792500, 155.531300, 282.449100)",
        "(278.765000, 156.744300, 281.532400)",
        "(278.580500, 158.445900, 280.282000)",
        "(278.501300, 159.195700, 279.746700)",
        "(278.450800, 161.108000, 278.211800)",
        "(278.511400, 162.518500, 277.124100)",
        "(278.475600, 163.601700, 276.345500)",
        "(278.456800, 164.926700, 275.334500)",
        "(278.466300, 166.060800, 274.432500)",
        "(278.519000, 168.114400, 272.873900)",
        "(278.629800, 169.694800, 271.761500)",
        "(278.778000, 169.785700, 272.086300)",
        "(278.979400, 169.846900, 272.437000)",
        "(279.065200, 169.924800, 272.581100)",
        "(279.197500, 170.259400, 272.719700)",
        "(279.293000, 171.230700, 272.387000)",
        "(279.459600, 171.795000, 272.268600)",
        "(279.671900, 172.012700, 272.408400)",
        "(279.791200, 171.963100, 272.597700)",
        "(280.049700, 171.905000, 272.906300)",
        "(280.063200, 171.602100, 273.679700)",
        "(280.152800, 171.346900, 274.374900)",
        "(280.182300, 170.886700, 275.269800)",
        "(280.161000, 170.610700, 275.740200)",
        "(280.250000, 170.120400, 276.488100)",
        "(280.377400, 169.210900, 277.670800)",
        "(280.269300, 168.294200, 278.927200)",
        "(280.152900, 166.797700, 280.696100)",
        "(280.165600, 166.307100, 281.303800)",
        "(280.294900, 164.904800, 282.915800)",
        "(280.383900, 163.106400, 284.898400)",
        "(280.477500, 161.595000, 286.362500)",
        "(280.667100, 159.905600, 287.950500)",
        "(280.729400, 158.837000, 289.060900)",
        "(280.892700, 156.735500, 291.287000)",
        "(281.156900, 155.329600, 292.707700)",
        "(281.562600, 154.844100, 293.063800)",
        "(281.913600, 152.974300, 294.665000)",
        "(281.966700, 151.451000, 296.230900)",
        "(282.048600, 148.452900, 299.407400)",
        "(282.620100, 146.866200, 300.697100)",
        "(283.241400, 145.611700, 301.471900)",
        "(283.514200, 143.833700, 303.081400)",
        "(283.573200, 142.839900, 303.953600)",
        "(283.653300, 140.920100, 305.510400)",
        "(283.893200, 139.937600, 306.344100)",
        "(284.680200, 139.471900, 306.280500)",
        "(285.209900, 138.405900, 306.937300)",
        "(285.323100, 137.705200, 307.472100)",
        "(285.385100, 136.576700, 308.309100)",
        "(285.568200, 136.053600, 308.338600)",
        "(285.972700, 135.738400, 308.051600)",
        "(286.304600, 134.821200, 308.402200)",
        "(286.340800, 134.117300, 308.941100)",
        "(286.240200, 132.236000, 310.507300)",
        "(286.312500, 131.507600, 310.814900)",
        "(286.730700, 131.559100, 310.112100)",
        "(287.151100, 131.248700, 309.857400)",
        "(287.267500, 130.544200, 310.284500)",
        "(287.219400, 128.786100, 311.663700)",
        "(287.085700, 127.593900, 312.270800)",
        "(287.054000, 126.807600, 312.522100)",
        "(287.022200, 126.287200, 312.526900)",
        "(287.004800, 125.950000, 312.591400)",
        "(286.803500, 125.373000, 312.583900)",
        "(286.508700, 124.211500, 313.291500)",
        "(286.319900, 122.737100, 314.361000)",
        "(286.288200, 121.730300, 314.898300)",
        "(286.231800, 121.389800, 315.046200)",
        "(285.994900, 121.236700, 314.752500)",
        "(285.662500, 120.761800, 314.859300)",
        "(285.272200, 120.345100, 314.846800)",
        "(285.043600, 120.301900, 314.491500)",
        "(284.944500, 120.209000, 314.390700)",
        "(284.686000, 120.109600, 314.224900)",
        "(284.364100, 120.133700, 314.154900)",
        "(284.062200, 120.442700, 313.677400)",
        "(283.794000, 121.121700, 312.927100)",
        "(283.685500, 121.202800, 312.815200)",
        "(283.366300, 121.487300, 312.467000)",
        "(283.023300, 121.749500, 312.242800)",
        "(282.716500, 122.204100, 311.768300)",
        "(282.283600, 122.453500, 311.560400)",
        "(282.106600, 122.504500, 311.576300)",
        "(281.790600, 123.096700, 311.099900)",
        "(281.494100, 124.006000, 310.298300)",
        "(281.115100, 125.169500, 309.198900)",
        "(280.810800, 126.860800, 307.611800)",
        "(280.700700, 127.362700, 307.159700)",
        "(280.459000, 128.884000, 305.800700)",
        "(280.273700, 130.467300, 304.401800)",
        "(280.024600, 131.964600, 302.904600)",
        "(280.024600, 131.964600, 302.904600)",
        "(279.609300, 134.444200, 300.667200)",
        "(279.365700, 135.206900, 300.077400)",
        "(279.020800, 135.464000, 300.142600)",
        "(278.905900, 136.628000, 299.172300)",
        "(278.905900, 136.628000, 299.172300)",
        "(278.783400, 138.549100, 297.484900)",
        "(278.556300, 139.877400, 296.489100)",
        "(278.299000, 141.537000, 295.161200)",
        "(278.118300, 142.239100, 294.672600)",
        "(277.793400, 144.903800, 292.694000)",
        "(277.791100, 145.424200, 292.360100)",
        "(277.734400, 146.825500, 291.381700)",
        "(277.668600, 148.681100, 289.941300)",
        "(277.619800, 150.912900, 288.115300)",
        "(277.619800, 150.912900, 288.115300)",
        "(277.630300, 153.952400, 285.754400)",
        "(277.800300, 155.080600, 285.026100)",
        "(277.814900, 157.303800, 283.366500)",
        "(277.990100, 158.480300, 282.606200)",
        "(277.990100, 158.480300, 282.606200)",
        "(278.137300, 160.114700, 281.700700)",
        "(278.177400, 161.523100, 280.738600)",
        "(278.438500, 162.983700, 279.705300)",
        "(279.080200, 163.347500, 279.488700)",
        "(279.575000, 163.096200, 280.037400)",
        "(279.686200, 163.041400, 280.274400)",
        "(279.700400, 164.151500, 279.586200)",
        "(279.859700, 164.969600, 279.020200)",
        "(280.313900, 164.558700, 279.765200)",
        "(280.581200, 163.809100, 280.877400)",
        "(280.702900, 163.308600, 281.520100)",
        "(281.020300, 162.572300, 282.666700)",
        "(281.402500, 161.575000, 283.847600)",
        "(281.669700, 160.921700, 284.611800)",
        "(281.648100, 159.346100, 286.574000)",
        "(281.722500, 158.340800, 287.762900)",
        "(282.336900, 157.095600, 289.143500)",
        "(283.145300, 156.127500, 290.027400)",
        "(283.384400, 154.699800, 291.484500)",
        "(283.435200, 153.785500, 292.503200)",
        "(283.531000, 153.182900, 292.993800)",
        "(283.772700, 151.464000, 294.737000)",
        "(283.988300, 149.780600, 296.468900)",
        "(284.392000, 148.826000, 297.261400)",
        "(284.575900, 147.444800, 298.498400)",
        "(284.582400, 147.059800, 298.875100)",
        "(284.738300, 146.888100, 298.743700)",
        "(285.047300, 145.749800, 299.654900)",
        "(285.262900, 143.954800, 301.293900)",
        "(285.607000, 142.732700, 302.052100)",
        "(285.718700, 142.531100, 302.094300)",
        "(285.774300, 142.391000, 302.054900)",
        "(285.994900, 141.771300, 302.257800)",
        "(286.504600, 140.980200, 302.544000)",
        "(286.906300, 140.064200, 302.899500)",
        "(286.942900, 139.826600, 302.983700)",
        "(286.872700, 139.090300, 303.411200)",
        "(287.003300, 137.792500, 304.249000)",
        "(287.114400, 136.203200, 305.176500)",
        "(286.916200, 134.402900, 306.462100)",
        "(286.810200, 133.762900, 306.913000)",
        "(286.577600, 132.618000, 307.550000)",
        "(286.535000, 131.459900, 308.193300)",
        "(286.727000, 130.470400, 308.413000)",
        "(286.801600, 129.339200, 308.837400)",
        "(286.734100, 128.435700, 309.505800)",
        "(286.331600, 126.322600, 311.325700)",
        "(286.210700, 125.065000, 312.035600)",
        "(286.242200, 124.117200, 312.377300)",
        "(286.242200, 124.117200, 312.377300)",
        "(285.667700, 122.284000, 313.479500)",
        "(285.187700, 121.024500, 314.396700)",
        "(284.875400, 120.549400, 314.417600)",
        "(284.600300, 120.051100, 314.461500)",
        "(284.083300, 119.380900, 314.854000)",
        "(283.833800, 118.884600, 315.244800)",
        "(283.351000, 118.211400, 315.525500)",
        "(283.006400, 118.755500, 314.811400)",
        "(282.713000, 119.585700, 313.747600)",
        "(282.481500, 119.900500, 313.398300)",
        "(281.930000, 120.873300, 312.118300)",
        "(281.291900, 122.254900, 310.489400)",
        "(280.701800, 123.286500, 309.330100)",
        "(280.364100, 124.105400, 308.377500)",
        "(280.364100, 124.105400, 308.377500)",
        "(279.688100, 126.161500, 306.101400)",
        "(279.166700, 127.968000, 304.190100)",
        "(278.642600, 129.119200, 303.089000)",
        "(278.469900, 130.475900, 301.887500)",
        "(278.260400, 132.137300, 300.203400)",
        "(278.064200, 133.832900, 298.471000)",
        "(277.771000, 135.938400, 296.323300)",
        "(277.543900, 136.792900, 295.625200)",
        "(277.422700, 138.279900, 294.236400)",
        "(277.319100, 141.004500, 291.521300)",
        "(277.259100, 141.960000, 290.642400)",
        "(277.056500, 143.284300, 289.598600)",
        "(276.993900, 145.166500, 287.836600)",
        "(277.034500, 146.656300, 286.570800)",
        "(277.064500, 148.341300, 284.959100)",
        "(277.036700, 149.558900, 283.831000)",
        "(276.857900, 152.225100, 281.417400)",
        "(276.608400, 155.114600, 278.969700)",
        "(276.563600, 156.262200, 278.051500)",
        "(276.488900, 157.131800, 277.496000)",
        "(276.444300, 157.438400, 277.400800)",
        "(276.530100, 157.991200, 277.230500)",
        "(276.618900, 158.484800, 277.232900)",
        "(276.509000, 159.725700, 276.794900)",
        "(276.684700, 160.363900, 276.683100)",
        "(276.829200, 160.653000, 276.559400)",
        "(276.972500, 161.237000, 276.479200)",
        "(276.906400, 161.342800, 277.027000)",
        "(277.041600, 161.877900, 277.246700)",
        "(277.700000, 161.101200, 278.480000)",
        "(278.068000, 161.097500, 278.638500)",
        "(278.559400, 160.820200, 279.254500)",
        "(278.506600, 161.039000, 279.703900)",
        "(278.366700, 161.620000, 279.789200)",
        "(278.636100, 161.012400, 280.823300)",
        "(278.952700, 160.799900, 281.172100)",
        "(279.580400, 161.049200, 281.084100)",
        "(279.871700, 160.811200, 281.684100)",
        "(279.943500, 160.171000, 282.853100)",
        "(280.090100, 159.634900, 283.675500)",
        "(280.163700, 159.428700, 284.044400)",
        "(280.367800, 158.678200, 285.074800)",
        "(280.792300, 158.215000, 285.687300)",
        "(280.941800, 157.719500, 286.296400)",
        "(281.411100, 155.934400, 288.315200)",
        "(281.606000, 154.990900, 289.261600)",
        "(281.814900, 152.681300, 291.773600)",
        "(281.957900, 150.181500, 294.446000)",
        "(282.279000, 148.606800, 295.953300)",
        "(282.563100, 146.377400, 298.157900)",
        "(282.709200, 144.753000, 299.825800)",
        "(283.064500, 141.963600, 302.574900)",
        "(283.487300, 140.052400, 304.413900)",
        "(284.091000, 138.498500, 305.718600)",
        "(284.748200, 137.314700, 306.652600)",
        "(285.093100, 136.717700, 307.072100)",
        "(285.719100, 135.125000, 308.320200)",
        "(286.083800, 133.250200, 309.917000)",
        "(286.269700, 131.782000, 311.126600)",
        "(286.679800, 130.620700, 311.889700)",
        "(286.958300, 130.415400, 311.789800)",
        "(287.449900, 129.418000, 312.134200)",
        "(287.504700, 127.688500, 313.584600)",
        "(287.449800, 126.317500, 314.518700)",
        "(287.705400, 125.716800, 314.458500)",
        "(287.890000, 125.396800, 314.444200)",
        "(288.219000, 125.049700, 314.142600)",
        "(288.246700, 124.117900, 314.416300)",
        "(287.709500, 122.460900, 315.536100)",
        "(287.709500, 122.460900, 315.536100)",
        "(287.303000, 120.435700, 316.667700)",
        "(287.348800, 120.086400, 316.264200)",
        "(287.248000, 119.474200, 316.295400)",
        "(286.911500, 118.448200, 316.761100)",
        "(286.566200, 117.350000, 317.202000)",
        "(286.383600, 116.854600, 317.350400)",
        "(285.988100, 115.970000, 317.715200)",
        "(285.533300, 115.093300, 318.260700)",
        "(285.064800, 114.966900, 317.924000)",
        "(284.696100, 115.132600, 317.167500)",
        "(284.465700, 115.456800, 316.552800)",
        "(283.819200, 115.711000, 315.753600)",
        "(283.035200, 115.116300, 316.150800)",
        "(282.455800, 114.385100, 316.681500)",
        "(282.094100, 113.887400, 316.980100)",
        "(281.926000, 113.795200, 316.949200)",
        "(281.592300, 114.300800, 316.226600)",
        "(281.267200, 114.316800, 316.077400)",
        "(280.826400, 113.847800, 316.716800)",
        "(280.423800, 114.119400, 316.440700)",
        "(280.243400, 114.758300, 315.724300)",
        "(279.993000, 116.542900, 313.836600)",
        "(279.665200, 117.347700, 313.130300)",
        "(279.269600, 117.886700, 312.825400)",
        "(278.905900, 119.071200, 311.815600)",
        "(278.743700, 120.024700, 310.887700)",
        "(278.478000, 122.497000, 308.535200)",
        "(278.002400, 125.790700, 305.396500)",
        "(277.925000, 127.395700, 303.918600)",
        "(277.779900, 128.659900, 302.764600)",
        "(277.416900, 131.522600, 300.131400)",
        "(277.186200, 134.860200, 297.103500)",
        "(277.127700, 138.206300, 293.928200)",
        "(277.056200, 140.803900, 291.555800)",
        "(276.987600, 143.488000, 289.075900)",
        "(276.937000, 144.944200, 287.700800)",
        "(276.662300, 148.005800, 285.068500)",
        "(276.515200, 150.502500, 283.043200)",
        "(276.775100, 153.140000, 280.668700)",
        "(277.047700, 155.065500, 279.059000)",
        "(277.110800, 156.569900, 277.855000)",
        "(277.238700, 159.439400, 275.528400)",
        "(277.665800, 162.092400, 273.276200)",
        "(278.219200, 162.570700, 273.083200)",
        "(278.336700, 163.299500, 272.831400)",
        "(278.337100, 164.177000, 272.254400)",
        "(278.329000, 165.389600, 271.703400)",
        "(278.663800, 164.817200, 272.691300)",
        "(279.084800, 163.887400, 274.095600)",
        "(279.084800, 163.887400, 274.095600)",
        "(279.211100, 163.308600, 275.793500)",
        "(279.248800, 162.807100, 277.079000)",
        "(279.842900, 160.898000, 279.401700)",
        "(280.304800, 159.047200, 281.676200)",
        "(280.325200, 158.392900, 282.970400)",
        "(280.295800, 158.166500, 283.524400)",
        "(280.440800, 156.891400, 285.308700)",
        "(280.866100, 155.811400, 286.825500)",
        "(281.400300, 155.069400, 287.757600)",
        "(281.564800, 153.684900, 289.566800)",
        "(281.551100, 152.781400, 290.717400)",
        "(281.620900, 151.771200, 292.034700)",
        "(281.846300, 150.815000, 293.169600)",
        "(281.955700, 148.672900, 295.598400)",
        "(281.955700, 148.672900, 295.598400)",
        "(282.410900, 146.557200, 298.038200)",
        "(282.866400, 146.069300, 298.479000)",
        "(283.388500, 145.068200, 299.517700)",
        "(283.869200, 143.979200, 300.501800)",
        "(284.026000, 143.196900, 301.286300)",
        "(284.068800, 142.684700, 301.822900)",
        "(284.324800, 141.509600, 302.807900)",
        "(284.700700, 141.143900, 302.943100)",
        "(284.865800, 139.266800, 304.496200)",
        "(284.723900, 136.667800, 307.087300)",
        "(284.796300, 135.806300, 307.792700)",
        "(285.282200, 135.149500, 307.980000)",
        "(285.715300, 134.307700, 308.241200)",
        "(285.862200, 132.977900, 309.311700)",
        "(286.120500, 132.247200, 309.712600)",
        "(286.394200, 132.291900, 309.320300)",
        "(287.006000, 131.732100, 309.095200)",
        "(287.124900, 130.388700, 310.021900)",
        "(287.096400, 129.086100, 310.890400)",
        "(287.137600, 128.057800, 311.479600)",
        "(287.239000, 127.802600, 311.479400)",
        "(287.565200, 127.753400, 310.944000)",
        "(287.707000, 127.247500, 310.861400)",
        "(287.596800, 126.248900, 311.455000)",
        "(287.448700, 124.796400, 312.527600)",
        "(287.386400, 124.153800, 312.951100)",
        "(287.313300, 123.153500, 313.473600)",
        "(287.269500, 122.700200, 313.369900)",
        "(287.151200, 122.063200, 313.500200)",
        "(286.833300, 121.833200, 313.221000)",
        "(286.676200, 121.742100, 313.050900)",
        "(286.416600, 121.363700, 312.941500)",
        "(286.216200, 120.987300, 312.858000)",
        "(286.062400, 120.721100, 312.621100)",
        "(285.708000, 120.521200, 312.435700)",
        "(285.545600, 120.491000, 312.255800)",
        "(285.323100, 120.642400, 311.638000)",
        "(285.035200, 120.800300, 311.127900)",
        "(284.881800, 120.638200, 310.946400)",
        "(284.549900, 120.915700, 310.393000)",
        "(284.284600, 121.224800, 309.909400)",
        "(283.567300, 121.709900, 309.234000)",
        "(283.016800, 122.746400, 308.087900)",
        "(282.889500, 124.685500, 305.855400)",
        "(282.659500, 126.818200, 303.530100)",
        "(282.471900, 127.739800, 302.557600)",
        "(281.829300, 129.795300, 300.470000)",
        "(281.158800, 131.734400, 298.656900)",
        "(280.761100, 133.349300, 297.160200)",
        "(280.561300, 134.126500, 296.596700)",
        "(280.448200, 134.996500, 295.763300)",
        "(280.242100, 137.935200, 292.691100)",
        "(279.848600, 140.850800, 289.923600)",
        "(279.571900, 143.204800, 287.805500)",
        "(279.301800, 144.811400, 286.650400)",
        "(279.223700, 145.556000, 286.076800)",
        "(279.190600, 147.821400, 283.859000)",
        "(279.067100, 150.058600, 281.723600)",
        "(278.800000, 152.073500, 280.210700)",
        "(278.800000, 152.073500, 280.210700)",
        "(278.718800, 154.346400, 278.387500)",
        "(278.556400, 155.874000, 277.338800)",
        "(278.437300, 157.410300, 276.187000)",
        "(278.560800, 158.882800, 275.046200)",
        "(278.560800, 158.882800, 275.046200)",
        "(278.741600, 159.413200, 275.065900)",
        "(278.843300, 160.257800, 274.745500)",
        "(278.823100, 160.794100, 274.836000)",
        "(278.799300, 160.915400, 275.012600)",
        "(278.799300, 160.915400, 275.012600)",
        "(279.356000, 159.739700, 277.327400)",
        "(279.673200, 159.328400, 278.351900)",
        "(279.968900, 158.780700, 279.579300)",
        "(280.296900, 157.446000, 281.487700)",
        "(280.651900, 155.878900, 283.731000)",
        "(280.840700, 155.279600, 284.709000)",
        "(281.241000, 153.661700, 286.897800)",
        "(281.501600, 152.168400, 289.162000)",
        "(281.859400, 150.657500, 291.221300)",
        "(282.521700, 149.169800, 293.059600)",
        "(282.863000, 148.532600, 293.843400)",
        "(283.478400, 147.294500, 295.459400)",
        "(283.996600, 146.386000, 296.711100)",
        "(284.272900, 145.418900, 297.927300)",
        "(284.726900, 144.175900, 299.328600)",
        "(284.986000, 143.597700, 299.916600)",
        "(285.458400, 142.777000, 300.877400)",
        "(285.879000, 141.198300, 302.413000)",
        "(286.347700, 139.688600, 303.867500)",
        "(286.704400, 138.460100, 304.699500)",
        "(286.748600, 137.658800, 305.379200)",
        "(286.627400, 135.434200, 307.497300)",
        "(286.870800, 133.799700, 308.814800)",
        "(287.427000, 132.984400, 308.959400)",
        "(287.724900, 131.311200, 310.173500)",
        "(287.824800, 130.614500, 310.629400)",
        "(288.039000, 129.004500, 311.612100)",
        "(288.299600, 127.631500, 312.336300)",
        "(288.607400, 126.378600, 312.695400)",
        "(288.573300, 124.823800, 313.645400)",
        "(288.518900, 124.094000, 314.067400)",
        "(288.462300, 123.190700, 314.113900)",
        "(288.408300, 122.023400, 314.395800)",
        "(288.199600, 120.308300, 315.342500)",
        "(287.791300, 118.600000, 316.369700)",
        "(287.562200, 117.825500, 316.832200)",
        "(287.210100, 117.135700, 316.840500)",
        "(287.124500, 116.957500, 316.218100)",
        "(287.009500, 116.928800, 315.544900)",
        "(286.585100, 116.685600, 315.223800)",
        "(286.341400, 116.444900, 315.215900)",
        "(285.769300, 116.357700, 314.806000)",
        "(285.383600, 116.388300, 314.271200)",
        "(285.054700, 116.072300, 314.288900)",
        "(284.636400, 115.100800, 315.099800)",
        "(284.295700, 115.130800, 314.962700)",
        "(283.587800, 116.313400, 313.463200)",
        "(282.958600, 117.426900, 312.295600)",
        "(282.614000, 119.475000, 310.163600)",
        "(282.444000, 120.478300, 309.256700)",
        "(282.198000, 121.170500, 308.486500)",
        "(281.646100, 123.904900, 305.605800)",
        "(280.842700, 125.977600, 303.753600)",
        "(280.182400, 127.208000, 303.018700)",
        "(280.084400, 128.808200, 301.649100)",
        "(280.102100, 129.754600, 300.752900)",
        "(280.049100, 132.246600, 298.267600)",
        "(279.562700, 134.278800, 296.635200)",
        "(279.042900, 136.983900, 294.344200)",
        "(278.814500, 139.043300, 292.646400)",
        "(278.770900, 140.016100, 291.857400)",
        "(278.760700, 142.407300, 289.779800)",
        "(278.744100, 143.958200, 288.737900)",
        "(278.617400, 146.557100, 286.696800)",
        "(278.617400, 146.557100, 286.696800)",
        "(278.425300, 150.250900, 283.878800)",
        "(278.476300, 152.056900, 282.616100)",
        "(278.731700, 154.172500, 280.881500)",
        "(278.932300, 155.491300, 280.077200)",
        "(279.074000, 157.202600, 279.002100)",
        "(279.196800, 157.999200, 278.473700)",
        "(279.567100, 159.203000, 277.630200)",
        "(279.653000, 160.194000, 277.181300)",
        "(279.700800, 161.016000, 277.020000)",
        "(280.153400, 160.242000, 278.130900)",
        "(280.330000, 159.908900, 278.674800)",
        "(280.434700, 159.556000, 279.664500)",
        "(280.603400, 158.848900, 280.900300)",
        "(280.957600, 157.825000, 282.312100)",
        "(281.321000, 156.599300, 283.857200)",
        "(281.510600, 155.654600, 285.067900)",
        "(282.049100, 153.055700, 288.241100)",
        "(282.531700, 151.796000, 289.860800)",
        "(282.840800, 150.708000, 291.151200)",
        "(283.129600, 148.621000, 293.628800)",
        "(283.355500, 147.921300, 294.456000)",
        "(284.096100, 146.519500, 295.878400)",
        "(284.847700, 144.753400, 297.847000)",
        "(285.358100, 142.652500, 299.864900)",
        "(285.358100, 142.652500, 299.864900)",
        "(285.795500, 139.448300, 303.133800)",
        "(286.403200, 137.343100, 305.078100)",
        "(287.058500, 135.957600, 306.265500)",
        "(287.671100, 134.707300, 307.300600)",
        "(288.241800, 133.533300, 308.025600)",
        "(288.469100, 132.720700, 308.651900)",
        "(288.846100, 130.740400, 310.410400)",
        "(289.185200, 129.197700, 311.429000)",
        "(289.550000, 128.097400, 311.823600)",
        "(289.762700, 126.595500, 312.707700)",
        "(289.831700, 125.797700, 313.117400)",
        "(289.840100, 124.686400, 313.541200)",
        "(289.787600, 123.515900, 313.975900)",
        "(289.700400, 122.271500, 314.459500)",
        "(289.461200, 120.724900, 315.140000)",
        "(289.291600, 119.908900, 315.565900)",
        "(288.830200, 118.836200, 315.948100)",
        "(288.432600, 118.247600, 315.806000)",
        "(288.155000, 117.994900, 315.393200)",
        "(288.155000, 117.994900, 315.393200)",
        "(287.628100, 118.273700, 314.285600)",
        "(287.229100, 118.087400, 313.995000)",
        "(286.798000, 117.940000, 313.734400)",
        "(286.324100, 118.393600, 312.713200)",
        "(285.828300, 118.813000, 311.969500)",
        "(285.571400, 118.831800, 311.911700)",
        "(285.247200, 118.713500, 311.932100)",
        "(285.011700, 118.981100, 311.528400)",
        "(284.509700, 119.945500, 310.200900)",
        "(283.912300, 120.966200, 309.164200)",
        "(283.684700, 121.573900, 308.540400)",
        "(283.387300, 123.216700, 306.835700)",
        "(283.229600, 124.859700, 305.176700)",
        "(282.811800, 126.702300, 303.310800)",
        "(282.134800, 128.770100, 301.339100)",
        "(281.815700, 129.598100, 300.632100)",
        "(281.372200, 131.436600, 299.057800)",
        "(281.228100, 132.902700, 297.705300)",
        "(281.000200, 133.976900, 296.874400)",
        "(281.000200, 133.976900, 296.874400)",
        "(280.534300, 136.160700, 295.166900)",
        "(280.161800, 137.637200, 294.114900)",
        "(279.989700, 139.156200, 292.892100)",
        "(280.100100, 140.916200, 291.233800)",
        "(280.100100, 140.916200, 291.233800)",
        "(279.802100, 142.647800, 290.103500)",
        "(279.473000, 144.490200, 288.820000)",
        "(279.425900, 146.312800, 287.454700)",
        "(279.538900, 147.991400, 286.133000)",
        "(279.538900, 147.991400, 286.133000)",
        "(279.701500, 150.249600, 284.368300)",
        "(279.563900, 151.907000, 283.242600)",
        "(279.449000, 153.019200, 282.634200)",
        "(279.580600, 153.994800, 282.039800)",
        "(279.580600, 153.994800, 282.039800)",
        "(279.783100, 155.296100, 281.417700)",
        "(279.657000, 156.183500, 281.208900)",
        "(279.781800, 157.029000, 280.808700)",
        "(279.959700, 157.206700, 281.008400)",
        "(279.959700, 157.206700, 281.008400)",
        "(279.996600, 157.798300, 281.217400)",
        "(280.206200, 158.258200, 281.150400)",
        "(280.592700, 158.260400, 281.521700)",
        "(280.920500, 157.943700, 282.218300)",
        "(280.929900, 157.554900, 282.840500)",
        "(280.811300, 157.001900, 284.033000)",
        "(280.901000, 156.425600, 285.093900)",
        "(281.209700, 156.112100, 285.787100)",
        "(281.605200, 155.127600, 287.073400)",
        "(281.958500, 154.606100, 287.969400)",
        "(281.987200, 153.941900, 288.889500)",
        "(281.998900, 152.708800, 290.671900)",
        "(282.399700, 152.408000, 291.166800)",
        "(283.168900, 152.436400, 291.134800)",
        "(283.666100, 151.653500, 292.077700)",
        "(283.753900, 150.951700, 292.997300)",
        "(283.857400, 149.114000, 295.137100)",
        "(284.266100, 147.974300, 296.412300)",
        "(284.851700, 147.174400, 297.177400)",
        "(285.393400, 145.808500, 298.643900)",
        "(285.580700, 145.285400, 299.221100)",
        "(285.903500, 144.650300, 299.832500)",
        "(286.270800, 144.323700, 300.140100)",
        "(286.736400, 143.391200, 300.826400)",
        "(287.050800, 141.638200, 302.533900)",
        "(287.169000, 140.758400, 303.381800)",
        "(287.432400, 140.493900, 303.491000)",
        "(287.927400, 140.589000, 303.009200)",
        "(288.446700, 139.884900, 303.333700)",
        "(288.781100, 138.707400, 304.227500)",
        "(288.926000, 138.205100, 304.594900)",
        "(289.054600, 137.256600, 305.281900)",
        "(289.287000, 136.680300, 305.306200)",
        "(289.607100, 135.914400, 305.571400)",
        "(289.904400, 135.127300, 305.792200)",
        "(290.041200, 134.799000, 305.833700)",
        "(290.323500, 134.163100, 305.827800)",
        "(290.567400, 133.266000, 306.082400)",
        "(290.764300, 132.676800, 306.160400)",
        "(290.764300, 132.676800, 306.160400)",
        "(290.966600, 131.389400, 306.315600)",
        "(290.749300, 130.051600, 307.066700)",
        "(290.609300, 128.851200, 307.616900)",
        "(290.694300, 128.072900, 307.618800)",
        "(290.694300, 128.072900, 307.618800)",
        "(290.727700, 127.003100, 307.455100)",
        "(290.312500, 126.296900, 307.570200)",
        "(290.001300, 125.735200, 307.494900)",
        "(289.954800, 125.076200, 307.382100)",
        "(289.954800, 125.076200, 307.382100)",
        "(289.559000, 123.475300, 308.239200)",
        "(289.147100, 123.186400, 308.050600)",
        "(288.916300, 123.260900, 307.471000)",
        "(288.809800, 123.145800, 307.150800)",
        "(288.809800, 123.145800, 307.150800)",
        "(288.364500, 123.028000, 306.794000)",
        "(287.828100, 123.190100, 306.334500)",
        "(287.407500, 123.466600, 305.743900)",
        "(287.224000, 124.263200, 304.654400)",
        "(287.224000, 124.263200, 304.654400)",
        "(286.717300, 125.075300, 303.559900)",
        "(286.139300, 125.737400, 302.754500)",
        "(285.568200, 126.433800, 301.963000)",
        "(285.158800, 127.023500, 301.315700)",
        "(285.158800, 127.023500, 301.315700)",
        "(284.753500, 128.046200, 300.209000)",
        "(284.302600, 129.443600, 298.732100)",
        "(283.595800, 130.755500, 297.563000)",
        "(283.248600, 131.613900, 296.762200)",
        "(283.248600, 131.613900, 296.762200)",
        "(282.636500, 132.816400, 295.795800)",
        "(282.185400, 134.276800, 294.469800)",
        "(281.825200, 135.672000, 293.284900)",
        "(281.551700, 136.310700, 292.953900)",
        "(281.551700, 136.310700, 292.953900)",
        "(281.067200, 138.883700, 290.645800)",
        "(280.898100, 140.356400, 289.362500)",
        "(280.596200, 141.844800, 288.277100)",
        "(280.194200, 143.554900, 287.097200)",
        "(279.964300, 145.289300, 285.708300)",
        "(279.852300, 146.128600, 285.049000)",
        "(279.737400, 148.180600, 283.392500)",
        "(279.834200, 149.959400, 281.995000)",
        "(279.745400, 151.697300, 280.872300)",
        "(279.609700, 153.379400, 279.793200)",
        "(279.581700, 154.330800, 279.086200)",
        "(279.593100, 156.767000, 277.153500)",
        "(279.807300, 158.906000, 275.635800)",
        "(280.141400, 159.986700, 275.087400)",
        "(280.141400, 159.986700, 275.087400)",
        "(280.529100, 161.592900, 274.099500)",
        "(280.395300, 163.216700, 273.202500)",
        "(280.321900, 165.178700, 272.084700)",
        "(280.888800, 165.640500, 272.180800)",
        "(281.557200, 164.938300, 273.300300)",
        "(281.796700, 164.666900, 273.833700)",
        "(281.981400, 164.775200, 274.325600)",
        "(281.988300, 165.406300, 274.449500)",
        "(282.333600, 164.860400, 275.636800)",
        "(282.894700, 163.603400, 277.518100)",
        "(283.207800, 163.134200, 278.261300)",
        "(283.870600, 162.791900, 279.002200)",
        "(284.275200, 161.901000, 280.199400)",
        "(284.336100, 160.659300, 282.096700)",
        "(284.671400, 159.588000, 283.580000)",
        "(284.922500, 159.030200, 284.297800)",
        "(285.450600, 157.646000, 286.157000)",
        "(286.094200, 156.478100, 287.579700)",
        "(286.450900, 155.275700, 288.912600)",
        "(286.608200, 153.774400, 290.800500)",
        "(286.734400, 152.803700, 291.977700)",
        "(287.151400, 151.331500, 293.613100)",
        "(287.662900, 149.853900, 295.172300)",
        "(287.662900, 149.853900, 295.172300)",
        "(288.070700, 148.143000, 296.849100)",
        "(288.809400, 146.979300, 297.878100)",
        "(289.322100, 145.900100, 298.822800)",
        "(289.700600, 144.272300, 300.234000)",
        "(289.984300, 142.796100, 301.552900)",
        "(289.984300, 142.796100, 301.552900)",
        "(290.828800, 141.901700, 301.935300)",
        "(291.503100, 140.625100, 302.649000)",
        "(291.823800, 139.019300, 303.930000)",
        "(292.225700, 137.679000, 304.892200)",
        "(292.785700, 136.704700, 305.254400)",
        "(293.066500, 136.244800, 305.415700)",
        "(293.488100, 135.175100, 305.764000)",
        "(293.465000, 133.872300, 306.503300)",
        "(293.238900, 132.655300, 307.240500)",
        "(293.268400, 131.828500, 307.362300)",
        "(293.354400, 131.359700, 307.392700)",
        "(293.424700, 130.210400, 307.694000)",
        "(293.342300, 129.147900, 307.978300)",
        "(293.237500, 128.080400, 308.221100)",
        "(293.036300, 126.837200, 308.623300)",
        "(292.940600, 126.172100, 308.874300)",
        "(292.727600, 124.975500, 309.358300)",
        "(292.417700, 124.380000, 309.182000)",
        "(292.244700, 124.126200, 308.618100)",
        "(292.083200, 123.637200, 308.441700)",
        "(291.982400, 123.249500, 308.539400)",
        "(291.608300, 122.083100, 309.204500)",
        "(291.088600, 121.585400, 309.184300)",
        "(290.893700, 121.306400, 308.865500)",
        "(290.732800, 121.171800, 308.627900)",
        "(290.663100, 121.014200, 308.633000)",
        "(290.361500, 120.807700, 308.577100)",
        "(289.881100, 121.093600, 307.991200)",
        "(289.375400, 121.264600, 307.648700)",
        "(289.375400, 121.264600, 307.648700)",
        "(288.964800, 120.740900, 308.251800)",
        "(289.041100, 120.714500, 308.246200)",
        "(288.783200, 121.734400, 306.953000)",
        "(288.448100, 122.266000, 306.363100)",
        "(288.448100, 122.266000, 306.363100)",
        "(287.111800, 123.233300, 305.510700)",
        "(286.745100, 123.381600, 305.424400)",
        "(286.382200, 124.409900, 304.265500)",
        "(285.871400, 125.842500, 302.838700)",
        "(285.871400, 125.842500, 302.838700)",
        "(284.996400, 126.756100, 302.276000)",
        "(284.445500, 127.264800, 302.184700)",
        "(284.079800, 129.020200, 300.377100)",
        "(283.808600, 131.111000, 298.284300)",
        "(283.257500, 132.310700, 297.424400)",
        "(282.889300, 133.029200, 296.987100)",
        "(282.319100, 134.941800, 295.460600)",
        "(282.135100, 136.975500, 293.543600)",
        "(282.036700, 139.186100, 291.561600)",
        "(282.036700, 139.186100, 291.561600)",
        "(281.846100, 141.730900, 289.659800)",
        "(281.126500, 143.765200, 288.591200)",
        "(280.683500, 146.338700, 286.636600)",
        "(280.805100, 148.784800, 284.612100)",
        "(280.805100, 148.784800, 284.612100)",
        "(281.026600, 151.232300, 282.942900)",
        "(280.900100, 153.278700, 281.661700)",
        "(280.929900, 154.939100, 280.564100)",
        "(280.964900, 156.162900, 280.073600)",
        "(281.004500, 157.355300, 279.683800)",
        "(281.076700, 157.757600, 279.592800)",
        "(281.337600, 158.824300, 279.142600)",
        "(281.512000, 159.792000, 278.913000)",
        "(281.726000, 160.916200, 278.446100)",
        "(281.726000, 160.916200, 278.446100)",
        "(282.304900, 161.236700, 279.066700)",
        "(282.777400, 161.141800, 279.689100)",
        "(282.718800, 160.861600, 280.657000)",
        "(282.552000, 160.938700, 281.285000)",
        "(282.552000, 160.938700, 281.285000)",
        "(283.236000, 160.060700, 282.556800)",
        "(283.652400, 159.006600, 284.175100)",
        "(283.959100, 158.405600, 285.336500)",
        "(284.428600, 158.055300, 285.936200)",
        "(284.428600, 158.055300, 285.936200)",
        "(285.263100, 157.060400, 287.291100)",
        "(285.846900, 155.939800, 288.613600)",
        "(286.115900, 154.454200, 290.400600)",
        "(286.315100, 153.358300, 291.725300)",
        "(286.315100, 153.358300, 291.725300)",
        "(287.022900, 152.401600, 292.629900)",
        "(287.517900, 150.734800, 294.232800)",
        "(287.808400, 149.060300, 296.001400)",
        "(288.004400, 147.363000, 297.721900)",
        "(288.004400, 147.363000, 297.721900)",
        "(288.599400, 146.444700, 298.565000)",
        "(289.376600, 145.539200, 299.086700)",
        "(290.065100, 144.166900, 300.147600)",
        "(290.323900, 142.848900, 301.422200)",
        "(290.323900, 142.848900, 301.422200)",
        "(290.884100, 141.581100, 302.269200)",
        "(291.643400, 140.780400, 302.587700)",
        "(292.294400, 139.675800, 303.364400)",
        "(292.700800, 138.653000, 304.128800)",
        "(292.821100, 138.119400, 304.495600)",
        "(293.179800, 137.205400, 304.934600)",
        "(293.580600, 136.343600, 305.197700)",
        "(293.868300, 135.400300, 305.595400)",
        "(294.061600, 134.596000, 305.772000)",
        "(294.061600, 134.596000, 305.772000)",
        "(294.202600, 133.260400, 306.281600)",
        "(294.400400, 132.475400, 306.351900)",
        "(294.535900, 131.678400, 306.397300)",
        "(294.378700, 130.732300, 306.513100)",
        "(294.378700, 130.732300, 306.513100)",
        "(293.782700, 128.907300, 307.188800)",
        "(293.539200, 127.792700, 307.430600)",
        "(293.422500, 126.574300, 307.814900)",
        "(293.226900, 125.235900, 308.481200)",
        "(293.226900, 125.235900, 308.481200)",
        "(292.602100, 123.796600, 308.810900)",
        "(292.183500, 123.492600, 308.297100)",
        "(291.796500, 122.691800, 308.470800)",
        "(291.300900, 121.418300, 309.419600)",
        "(291.300900, 121.418300, 309.419600)",
        "(290.959200, 121.011400, 308.999300)",
        "(290.681500, 121.422800, 307.965000)",
        "(290.249300, 121.198800, 307.892800)",
        "(289.911500, 120.433100, 308.497800)",
        "(289.911500, 120.433100, 308.497800)",
        "(289.893700, 119.819300, 308.752000)",
        "(289.785700, 120.049200, 308.158300)",
        "(289.307200, 120.488000, 307.500300)",
        "(288.395600, 120.797300, 307.447600)",
        "(288.395600, 120.797300, 307.447600)",
        "(287.518400, 121.452000, 306.951700)",
        "(287.146700, 122.461500, 305.959400)",
        "(286.604700, 123.565900, 305.067700)",
        "(285.817700, 124.699700, 304.305200)",
        "(285.331200, 126.020000, 303.324700)",
        "(285.253300, 126.706400, 302.691700)",
        "(285.279900, 128.156500, 301.270200)",
        "(284.950300, 129.878500, 299.901900)",
        "(284.265600, 131.594300, 298.909000)",
        "(284.265600, 131.594300, 298.909000)",
        "(283.929500, 133.675400, 297.454600)",
        "(283.828100, 134.930100, 296.566000)",
        "(283.458600, 136.244600, 295.815700)",
        "(283.221300, 138.330800, 294.494100)",
        "(283.221300, 138.330800, 294.494100)",
        "(283.253000, 140.851000, 292.879300)",
        "(283.363000, 142.210800, 291.963300)",
        "(283.215700, 143.764500, 290.954500)",
        "(282.968000, 145.467500, 290.061200)",
        "(282.968000, 145.467500, 290.061200)",
        "(283.318000, 147.411300, 289.037700)",
        "(283.735600, 148.624300, 288.157100)",
        "(283.912500, 149.904200, 287.302300)",
        "(283.890600, 151.048800, 286.788200)",
        "(283.890600, 151.048800, 286.788200)",
        "(283.978400, 152.397400, 286.074300)",
        "(284.293700, 152.820100, 286.044100)",
        "(284.662900, 152.817200, 286.194300)",
        "(284.751100, 153.240400, 286.299700)",
        "(284.751100, 153.240400, 286.299700)",
        "(284.654700, 153.137700, 287.234000)",
        "(285.042300, 152.729000, 287.871000)",
        "(285.308500, 152.399500, 288.413000)",
        "(285.503100, 152.184300, 289.035400)",
        "(285.503100, 152.184300, 289.035400)",
        "(285.874800, 151.354500, 290.400100)",
        "(286.074800, 150.314000, 291.654400)",
        "(286.312400, 149.054000, 293.070800)",
        "(286.525100, 147.865300, 294.420100)",
        "(286.643000, 147.317100, 295.122800)",
        "(286.943000, 145.769300, 296.840900)",
        "(287.302500, 144.668800, 298.169600)",
        "(287.924900, 144.204200, 298.608000)",
        "(288.555900, 143.366400, 299.309100)",
        "(288.555900, 143.366400, 299.309100)",
        "(288.777400, 141.360200, 301.245900)",
        "(289.126400, 139.748600, 302.763200)",
        "(289.809000, 138.643900, 303.615900)",
        "(290.460900, 137.923200, 304.076200)",
        "(290.460900, 137.923200, 304.076200)",
        "(291.346600, 136.227500, 305.411200)",
        "(292.008700, 135.335100, 305.791700)",
        "(292.661200, 134.161300, 306.509300)",
        "(293.343200, 132.785300, 307.515000)",
        "(293.877500, 131.697300, 308.071700)",
        "(294.044300, 131.362200, 308.147500)",
        "(294.475000, 130.705000, 308.364900)",
        "(294.993000, 130.375700, 308.098400)",
        "(295.347800, 129.652700, 308.252000)",
        "(295.347800, 129.652700, 308.252000)",
        "(295.423700, 128.662300, 308.539200)",
        "(295.570300, 128.007900, 308.622600)",
        "(295.718200, 127.469400, 308.511800)",
        "(295.667300, 126.912800, 308.385600)",
        "(295.219100, 126.224300, 308.622800)",
        "(294.975400, 125.949800, 308.644900)",
        "(294.633600, 125.487700, 308.525800)",
        "(294.440300, 124.757400, 308.679200)",
        "(294.145100, 123.841000, 309.118300)",
        "(294.145100, 123.841000, 309.118300)",
        "(293.243500, 122.853100, 309.242000)",
        "(292.681800, 122.770800, 308.559700)",
        "(292.156200, 122.221300, 308.581900)",
        "(291.711400, 121.324800, 309.113800)",
        "(291.711400, 121.324800, 309.113800)",
        "(291.071600, 119.941100, 310.013900)",
        "(290.225300, 119.690600, 309.739000)",
        "(289.267900, 119.572900, 309.434400)",
        "(288.469400, 119.271500, 309.452500)",
        "(288.469400, 119.271500, 309.452500)",
        "(288.136000, 119.152000, 309.359200)",
        "(288.156600, 119.562300, 308.715900)",
[truncated: 265,069 more chars]
