# Supplementary material for: Playing the mirror game in virtual reality with an autonomous character
Source: Sci Rep. 2022 Dec 9;12:21329. doi: 10.1038/s41598-022-25197-z (PMC9734752; doi:10.1038/s41598-022-25197-z)
Supplement: Supplementary file 2 — Supplementary Information 1. [file 41598_2022_25197_MOESM2_ESM.zip › Data/Couple19/condition1_trial1_player2.json]

{
    "isFemale": false,
    "eyesLevel": 1.681434154510498,
    "timestamps": [
        0.0,
        0.02001953125,
        0.040008544921875,
        0.05999755859375,
        0.08001708984375,
        0.100006103515625,
        0.120025634765625,
        0.1400146484375,
        0.160003662109375,
        0.180023193359375,
        0.20001220703125,
        0.220001220703125,
        0.240020751953125,
        0.260009765625,
        0.279998779296875,
        0.300018310546875,
        0.32000732421875,
        0.34002685546875,
        0.360015869140625,
        0.3800048828125,
        0.4000244140625,
        0.420013427734375,
        0.44000244140625,
        0.46002197265625,
        0.480010986328125,
        0.5,
        0.52001953125,
        0.540008544921875,
        0.55999755859375,
        0.58001708984375,
        0.600006103515625,
        0.620025634765625,
        0.6400146484375,
        0.660003662109375,
        0.680023193359375,
        0.70001220703125,
        0.720001220703125,
        0.740020751953125,
        0.760009765625,
        0.779998779296875,
        0.800018310546875,
        0.82000732421875,
        0.84002685546875,
        0.860015869140625,
        0.8800048828125,
        0.9000244140625,
        0.920013427734375,
        0.94000244140625,
        0.96002197265625,
        0.980010986328125,
        1.0,
        1.02001953125,
        1.040008544921875,
        1.05999755859375,
        1.08001708984375,
        1.100006103515625,
        1.120025634765625,
        1.1400146484375,
        1.160003662109375,
        1.180023193359375,
        1.20001220703125,
        1.220001220703125,
        1.240020751953125,
        1.260009765625,
        1.279998779296875,
        1.300018310546875,
        1.32000732421875,
        1.34002685546875,
        1.360015869140625,
        1.3800048828125,
        1.4000244140625,
        1.420013427734375,
        1.44000244140625,
        1.46002197265625,
        1.480010986328125,
        1.5,
        1.52001953125,
        1.540008544921875,
        1.55999755859375,
        1.58001708984375,
        1.600006103515625,
        1.620025634765625,
        1.6400146484375,
        1.660003662109375,
        1.680023193359375,
        1.70001220703125,
        1.720001220703125,
        1.740020751953125,
        1.760009765625,
        1.779998779296875,
        1.800018310546875,
        1.82000732421875,
        1.84002685546875,
        1.860015869140625,
        1.8800048828125,
        1.9000244140625,
        1.920013427734375,
        1.94000244140625,
        1.96002197265625,
        1.980010986328125,
        2.0,
        2.02001953125,
        2.040008544921875,
        2.05999755859375,
        2.08001708984375,
        2.100006103515625,
        2.120025634765625,
        2.1400146484375,
        2.160003662109375,
        2.180023193359375,
        2.20001220703125,
        2.220001220703125,
        2.240020751953125,
        2.260009765625,
        2.279998779296875,
        2.300018310546875,
        2.32000732421875,
        2.34002685546875,
        2.360015869140625,
        2.3800048828125,
        2.4000244140625,
        2.420013427734375,
        2.44000244140625,
        2.46002197265625,
        2.480010986328125,
        2.5,
        2.52001953125,
        2.540008544921875,
        2.55999755859375,
        2.58001708984375,
        2.600006103515625,
        2.620025634765625,
        2.6400146484375,
        2.660003662109375,
        2.680023193359375,
        2.70001220703125,
        2.720001220703125,
        2.740020751953125,
        2.760009765625,
        2.779998779296875,
        2.800018310546875,
        2.82000732421875,
        2.84002685546875,
        2.860015869140625,
        2.8800048828125,
        2.9000244140625,
        2.920013427734375,
        2.94000244140625,
        2.96002197265625,
        2.980010986328125,
        3.0,
        3.02001953125,
        3.040008544921875,
        3.05999755859375,
        3.08001708984375,
        3.100006103515625,
        3.120025634765625,
        3.1400146484375,
        3.160003662109375,
        3.180023193359375,
        3.20001220703125,
        3.220001220703125,
        3.240020751953125,
        3.260009765625,
        3.279998779296875,
        3.300018310546875,
        3.32000732421875,
        3.34002685546875,
        3.360015869140625,
        3.3800048828125,
        3.4000244140625,
        3.420013427734375,
        3.44000244140625,
        3.46002197265625,
        3.480010986328125,
        3.5,
        3.52001953125,
        3.540008544921875,
        3.55999755859375,
        3.58001708984375,
        3.600006103515625,
        3.620025634765625,
        3.6400146484375,
        3.660003662109375,
        3.680023193359375,
        3.70001220703125,
        3.720001220703125,
        3.740020751953125,
        3.760009765625,
        3.779998779296875,
        3.800018310546875,
        3.82000732421875,
        3.84002685546875,
        3.860015869140625,
        3.8800048828125,
        3.9000244140625,
        3.920013427734375,
        3.94000244140625,
        3.96002197265625,
        3.980010986328125,
        4.0,
        4.02001953125,
        4.040008544921875,
        4.05999755859375,
        4.08001708984375,
        4.100006103515625,
        4.120025634765625,
        4.1400146484375,
        4.160003662109375,
        4.180023193359375,
        4.20001220703125,
        4.220001220703125,
        4.240020751953125,
        4.260009765625,
        4.279998779296875,
        4.300018310546875,
        4.32000732421875,
        4.34002685546875,
        4.360015869140625,
        4.3800048828125,
        4.4000244140625,
        4.420013427734375,
        4.44000244140625,
        4.46002197265625,
        4.480010986328125,
        4.5,
        4.52001953125,
        4.540008544921875,
        4.55999755859375,
        4.58001708984375,
        4.600006103515625,
        4.620025634765625,
        4.6400146484375,
        4.660003662109375,
        4.680023193359375,
        4.70001220703125,
        4.720001220703125,
        4.740020751953125,
        4.760009765625,
        4.779998779296875,
        4.800018310546875,
        4.82000732421875,
        4.84002685546875,
        4.860015869140625,
        4.8800048828125,
        4.9000244140625,
        4.920013427734375,
        4.94000244140625,
        4.96002197265625,
        4.980010986328125,
        5.0,
        5.02001953125,
        5.040008544921875,
        5.05999755859375,
        5.08001708984375,
        5.100006103515625,
        5.120025634765625,
        5.1400146484375,
        5.160003662109375,
        5.180023193359375,
        5.20001220703125,
        5.220001220703125,
        5.240020751953125,
        5.260009765625,
        5.279998779296875,
        5.300018310546875,
        5.32000732421875,
        5.34002685546875,
        5.360015869140625,
        5.3800048828125,
        5.4000244140625,
        5.420013427734375,
        5.44000244140625,
        5.46002197265625,
        5.480010986328125,
        5.5,
        5.52001953125,
        5.540008544921875,
        5.55999755859375,
        5.58001708984375,
        5.600006103515625,
        5.620025634765625,
        5.6400146484375,
        5.660003662109375,
        5.680023193359375,
        5.70001220703125,
        5.720001220703125,
        5.740020751953125,
        5.760009765625,
        5.779998779296875,
        5.800018310546875,
        5.82000732421875,
        5.84002685546875,
        5.860015869140625,
        5.8800048828125,
        5.9000244140625,
        5.920013427734375,
        5.94000244140625,
        5.96002197265625,
        5.980010986328125,
        6.0,
        6.02001953125,
        6.040008544921875,
        6.05999755859375,
        6.08001708984375,
        6.100006103515625,
        6.120025634765625,
        6.1400146484375,
        6.160003662109375,
        6.180023193359375,
        6.20001220703125,
        6.220001220703125,
        6.240020751953125,
        6.260009765625,
        6.279998779296875,
        6.300018310546875,
        6.32000732421875,
        6.34002685546875,
        6.360015869140625,
        6.3800048828125,
        6.4000244140625,
        6.420013427734375,
        6.44000244140625,
        6.46002197265625,
        6.480010986328125,
        6.5,
        6.52001953125,
        6.540008544921875,
        6.55999755859375,
        6.58001708984375,
        6.600006103515625,
        6.620025634765625,
        6.6400146484375,
        6.660003662109375,
        6.680023193359375,
        6.70001220703125,
        6.720001220703125,
        6.740020751953125,
        6.760009765625,
        6.779998779296875,
        6.800018310546875,
        6.82000732421875,
        6.84002685546875,
        6.860015869140625,
        6.8800048828125,
        6.9000244140625,
        6.920013427734375,
        6.94000244140625,
        6.96002197265625,
        6.980010986328125,
        7.0,
        7.02001953125,
        7.040008544921875,
        7.05999755859375,
        7.08001708984375,
        7.100006103515625,
        7.120025634765625,
        7.1400146484375,
        7.160003662109375,
        7.180023193359375,
        7.20001220703125,
        7.220001220703125,
        7.240020751953125,
        7.260009765625,
        7.279998779296875,
        7.300018310546875,
        7.32000732421875,
        7.34002685546875,
        7.360015869140625,
        7.3800048828125,
        7.4000244140625,
        7.420013427734375,
        7.44000244140625,
        7.46002197265625,
        7.480010986328125,
        7.5,
        7.52001953125,
        7.540008544921875,
        7.55999755859375,
        7.58001708984375,
        7.600006103515625,
        7.620025634765625,
        7.6400146484375,
        7.660003662109375,
        7.680023193359375,
        7.70001220703125,
        7.720001220703125,
        7.740020751953125,
        7.760009765625,
        7.779998779296875,
        7.800018310546875,
        7.82000732421875,
        7.84002685546875,
        7.860015869140625,
        7.8800048828125,
        7.9000244140625,
        7.920013427734375,
        7.94000244140625,
        7.96002197265625,
        7.980010986328125,
        8.0,
        8.02001953125,
        8.040008544921875,
        8.05999755859375,
        8.08001708984375,
        8.100006103515625,
        8.120025634765625,
        8.1400146484375,
        8.160003662109375,
        8.180023193359375,
        8.20001220703125,
        8.220001220703125,
        8.240020751953125,
        8.260009765625,
        8.279998779296875,
        8.300018310546875,
        8.32000732421875,
        8.34002685546875,
        8.360015869140625,
        8.3800048828125,
        8.4000244140625,
        8.420013427734375,
        8.44000244140625,
        8.46002197265625,
        8.480010986328125,
        8.5,
        8.52001953125,
        8.540008544921875,
        8.55999755859375,
        8.58001708984375,
        8.600006103515625,
        8.620025634765625,
        8.6400146484375,
        8.660003662109375,
        8.680023193359375,
        8.70001220703125,
        8.720001220703125,
        8.740020751953125,
        8.760009765625,
        8.779998779296875,
        8.800018310546875,
        8.82000732421875,
        8.84002685546875,
        8.860015869140625,
        8.8800048828125,
        8.9000244140625,
        8.920013427734375,
        8.94000244140625,
        8.96002197265625,
        8.980010986328125,
        9.0,
        9.02001953125,
        9.040008544921875,
        9.05999755859375,
        9.08001708984375,
        9.100006103515625,
        9.120025634765625,
        9.1400146484375,
        9.160003662109375,
        9.180023193359375,
        9.20001220703125,
        9.220001220703125,
        9.240020751953125,
        9.260009765625,
        9.279998779296875,
        9.300018310546875,
        9.32000732421875,
        9.34002685546875,
        9.360015869140625,
        9.3800048828125,
        9.4000244140625,
        9.420013427734375,
        9.44000244140625,
        9.46002197265625,
        9.480010986328125,
        9.5,
        9.52001953125,
        9.540008544921875,
        9.55999755859375,
        9.58001708984375,
        9.600006103515625,
        9.620025634765625,
        9.6400146484375,
        9.660003662109375,
        9.680023193359375,
        9.70001220703125,
        9.720001220703125,
        9.740020751953125,
        9.760009765625,
        9.779998779296875,
        9.800018310546875,
        9.82000732421875,
        9.84002685546875,
        9.860015869140625,
        9.8800048828125,
        9.9000244140625,
        9.920013427734375,
        9.94000244140625,
        9.96002197265625,
        9.980010986328125,
        10.0,
        10.02001953125,
        10.040008544921875,
        10.05999755859375,
        10.08001708984375,
        10.100006103515625,
        10.120025634765625,
        10.1400146484375,
        10.160003662109375,
        10.180023193359375,
        10.20001220703125,
        10.220001220703125,
        10.240020751953125,
        10.260009765625,
        10.279998779296875,
        10.300018310546875,
        10.32000732421875,
        10.34002685546875,
        10.360015869140625,
        10.3800048828125,
        10.4000244140625,
        10.420013427734375,
        10.44000244140625,
        10.46002197265625,
        10.480010986328125,
        10.5,
        10.52001953125,
        10.540008544921875,
        10.55999755859375,
        10.58001708984375,
        10.600006103515625,
        10.620025634765625,
        10.6400146484375,
        10.660003662109375,
        10.680023193359375,
        10.70001220703125,
        10.720001220703125,
        10.740020751953125,
        10.760009765625,
        10.779998779296875,
        10.800018310546875,
        10.82000732421875,
        10.84002685546875,
        10.860015869140625,
        10.8800048828125,
        10.9000244140625,
        10.920013427734375,
        10.94000244140625,
        10.96002197265625,
        10.980010986328125,
        11.0,
        11.02001953125,
        11.040008544921875,
        11.05999755859375,
        11.08001708984375,
        11.100006103515625,
        11.120025634765625,
        11.1400146484375,
        11.160003662109375,
        11.180023193359375,
        11.20001220703125,
        11.220001220703125,
        11.240020751953125,
        11.260009765625,
        11.279998779296875,
        11.300018310546875,
        11.32000732421875,
        11.34002685546875,
        11.360015869140625,
        11.3800048828125,
        11.4000244140625,
        11.420013427734375,
        11.44000244140625,
        11.46002197265625,
        11.480010986328125,
        11.5,
        11.52001953125,
        11.540008544921875,
        11.55999755859375,
        11.58001708984375,
        11.600006103515625,
        11.620025634765625,
        11.6400146484375,
        11.660003662109375,
        11.680023193359375,
        11.70001220703125,
        11.720001220703125,
        11.740020751953125,
        11.760009765625,
        11.779998779296875,
        11.800018310546875,
        11.82000732421875,
        11.84002685546875,
        11.860015869140625,
        11.8800048828125,
        11.9000244140625,
        11.920013427734375,
        11.94000244140625,
        11.96002197265625,
        11.980010986328125,
        12.0,
        12.02001953125,
        12.040008544921875,
        12.05999755859375,
        12.08001708984375,
        12.100006103515625,
        12.120025634765625,
        12.1400146484375,
        12.160003662109375,
        12.180023193359375,
        12.20001220703125,
        12.220001220703125,
        12.240020751953125,
        12.260009765625,
        12.279998779296875,
        12.300018310546875,
        12.32000732421875,
        12.34002685546875,
        12.360015869140625,
        12.3800048828125,
        12.4000244140625,
        12.420013427734375,
        12.44000244140625,
        12.46002197265625,
        12.480010986328125,
        12.5,
        12.52001953125,
        12.540008544921875,
        12.55999755859375,
        12.58001708984375,
        12.600006103515625,
        12.620025634765625,
        12.6400146484375,
        12.660003662109375,
        12.680023193359375,
        12.70001220703125,
        12.720001220703125,
        12.740020751953125,
        12.760009765625,
        12.779998779296875,
        12.800018310546875,
        12.82000732421875,
        12.84002685546875,
        12.860015869140625,
        12.8800048828125,
        12.9000244140625,
        12.920013427734375,
        12.94000244140625,
        12.96002197265625,
        12.980010986328125,
        13.0,
        13.02001953125,
        13.040008544921875,
        13.05999755859375,
        13.08001708984375,
        13.100006103515625,
        13.120025634765625,
        13.1400146484375,
        13.160003662109375,
        13.180023193359375,
        13.20001220703125,
        13.220001220703125,
        13.240020751953125,
        13.260009765625,
        13.279998779296875,
        13.300018310546875,
        13.32000732421875,
        13.34002685546875,
        13.360015869140625,
        13.3800048828125,
        13.4000244140625,
        13.420013427734375,
        13.44000244140625,
        13.46002197265625,
        13.480010986328125,
        13.5,
        13.52001953125,
        13.540008544921875,
        13.55999755859375,
        13.58001708984375,
        13.600006103515625,
        13.620025634765625,
        13.6400146484375,
        13.660003662109375,
        13.680023193359375,
        13.70001220703125,
        13.720001220703125,
        13.740020751953125,
        13.760009765625,
        13.779998779296875,
        13.800018310546875,
        13.82000732421875,
        13.84002685546875,
        13.860015869140625,
        13.8800048828125,
        13.9000244140625,
        13.920013427734375,
        13.94000244140625,
        13.96002197265625,
        13.980010986328125,
        14.0,
        14.02001953125,
        14.040008544921875,
        14.05999755859375,
        14.08001708984375,
        14.100006103515625,
        14.120025634765625,
        14.1400146484375,
        14.160003662109375,
        14.180023193359375,
        14.20001220703125,
        14.220001220703125,
        14.240020751953125,
        14.260009765625,
        14.279998779296875,
        14.300018310546875,
        14.32000732421875,
        14.34002685546875,
        14.360015869140625,
        14.3800048828125,
        14.4000244140625,
        14.420013427734375,
        14.44000244140625,
        14.46002197265625,
        14.480010986328125,
        14.5,
        14.52001953125,
        14.540008544921875,
        14.55999755859375,
        14.58001708984375,
        14.600006103515625,
        14.620025634765625,
        14.6400146484375,
        14.660003662109375,
        14.680023193359375,
        14.70001220703125,
        14.720001220703125,
        14.740020751953125,
        14.760009765625,
        14.779998779296875,
        14.800018310546875,
        14.82000732421875,
        14.84002685546875,
        14.860015869140625,
        14.8800048828125,
        14.9000244140625,
        14.920013427734375,
        14.94000244140625,
        14.96002197265625,
        14.980010986328125,
        15.0,
        15.02001953125,
        15.040008544921875,
        15.05999755859375,
        15.08001708984375,
        15.100006103515625,
        15.120025634765625,
        15.1400146484375,
        15.160003662109375,
        15.180023193359375,
        15.20001220703125,
        15.220001220703125,
        15.240020751953125,
        15.260009765625,
        15.279998779296875,
        15.300018310546875,
        15.32000732421875,
        15.34002685546875,
        15.360015869140625,
        15.3800048828125,
        15.4000244140625,
        15.420013427734375,
        15.44000244140625,
        15.46002197265625,
        15.480010986328125,
        15.5,
        15.52001953125,
        15.540008544921875,
        15.55999755859375,
        15.58001708984375,
        15.600006103515625,
        15.620025634765625,
        15.6400146484375,
        15.660003662109375,
        15.680023193359375,
        15.70001220703125,
        15.720001220703125,
        15.740020751953125,
        15.760009765625,
        15.779998779296875,
        15.800018310546875,
        15.82000732421875,
        15.84002685546875,
        15.860015869140625,
        15.8800048828125,
        15.9000244140625,
        15.920013427734375,
        15.94000244140625,
        15.96002197265625,
        15.980010986328125,
        16.0,
        16.02001953125,
        16.040008544921876,
        16.05999755859375,
        16.08001708984375,
        16.100006103515626,
        16.120025634765626,
        16.1400146484375,
        16.160003662109376,
        16.180023193359376,
        16.20001220703125,
        16.220001220703126,
        16.240020751953126,
        16.260009765625,
        16.279998779296876,
        16.300018310546876,
        16.32000732421875,
        16.34002685546875,
        16.360015869140626,
        16.3800048828125,
        16.4000244140625,
        16.420013427734376,
        16.44000244140625,
        16.46002197265625,
        16.480010986328126,
        16.5,
        16.52001953125,
        16.540008544921876,
        16.55999755859375,
        16.58001708984375,
        16.600006103515626,
        16.620025634765626,
        16.6400146484375,
        16.660003662109376,
        16.680023193359376,
        16.70001220703125,
        16.720001220703126,
        16.740020751953126,
        16.760009765625,
        16.779998779296876,
        16.800018310546876,
        16.82000732421875,
        16.84002685546875,
        16.860015869140626,
        16.8800048828125,
        16.9000244140625,
        16.920013427734376,
        16.94000244140625,
        16.96002197265625,
        16.980010986328126,
        17.0,
        17.02001953125,
        17.040008544921876,
        17.05999755859375,
        17.08001708984375,
        17.100006103515626,
        17.120025634765626,
        17.1400146484375,
        17.160003662109376,
        17.180023193359376,
        17.20001220703125,
        17.220001220703126,
        17.240020751953126,
        17.260009765625,
        17.279998779296876,
        17.300018310546876,
        17.32000732421875,
        17.34002685546875,
        17.360015869140626,
        17.3800048828125,
        17.4000244140625,
        17.420013427734376,
        17.44000244140625,
        17.46002197265625,
        17.480010986328126,
        17.5,
        17.52001953125,
        17.540008544921876,
        17.55999755859375,
        17.58001708984375,
        17.600006103515626,
        17.620025634765626,
        17.6400146484375,
        17.660003662109376,
        17.680023193359376,
        17.70001220703125,
        17.720001220703126,
        17.740020751953126,
        17.760009765625,
        17.779998779296876,
        17.800018310546876,
        17.82000732421875,
        17.84002685546875,
        17.860015869140626,
        17.8800048828125,
        17.9000244140625,
        17.920013427734376,
        17.94000244140625,
        17.96002197265625,
        17.980010986328126,
        18.0,
        18.02001953125,
        18.040008544921876,
        18.05999755859375,
        18.08001708984375,
        18.100006103515626,
        18.120025634765626,
        18.1400146484375,
        18.160003662109376,
        18.180023193359376,
        18.20001220703125,
        18.220001220703126,
        18.240020751953126,
        18.260009765625,
        18.279998779296876,
        18.300018310546876,
        18.32000732421875,
        18.34002685546875,
        18.360015869140626,
        18.3800048828125,
        18.4000244140625,
        18.420013427734376,
        18.44000244140625,
        18.46002197265625,
        18.480010986328126,
        18.5,
        18.52001953125,
        18.540008544921876,
        18.55999755859375,
        18.58001708984375,
        18.600006103515626,
        18.620025634765626,
        18.6400146484375,
        18.660003662109376,
        18.680023193359376,
        18.70001220703125,
        18.720001220703126,
        18.740020751953126,
        18.760009765625,
        18.779998779296876,
        18.800018310546876,
        18.82000732421875,
        18.84002685546875,
        18.860015869140626,
        18.8800048828125,
        18.9000244140625,
        18.920013427734376,
        18.94000244140625,
        18.96002197265625,
        18.980010986328126,
        19.0,
        19.02001953125,
        19.040008544921876,
        19.05999755859375,
        19.08001708984375,
        19.100006103515626,
        19.120025634765626,
        19.1400146484375,
        19.160003662109376,
        19.180023193359376,
        19.20001220703125,
        19.220001220703126,
        19.240020751953126,
        19.260009765625,
        19.279998779296876,
        19.300018310546876,
        19.32000732421875,
        19.34002685546875,
        19.360015869140626,
        19.3800048828125,
        19.4000244140625,
        19.420013427734376,
        19.44000244140625,
        19.46002197265625,
        19.480010986328126,
        19.5,
        19.52001953125,
        19.540008544921876,
        19.55999755859375,
        19.58001708984375,
        19.600006103515626,
        19.620025634765626,
        19.6400146484375,
        19.660003662109376,
        19.680023193359376,
        19.70001220703125,
        19.720001220703126,
        19.740020751953126,
        19.760009765625,
        19.779998779296876,
        19.800018310546876,
        19.82000732421875,
        19.84002685546875,
        19.860015869140626,
        19.8800048828125,
        19.9000244140625,
        19.920013427734376,
        19.94000244140625,
        19.96002197265625,
        19.980010986328126,
        20.0,
        20.02001953125,
        20.040008544921876,
        20.05999755859375,
        20.08001708984375,
        20.100006103515626,
        20.120025634765626,
        20.1400146484375,
        20.160003662109376,
        20.180023193359376,
        20.20001220703125,
        20.220001220703126,
        20.240020751953126,
        20.260009765625,
        20.279998779296876,
        20.300018310546876,
        20.32000732421875,
        20.34002685546875,
        20.360015869140626,
        20.3800048828125,
        20.4000244140625,
        20.420013427734376,
        20.44000244140625,
        20.46002197265625,
        20.480010986328126,
        20.5,
        20.52001953125,
        20.540008544921876,
        20.55999755859375,
        20.58001708984375,
        20.600006103515626,
        20.620025634765626,
        20.6400146484375,
        20.660003662109376,
        20.680023193359376,
        20.70001220703125,
        20.720001220703126,
        20.740020751953126,
        20.760009765625,
        20.779998779296876,
        20.800018310546876,
        20.82000732421875,
        20.84002685546875,
        20.860015869140626,
        20.8800048828125,
        20.9000244140625,
        20.920013427734376,
        20.94000244140625,
        20.96002197265625,
        20.980010986328126,
        21.0,
        21.02001953125,
        21.040008544921876,
        21.05999755859375,
        21.08001708984375,
        21.100006103515626,
        21.120025634765626,
        21.1400146484375,
        21.160003662109376,
        21.180023193359376,
        21.20001220703125,
        21.220001220703126,
        21.240020751953126,
        21.260009765625,
        21.279998779296876,
        21.300018310546876,
        21.32000732421875,
        21.34002685546875,
        21.360015869140626,
        21.3800048828125,
        21.4000244140625,
        21.420013427734376,
        21.44000244140625,
        21.46002197265625,
        21.480010986328126,
        21.5,
        21.52001953125,
        21.540008544921876,
        21.55999755859375,
        21.58001708984375,
        21.600006103515626,
        21.620025634765626,
        21.6400146484375,
        21.660003662109376,
        21.680023193359376,
        21.70001220703125,
        21.720001220703126,
        21.740020751953126,
        21.760009765625,
        21.779998779296876,
        21.800018310546876,
        21.82000732421875,
        21.84002685546875,
        21.860015869140626,
        21.8800048828125,
        21.9000244140625,
        21.920013427734376,
        21.94000244140625,
        21.96002197265625,
        21.980010986328126,
        22.0,
        22.02001953125,
        22.040008544921876,
        22.05999755859375,
        22.08001708984375,
        22.100006103515626,
        22.120025634765626,
        22.1400146484375,
        22.160003662109376,
        22.180023193359376,
        22.20001220703125,
        22.220001220703126,
        22.240020751953126,
        22.260009765625,
        22.279998779296876,
        22.300018310546876,
        22.32000732421875,
        22.34002685546875,
        22.360015869140626,
        22.3800048828125,
        22.4000244140625,
        22.420013427734376,
        22.44000244140625,
        22.46002197265625,
        22.480010986328126,
        22.5,
        22.52001953125,
        22.540008544921876,
        22.55999755859375,
        22.58001708984375,
        22.600006103515626,
        22.620025634765626,
        22.6400146484375,
        22.660003662109376,
        22.680023193359376,
        22.70001220703125,
        22.720001220703126,
        22.740020751953126,
        22.760009765625,
        22.779998779296876,
        22.800018310546876,
        22.82000732421875,
        22.84002685546875,
        22.860015869140626,
        22.8800048828125,
        22.9000244140625,
        22.920013427734376,
        22.94000244140625,
        22.96002197265625,
        22.980010986328126,
        23.0,
        23.02001953125,
        23.040008544921876,
        23.05999755859375,
        23.08001708984375,
        23.100006103515626,
        23.120025634765626,
        23.1400146484375,
        23.160003662109376,
        23.180023193359376,
        23.20001220703125,
        23.220001220703126,
        23.240020751953126,
        23.260009765625,
        23.279998779296876,
        23.300018310546876,
        23.32000732421875,
        23.34002685546875,
        23.360015869140626,
        23.3800048828125,
        23.4000244140625,
        23.420013427734376,
        23.44000244140625,
        23.46002197265625,
        23.480010986328126,
        23.5,
        23.52001953125,
        23.540008544921876,
        23.55999755859375,
        23.58001708984375,
        23.600006103515626,
        23.620025634765626,
        23.6400146484375,
        23.660003662109376,
        23.680023193359376,
        23.70001220703125,
        23.720001220703126,
        23.740020751953126,
        23.760009765625,
        23.779998779296876,
        23.800018310546876,
        23.82000732421875,
        23.84002685546875,
        23.860015869140626,
        23.8800048828125,
        23.9000244140625,
        23.920013427734376,
        23.94000244140625,
        23.96002197265625,
        23.980010986328126,
        24.0,
        24.02001953125,
        24.040008544921876,
        24.05999755859375,
        24.08001708984375,
        24.100006103515626,
        24.120025634765626,
        24.1400146484375,
        24.160003662109376,
        24.180023193359376,
        24.20001220703125,
        24.220001220703126,
        24.240020751953126,
        24.260009765625,
        24.279998779296876,
        24.300018310546876,
        24.32000732421875,
        24.34002685546875,
        24.360015869140626,
        24.3800048828125,
        24.4000244140625,
        24.420013427734376,
        24.44000244140625,
        24.46002197265625,
        24.480010986328126,
        24.5,
        24.52001953125,
        24.540008544921876,
        24.55999755859375,
        24.58001708984375,
        24.600006103515626,
        24.620025634765626,
        24.6400146484375,
        24.660003662109376,
        24.680023193359376,
        24.70001220703125,
        24.720001220703126,
        24.740020751953126,
        24.760009765625,
        24.779998779296876,
        24.800018310546876,
        24.82000732421875,
        24.84002685546875,
        24.860015869140626,
        24.8800048828125,
        24.9000244140625,
        24.920013427734376,
        24.94000244140625,
        24.96002197265625,
        24.980010986328126,
        25.0,
        25.02001953125,
        25.040008544921876,
        25.05999755859375,
        25.08001708984375,
        25.100006103515626,
        25.120025634765626,
        25.1400146484375,
        25.160003662109376,
        25.180023193359376,
        25.20001220703125,
        25.220001220703126,
        25.240020751953126,
        25.260009765625,
        25.279998779296876,
        25.300018310546876,
        25.32000732421875,
        25.34002685546875,
        25.360015869140626,
        25.3800048828125,
        25.4000244140625,
        25.420013427734376,
        25.44000244140625,
        25.46002197265625,
        25.480010986328126,
        25.5,
        25.52001953125,
        25.540008544921876,
        25.55999755859375,
        25.58001708984375,
        25.600006103515626,
        25.620025634765626,
        25.6400146484375,
        25.660003662109376,
        25.680023193359376,
        25.70001220703125,
        25.720001220703126,
        25.740020751953126,
        25.760009765625,
        25.779998779296876,
        25.800018310546876,
        25.82000732421875,
        25.84002685546875,
        25.860015869140626,
        25.8800048828125,
        25.9000244140625,
        25.920013427734376,
        25.94000244140625,
        25.96002197265625,
        25.980010986328126,
        26.0,
        26.02001953125,
        26.040008544921876,
        26.05999755859375,
        26.08001708984375,
        26.100006103515626,
        26.120025634765626,
        26.1400146484375,
        26.160003662109376,
        26.180023193359376,
        26.20001220703125,
        26.220001220703126,
        26.240020751953126,
        26.260009765625,
        26.279998779296876,
        26.300018310546876,
        26.32000732421875,
        26.34002685546875,
        26.360015869140626,
        26.3800048828125,
        26.4000244140625,
        26.420013427734376,
        26.44000244140625,
        26.46002197265625,
        26.480010986328126,
        26.5,
        26.52001953125,
        26.540008544921876,
        26.55999755859375,
        26.58001708984375,
        26.600006103515626,
        26.620025634765626,
        26.6400146484375,
        26.660003662109376,
        26.680023193359376,
        26.70001220703125,
        26.720001220703126,
        26.740020751953126,
        26.760009765625,
        26.779998779296876,
        26.800018310546876,
        26.82000732421875,
        26.84002685546875,
        26.860015869140626,
        26.8800048828125,
        26.9000244140625,
        26.920013427734376,
        26.94000244140625,
        26.96002197265625,
        26.980010986328126,
        27.0,
        27.02001953125,
        27.040008544921876,
        27.05999755859375,
        27.08001708984375,
        27.100006103515626,
        27.120025634765626,
        27.1400146484375,
        27.160003662109376,
        27.180023193359376,
        27.20001220703125,
        27.220001220703126,
        27.240020751953126,
        27.260009765625,
        27.279998779296876,
        27.300018310546876,
        27.32000732421875,
        27.34002685546875,
        27.360015869140626,
        27.3800048828125,
        27.4000244140625,
        27.420013427734376,
        27.44000244140625,
        27.46002197265625,
        27.480010986328126,
        27.5,
        27.52001953125,
        27.540008544921876,
        27.55999755859375,
        27.58001708984375,
        27.600006103515626,
        27.620025634765626,
        27.6400146484375,
        27.660003662109376,
        27.680023193359376,
        27.70001220703125,
        27.720001220703126,
        27.740020751953126,
        27.760009765625,
        27.779998779296876,
        27.800018310546876,
        27.82000732421875,
        27.84002685546875,
        27.860015869140626,
        27.8800048828125,
        27.9000244140625,
        27.920013427734376,
        27.94000244140625,
        27.96002197265625,
        27.980010986328126,
        28.0,
        28.02001953125,
        28.040008544921876,
        28.05999755859375,
        28.08001708984375,
        28.100006103515626,
        28.120025634765626,
        28.1400146484375,
        28.160003662109376,
        28.180023193359376,
        28.20001220703125,
        28.220001220703126,
        28.240020751953126,
        28.260009765625,
        28.279998779296876,
        28.300018310546876,
        28.32000732421875,
        28.34002685546875,
        28.360015869140626,
        28.3800048828125,
        28.4000244140625,
        28.420013427734376,
        28.44000244140625,
        28.46002197265625,
        28.480010986328126,
        28.5,
        28.52001953125,
        28.540008544921876,
        28.55999755859375,
        28.58001708984375,
        28.600006103515626,
        28.620025634765626,
        28.6400146484375,
        28.660003662109376,
        28.680023193359376,
        28.70001220703125,
        28.720001220703126,
        28.740020751953126,
        28.760009765625,
        28.779998779296876,
        28.800018310546876,
        28.82000732421875,
        28.84002685546875,
        28.860015869140626,
        28.8800048828125,
        28.9000244140625,
        28.920013427734376,
        28.94000244140625,
        28.96002197265625,
        28.980010986328126,
        29.0,
        29.02001953125,
        29.040008544921876,
        29.05999755859375,
        29.08001708984375,
        29.100006103515626,
        29.120025634765626,
        29.1400146484375,
        29.160003662109376,
        29.180023193359376,
        29.20001220703125,
        29.220001220703126,
        29.240020751953126,
        29.260009765625,
        29.279998779296876,
        29.300018310546876,
        29.32000732421875,
        29.34002685546875,
        29.360015869140626,
        29.3800048828125,
        29.4000244140625,
        29.420013427734376,
        29.44000244140625,
        29.46002197265625,
        29.480010986328126,
        29.5,
        29.52001953125,
        29.540008544921876,
        29.55999755859375,
        29.58001708984375,
        29.600006103515626,
        29.620025634765626,
        29.6400146484375,
        29.660003662109376,
        29.680023193359376,
        29.70001220703125,
        29.720001220703126,
        29.740020751953126,
        29.760009765625,
        29.779998779296876,
        29.800018310546876,
        29.82000732421875,
        29.84002685546875,
        29.860015869140626,
        29.8800048828125,
        29.9000244140625,
        29.920013427734376,
        29.94000244140625,
        29.96002197265625,
        29.980010986328126,
        30.0,
        30.02001953125,
        30.040008544921876,
        30.05999755859375,
        30.08001708984375,
        30.100006103515626,
        30.120025634765626,
        30.1400146484375,
        30.160003662109376,
        30.180023193359376,
        30.20001220703125,
        30.220001220703126,
        30.240020751953126,
        30.260009765625,
        30.279998779296876,
        30.300018310546876,
        30.32000732421875,
        30.34002685546875,
        30.360015869140626,
        30.3800048828125,
        30.4000244140625,
        30.420013427734376,
        30.44000244140625,
        30.46002197265625,
        30.480010986328126,
        30.5,
        30.52001953125,
        30.540008544921876,
        30.55999755859375,
        30.58001708984375,
        30.600006103515626,
        30.620025634765626,
        30.6400146484375,
        30.660003662109376,
        30.680023193359376,
        30.70001220703125,
        30.720001220703126,
        30.740020751953126,
        30.760009765625,
        30.779998779296876,
        30.800018310546876,
        30.82000732421875,
        30.84002685546875,
        30.860015869140626,
        30.8800048828125,
        30.9000244140625,
        30.920013427734376,
        30.94000244140625,
        30.96002197265625,
        30.980010986328126,
        31.0,
        31.02001953125,
        31.040008544921876,
        31.05999755859375,
        31.08001708984375,
        31.100006103515626,
        31.120025634765626,
        31.1400146484375,
        31.160003662109376,
        31.180023193359376,
        31.20001220703125,
        31.220001220703126,
        31.240020751953126,
        31.260009765625,
        31.279998779296876,
        31.300018310546876,
        31.32000732421875,
        31.34002685546875,
        31.360015869140626,
        31.3800048828125,
        31.4000244140625,
        31.420013427734376,
        31.44000244140625,
        31.46002197265625,
        31.480010986328126,
        31.5,
        31.52001953125,
        31.540008544921876,
        31.55999755859375,
        31.58001708984375,
        31.600006103515626,
        31.620025634765626,
        31.6400146484375,
        31.660003662109376,
        31.680023193359376,
        31.70001220703125,
        31.720001220703126,
        31.740020751953126,
        31.760009765625,
        31.779998779296876,
        31.800018310546876,
        31.82000732421875,
        31.84002685546875,
        31.860015869140626,
        31.8800048828125,
        31.9000244140625,
        31.920013427734376,
        31.94000244140625,
        31.96002197265625,
        31.980010986328126,
        32.0,
        32.02001953125,
        32.040008544921878,
        32.05999755859375,
        32.08001708984375,
        32.100006103515628,
        32.120025634765628,
        32.1400146484375,
        32.160003662109378,
        32.180023193359378,
        32.20001220703125,
        32.220001220703128,
        32.240020751953128,
        32.260009765625,
        32.279998779296878,
        32.300018310546878,
        32.32000732421875,
        32.34002685546875,
        32.360015869140628,
        32.3800048828125,
        32.4000244140625,
        32.420013427734378,
        32.44000244140625,
        32.46002197265625,
        32.480010986328128,
        32.5,
        32.52001953125,
        32.540008544921878,
        32.55999755859375,
        32.58001708984375,
        32.600006103515628,
        32.620025634765628,
        32.6400146484375,
        32.660003662109378,
        32.680023193359378,
        32.70001220703125,
        32.720001220703128,
        32.740020751953128,
        32.760009765625,
        32.779998779296878,
        32.800018310546878,
        32.82000732421875,
        32.84002685546875,
        32.860015869140628,
        32.8800048828125,
        32.9000244140625,
        32.920013427734378,
        32.94000244140625,
        32.96002197265625,
        32.980010986328128,
        33.0,
        33.02001953125,
        33.040008544921878,
        33.05999755859375,
        33.08001708984375,
        33.100006103515628,
        33.120025634765628,
        33.1400146484375,
        33.160003662109378,
        33.180023193359378,
        33.20001220703125,
        33.220001220703128,
        33.240020751953128,
        33.260009765625,
        33.279998779296878,
        33.300018310546878,
        33.32000732421875,
        33.34002685546875,
        33.360015869140628,
        33.3800048828125,
        33.4000244140625,
        33.420013427734378,
        33.44000244140625,
        33.46002197265625,
        33.480010986328128,
        33.5,
        33.52001953125,
        33.540008544921878,
        33.55999755859375,
        33.58001708984375,
        33.600006103515628,
        33.620025634765628,
        33.6400146484375,
        33.660003662109378,
        33.680023193359378,
        33.70001220703125,
        33.720001220703128,
        33.740020751953128,
        33.760009765625,
        33.779998779296878,
        33.800018310546878,
        33.82000732421875,
        33.84002685546875,
        33.860015869140628,
        33.8800048828125,
        33.9000244140625,
        33.920013427734378,
        33.94000244140625,
        33.96002197265625,
        33.980010986328128,
        34.0,
        34.02001953125,
        34.040008544921878,
        34.05999755859375,
        34.08001708984375,
        34.100006103515628,
        34.120025634765628,
        34.1400146484375,
        34.160003662109378,
        34.180023193359378,
        34.20001220703125,
        34.220001220703128,
        34.240020751953128,
        34.260009765625,
        34.279998779296878,
        34.300018310546878,
        34.32000732421875,
        34.34002685546875,
        34.360015869140628,
        34.3800048828125,
        34.4000244140625,
        34.420013427734378,
        34.44000244140625,
        34.46002197265625,
        34.480010986328128,
        34.5,
        34.52001953125,
        34.540008544921878,
        34.55999755859375,
        34.58001708984375,
        34.600006103515628,
        34.620025634765628,
        34.6400146484375,
        34.660003662109378,
        34.680023193359378,
        34.70001220703125,
        34.720001220703128,
        34.740020751953128,
        34.760009765625,
        34.779998779296878,
        34.800018310546878,
        34.82000732421875,
        34.84002685546875,
        34.860015869140628,
        34.8800048828125,
        34.9000244140625,
        34.920013427734378,
        34.94000244140625,
        34.96002197265625,
        34.980010986328128,
        35.0,
        35.02001953125,
        35.040008544921878,
        35.05999755859375,
        35.08001708984375,
        35.100006103515628,
        35.120025634765628,
        35.1400146484375,
        35.160003662109378,
        35.180023193359378,
        35.20001220703125,
        35.220001220703128,
        35.240020751953128,
        35.260009765625,
        35.279998779296878,
        35.300018310546878,
        35.32000732421875,
        35.34002685546875,
        35.360015869140628,
        35.3800048828125,
        35.4000244140625,
        35.420013427734378,
        35.44000244140625,
        35.46002197265625,
        35.480010986328128,
        35.5,
        35.52001953125,
        35.540008544921878,
        35.55999755859375,
        35.58001708984375,
        35.600006103515628,
        35.620025634765628,
        35.6400146484375,
        35.660003662109378,
        35.680023193359378,
        35.70001220703125,
        35.720001220703128,
        35.740020751953128,
        35.760009765625,
        35.779998779296878,
        35.800018310546878,
        35.82000732421875,
        35.84002685546875,
        35.860015869140628,
        35.8800048828125,
        35.9000244140625,
        35.920013427734378,
        35.94000244140625,
        35.96002197265625,
        35.980010986328128,
        36.0,
        36.02001953125,
        36.040008544921878,
        36.05999755859375,
        36.08001708984375,
        36.100006103515628,
        36.120025634765628,
        36.1400146484375,
        36.160003662109378,
        36.180023193359378,
        36.20001220703125,
        36.220001220703128,
        36.240020751953128,
        36.260009765625,
        36.279998779296878,
        36.300018310546878,
        36.32000732421875,
        36.34002685546875,
        36.360015869140628,
        36.3800048828125,
        36.4000244140625,
        36.420013427734378,
        36.44000244140625,
        36.46002197265625,
        36.480010986328128,
        36.5,
        36.52001953125,
        36.540008544921878,
        36.55999755859375,
        36.58001708984375,
        36.600006103515628,
        36.620025634765628,
        36.6400146484375,
        36.660003662109378,
        36.680023193359378,
        36.70001220703125,
        36.720001220703128,
        36.740020751953128,
        36.760009765625,
        36.779998779296878,
        36.800018310546878,
        36.82000732421875,
        36.84002685546875,
        36.860015869140628,
        36.8800048828125,
        36.9000244140625,
        36.920013427734378,
        36.94000244140625,
        36.96002197265625,
        36.980010986328128,
        37.0,
        37.02001953125,
        37.040008544921878,
        37.05999755859375,
        37.08001708984375,
        37.100006103515628,
        37.120025634765628,
        37.1400146484375,
        37.160003662109378,
        37.180023193359378,
        37.20001220703125,
        37.220001220703128,
        37.240020751953128,
        37.260009765625,
        37.279998779296878,
        37.300018310546878,
        37.32000732421875,
        37.34002685546875,
        37.360015869140628,
        37.3800048828125,
        37.4000244140625,
        37.420013427734378,
        37.44000244140625,
        37.46002197265625,
        37.480010986328128,
        37.5,
        37.52001953125,
        37.540008544921878,
        37.55999755859375,
        37.58001708984375,
        37.600006103515628,
        37.620025634765628,
        37.6400146484375,
        37.660003662109378,
        37.680023193359378,
        37.70001220703125,
        37.720001220703128,
        37.740020751953128,
        37.760009765625,
        37.779998779296878,
        37.800018310546878,
        37.82000732421875,
        37.84002685546875,
        37.860015869140628,
        37.8800048828125,
        37.9000244140625,
        37.920013427734378,
        37.94000244140625,
        37.96002197265625,
        37.980010986328128,
        38.0,
        38.02001953125,
        38.040008544921878,
        38.05999755859375,
        38.08001708984375,
        38.100006103515628,
        38.120025634765628,
        38.1400146484375,
        38.160003662109378,
        38.180023193359378,
        38.20001220703125,
        38.220001220703128,
        38.240020751953128,
        38.260009765625,
        38.279998779296878,
        38.300018310546878,
        38.32000732421875,
        38.34002685546875,
        38.360015869140628,
        38.3800048828125,
        38.4000244140625,
        38.420013427734378,
        38.44000244140625,
        38.46002197265625,
        38.480010986328128,
        38.5,
        38.52001953125,
        38.540008544921878,
        38.55999755859375,
        38.58001708984375,
        38.600006103515628,
        38.620025634765628,
        38.6400146484375,
        38.660003662109378,
        38.680023193359378,
        38.70001220703125,
        38.720001220703128,
        38.740020751953128,
        38.760009765625,
        38.779998779296878,
        38.800018310546878,
        38.82000732421875,
        38.84002685546875,
        38.860015869140628,
        38.8800048828125,
        38.9000244140625,
        38.920013427734378,
        38.94000244140625,
        38.96002197265625,
        38.980010986328128,
        39.0,
        39.02001953125,
        39.040008544921878,
        39.05999755859375,
        39.08001708984375,
        39.100006103515628,
        39.120025634765628,
        39.1400146484375,
        39.160003662109378,
        39.180023193359378,
        39.20001220703125,
        39.220001220703128,
        39.240020751953128,
        39.260009765625,
        39.279998779296878,
        39.300018310546878,
        39.32000732421875,
        39.34002685546875,
        39.360015869140628,
        39.3800048828125,
        39.4000244140625,
        39.420013427734378,
        39.44000244140625,
        39.46002197265625,
        39.480010986328128,
        39.5,
        39.52001953125,
        39.540008544921878,
        39.55999755859375,
        39.58001708984375,
        39.600006103515628,
        39.620025634765628,
        39.6400146484375,
        39.660003662109378,
        39.680023193359378,
        39.70001220703125,
        39.720001220703128,
        39.740020751953128,
        39.760009765625,
        39.779998779296878,
        39.800018310546878,
        39.82000732421875,
        39.84002685546875,
        39.860015869140628,
        39.8800048828125,
        39.9000244140625,
        39.920013427734378,
        39.94000244140625,
        39.96002197265625,
        39.980010986328128,
        40.0,
        40.02001953125,
        40.040008544921878,
        40.05999755859375,
        40.08001708984375,
        40.100006103515628,
        40.120025634765628,
        40.1400146484375,
        40.160003662109378,
        40.180023193359378,
        40.20001220703125,
        40.220001220703128,
        40.240020751953128,
        40.260009765625,
        40.279998779296878,
        40.300018310546878,
        40.32000732421875,
        40.34002685546875,
        40.360015869140628,
        40.3800048828125,
        40.4000244140625,
        40.420013427734378,
        40.44000244140625,
        40.46002197265625,
        40.480010986328128,
        40.5,
        40.52001953125,
        40.540008544921878,
        40.55999755859375,
        40.58001708984375,
        40.600006103515628,
        40.620025634765628,
        40.6400146484375,
        40.660003662109378,
        40.680023193359378,
        40.70001220703125,
        40.720001220703128,
        40.740020751953128,
        40.760009765625,
        40.779998779296878,
        40.800018310546878,
        40.82000732421875,
        40.84002685546875,
        40.860015869140628,
        40.8800048828125,
        40.9000244140625,
        40.920013427734378,
        40.94000244140625,
        40.96002197265625,
        40.980010986328128,
        41.0,
        41.02001953125,
        41.040008544921878,
        41.05999755859375,
        41.08001708984375,
        41.100006103515628,
        41.120025634765628,
        41.1400146484375,
        41.160003662109378,
        41.180023193359378,
        41.20001220703125,
        41.220001220703128,
        41.240020751953128,
        41.260009765625,
        41.279998779296878,
        41.300018310546878,
        41.32000732421875,
        41.34002685546875,
        41.360015869140628,
        41.3800048828125,
        41.4000244140625,
        41.420013427734378,
        41.44000244140625,
        41.46002197265625,
        41.480010986328128,
        41.5,
        41.52001953125,
        41.540008544921878,
        41.55999755859375,
        41.58001708984375,
        41.600006103515628,
        41.620025634765628,
        41.6400146484375,
        41.660003662109378,
        41.680023193359378,
        41.70001220703125,
        41.720001220703128,
        41.740020751953128,
        41.760009765625,
        41.779998779296878,
        41.800018310546878,
        41.82000732421875,
        41.84002685546875,
        41.860015869140628,
        41.8800048828125,
        41.9000244140625,
        41.920013427734378,
        41.94000244140625,
        41.96002197265625,
        41.980010986328128,
        42.0,
        42.02001953125,
        42.040008544921878,
        42.05999755859375,
        42.08001708984375,
        42.100006103515628,
        42.120025634765628,
        42.1400146484375,
        42.160003662109378,
        42.180023193359378,
        42.20001220703125,
        42.220001220703128,
        42.240020751953128,
        42.260009765625,
        42.279998779296878,
        42.300018310546878,
        42.32000732421875,
        42.34002685546875,
        42.360015869140628,
        42.3800048828125,
        42.4000244140625,
        42.420013427734378,
        42.44000244140625,
        42.46002197265625,
        42.480010986328128,
        42.5,
        42.52001953125,
        42.540008544921878,
        42.55999755859375,
        42.58001708984375,
        42.600006103515628,
        42.620025634765628,
        42.6400146484375,
        42.660003662109378,
        42.680023193359378,
        42.70001220703125,
        42.720001220703128,
        42.740020751953128,
        42.760009765625,
        42.779998779296878,
        42.800018310546878,
        42.82000732421875,
        42.839996337890628,
        42.860015869140628,
        42.8800048828125,
        42.9000244140625,
        42.920013427734378,
        42.94000244140625,
        42.96002197265625,
        42.980010986328128,
        43.0,
        43.02001953125,
        43.040008544921878,
        43.05999755859375,
        43.08001708984375,
        43.100006103515628,
        43.120025634765628,
        43.1400146484375,
        43.160003662109378,
        43.180023193359378,
        43.20001220703125,
        43.220001220703128,
        43.240020751953128,
        43.260009765625,
        43.279998779296878,
        43.300018310546878,
        43.32000732421875,
        43.339996337890628,
        43.360015869140628,
        43.3800048828125,
        43.4000244140625,
        43.420013427734378,
        43.44000244140625,
        43.46002197265625,
        43.480010986328128,
        43.5,
        43.52001953125,
        43.540008544921878,
        43.55999755859375,
        43.58001708984375,
        43.600006103515628,
        43.620025634765628,
        43.6400146484375,
        43.660003662109378,
        43.680023193359378,
        43.70001220703125,
        43.720001220703128,
        43.740020751953128,
        43.760009765625,
        43.779998779296878,
        43.800018310546878,
        43.82000732421875,
        43.839996337890628,
        43.860015869140628,
        43.8800048828125,
        43.9000244140625,
        43.920013427734378,
        43.94000244140625,
        43.96002197265625,
        43.980010986328128,
        44.0,
        44.02001953125,
        44.040008544921878,
        44.05999755859375,
        44.08001708984375,
        44.100006103515628,
        44.120025634765628,
        44.1400146484375,
        44.160003662109378,
        44.180023193359378,
        44.20001220703125,
        44.220001220703128,
        44.240020751953128,
        44.260009765625,
        44.279998779296878,
        44.300018310546878,
        44.32000732421875,
        44.339996337890628,
        44.360015869140628,
        44.3800048828125,
        44.4000244140625,
        44.420013427734378,
        44.44000244140625,
        44.46002197265625,
        44.480010986328128,
        44.5,
        44.52001953125,
        44.540008544921878,
        44.55999755859375,
        44.58001708984375,
        44.600006103515628,
        44.620025634765628,
        44.6400146484375,
        44.660003662109378,
        44.680023193359378,
        44.70001220703125,
        44.720001220703128,
        44.740020751953128,
        44.760009765625,
        44.779998779296878,
        44.800018310546878,
        44.82000732421875,
        44.839996337890628,
        44.860015869140628,
        44.8800048828125,
        44.9000244140625,
        44.920013427734378,
        44.94000244140625,
        44.96002197265625,
        44.980010986328128,
        45.0,
        45.02001953125,
        45.040008544921878,
        45.05999755859375,
        45.08001708984375,
        45.100006103515628,
        45.120025634765628,
        45.1400146484375,
        45.160003662109378,
        45.180023193359378,
        45.20001220703125,
        45.220001220703128,
        45.240020751953128,
        45.260009765625,
        45.279998779296878,
        45.300018310546878,
        45.32000732421875,
        45.339996337890628,
        45.360015869140628,
        45.3800048828125,
        45.4000244140625,
        45.420013427734378,
        45.44000244140625,
        45.46002197265625,
        45.480010986328128,
        45.5,
        45.52001953125,
        45.540008544921878,
        45.55999755859375,
        45.58001708984375,
        45.600006103515628,
        45.620025634765628,
        45.6400146484375,
        45.660003662109378,
        45.680023193359378,
        45.70001220703125,
        45.720001220703128,
        45.740020751953128,
        45.760009765625,
        45.779998779296878,
        45.800018310546878,
        45.82000732421875,
        45.839996337890628,
        45.860015869140628,
        45.8800048828125,
        45.9000244140625,
        45.920013427734378,
        45.94000244140625,
        45.96002197265625,
        45.980010986328128,
        46.0,
        46.02001953125,
        46.040008544921878,
        46.05999755859375,
        46.08001708984375,
        46.100006103515628,
        46.120025634765628,
        46.1400146484375,
        46.160003662109378,
        46.180023193359378,
        46.20001220703125,
        46.220001220703128,
        46.240020751953128,
        46.260009765625,
        46.279998779296878,
        46.300018310546878,
        46.32000732421875,
        46.339996337890628,
        46.360015869140628,
        46.3800048828125,
        46.4000244140625,
        46.420013427734378,
        46.44000244140625,
        46.46002197265625,
        46.480010986328128,
        46.5,
        46.52001953125,
        46.540008544921878,
        46.55999755859375,
        46.58001708984375,
        46.600006103515628,
        46.620025634765628,
        46.6400146484375,
        46.660003662109378,
        46.680023193359378,
        46.70001220703125,
        46.720001220703128,
        46.740020751953128,
        46.760009765625,
        46.779998779296878,
        46.800018310546878,
        46.82000732421875,
        46.839996337890628,
        46.860015869140628,
        46.8800048828125,
        46.9000244140625,
        46.920013427734378,
        46.94000244140625,
        46.96002197265625,
        46.980010986328128,
        47.0,
        47.02001953125,
        47.040008544921878,
        47.05999755859375,
        47.08001708984375,
        47.100006103515628,
        47.120025634765628,
        47.1400146484375,
        47.160003662109378,
        47.180023193359378,
        47.20001220703125,
        47.220001220703128,
        47.240020751953128,
        47.260009765625,
        47.279998779296878,
        47.300018310546878,
        47.32000732421875,
        47.339996337890628,
        47.360015869140628,
        47.3800048828125,
        47.4000244140625,
        47.420013427734378,
        47.44000244140625,
        47.46002197265625,
        47.480010986328128,
        47.5,
        47.52001953125,
        47.540008544921878,
        47.55999755859375,
        47.58001708984375,
        47.600006103515628,
        47.620025634765628,
        47.6400146484375,
        47.660003662109378,
        47.680023193359378,
        47.70001220703125,
        47.720001220703128,
        47.740020751953128,
        47.760009765625,
        47.779998779296878,
        47.800018310546878,
        47.82000732421875,
        47.839996337890628,
        47.860015869140628,
        47.8800048828125,
        47.9000244140625,
        47.920013427734378,
        47.94000244140625,
        47.96002197265625,
        47.980010986328128,
        48.0,
        48.02001953125,
        48.040008544921878,
        48.05999755859375,
        48.08001708984375,
        48.100006103515628,
        48.120025634765628,
        48.1400146484375,
        48.160003662109378,
        48.180023193359378,
        48.20001220703125,
        48.220001220703128,
        48.240020751953128,
        48.260009765625,
        48.279998779296878,
        48.300018310546878,
        48.32000732421875,
        48.339996337890628,
        48.360015869140628,
        48.3800048828125,
        48.4000244140625,
        48.420013427734378,
        48.44000244140625,
        48.46002197265625,
        48.480010986328128,
        48.5,
        48.52001953125,
        48.540008544921878,
        48.55999755859375,
        48.58001708984375,
        48.600006103515628,
        48.620025634765628,
        48.6400146484375,
        48.660003662109378,
        48.680023193359378,
        48.70001220703125,
        48.720001220703128,
        48.740020751953128,
        48.760009765625,
        48.779998779296878,
        48.800018310546878,
        48.82000732421875,
        48.839996337890628,
        48.860015869140628,
        48.8800048828125,
        48.9000244140625,
        48.920013427734378,
        48.94000244140625,
        48.96002197265625,
        48.980010986328128,
        49.0,
        49.02001953125,
        49.040008544921878,
        49.05999755859375,
        49.08001708984375,
        49.100006103515628,
        49.120025634765628,
        49.1400146484375,
        49.160003662109378,
        49.180023193359378,
        49.20001220703125,
        49.220001220703128,
        49.240020751953128,
        49.260009765625,
        49.279998779296878,
        49.300018310546878,
        49.32000732421875,
        49.339996337890628,
        49.360015869140628,
        49.3800048828125,
        49.4000244140625,
        49.420013427734378,
        49.44000244140625,
        49.46002197265625,
        49.480010986328128,
        49.5,
        49.52001953125,
        49.540008544921878,
        49.55999755859375,
        49.58001708984375,
        49.600006103515628,
        49.620025634765628,
        49.6400146484375,
        49.660003662109378,
        49.680023193359378,
        49.70001220703125,
        49.720001220703128,
        49.740020751953128,
        49.760009765625,
        49.779998779296878,
        49.800018310546878,
        49.82000732421875,
        49.839996337890628,
        49.860015869140628,
        49.8800048828125,
        49.9000244140625,
        49.920013427734378,
        49.94000244140625,
        49.96002197265625,
        49.980010986328128,
        50.0,
        50.02001953125,
        50.040008544921878,
        50.05999755859375,
        50.08001708984375,
        50.100006103515628,
        50.120025634765628,
        50.1400146484375,
        50.160003662109378,
        50.180023193359378,
        50.20001220703125,
        50.220001220703128,
        50.240020751953128,
        50.260009765625,
        50.279998779296878,
        50.300018310546878,
        50.32000732421875,
        50.339996337890628,
        50.360015869140628,
        50.3800048828125,
        50.4000244140625,
        50.420013427734378,
        50.44000244140625,
        50.46002197265625,
        50.480010986328128,
        50.5,
        50.52001953125,
        50.540008544921878,
        50.55999755859375,
        50.58001708984375,
        50.600006103515628,
        50.620025634765628,
        50.6400146484375,
        50.660003662109378,
        50.680023193359378,
        50.70001220703125,
        50.720001220703128,
        50.740020751953128,
        50.760009765625,
        50.779998779296878,
        50.800018310546878,
        50.82000732421875,
        50.839996337890628,
        50.860015869140628,
        50.8800048828125,
        50.9000244140625,
        50.920013427734378,
        50.94000244140625,
        50.96002197265625,
        50.980010986328128,
        51.0,
        51.02001953125,
        51.040008544921878,
        51.05999755859375,
        51.08001708984375,
        51.100006103515628,
        51.120025634765628,
        51.1400146484375,
        51.160003662109378,
        51.180023193359378,
        51.20001220703125,
        51.220001220703128,
        51.240020751953128,
        51.260009765625,
        51.279998779296878,
        51.300018310546878,
        51.32000732421875,
        51.339996337890628,
        51.360015869140628,
        51.3800048828125,
        51.4000244140625,
        51.420013427734378,
        51.44000244140625,
        51.46002197265625,
        51.480010986328128,
        51.5,
        51.52001953125,
        51.540008544921878,
        51.55999755859375,
        51.58001708984375,
        51.600006103515628,
        51.620025634765628,
        51.6400146484375,
        51.660003662109378,
        51.680023193359378,
        51.70001220703125,
        51.720001220703128,
        51.740020751953128,
        51.760009765625,
        51.779998779296878,
        51.800018310546878,
        51.82000732421875,
        51.839996337890628,
        51.860015869140628,
        51.8800048828125,
        51.9000244140625,
        51.920013427734378,
        51.94000244140625,
        51.96002197265625,
        51.980010986328128,
        52.0,
        52.02001953125,
        52.040008544921878,
        52.05999755859375,
        52.08001708984375,
        52.100006103515628,
        52.120025634765628,
        52.1400146484375,
        52.160003662109378,
        52.180023193359378,
        52.20001220703125,
        52.220001220703128,
        52.240020751953128,
        52.260009765625,
        52.279998779296878,
        52.300018310546878,
        52.32000732421875,
        52.339996337890628,
        52.360015869140628,
        52.3800048828125,
        52.4000244140625,
        52.420013427734378,
        52.44000244140625,
        52.46002197265625,
        52.480010986328128,
        52.5,
        52.52001953125,
        52.540008544921878,
        52.55999755859375,
        52.58001708984375,
        52.600006103515628,
        52.620025634765628,
        52.6400146484375,
        52.660003662109378,
        52.680023193359378,
        52.70001220703125,
        52.720001220703128,
        52.740020751953128,
        52.760009765625,
        52.779998779296878,
        52.800018310546878,
        52.82000732421875,
        52.839996337890628,
        52.860015869140628,
        52.8800048828125,
        52.9000244140625,
        52.920013427734378,
        52.94000244140625,
        52.96002197265625,
        52.980010986328128,
        53.0,
        53.02001953125,
        53.040008544921878,
        53.05999755859375,
        53.08001708984375,
        53.100006103515628,
        53.120025634765628,
        53.1400146484375,
        53.160003662109378,
        53.180023193359378,
        53.20001220703125,
        53.220001220703128,
        53.240020751953128,
        53.260009765625,
        53.279998779296878,
        53.300018310546878,
        53.32000732421875,
        53.339996337890628,
        53.360015869140628,
        53.3800048828125,
        53.4000244140625,
        53.420013427734378,
        53.44000244140625,
        53.46002197265625,
        53.480010986328128,
        53.5,
        53.52001953125,
        53.540008544921878,
        53.55999755859375,
        53.58001708984375,
        53.600006103515628,
        53.620025634765628,
        53.6400146484375,
        53.660003662109378,
        53.680023193359378,
        53.70001220703125,
        53.720001220703128,
        53.740020751953128,
        53.760009765625,
        53.779998779296878,
        53.800018310546878,
        53.82000732421875,
        53.839996337890628,
        53.860015869140628,
        53.8800048828125,
        53.9000244140625,
        53.920013427734378,
        53.94000244140625,
        53.96002197265625,
        53.980010986328128,
        54.0,
        54.02001953125,
        54.040008544921878,
        54.05999755859375,
        54.08001708984375,
        54.100006103515628,
        54.120025634765628,
        54.1400146484375,
        54.160003662109378,
        54.180023193359378,
        54.20001220703125,
        54.220001220703128,
        54.240020751953128,
        54.260009765625,
        54.279998779296878,
        54.300018310546878,
        54.32000732421875,
        54.339996337890628,
        54.360015869140628,
        54.3800048828125,
        54.4000244140625,
        54.420013427734378,
        54.44000244140625,
        54.46002197265625,
        54.480010986328128,
        54.5,
        54.52001953125,
        54.540008544921878,
        54.55999755859375,
        54.58001708984375,
        54.600006103515628,
        54.620025634765628,
        54.6400146484375,
        54.660003662109378,
        54.680023193359378,
        54.70001220703125,
        54.720001220703128,
        54.740020751953128,
        54.760009765625,
        54.779998779296878,
        54.800018310546878,
        54.82000732421875,
        54.839996337890628,
        54.860015869140628,
        54.8800048828125,
        54.9000244140625,
        54.920013427734378,
        54.94000244140625,
        54.96002197265625,
        54.980010986328128,
        55.0,
        55.02001953125,
        55.040008544921878,
        55.05999755859375,
        55.08001708984375,
        55.100006103515628,
        55.120025634765628,
        55.1400146484375,
        55.160003662109378,
        55.180023193359378,
        55.20001220703125,
        55.220001220703128,
        55.240020751953128,
        55.260009765625,
        55.279998779296878,
        55.300018310546878,
        55.32000732421875,
        55.339996337890628,
        55.360015869140628,
        55.3800048828125,
        55.4000244140625,
        55.420013427734378,
        55.44000244140625,
        55.46002197265625,
        55.480010986328128,
        55.5,
        55.52001953125,
        55.540008544921878,
        55.55999755859375,
        55.58001708984375,
        55.600006103515628,
        55.620025634765628,
        55.6400146484375,
        55.660003662109378,
        55.680023193359378,
        55.70001220703125,
        55.720001220703128,
        55.740020751953128,
        55.760009765625,
        55.779998779296878,
        55.800018310546878,
        55.82000732421875,
        55.839996337890628,
        55.860015869140628,
        55.8800048828125,
        55.9000244140625,
        55.920013427734378,
        55.94000244140625,
        55.96002197265625,
        55.980010986328128,
        56.0,
        56.02001953125,
        56.040008544921878,
        56.05999755859375,
        56.08001708984375,
        56.100006103515628,
        56.120025634765628,
        56.1400146484375,
        56.160003662109378,
        56.180023193359378,
        56.20001220703125,
        56.220001220703128,
        56.240020751953128,
        56.260009765625,
        56.279998779296878,
        56.300018310546878,
        56.32000732421875,
        56.339996337890628,
        56.360015869140628,
        56.3800048828125,
        56.4000244140625,
        56.420013427734378,
        56.44000244140625,
        56.46002197265625,
        56.480010986328128,
        56.5,
        56.52001953125,
        56.540008544921878,
        56.55999755859375,
        56.58001708984375,
        56.600006103515628,
        56.620025634765628,
        56.6400146484375,
        56.660003662109378,
        56.680023193359378,
        56.70001220703125,
        56.720001220703128,
        56.740020751953128,
        56.760009765625,
        56.779998779296878,
        56.800018310546878,
        56.82000732421875,
        56.839996337890628,
        56.860015869140628,
        56.8800048828125,
        56.9000244140625,
        56.920013427734378,
        56.94000244140625,
        56.96002197265625,
        56.980010986328128,
        57.0,
        57.02001953125,
        57.040008544921878,
        57.05999755859375,
        57.08001708984375,
        57.100006103515628,
        57.120025634765628,
        57.1400146484375,
        57.160003662109378,
        57.180023193359378,
        57.20001220703125,
        57.220001220703128,
        57.240020751953128,
        57.260009765625,
        57.279998779296878,
        57.300018310546878,
        57.32000732421875,
        57.339996337890628,
        57.360015869140628,
        57.3800048828125,
        57.4000244140625,
        57.420013427734378,
        57.44000244140625,
        57.46002197265625,
        57.480010986328128,
        57.5,
        57.52001953125,
        57.540008544921878,
        57.55999755859375,
        57.58001708984375,
        57.600006103515628,
        57.620025634765628,
        57.6400146484375,
        57.660003662109378,
        57.680023193359378,
        57.70001220703125,
        57.720001220703128,
        57.740020751953128,
        57.760009765625,
        57.779998779296878,
        57.800018310546878,
        57.82000732421875,
        57.839996337890628,
        57.860015869140628,
        57.8800048828125,
        57.9000244140625,
        57.920013427734378,
        57.94000244140625,
        57.96002197265625,
        57.980010986328128,
        58.0,
        58.02001953125,
        58.040008544921878,
        58.05999755859375,
        58.08001708984375,
        58.100006103515628,
        58.120025634765628,
        58.1400146484375,
        58.160003662109378,
        58.180023193359378,
        58.20001220703125,
        58.220001220703128,
        58.240020751953128,
        58.260009765625,
        58.279998779296878,
        58.300018310546878,
        58.32000732421875,
        58.339996337890628,
        58.360015869140628,
        58.3800048828125,
        58.4000244140625,
        58.420013427734378,
        58.44000244140625,
        58.46002197265625,
        58.480010986328128,
        58.5,
        58.52001953125,
        58.540008544921878,
        58.55999755859375,
        58.58001708984375,
        58.600006103515628,
        58.620025634765628,
        58.6400146484375,
        58.660003662109378,
        58.680023193359378,
        58.70001220703125,
        58.720001220703128,
        58.740020751953128,
        58.760009765625,
        58.779998779296878,
        58.800018310546878,
        58.82000732421875,
        58.839996337890628,
        58.860015869140628,
        58.8800048828125,
        58.9000244140625,
        58.920013427734378,
        58.94000244140625,
        58.96002197265625,
        58.980010986328128,
        59.0,
        59.02001953125,
        59.040008544921878,
        59.05999755859375,
        59.08001708984375,
        59.100006103515628,
        59.120025634765628,
        59.1400146484375,
        59.160003662109378,
        59.180023193359378,
        59.20001220703125,
        59.220001220703128,
        59.240020751953128,
        59.260009765625,
        59.279998779296878,
        59.300018310546878,
        59.32000732421875,
        59.339996337890628,
        59.360015869140628,
        59.3800048828125,
        59.4000244140625,
        59.420013427734378,
        59.44000244140625,
        59.46002197265625,
        59.480010986328128,
        59.5,
        59.52001953125,
        59.540008544921878,
        59.55999755859375,
        59.58001708984375,
        59.600006103515628,
        59.620025634765628,
        59.6400146484375,
        59.660003662109378,
        59.680023193359378,
        59.70001220703125,
        59.720001220703128,
        59.740020751953128,
        59.760009765625,
        59.779998779296878,
        59.800018310546878,
        59.82000732421875,
        59.839996337890628,
        59.860015869140628,
        59.8800048828125,
        59.9000244140625,
        59.920013427734378,
        59.94000244140625,
        59.96002197265625,
        59.980010986328128
    ],
    "rightHandPositions": [
        "(0.204328, 1.434965, 0.059524)",
        "(0.205601, 1.438901, 0.055965)",
        "(0.206372, 1.440632, 0.054499)",
        "(0.207581, 1.443646, 0.052424)",
        "(0.208323, 1.446283, 0.051347)",
        "(0.209453, 1.448868, 0.050846)",
        "(0.211190, 1.451396, 0.051010)",
        "(0.212404, 1.452714, 0.051355)",
        "(0.214630, 1.455089, 0.052209)",
        "(0.216354, 1.456784, 0.053112)",
        "(0.217444, 1.457933, 0.053923)",
        "(0.217786, 1.458480, 0.054884)",
        "(0.217991, 1.458756, 0.055453)",
        "(0.218928, 1.459121, 0.056780)",
        "(0.219826, 1.458940, 0.058076)",
        "(0.220503, 1.457716, 0.059215)",
        "(0.220802, 1.456682, 0.059768)",
        "(0.221618, 1.454440, 0.060887)",
        "(0.222860, 1.451871, 0.062287)",
        "(0.224226, 1.449342, 0.064031)",
        "(0.225098, 1.446954, 0.066652)",
        "(0.226258, 1.444590, 0.069317)",
        "(0.227031, 1.443426, 0.070439)",
        "(0.228645, 1.441300, 0.072273)",
        "(0.229816, 1.439917, 0.073913)",
        "(0.230632, 1.439335, 0.075394)",
        "(0.231183, 1.439537, 0.076709)",
        "(0.231309, 1.439707, 0.077320)",
        "(0.231152, 1.440318, 0.078086)",
        "(0.231589, 1.441136, 0.078343)",
        "(0.232749, 1.442079, 0.078309)",
        "(0.233994, 1.443155, 0.077827)",
        "(0.234481, 1.443392, 0.077412)",
        "(0.235412, 1.443614, 0.076276)",
        "(0.236649, 1.443420, 0.074802)",
        "(0.238332, 1.442920, 0.073113)",
        "(0.239589, 1.441679, 0.071279)",
        "(0.239913, 1.440818, 0.070442)",
        "(0.240057, 1.438827, 0.068785)",
        "(0.240068, 1.436501, 0.067274)",
        "(0.240039, 1.433884, 0.066179)",
        "(0.240477, 1.431262, 0.065465)",
        "(0.240866, 1.430063, 0.065174)",
        "(0.241842, 1.427999, 0.064677)",
        "(0.242869, 1.426108, 0.064582)",
        "(0.243475, 1.424705, 0.064898)",
        "(0.244338, 1.423991, 0.065394)",
        "(0.244812, 1.423911, 0.065709)",
        "(0.245934, 1.424056, 0.066214)",
        "(0.247196, 1.424055, 0.066429)",
        "(0.248631, 1.424153, 0.066565)",
        "(0.249811, 1.424324, 0.066731)",
        "(0.250280, 1.424434, 0.066823)",
        "(0.250850, 1.424557, 0.066976)",
        "(0.251206, 1.424617, 0.067361)",
        "(0.251388, 1.424712, 0.067945)",
        "(0.251286, 1.424736, 0.068063)",
        "(0.251304, 1.424764, 0.067924)",
        "(0.251355, 1.424862, 0.067696)",
        "(0.251358, 1.425240, 0.067306)",
        "(0.251273, 1.426121, 0.067076)",
        "(0.251669, 1.427789, 0.066898)",
        "(0.251998, 1.428691, 0.066774)",
        "(0.252517, 1.431187, 0.066323)",
        "(0.252561, 1.433595, 0.065951)",
        "(0.252278, 1.436339, 0.065674)",
        "(0.251624, 1.439635, 0.066183)",
        "(0.251188, 1.441428, 0.066579)",
        "(0.250090, 1.444876, 0.067254)",
        "(0.248650, 1.447846, 0.067616)",
        "(0.246511, 1.450361, 0.067779)",
        "(0.244164, 1.453051, 0.068101)",
        "(0.243230, 1.454696, 0.068471)",
        "(0.242270, 1.458482, 0.069585)",
        "(0.241675, 1.462465, 0.070696)",
        "(0.240835, 1.466118, 0.071266)",
        "(0.240285, 1.469898, 0.071610)",
        "(0.240118, 1.471876, 0.071946)",
        "(0.240042, 1.476127, 0.072755)",
        "(0.239754, 1.480207, 0.073604)",
        "(0.239107, 1.483905, 0.074298)",
        "(0.238698, 1.485495, 0.074543)",
        "(0.238242, 1.488267, 0.074928)",
        "(0.238241, 1.490237, 0.075048)",
        "(0.238144, 1.491533, 0.074646)",
        "(0.238132, 1.492263, 0.074051)",
        "(0.238378, 1.492810, 0.073350)",
        "(0.238545, 1.492890, 0.072992)",
        "(0.238884, 1.492844, 0.072178)",
        "(0.239109, 1.492692, 0.071493)",
        "(0.239440, 1.492624, 0.070761)",
        "(0.239790, 1.492541, 0.070031)",
        "(0.239898, 1.492458, 0.069693)",
        "(0.240286, 1.492338, 0.069003)",
        "(0.240496, 1.492285, 0.068525)",
        "(0.240300, 1.492408, 0.068195)",
        "(0.240058, 1.492732, 0.068078)",
        "(0.239958, 1.492964, 0.068075)",
        "(0.239721, 1.493422, 0.068210)",
        "(0.239343, 1.494006, 0.068634)",
        "(0.238958, 1.494699, 0.069264)",
        "(0.238355, 1.495695, 0.070112)",
        "(0.238185, 1.496014, 0.070351)",
        "(0.237631, 1.496725, 0.071047)",
        "(0.237365, 1.497101, 0.071466)",
        "(0.237184, 1.497587, 0.072092)",
        "(0.237165, 1.497756, 0.072430)",
        "(0.237154, 1.497737, 0.072428)",
        "(0.237168, 1.497636, 0.072345)",
        "(0.237182, 1.497414, 0.072241)",
        "(0.236997, 1.496757, 0.071881)",
        "(0.236869, 1.496150, 0.071236)",
        "(0.236807, 1.495867, 0.070905)",
        "(0.236839, 1.495535, 0.070136)",
        "(0.237014, 1.495561, 0.069638)",
        "(0.237237, 1.495609, 0.068926)",
        "(0.237301, 1.495619, 0.068386)",
        "(0.237331, 1.495609, 0.068189)",
        "(0.237287, 1.495569, 0.067820)",
        "(0.237027, 1.495440, 0.067386)",
        "(0.236848, 1.495383, 0.067127)",
        "(0.236683, 1.495306, 0.066853)",
        "(0.236696, 1.495250, 0.066674)",
        "(0.236977, 1.495255, 0.066428)",
        "(0.237321, 1.495157, 0.066037)",
        "(0.237764, 1.494968, 0.065458)",
        "(0.237981, 1.494813, 0.064948)",
        "(0.238030, 1.494793, 0.064783)",
        "(0.238148, 1.494775, 0.064519)",
        "(0.238281, 1.494794, 0.064320)",
        "(0.238276, 1.494804, 0.064129)",
        "(0.238258, 1.494815, 0.063959)",
        "(0.238324, 1.494807, 0.063867)",
        "(0.238541, 1.494683, 0.063582)",
        "(0.238679, 1.494526, 0.063298)",
        "(0.238689, 1.494224, 0.062912)",
        "(0.238829, 1.493905, 0.062422)",
        "(0.238976, 1.493831, 0.062177)",
        "(0.239258, 1.493607, 0.061670)",
        "(0.239573, 1.493448, 0.061294)",
        "(0.239627, 1.493302, 0.061027)",
        "(0.239722, 1.493183, 0.060821)",
        "(0.239781, 1.493097, 0.060704)",
        "(0.239729, 1.492754, 0.060492)",
        "(0.239537, 1.492346, 0.060315)",
        "(0.239398, 1.492012, 0.060182)",
        "(0.239241, 1.491616, 0.060041)",
        "(0.239152, 1.491461, 0.060017)",
        "(0.238951, 1.491149, 0.059890)",
        "(0.238712, 1.490707, 0.059601)",
        "(0.238594, 1.490313, 0.059348)",
        "(0.238621, 1.490016, 0.059080)",
        "(0.238696, 1.489964, 0.058967)",
        "(0.238832, 1.489943, 0.058738)",
        "(0.238984, 1.489870, 0.058401)",
        "(0.239156, 1.489780, 0.057947)",
        "(0.239302, 1.489738, 0.057587)",
        "(0.239333, 1.489715, 0.057472)",
        "(0.239428, 1.489650, 0.057187)",
        "(0.239466, 1.489357, 0.056828)",
        "(0.239533, 1.489282, 0.056638)",
        "(0.239468, 1.489174, 0.056361)",
        "(0.239418, 1.489219, 0.056228)",
        "(0.239279, 1.489690, 0.055811)",
        "(0.239016, 1.490903, 0.055352)",
        "(0.238725, 1.492847, 0.054900)",
        "(0.238296, 1.496018, 0.054393)",
        "(0.237937, 1.498140, 0.054277)",
        "(0.237182, 1.503321, 0.054237)",
        "(0.236664, 1.509695, 0.054266)",
        "(0.236659, 1.517081, 0.054114)",
        "(0.236828, 1.525275, 0.054028)",
        "(0.236945, 1.529524, 0.054033)",
        "(0.237363, 1.538349, 0.054173)",
        "(0.238095, 1.547222, 0.054435)",
        "(0.238751, 1.555790, 0.054721)",
        "(0.239067, 1.563909, 0.054970)",
        "(0.239114, 1.567783, 0.055105)",
        "(0.238907, 1.575145, 0.055622)",
        "(0.238605, 1.582114, 0.056460)",
        "(0.239096, 1.588505, 0.057409)",
        "(0.239891, 1.594316, 0.058352)",
        "(0.240236, 1.597131, 0.058860)",
        "(0.240912, 1.602504, 0.060198)",
        "(0.241408, 1.607431, 0.061895)",
        "(0.241596, 1.612036, 0.064246)",
        "(0.241609, 1.616620, 0.067182)",
        "(0.241600, 1.618862, 0.068809)",
        "(0.241634, 1.623223, 0.072288)",
        "(0.241511, 1.627453, 0.076540)",
        "(0.241167, 1.631855, 0.081871)",
        "(0.240937, 1.636132, 0.088363)",
        "(0.240721, 1.638134, 0.091802)",
        "(0.240093, 1.641672, 0.099487)",
        "(0.239520, 1.644793, 0.108164)",
        "(0.239346, 1.646998, 0.117709)",
        "(0.239659, 1.648254, 0.127706)",
        "(0.239729, 1.648550, 0.132764)",
        "(0.239406, 1.648414, 0.143063)",
        "(0.239039, 1.647605, 0.153675)",
        "(0.238908, 1.646148, 0.164179)",
        "(0.238502, 1.643990, 0.174155)",
        "(0.238360, 1.642685, 0.178752)",
        "(0.238368, 1.639806, 0.187503)",
        "(0.238512, 1.636431, 0.195512)",
        "(0.238508, 1.632622, 0.203173)",
        "(0.238449, 1.628441, 0.210445)",
        "(0.238372, 1.626187, 0.213895)",
        "(0.238098, 1.621240, 0.220025)",
        "(0.237929, 1.615812, 0.225365)",
        "(0.238245, 1.610175, 0.230241)",
        "(0.238610, 1.604410, 0.234625)",
        "(0.238640, 1.601401, 0.236642)",
        "(0.238620, 1.595036, 0.240179)",
        "(0.238881, 1.588298, 0.243227)",
        "(0.239693, 1.581446, 0.245649)",
        "(0.240496, 1.574318, 0.247748)",
        "(0.240872, 1.570457, 0.248488)",
        "(0.241442, 1.558395, 0.250850)",
        "(0.241614, 1.553887, 0.251021)",
        "(0.242375, 1.545078, 0.251764)",
        "(0.243377, 1.535790, 0.252183)",
        "(0.243890, 1.530895, 0.252141)",
        "(0.244586, 1.520651, 0.251939)",
        "(0.245427, 1.509756, 0.251429)",
        "(0.247106, 1.498498, 0.250161)",
        "(0.248385, 1.486732, 0.248045)",
        "(0.248718, 1.480576, 0.246723)",
        "(0.248765, 1.468142, 0.243817)",
        "(0.248842, 1.456430, 0.240764)",
        "(0.249228, 1.445551, 0.237063)",
        "(0.249167, 1.435228, 0.232161)",
        "(0.248850, 1.430229, 0.229444)",
        "(0.247980, 1.421191, 0.223558)",
        "(0.247508, 1.413833, 0.217825)",
        "(0.247311, 1.408132, 0.211971)",
        "(0.246997, 1.403294, 0.205161)",
        "(0.246656, 1.400941, 0.201344)",
        "(0.245761, 1.396726, 0.193790)",
        "(0.245430, 1.394327, 0.186756)",
        "(0.244958, 1.392986, 0.179978)",
        "(0.244133, 1.392152, 0.172749)",
        "(0.243831, 1.391844, 0.168926)",
        "(0.243618, 1.391822, 0.161324)",
        "(0.243687, 1.392779, 0.154367)",
        "(0.243869, 1.394697, 0.148066)",
        "(0.243552, 1.397134, 0.142085)",
        "(0.243302, 1.398348, 0.139093)",
        "(0.243022, 1.401163, 0.133161)",
        "(0.243313, 1.404753, 0.127603)",
        "(0.243795, 1.409027, 0.122301)",
        "(0.244102, 1.413434, 0.117138)",
        "(0.244212, 1.415660, 0.114603)",
        "(0.244247, 1.420331, 0.109650)",
        "(0.244165, 1.425252, 0.105062)",
        "(0.244320, 1.430672, 0.100666)",
        "(0.244438, 1.436227, 0.096197)",
        "(0.244365, 1.439044, 0.093939)",
        "(0.244070, 1.444983, 0.089733)",
        "(0.244188, 1.451337, 0.086045)",
        "(0.244828, 1.458375, 0.082605)",
        "(0.245251, 1.465329, 0.078986)",
        "(0.245242, 1.468946, 0.077208)",
        "(0.245091, 1.476532, 0.073824)",
        "(0.245535, 1.484935, 0.071021)",
        "(0.246156, 1.493616, 0.068392)",
        "(0.246901, 1.502636, 0.066075)",
        "(0.247279, 1.507181, 0.065042)",
        "(0.247784, 1.516677, 0.063472)",
        "(0.248325, 1.526174, 0.062348)",
        "(0.248831, 1.535597, 0.061576)",
        "(0.249102, 1.540192, 0.061257)",
        "(0.249861, 1.549114, 0.061077)",
        "(0.250593, 1.557882, 0.061736)",
        "(0.250941, 1.566298, 0.063223)",
        "(0.251124, 1.574131, 0.065360)",
        "(0.250909, 1.581463, 0.068353)",
        "(0.250658, 1.585006, 0.070093)",
        "(0.250211, 1.591612, 0.073814)",
        "(0.249599, 1.597533, 0.077874)",
        "(0.249028, 1.602863, 0.082431)",
        "(0.248367, 1.607818, 0.087461)",
        "(0.247988, 1.610170, 0.090053)",
        "(0.247111, 1.614460, 0.095337)",
        "(0.246103, 1.618002, 0.100433)",
        "(0.245004, 1.621078, 0.105836)",
        "(0.244004, 1.623938, 0.111668)",
        "(0.243469, 1.625193, 0.114596)",
        "(0.242251, 1.627173, 0.120390)",
        "(0.240859, 1.628603, 0.126545)",
        "(0.239503, 1.629884, 0.133657)",
        "(0.238121, 1.630654, 0.140844)",
        "(0.237484, 1.630867, 0.144474)",
        "(0.236124, 1.631163, 0.151834)",
        "(0.235208, 1.630906, 0.159187)",
        "(0.234581, 1.629910, 0.166213)",
        "(0.234104, 1.628511, 0.173238)",
        "(0.233843, 1.627719, 0.176882)",
        "(0.233454, 1.625692, 0.184002)",
        "(0.232975, 1.622971, 0.190744)",
        "(0.232726, 1.619472, 0.197074)",
        "(0.232438, 1.615820, 0.203523)",
        "(0.232267, 1.613883, 0.206813)",
        "(0.231890, 1.609505, 0.213108)",
        "(0.231364, 1.604483, 0.218842)",
        "(0.231207, 1.598970, 0.223989)",
        "(0.231480, 1.593054, 0.228661)",
        "(0.231677, 1.589910, 0.230859)",
        "(0.232001, 1.583385, 0.234970)",
        "(0.232501, 1.576351, 0.238298)",
        "(0.232891, 1.568782, 0.240809)",
        "(0.233223, 1.560730, 0.242616)",
        "(0.233404, 1.556637, 0.243298)",
        "(0.233866, 1.548438, 0.244296)",
        "(0.234446, 1.540350, 0.244967)",
        "(0.234846, 1.532459, 0.245143)",
        "(0.235184, 1.524631, 0.244865)",
        "(0.235434, 1.520730, 0.244673)",
        "(0.236355, 1.513198, 0.243979)",
        "(0.237115, 1.505842, 0.242572)",
        "(0.237493, 1.498466, 0.240459)",
        "(0.237623, 1.491189, 0.238331)",
        "(0.237710, 1.487703, 0.237309)",
        "(0.238071, 1.481198, 0.235002)",
        "(0.238279, 1.474831, 0.231978)",
        "(0.238192, 1.468097, 0.228126)",
        "(0.238581, 1.461492, 0.223928)",
        "(0.238811, 1.458417, 0.221906)",
        "(0.239301, 1.452786, 0.217767)",
        "(0.239380, 1.447311, 0.213301)",
        "(0.239765, 1.441880, 0.208227)",
        "(0.240433, 1.436802, 0.202873)",
        "(0.240654, 1.434329, 0.200082)",
        "(0.240918, 1.429481, 0.194213)",
        "(0.241162, 1.424937, 0.188379)",
        "(0.241967, 1.420892, 0.182553)",
        "(0.243075, 1.417442, 0.176425)",
        "(0.243409, 1.415783, 0.173179)",
        "(0.243631, 1.412804, 0.166454)",
        "(0.243776, 1.410499, 0.159637)",
        "(0.244028, 1.408998, 0.152724)",
        "(0.244638, 1.408042, 0.145677)",
        "(0.244889, 1.407829, 0.141952)",
        "(0.245197, 1.407833, 0.134310)",
        "(0.245593, 1.408738, 0.126799)",
        "(0.246342, 1.410792, 0.119830)",
        "(0.247275, 1.413733, 0.113300)",
        "(0.247612, 1.415398, 0.110077)",
        "(0.248300, 1.419328, 0.103891)",
        "(0.249093, 1.423818, 0.098060)",
        "(0.250000, 1.429103, 0.092732)",
        "(0.250781, 1.434798, 0.087727)",
        "(0.251059, 1.437693, 0.085327)",
        "(0.251478, 1.443811, 0.080923)",
        "(0.251813, 1.450389, 0.077151)",
        "(0.252082, 1.457294, 0.073816)",
        "(0.252455, 1.464295, 0.070682)",
        "(0.252587, 1.467870, 0.069219)",
        "(0.252977, 1.475298, 0.066798)",
        "(0.253193, 1.482980, 0.064923)",
        "(0.253085, 1.490797, 0.063238)",
        "(0.252995, 1.498508, 0.061454)",
        "(0.253019, 1.502369, 0.060570)",
        "(0.253464, 1.510237, 0.059357)",
        "(0.253394, 1.518156, 0.058623)",
        "(0.252533, 1.525836, 0.057794)",
        "(0.251657, 1.533317, 0.057173)",
        "(0.251389, 1.537000, 0.057096)",
        "(0.251147, 1.544313, 0.057524)",
        "(0.250688, 1.551457, 0.058425)",
        "(0.249997, 1.558364, 0.059774)",
        "(0.249268, 1.565312, 0.062004)",
        "(0.248967, 1.568810, 0.063426)",
        "(0.248317, 1.575529, 0.066726)",
        "(0.247642, 1.581887, 0.070337)",
        "(0.246846, 1.588115, 0.074535)",
        "(0.246054, 1.594201, 0.078957)",
        "(0.245703, 1.597128, 0.081358)",
        "(0.244966, 1.602817, 0.086397)",
        "(0.243930, 1.608083, 0.091894)",
        "(0.242905, 1.613010, 0.097728)",
        "(0.241963, 1.617601, 0.104013)",
        "(0.241508, 1.619677, 0.107225)",
        "(0.240767, 1.623253, 0.113711)",
        "(0.240349, 1.626100, 0.120171)",
        "(0.240134, 1.628434, 0.126698)",
        "(0.240148, 1.630394, 0.133507)",
        "(0.240270, 1.631231, 0.136946)",
        "(0.240556, 1.632465, 0.143797)",
        "(0.241110, 1.633090, 0.150551)",
        "(0.241892, 1.633213, 0.157440)",
        "(0.242569, 1.632656, 0.164297)",
        "(0.242877, 1.632162, 0.167709)",
        "(0.243436, 1.630651, 0.174408)",
        "(0.243814, 1.628401, 0.180930)",
        "(0.244134, 1.625476, 0.187480)",
        "(0.244290, 1.621956, 0.194022)",
        "(0.244239, 1.619988, 0.197224)",
        "(0.243898, 1.615480, 0.203185)",
        "(0.243724, 1.610285, 0.208582)",
        "(0.243637, 1.604662, 0.213532)",
        "(0.243538, 1.598603, 0.218051)",
        "(0.243482, 1.595429, 0.220143)",
        "(0.243378, 1.588701, 0.223734)",
        "(0.243362, 1.581486, 0.226463)",
        "(0.243570, 1.574105, 0.228710)",
        "(0.243603, 1.566749, 0.230520)",
        "(0.243581, 1.563041, 0.231297)",
        "(0.243756, 1.555624, 0.232545)",
        "(0.244229, 1.548477, 0.233486)",
        "(0.244822, 1.541278, 0.234015)",
        "(0.245284, 1.533896, 0.234001)",
        "(0.245407, 1.530203, 0.233865)",
        "(0.245445, 1.522860, 0.233467)",
        "(0.245763, 1.515713, 0.233191)",
        "(0.246461, 1.508601, 0.232838)",
        "(0.247352, 1.501148, 0.231802)",
        "(0.247700, 1.497288, 0.231033)",
        "(0.248131, 1.489304, 0.228788)",
        "(0.248131, 1.481154, 0.226307)",
        "(0.248675, 1.473405, 0.224226)",
        "(0.249456, 1.466137, 0.222021)",
        "(0.249547, 1.462446, 0.220704)",
        "(0.249191, 1.454692, 0.217364)",
        "(0.248792, 1.446957, 0.213655)",
        "(0.248691, 1.439816, 0.209914)",
        "(0.248626, 1.432997, 0.205592)",
        "(0.248464, 1.429591, 0.203177)",
        "(0.247873, 1.422851, 0.197723)",
        "(0.247335, 1.416745, 0.191677)",
        "(0.247087, 1.411362, 0.185270)",
        "(0.246877, 1.406647, 0.178482)",
        "(0.246689, 1.404519, 0.174998)",
        "(0.245997, 1.400989, 0.167943)",
        "(0.245361, 1.398398, 0.160755)",
        "(0.244928, 1.396679, 0.153596)",
        "(0.244551, 1.396025, 0.146591)",
        "(0.244226, 1.395978, 0.143142)",
        "(0.243513, 1.396659, 0.136327)",
        "(0.242949, 1.398301, 0.129481)",
        "(0.242660, 1.400701, 0.122608)",
        "(0.242572, 1.403869, 0.115980)",
        "(0.242501, 1.405613, 0.112793)",
        "(0.242170, 1.409579, 0.106730)",
        "(0.241827, 1.414133, 0.100942)",
        "(0.242063, 1.419138, 0.095410)",
        "(0.242389, 1.424447, 0.090175)",
        "(0.242454, 1.427164, 0.087693)",
        "(0.242442, 1.432899, 0.083071)",
        "(0.242368, 1.439004, 0.079016)",
        "(0.242307, 1.445293, 0.075359)",
        "(0.242084, 1.451743, 0.072011)",
        "(0.241997, 1.455060, 0.070450)",
        "(0.241971, 1.461787, 0.067547)",
        "(0.242208, 1.468568, 0.064900)",
        "(0.242133, 1.475270, 0.062321)",
        "(0.242069, 1.482071, 0.059916)",
        "(0.241957, 1.485493, 0.058776)",
        "(0.241471, 1.492291, 0.056660)",
        "(0.241045, 1.499026, 0.054756)",
        "(0.240563, 1.506028, 0.053287)",
        "(0.240081, 1.513394, 0.052228)",
        "(0.239741, 1.517166, 0.051775)",
        "(0.238809, 1.524707, 0.050917)",
        "(0.238386, 1.532407, 0.050834)",
        "(0.237633, 1.540517, 0.051736)",
        "(0.236549, 1.548650, 0.053200)",
        "(0.235936, 1.552615, 0.054050)",
        "(0.234909, 1.560297, 0.055876)",
        "(0.234246, 1.567815, 0.058337)",
        "(0.233264, 1.575067, 0.061319)",
        "(0.232625, 1.578536, 0.062930)",
        "(0.231315, 1.585163, 0.066477)",
        "(0.230312, 1.591279, 0.070430)",
        "(0.229335, 1.596948, 0.074848)",
        "(0.228541, 1.602244, 0.079820)",
        "(0.228162, 1.604748, 0.082431)",
        "(0.227252, 1.609229, 0.087847)",
        "(0.226442, 1.613070, 0.093512)",
        "(0.225775, 1.616279, 0.099449)",
        "(0.224929, 1.618877, 0.105778)",
        "(0.223825, 1.620862, 0.112575)",
        "(0.223264, 1.621641, 0.116120)",
        "(0.222188, 1.622694, 0.123259)",
        "(0.220905, 1.623080, 0.130343)",
        "(0.219377, 1.622852, 0.137400)",
        "(0.218613, 1.622553, 0.141029)",
        "(0.217429, 1.621553, 0.148623)",
        "(0.216590, 1.620147, 0.156498)",
        "(0.215808, 1.618291, 0.164427)",
        "(0.215033, 1.615931, 0.172238)",
        "(0.214696, 1.614598, 0.176090)",
        "(0.214152, 1.611504, 0.183734)",
        "(0.213905, 1.607787, 0.191020)",
        "(0.213863, 1.603619, 0.198170)",
        "(0.214143, 1.598983, 0.205126)",
        "(0.214373, 1.593940, 0.211841)",
        "(0.214282, 1.591232, 0.215156)",
        "(0.214025, 1.585312, 0.221439)",
        "(0.213853, 1.579104, 0.227452)",
        "(0.214277, 1.572734, 0.233105)",
        "(0.215135, 1.566289, 0.238272)",
        "(0.215474, 1.562969, 0.240648)",
        "(0.215937, 1.555931, 0.244756)",
        "(0.216566, 1.548540, 0.248238)",
        "(0.217337, 1.540873, 0.250956)",
        "(0.217884, 1.532938, 0.253076)",
        "(0.218093, 1.528816, 0.253934)",
        "(0.218636, 1.520316, 0.254997)",
        "(0.219315, 1.511838, 0.255272)",
        "(0.219859, 1.503209, 0.255042)",
        "(0.220392, 1.494136, 0.254181)",
        "(0.220720, 1.489457, 0.253600)",
        "(0.221460, 1.480045, 0.251780)",
        "(0.221905, 1.470408, 0.249151)",
        "(0.222162, 1.460692, 0.246151)",
        "(0.222600, 1.451130, 0.242951)",
        "(0.222849, 1.446448, 0.241148)",
        "(0.223000, 1.437003, 0.236788)",
        "(0.222434, 1.427366, 0.231625)",
        "(0.221319, 1.418476, 0.226446)",
        "(0.220227, 1.410561, 0.221115)",
        "(0.219852, 1.406888, 0.218345)",
        "(0.219094, 1.400238, 0.212422)",
        "(0.218457, 1.394612, 0.205691)",
        "(0.218015, 1.389965, 0.198567)",
        "(0.217938, 1.386518, 0.191342)",
        "(0.218043, 1.385239, 0.187623)",
        "(0.218074, 1.382992, 0.180087)",
        "(0.217885, 1.381760, 0.172373)",
        "(0.217410, 1.381342, 0.164794)",
        "(0.217006, 1.381965, 0.157317)",
        "(0.216909, 1.382615, 0.153515)",
        "(0.216711, 1.384472, 0.145717)",
        "(0.216219, 1.387142, 0.138156)",
        "(0.215682, 1.390729, 0.130999)",
        "(0.215533, 1.395242, 0.123942)",
        "(0.215588, 1.397729, 0.120426)",
        "(0.215785, 1.403279, 0.113622)",
        "(0.215914, 1.409414, 0.107437)",
        "(0.216068, 1.416036, 0.101954)",
        "(0.216059, 1.419519, 0.099472)",
        "(0.215840, 1.426641, 0.094867)",
        "(0.215662, 1.433846, 0.090661)",
        "(0.216028, 1.441450, 0.087292)",
        "(0.215965, 1.449019, 0.084210)",
        "(0.216002, 1.456689, 0.081523)",
        "(0.216079, 1.460613, 0.080373)",
        "(0.216176, 1.468497, 0.078535)",
        "(0.216552, 1.476382, 0.076908)",
        "(0.217089, 1.484362, 0.075795)",
        "(0.217671, 1.492384, 0.075135)",
        "(0.217963, 1.496309, 0.074876)",
        "(0.218483, 1.503819, 0.074505)",
        "(0.219149, 1.511139, 0.074552)",
        "(0.219750, 1.518218, 0.075022)",
        "(0.219888, 1.521753, 0.075317)",
        "(0.220243, 1.528574, 0.076113)",
        "(0.220538, 1.535082, 0.077207)",
        "(0.221013, 1.541422, 0.078865)",
        "(0.221203, 1.547826, 0.081222)",
        "(0.220969, 1.554149, 0.083907)",
        "(0.220647, 1.557184, 0.085330)",
        "(0.220449, 1.562976, 0.088444)",
        "(0.220593, 1.568704, 0.092374)",
        "(0.220335, 1.574059, 0.096609)",
        "(0.219770, 1.578721, 0.100919)",
        "(0.219287, 1.580802, 0.103208)",
        "(0.218505, 1.584685, 0.108135)",
        "(0.217945, 1.588044, 0.113563)",
        "(0.217154, 1.590695, 0.119144)",
        "(0.216667, 1.592956, 0.125173)",
        "(0.216533, 1.594006, 0.128354)",
        "(0.216417, 1.595726, 0.135036)",
        "(0.216596, 1.596907, 0.141837)",
        "(0.216919, 1.597442, 0.148685)",
        "(0.217296, 1.597487, 0.155418)",
        "(0.217417, 1.597207, 0.158809)",
        "(0.217444, 1.596303, 0.165804)",
        "(0.217537, 1.594959, 0.172872)",
        "(0.217868, 1.593102, 0.179722)",
        "(0.218659, 1.590493, 0.186088)",
        "(0.219148, 1.588933, 0.189098)",
        "(0.220195, 1.585171, 0.194608)",
        "(0.221195, 1.580693, 0.199502)",
        "(0.222224, 1.575840, 0.204171)",
        "(0.222805, 1.570547, 0.208560)",
        "(0.222938, 1.567674, 0.210552)",
        "(0.223450, 1.561553, 0.214134)",
        "(0.224919, 1.555161, 0.217154)",
        "(0.226303, 1.548851, 0.220089)",
        "(0.226388, 1.542638, 0.223004)",
        "(0.226341, 1.539489, 0.224396)",
        "(0.226182, 1.532934, 0.226799)",
        "(0.226595, 1.525878, 0.228791)",
        "(0.228000, 1.518554, 0.230485)",
        "(0.229279, 1.510757, 0.231652)",
        "(0.229569, 1.506577, 0.232004)",
        "(0.229630, 1.497596, 0.232326)",
        "(0.229749, 1.487993, 0.232498)",
        "(0.230393, 1.477888, 0.232564)",
        "(0.231759, 1.467999, 0.232174)",
        "(0.232051, 1.463111, 0.231839)",
        "(0.231481, 1.453345, 0.230829)",
        "(0.230637, 1.444124, 0.229631)",
        "(0.230271, 1.435697, 0.228171)",
        "(0.230287, 1.427767, 0.225620)",
        "(0.230415, 1.423964, 0.224010)",
        "(0.230753, 1.416951, 0.220204)",
        "(0.231130, 1.411271, 0.216362)",
        "(0.231345, 1.406418, 0.212569)",
        "(0.231732, 1.402162, 0.208445)",
        "(0.232195, 1.400290, 0.206297)",
        "(0.233455, 1.397071, 0.201683)",
        "(0.234535, 1.394103, 0.196462)",
        "(0.235057, 1.391181, 0.191130)",
        "(0.235836, 1.388648, 0.185701)",
        "(0.236246, 1.387524, 0.182903)",
        "(0.236949, 1.385401, 0.176546)",
        "(0.237125, 1.383332, 0.169779)",
        "(0.237013, 1.381936, 0.163019)",
        "(0.236842, 1.381340, 0.156042)",
        "(0.236780, 1.381461, 0.152347)",
        "(0.236656, 1.381857, 0.144817)",
        "(0.236453, 1.383130, 0.137343)",
        "(0.235923, 1.385304, 0.130262)",
        "(0.235679, 1.386724, 0.126783)",
        "(0.235469, 1.389906, 0.119946)",
        "(0.235455, 1.394052, 0.113639)",
        "(0.235164, 1.398775, 0.107815)",
        "(0.234689, 1.403941, 0.102649)",
        "(0.234562, 1.409472, 0.098043)",
        "(0.234479, 1.412330, 0.095819)",
        "(0.234438, 1.418307, 0.091524)",
        "(0.234452, 1.424917, 0.087826)",
        "(0.234470, 1.431927, 0.084521)",
        "(0.234654, 1.439155, 0.081405)",
        "(0.234822, 1.442818, 0.079934)",
        "(0.235218, 1.450393, 0.077278)",
        "(0.235356, 1.458114, 0.074865)",
        "(0.234962, 1.465893, 0.072746)",
        "(0.234290, 1.473521, 0.070689)",
        "(0.234292, 1.477347, 0.069770)",
        "(0.234475, 1.485294, 0.068451)",
        "(0.233998, 1.493500, 0.067461)",
        "(0.233011, 1.501824, 0.066661)",
        "(0.232376, 1.509977, 0.065994)",
        "(0.232359, 1.514007, 0.065775)",
        "(0.232138, 1.522019, 0.065700)",
        "(0.231394, 1.529977, 0.066117)",
        "(0.229854, 1.537608, 0.066810)",
        "(0.228975, 1.544584, 0.067772)",
        "(0.228715, 1.548004, 0.068477)",
        "(0.227610, 1.554544, 0.070248)",
        "(0.226176, 1.560451, 0.072235)",
        "(0.225130, 1.565858, 0.074428)",
        "(0.224434, 1.570931, 0.077093)",
        "(0.224044, 1.573369, 0.078597)",
        "(0.223379, 1.577859, 0.081863)",
        "(0.222781, 1.581723, 0.085351)",
        "(0.221866, 1.585114, 0.089152)",
        "(0.220739, 1.588051, 0.093416)",
        "(0.220155, 1.589473, 0.095776)",
        "(0.219294, 1.592174, 0.100839)",
        "(0.218551, 1.594458, 0.106022)",
        "(0.217887, 1.596529, 0.111345)",
        "(0.217567, 1.598357, 0.116859)",
        "(0.217431, 1.599120, 0.119576)",
        "(0.217089, 1.600393, 0.125075)",
        "(0.217093, 1.601517, 0.130649)",
        "(0.217231, 1.602247, 0.135925)",
        "(0.217521, 1.602296, 0.140868)",
        "(0.217701, 1.602117, 0.143350)",
        "(0.217712, 1.601407, 0.148409)",
        "(0.217323, 1.600082, 0.153456)",
        "(0.217201, 1.598346, 0.158484)",
        "(0.217267, 1.597398, 0.161027)",
        "(0.217356, 1.594981, 0.166080)",
        "(0.217327, 1.591871, 0.170862)",
        "(0.217078, 1.587978, 0.175558)",
        "(0.217027, 1.583623, 0.180367)",
        "(0.217287, 1.578604, 0.184973)",
        "(0.217425, 1.575730, 0.187103)",
        "(0.217571, 1.569637, 0.191218)",
        "(0.217630, 1.563045, 0.195015)",
        "(0.217365, 1.556122, 0.198453)",
        "(0.217430, 1.548978, 0.201731)",
        "(0.217876, 1.545429, 0.203293)",
        "(0.219201, 1.538544, 0.206138)",
        "(0.220330, 1.531853, 0.208039)",
        "(0.220988, 1.525024, 0.209548)",
        "(0.221357, 1.521617, 0.210286)",
        "(0.222297, 1.514946, 0.211902)",
        "(0.223254, 1.508427, 0.213356)",
        "(0.223959, 1.501695, 0.213985)",
        "(0.224359, 1.494426, 0.213588)",
        "(0.224437, 1.487203, 0.212930)",
        "(0.224438, 1.483626, 0.212448)",
        "(0.224380, 1.476345, 0.211475)",
        "(0.224198, 1.469069, 0.210114)",
        "(0.223959, 1.462089, 0.208035)",
        "(0.224039, 1.455483, 0.205887)",
        "(0.224155, 1.452373, 0.204719)",
        "(0.224130, 1.446287, 0.202252)",
        "(0.223909, 1.440280, 0.199118)",
        "(0.223871, 1.434478, 0.195702)",
        "(0.223962, 1.428879, 0.192074)",
        "(0.223958, 1.426096, 0.190177)",
        "(0.223841, 1.420642, 0.185804)",
        "(0.223498, 1.415480, 0.181155)",
        "(0.223062, 1.411274, 0.176075)",
        "(0.222445, 1.407681, 0.170737)",
        "(0.221974, 1.406332, 0.167907)",
        "(0.220996, 1.404407, 0.161991)",
        "(0.219970, 1.404285, 0.155354)",
        "(0.218740, 1.405683, 0.148476)",
        "(0.217421, 1.408787, 0.141424)",
        "(0.216779, 1.411059, 0.137775)",
        "(0.215744, 1.416612, 0.130408)",
        "(0.215499, 1.423922, 0.123187)",
        "(0.215111, 1.432143, 0.116236)",
        "(0.214761, 1.441628, 0.109551)",
        "(0.214645, 1.446572, 0.106222)",
        "(0.214556, 1.456772, 0.099687)",
        "(0.215289, 1.467149, 0.093612)",
        "(0.215646, 1.477460, 0.088100)",
        "(0.215379, 1.487604, 0.083264)",
        "(0.214870, 1.492494, 0.080983)",
        "(0.214841, 1.501647, 0.076709)",
        "(0.215243, 1.510386, 0.073197)",
        "(0.215191, 1.518752, 0.070147)",
        "(0.215170, 1.526657, 0.067539)",
        "(0.215151, 1.530499, 0.066309)",
        "(0.215651, 1.537562, 0.064299)",
        "(0.216104, 1.544299, 0.062988)",
        "(0.216184, 1.550698, 0.062092)",
        "(0.215958, 1.556709, 0.061374)",
        "(0.215858, 1.559461, 0.061255)",
        "(0.215914, 1.564777, 0.061245)",
        "(0.215908, 1.569409, 0.061911)",
        "(0.215527, 1.573633, 0.062992)",
        "(0.215137, 1.577331, 0.065076)",
        "(0.214892, 1.579080, 0.066518)",
        "(0.214480, 1.582384, 0.069727)",
        "(0.213878, 1.585115, 0.073905)",
        "(0.213008, 1.587442, 0.078328)",
        "(0.212096, 1.589517, 0.083393)",
        "(0.211707, 1.590497, 0.086209)",
        "(0.210649, 1.592286, 0.092224)",
        "(0.209833, 1.593809, 0.098822)",
        "(0.209169, 1.594967, 0.105632)",
        "(0.208806, 1.595439, 0.109075)",
        "(0.208174, 1.596099, 0.116307)",
        "(0.207414, 1.596481, 0.123927)",
        "(0.206325, 1.596520, 0.131603)",
        "(0.205583, 1.596452, 0.139347)",
        "(0.205309, 1.596254, 0.143173)",
        "(0.204921, 1.595361, 0.150593)",
        "(0.205222, 1.593630, 0.157645)",
        "(0.205138, 1.591508, 0.164556)",
        "(0.204741, 1.588843, 0.171277)",
        "(0.204547, 1.587243, 0.174520)",
        "(0.204349, 1.583538, 0.180607)",
        "(0.204461, 1.579150, 0.186267)",
        "(0.204606, 1.574156, 0.191744)",
        "(0.204416, 1.568763, 0.196939)",
        "(0.203920, 1.562919, 0.201651)",
        "(0.203850, 1.559845, 0.203758)",
        "(0.204089, 1.553548, 0.207634)",
        "(0.204603, 1.546684, 0.210711)",
        "(0.204983, 1.539585, 0.213257)",
        "(0.205026, 1.532367, 0.215373)",
        "(0.205049, 1.528691, 0.216068)",
        "(0.205308, 1.521268, 0.217131)",
        "(0.205902, 1.513819, 0.217491)",
        "(0.206448, 1.506122, 0.217297)",
        "(0.206866, 1.498069, 0.216324)",
        "(0.207052, 1.493944, 0.215493)",
        "(0.207173, 1.485661, 0.213568)",
        "(0.207092, 1.477422, 0.211103)",
        "(0.207351, 1.469528, 0.208493)",
        "(0.207858, 1.461851, 0.205445)",
        "(0.208030, 1.458031, 0.203715)",
        "(0.208054, 1.450499, 0.199655)",
        "(0.207606, 1.443327, 0.195098)",
        "(0.207231, 1.436946, 0.190706)",
        "(0.207151, 1.431406, 0.186133)",
        "(0.207175, 1.428857, 0.183593)",
        "(0.207184, 1.424266, 0.177868)",
        "(0.207072, 1.420459, 0.171602)",
        "(0.206921, 1.417616, 0.165228)",
        "(0.206936, 1.416006, 0.158905)",
        "(0.206970, 1.415427, 0.155719)",
        "(0.207237, 1.415144, 0.149203)",
        "(0.207479, 1.415975, 0.142613)",
        "(0.207844, 1.417850, 0.136149)",
        "(0.208206, 1.420897, 0.129832)",
        "(0.208327, 1.422586, 0.126693)",
        "(0.208717, 1.427114, 0.120477)",
        "(0.209554, 1.432563, 0.114416)",
        "(0.210268, 1.438709, 0.108563)",
        "(0.210814, 1.445701, 0.103188)",
        "(0.210962, 1.449518, 0.100755)",
        "(0.211453, 1.457639, 0.096190)",
        "(0.212546, 1.466661, 0.092050)",
        "(0.213383, 1.476077, 0.088049)",
        "(0.213889, 1.485913, 0.084455)",
        "(0.213911, 1.490934, 0.082864)",
        "(0.214126, 1.501346, 0.080114)",
        "(0.215143, 1.512140, 0.078013)",
        "(0.216059, 1.522873, 0.076203)",
        "(0.216678, 1.533462, 0.074656)",
        "(0.216789, 1.538725, 0.074211)",
        "(0.217119, 1.548989, 0.073690)",
        "(0.217557, 1.558745, 0.073739)",
        "(0.217742, 1.567971, 0.074463)",
        "(0.217504, 1.576691, 0.076014)",
        "(0.217392, 1.580794, 0.076986)",
        "(0.217309, 1.588314, 0.079420)",
        "(0.217214, 1.594820, 0.082510)",
        "(0.216959, 1.600464, 0.086108)",
        "(0.216276, 1.605181, 0.090171)",
        "(0.215820, 1.607130, 0.092438)",
        "(0.215183, 1.610288, 0.097240)",
        "(0.214843, 1.612082, 0.102729)",
        "(0.214172, 1.612945, 0.108671)",
        "(0.213701, 1.613039, 0.111816)",
        "(0.213060, 1.612487, 0.118659)",
        "(0.212775, 1.610988, 0.125881)",
        "(0.212974, 1.608103, 0.133009)",
        "(0.212829, 1.604239, 0.140155)",
        "(0.212546, 1.599624, 0.147756)",
        "(0.212434, 1.597229, 0.151683)",
        "(0.212446, 1.591616, 0.159503)",
        "(0.212744, 1.585466, 0.166878)",
        "(0.213271, 1.578615, 0.173908)",
        "(0.213727, 1.571657, 0.180788)",
        "(0.213773, 1.568045, 0.184021)",
        "(0.213606, 1.560445, 0.189800)",
        "(0.213624, 1.552711, 0.194863)",
        "(0.213944, 1.545233, 0.199552)",
        "(0.214310, 1.537774, 0.203380)",
        "(0.214530, 1.533966, 0.204783)",
        "(0.214939, 1.526316, 0.206858)",
        "(0.215175, 1.518850, 0.207768)",
        "(0.215172, 1.511795, 0.208090)",
        "(0.215183, 1.504999, 0.208151)",
        "(0.215308, 1.501722, 0.207889)",
        "(0.215764, 1.495056, 0.206792)",
        "(0.216376, 1.488262, 0.204664)",
        "(0.216673, 1.481571, 0.202074)",
        "(0.216698, 1.478229, 0.200752)",
        "(0.216720, 1.471760, 0.197891)",
        "(0.216919, 1.465411, 0.194901)",
        "(0.216941, 1.459063, 0.190895)",
        "(0.216696, 1.452849, 0.186120)",
        "(0.216122, 1.446790, 0.180595)",
        "(0.215768, 1.443964, 0.177694)",
        "(0.214932, 1.438854, 0.171236)",
        "(0.213937, 1.434374, 0.163901)",
        "(0.213128, 1.430786, 0.156377)",
        "(0.212716, 1.428543, 0.148915)",
        "(0.212625, 1.427959, 0.145154)",
        "(0.212332, 1.427287, 0.137610)",
        "(0.212241, 1.427733, 0.130040)",
        "(0.212136, 1.428996, 0.122856)",
        "(0.212082, 1.431602, 0.116217)",
        "(0.212157, 1.433388, 0.113097)",
        "(0.212338, 1.437487, 0.107105)",
        "(0.212648, 1.442480, 0.101633)",
        "(0.213274, 1.448062, 0.096653)",
        "(0.213576, 1.451017, 0.094268)",
        "(0.213977, 1.457162, 0.089705)",
        "(0.214089, 1.463669, 0.085694)",
        "(0.214282, 1.470463, 0.082039)",
        "(0.214537, 1.477465, 0.078677)",
        "(0.215069, 1.485082, 0.075969)",
        "(0.215450, 1.489169, 0.074877)",
        "(0.216252, 1.497546, 0.072791)",
        "(0.216845, 1.506281, 0.071116)",
        "(0.217242, 1.515199, 0.069909)",
        "(0.218208, 1.524400, 0.069476)",
        "(0.218745, 1.529124, 0.069621)",
        "(0.219263, 1.538849, 0.070643)",
        "(0.219302, 1.548364, 0.071988)",
        "(0.219125, 1.557725, 0.073924)",
        "(0.219180, 1.566995, 0.076624)",
        "(0.219019, 1.571505, 0.078237)",
        "(0.218295, 1.579987, 0.081546)",
        "(0.217172, 1.587449, 0.084874)",
        "(0.215747, 1.594040, 0.088466)",
        "(0.215110, 1.597080, 0.090413)",
        "(0.214146, 1.602412, 0.094718)",
        "(0.213155, 1.606929, 0.099488)",
        "(0.212552, 1.610907, 0.104673)",
        "(0.212024, 1.614134, 0.110052)",
        "(0.211773, 1.615413, 0.112870)",
        "(0.211496, 1.617510, 0.118728)",
        "(0.211585, 1.618644, 0.125127)",
        "(0.211779, 1.618857, 0.131738)",
        "(0.212068, 1.617957, 0.138363)",
        "(0.212246, 1.617188, 0.141683)",
        "(0.212559, 1.614895, 0.148229)",
        "(0.212777, 1.611566, 0.154398)",
        "(0.213383, 1.607418, 0.160231)",
        "(0.214063, 1.602502, 0.165941)",
        "(0.214352, 1.599768, 0.168719)",
        "(0.214837, 1.594049, 0.174247)",
        "(0.215376, 1.587921, 0.179421)",
        "(0.215683, 1.581342, 0.184203)",
        "(0.215838, 1.574584, 0.188972)",
        "(0.216056, 1.571283, 0.191432)",
        "(0.216542, 1.564750, 0.196478)",
        "(0.216523, 1.558010, 0.201320)",
        "(0.216035, 1.551148, 0.206129)",
        "(0.215933, 1.544374, 0.210907)",
        "(0.216407, 1.537713, 0.215399)",
        "(0.216633, 1.534305, 0.217303)",
        "(0.216715, 1.527381, 0.220628)",
        "(0.216918, 1.520412, 0.223309)",
        "(0.217707, 1.513723, 0.225513)",
        "(0.218529, 1.507196, 0.226886)",
        "(0.219046, 1.503924, 0.226911)",
        "(0.220082, 1.497159, 0.226584)",
        "(0.221130, 1.490287, 0.225326)",
        "(0.222072, 1.483506, 0.223751)",
        "(0.222883, 1.476525, 0.221620)",
        "(0.223201, 1.472907, 0.220171)",
        "(0.223850, 1.465745, 0.216968)",
        "(0.224095, 1.458789, 0.212966)",
        "(0.223977, 1.452063, 0.209083)",
        "(0.223801, 1.445407, 0.204771)",
        "(0.223607, 1.441922, 0.202160)",
        "(0.223080, 1.434797, 0.196333)",
        "(0.222861, 1.428010, 0.190384)",
        "(0.222964, 1.421872, 0.184684)",
        "(0.222903, 1.416336, 0.179058)",
        "(0.222822, 1.413743, 0.176111)",
        "(0.222535, 1.408742, 0.170085)",
        "(0.222224, 1.404357, 0.164241)",
        "(0.221900, 1.400590, 0.158931)",
        "(0.221702, 1.397751, 0.153950)",
        "(0.221546, 1.396417, 0.151363)",
        "(0.221152, 1.393887, 0.146045)",
        "(0.220795, 1.391865, 0.140781)",
        "(0.220749, 1.390595, 0.135717)",
        "(0.220629, 1.389844, 0.130605)",
        "(0.220590, 1.389623, 0.127899)",
        "(0.220688, 1.389669, 0.122613)",
        "(0.220879, 1.390524, 0.117719)",
        "(0.220961, 1.392133, 0.113174)",
        "(0.220906, 1.393226, 0.110922)",
        "(0.220860, 1.395734, 0.106298)",
        "(0.221137, 1.399207, 0.101843)",
        "(0.221530, 1.403249, 0.097598)",
        "(0.221832, 1.407898, 0.093493)",
        "(0.221992, 1.410420, 0.091518)",
        "(0.222309, 1.415914, 0.087764)",
        "(0.222624, 1.421824, 0.084212)",
        "(0.223119, 1.428082, 0.080779)",
        "(0.223659, 1.434729, 0.077514)",
        "(0.223892, 1.438199, 0.075894)",
        "(0.224196, 1.445203, 0.072645)",
        "(0.224637, 1.452634, 0.069594)",
        "(0.225062, 1.460363, 0.066791)",
        "(0.225404, 1.468336, 0.064144)",
        "(0.225633, 1.472426, 0.062833)",
        "(0.226121, 1.480623, 0.060153)",
        "(0.226694, 1.489005, 0.057616)",
        "(0.227230, 1.497477, 0.055388)",
        "(0.227547, 1.505812, 0.053347)",
        "(0.227751, 1.509984, 0.052403)",
        "(0.228113, 1.518373, 0.050641)",
        "(0.228043, 1.526816, 0.049116)",
        "(0.228639, 1.535403, 0.048152)",
        "(0.229307, 1.544111, 0.047586)",
        "(0.229487, 1.548434, 0.047354)",
        "(0.229612, 1.557025, 0.047271)",
        "(0.229340, 1.565391, 0.047733)",
        "(0.229855, 1.573472, 0.049157)",
        "(0.230016, 1.581329, 0.051239)",
        "(0.229876, 1.585043, 0.052370)",
        "(0.229561, 1.592153, 0.055084)",
        "(0.229500, 1.598842, 0.058335)",
        "(0.229233, 1.604914, 0.061945)",
        "(0.229233, 1.610345, 0.066006)",
        "(0.229251, 1.612854, 0.068274)",
        "(0.229242, 1.617696, 0.073182)",
        "(0.229377, 1.622056, 0.078713)",
        "(0.229445, 1.625780, 0.084373)",
        "(0.229672, 1.628839, 0.090424)",
        "(0.229980, 1.631282, 0.096913)",
        "(0.229994, 1.632308, 0.100311)",
        "(0.229829, 1.634065, 0.107264)",
        "(0.229696, 1.635102, 0.114594)",
        "(0.229789, 1.635559, 0.122071)",
        "(0.229737, 1.635371, 0.129507)",
        "(0.229683, 1.635022, 0.133233)",
        "(0.229693, 1.634092, 0.140752)",
        "(0.230123, 1.632264, 0.147995)",
        "(0.230833, 1.629715, 0.154870)",
        "(0.231146, 1.628296, 0.158287)",
        "(0.231736, 1.624736, 0.164898)",
        "(0.232191, 1.620833, 0.171606)",
        "(0.232913, 1.616405, 0.178017)",
        "(0.233678, 1.611405, 0.183985)",
        "(0.234498, 1.605775, 0.189654)",
        "(0.234921, 1.602839, 0.192467)",
        "(0.235323, 1.596892, 0.198089)",
        "(0.235438, 1.590469, 0.203205)",
        "(0.235865, 1.583538, 0.207911)",
        "(0.236618, 1.576174, 0.212201)",
        "(0.236780, 1.572320, 0.214137)",
        "(0.236625, 1.564538, 0.217899)",
        "(0.236151, 1.556367, 0.221300)",
        "(0.235726, 1.547588, 0.224055)",
        "(0.235583, 1.538370, 0.226121)",
        "(0.235400, 1.533653, 0.227032)",
        "(0.234947, 1.524259, 0.228969)",
        "(0.234488, 1.514873, 0.230981)",
        "(0.234048, 1.505456, 0.232660)",
        "(0.233659, 1.495881, 0.233790)",
        "(0.233392, 1.491063, 0.234184)",
        "(0.232648, 1.481528, 0.234906)",
        "(0.232004, 1.472229, 0.235544)",
        "(0.231909, 1.467695, 0.235734)",
        "(0.231797, 1.458646, 0.235639)",
        "(0.231419, 1.449380, 0.234354)",
        "(0.230620, 1.439793, 0.232347)",
        "(0.230171, 1.430556, 0.230029)",
        "(0.229553, 1.422008, 0.227384)",
        "(0.229004, 1.417810, 0.225813)",
        "(0.227838, 1.409554, 0.222440)",
        "(0.226798, 1.402303, 0.218708)",
        "(0.225820, 1.395935, 0.214390)",
        "(0.224589, 1.390147, 0.209283)",
        "(0.223549, 1.385039, 0.203573)",
        "(0.223173, 1.382898, 0.200616)",
        "(0.222567, 1.379069, 0.194556)",
        "(0.222059, 1.375829, 0.187673)",
        "(0.221778, 1.373034, 0.180043)",
        "(0.221770, 1.370963, 0.171954)",
        "(0.221761, 1.370154, 0.167931)",
        "(0.221681, 1.369272, 0.160014)",
        "(0.221595, 1.369363, 0.152169)",
        "(0.221400, 1.370283, 0.144273)",
        "(0.221199, 1.372277, 0.136692)",
        "(0.221184, 1.373719, 0.133009)",
        "(0.221090, 1.376962, 0.125694)",
        "(0.221212, 1.381238, 0.118566)",
        "(0.221126, 1.386217, 0.111870)",
        "(0.220946, 1.391832, 0.105552)",
        "(0.220978, 1.394921, 0.102502)",
        "(0.221360, 1.401343, 0.096558)",
        "(0.221682, 1.408366, 0.091131)",
        "(0.222115, 1.415885, 0.086174)",
        "(0.222305, 1.423826, 0.081609)",
        "(0.222281, 1.427846, 0.079409)",
        "(0.222337, 1.436135, 0.075233)",
        "(0.222757, 1.444838, 0.071411)",
        "(0.222818, 1.453587, 0.067814)",
        "(0.222710, 1.457952, 0.066121)",
        "(0.222552, 1.466800, 0.063034)",
        "(0.222891, 1.475925, 0.060480)",
        "(0.223439, 1.485359, 0.058574)",
        "(0.223896, 1.494947, 0.057169)",
        "(0.223967, 1.499671, 0.056624)",
        "(0.223651, 1.508859, 0.055959)",
        "(0.224458, 1.517852, 0.056439)",
        "(0.225349, 1.526890, 0.057963)",
        "(0.225928, 1.535636, 0.060251)",
        "(0.226056, 1.539831, 0.061727)",
        "(0.226233, 1.547884, 0.064976)",
        "(0.226412, 1.555224, 0.068995)",
        "(0.226489, 1.562065, 0.073558)",
        "(0.226396, 1.568484, 0.078764)",
        "(0.225971, 1.574425, 0.084609)",
        "(0.225549, 1.577231, 0.087822)",
        "(0.224927, 1.582587, 0.094635)",
        "(0.224666, 1.587498, 0.101758)",
        "(0.224596, 1.591933, 0.109028)",
        "(0.224591, 1.593930, 0.112716)",
        "(0.224652, 1.597511, 0.120038)",
        "(0.224744, 1.600307, 0.127386)",
        "(0.225154, 1.602312, 0.134750)",
        "(0.225554, 1.603661, 0.141973)",
        "(0.225714, 1.604080, 0.145515)",
        "(0.226031, 1.604185, 0.152526)",
        "(0.226400, 1.603226, 0.159313)",
        "(0.226587, 1.601687, 0.166070)",
        "(0.226607, 1.599571, 0.173181)",
        "(0.226558, 1.596764, 0.180402)",
        "(0.226653, 1.595144, 0.183945)",
        "(0.226894, 1.591386, 0.190719)",
        "(0.226988, 1.586837, 0.197087)",
        "(0.227074, 1.581709, 0.203292)",
        "(0.227247, 1.578984, 0.206289)",
        "(0.227659, 1.572863, 0.211625)",
        "(0.227902, 1.566129, 0.216251)",
        "(0.228049, 1.558891, 0.220410)",
        "(0.227839, 1.551186, 0.224237)",
        "(0.227579, 1.547133, 0.226025)",
        "(0.227125, 1.538896, 0.229580)",
        "(0.227041, 1.530596, 0.232789)",
        "(0.226731, 1.522013, 0.235153)",
        "(0.226449, 1.513105, 0.236761)",
        "(0.226496, 1.508682, 0.237394)",
        "(0.226780, 1.500029, 0.238298)",
        "(0.226737, 1.491481, 0.238775)",
        "(0.226824, 1.482836, 0.238714)",
        "(0.227036, 1.474235, 0.238244)",
        "(0.227155, 1.469991, 0.237799)",
        "(0.227048, 1.461505, 0.236613)",
        "(0.226516, 1.452931, 0.234716)",
        "(0.225902, 1.444477, 0.232551)",
        "(0.225342, 1.436359, 0.230085)",
        "(0.225095, 1.432412, 0.228557)",
        "(0.224635, 1.424628, 0.224940)",
        "(0.224440, 1.417341, 0.220404)",
        "(0.224239, 1.410564, 0.215508)",
        "(0.224431, 1.404490, 0.210260)",
        "(0.224615, 1.401762, 0.207511)",
        "(0.224934, 1.396560, 0.201670)",
        "(0.225233, 1.391928, 0.195506)",
        "(0.225576, 1.387823, 0.189275)",
        "(0.225750, 1.384344, 0.183008)",
        "(0.225689, 1.382760, 0.179858)",
        "(0.225479, 1.379751, 0.173495)",
        "(0.225408, 1.377197, 0.167135)",
        "(0.225150, 1.375122, 0.160825)",
        "(0.224638, 1.373336, 0.154417)",
        "(0.224315, 1.372620, 0.151139)",
        "(0.223910, 1.371697, 0.144556)",
        "(0.223780, 1.371493, 0.138051)",
        "(0.223653, 1.371943, 0.131719)",
        "(0.223461, 1.373119, 0.125685)",
        "(0.223493, 1.374037, 0.122833)",
        "(0.223707, 1.376441, 0.117398)",
        "(0.223835, 1.379281, 0.112345)",
        "(0.224102, 1.382892, 0.107908)",
        "(0.224338, 1.387267, 0.104024)",
        "(0.224404, 1.389705, 0.102245)",
        "(0.224524, 1.394874, 0.098801)",
        "(0.224493, 1.400617, 0.095680)",
        "(0.224406, 1.407027, 0.092989)",
        "(0.224437, 1.414127, 0.090656)",
        "(0.224558, 1.417884, 0.089477)",
        "(0.224758, 1.425423, 0.087145)",
        "(0.225052, 1.433525, 0.085238)",
        "(0.225313, 1.441955, 0.083660)",
        "(0.225611, 1.450682, 0.082180)",
        "(0.225834, 1.455094, 0.081450)",
        "(0.226172, 1.464006, 0.080072)",
        "(0.226623, 1.473291, 0.078880)",
        "(0.227248, 1.482917, 0.077812)",
        "(0.227945, 1.492591, 0.076687)",
        "(0.228306, 1.497426, 0.076111)",
        "(0.229177, 1.507162, 0.074958)",
        "(0.230346, 1.517093, 0.074108)",
        "(0.231555, 1.527013, 0.073763)",
        "(0.232346, 1.536657, 0.073760)",
        "(0.232524, 1.545725, 0.073812)",
        "(0.232939, 1.550148, 0.074068)",
        "(0.234117, 1.559003, 0.075167)",
        "(0.234720, 1.567410, 0.076693)",
        "(0.234825, 1.575126, 0.078420)",
        "(0.234693, 1.578820, 0.079462)",
        "(0.234855, 1.585668, 0.082083)",
        "(0.235145, 1.591932, 0.085844)",
        "(0.234577, 1.597540, 0.090319)",
        "(0.233534, 1.602163, 0.095421)",
        "(0.232999, 1.604118, 0.098332)",
        "(0.231895, 1.607416, 0.104843)",
        "(0.230794, 1.609637, 0.112290)",
        "(0.230003, 1.610708, 0.120328)",
        "(0.229358, 1.610588, 0.128699)",
        "(0.229132, 1.610113, 0.132936)",
        "(0.229007, 1.608092, 0.141599)",
        "(0.229105, 1.604973, 0.150597)",
        "(0.228752, 1.601026, 0.159769)",
        "(0.228154, 1.596148, 0.168757)",
        "(0.228113, 1.593431, 0.173080)",
        "(0.228241, 1.587685, 0.181586)",
        "(0.228454, 1.581024, 0.189705)",
        "(0.228322, 1.573869, 0.197767)",
        "(0.227752, 1.566446, 0.205503)",
        "(0.227335, 1.562595, 0.209138)",
        "(0.226602, 1.554546, 0.215846)",
        "(0.226438, 1.546067, 0.221827)",
        "(0.226524, 1.537489, 0.227219)",
        "(0.226518, 1.529065, 0.231902)",
        "(0.226325, 1.524852, 0.233845)",
        "(0.225664, 1.516273, 0.237051)",
        "(0.225503, 1.507550, 0.239387)",
        "(0.226063, 1.499004, 0.241142)",
        "(0.226857, 1.490695, 0.242164)",
        "(0.227052, 1.486540, 0.242220)",
        "(0.227028, 1.478153, 0.241669)",
        "(0.226936, 1.469816, 0.240134)",
        "(0.227133, 1.461990, 0.238462)",
        "(0.227523, 1.454565, 0.236266)",
        "(0.227556, 1.450886, 0.234779)",
        "(0.227130, 1.443582, 0.231217)",
        "(0.226413, 1.436677, 0.226966)",
        "(0.225959, 1.430536, 0.222390)",
        "(0.225747, 1.425010, 0.217419)",
        "(0.225590, 1.422463, 0.214691)",
        "(0.224940, 1.417531, 0.208904)",
        "(0.224106, 1.413231, 0.202670)",
        "(0.223591, 1.409801, 0.196528)",
        "(0.223172, 1.407129, 0.190313)",
        "(0.222534, 1.404871, 0.183652)",
        "(0.222149, 1.403975, 0.180144)",
        "(0.221476, 1.402761, 0.173080)",
        "(0.221120, 1.402503, 0.166153)",
        "(0.220967, 1.403172, 0.159489)",
        "(0.220973, 1.403864, 0.156229)",
        "(0.221169, 1.405611, 0.149610)",
        "(0.221520, 1.408041, 0.142902)",
        "(0.222051, 1.411185, 0.136476)",
        "(0.222772, 1.414876, 0.130394)",
        "(0.223500, 1.419059, 0.124630)",
        "(0.223860, 1.421356, 0.121923)",
        "(0.224510, 1.426302, 0.116802)",
        "(0.225224, 1.431763, 0.112130)",
        "(0.225888, 1.437653, 0.107794)",
        "(0.226145, 1.440803, 0.105761)",
        "(0.226576, 1.447336, 0.101884)",
        "(0.227051, 1.454425, 0.098425)",
        "(0.227544, 1.461902, 0.095258)",
        "(0.228140, 1.469702, 0.092346)",
        "(0.228496, 1.473712, 0.091007)",
        "(0.229303, 1.481922, 0.088544)",
        "(0.230226, 1.490401, 0.086349)",
        "(0.231374, 1.499066, 0.084565)",
        "(0.232479, 1.507855, 0.083057)",
        "(0.232988, 1.512266, 0.082368)",
        "(0.233898, 1.521099, 0.081136)",
        "(0.234877, 1.529907, 0.080120)",
        "(0.236041, 1.538756, 0.079524)",
        "(0.237297, 1.547711, 0.079268)",
        "(0.237883, 1.552151, 0.079219)",
        "(0.238929, 1.561088, 0.079222)",
        "(0.239861, 1.570033, 0.079567)",
        "(0.241154, 1.578766, 0.080262)",
        "(0.242938, 1.587335, 0.081561)",
        "(0.243681, 1.591515, 0.082398)",
        "(0.244694, 1.599626, 0.084411)",
        "(0.245044, 1.607319, 0.087394)",
        "(0.245220, 1.614552, 0.091106)",
        "(0.245517, 1.620972, 0.095415)",
        "(0.245471, 1.623773, 0.097834)",
        "(0.244975, 1.628872, 0.103179)",
        "(0.244240, 1.632810, 0.109567)",
        "(0.243780, 1.635541, 0.116488)",
        "(0.243416, 1.636854, 0.123846)",
        "(0.243125, 1.636908, 0.127692)",
        "(0.242439, 1.635946, 0.135818)",
        "(0.241875, 1.633880, 0.144414)",
        "(0.241715, 1.630426, 0.153367)",
        "(0.241700, 1.625650, 0.162425)",
        "(0.241577, 1.622727, 0.167010)",
        "(0.241310, 1.616300, 0.176263)",
        "(0.240964, 1.609187, 0.185647)",
        "(0.240539, 1.601290, 0.194712)",
        "(0.240411, 1.592710, 0.203409)",
        "(0.240417, 1.588248, 0.207593)",
        "(0.240262, 1.579336, 0.215768)",
        "(0.240219, 1.570359, 0.223530)",
        "(0.240719, 1.561455, 0.230764)",
        "(0.241347, 1.552555, 0.237237)",
        "(0.241563, 1.543543, 0.242887)",
        "(0.241649, 1.539057, 0.245314)",
        "(0.241972, 1.530286, 0.249705)",
        "(0.242319, 1.521894, 0.253493)",
        "(0.242864, 1.513678, 0.256467)",
        "(0.243199, 1.509615, 0.257418)",
        "(0.243506, 1.501361, 0.258340)",
        "(0.243507, 1.492912, 0.257945)",
        "(0.243494, 1.484550, 0.256811)",
        "(0.243604, 1.476564, 0.255037)",
        "(0.243553, 1.472590, 0.253740)",
        "(0.243031, 1.464654, 0.250526)",
        "(0.242302, 1.457038, 0.246259)",
        "(0.241566, 1.449908, 0.241781)",
        "(0.240889, 1.443190, 0.236839)",
        "(0.240456, 1.439977, 0.234113)",
        "(0.239424, 1.433711, 0.228365)",
        "(0.238440, 1.427955, 0.222079)",
        "(0.237664, 1.422794, 0.215262)",
        "(0.236905, 1.418065, 0.207854)",
        "(0.235914, 1.413813, 0.200358)",
        "(0.235486, 1.411964, 0.196687)",
        "(0.234908, 1.408882, 0.189500)",
        "(0.234497, 1.406650, 0.182164)",
        "(0.234093, 1.404969, 0.174283)",
        "(0.233903, 1.404349, 0.170185)",
        "(0.233609, 1.403601, 0.162139)",
        "(0.233463, 1.404037, 0.154397)",
        "(0.233215, 1.405255, 0.146942)",
        "(0.233247, 1.407290, 0.139485)",
        "(0.233406, 1.408623, 0.135725)",
        "(0.233679, 1.411762, 0.128464)",
        "(0.234085, 1.416031, 0.121877)",
        "(0.234708, 1.421086, 0.115883)",
        "(0.235491, 1.426885, 0.110270)",
        "(0.235897, 1.429972, 0.107543)",
        "(0.236680, 1.436707, 0.102384)",
        "(0.237368, 1.444152, 0.097841)",
        "(0.237984, 1.452493, 0.094065)",
        "(0.238521, 1.461483, 0.090924)",
        "(0.238710, 1.466202, 0.089624)",
        "(0.239033, 1.475940, 0.087493)",
        "(0.239029, 1.486084, 0.086176)",
        "(0.238622, 1.496481, 0.085560)",
        "(0.238953, 1.506913, 0.085598)",
        "(0.239393, 1.512081, 0.085815)",
        "(0.239801, 1.522173, 0.086359)",
        "(0.240133, 1.531951, 0.087289)",
        "(0.240427, 1.541445, 0.088728)",
        "(0.240843, 1.550140, 0.090469)",
        "(0.241189, 1.554101, 0.091510)",
        "(0.241621, 1.561509, 0.093882)",
        "(0.241688, 1.568225, 0.096600)",
        "(0.241729, 1.574401, 0.099860)",
        "(0.241951, 1.579973, 0.103539)",
        "(0.242194, 1.582487, 0.105565)",
        "(0.242501, 1.587035, 0.109950)",
        "(0.242662, 1.590851, 0.114840)",
        "(0.242953, 1.593915, 0.120232)",
        "(0.243718, 1.596094, 0.126065)",
        "(0.244164, 1.596777, 0.129145)",
        "(0.244963, 1.597301, 0.135421)",
        "(0.245441, 1.596580, 0.141901)",
        "(0.245961, 1.594647, 0.148673)",
        "(0.246625, 1.591636, 0.155802)",
        "(0.246880, 1.589669, 0.159541)",
        "(0.247205, 1.585146, 0.167085)",
        "(0.247247, 1.579731, 0.174642)",
        "(0.247198, 1.573427, 0.182037)",
        "(0.246865, 1.566304, 0.189136)",
        "(0.246536, 1.562465, 0.192525)",
        "(0.245721, 1.554600, 0.199240)",
        "(0.244841, 1.546474, 0.205801)",
        "(0.243995, 1.538190, 0.211864)",
        "(0.243062, 1.529734, 0.217226)",
        "(0.242765, 1.525439, 0.219589)",
        "(0.242488, 1.516956, 0.224096)",
        "(0.242625, 1.508873, 0.228079)",
        "(0.242927, 1.501079, 0.231187)",
        "(0.243320, 1.493216, 0.233235)",
        "(0.243656, 1.489249, 0.233806)",
        "(0.244431, 1.481281, 0.234323)",
        "(0.245106, 1.473242, 0.234033)",
        "(0.245424, 1.465137, 0.233195)",
        "(0.245707, 1.457215, 0.231585)",
        "(0.245679, 1.453325, 0.230445)",
        "(0.245506, 1.445696, 0.227743)",
        "(0.245649, 1.438340, 0.224477)",
        "(0.245753, 1.431217, 0.220615)",
        "(0.245340, 1.424451, 0.216099)",
        "(0.244935, 1.421207, 0.213582)",
        "(0.244407, 1.415071, 0.208387)",
        "(0.243866, 1.409590, 0.202875)",
        "(0.243323, 1.404807, 0.196747)",
        "(0.242504, 1.400644, 0.190028)",
        "(0.242045, 1.398832, 0.186470)",
        "(0.241167, 1.395827, 0.179245)",
        "(0.240626, 1.393880, 0.171860)",
        "(0.240268, 1.392893, 0.164074)",
        "(0.239907, 1.392931, 0.155799)",
        "(0.239655, 1.393198, 0.151655)",
        "(0.239363, 1.394748, 0.143357)",
        "(0.239387, 1.397362, 0.135117)",
        "(0.239602, 1.400795, 0.127087)",
        "(0.239781, 1.402862, 0.123209)",
        "(0.240104, 1.409716, 0.111800)",
        "(0.240211, 1.412269, 0.108103)",
        "(0.240358, 1.417648, 0.101106)",
        "(0.240652, 1.423988, 0.095360)",
        "(0.241229, 1.431081, 0.090545)",
        "(0.241823, 1.438669, 0.086431)",
        "(0.242012, 1.442656, 0.084649)",
        "(0.242307, 1.450894, 0.081512)",
        "(0.242625, 1.459481, 0.079157)",
        "(0.242834, 1.463889, 0.078238)",
        "(0.243133, 1.477517, 0.076176)",
        "(0.243149, 1.482096, 0.075536)",
        "(0.243038, 1.491248, 0.074385)",
        "(0.243080, 1.500714, 0.073676)",
        "(0.243298, 1.510476, 0.073555)",
        "(0.242956, 1.520173, 0.073600)",
        "(0.242856, 1.525018, 0.073807)",
        "(0.242932, 1.534740, 0.074848)",
        "(0.243113, 1.544311, 0.076711)",
        "(0.242775, 1.553334, 0.079290)",
        "(0.242392, 1.557560, 0.080861)",
        "(0.241213, 1.565503, 0.084393)",
        "(0.239690, 1.572436, 0.088688)",
        "(0.238402, 1.578598, 0.093637)",
        "(0.236930, 1.583851, 0.099043)",
        "(0.235431, 1.588220, 0.104885)",
        "(0.234827, 1.590028, 0.108028)",
        "(0.233920, 1.593018, 0.114526)",
        "(0.233355, 1.594952, 0.121271)",
        "(0.233117, 1.595899, 0.128220)",
        "(0.233161, 1.596062, 0.131772)",
        "(0.233785, 1.595488, 0.139071)",
        "(0.234472, 1.593897, 0.146252)",
        "(0.235258, 1.591103, 0.153118)",
        "(0.236195, 1.587252, 0.159858)",
        "(0.236616, 1.585014, 0.163235)",
        "(0.237349, 1.579780, 0.169881)",
        "(0.237982, 1.573574, 0.176152)",
        "(0.239116, 1.566635, 0.182085)",
        "(0.240441, 1.559080, 0.187901)",
        "(0.240949, 1.555177, 0.190807)",
        "(0.241751, 1.547239, 0.196429)",
        "(0.241893, 1.538674, 0.201359)",
        "(0.241680, 1.529612, 0.205896)",
        "(0.241582, 1.520602, 0.209939)",
        "(0.241511, 1.516206, 0.211660)",
        "(0.241148, 1.507513, 0.214572)",
        "(0.240853, 1.498849, 0.216327)",
        "(0.240564, 1.489947, 0.217031)",
        "(0.240354, 1.481024, 0.216743)",
        "(0.240356, 1.476639, 0.216222)",
        "(0.240228, 1.467966, 0.214693)",
        "(0.239969, 1.459321, 0.212360)",
        "(0.239644, 1.450697, 0.209055)",
        "(0.238873, 1.442277, 0.205046)",
        "(0.238411, 1.438251, 0.202833)",
        "(0.237610, 1.430538, 0.198186)",
        "(0.237157, 1.423281, 0.193091)",
        "(0.236536, 1.416352, 0.187276)",
        "(0.235620, 1.409468, 0.180716)",
        "(0.235183, 1.406096, 0.177274)",
        "(0.234419, 1.399728, 0.170497)",
        "(0.233939, 1.393936, 0.163624)",
        "(0.233435, 1.388404, 0.156322)",
        "(0.232965, 1.383070, 0.148389)",
        "(0.232789, 1.380635, 0.144264)",
        "(0.232528, 1.376362, 0.136238)",
        "(0.232307, 1.372878, 0.128472)",
        "(0.231912, 1.370253, 0.120980)",
        "(0.231552, 1.368646, 0.114002)",
        "(0.231394, 1.368259, 0.110679)",
        "(0.231295, 1.368266, 0.104392)",
        "(0.231405, 1.369368, 0.098352)",
        "(0.231402, 1.371375, 0.092533)",
        "(0.231158, 1.374301, 0.087263)",
        "(0.231040, 1.376216, 0.084876)",
        "(0.231211, 1.380834, 0.080545)",
        "(0.231465, 1.386052, 0.076571)",
        "(0.231692, 1.392109, 0.073186)",
        "(0.231758, 1.398921, 0.070326)",
        "(0.231683, 1.402410, 0.068948)",
        "(0.231414, 1.409793, 0.066495)",
        "(0.231135, 1.417679, 0.064499)",
        "(0.230745, 1.425930, 0.062846)",
        "(0.230441, 1.434611, 0.061500)",
        "(0.230548, 1.439158, 0.060966)",
        "(0.230669, 1.448407, 0.059993)",
        "(0.230623, 1.457793, 0.059188)",
        "(0.230438, 1.467256, 0.058737)",
        "(0.230547, 1.476766, 0.058732)",
        "(0.230728, 1.481542, 0.058836)",
        "(0.231074, 1.491030, 0.059084)",
        "(0.231347, 1.500280, 0.059393)",
        "(0.231527, 1.509237, 0.059915)",
        "(0.231776, 1.518014, 0.060987)",
        "(0.231941, 1.526639, 0.062751)",
        "(0.231727, 1.530789, 0.063802)",
        "(0.231092, 1.538691, 0.065796)",
        "(0.230858, 1.546062, 0.067817)",
        "(0.231412, 1.553178, 0.070507)",
        "(0.231594, 1.556632, 0.072175)",
        "(0.231297, 1.563280, 0.075857)",
        "(0.230542, 1.569135, 0.080093)",
        "(0.229140, 1.574190, 0.084508)",
        "(0.228390, 1.578199, 0.089402)",
        "(0.228347, 1.579788, 0.092205)",
        "(0.227731, 1.582280, 0.098064)",
        "(0.226788, 1.583621, 0.104395)",
        "(0.225886, 1.583983, 0.111555)",
        "(0.225247, 1.583168, 0.119345)",
        "(0.225030, 1.582179, 0.123362)",
        "(0.224759, 1.579266, 0.131497)",
        "(0.224496, 1.574935, 0.139715)",
        "(0.223925, 1.569381, 0.148069)",
        "(0.223411, 1.562673, 0.156602)",
        "(0.223128, 1.558814, 0.160921)",
        "(0.222493, 1.550526, 0.169413)",
        "(0.221696, 1.541420, 0.177218)",
        "(0.221251, 1.531551, 0.183975)",
        "(0.220705, 1.521200, 0.189782)",
        "(0.220258, 1.515973, 0.192424)",
        "(0.219067, 1.505698, 0.197729)",
        "(0.217820, 1.495688, 0.202630)",
        "(0.216759, 1.485888, 0.206277)",
        "(0.215810, 1.476478, 0.208567)",
        "(0.215560, 1.472194, 0.209392)",
        "(0.215305, 1.464614, 0.210798)",
        "(0.214826, 1.457932, 0.211449)",
        "(0.214113, 1.451629, 0.210830)",
        "(0.213523, 1.445809, 0.208950)",
        "(0.213411, 1.443163, 0.207645)",
        "(0.213228, 1.438256, 0.204367)",
        "(0.212635, 1.433807, 0.200226)",
        "(0.211644, 1.429999, 0.195299)",
        "(0.210750, 1.427248, 0.189894)",
        "(0.210451, 1.426392, 0.187040)",
        "(0.209752, 1.425255, 0.181186)",
        "(0.209096, 1.424919, 0.174931)",
        "(0.208696, 1.425318, 0.168323)",
        "(0.208517, 1.426444, 0.161683)",
        "(0.208413, 1.427265, 0.158374)",
        "(0.208220, 1.429224, 0.151887)",
        "(0.208104, 1.431506, 0.145456)",
        "(0.208062, 1.434015, 0.139241)",
        "(0.208259, 1.436883, 0.133551)",
        "(0.208337, 1.438429, 0.130960)",
        "(0.208375, 1.441588, 0.126000)",
        "(0.208519, 1.444935, 0.121573)",
        "(0.208641, 1.448468, 0.117527)",
        "(0.208799, 1.452078, 0.113726)",
        "(0.208997, 1.453969, 0.111953)",
        "(0.209444, 1.457908, 0.108637)",
        "(0.209860, 1.461994, 0.105631)",
        "(0.210355, 1.466295, 0.102911)",
        "(0.210905, 1.470717, 0.100456)",
        "(0.211169, 1.472954, 0.099319)",
        "(0.211787, 1.477480, 0.097184)",
        "(0.212265, 1.482073, 0.095242)",
        "(0.212380, 1.486643, 0.093437)",
        "(0.212684, 1.491378, 0.091922)",
        "(0.212981, 1.493901, 0.091364)",
        "(0.213600, 1.499216, 0.090599)",
        "(0.214294, 1.504741, 0.090093)",
        "(0.215117, 1.510283, 0.089621)",
        "(0.216278, 1.516054, 0.089444)",
        "(0.216674, 1.519060, 0.089438)",
        "(0.217439, 1.525193, 0.089608)",
        "(0.218268, 1.531653, 0.090288)",
        "(0.218804, 1.538199, 0.091222)",
        "(0.219349, 1.544741, 0.092466)",
        "(0.219639, 1.548059, 0.093333)",
        "(0.220045, 1.554639, 0.095388)",
        "(0.220126, 1.560812, 0.098026)",
        "(0.219590, 1.566308, 0.100700)",
        "(0.219171, 1.571014, 0.103771)",
        "(0.219234, 1.573154, 0.105722)",
        "(0.219083, 1.577168, 0.110034)",
        "(0.218473, 1.580247, 0.115063)",
        "(0.218172, 1.582266, 0.120491)",
        "(0.218140, 1.583159, 0.126345)",
        "(0.218003, 1.583100, 0.129441)",
        "(0.217431, 1.582235, 0.135979)",
        "(0.217240, 1.580310, 0.143242)",
        "(0.217359, 1.577354, 0.151004)",
        "(0.217448, 1.573308, 0.158994)",
        "(0.217488, 1.570808, 0.163052)",
        "(0.217474, 1.565198, 0.170998)",
        "(0.217201, 1.558286, 0.178471)",
        "(0.216932, 1.550604, 0.185394)",
        "(0.216786, 1.542434, 0.191597)",
        "(0.216718, 1.538159, 0.194362)",
        "(0.216627, 1.529258, 0.199338)",
        "(0.216929, 1.519945, 0.203450)",
        "(0.217002, 1.510511, 0.206387)",
        "(0.216692, 1.501011, 0.208252)",
        "(0.216498, 1.496362, 0.208877)",
        "(0.216072, 1.487565, 0.209906)",
        "(0.215511, 1.479126, 0.210211)",
        "(0.215019, 1.471011, 0.209406)",
        "(0.214644, 1.463645, 0.207275)",
        "(0.214352, 1.460254, 0.205877)",
        "(0.213655, 1.454431, 0.202443)",
        "(0.212631, 1.449670, 0.198477)",
        "(0.211731, 1.445811, 0.193761)",
        "(0.211194, 1.442729, 0.187998)",
        "(0.210858, 1.441492, 0.184639)",
        "(0.209994, 1.439427, 0.177514)",
        "(0.209059, 1.438557, 0.169826)",
        "(0.208360, 1.438715, 0.162103)",
        "(0.207886, 1.440116, 0.154586)",
        "(0.207597, 1.441246, 0.150897)",
        "(0.207031, 1.444075, 0.143712)",
        "(0.206714, 1.447819, 0.136973)",
        "(0.206695, 1.452346, 0.130698)",
        "(0.206871, 1.457538, 0.124727)",
        "(0.207047, 1.460252, 0.121831)",
        "(0.207587, 1.465887, 0.116352)",
        "(0.208381, 1.471831, 0.111473)",
        "(0.209313, 1.477935, 0.107112)",
        "(0.210366, 1.484304, 0.103363)",
        "(0.210851, 1.487599, 0.101729)",
        "(0.212005, 1.494208, 0.098524)",
        "(0.213205, 1.501053, 0.095703)",
        "(0.214163, 1.508040, 0.093078)",
        "(0.215140, 1.515077, 0.090429)",
        "(0.215793, 1.518717, 0.089232)",
        "(0.217279, 1.526205, 0.087051)",
        "(0.218465, 1.533854, 0.085126)",
        "(0.219744, 1.541597, 0.083489)",
        "(0.221022, 1.549378, 0.082174)",
        "(0.221467, 1.553175, 0.081578)",
        "(0.222215, 1.560771, 0.080907)",
        "(0.223351, 1.568611, 0.081451)",
        "(0.224348, 1.576443, 0.082714)",
        "(0.225254, 1.584027, 0.084311)",
        "(0.225560, 1.587663, 0.085285)",
        "(0.225901, 1.594531, 0.087614)",
        "(0.226293, 1.600878, 0.090938)",
        "(0.226156, 1.606669, 0.095177)",
        "(0.225434, 1.611717, 0.100135)",
        "(0.225096, 1.613847, 0.102838)",
        "(0.224575, 1.617336, 0.108512)",
        "(0.224315, 1.619704, 0.114696)",
        "(0.224119, 1.621142, 0.121538)",
        "(0.223706, 1.621687, 0.129135)",
        "(0.223527, 1.621549, 0.133220)",
        "(0.223454, 1.620617, 0.141623)",
        "(0.223547, 1.618575, 0.150046)",
        "(0.223662, 1.615345, 0.158396)",
        "(0.223991, 1.611229, 0.167039)",
        "(0.224379, 1.608895, 0.171541)",
        "(0.225018, 1.603812, 0.180637)",
        "(0.225167, 1.597994, 0.189487)",
        "(0.225452, 1.591605, 0.197898)",
        "(0.226301, 1.584675, 0.205778)",
        "(0.226842, 1.580943, 0.209508)",
        "(0.227744, 1.573224, 0.216742)",
        "(0.228500, 1.565333, 0.223396)",
        "(0.229278, 1.557389, 0.229447)",
        "(0.230487, 1.549238, 0.234739)",
        "(0.231307, 1.545048, 0.236956)",
        "(0.232861, 1.536482, 0.240629)",
        "(0.234033, 1.527605, 0.243204)",
        "(0.234955, 1.518520, 0.244838)",
        "(0.235423, 1.509274, 0.245568)",
        "(0.235426, 1.504659, 0.245546)",
        "(0.235702, 1.495653, 0.244981)",
        "(0.236137, 1.486974, 0.243582)",
        "(0.236423, 1.478678, 0.241005)",
        "(0.236486, 1.470645, 0.236936)",
        "(0.236327, 1.466698, 0.234359)",
        "(0.236025, 1.459128, 0.228965)",
        "(0.235846, 1.452492, 0.223407)",
        "(0.235430, 1.446448, 0.217169)",
        "(0.234444, 1.440485, 0.209549)",
        "(0.233856, 1.437641, 0.205251)",
        "(0.232884, 1.432619, 0.196576)",
        "(0.232087, 1.428754, 0.188053)",
        "(0.231262, 1.425925, 0.179482)",
        "(0.230638, 1.423922, 0.170213)",
        "(0.230429, 1.423206, 0.165269)",
        "(0.230196, 1.422262, 0.155231)",
        "(0.230476, 1.422453, 0.145415)",
        "(0.230835, 1.423514, 0.135804)",
        "(0.230920, 1.425309, 0.126295)",
        "(0.230983, 1.426471, 0.121763)",
        "(0.231356, 1.429384, 0.113182)",
        "(0.232025, 1.433141, 0.105244)",
        "(0.232851, 1.437576, 0.097923)",
        "(0.233772, 1.442676, 0.091222)",
        "(0.234160, 1.445457, 0.088179)",
        "(0.234806, 1.451468, 0.082803)",
        "(0.235473, 1.458154, 0.078383)",
        "(0.236152, 1.465449, 0.074667)",
        "(0.236780, 1.473264, 0.071723)",
        "(0.237081, 1.477357, 0.070587)",
        "(0.237919, 1.485869, 0.068785)",
        "(0.238635, 1.494671, 0.067372)",
        "(0.239347, 1.503513, 0.066303)",
        "(0.240447, 1.512497, 0.065843)",
        "(0.241111, 1.517053, 0.065883)",
        "(0.242518, 1.526124, 0.066357)",
        "(0.243718, 1.534964, 0.067451)",
        "(0.244722, 1.543392, 0.069164)",
        "(0.245705, 1.551489, 0.071616)",
        "(0.246215, 1.555344, 0.073042)",
        "(0.246983, 1.562540, 0.076179)",
        "(0.247441, 1.568905, 0.080046)",
        "(0.247520, 1.574489, 0.084696)",
        "(0.247580, 1.579220, 0.090034)",
        "(0.247436, 1.581247, 0.092943)",
        "(0.247173, 1.584733, 0.099118)",
        "(0.247036, 1.587402, 0.105877)",
        "(0.247166, 1.589130, 0.112942)",
        "(0.247390, 1.589812, 0.120193)",
        "(0.247465, 1.589702, 0.123796)",
        "(0.247680, 1.588788, 0.130906)",
        "(0.248251, 1.586929, 0.138138)",
        "(0.249202, 1.584301, 0.146024)",
        "(0.250419, 1.580733, 0.154101)",
        "(0.250691, 1.578479, 0.157969)",
        "(0.250675, 1.573221, 0.165060)",
        "(0.250599, 1.567232, 0.171606)",
        "(0.251049, 1.560847, 0.177936)",
        "(0.251530, 1.553995, 0.183865)",
        "(0.251589, 1.550383, 0.186575)",
        "(0.251336, 1.543002, 0.191602)",
        "(0.251225, 1.535583, 0.195795)",
        "(0.250980, 1.528033, 0.199012)",
        "(0.250646, 1.520229, 0.201346)",
        "(0.250590, 1.516372, 0.202103)",
        "(0.250393, 1.508885, 0.203015)",
        "(0.249895, 1.501514, 0.202985)",
        "(0.249458, 1.494357, 0.202012)",
        "(0.248715, 1.487404, 0.200267)",
        "(0.248353, 1.484014, 0.199042)",
        "(0.248057, 1.477355, 0.195987)",
        "(0.247904, 1.470907, 0.191829)",
        "(0.247174, 1.464687, 0.187073)",
        "(0.246391, 1.458736, 0.182345)",
        "(0.246160, 1.455992, 0.180094)",
        "(0.245720, 1.450797, 0.175415)",
        "(0.244829, 1.445849, 0.169998)",
        "(0.243847, 1.441295, 0.164343)",
        "(0.242971, 1.437522, 0.158660)",
        "(0.242591, 1.435895, 0.155798)",
        "(0.241674, 1.433064, 0.149920)",
        "(0.240593, 1.430744, 0.143800)",
        "(0.239696, 1.429146, 0.137419)",
        "(0.239203, 1.428484, 0.131069)",
        "(0.238873, 1.428513, 0.127886)",
        "(0.238130, 1.429107, 0.121524)",
        "(0.237634, 1.430634, 0.115222)",
        "(0.237561, 1.432989, 0.108908)",
        "(0.237752, 1.436253, 0.102814)",
        "(0.237940, 1.438265, 0.099969)",
        "(0.238300, 1.442784, 0.094639)",
        "(0.238627, 1.448088, 0.089842)",
        "(0.239165, 1.454072, 0.085361)",
        "(0.239894, 1.460588, 0.081289)",
        "(0.240277, 1.464098, 0.079538)",
        "(0.241092, 1.471484, 0.076473)",
        "(0.241789, 1.479151, 0.073790)",
        "(0.242130, 1.487040, 0.071366)",
        "(0.242583, 1.495289, 0.069554)",
        "(0.242821, 1.499528, 0.068860)",
        "(0.242968, 1.507990, 0.067638)",
        "(0.242562, 1.516342, 0.066656)",
        "(0.242230, 1.524541, 0.066073)",
        "(0.242244, 1.532859, 0.066022)",
        "(0.242462, 1.536978, 0.066067)",
        "(0.243073, 1.545101, 0.066326)",
        "(0.243794, 1.553036, 0.067158)",
        "(0.244627, 1.560604, 0.068815)",
        "(0.245104, 1.567721, 0.071377)",
        "(0.245089, 1.571052, 0.073030)",
        "(0.244940, 1.577284, 0.076771)",
        "(0.245234, 1.582814, 0.081380)",
        "(0.245722, 1.587409, 0.086573)",
        "(0.245777, 1.591001, 0.092228)",
        "(0.245570, 1.592399, 0.095350)",
        "(0.244710, 1.594685, 0.102398)",
        "(0.244412, 1.596027, 0.110594)",
        "(0.244649, 1.596334, 0.119766)",
        "(0.244630, 1.595472, 0.129491)",
        "(0.244506, 1.594450, 0.134496)",
        "(0.244387, 1.591454, 0.144663)",
        "(0.244541, 1.587366, 0.155137)",
        "(0.244986, 1.582360, 0.165969)",
        "(0.245316, 1.576417, 0.176945)",
        "(0.245591, 1.572989, 0.182339)",
        "(0.246430, 1.565487, 0.192738)",
        "(0.247287, 1.557185, 0.202387)",
        "(0.248379, 1.548157, 0.211515)",
        "(0.249713, 1.538737, 0.220393)",
        "(0.250185, 1.534001, 0.224682)",
        "(0.250778, 1.524279, 0.232798)",
        "(0.251616, 1.514192, 0.239822)",
        "(0.252849, 1.503840, 0.244971)",
        "(0.253879, 1.493518, 0.248625)",
        "(0.254294, 1.488554, 0.250196)",
        "(0.254808, 1.479023, 0.253194)",
        "(0.254852, 1.469698, 0.255087)",
        "(0.254452, 1.460361, 0.254766)",
        "(0.254106, 1.451623, 0.252615)",
        "(0.253867, 1.447582, 0.251017)",
        "(0.253476, 1.440079, 0.247535)",
        "(0.252715, 1.433468, 0.243197)",
        "(0.251410, 1.427222, 0.237482)",
        "(0.250399, 1.421443, 0.230686)",
        "(0.250124, 1.418897, 0.227118)",
        "(0.249879, 1.414268, 0.219806)",
        "(0.249460, 1.409884, 0.211530)",
        "(0.248445, 1.405217, 0.201990)",
        "(0.247371, 1.400634, 0.191836)",
        "(0.247058, 1.398630, 0.186727)",
        "(0.246462, 1.395096, 0.176490)",
        "(0.245453, 1.391936, 0.165773)",
        "(0.244058, 1.389277, 0.154554)",
        "(0.243099, 1.387670, 0.143388)",
        "(0.242891, 1.387502, 0.138049)",
        "(0.242502, 1.388066, 0.127687)",
        "(0.241907, 1.389703, 0.117449)",
        "(0.241307, 1.392385, 0.107569)",
        "(0.241632, 1.396570, 0.098653)",
        "(0.241880, 1.399230, 0.094606)",
        "(0.242075, 1.405097, 0.086917)",
        "(0.242244, 1.411914, 0.079923)",
        "(0.242543, 1.419803, 0.074071)",
        "(0.243321, 1.428643, 0.069312)",
        "(0.243760, 1.433336, 0.067303)",
        "(0.244417, 1.442827, 0.063597)",
        "(0.244498, 1.452481, 0.060313)",
        "(0.244272, 1.462409, 0.057552)",
        "(0.244561, 1.472975, 0.055931)",
        "(0.244839, 1.478405, 0.055482)",
        "(0.245166, 1.489244, 0.054600)",
        "(0.245596, 1.500237, 0.054172)",
        "(0.246392, 1.511492, 0.054716)",
        "(0.247667, 1.522971, 0.056183)",
        "(0.248578, 1.528734, 0.057224)",
        "(0.250624, 1.539842, 0.059495)",
        "(0.252275, 1.550557, 0.062226)",
        "(0.253738, 1.560964, 0.065597)",
        "(0.255294, 1.570738, 0.069739)",
        "(0.256101, 1.575369, 0.072167)",
        "(0.257594, 1.584075, 0.077466)",
        "(0.258699, 1.591979, 0.083332)",
        "(0.259270, 1.598846, 0.089485)",
        "(0.259826, 1.604498, 0.095884)",
        "(0.260256, 1.606833, 0.099258)",
        "(0.260972, 1.610775, 0.106390)",
        "(0.261229, 1.613702, 0.114066)",
        "(0.261211, 1.615491, 0.122065)",
        "(0.261204, 1.615920, 0.130034)",
        "(0.261380, 1.615501, 0.133956)",
        "(0.261563, 1.613817, 0.141777)",
        "(0.261510, 1.610981, 0.149783)",
        "(0.261412, 1.606898, 0.157827)",
        "(0.261158, 1.601376, 0.165288)",
        "(0.261043, 1.598068, 0.168697)",
        "(0.260845, 1.590794, 0.174960)",
        "(0.260516, 1.582512, 0.180581)",
        "(0.259953, 1.573420, 0.185918)",
        "(0.259078, 1.563942, 0.191041)",
        "(0.258566, 1.559038, 0.193373)",
        "(0.257681, 1.548949, 0.197561)",
        "(0.257238, 1.538619, 0.200801)",
        "(0.256723, 1.528058, 0.203027)",
        "(0.255929, 1.517375, 0.204695)",
        "(0.255529, 1.512056, 0.205439)",
        "(0.254905, 1.501386, 0.206769)",
        "(0.254750, 1.490661, 0.207250)",
        "(0.254364, 1.480145, 0.206478)",
        "(0.253397, 1.469682, 0.204729)",
        "(0.252793, 1.464569, 0.203659)",
        "(0.251641, 1.454868, 0.201250)",
        "(0.250390, 1.445691, 0.197912)",
        "(0.249114, 1.437144, 0.193740)",
        "(0.248191, 1.429568, 0.189022)",
        "(0.247770, 1.426210, 0.186346)",
        "(0.246803, 1.419906, 0.180293)",
        "(0.245778, 1.414246, 0.173180)",
        "(0.244583, 1.409318, 0.165424)",
        "(0.243739, 1.405420, 0.157790)",
        "(0.243367, 1.403929, 0.154023)",
        "(0.242426, 1.401388, 0.146149)",
        "(0.241244, 1.399567, 0.137740)",
        "(0.240304, 1.398831, 0.129144)",
        "(0.239856, 1.399411, 0.120823)",
        "(0.239647, 1.400211, 0.116801)",
        "(0.239191, 1.402464, 0.108997)",
        "(0.238800, 1.405786, 0.101668)",
        "(0.238530, 1.410211, 0.094746)",
        "(0.238638, 1.415712, 0.088304)",
        "(0.238866, 1.418942, 0.085334)",
        "(0.239339, 1.425897, 0.079871)",
        "(0.239537, 1.433454, 0.075139)",
        "(0.239649, 1.441628, 0.071018)",
        "(0.239847, 1.450536, 0.067562)",
        "(0.240047, 1.455248, 0.066067)",
        "(0.240428, 1.464781, 0.063259)",
        "(0.240858, 1.474493, 0.060829)",
        "(0.241166, 1.484399, 0.059042)",
        "(0.241830, 1.494556, 0.058098)",
        "(0.242245, 1.499615, 0.057845)",
        "(0.242626, 1.509526, 0.057477)",
        "(0.242725, 1.519299, 0.057514)",
        "(0.243234, 1.528911, 0.058050)",
        "(0.244126, 1.538144, 0.059042)",
        "(0.244516, 1.542574, 0.059731)",
        "(0.245042, 1.551172, 0.061456)",
        "(0.245678, 1.559318, 0.063785)",
        "(0.246631, 1.567023, 0.066986)",
        "(0.247423, 1.574070, 0.070838)",
        "(0.247647, 1.577259, 0.072935)",
        "(0.247952, 1.583153, 0.077539)",
        "(0.248337, 1.588385, 0.082950)",
        "(0.248988, 1.592918, 0.089180)",
        "(0.249505, 1.596672, 0.095902)",
        "(0.249761, 1.598193, 0.099423)",
        "(0.250273, 1.600652, 0.106627)",
        "(0.250828, 1.602244, 0.114157)",
        "(0.251571, 1.602953, 0.122068)",
        "(0.252479, 1.602543, 0.130065)",
        "(0.252868, 1.601752, 0.133939)",
        "(0.253393, 1.599305, 0.141426)",
        "(0.253529, 1.595707, 0.148683)",
        "(0.253573, 1.591222, 0.155739)",
        "(0.253609, 1.585815, 0.162322)",
        "(0.253649, 1.582685, 0.165292)",
        "(0.253643, 1.575827, 0.170831)",
        "(0.253334, 1.568299, 0.175842)",
        "(0.252703, 1.560384, 0.180367)",
        "(0.252013, 1.552026, 0.184413)",
        "(0.251786, 1.547680, 0.186258)",
        "(0.251706, 1.538916, 0.189674)",
        "(0.251828, 1.529975, 0.192187)",
        "(0.251578, 1.520825, 0.193727)",
        "(0.251279, 1.511590, 0.194883)",
        "(0.251160, 1.506999, 0.195419)",
        "(0.251045, 1.497895, 0.196202)",
        "(0.251021, 1.488774, 0.196283)",
        "(0.251103, 1.479618, 0.195364)",
        "(0.250773, 1.470436, 0.193519)",
        "(0.250507, 1.465879, 0.192429)",
        "(0.250162, 1.456916, 0.190335)",
        "(0.250075, 1.448309, 0.188072)",
        "(0.249620, 1.440090, 0.184986)",
        "(0.248906, 1.432030, 0.180866)",
        "(0.248657, 1.428182, 0.178524)",
        "(0.248386, 1.421067, 0.173786)",
        "(0.248067, 1.414772, 0.168665)",
        "(0.247285, 1.409032, 0.162857)",
        "(0.246554, 1.404095, 0.156587)",
        "(0.246409, 1.402143, 0.153403)",
        "(0.246255, 1.399123, 0.146979)",
        "(0.245919, 1.397182, 0.140268)",
        "(0.245549, 1.396189, 0.133128)",
        "(0.245539, 1.396447, 0.126004)",
        "(0.245608, 1.397113, 0.122561)",
        "(0.245730, 1.399161, 0.115898)",
        "(0.245872, 1.402175, 0.109486)",
        "(0.246182, 1.405863, 0.103317)",
        "(0.246596, 1.410076, 0.097416)",
        "(0.246798, 1.412369, 0.094588)",
        "(0.247087, 1.417263, 0.089232)",
        "(0.247504, 1.422673, 0.084443)",
        "(0.247765, 1.428309, 0.079959)",
        "(0.247975, 1.434240, 0.075826)",
        "(0.248131, 1.437418, 0.073952)",
        "(0.248285, 1.444104, 0.070540)",
        "(0.248319, 1.451253, 0.067391)",
        "(0.248242, 1.458811, 0.064464)",
        "(0.247912, 1.466746, 0.061844)",
        "(0.247903, 1.470920, 0.060660)",
        "(0.248024, 1.479625, 0.058598)",
        "(0.248208, 1.488798, 0.056877)",
        "(0.248230, 1.498376, 0.055664)",
        "(0.248145, 1.508178, 0.055021)",
        "(0.248156, 1.513108, 0.054924)",
        "(0.248182, 1.522920, 0.055153)",
        "(0.247997, 1.532774, 0.056211)",
        "(0.247626, 1.542419, 0.057965)",
        "(0.247631, 1.551696, 0.060258)",
        "(0.247998, 1.556100, 0.061711)",
        "(0.248618, 1.564424, 0.065016)",
        "(0.248611, 1.571907, 0.069002)",
        "(0.247880, 1.578387, 0.073547)",
        "(0.246337, 1.583654, 0.078276)",
        "(0.246041, 1.585743, 0.080872)",
        "(0.245897, 1.589259, 0.086703)",
        "(0.245358, 1.591622, 0.092869)",
        "(0.244794, 1.592893, 0.099636)",
        "(0.244335, 1.593189, 0.106875)",
        "(0.244163, 1.592853, 0.110506)",
        "(0.243856, 1.591311, 0.117576)",
        "(0.243456, 1.588729, 0.124423)",
        "(0.243219, 1.585378, 0.131259)",
        "(0.243163, 1.581409, 0.138385)",
        "(0.243285, 1.579171, 0.141992)",
        "(0.243432, 1.574308, 0.149008)",
        "(0.243306, 1.568820, 0.155605)",
        "(0.243420, 1.562971, 0.161643)",
        "(0.243529, 1.556997, 0.166904)",
        "(0.243438, 1.553961, 0.169274)",
        "(0.243275, 1.547880, 0.173871)",
        "(0.243507, 1.541851, 0.178193)",
        "(0.244466, 1.535773, 0.181898)",
        "(0.245225, 1.529290, 0.184274)",
        "(0.245500, 1.525827, 0.184894)",
        "(0.246075, 1.518797, 0.185635)",
        "(0.246711, 1.511982, 0.186116)",
        "(0.247419, 1.505318, 0.186486)",
        "(0.247789, 1.498804, 0.186427)",
        "(0.247818, 1.495557, 0.186088)",
        "(0.247928, 1.488955, 0.184821)",
        "(0.247862, 1.482557, 0.182364)",
        "(0.247140, 1.476841, 0.179210)",
        "(0.247364, 1.472242, 0.176694)",
        "(0.247513, 1.469806, 0.175334)",
        "(0.247261, 1.466300, 0.172756)",
        "(0.245310, 1.461586, 0.169309)",
        "(0.244414, 1.458284, 0.166318)",
        "(0.245120, 1.455494, 0.163103)",
        "(0.245630, 1.454152, 0.161390)",
        "(0.245646, 1.451288, 0.157557)",
        "(0.245288, 1.448518, 0.153499)",
        "(0.244877, 1.446096, 0.149527)",
        "(0.244343, 1.443885, 0.145031)",
        "(0.244068, 1.442859, 0.142405)",
        "(0.243479, 1.440949, 0.136666)",
        "(0.242755, 1.439608, 0.130715)",
        "(0.241718, 1.439125, 0.124575)",
        "(0.240338, 1.439489, 0.118017)",
        "(0.239679, 1.440038, 0.114491)",
        "(0.238746, 1.441776, 0.107245)",
        "(0.238237, 1.444655, 0.100205)",
        "(0.237849, 1.448660, 0.093583)",
        "(0.237949, 1.453663, 0.087430)",
        "(0.238109, 1.456505, 0.084559)",
        "(0.238301, 1.462357, 0.078949)",
        "(0.238300, 1.468514, 0.073735)",
        "(0.238399, 1.475097, 0.069537)",
        "(0.238453, 1.482052, 0.066405)",
        "(0.238398, 1.485560, 0.065104)",
        "(0.237945, 1.492351, 0.062470)",
        "(0.237436, 1.499377, 0.060176)",
        "(0.237889, 1.506272, 0.058777)",
        "(0.238736, 1.513446, 0.058235)",
        "(0.238965, 1.516831, 0.058026)",
        "(0.239090, 1.523400, 0.057813)",
        "(0.239040, 1.529821, 0.058168)",
        "(0.238684, 1.535911, 0.058747)",
        "(0.237949, 1.541549, 0.059589)",
        "(0.237520, 1.544238, 0.060048)",
        "(0.236621, 1.549357, 0.061011)",
        "(0.235871, 1.554299, 0.062112)",
        "(0.235482, 1.559296, 0.063653)",
        "(0.235117, 1.564276, 0.065438)",
        "(0.234773, 1.566735, 0.066383)",
        "(0.234210, 1.571578, 0.068500)",
        "(0.234021, 1.576384, 0.071369)",
        "(0.234075, 1.580917, 0.074835)",
        "(0.233954, 1.584773, 0.078699)",
        "(0.233786, 1.586350, 0.080897)",
        "(0.233565, 1.588894, 0.085918)",
        "(0.233596, 1.590417, 0.091933)",
        "(0.233756, 1.590606, 0.098601)",
        "(0.233335, 1.589286, 0.105635)",
        "(0.233027, 1.588009, 0.109358)",
        "(0.232485, 1.584762, 0.117269)",
        "(0.231992, 1.580375, 0.125805)",
        "(0.232048, 1.574986, 0.135044)",
        "(0.231979, 1.568593, 0.144572)",
        "(0.231838, 1.564923, 0.149260)",
        "(0.231654, 1.556952, 0.158338)",
        "(0.231487, 1.547966, 0.166874)",
        "(0.231377, 1.538244, 0.174880)",
        "(0.231356, 1.528387, 0.182424)",
        "(0.231274, 1.523431, 0.185952)",
        "(0.231380, 1.513539, 0.192341)",
        "(0.232010, 1.503818, 0.197419)",
        "(0.232548, 1.494228, 0.201157)",
        "(0.232900, 1.484818, 0.203997)",
        "(0.233064, 1.480321, 0.205108)",
        "(0.232991, 1.471684, 0.206582)",
        "(0.232625, 1.463215, 0.207028)",
        "(0.232575, 1.454929, 0.206477)",
        "(0.232520, 1.447037, 0.204855)",
        "(0.232482, 1.443284, 0.203582)",
        "(0.232181, 1.436021, 0.200570)",
        "(0.231791, 1.429202, 0.197019)",
        "(0.231405, 1.422974, 0.192855)",
        "(0.230803, 1.417246, 0.187762)",
        "(0.230475, 1.414649, 0.184864)",
        "(0.229816, 1.410076, 0.178949)",
        "(0.229037, 1.406619, 0.172930)",
        "(0.228046, 1.404163, 0.166708)",
        "(0.227184, 1.402698, 0.160172)",
        "(0.226813, 1.402413, 0.156827)",
        "(0.226337, 1.402667, 0.150223)",
        "(0.226122, 1.404061, 0.143767)",
        "(0.225852, 1.406386, 0.137201)",
        "(0.225769, 1.409194, 0.130401)",
        "(0.225856, 1.410955, 0.127011)",
        "(0.226226, 1.415015, 0.120432)",
        "(0.226610, 1.419697, 0.114250)",
        "(0.226908, 1.424868, 0.108511)",
        "(0.227240, 1.430280, 0.102972)",
        "(0.227461, 1.433117, 0.100302)",
        "(0.228185, 1.439231, 0.095241)",
        "(0.228939, 1.445770, 0.090408)",
        "(0.229744, 1.452583, 0.085969)",
        "(0.230588, 1.459653, 0.082003)",
        "(0.230998, 1.463293, 0.080221)",
        "(0.232017, 1.470748, 0.076869)",
        "(0.233108, 1.478350, 0.073759)",
        "(0.234339, 1.485970, 0.070971)",
        "(0.235550, 1.493555, 0.068930)",
        "(0.235970, 1.497353, 0.068297)",
        "(0.236535, 1.504969, 0.067600)",
        "(0.236927, 1.512525, 0.067564)",
        "(0.237472, 1.519924, 0.068117)",
        "(0.238394, 1.526987, 0.069348)",
        "(0.238758, 1.530359, 0.070205)",
        "(0.239140, 1.536868, 0.072446)",
        "(0.239366, 1.543014, 0.075482)",
        "(0.239318, 1.548630, 0.078858)",
        "(0.239621, 1.553699, 0.082594)",
        "(0.240137, 1.556038, 0.084729)",
        "(0.241203, 1.560332, 0.089281)",
        "(0.241914, 1.563856, 0.094101)",
        "(0.242594, 1.566559, 0.099304)",
        "(0.243481, 1.568391, 0.104780)",
        "(0.243926, 1.568923, 0.107603)",
        "(0.244353, 1.569499, 0.113474)",
        "(0.244301, 1.569329, 0.119691)",
        "(0.243900, 1.568401, 0.126155)",
        "(0.243612, 1.566660, 0.132550)",
        "(0.243590, 1.565444, 0.135629)",
        "(0.243529, 1.562516, 0.141715)",
        "(0.243534, 1.558945, 0.148049)",
        "(0.243718, 1.554713, 0.154540)",
        "(0.243475, 1.549611, 0.160684)",
        "(0.243269, 1.546669, 0.163509)",
        "(0.243022, 1.540377, 0.168901)",
        "(0.243161, 1.533643, 0.174068)",
        "(0.243146, 1.526458, 0.178738)",
        "(0.242676, 1.518874, 0.182843)",
        "(0.242476, 1.514973, 0.184790)",
        "(0.242396, 1.507191, 0.188618)",
        "(0.242552, 1.499356, 0.191996)",
        "(0.242576, 1.491444, 0.194669)",
        "(0.242313, 1.483264, 0.196552)",
        "(0.242208, 1.479083, 0.197107)",
        "(0.242047, 1.470769, 0.197912)",
        "(0.241945, 1.462562, 0.198207)",
        "(0.241761, 1.454453, 0.197763)",
        "(0.241693, 1.446529, 0.196578)",
        "(0.241722, 1.442773, 0.195734)",
        "(0.241742, 1.435657, 0.193947)",
        "(0.242028, 1.429192, 0.191814)",
        "(0.242157, 1.423302, 0.188795)",
        "(0.242037, 1.417820, 0.184585)",
        "(0.241920, 1.415348, 0.182113)",
        "(0.241776, 1.410933, 0.176947)",
        "(0.241762, 1.407340, 0.171525)",
        "(0.241821, 1.404634, 0.165558)",
        "(0.241799, 1.402277, 0.159060)",
        "(0.241778, 1.401337, 0.155634)",
        "(0.241905, 1.400113, 0.148603)",
        "(0.242005, 1.399754, 0.141602)",
        "(0.241992, 1.400195, 0.134484)",
        "(0.241873, 1.401331, 0.127207)",
        "(0.241820, 1.402254, 0.123611)",
        "(0.241882, 1.404750, 0.116669)",
        "(0.242224, 1.408309, 0.110207)",
        "(0.242623, 1.412822, 0.104101)",
        "(0.243151, 1.418167, 0.098246)",
        "(0.243491, 1.421182, 0.095450)",
        "(0.244185, 1.427655, 0.090091)",
        "(0.244984, 1.434807, 0.085230)",
        "(0.245910, 1.442612, 0.081003)",
        "(0.246523, 1.450786, 0.077169)",
        "(0.246725, 1.454979, 0.075317)",
        "(0.247299, 1.463537, 0.071869)",
        "(0.248101, 1.472387, 0.068995)",
        "(0.249158, 1.481495, 0.066807)",
        "(0.250027, 1.490736, 0.065319)",
        "(0.250267, 1.495338, 0.064880)",
        "(0.250464, 1.504434, 0.064413)",
        "(0.250740, 1.513283, 0.064534)",
        "(0.251465, 1.521839, 0.065521)",
        "(0.252412, 1.529926, 0.067321)",
        "(0.252767, 1.533679, 0.068430)",
        "(0.253148, 1.540737, 0.070836)",
        "(0.253157, 1.546960, 0.073955)",
        "(0.253286, 1.552606, 0.077943)",
        "(0.253134, 1.557495, 0.082536)",
        "(0.253050, 1.559621, 0.084982)",
        "(0.253117, 1.563393, 0.090061)",
        "(0.253387, 1.566394, 0.095438)",
        "(0.253880, 1.568498, 0.101029)",
        "(0.254396, 1.569581, 0.106742)",
        "(0.254685, 1.569681, 0.109652)",
        "(0.255137, 1.569246, 0.115620)",
        "(0.255292, 1.567977, 0.121721)",
        "(0.255263, 1.565927, 0.127867)",
        "(0.255299, 1.563171, 0.133901)",
        "(0.255334, 1.561515, 0.136767)",
        "(0.255445, 1.557722, 0.142124)",
        "(0.255314, 1.553382, 0.147186)",
        "(0.255120, 1.548902, 0.152543)",
        "(0.254984, 1.544208, 0.157997)",
        "(0.254854, 1.541629, 0.160512)",
        "(0.254526, 1.536038, 0.165000)",
        "(0.254046, 1.530030, 0.168886)",
        "(0.253265, 1.523789, 0.172357)",
        "(0.252631, 1.517416, 0.175420)",
        "(0.252407, 1.514203, 0.176675)",
        "(0.251813, 1.507682, 0.178732)",
        "(0.251234, 1.500988, 0.180185)",
        "(0.250876, 1.494153, 0.181323)",
        "(0.250639, 1.487251, 0.181663)",
        "(0.250597, 1.483743, 0.181315)",
        "(0.250925, 1.476467, 0.179942)",
        "(0.250884, 1.468738, 0.178089)",
        "(0.250688, 1.460711, 0.175807)",
        "(0.250437, 1.452943, 0.172889)",
        "(0.250334, 1.449414, 0.171186)",
        "(0.251066, 1.442698, 0.167590)",
        "(0.251576, 1.436719, 0.163665)",
        "(0.251939, 1.431533, 0.159170)",
        "(0.251498, 1.426262, 0.153564)",
        "(0.251256, 1.424503, 0.150913)",
        "(0.251598, 1.421639, 0.145641)",
        "(0.251707, 1.419624, 0.140576)",
        "(0.251645, 1.418521, 0.135380)",
        "(0.251776, 1.418129, 0.129629)",
        "(0.251778, 1.418203, 0.126572)",
        "(0.251703, 1.418953, 0.120488)",
        "(0.251543, 1.420653, 0.114551)",
        "(0.251527, 1.423404, 0.109019)",
        "(0.251782, 1.426965, 0.103839)",
        "(0.251901, 1.429061, 0.101345)",
        "(0.252075, 1.433586, 0.096548)",
        "(0.252498, 1.438697, 0.092237)",
        "(0.253063, 1.444169, 0.088307)",
        "(0.253435, 1.449910, 0.084692)",
        "(0.253564, 1.452903, 0.083004)",
        "(0.253783, 1.459023, 0.079903)",
        "(0.253934, 1.465427, 0.077225)",
        "(0.254072, 1.471713, 0.074562)",
        "(0.254334, 1.477944, 0.072084)",
        "(0.254368, 1.481150, 0.071047)",
        "(0.254231, 1.487741, 0.069215)",
        "(0.253939, 1.494352, 0.067479)",
        "(0.253948, 1.501217, 0.066041)",
        "(0.254834, 1.508057, 0.065135)",
        "(0.255220, 1.511391, 0.064763)",
        "(0.255621, 1.517903, 0.064204)",
        "(0.255665, 1.524387, 0.064130)",
        "(0.255679, 1.530631, 0.064650)",
        "(0.255776, 1.536325, 0.065687)",
        "(0.255716, 1.538877, 0.066348)",
        "(0.255131, 1.543596, 0.068074)",
        "(0.254030, 1.547731, 0.070503)",
        "(0.252776, 1.551155, 0.073544)",
        "(0.252089, 1.553610, 0.077175)",
        "(0.251804, 1.554326, 0.079116)",
        "(0.251014, 1.555155, 0.083289)",
        "(0.250264, 1.555339, 0.088436)",
        "(0.249833, 1.554838, 0.094588)",
        "(0.249414, 1.553375, 0.101249)",
        "(0.249125, 1.552233, 0.104703)",
        "(0.248503, 1.549413, 0.111677)",
        "(0.247895, 1.546065, 0.118905)",
        "(0.247195, 1.542368, 0.126147)",
        "(0.246272, 1.538375, 0.133161)",
        "(0.245923, 1.536257, 0.136523)",
        "(0.245567, 1.531812, 0.142994)",
        "(0.245368, 1.526960, 0.148629)",
        "(0.245115, 1.521690, 0.153543)",
        "(0.244697, 1.516179, 0.157693)",
        "(0.244561, 1.513386, 0.159427)",
        "(0.244576, 1.507731, 0.162546)",
        "(0.245049, 1.501863, 0.165270)",
        "(0.245907, 1.495941, 0.167561)",
        "(0.246432, 1.489959, 0.169084)",
        "(0.246457, 1.486876, 0.169492)",
        "(0.246644, 1.480724, 0.169868)",
        "(0.247257, 1.474687, 0.169817)",
        "(0.248070, 1.468795, 0.169391)",
        "(0.248407, 1.463099, 0.168434)",
        "(0.248463, 1.460368, 0.167739)",
        "(0.248471, 1.455229, 0.166261)",
        "(0.248402, 1.450402, 0.164620)",
        "(0.248657, 1.445993, 0.162892)",
        "(0.248971, 1.441965, 0.160875)",
        "(0.249041, 1.440027, 0.159681)",
        "(0.249241, 1.436439, 0.157188)",
        "(0.249333, 1.433269, 0.154515)",
        "(0.249395, 1.430347, 0.151391)",
        "(0.249410, 1.427565, 0.147454)",
        "(0.249338, 1.426299, 0.145219)",
        "(0.249189, 1.424152, 0.140618)",
        "(0.248918, 1.422535, 0.135881)",
        "(0.248641, 1.421561, 0.130938)",
        "(0.248349, 1.421329, 0.125832)",
        "(0.248225, 1.421494, 0.123184)",
        "(0.248202, 1.422370, 0.117828)",
        "(0.248435, 1.424063, 0.112483)",
        "(0.248592, 1.426379, 0.107317)",
        "(0.248599, 1.429332, 0.102380)",
        "(0.248693, 1.431075, 0.099933)",
        "(0.249010, 1.434986, 0.095168)",
        "(0.249602, 1.439558, 0.090749)",
        "(0.250159, 1.444569, 0.086650)",
        "(0.250520, 1.450076, 0.082973)",
        "(0.250656, 1.453112, 0.081319)",
        "(0.250928, 1.459512, 0.078095)",
        "(0.251446, 1.466342, 0.075049)",
        "(0.252506, 1.473596, 0.072334)",
        "(0.253591, 1.481066, 0.069925)",
        "(0.254057, 1.484934, 0.068915)",
        "(0.254856, 1.492818, 0.067326)",
        "(0.255422, 1.500754, 0.066212)",
        "(0.256312, 1.508663, 0.065526)",
        "(0.257230, 1.516459, 0.065161)",
        "(0.257603, 1.520254, 0.065156)",
        "(0.258313, 1.527776, 0.065596)",
        "(0.258977, 1.535088, 0.066638)",
        "(0.259179, 1.541955, 0.067983)",
        "(0.259031, 1.548223, 0.069686)",
        "(0.259263, 1.551110, 0.070801)",
        "(0.260018, 1.556616, 0.073760)",
        "(0.260186, 1.561444, 0.077383)",
        "(0.260158, 1.565434, 0.081505)",
        "(0.260254, 1.568590, 0.086060)",
        "(0.260346, 1.569730, 0.088420)",
        "(0.260254, 1.571273, 0.093278)",
        "(0.260025, 1.572027, 0.098692)",
        "(0.259669, 1.572170, 0.104735)",
        "(0.259302, 1.571511, 0.111085)",
        "(0.259263, 1.570777, 0.114302)",
        "(0.259305, 1.568663, 0.120584)",
        "(0.259187, 1.565416, 0.126674)",
        "(0.258895, 1.561238, 0.132988)",
        "(0.258598, 1.556383, 0.139553)",
        "(0.258385, 1.553674, 0.142769)",
        "(0.257756, 1.547711, 0.148797)",
        "(0.257358, 1.540980, 0.154319)",
        "(0.257275, 1.533625, 0.159366)",
        "(0.257036, 1.525928, 0.163993)",
        "(0.256727, 1.521995, 0.166148)",
        "(0.255952, 1.514118, 0.170229)",
        "(0.255278, 1.506266, 0.173826)",
        "(0.254865, 1.498474, 0.176953)",
        "(0.254823, 1.491004, 0.179537)",
        "(0.254745, 1.487295, 0.180517)",
        "(0.254333, 1.479915, 0.182086)",
        "(0.254004, 1.472748, 0.183246)",
        "(0.253980, 1.465806, 0.184141)",
        "(0.254021, 1.458967, 0.184484)",
        "(0.253910, 1.455527, 0.184330)",
        "(0.253533, 1.448620, 0.183637)",
        "(0.253176, 1.441846, 0.182592)",
        "(0.252770, 1.435283, 0.181012)",
        "(0.252041, 1.428902, 0.178768)",
        "(0.251588, 1.425838, 0.177258)",
        "(0.250579, 1.419904, 0.173601)",
        "(0.249630, 1.414500, 0.169162)",
        "(0.248997, 1.409944, 0.164269)",
        "(0.248545, 1.406229, 0.158867)",
        "(0.248234, 1.404648, 0.155839)",
        "(0.247406, 1.401881, 0.149474)",
        "(0.246741, 1.400031, 0.142967)",
        "(0.246416, 1.399366, 0.136821)",
        "(0.246068, 1.399743, 0.130968)",
        "(0.245862, 1.400111, 0.128058)",
        "(0.245412, 1.401462, 0.122337)",
        "(0.245085, 1.403674, 0.116944)",
        "(0.244941, 1.406804, 0.112114)",
        "(0.244761, 1.410473, 0.107316)",
        "(0.244616, 1.412457, 0.104807)",
        "(0.244448, 1.416797, 0.099824)",
        "(0.244384, 1.421733, 0.094961)",
        "(0.244442, 1.427294, 0.090281)",
        "(0.244467, 1.433534, 0.085835)",
        "(0.244472, 1.436952, 0.083690)",
        "(0.244591, 1.444151, 0.079562)",
        "(0.245069, 1.452058, 0.075831)",
        "(0.245591, 1.460515, 0.072620)",
        "(0.245718, 1.469199, 0.069805)",
        "(0.245523, 1.473632, 0.068580)",
        "(0.245094, 1.482764, 0.066493)",
        "(0.245620, 1.492291, 0.065058)",
        "(0.246360, 1.501820, 0.063961)",
        "(0.246590, 1.510964, 0.063105)",
        "(0.246385, 1.515345, 0.062903)",
        "(0.245884, 1.523816, 0.063032)",
        "(0.246083, 1.531979, 0.064077)",
        "(0.245950, 1.539473, 0.065561)",
        "(0.245371, 1.546147, 0.067318)",
        "(0.245160, 1.549262, 0.068551)",
        "(0.244771, 1.555201, 0.071598)",
        "(0.244042, 1.560523, 0.075290)",
        "(0.243154, 1.565205, 0.079529)",
        "(0.242210, 1.569176, 0.084191)",
        "(0.241790, 1.570815, 0.086732)",
        "(0.241473, 1.573638, 0.092167)",
        "(0.241750, 1.575621, 0.097946)",
        "(0.241900, 1.576482, 0.103668)",
        "(0.241682, 1.576195, 0.109657)",
        "(0.241520, 1.575673, 0.112857)",
        "(0.241102, 1.574159, 0.119435)",
        "(0.240557, 1.571715, 0.126240)",
        "(0.240294, 1.568340, 0.133246)",
        "(0.240402, 1.564167, 0.140205)",
        "(0.240489, 1.561725, 0.143599)",
        "(0.240599, 1.556383, 0.150335)",
        "(0.240513, 1.550511, 0.157291)",
        "(0.240129, 1.544260, 0.164234)",
        "(0.239480, 1.537466, 0.170616)",
        "(0.239102, 1.533794, 0.173476)",
        "(0.238655, 1.526116, 0.178896)",
        "(0.238666, 1.518194, 0.184064)",
        "(0.238552, 1.510170, 0.188872)",
        "(0.238226, 1.501904, 0.192987)",
        "(0.238118, 1.497632, 0.194603)",
        "(0.238277, 1.489040, 0.197205)",
        "(0.238863, 1.480462, 0.199098)",
        "(0.239456, 1.471753, 0.200321)",
        "(0.239708, 1.462655, 0.200875)",
        "(0.239761, 1.457987, 0.200876)",
        "(0.239861, 1.448594, 0.200367)",
        "(0.239609, 1.439199, 0.199216)",
        "(0.238855, 1.429939, 0.197220)",
        "(0.237541, 1.420842, 0.194267)",
        "(0.236894, 1.416442, 0.192321)",
        "(0.235697, 1.408245, 0.187896)",
        "(0.234723, 1.401028, 0.182639)",
        "(0.233741, 1.394913, 0.176820)",
        "(0.232939, 1.390002, 0.170586)",
        "(0.232623, 1.388066, 0.167314)",
        "(0.231998, 1.384988, 0.160678)",
        "(0.231473, 1.382937, 0.153618)",
        "(0.230860, 1.381500, 0.146009)",
        "(0.230178, 1.380687, 0.138055)",
        "(0.229954, 1.380665, 0.134064)",
        "(0.229667, 1.381361, 0.126218)",
        "(0.229508, 1.383377, 0.118558)",
        "(0.229382, 1.386295, 0.111043)",
        "(0.229448, 1.390498, 0.104084)",
        "(0.229579, 1.393149, 0.100989)",
        "(0.229725, 1.399206, 0.095446)",
        "(0.229753, 1.406360, 0.090802)",
        "(0.229901, 1.414552, 0.087009)",
        "(0.230215, 1.423504, 0.083698)",
        "(0.230392, 1.428240, 0.082305)",
        "(0.230676, 1.438086, 0.080064)",
        "(0.230819, 1.448343, 0.078611)",
        "(0.230740, 1.458750, 0.077622)",
        "(0.230762, 1.469193, 0.076881)",
        "(0.230935, 1.474397, 0.076663)",
        "(0.231352, 1.484715, 0.076628)",
        "(0.231632, 1.494710, 0.076952)",
        "(0.231339, 1.504173, 0.077605)",
        "(0.230452, 1.512977, 0.078636)",
        "(0.230552, 1.517182, 0.079436)",
        "(0.231000, 1.525510, 0.081688)",
        "(0.230918, 1.532879, 0.084226)",
        "(0.231052, 1.539472, 0.087216)",
        "(0.231294, 1.545163, 0.090829)",
        "(0.231374, 1.547569, 0.092819)",
        "(0.231117, 1.551716, 0.097384)",
        "(0.230555, 1.554896, 0.102825)",
        "(0.230040, 1.557074, 0.108887)",
        "(0.229642, 1.558338, 0.115302)",
        "(0.229579, 1.558368, 0.118736)",
        "(0.229450, 1.558047, 0.125975)",
        "(0.229237, 1.556825, 0.133850)",
        "(0.229004, 1.554679, 0.142060)",
        "(0.228868, 1.551457, 0.150123)",
        "(0.228897, 1.549429, 0.153979)",
        "(0.229158, 1.544389, 0.161260)",
        "(0.229200, 1.538341, 0.168112)",
        "(0.229118, 1.531708, 0.174594)",
        "(0.229050, 1.524128, 0.180296)",
        "(0.229098, 1.520254, 0.182895)",
        "(0.229659, 1.512073, 0.187510)",
        "(0.230399, 1.503505, 0.191376)",
        "(0.231138, 1.494802, 0.194632)",
        "(0.231849, 1.486108, 0.197076)",
        "(0.232094, 1.481650, 0.197830)",
        "(0.232527, 1.472616, 0.199040)",
        "(0.233033, 1.463679, 0.199610)",
        "(0.233651, 1.455316, 0.199803)",
        "(0.234120, 1.447396, 0.199374)",
        "(0.234190, 1.443515, 0.198677)",
        "(0.234379, 1.435817, 0.196892)",
        "(0.234886, 1.428423, 0.194390)",
        "(0.235414, 1.421333, 0.191103)",
        "(0.235424, 1.417893, 0.189023)",
        "(0.235368, 1.411059, 0.184784)",
        "(0.235225, 1.404768, 0.180016)",
        "(0.235466, 1.399068, 0.174934)",
        "(0.235644, 1.393908, 0.168957)",
        "(0.235628, 1.388806, 0.162254)",
        "(0.235494, 1.386455, 0.158637)",
        "(0.235323, 1.382160, 0.151745)",
        "(0.235444, 1.378840, 0.144705)",
        "(0.235488, 1.376153, 0.137287)",
        "(0.235570, 1.374282, 0.129560)",
        "(0.235721, 1.373750, 0.125738)",
        "(0.236171, 1.373949, 0.118248)",
        "(0.236475, 1.374970, 0.110790)",
        "(0.236727, 1.377252, 0.103363)",
        "(0.237196, 1.380481, 0.096263)",
        "(0.237527, 1.382799, 0.092948)",
        "(0.238088, 1.387742, 0.086599)",
        "(0.238680, 1.393887, 0.080692)",
        "(0.239083, 1.400645, 0.075211)",
        "(0.239412, 1.408422, 0.070525)",
        "(0.239609, 1.412579, 0.068419)",
        "(0.239911, 1.421021, 0.064455)",
        "(0.240157, 1.429868, 0.061146)",
        "(0.240716, 1.439059, 0.058522)",
        "(0.241401, 1.448540, 0.056591)",
        "(0.241488, 1.453366, 0.055975)",
        "(0.241214, 1.462689, 0.054699)",
        "(0.240312, 1.471767, 0.053889)",
        "(0.240051, 1.480888, 0.053920)",
        "(0.240113, 1.490085, 0.054800)",
        "(0.239921, 1.494529, 0.055428)",
        "(0.239528, 1.503211, 0.056738)",
        "(0.239553, 1.511886, 0.058956)",
        "(0.240168, 1.520410, 0.061804)",
        "(0.240628, 1.528327, 0.065195)",
        "(0.240755, 1.532093, 0.067141)",
        "(0.240893, 1.539014, 0.071746)",
        "(0.241140, 1.545352, 0.076953)",
        "(0.241582, 1.550787, 0.082982)",
        "(0.241796, 1.555455, 0.089372)",
        "(0.241936, 1.557189, 0.092880)",
        "(0.242365, 1.560178, 0.100141)",
        "(0.242688, 1.562192, 0.107794)",
        "(0.242721, 1.563133, 0.115688)",
        "(0.242792, 1.563032, 0.123743)",
        "(0.242932, 1.562515, 0.127792)",
        "(0.243255, 1.560793, 0.135972)",
        "(0.243395, 1.558256, 0.144335)",
        "(0.243177, 1.555005, 0.152710)",
        "(0.242855, 1.551033, 0.160785)",
        "(0.242770, 1.548532, 0.164506)",
        "(0.242586, 1.543246, 0.171574)",
        "(0.242380, 1.537493, 0.178186)",
        "(0.242095, 1.531248, 0.184175)",
        "(0.241543, 1.524675, 0.189403)",
        "(0.241260, 1.521306, 0.191728)",
        "(0.240699, 1.514687, 0.196044)",
        "(0.240335, 1.508327, 0.199413)",
        "(0.240251, 1.502408, 0.202262)",
        "(0.241310, 1.497322, 0.204827)",
        "(0.241933, 1.494640, 0.205802)",
        "(0.242188, 1.489269, 0.207026)",
        "(0.241845, 1.484191, 0.207219)",
        "(0.240399, 1.477975, 0.206699)",
        "(0.240345, 1.472956, 0.206201)",
        "(0.241028, 1.470443, 0.205616)",
        "(0.241956, 1.464979, 0.203990)",
        "(0.242309, 1.458687, 0.201597)",
        "(0.242770, 1.452003, 0.198531)",
        "(0.243608, 1.445360, 0.194799)",
        "(0.243924, 1.441836, 0.192595)",
        "(0.243925, 1.434395, 0.187821)",
        "(0.243616, 1.426689, 0.182333)",
        "(0.243060, 1.419049, 0.176483)",
        "(0.242286, 1.411863, 0.170524)",
        "(0.241946, 1.408598, 0.167462)",
        "(0.241413, 1.402939, 0.161238)",
        "(0.240866, 1.398232, 0.155012)",
        "(0.239999, 1.394863, 0.148962)",
        "(0.239166, 1.392893, 0.143232)",
        "(0.238943, 1.392591, 0.140468)",
        "(0.238645, 1.392844, 0.134880)",
        "(0.238279, 1.394053, 0.129060)",
        "(0.237993, 1.396240, 0.123266)",
        "(0.237887, 1.399422, 0.117761)",
        "(0.237917, 1.401398, 0.115173)",
        "(0.238040, 1.405721, 0.110254)",
        "(0.238069, 1.410553, 0.105472)",
        "(0.237798, 1.415814, 0.100764)",
        "(0.237602, 1.421548, 0.096268)",
        "(0.237677, 1.424668, 0.094225)",
        "(0.238044, 1.431265, 0.090486)",
        "(0.238215, 1.437694, 0.087039)",
        "(0.238105, 1.444458, 0.083870)",
        "(0.238281, 1.451295, 0.081179)",
        "(0.238595, 1.454463, 0.079819)",
        "(0.239058, 1.461026, 0.077578)",
        "(0.239043, 1.467510, 0.075680)",
        "(0.238717, 1.474025, 0.074057)",
        "(0.238764, 1.480525, 0.072603)",
        "(0.239111, 1.483785, 0.072035)",
        "(0.239609, 1.490301, 0.071198)",
        "(0.239887, 1.496778, 0.070683)",
        "(0.240260, 1.503252, 0.070503)",
        "(0.240515, 1.509502, 0.070468)",
        "(0.240742, 1.512588, 0.070670)",
        "(0.241067, 1.519007, 0.071893)",
        "(0.241485, 1.525462, 0.073960)",
        "(0.242039, 1.531693, 0.076491)",
        "(0.242596, 1.537482, 0.079460)",
        "(0.242878, 1.540231, 0.081135)",
        "(0.243112, 1.545357, 0.085202)",
        "(0.242954, 1.550161, 0.089964)",
        "(0.242605, 1.554178, 0.095466)",
        "(0.242239, 1.557409, 0.101068)",
        "(0.242102, 1.558782, 0.103949)",
        "(0.241947, 1.560974, 0.110002)",
        "(0.241796, 1.562467, 0.116271)",
        "(0.241800, 1.563220, 0.122589)",
        "(0.242036, 1.563141, 0.128811)",
        "(0.242221, 1.562742, 0.131778)",
        "(0.242631, 1.561482, 0.137554)",
        "(0.243167, 1.559698, 0.143500)",
        "(0.243923, 1.557535, 0.149663)",
        "(0.244339, 1.554750, 0.155594)",
        "(0.244397, 1.553049, 0.158378)",
        "(0.244364, 1.549241, 0.163638)",
        "(0.244175, 1.544822, 0.168311)",
        "(0.243802, 1.539992, 0.172553)",
        "(0.243394, 1.534893, 0.176606)",
        "(0.243179, 1.532239, 0.178556)",
        "(0.242991, 1.526835, 0.182361)",
        "(0.243394, 1.521052, 0.185677)",
        "(0.243704, 1.515073, 0.188354)",
        "(0.243679, 1.508910, 0.190567)",
        "(0.243739, 1.505771, 0.191666)",
        "(0.244001, 1.499480, 0.193765)",
        "(0.244588, 1.492983, 0.195129)",
        "(0.245268, 1.485873, 0.195376)",
        "(0.245920, 1.478374, 0.194707)",
        "(0.246268, 1.474603, 0.194168)",
        "(0.246794, 1.467144, 0.192899)",
        "(0.246932, 1.459663, 0.191074)",
        "(0.246976, 1.452211, 0.188678)",
        "(0.247200, 1.444927, 0.185776)",
        "(0.247382, 1.441388, 0.184089)",
        "(0.247636, 1.434418, 0.180209)",
        "(0.247623, 1.427613, 0.175643)",
        "(0.247457, 1.421392, 0.170674)",
        "(0.247357, 1.415720, 0.165682)",
        "(0.247440, 1.413268, 0.162945)",
        "(0.247504, 1.408559, 0.157108)",
        "(0.247660, 1.404833, 0.150573)",
        "(0.247575, 1.402094, 0.143926)",
        "(0.247263, 1.400525, 0.137247)",
        "(0.247012, 1.400244, 0.133854)",
        "(0.246752, 1.400514, 0.126940)",
        "(0.246921, 1.402229, 0.120165)",
        "(0.247223, 1.405359, 0.113803)",
        "(0.247678, 1.409809, 0.107678)",
        "(0.247917, 1.412462, 0.104594)",
        "(0.248315, 1.418176, 0.098485)",
        "(0.248927, 1.424782, 0.093015)",
        "(0.249464, 1.432157, 0.088157)",
        "(0.249921, 1.440029, 0.083640)",
        "(0.250279, 1.444145, 0.081530)",
        "(0.251227, 1.452452, 0.077496)",
        "(0.252142, 1.460979, 0.074049)",
        "(0.252816, 1.469604, 0.071190)",
        "(0.253177, 1.478245, 0.069160)",
        "(0.253321, 1.482542, 0.068368)",
        "(0.254067, 1.491034, 0.067122)",
        "(0.255045, 1.499499, 0.066644)",
        "(0.255768, 1.507904, 0.066913)",
        "(0.255894, 1.516130, 0.068008)",
        "(0.255584, 1.520101, 0.068933)",
        "(0.255358, 1.527729, 0.071184)",
        "(0.255676, 1.534918, 0.073874)",
        "(0.256115, 1.541617, 0.076875)",
        "(0.256256, 1.547965, 0.080321)",
        "(0.256192, 1.550956, 0.082179)",
        "(0.256186, 1.556679, 0.086345)",
        "(0.256505, 1.562173, 0.091171)",
        "(0.257034, 1.567359, 0.096434)",
        "(0.257846, 1.572140, 0.102143)",
        "(0.258273, 1.574348, 0.105077)",
        "(0.259028, 1.578071, 0.111089)",
        "(0.259582, 1.581167, 0.117353)",
        "(0.259745, 1.583290, 0.123977)",
        "(0.259944, 1.584628, 0.130776)",
        "(0.260009, 1.584965, 0.134246)",
        "(0.259992, 1.584978, 0.141259)",
        "(0.259843, 1.583977, 0.148251)",
        "(0.259653, 1.582136, 0.155154)",
        "(0.259416, 1.579403, 0.161823)",
        "(0.259192, 1.577551, 0.164932)",
        "(0.258767, 1.573194, 0.170803)",
        "(0.258399, 1.568012, 0.176271)",
        "(0.257716, 1.562097, 0.181154)",
        "(0.256484, 1.555423, 0.185420)",
        "(0.255730, 1.551805, 0.187362)",
        "(0.254422, 1.544292, 0.190902)",
        "(0.253154, 1.536448, 0.193729)",
        "(0.252083, 1.528347, 0.195578)",
        "(0.251072, 1.520117, 0.196747)",
        "(0.250566, 1.516042, 0.197111)",
        "(0.249461, 1.508084, 0.197610)",
        "(0.248336, 1.500174, 0.197675)",
        "(0.247826, 1.492140, 0.197075)",
        "(0.247446, 1.484007, 0.195164)",
        "(0.247155, 1.479939, 0.193669)",
        "(0.246567, 1.471988, 0.190290)",
        "(0.246014, 1.464472, 0.186731)",
        "(0.245497, 1.457246, 0.182687)",
        "(0.244978, 1.450095, 0.177746)",
        "(0.244768, 1.446644, 0.175029)",
        "(0.244386, 1.440130, 0.169838)",
        "(0.244076, 1.434354, 0.165209)",
        "(0.243502, 1.429231, 0.160819)",
        "(0.242587, 1.424587, 0.156236)",
        "(0.242263, 1.422602, 0.153970)",
        "(0.241836, 1.419255, 0.149559)",
        "(0.241758, 1.416797, 0.145372)",
        "(0.241637, 1.415390, 0.141371)",
        "(0.241405, 1.414713, 0.137327)",
        "(0.241295, 1.414926, 0.135288)",
        "(0.241003, 1.415673, 0.131389)",
        "(0.240196, 1.416957, 0.126982)",
        "(0.240736, 1.419113, 0.122227)",
        "(0.240837, 1.421375, 0.117191)",
        "(0.240819, 1.423166, 0.115200)",
        "(0.241104, 1.426896, 0.111024)",
        "(0.241675, 1.431239, 0.106868)",
        "(0.241908, 1.435857, 0.102377)",
        "(0.242313, 1.440764, 0.097983)",
        "(0.242284, 1.443345, 0.095842)",
        "(0.242232, 1.448826, 0.091615)",
        "(0.242465, 1.454784, 0.087716)",
        "(0.243181, 1.461120, 0.084233)",
        "(0.244019, 1.467581, 0.081121)",
        "(0.244255, 1.470927, 0.079821)",
        "(0.244499, 1.477873, 0.077562)",
        "(0.244857, 1.485484, 0.076188)",
        "(0.245337, 1.493321, 0.075273)",
        "(0.245912, 1.501453, 0.075045)",
        "(0.246119, 1.505606, 0.075194)",
        "(0.246275, 1.513871, 0.075931)",
        "(0.246179, 1.521962, 0.077191)",
        "(0.246083, 1.529776, 0.078923)",
        "(0.246348, 1.537194, 0.081185)",
        "(0.246419, 1.540741, 0.082601)",
        "(0.246245, 1.547740, 0.085886)",
        "(0.245705, 1.554440, 0.089767)",
        "(0.245123, 1.560649, 0.093891)",
        "(0.244980, 1.566288, 0.098211)",
        "(0.244923, 1.568787, 0.100415)",
        "(0.244553, 1.573187, 0.104954)",
        "(0.243666, 1.576815, 0.109972)",
        "(0.242621, 1.579531, 0.115349)",
        "(0.241551, 1.581084, 0.120694)",
        "(0.241248, 1.581423, 0.123321)",
        "(0.241120, 1.580912, 0.128605)",
        "(0.240969, 1.579771, 0.134190)",
        "(0.240970, 1.577682, 0.140374)",
        "(0.241064, 1.574827, 0.146833)",
        "(0.241052, 1.572853, 0.150041)",
        "(0.241106, 1.568375, 0.156133)",
        "(0.241237, 1.562757, 0.161768)",
        "(0.241653, 1.556232, 0.167322)",
        "(0.242144, 1.549060, 0.173022)",
        "(0.242167, 1.545150, 0.175815)",
        "(0.242206, 1.536909, 0.181175)",
        "(0.243259, 1.528335, 0.186090)",
        "(0.244244, 1.519283, 0.190187)",
        "(0.244697, 1.509754, 0.193528)",
        "(0.244801, 1.504823, 0.195004)",
        "(0.245305, 1.494834, 0.197555)",
        "(0.246525, 1.484587, 0.198999)",
        "(0.247400, 1.473943, 0.199083)",
        "(0.247625, 1.463202, 0.198294)",
        "(0.247783, 1.457966, 0.197893)",
        "(0.248268, 1.447829, 0.197208)",
        "(0.248840, 1.437904, 0.195784)",
        "(0.248938, 1.427940, 0.192949)",
        "(0.248912, 1.418184, 0.188731)",
        "(0.249042, 1.413605, 0.186302)",
        "(0.249403, 1.405157, 0.181261)",
        "(0.249386, 1.397576, 0.175425)",
        "(0.248643, 1.390577, 0.168446)",
        "(0.247617, 1.384340, 0.160396)",
        "(0.247331, 1.381818, 0.156265)",
        "(0.246847, 1.377648, 0.147942)",
        "(0.246405, 1.374529, 0.139242)",
        "(0.245794, 1.372341, 0.130148)",
        "(0.245240, 1.371385, 0.121131)",
        "(0.245246, 1.371720, 0.116754)",
        "(0.245099, 1.372496, 0.108266)",
        "(0.244886, 1.374968, 0.100165)",
        "(0.244524, 1.378331, 0.092340)",
        "(0.244395, 1.382850, 0.084919)",
        "(0.244644, 1.385698, 0.081631)",
        "(0.245092, 1.392283, 0.075879)",
        "(0.245431, 1.399849, 0.070919)",
        "(0.245687, 1.408183, 0.066483)",
        "(0.246139, 1.417173, 0.062581)",
        "(0.246468, 1.421901, 0.060928)",
        "(0.246838, 1.431879, 0.058087)",
        "(0.247130, 1.442271, 0.055615)",
        "(0.247506, 1.452826, 0.053422)",
        "(0.248479, 1.463644, 0.051938)",
        "(0.248880, 1.468885, 0.051436)",
        "(0.249186, 1.479836, 0.050600)",
        "(0.249683, 1.490486, 0.050012)",
        "(0.250505, 1.501005, 0.049759)",
        "(0.251959, 1.511246, 0.050116)",
        "(0.252529, 1.516214, 0.050424)",
        "(0.253117, 1.525823, 0.051428)",
        "(0.253490, 1.534934, 0.053249)",
        "(0.253764, 1.543507, 0.055963)",
        "(0.253692, 1.551159, 0.059150)",
        "(0.253610, 1.554623, 0.061065)",
        "(0.253506, 1.560881, 0.065403)",
        "(0.252938, 1.566087, 0.070081)",
        "(0.252530, 1.570152, 0.075042)",
        "(0.252626, 1.573184, 0.080521)",
        "(0.252560, 1.574371, 0.083623)",
        "(0.252312, 1.576521, 0.090772)",
        "(0.251907, 1.578213, 0.099292)",
        "(0.251414, 1.578843, 0.108206)",
        "(0.251336, 1.578034, 0.116873)",
        "(0.251302, 1.576969, 0.121050)",
        "(0.251483, 1.573866, 0.129211)",
        "(0.251871, 1.569482, 0.137662)",
        "(0.251994, 1.564062, 0.146521)",
        "(0.251743, 1.557799, 0.155463)",
        "(0.251482, 1.554209, 0.159769)",
        "(0.251275, 1.546252, 0.167871)",
        "(0.251503, 1.537391, 0.175160)",
        "(0.251363, 1.527899, 0.181698)",
        "(0.250495, 1.517873, 0.187475)",
        "(0.249955, 1.512795, 0.190131)",
        "(0.249264, 1.502720, 0.194693)",
        "(0.249162, 1.492596, 0.197638)",
        "(0.249459, 1.482729, 0.199025)",
        "(0.249587, 1.472994, 0.199197)",
        "(0.249414, 1.468245, 0.198916)",
        "(0.248854, 1.458994, 0.197819)",
        "(0.248271, 1.449970, 0.195548)",
        "(0.247980, 1.441281, 0.191917)",
        "(0.247914, 1.433136, 0.187355)",
        "(0.247861, 1.429274, 0.184840)",
        "(0.247655, 1.421955, 0.179317)",
        "(0.246952, 1.415089, 0.172700)",
        "(0.246024, 1.408879, 0.165435)",
        "(0.245475, 1.403917, 0.158104)",
        "(0.245290, 1.402030, 0.154382)",
        "(0.244734, 1.398806, 0.146252)",
        "(0.243905, 1.396339, 0.137040)",
        "(0.243460, 1.395294, 0.127748)",
        "(0.243138, 1.395974, 0.118996)",
        "(0.243007, 1.397126, 0.114851)",
        "(0.242906, 1.400496, 0.106652)",
        "(0.243114, 1.405294, 0.098640)",
        "(0.243718, 1.411499, 0.091320)",
        "(0.244275, 1.418843, 0.084900)",
        "(0.244502, 1.423013, 0.082134)",
        "(0.244835, 1.432002, 0.077052)",
        "(0.245149, 1.441601, 0.072236)",
        "(0.246228, 1.451820, 0.067919)",
        "(0.247361, 1.462539, 0.064433)",
        "(0.247834, 1.468045, 0.063072)",
        "(0.248450, 1.479253, 0.060981)",
        "(0.248882, 1.490585, 0.059568)",
        "(0.249827, 1.501901, 0.058819)",
        "(0.251081, 1.513090, 0.058658)",
        "(0.251591, 1.518508, 0.058715)",
        "(0.252215, 1.529061, 0.059419)",
        "(0.252628, 1.539338, 0.061187)",
        "(0.253527, 1.549070, 0.063766)",
        "(0.254491, 1.557879, 0.066738)",
        "(0.254844, 1.561913, 0.068580)",
        "(0.255585, 1.569458, 0.073010)",
        "(0.256363, 1.576106, 0.078385)",
        "(0.257082, 1.581696, 0.084579)",
        "(0.257602, 1.586198, 0.091551)",
        "(0.257761, 1.587977, 0.095450)",
        "(0.258264, 1.590786, 0.103701)",
        "(0.259326, 1.592267, 0.112241)",
        "(0.260461, 1.592409, 0.121120)",
        "(0.261264, 1.591387, 0.130523)",
        "(0.261559, 1.590329, 0.135308)",
        "(0.262005, 1.587432, 0.144587)",
        "(0.262108, 1.582732, 0.153362)",
        "(0.262106, 1.576912, 0.161929)",
        "(0.262106, 1.570120, 0.170488)",
        "(0.262184, 1.566383, 0.174668)",
        "(0.262285, 1.558221, 0.182415)",
        "(0.262241, 1.548900, 0.189333)",
        "(0.262097, 1.538823, 0.195809)",
        "(0.261846, 1.528434, 0.201885)",
        "(0.261836, 1.523196, 0.204604)",
        "(0.262002, 1.512499, 0.209026)",
        "(0.262191, 1.501369, 0.211723)",
        "(0.262322, 1.490273, 0.213169)",
        "(0.262375, 1.479628, 0.214235)",
        "(0.262474, 1.474507, 0.214566)",
        "(0.262699, 1.464351, 0.214478)",
        "(0.262511, 1.454221, 0.212803)",
        "(0.261858, 1.444026, 0.209654)",
        "(0.261231, 1.434395, 0.205728)",
        "(0.260931, 1.429893, 0.203552)",
        "(0.259845, 1.421160, 0.198704)",
        "(0.258440, 1.412802, 0.192750)",
        "(0.256843, 1.404909, 0.185587)",
        "(0.255535, 1.397878, 0.177478)",
        "(0.254967, 1.394814, 0.173227)",
        "(0.253668, 1.389222, 0.164711)",
        "(0.252002, 1.384386, 0.156025)",
        "(0.250459, 1.380446, 0.147054)",
        "(0.249382, 1.377275, 0.137723)",
        "(0.249023, 1.376042, 0.133060)",
        "(0.248224, 1.374297, 0.124163)",
        "(0.247297, 1.373792, 0.115922)",
        "(0.246260, 1.374364, 0.108020)",
        "(0.245663, 1.375958, 0.100373)",
        "(0.245515, 1.377280, 0.096832)",
        "(0.245148, 1.380756, 0.090293)",
        "(0.244887, 1.385451, 0.084434)",
        "(0.244668, 1.391092, 0.078969)",
        "(0.244713, 1.397545, 0.074018)",
        "(0.244794, 1.401150, 0.071895)",
        "(0.244547, 1.408728, 0.068169)",
        "(0.244067, 1.416897, 0.065117)",
        "(0.243682, 1.425535, 0.062618)",
        "(0.243616, 1.434418, 0.060523)",
        "(0.243498, 1.438978, 0.059814)",
        "(0.242909, 1.448295, 0.059220)",
        "(0.241668, 1.457578, 0.059736)",
        "(0.239771, 1.466356, 0.060721)",
        "(0.239438, 1.475101, 0.062806)",
        "(0.239178, 1.479523, 0.064293)",
        "(0.238444, 1.488133, 0.067883)",
        "(0.238095, 1.496655, 0.072043)",
        "(0.238146, 1.505186, 0.076952)",
        "(0.238460, 1.513343, 0.082435)",
        "(0.238749, 1.517336, 0.085403)",
        "(0.239239, 1.525050, 0.091489)",
        "(0.239798, 1.532218, 0.097709)",
        "(0.240574, 1.538721, 0.103986)",
        "(0.241267, 1.544410, 0.110332)",
        "(0.241650, 1.546921, 0.113614)",
        "(0.242424, 1.551355, 0.120340)",
        "(0.243054, 1.554802, 0.127084)",
        "(0.243589, 1.557059, 0.133737)",
        "(0.244187, 1.558081, 0.140346)",
        "(0.244594, 1.558037, 0.143649)",
        "(0.245449, 1.557063, 0.150343)",
        "(0.245973, 1.554685, 0.157114)",
        "(0.246299, 1.550831, 0.163722)",
        "(0.246441, 1.545478, 0.170084)",
        "(0.246556, 1.542215, 0.173056)",
        "(0.247070, 1.534796, 0.178563)",
        "(0.247566, 1.526450, 0.183347)",
        "(0.247852, 1.517642, 0.187165)",
        "(0.248278, 1.507977, 0.189813)",
        "(0.248641, 1.502562, 0.190517)",
        "(0.249088, 1.491246, 0.191365)",
        "(0.249928, 1.479831, 0.191920)",
        "(0.251174, 1.468614, 0.192427)",
        "(0.252400, 1.456992, 0.192651)",
        "(0.252861, 1.450912, 0.192399)",
        "(0.253611, 1.438398, 0.191249)",
        "(0.254334, 1.425831, 0.189619)",
        "(0.254811, 1.413451, 0.187455)",
        "(0.254809, 1.401623, 0.184654)",
        "(0.254524, 1.395927, 0.182884)",
        "(0.253773, 1.384998, 0.178484)",
        "(0.253381, 1.375255, 0.172861)",
        "(0.253358, 1.367241, 0.166151)",
        "(0.253051, 1.360864, 0.158534)",
        "(0.252778, 1.358448, 0.154589)",
        "(0.252298, 1.354819, 0.146616)",
        "(0.252092, 1.352664, 0.137851)",
        "(0.252180, 1.351812, 0.128264)",
        "(0.252161, 1.352385, 0.118536)",
        "(0.252026, 1.353283, 0.113756)",
        "(0.251573, 1.355895, 0.104511)",
        "(0.251131, 1.359811, 0.095819)",
        "(0.250703, 1.364797, 0.087663)",
        "(0.250430, 1.367673, 0.083807)",
        "(0.249993, 1.374267, 0.076754)",
        "(0.249746, 1.382175, 0.070947)",
        "(0.249401, 1.391038, 0.066199)",
        "(0.248643, 1.400532, 0.062247)",
        "(0.248133, 1.405545, 0.060652)",
        "(0.247556, 1.415970, 0.057880)",
        "(0.247444, 1.426829, 0.055658)",
        "(0.247435, 1.437870, 0.054217)",
        "(0.247191, 1.448891, 0.053311)",
        "(0.247059, 1.459917, 0.053081)",
        "(0.247048, 1.465382, 0.053177)",
        "(0.247193, 1.476041, 0.053865)",
        "(0.247429, 1.486114, 0.055277)",
        "(0.247567, 1.495692, 0.057871)",
        "(0.247419, 1.504648, 0.061445)",
        "(0.247159, 1.508865, 0.063527)",
        "(0.246817, 1.516918, 0.068045)",
        "(0.247054, 1.524468, 0.073317)",
        "(0.247662, 1.531372, 0.079233)",
        "(0.247990, 1.537549, 0.085613)",
        "(0.247864, 1.540319, 0.089008)",
        "(0.247462, 1.545335, 0.096044)",
        "(0.247304, 1.549460, 0.103458)",
        "(0.248034, 1.552686, 0.111110)",
        "(0.248861, 1.554731, 0.118773)",
        "(0.249213, 1.555187, 0.122596)",
        "(0.249777, 1.555162, 0.130459)",
        "(0.249921, 1.553882, 0.138661)",
        "(0.250018, 1.550899, 0.147436)"
    ],
    "leftHandPositions": [
        "(0.202208, 1.451981, -0.109002)",
        "(0.202516, 1.456222, -0.105057)",
        "(0.202769, 1.458125, -0.103328)",
        "(0.203496, 1.461481, -0.100396)",
        "(0.204360, 1.464074, -0.097937)",
        "(0.205391, 1.466164, -0.095783)",
        "(0.206430, 1.467775, -0.094384)",
        "(0.207137, 1.468460, -0.093895)",
        "(0.209044, 1.469697, -0.093049)",
        "(0.210994, 1.470379, -0.092260)",
        "(0.212286, 1.470481, -0.091377)",
        "(0.213135, 1.470348, -0.090741)",
        "(0.213662, 1.470268, -0.090546)",
        "(0.214892, 1.469982, -0.090339)",
        "(0.216267, 1.469261, -0.090232)",
        "(0.217880, 1.468074, -0.090503)",
        "(0.218921, 1.467245, -0.090832)",
        "(0.220865, 1.465739, -0.091797)",
        "(0.222244, 1.464002, -0.093117)",
        "(0.223296, 1.462248, -0.094769)",
        "(0.224458, 1.460605, -0.097230)",
        "(0.225731, 1.459000, -0.100187)",
        "(0.226160, 1.458088, -0.101597)",
        "(0.226250, 1.456119, -0.104083)",
        "(0.226090, 1.454659, -0.106479)",
        "(0.225838, 1.454215, -0.109090)",
        "(0.225535, 1.454236, -0.111735)",
        "(0.225527, 1.454269, -0.112937)",
        "(0.225833, 1.454624, -0.114816)",
        "(0.226586, 1.455075, -0.116032)",
        "(0.227812, 1.455530, -0.116670)",
        "(0.229385, 1.455875, -0.116823)",
        "(0.230326, 1.455956, -0.116699)",
        "(0.232325, 1.455902, -0.116173)",
        "(0.234451, 1.455337, -0.114864)",
        "(0.236728, 1.454345, -0.113102)",
        "(0.238834, 1.453228, -0.111478)",
        "(0.239818, 1.452699, -0.110711)",
        "(0.241661, 1.451606, -0.109278)",
        "(0.243276, 1.450396, -0.108022)",
        "(0.244976, 1.449086, -0.107029)",
        "(0.246685, 1.447772, -0.106122)",
        "(0.247406, 1.446995, -0.105618)",
        "(0.248505, 1.445370, -0.104709)",
        "(0.249370, 1.444033, -0.104273)",
        "(0.250053, 1.443214, -0.104283)",
        "(0.250158, 1.443029, -0.104428)",
        "(0.250253, 1.442850, -0.104465)",
        "(0.250406, 1.442566, -0.104604)",
        "(0.250701, 1.442107, -0.104905)",
        "(0.251003, 1.441913, -0.105022)",
        "(0.251284, 1.441677, -0.105005)",
        "(0.251390, 1.441535, -0.104945)",
        "(0.251768, 1.441225, -0.104714)",
        "(0.252521, 1.440997, -0.104479)",
        "(0.253603, 1.440741, -0.104230)",
        "(0.254225, 1.440242, -0.103713)",
        "(0.254377, 1.440028, -0.103405)",
        "(0.254602, 1.439972, -0.102960)",
        "(0.254828, 1.440523, -0.102885)",
        "(0.254916, 1.441630, -0.102914)",
        "(0.254741, 1.443294, -0.102926)",
        "(0.254503, 1.444240, -0.102883)",
        "(0.253956, 1.446548, -0.102639)",
        "(0.253674, 1.449733, -0.102600)",
        "(0.253682, 1.453665, -0.103051)",
        "(0.253736, 1.458035, -0.103619)",
        "(0.253738, 1.460263, -0.103875)",
        "(0.253579, 1.464562, -0.104339)",
        "(0.253057, 1.468838, -0.104829)",
        "(0.252288, 1.473053, -0.105393)",
        "(0.251448, 1.477002, -0.105830)",
        "(0.251009, 1.478930, -0.105972)",
        "(0.250256, 1.482598, -0.106037)",
        "(0.249592, 1.486254, -0.106036)",
        "(0.249311, 1.489910, -0.106043)",
        "(0.249457, 1.493535, -0.106044)",
        "(0.249480, 1.495244, -0.105980)",
        "(0.249214, 1.498400, -0.105787)",
        "(0.248961, 1.501456, -0.105589)",
        "(0.248867, 1.504523, -0.105462)",
        "(0.248913, 1.505984, -0.105471)",
        "(0.249121, 1.508712, -0.105577)",
        "(0.249397, 1.510908, -0.105551)",
        "(0.249257, 1.512376, -0.105265)",
        "(0.249079, 1.513205, -0.104789)",
        "(0.248825, 1.513625, -0.104311)",
        "(0.248574, 1.513636, -0.104064)",
        "(0.247921, 1.513600, -0.103735)",
        "(0.247378, 1.513573, -0.103614)",
        "(0.247043, 1.513609, -0.103561)",
        "(0.246673, 1.513446, -0.103232)",
        "(0.246423, 1.513283, -0.102977)",
        "(0.245793, 1.513027, -0.102557)",
        "(0.245046, 1.512973, -0.102470)",
        "(0.244422, 1.513186, -0.102693)",
        "(0.243919, 1.513737, -0.103250)",
        "(0.243654, 1.514079, -0.103596)",
        "(0.243129, 1.514786, -0.104271)",
        "(0.242660, 1.515682, -0.105088)",
        "(0.242410, 1.516829, -0.106045)",
        "(0.242403, 1.518221, -0.107129)",
        "(0.242446, 1.518963, -0.107664)",
        "(0.242582, 1.520232, -0.108529)",
        "(0.242824, 1.521135, -0.109006)",
        "(0.242949, 1.521304, -0.109018)",
        "(0.243226, 1.521743, -0.109216)",
        "(0.243313, 1.521813, -0.109293)",
        "(0.243381, 1.521970, -0.109565)",
        "(0.243385, 1.521980, -0.109677)",
        "(0.243503, 1.521949, -0.109916)",
        "(0.243497, 1.521713, -0.109796)",
        "(0.243499, 1.521652, -0.109691)",
        "(0.243510, 1.521551, -0.109508)",
        "(0.243662, 1.521586, -0.109383)",
        "(0.243918, 1.521797, -0.109341)",
        "(0.244179, 1.521978, -0.109206)",
        "(0.244279, 1.522015, -0.109113)",
        "(0.244449, 1.521997, -0.108885)",
        "(0.244495, 1.521975, -0.108739)",
        "(0.244386, 1.521990, -0.108850)",
        "(0.244246, 1.522077, -0.109057)",
        "(0.244182, 1.522050, -0.109093)",
        "(0.244159, 1.521985, -0.109017)",
        "(0.244197, 1.521672, -0.108805)",
        "(0.244372, 1.521259, -0.108450)",
        "(0.244480, 1.520976, -0.108172)",
        "(0.244514, 1.520849, -0.108030)",
        "(0.244577, 1.520699, -0.107819)",
        "(0.244667, 1.520680, -0.107713)",
        "(0.244889, 1.520647, -0.107523)",
        "(0.244992, 1.520644, -0.107473)",
        "(0.245084, 1.520635, -0.107435)",
        "(0.245283, 1.520600, -0.107338)",
        "(0.245451, 1.520513, -0.107191)",
        "(0.245611, 1.520353, -0.107033)",
        "(0.245708, 1.520160, -0.106902)",
        "(0.245775, 1.520047, -0.106829)",
        "(0.245916, 1.519807, -0.106711)",
        "(0.246002, 1.519561, -0.106648)",
        "(0.246026, 1.519468, -0.106724)",
        "(0.246025, 1.519444, -0.106850)",
        "(0.246048, 1.519477, -0.106921)",
        "(0.246119, 1.519553, -0.107126)",
        "(0.246322, 1.519752, -0.107652)",
        "(0.246470, 1.519919, -0.108018)",
        "(0.246600, 1.520015, -0.108252)",
        "(0.246739, 1.520056, -0.108394)",
        "(0.246952, 1.520123, -0.108547)",
        "(0.247067, 1.520199, -0.108679)",
        "(0.247237, 1.520239, -0.108825)",
        "(0.247376, 1.520199, -0.108936)",
        "(0.247434, 1.520118, -0.108947)",
        "(0.247448, 1.519867, -0.108818)",
        "(0.247423, 1.519515, -0.108540)",
        "(0.247440, 1.519212, -0.108308)",
        "(0.247500, 1.518886, -0.108129)",
        "(0.247512, 1.518661, -0.108015)",
        "(0.247453, 1.517983, -0.107617)",
        "(0.247297, 1.517132, -0.107044)",
        "(0.247164, 1.516427, -0.106537)",
        "(0.247000, 1.515926, -0.106103)",
        "(0.246907, 1.515780, -0.105870)",
        "(0.246625, 1.515856, -0.105327)",
        "(0.246248, 1.516376, -0.104613)",
        "(0.245895, 1.517479, -0.103663)",
        "(0.245352, 1.519435, -0.102066)",
        "(0.244918, 1.520694, -0.101072)",
        "(0.244130, 1.523814, -0.098969)",
        "(0.243732, 1.528005, -0.096818)",
        "(0.243469, 1.533226, -0.094528)",
        "(0.243102, 1.539377, -0.092356)",
        "(0.242964, 1.542749, -0.091438)",
        "(0.242916, 1.550231, -0.090101)",
        "(0.243165, 1.558251, -0.089212)",
        "(0.243275, 1.566370, -0.088389)",
        "(0.243167, 1.574440, -0.087707)",
        "(0.243065, 1.578447, -0.087499)",
        "(0.243048, 1.586513, -0.087500)",
        "(0.243287, 1.594412, -0.088026)",
        "(0.243507, 1.601818, -0.088745)",
        "(0.243842, 1.608774, -0.089470)",
        "(0.244169, 1.612157, -0.089856)",
        "(0.244996, 1.618752, -0.090964)",
        "(0.245890, 1.625162, -0.092469)",
        "(0.246274, 1.631232, -0.094210)",
        "(0.246548, 1.637097, -0.096306)",
        "(0.246855, 1.640068, -0.097626)",
        "(0.247582, 1.646023, -0.100628)",
        "(0.248271, 1.651828, -0.104358)",
        "(0.248621, 1.657252, -0.108799)",
        "(0.248261, 1.661932, -0.113807)",
        "(0.248003, 1.664082, -0.116481)",
        "(0.247300, 1.667860, -0.122647)",
        "(0.246539, 1.671347, -0.130129)",
        "(0.246255, 1.674430, -0.139111)",
        "(0.246036, 1.676716, -0.148793)",
        "(0.245843, 1.677500, -0.153741)",
        "(0.245333, 1.678203, -0.164009)",
        "(0.245067, 1.678141, -0.174691)",
        "(0.245200, 1.677651, -0.185841)",
        "(0.245363, 1.676597, -0.197063)",
        "(0.245431, 1.675767, -0.202519)",
        "(0.245565, 1.673574, -0.213030)",
        "(0.246045, 1.670571, -0.222751)",
        "(0.246776, 1.666735, -0.231376)",
        "(0.247531, 1.662233, -0.239272)",
        "(0.247909, 1.659840, -0.242959)",
        "(0.248772, 1.654561, -0.249681)",
        "(0.249587, 1.648617, -0.255453)",
        "(0.250195, 1.641559, -0.259992)",
        "(0.250535, 1.633766, -0.263673)",
        "(0.250676, 1.629746, -0.265348)",
        "(0.251021, 1.621691, -0.268460)",
        "(0.251477, 1.613725, -0.271607)",
        "(0.252005, 1.605625, -0.274585)",
        "(0.252676, 1.596897, -0.276764)",
        "(0.252927, 1.592419, -0.277529)",
        "(0.253656, 1.579137, -0.279910)",
        "(0.254313, 1.574833, -0.280774)",
        "(0.255653, 1.566346, -0.282900)",
        "(0.256696, 1.557425, -0.284608)",
        "(0.256889, 1.552527, -0.285093)",
        "(0.257564, 1.542480, -0.285844)",
        "(0.258929, 1.531986, -0.286659)",
        "(0.260660, 1.521390, -0.287695)",
        "(0.261584, 1.510176, -0.287513)",
        "(0.261467, 1.504164, -0.286971)",
        "(0.260663, 1.491417, -0.285223)",
        "(0.260704, 1.479197, -0.283191)",
        "(0.261064, 1.468488, -0.280597)",
        "(0.260098, 1.458734, -0.276783)",
        "(0.259384, 1.453986, -0.274575)",
        "(0.258379, 1.445417, -0.269488)",
        "(0.258250, 1.438553, -0.263797)",
        "(0.258048, 1.432903, -0.257503)",
        "(0.257262, 1.428130, -0.250152)",
        "(0.256757, 1.426085, -0.246237)",
        "(0.255842, 1.422621, -0.238215)",
        "(0.254923, 1.420526, -0.229774)",
        "(0.254080, 1.419181, -0.220969)",
        "(0.253345, 1.418312, -0.211764)",
        "(0.252915, 1.418008, -0.207096)",
        "(0.252016, 1.417992, -0.197736)",
        "(0.251236, 1.418926, -0.188658)",
        "(0.250594, 1.420709, -0.179757)",
        "(0.250267, 1.423101, -0.171108)",
        "(0.250064, 1.424421, -0.166869)",
        "(0.249562, 1.427700, -0.158609)",
        "(0.249095, 1.431646, -0.150684)",
        "(0.248959, 1.436270, -0.143436)",
        "(0.249115, 1.441205, -0.136717)",
        "(0.249131, 1.443712, -0.133440)",
        "(0.248958, 1.448901, -0.127101)",
        "(0.248896, 1.454482, -0.121331)",
        "(0.249062, 1.460499, -0.116311)",
        "(0.249148, 1.466601, -0.111627)",
        "(0.249119, 1.469430, -0.109514)",
        "(0.249151, 1.475232, -0.105638)",
        "(0.249205, 1.481297, -0.102272)",
        "(0.248865, 1.487662, -0.099030)",
        "(0.248322, 1.494142, -0.095783)",
        "(0.248206, 1.497445, -0.094214)",
        "(0.248166, 1.504379, -0.091318)",
        "(0.248137, 1.511594, -0.088391)",
        "(0.247950, 1.518895, -0.085254)",
        "(0.248228, 1.526497, -0.082183)",
        "(0.248451, 1.530390, -0.080770)",
        "(0.248870, 1.538687, -0.078433)",
        "(0.249113, 1.547088, -0.076345)",
        "(0.249541, 1.555326, -0.074093)",
        "(0.249676, 1.559406, -0.072982)",
        "(0.249391, 1.567654, -0.071100)",
        "(0.249007, 1.576323, -0.070546)",
        "(0.248519, 1.585457, -0.071349)",
        "(0.247594, 1.594411, -0.072686)",
        "(0.246316, 1.602913, -0.074409)",
        "(0.245785, 1.607034, -0.075503)",
        "(0.244869, 1.615032, -0.078469)",
        "(0.244346, 1.622503, -0.081999)",
        "(0.244089, 1.629300, -0.086006)",
        "(0.243921, 1.635269, -0.090034)",
        "(0.243903, 1.637984, -0.092053)",
        "(0.243806, 1.642792, -0.096242)",
        "(0.243759, 1.647232, -0.100927)",
        "(0.243760, 1.651305, -0.106218)",
        "(0.243461, 1.654694, -0.111568)",
        "(0.243294, 1.656135, -0.114216)",
        "(0.243150, 1.658471, -0.119572)",
        "(0.243243, 1.660481, -0.125329)",
        "(0.243448, 1.662182, -0.131606)",
        "(0.243757, 1.663220, -0.138028)",
        "(0.243860, 1.663395, -0.141243)",
        "(0.243738, 1.663352, -0.147703)",
        "(0.243261, 1.662931, -0.154557)",
        "(0.242863, 1.662327, -0.162088)",
        "(0.242666, 1.661181, -0.169756)",
        "(0.242645, 1.660321, -0.173559)",
        "(0.242517, 1.657944, -0.181049)",
        "(0.242186, 1.655148, -0.188437)",
        "(0.241868, 1.652378, -0.196144)",
        "(0.242011, 1.649233, -0.203920)",
        "(0.242180, 1.647420, -0.207721)",
        "(0.242457, 1.642917, -0.214896)",
        "(0.242116, 1.637625, -0.221349)",
        "(0.241595, 1.632148, -0.227579)",
        "(0.241720, 1.626703, -0.233943)",
        "(0.241943, 1.623788, -0.237078)",
        "(0.242327, 1.617347, -0.242795)",
        "(0.242426, 1.610085, -0.247655)",
        "(0.242390, 1.602314, -0.252080)",
        "(0.242835, 1.594492, -0.256204)",
        "(0.243056, 1.590542, -0.258120)",
        "(0.243061, 1.582232, -0.261403)",
        "(0.242766, 1.573263, -0.264013)",
        "(0.243130, 1.564188, -0.266312)",
        "(0.243764, 1.555399, -0.268571)",
        "(0.244038, 1.550978, -0.269498)",
        "(0.244218, 1.541750, -0.270625)",
        "(0.244064, 1.532016, -0.270704)",
        "(0.244648, 1.522288, -0.270197)",
        "(0.245339, 1.513324, -0.269558)",
        "(0.245514, 1.508992, -0.269144)",
        "(0.245256, 1.500536, -0.267966)",
        "(0.244839, 1.492121, -0.266315)",
        "(0.244814, 1.484129, -0.264319)",
        "(0.245234, 1.476772, -0.261688)",
        "(0.245344, 1.473185, -0.260176)",
        "(0.245067, 1.466219, -0.256721)",
        "(0.244611, 1.459536, -0.252765)",
        "(0.244492, 1.453601, -0.248420)",
        "(0.244548, 1.448367, -0.243806)",
        "(0.244591, 1.445861, -0.241403)",
        "(0.244512, 1.441452, -0.235997)",
        "(0.244273, 1.437337, -0.230034)",
        "(0.244421, 1.434022, -0.223592)",
        "(0.244822, 1.431555, -0.217139)",
        "(0.244897, 1.430490, -0.213852)",
        "(0.244882, 1.428804, -0.206947)",
        "(0.244986, 1.427407, -0.199337)",
        "(0.245361, 1.426594, -0.191315)",
        "(0.245825, 1.426672, -0.183523)",
        "(0.246015, 1.427058, -0.179721)",
        "(0.246267, 1.428653, -0.172140)",
        "(0.246631, 1.430700, -0.164434)",
        "(0.247418, 1.433562, -0.156697)",
        "(0.248293, 1.436928, -0.149143)",
        "(0.248704, 1.438935, -0.145525)",
        "(0.249503, 1.443403, -0.138566)",
        "(0.250362, 1.448358, -0.131938)",
        "(0.251233, 1.453655, -0.125488)",
        "(0.252178, 1.459399, -0.119483)",
        "(0.252646, 1.462348, -0.116615)",
        "(0.253618, 1.468895, -0.111564)",
        "(0.254284, 1.475726, -0.107034)",
        "(0.254930, 1.482563, -0.102775)",
        "(0.256019, 1.489811, -0.099169)",
        "(0.256530, 1.493573, -0.097538)",
        "(0.257356, 1.501126, -0.094480)",
        "(0.257584, 1.508483, -0.091447)",
        "(0.258380, 1.515878, -0.088804)",
        "(0.259451, 1.523558, -0.086715)",
        "(0.259796, 1.527432, -0.085735)",
        "(0.260051, 1.535027, -0.083919)",
        "(0.259767, 1.542490, -0.082368)",
        "(0.260075, 1.550074, -0.081575)",
        "(0.260829, 1.557751, -0.081448)",
        "(0.261019, 1.561494, -0.081434)",
        "(0.260669, 1.568750, -0.081536)",
        "(0.259805, 1.575877, -0.082065)",
        "(0.259605, 1.583246, -0.083720)",
        "(0.259844, 1.590696, -0.086114)",
        "(0.259830, 1.594346, -0.087414)",
        "(0.259409, 1.601399, -0.090326)",
        "(0.258390, 1.608091, -0.093574)",
        "(0.257647, 1.614514, -0.097340)",
        "(0.257195, 1.621070, -0.101735)",
        "(0.256971, 1.624380, -0.104211)",
        "(0.256407, 1.630904, -0.109400)",
        "(0.255823, 1.636983, -0.114731)",
        "(0.255201, 1.642640, -0.120213)",
        "(0.255032, 1.647997, -0.126087)",
        "(0.255049, 1.650495, -0.129040)",
        "(0.255193, 1.655272, -0.135302)",
        "(0.255634, 1.659457, -0.141774)",
        "(0.256128, 1.663037, -0.148387)",
        "(0.256598, 1.666021, -0.155149)",
        "(0.256850, 1.667305, -0.158628)",
        "(0.257434, 1.669500, -0.165893)",
        "(0.257935, 1.671005, -0.173399)",
        "(0.258239, 1.671764, -0.180969)",
        "(0.258634, 1.671634, -0.188496)",
        "(0.258906, 1.671326, -0.192281)",
        "(0.259485, 1.670227, -0.200042)",
        "(0.260079, 1.668375, -0.208104)",
        "(0.260553, 1.665671, -0.216294)",
        "(0.260854, 1.661870, -0.224348)",
        "(0.261001, 1.659694, -0.228298)",
        "(0.261306, 1.654760, -0.235988)",
        "(0.261167, 1.649218, -0.243719)",
        "(0.260764, 1.643008, -0.251239)",
        "(0.260234, 1.635993, -0.258067)",
        "(0.259941, 1.632271, -0.261176)",
        "(0.259220, 1.624196, -0.266825)",
        "(0.258219, 1.615830, -0.272068)",
        "(0.257414, 1.607380, -0.276746)",
        "(0.256757, 1.598693, -0.280672)",
        "(0.256492, 1.594242, -0.282300)",
        "(0.255874, 1.585293, -0.285132)",
        "(0.255545, 1.576256, -0.287150)",
        "(0.255415, 1.567075, -0.288446)",
        "(0.255263, 1.557802, -0.288895)",
        "(0.255142, 1.553194, -0.288955)",
        "(0.254867, 1.544013, -0.288786)",
        "(0.255081, 1.535040, -0.288150)",
        "(0.255269, 1.526380, -0.287056)",
        "(0.255120, 1.517880, -0.285429)",
        "(0.255099, 1.513673, -0.284450)",
        "(0.255279, 1.505480, -0.282360)",
        "(0.255696, 1.497717, -0.279985)",
        "(0.255787, 1.490027, -0.277213)",
        "(0.255568, 1.482246, -0.273873)",
        "(0.255447, 1.478308, -0.271936)",
        "(0.255184, 1.470531, -0.267624)",
        "(0.255135, 1.463192, -0.262991)",
        "(0.254932, 1.456256, -0.258220)",
        "(0.254523, 1.449415, -0.252723)",
        "(0.254237, 1.446000, -0.249684)",
        "(0.253518, 1.439265, -0.242926)",
        "(0.253072, 1.433076, -0.235721)",
        "(0.252729, 1.427817, -0.228518)",
        "(0.251991, 1.423359, -0.220786)",
        "(0.251471, 1.421285, -0.216699)",
        "(0.250360, 1.417540, -0.207965)",
        "(0.249747, 1.414835, -0.199011)",
        "(0.249446, 1.413275, -0.190130)",
        "(0.248863, 1.412469, -0.181141)",
        "(0.248514, 1.412293, -0.176597)",
        "(0.247855, 1.412767, -0.167549)",
        "(0.247442, 1.414369, -0.158739)",
        "(0.247378, 1.416996, -0.150396)",
        "(0.247433, 1.420607, -0.142512)",
        "(0.247405, 1.422538, -0.138626)",
        "(0.247161, 1.427173, -0.131172)",
        "(0.247227, 1.432372, -0.124158)",
        "(0.247763, 1.438179, -0.117900)",
        "(0.248188, 1.444405, -0.112223)",
        "(0.248465, 1.447647, -0.109617)",
        "(0.248955, 1.454201, -0.104644)",
        "(0.249244, 1.460988, -0.100424)",
        "(0.249268, 1.467918, -0.096719)",
        "(0.249199, 1.475139, -0.093829)",
        "(0.249181, 1.478788, -0.092540)",
        "(0.249102, 1.486013, -0.090166)",
        "(0.249028, 1.492992, -0.087831)",
        "(0.248859, 1.499902, -0.085690)",
        "(0.248684, 1.506935, -0.083821)",
        "(0.248550, 1.510478, -0.083026)",
        "(0.248133, 1.517580, -0.081708)",
        "(0.247916, 1.524576, -0.080332)",
        "(0.247687, 1.531429, -0.078733)",
        "(0.247340, 1.538465, -0.077335)",
        "(0.247078, 1.542177, -0.076885)",
        "(0.246553, 1.549837, -0.076384)",
        "(0.246043, 1.557792, -0.076430)",
        "(0.245420, 1.565865, -0.076656)",
        "(0.244995, 1.573881, -0.077055)",
        "(0.244811, 1.577896, -0.077462)",
        "(0.244215, 1.585848, -0.078450)",
        "(0.243015, 1.593678, -0.079860)",
        "(0.241747, 1.601308, -0.081690)",
        "(0.241156, 1.604973, -0.082825)",
        "(0.240286, 1.611990, -0.085376)",
        "(0.239417, 1.618686, -0.088470)",
        "(0.238170, 1.625002, -0.092195)",
        "(0.236731, 1.630937, -0.096752)",
        "(0.236138, 1.633778, -0.099162)",
        "(0.235109, 1.639061, -0.104390)",
        "(0.234288, 1.643473, -0.110052)",
        "(0.233392, 1.647284, -0.115928)",
        "(0.232418, 1.650499, -0.122162)",
        "(0.231656, 1.653087, -0.128867)",
        "(0.231324, 1.654073, -0.132353)",
        "(0.230493, 1.655542, -0.139394)",
        "(0.229439, 1.656214, -0.146573)",
        "(0.228624, 1.656186, -0.153852)",
        "(0.228293, 1.655838, -0.157530)",
        "(0.227594, 1.654608, -0.164829)",
        "(0.226958, 1.652484, -0.172201)",
        "(0.226246, 1.649650, -0.179712)",
        "(0.225637, 1.646409, -0.187268)",
        "(0.225390, 1.644599, -0.191059)",
        "(0.224914, 1.640330, -0.198744)",
        "(0.224245, 1.635219, -0.206422)",
        "(0.223483, 1.629833, -0.214030)",
        "(0.222771, 1.624092, -0.221432)",
        "(0.222272, 1.617936, -0.228543)",
        "(0.222136, 1.614812, -0.232024)",
        "(0.221929, 1.608411, -0.238812)",
        "(0.221667, 1.601881, -0.245315)",
        "(0.221657, 1.595204, -0.251119)",
        "(0.221911, 1.588322, -0.256174)",
        "(0.222132, 1.584818, -0.258458)",
        "(0.222736, 1.577546, -0.262345)",
        "(0.223459, 1.570096, -0.265542)",
        "(0.223969, 1.562474, -0.268126)",
        "(0.224270, 1.554278, -0.270188)",
        "(0.224358, 1.550301, -0.270930)",
        "(0.224711, 1.542363, -0.271725)",
        "(0.225425, 1.534185, -0.271912)",
        "(0.226149, 1.525673, -0.271957)",
        "(0.226693, 1.516748, -0.271531)",
        "(0.226824, 1.512062, -0.271104)",
        "(0.226972, 1.502126, -0.269668)",
        "(0.227524, 1.492154, -0.267746)",
        "(0.227785, 1.482343, -0.265498)",
        "(0.227611, 1.472482, -0.263030)",
        "(0.227506, 1.467505, -0.261666)",
        "(0.227267, 1.457615, -0.258479)",
        "(0.227021, 1.448352, -0.254519)",
        "(0.226807, 1.439811, -0.250171)",
        "(0.226614, 1.432148, -0.245914)",
        "(0.226441, 1.428578, -0.243799)",
        "(0.226014, 1.422128, -0.239069)",
        "(0.225276, 1.416441, -0.233212)",
        "(0.224475, 1.411192, -0.226382)",
        "(0.224007, 1.406732, -0.219124)",
        "(0.223726, 1.404941, -0.215545)",
        "(0.223050, 1.402032, -0.208315)",
        "(0.222182, 1.400297, -0.200453)",
        "(0.221508, 1.399470, -0.192082)",
        "(0.221242, 1.400006, -0.183572)",
        "(0.221216, 1.400723, -0.179284)",
        "(0.221220, 1.403227, -0.170648)",
        "(0.221112, 1.406842, -0.161993)",
        "(0.221159, 1.411240, -0.153303)",
        "(0.221341, 1.416343, -0.144613)",
        "(0.221435, 1.419033, -0.140304)",
        "(0.221634, 1.424857, -0.131954)",
        "(0.221467, 1.431211, -0.124274)",
        "(0.221084, 1.437881, -0.117085)",
        "(0.220912, 1.441340, -0.113684)",
        "(0.220901, 1.448585, -0.107290)",
        "(0.221125, 1.456414, -0.101753)",
        "(0.221184, 1.464368, -0.096901)",
        "(0.220993, 1.472185, -0.092402)",
        "(0.221053, 1.480169, -0.088551)",
        "(0.221257, 1.484267, -0.086914)",
        "(0.221656, 1.492447, -0.084289)",
        "(0.221651, 1.500440, -0.082165)",
        "(0.221437, 1.508282, -0.080628)",
        "(0.221299, 1.516039, -0.079589)",
        "(0.221391, 1.519860, -0.079251)",
        "(0.221629, 1.527378, -0.078722)",
        "(0.221743, 1.534609, -0.078311)",
        "(0.221539, 1.541600, -0.078195)",
        "(0.221338, 1.545107, -0.078324)",
        "(0.221245, 1.552345, -0.079255)",
        "(0.221446, 1.559754, -0.080927)",
        "(0.221622, 1.566944, -0.082788)",
        "(0.221693, 1.573921, -0.084864)",
        "(0.221834, 1.580849, -0.087303)",
        "(0.221979, 1.584304, -0.088745)",
        "(0.222256, 1.591104, -0.092078)",
        "(0.222013, 1.597235, -0.095737)",
        "(0.221237, 1.602867, -0.099640)",
        "(0.220501, 1.607964, -0.103884)",
        "(0.220391, 1.610239, -0.106216)",
        "(0.220300, 1.614669, -0.111059)",
        "(0.220246, 1.618626, -0.116227)",
        "(0.220169, 1.622029, -0.121784)",
        "(0.220153, 1.624757, -0.127559)",
        "(0.220171, 1.625943, -0.130530)",
        "(0.220246, 1.627906, -0.136806)",
        "(0.220469, 1.629462, -0.143213)",
        "(0.221114, 1.630126, -0.149584)",
        "(0.221667, 1.630126, -0.155875)",
        "(0.221738, 1.629803, -0.159108)",
        "(0.221736, 1.628996, -0.165828)",
        "(0.221657, 1.627785, -0.172720)",
        "(0.221586, 1.625766, -0.179533)",
        "(0.221663, 1.622608, -0.186172)",
        "(0.221717, 1.620817, -0.189454)",
        "(0.221887, 1.616730, -0.196024)",
        "(0.222068, 1.611932, -0.202394)",
        "(0.221964, 1.606440, -0.208386)",
        "(0.221276, 1.600136, -0.214129)",
        "(0.220864, 1.596854, -0.216975)",
        "(0.220523, 1.590035, -0.222429)",
        "(0.220538, 1.582644, -0.227424)",
        "(0.220462, 1.574525, -0.231517)",
        "(0.220267, 1.565730, -0.234804)",
        "(0.220267, 1.561318, -0.236482)",
        "(0.220906, 1.552535, -0.239753)",
        "(0.222204, 1.543993, -0.242864)",
        "(0.223212, 1.535152, -0.245475)",
        "(0.223956, 1.525702, -0.247281)",
        "(0.224400, 1.520848, -0.248070)",
        "(0.225536, 1.510841, -0.249373)",
        "(0.226406, 1.500950, -0.250445)",
        "(0.226323, 1.490682, -0.250845)",
        "(0.226593, 1.480508, -0.251014)",
        "(0.227019, 1.475621, -0.251082)",
        "(0.228097, 1.466508, -0.250816)",
        "(0.228492, 1.457639, -0.249508)",
        "(0.228308, 1.448965, -0.247516)",
        "(0.228845, 1.441140, -0.244913)",
        "(0.229205, 1.437488, -0.243434)",
        "(0.229867, 1.430695, -0.239767)",
        "(0.229877, 1.424514, -0.235478)",
        "(0.230056, 1.418912, -0.230950)",
        "(0.230682, 1.414118, -0.226309)",
        "(0.231114, 1.411934, -0.223914)",
        "(0.231746, 1.407956, -0.218667)",
        "(0.231797, 1.404000, -0.212806)",
        "(0.232071, 1.400245, -0.206903)",
        "(0.232508, 1.397326, -0.201164)",
        "(0.232715, 1.396060, -0.198244)",
        "(0.232773, 1.393846, -0.192021)",
        "(0.232424, 1.391757, -0.185042)",
        "(0.232086, 1.390411, -0.177796)",
        "(0.231991, 1.390284, -0.170514)",
        "(0.231796, 1.390776, -0.166779)",
        "(0.231344, 1.392062, -0.159168)",
        "(0.231061, 1.394430, -0.151391)",
        "(0.231177, 1.397783, -0.143571)",
        "(0.231285, 1.399834, -0.139689)",
        "(0.231325, 1.404190, -0.132002)",
        "(0.231288, 1.409450, -0.124810)",
        "(0.231237, 1.415278, -0.118197)",
        "(0.231287, 1.421605, -0.112131)",
        "(0.231557, 1.428607, -0.106489)",
        "(0.231585, 1.431921, -0.103998)",
        "(0.231459, 1.438812, -0.099473)",
        "(0.231349, 1.446217, -0.095578)",
        "(0.231240, 1.453835, -0.092155)",
        "(0.231082, 1.461553, -0.089051)",
        "(0.231013, 1.465439, -0.087575)",
        "(0.230963, 1.473272, -0.084827)",
        "(0.230882, 1.481006, -0.082385)",
        "(0.230875, 1.488801, -0.080240)",
        "(0.230898, 1.496596, -0.078438)",
        "(0.230827, 1.500467, -0.077640)",
        "(0.230456, 1.508328, -0.076323)",
        "(0.230279, 1.516408, -0.075470)",
        "(0.230253, 1.524424, -0.074793)",
        "(0.229957, 1.532439, -0.074307)",
        "(0.229816, 1.536436, -0.074143)",
        "(0.229504, 1.544469, -0.074098)",
        "(0.229496, 1.552369, -0.074491)",
        "(0.229820, 1.560116, -0.075106)",
        "(0.229859, 1.567545, -0.075911)",
        "(0.229773, 1.571152, -0.076416)",
        "(0.229349, 1.578104, -0.077906)",
        "(0.229086, 1.584698, -0.080077)",
        "(0.228974, 1.590946, -0.082457)",
        "(0.228828, 1.596765, -0.084994)",
        "(0.228758, 1.599537, -0.086353)",
        "(0.228630, 1.604801, -0.089429)",
        "(0.228534, 1.609735, -0.093028)",
        "(0.228487, 1.614315, -0.097013)",
        "(0.228331, 1.618414, -0.101244)",
        "(0.228288, 1.620311, -0.103379)",
        "(0.228326, 1.623764, -0.107866)",
        "(0.228413, 1.626594, -0.112480)",
        "(0.228198, 1.628812, -0.117229)",
        "(0.227770, 1.630415, -0.121955)",
        "(0.227570, 1.631101, -0.124347)",
        "(0.227408, 1.632177, -0.129297)",
        "(0.227513, 1.632446, -0.134146)",
        "(0.227048, 1.632053, -0.138986)",
        "(0.226265, 1.631127, -0.144013)",
        "(0.225886, 1.630594, -0.146692)",
        "(0.225298, 1.629044, -0.152172)",
        "(0.224763, 1.626872, -0.157788)",
        "(0.223952, 1.624152, -0.163481)",
        "(0.223468, 1.622671, -0.166319)",
        "(0.222503, 1.619380, -0.171898)",
        "(0.221862, 1.615665, -0.177385)",
        "(0.221376, 1.611321, -0.182802)",
        "(0.221063, 1.606452, -0.188142)",
        "(0.220915, 1.601222, -0.193554)",
        "(0.220745, 1.598410, -0.196211)",
        "(0.220186, 1.592488, -0.201441)",
        "(0.219570, 1.585830, -0.206405)",
        "(0.219135, 1.578875, -0.211092)",
        "(0.218539, 1.571666, -0.215359)",
        "(0.218180, 1.567806, -0.217287)",
        "(0.217074, 1.560076, -0.221391)",
        "(0.216367, 1.552392, -0.225120)",
        "(0.215743, 1.544701, -0.228307)",
        "(0.215373, 1.540857, -0.229653)",
        "(0.214967, 1.533026, -0.231772)",
        "(0.214730, 1.525368, -0.233564)",
        "(0.214644, 1.517784, -0.234748)",
        "(0.214256, 1.510264, -0.235615)",
        "(0.213748, 1.502779, -0.235414)",
        "(0.213426, 1.499050, -0.235073)",
        "(0.213020, 1.491587, -0.233747)",
        "(0.213445, 1.484569, -0.232046)",
        "(0.213786, 1.478039, -0.229853)",
        "(0.213673, 1.471693, -0.227191)",
        "(0.213695, 1.468567, -0.225802)",
        "(0.213934, 1.462495, -0.222915)",
        "(0.214245, 1.456619, -0.219755)",
        "(0.214515, 1.450686, -0.216005)",
        "(0.214698, 1.444743, -0.211597)",
        "(0.214783, 1.441779, -0.209318)",
        "(0.214956, 1.436076, -0.204581)",
        "(0.214870, 1.431036, -0.199583)",
        "(0.215201, 1.427190, -0.194117)",
        "(0.215689, 1.424104, -0.188157)",
        "(0.215820, 1.423043, -0.184913)",
        "(0.215646, 1.421800, -0.178196)",
        "(0.215073, 1.422346, -0.171185)",
        "(0.214644, 1.424439, -0.164005)",
        "(0.214479, 1.428030, -0.156619)",
        "(0.214343, 1.430246, -0.152855)",
        "(0.214008, 1.435687, -0.145251)",
        "(0.213911, 1.443023, -0.138124)",
        "(0.213925, 1.451173, -0.131658)",
        "(0.213742, 1.460008, -0.125566)",
        "(0.213607, 1.464428, -0.122506)",
        "(0.213394, 1.473715, -0.116670)",
        "(0.213365, 1.483098, -0.111305)",
        "(0.213503, 1.492377, -0.106376)",
        "(0.213568, 1.501510, -0.101939)",
        "(0.213486, 1.506040, -0.099979)",
        "(0.213382, 1.514877, -0.096621)",
        "(0.214198, 1.523516, -0.093704)",
        "(0.215268, 1.531701, -0.091100)",
        "(0.216340, 1.539484, -0.088875)",
        "(0.216755, 1.543211, -0.087923)",
        "(0.217021, 1.550144, -0.086361)",
        "(0.217338, 1.556636, -0.085248)",
        "(0.217645, 1.562773, -0.084645)",
        "(0.217533, 1.568488, -0.084245)",
        "(0.217453, 1.571190, -0.084132)",
        "(0.217568, 1.576433, -0.084180)",
        "(0.217752, 1.581401, -0.084855)",
        "(0.217651, 1.586285, -0.086239)",
        "(0.217329, 1.591202, -0.088619)",
        "(0.217119, 1.593561, -0.090064)",
        "(0.216619, 1.597898, -0.093017)",
        "(0.216435, 1.601755, -0.096592)",
        "(0.216452, 1.605541, -0.100864)",
        "(0.216114, 1.609162, -0.105851)",
        "(0.215797, 1.610853, -0.108506)",
        "(0.214941, 1.613734, -0.114132)",
        "(0.214176, 1.615891, -0.119924)",
        "(0.213661, 1.617602, -0.125927)",
        "(0.213402, 1.618392, -0.129048)",
        "(0.212850, 1.619768, -0.135728)",
        "(0.212076, 1.620777, -0.142835)",
        "(0.211079, 1.621179, -0.149575)",
        "(0.210267, 1.621119, -0.156003)",
        "(0.210054, 1.621029, -0.159304)",
        "(0.210066, 1.620359, -0.166082)",
        "(0.209750, 1.619204, -0.172586)",
        "(0.209262, 1.617513, -0.178838)",
        "(0.208886, 1.615173, -0.184629)",
        "(0.208768, 1.613739, -0.187389)",
        "(0.208681, 1.610525, -0.192774)",
        "(0.208448, 1.606816, -0.198062)",
        "(0.208218, 1.602631, -0.202992)",
        "(0.208329, 1.597739, -0.207317)",
        "(0.208410, 1.592206, -0.210770)",
        "(0.208417, 1.589183, -0.212215)",
        "(0.208020, 1.582989, -0.215040)",
        "(0.207566, 1.576470, -0.217738)",
        "(0.207420, 1.569610, -0.220144)",
        "(0.207465, 1.562234, -0.221649)",
        "(0.207398, 1.558360, -0.222033)",
        "(0.207046, 1.550175, -0.222214)",
        "(0.206887, 1.541772, -0.222456)",
        "(0.207113, 1.533375, -0.222888)",
        "(0.207186, 1.524639, -0.222770)",
        "(0.207135, 1.520022, -0.222304)",
        "(0.207061, 1.510484, -0.220836)",
        "(0.206964, 1.500674, -0.218693)",
        "(0.207113, 1.490982, -0.216254)",
        "(0.207268, 1.481695, -0.213511)",
        "(0.207215, 1.477215, -0.211938)",
        "(0.206816, 1.468473, -0.208484)",
        "(0.206361, 1.460309, -0.204286)",
        "(0.206038, 1.452931, -0.199454)",
        "(0.205904, 1.446574, -0.194001)",
        "(0.205795, 1.443726, -0.191143)",
        "(0.205583, 1.438893, -0.184940)",
        "(0.205363, 1.435172, -0.178235)",
        "(0.205240, 1.432707, -0.170951)",
        "(0.205201, 1.431179, -0.163271)",
        "(0.205263, 1.430767, -0.159315)",
        "(0.205611, 1.430951, -0.151293)",
        "(0.206086, 1.432335, -0.143250)",
        "(0.206384, 1.434536, -0.135120)",
        "(0.206730, 1.437681, -0.126923)",
        "(0.207003, 1.439539, -0.122877)",
        "(0.207553, 1.444054, -0.115178)",
        "(0.207903, 1.449719, -0.108221)",
        "(0.208036, 1.456089, -0.101644)",
        "(0.208011, 1.463130, -0.095382)",
        "(0.207918, 1.466939, -0.092524)",
        "(0.208000, 1.475072, -0.087418)",
        "(0.208372, 1.484156, -0.083267)",
        "(0.208776, 1.493535, -0.079429)",
        "(0.209128, 1.503126, -0.075852)",
        "(0.209155, 1.508011, -0.074275)",
        "(0.209691, 1.518136, -0.071745)",
        "(0.210778, 1.528784, -0.070405)",
        "(0.211668, 1.539194, -0.069369)",
        "(0.212053, 1.549223, -0.068658)",
        "(0.212231, 1.554114, -0.068503)",
        "(0.213013, 1.563920, -0.068884)",
        "(0.214067, 1.573631, -0.070256)",
        "(0.215012, 1.582955, -0.072406)",
        "(0.215854, 1.591619, -0.074852)",
        "(0.216246, 1.595736, -0.076203)",
        "(0.217421, 1.603565, -0.079483)",
        "(0.218815, 1.610883, -0.083717)",
        "(0.219764, 1.617373, -0.088398)",
        "(0.220335, 1.622761, -0.093425)",
        "(0.220598, 1.625078, -0.096022)",
        "(0.221271, 1.628767, -0.101723)",
        "(0.221714, 1.631681, -0.108001)",
        "(0.221939, 1.633726, -0.114820)",
        "(0.222057, 1.634542, -0.118297)",
        "(0.222333, 1.634830, -0.125715)",
        "(0.222685, 1.634071, -0.133141)",
        "(0.222775, 1.632028, -0.140853)",
        "(0.222703, 1.629338, -0.148880)",
        "(0.222897, 1.625623, -0.157098)",
        "(0.222951, 1.623417, -0.161168)",
        "(0.222730, 1.618061, -0.168898)",
        "(0.222302, 1.611960, -0.176030)",
        "(0.222168, 1.605258, -0.182626)",
        "(0.222521, 1.598004, -0.188650)",
        "(0.222716, 1.594182, -0.191407)",
        "(0.222787, 1.586057, -0.196164)",
        "(0.222007, 1.577564, -0.199924)",
        "(0.221111, 1.569128, -0.203206)",
        "(0.220457, 1.560677, -0.205665)",
        "(0.220151, 1.556463, -0.206634)",
        "(0.219287, 1.548104, -0.207566)",
        "(0.218040, 1.539924, -0.207519)",
        "(0.216660, 1.532170, -0.206806)",
        "(0.215448, 1.524814, -0.205870)",
        "(0.215007, 1.521320, -0.205150)",
        "(0.214438, 1.514449, -0.203280)",
        "(0.214121, 1.507570, -0.200414)",
        "(0.213765, 1.500655, -0.197018)",
        "(0.213632, 1.497219, -0.195113)",
        "(0.213376, 1.490514, -0.191365)",
        "(0.212891, 1.484107, -0.187207)",
        "(0.212226, 1.477911, -0.182228)",
        "(0.211583, 1.472093, -0.176686)",
        "(0.210843, 1.467010, -0.170816)",
        "(0.210518, 1.464841, -0.167862)",
        "(0.209819, 1.461582, -0.161880)",
        "(0.209224, 1.459416, -0.155445)",
        "(0.209064, 1.457829, -0.148564)",
        "(0.209378, 1.457125, -0.141524)",
        "(0.209563, 1.457166, -0.138084)",
        "(0.209717, 1.457670, -0.131422)",
        "(0.210043, 1.459319, -0.125137)",
        "(0.210717, 1.461626, -0.119028)",
        "(0.211451, 1.464384, -0.112948)",
        "(0.211889, 1.466020, -0.110004)",
        "(0.212821, 1.469617, -0.104409)",
        "(0.213758, 1.473843, -0.099465)",
        "(0.214646, 1.478487, -0.094933)",
        "(0.215071, 1.480954, -0.092763)",
        "(0.216054, 1.486215, -0.088717)",
        "(0.217219, 1.492019, -0.085195)",
        "(0.218187, 1.498477, -0.082388)",
        "(0.218850, 1.505186, -0.079899)",
        "(0.219244, 1.512221, -0.077751)",
        "(0.219385, 1.515877, -0.076841)",
        "(0.220109, 1.523477, -0.075369)",
        "(0.221108, 1.531626, -0.074539)",
        "(0.221849, 1.539805, -0.073822)",
        "(0.222119, 1.548018, -0.073306)",
        "(0.222138, 1.551877, -0.073286)",
        "(0.222298, 1.559934, -0.073870)",
        "(0.222218, 1.568074, -0.075034)",
        "(0.221509, 1.576025, -0.076330)",
        "(0.220657, 1.583623, -0.077683)",
        "(0.220066, 1.587248, -0.078405)",
        "(0.219322, 1.594256, -0.080219)",
        "(0.218827, 1.600924, -0.082674)",
        "(0.218054, 1.607126, -0.085689)",
        "(0.217621, 1.610095, -0.087405)",
        "(0.217080, 1.615657, -0.091401)",
        "(0.216737, 1.620351, -0.095845)",
        "(0.216279, 1.624416, -0.100654)",
        "(0.215894, 1.628046, -0.106213)",
        "(0.215690, 1.629697, -0.109326)",
        "(0.215406, 1.632638, -0.115834)",
        "(0.215480, 1.634588, -0.122769)",
        "(0.215893, 1.635540, -0.129680)",
        "(0.216317, 1.635700, -0.136957)",
        "(0.216503, 1.635495, -0.140773)",
        "(0.216940, 1.634612, -0.148506)",
        "(0.217536, 1.632584, -0.156315)",
        "(0.218241, 1.629647, -0.163989)",
        "(0.219020, 1.625986, -0.171737)",
        "(0.219427, 1.623895, -0.175568)",
        "(0.220069, 1.619274, -0.182894)",
        "(0.220679, 1.613854, -0.189582)",
        "(0.221714, 1.607623, -0.195644)",
        "(0.222898, 1.600918, -0.201162)",
        "(0.223430, 1.597525, -0.203812)",
        "(0.224088, 1.590651, -0.208960)",
        "(0.224644, 1.583524, -0.213887)",
        "(0.225726, 1.576153, -0.218146)",
        "(0.226778, 1.568537, -0.221636)",
        "(0.227492, 1.560631, -0.224295)",
        "(0.227776, 1.556631, -0.225470)",
        "(0.228480, 1.548946, -0.227795)",
        "(0.229125, 1.541597, -0.229932)",
        "(0.229544, 1.534268, -0.231535)",
        "(0.229733, 1.526826, -0.232264)",
        "(0.229812, 1.523074, -0.232313)",
        "(0.230082, 1.515720, -0.232100)",
        "(0.230106, 1.508690, -0.231227)",
        "(0.229642, 1.501931, -0.230103)",
        "(0.229259, 1.495358, -0.228619)",
        "(0.229176, 1.492144, -0.227584)",
        "(0.228945, 1.485749, -0.224939)",
        "(0.228558, 1.479646, -0.221817)",
        "(0.228272, 1.473984, -0.218681)",
        "(0.228163, 1.468652, -0.215259)",
        "(0.228092, 1.465936, -0.213196)",
        "(0.227761, 1.460325, -0.208558)",
        "(0.227643, 1.454840, -0.203635)",
        "(0.227572, 1.449789, -0.198603)",
        "(0.227272, 1.445095, -0.193464)",
        "(0.227100, 1.442885, -0.190797)",
        "(0.226839, 1.438605, -0.185344)",
        "(0.226772, 1.434918, -0.179734)",
        "(0.226622, 1.431549, -0.174201)",
        "(0.226410, 1.428873, -0.168953)",
        "(0.226234, 1.427802, -0.166438)",
        "(0.226051, 1.425972, -0.161320)",
        "(0.225987, 1.424518, -0.156040)",
        "(0.226049, 1.423628, -0.150661)",
        "(0.226202, 1.423352, -0.145365)",
        "(0.226257, 1.423438, -0.142707)",
        "(0.226286, 1.423890, -0.137437)",
        "(0.226347, 1.425229, -0.132415)",
        "(0.226545, 1.427233, -0.127710)",
        "(0.226753, 1.428698, -0.125473)",
        "(0.227105, 1.431713, -0.120970)",
        "(0.227431, 1.435382, -0.116677)",
        "(0.227720, 1.439502, -0.112500)",
        "(0.227978, 1.444085, -0.108459)",
        "(0.228179, 1.446585, -0.106501)",
        "(0.228574, 1.451752, -0.102734)",
        "(0.228998, 1.457464, -0.099274)",
        "(0.229411, 1.463277, -0.095856)",
        "(0.229955, 1.469235, -0.092456)",
        "(0.230302, 1.472284, -0.090729)",
        "(0.230958, 1.478423, -0.087257)",
        "(0.231360, 1.484653, -0.083886)",
        "(0.231605, 1.491040, -0.080812)",
        "(0.231982, 1.497639, -0.078087)",
        "(0.232172, 1.501018, -0.076818)",
        "(0.232460, 1.507762, -0.074214)",
        "(0.232491, 1.514704, -0.071777)",
        "(0.232290, 1.521787, -0.069522)",
        "(0.232268, 1.529207, -0.067617)",
        "(0.232457, 1.533022, -0.066795)",
        "(0.232875, 1.540805, -0.065373)",
        "(0.233128, 1.548478, -0.063921)",
        "(0.232948, 1.556150, -0.062591)",
        "(0.232863, 1.563883, -0.061504)",
        "(0.233104, 1.567831, -0.061154)",
        "(0.233730, 1.575787, -0.060763)",
        "(0.234087, 1.583493, -0.060461)",
        "(0.234017, 1.590908, -0.060463)",
        "(0.234184, 1.598264, -0.061015)",
        "(0.234491, 1.601960, -0.061609)",
        "(0.235173, 1.609284, -0.063455)",
        "(0.235712, 1.615976, -0.065471)",
        "(0.235960, 1.621966, -0.067549)",
        "(0.236251, 1.627463, -0.070094)",
        "(0.236464, 1.630067, -0.071728)",
        "(0.236756, 1.635093, -0.075418)",
        "(0.236713, 1.639423, -0.079769)",
        "(0.236419, 1.643038, -0.084261)",
        "(0.236151, 1.646066, -0.089070)",
        "(0.236136, 1.648697, -0.094608)",
        "(0.236219, 1.649861, -0.097704)",
        "(0.236342, 1.651961, -0.104057)",
        "(0.236102, 1.653177, -0.110586)",
        "(0.235767, 1.653609, -0.117002)",
        "(0.235705, 1.653393, -0.123659)",
        "(0.235776, 1.653025, -0.127141)",
        "(0.235943, 1.651794, -0.134238)",
        "(0.236068, 1.649471, -0.141424)",
        "(0.235964, 1.646423, -0.148681)",
        "(0.235788, 1.644713, -0.152390)",
        "(0.235410, 1.640880, -0.159984)",
        "(0.235400, 1.636567, -0.167577)",
        "(0.235396, 1.631720, -0.175043)",
        "(0.235024, 1.626050, -0.182469)",
        "(0.234480, 1.620125, -0.189045)",
        "(0.234158, 1.616964, -0.192119)",
        "(0.233821, 1.610266, -0.198255)",
        "(0.233841, 1.603193, -0.204139)",
        "(0.233599, 1.595827, -0.209637)",
        "(0.232905, 1.587842, -0.214762)",
        "(0.232614, 1.583698, -0.217257)",
        "(0.232398, 1.575362, -0.222195)",
        "(0.232182, 1.566734, -0.226833)",
        "(0.231534, 1.557606, -0.231112)",
        "(0.230773, 1.548169, -0.235329)",
        "(0.230584, 1.543398, -0.237432)",
        "(0.230445, 1.533822, -0.241364)",
        "(0.230008, 1.523916, -0.244664)",
        "(0.229007, 1.513178, -0.247155)",
        "(0.228353, 1.501841, -0.248940)",
        "(0.228267, 1.496170, -0.249519)",
        "(0.227868, 1.484833, -0.250174)",
        "(0.227423, 1.473414, -0.250327)",
        "(0.227243, 1.467873, -0.250265)",
        "(0.226850, 1.457201, -0.249863)",
        "(0.226475, 1.446513, -0.248329)",
        "(0.226391, 1.436037, -0.246016)",
        "(0.226480, 1.426330, -0.243200)",
        "(0.226330, 1.417159, -0.239364)",
        "(0.226162, 1.412724, -0.237009)",
        "(0.225677, 1.404202, -0.231804)",
        "(0.225431, 1.396862, -0.225630)",
        "(0.225468, 1.390549, -0.219018)",
        "(0.225474, 1.385574, -0.212180)",
        "(0.225213, 1.381517, -0.204577)",
        "(0.225005, 1.379763, -0.200379)",
        "(0.224582, 1.376610, -0.191709)",
        "(0.224592, 1.374672, -0.182692)",
        "(0.224604, 1.373844, -0.173835)",
        "(0.224449, 1.373997, -0.165105)",
        "(0.224366, 1.374407, -0.160735)",
        "(0.224194, 1.376035, -0.151902)",
        "(0.224036, 1.378419, -0.142930)",
        "(0.223906, 1.381545, -0.134244)",
        "(0.223834, 1.385815, -0.126202)",
        "(0.223694, 1.388348, -0.122466)",
        "(0.223470, 1.393788, -0.115160)",
        "(0.223585, 1.400157, -0.108394)",
        "(0.223756, 1.407205, -0.102231)",
        "(0.223906, 1.414819, -0.096710)",
        "(0.223964, 1.418747, -0.094089)",
        "(0.224174, 1.426627, -0.088852)",
        "(0.224373, 1.434731, -0.084049)",
        "(0.224568, 1.442997, -0.079845)",
        "(0.224613, 1.451399, -0.076175)",
        "(0.224682, 1.455654, -0.074467)",
        "(0.224948, 1.464289, -0.071363)",
        "(0.225465, 1.473057, -0.068690)",
        "(0.226005, 1.482019, -0.066326)",
        "(0.226140, 1.486556, -0.065236)",
        "(0.226249, 1.495609, -0.063139)",
        "(0.226494, 1.504830, -0.061550)",
        "(0.227159, 1.514296, -0.060550)",
        "(0.227874, 1.523554, -0.059712)",
        "(0.228155, 1.528113, -0.059375)",
        "(0.228542, 1.537046, -0.059094)",
        "(0.228761, 1.545726, -0.059922)",
        "(0.229322, 1.554126, -0.061424)",
        "(0.229821, 1.561790, -0.063421)",
        "(0.229938, 1.565332, -0.064563)",
        "(0.229969, 1.572022, -0.067158)",
        "(0.229830, 1.578201, -0.070767)",
        "(0.229729, 1.583995, -0.075018)",
        "(0.229505, 1.589259, -0.079730)",
        "(0.229280, 1.593994, -0.084769)",
        "(0.229081, 1.596250, -0.087450)",
        "(0.228775, 1.600441, -0.093385)",
        "(0.228519, 1.604334, -0.099666)",
        "(0.228352, 1.607549, -0.106236)",
        "(0.228275, 1.608865, -0.109532)",
        "(0.228066, 1.611006, -0.116051)",
        "(0.227695, 1.612598, -0.122578)",
        "(0.227285, 1.613980, -0.129401)",
        "(0.226978, 1.615033, -0.136540)",
        "(0.226874, 1.615363, -0.140124)",
        "(0.226760, 1.615352, -0.147269)",
        "(0.226539, 1.614511, -0.154453)",
        "(0.226090, 1.613553, -0.162084)",
        "(0.225502, 1.612519, -0.170117)",
        "(0.224975, 1.610838, -0.178018)",
        "(0.224874, 1.609687, -0.181926)",
        "(0.224780, 1.607007, -0.189677)",
        "(0.224663, 1.603670, -0.197175)",
        "(0.224438, 1.599666, -0.204243)",
        "(0.224246, 1.597299, -0.207597)",
        "(0.223710, 1.592055, -0.214002)",
        "(0.222865, 1.586467, -0.220092)",
        "(0.221891, 1.580431, -0.225716)",
        "(0.221256, 1.574016, -0.230764)",
        "(0.221021, 1.570660, -0.233088)",
        "(0.220564, 1.563514, -0.237188)",
        "(0.220194, 1.555735, -0.240538)",
        "(0.219970, 1.547997, -0.243623)",
        "(0.219679, 1.540534, -0.246610)",
        "(0.219378, 1.536655, -0.247921)",
        "(0.218708, 1.528324, -0.249845)",
        "(0.218157, 1.519454, -0.250910)",
        "(0.217793, 1.510544, -0.251581)",
        "(0.217827, 1.501743, -0.251902)",
        "(0.217753, 1.497283, -0.251762)",
        "(0.217372, 1.488124, -0.250962)",
        "(0.217189, 1.478775, -0.249204)",
        "(0.217616, 1.469723, -0.246891)",
        "(0.218304, 1.460834, -0.244093)",
        "(0.218511, 1.456432, -0.242474)",
        "(0.218876, 1.447940, -0.239127)",
        "(0.219284, 1.440026, -0.235113)",
        "(0.219580, 1.432350, -0.230408)",
        "(0.219677, 1.424822, -0.224988)",
        "(0.219733, 1.421247, -0.222085)",
        "(0.219818, 1.414521, -0.216255)",
        "(0.219671, 1.408527, -0.209964)",
        "(0.219023, 1.402787, -0.203212)",
        "(0.218494, 1.397506, -0.196139)",
        "(0.218450, 1.395311, -0.192603)",
        "(0.218434, 1.391527, -0.185435)",
        "(0.218239, 1.388357, -0.177841)",
        "(0.218076, 1.385846, -0.169896)",
        "(0.218507, 1.384360, -0.161599)",
        "(0.218813, 1.384053, -0.157662)",
        "(0.219328, 1.384033, -0.149936)",
        "(0.219732, 1.384761, -0.142202)",
        "(0.220322, 1.386209, -0.134602)",
        "(0.220934, 1.388443, -0.127417)",
        "(0.221265, 1.389916, -0.123975)",
        "(0.221991, 1.393414, -0.117240)",
        "(0.222724, 1.397270, -0.110553)",
        "(0.223419, 1.401475, -0.104062)",
        "(0.223979, 1.406230, -0.098203)",
        "(0.224234, 1.408867, -0.095591)",
        "(0.224766, 1.414395, -0.090634)",
        "(0.225392, 1.420318, -0.085877)",
        "(0.226230, 1.426737, -0.081632)",
        "(0.226830, 1.433435, -0.077913)",
        "(0.226989, 1.436918, -0.076242)",
        "(0.227203, 1.444103, -0.073171)",
        "(0.227422, 1.451715, -0.070508)",
        "(0.227821, 1.459658, -0.068016)",
        "(0.228681, 1.468059, -0.065711)",
        "(0.229141, 1.472355, -0.064602)",
        "(0.229835, 1.481151, -0.062500)",
        "(0.230360, 1.490426, -0.060975)",
        "(0.231035, 1.500017, -0.059824)",
        "(0.231566, 1.509511, -0.058698)",
        "(0.231862, 1.514235, -0.058147)",
        "(0.232672, 1.523814, -0.057340)",
        "(0.233105, 1.533449, -0.056939)",
        "(0.232806, 1.543016, -0.057033)",
        "(0.232036, 1.552370, -0.057552)",
        "(0.232319, 1.561445, -0.058556)",
        "(0.232656, 1.565865, -0.059235)",
        "(0.233104, 1.574377, -0.060846)",
        "(0.233158, 1.582106, -0.062659)",
        "(0.233035, 1.589147, -0.064958)",
        "(0.232995, 1.592516, -0.066376)",
        "(0.233166, 1.598948, -0.070107)",
        "(0.233090, 1.604860, -0.074867)",
        "(0.232531, 1.609987, -0.080081)",
        "(0.232171, 1.614221, -0.085924)",
        "(0.232066, 1.615970, -0.089200)",
        "(0.231887, 1.618926, -0.096452)",
        "(0.231675, 1.621070, -0.104742)",
        "(0.231323, 1.622306, -0.113806)",
        "(0.230969, 1.622570, -0.123366)",
        "(0.230715, 1.622340, -0.128254)",
        "(0.229920, 1.620956, -0.138250)",
        "(0.228964, 1.618755, -0.148770)",
        "(0.228257, 1.615994, -0.159491)",
        "(0.227812, 1.612424, -0.169928)",
        "(0.227575, 1.610284, -0.174919)",
        "(0.226970, 1.605415, -0.184420)",
        "(0.226265, 1.599701, -0.193424)",
        "(0.225611, 1.593628, -0.202016)",
        "(0.224804, 1.586867, -0.209470)",
        "(0.224544, 1.583215, -0.212640)",
        "(0.224160, 1.575579, -0.218457)",
        "(0.223783, 1.567376, -0.223176)",
        "(0.223417, 1.558937, -0.227296)",
        "(0.222986, 1.550586, -0.230542)",
        "(0.222700, 1.546492, -0.231934)",
        "(0.222069, 1.538298, -0.234389)",
        "(0.221785, 1.530164, -0.235957)",
        "(0.221768, 1.522002, -0.236803)",
        "(0.221620, 1.513470, -0.236736)",
        "(0.221345, 1.509128, -0.236341)",
        "(0.220908, 1.500618, -0.235136)",
        "(0.220637, 1.492609, -0.233629)",
        "(0.220425, 1.484804, -0.231603)",
        "(0.220149, 1.477152, -0.228847)",
        "(0.219965, 1.473433, -0.227120)",
        "(0.219586, 1.466237, -0.223279)",
        "(0.219493, 1.459434, -0.218894)",
        "(0.219547, 1.453193, -0.214062)",
        "(0.219467, 1.447403, -0.208569)",
        "(0.219427, 1.444590, -0.205547)",
        "(0.219280, 1.439319, -0.198990)",
        "(0.218859, 1.434686, -0.192125)",
        "(0.218747, 1.431049, -0.185369)",
        "(0.218960, 1.428162, -0.178734)",
        "(0.219202, 1.426235, -0.171929)",
        "(0.219179, 1.425493, -0.168453)",
        "(0.219146, 1.424489, -0.161509)",
        "(0.219260, 1.424487, -0.154892)",
        "(0.219488, 1.425444, -0.148605)",
        "(0.219648, 1.426184, -0.145525)",
        "(0.220099, 1.428309, -0.139517)",
        "(0.220803, 1.431113, -0.133724)",
        "(0.221636, 1.434524, -0.128345)",
        "(0.222298, 1.438388, -0.123350)",
        "(0.222897, 1.442706, -0.118617)",
        "(0.223210, 1.444936, -0.116316)",
        "(0.224024, 1.449816, -0.112077)",
        "(0.224965, 1.455034, -0.108204)",
        "(0.225867, 1.460741, -0.104754)",
        "(0.226307, 1.463693, -0.103053)",
        "(0.227102, 1.469856, -0.099791)",
        "(0.227765, 1.476482, -0.096843)",
        "(0.228558, 1.483575, -0.094393)",
        "(0.229728, 1.491214, -0.092439)",
        "(0.230314, 1.495137, -0.091529)",
        "(0.231489, 1.503141, -0.089659)",
        "(0.232746, 1.511358, -0.087845)",
        "(0.234095, 1.519770, -0.086110)",
        "(0.235122, 1.528282, -0.084613)",
        "(0.235611, 1.532588, -0.083951)",
        "(0.236521, 1.541298, -0.082805)",
        "(0.237444, 1.550124, -0.081821)",
        "(0.238879, 1.559030, -0.081184)",
        "(0.240245, 1.567856, -0.080738)",
        "(0.240760, 1.572206, -0.080546)",
        "(0.241387, 1.580680, -0.080186)",
        "(0.241699, 1.588939, -0.080154)",
        "(0.242379, 1.597072, -0.080775)",
        "(0.243005, 1.604765, -0.081697)",
        "(0.243161, 1.608395, -0.082241)",
        "(0.243202, 1.615549, -0.083641)",
        "(0.242711, 1.622321, -0.085910)",
        "(0.242728, 1.628858, -0.089123)",
        "(0.242948, 1.634745, -0.093058)",
        "(0.242846, 1.637274, -0.095143)",
        "(0.242511, 1.641885, -0.099616)",
        "(0.242051, 1.645642, -0.105137)",
        "(0.241817, 1.648642, -0.111759)",
        "(0.242081, 1.650474, -0.118885)",
        "(0.242143, 1.650810, -0.122656)",
        "(0.241891, 1.650246, -0.130405)",
        "(0.241435, 1.648568, -0.138813)",
        "(0.240989, 1.645782, -0.148203)",
        "(0.240046, 1.642130, -0.158346)",
        "(0.239321, 1.639861, -0.163563)",
        "(0.237915, 1.634591, -0.173908)",
        "(0.236835, 1.628438, -0.184026)",
        "(0.235900, 1.621558, -0.193714)",
        "(0.235019, 1.614044, -0.202816)",
        "(0.234463, 1.610168, -0.207268)",
        "(0.233503, 1.602373, -0.215848)",
        "(0.232902, 1.594408, -0.223606)",
        "(0.232393, 1.586128, -0.230324)",
        "(0.231727, 1.577469, -0.235810)",
        "(0.231093, 1.568687, -0.240260)",
        "(0.230821, 1.564305, -0.242102)",
        "(0.230396, 1.555494, -0.245373)",
        "(0.230275, 1.546661, -0.247674)",
        "(0.230142, 1.537811, -0.248870)",
        "(0.230024, 1.533354, -0.249027)",
        "(0.229774, 1.524422, -0.248552)",
        "(0.229575, 1.515563, -0.247107)",
        "(0.229485, 1.506971, -0.245156)",
        "(0.229501, 1.498833, -0.242680)",
        "(0.229425, 1.494873, -0.241071)",
        "(0.229011, 1.486796, -0.237171)",
        "(0.228460, 1.478717, -0.232102)",
        "(0.228089, 1.471083, -0.226556)",
        "(0.227721, 1.464121, -0.220820)",
        "(0.227433, 1.460811, -0.217900)",
        "(0.226900, 1.454487, -0.211674)",
        "(0.226343, 1.448550, -0.204831)",
        "(0.226047, 1.443271, -0.197604)",
        "(0.226135, 1.439056, -0.190545)",
        "(0.226164, 1.435653, -0.183636)",
        "(0.226123, 1.434235, -0.180145)",
        "(0.226115, 1.431797, -0.173022)",
        "(0.226320, 1.430081, -0.165696)",
        "(0.226836, 1.429249, -0.158448)",
        "(0.227206, 1.429269, -0.154976)",
        "(0.227836, 1.429853, -0.148212)",
        "(0.228411, 1.431392, -0.141535)",
        "(0.229158, 1.433566, -0.135035)",
        "(0.230240, 1.436646, -0.128995)",
        "(0.230757, 1.438544, -0.126228)",
        "(0.231623, 1.442771, -0.121096)",
        "(0.232527, 1.447911, -0.116587)",
        "(0.233742, 1.453523, -0.112480)",
        "(0.235023, 1.459583, -0.108777)",
        "(0.235621, 1.462710, -0.107041)",
        "(0.236669, 1.469511, -0.103993)",
        "(0.237541, 1.476712, -0.101213)",
        "(0.238361, 1.484313, -0.098785)",
        "(0.239591, 1.492387, -0.096928)",
        "(0.240172, 1.496572, -0.096174)",
        "(0.240970, 1.505111, -0.094868)",
        "(0.241328, 1.513782, -0.093909)",
        "(0.241500, 1.522611, -0.093419)",
        "(0.242368, 1.531724, -0.093586)",
        "(0.242926, 1.536306, -0.093813)",
        "(0.243877, 1.545253, -0.094448)",
        "(0.244615, 1.553930, -0.095290)",
        "(0.244991, 1.562254, -0.096734)",
        "(0.245715, 1.570184, -0.098773)",
        "(0.246341, 1.573930, -0.100223)",
        "(0.247004, 1.581052, -0.103201)",
        "(0.247146, 1.587417, -0.106306)",
        "(0.247105, 1.593262, -0.109857)",
        "(0.246732, 1.598777, -0.114084)",
        "(0.246583, 1.601404, -0.116521)",
        "(0.246407, 1.606316, -0.121676)",
        "(0.246497, 1.610610, -0.127169)",
        "(0.247023, 1.614205, -0.132897)",
        "(0.247782, 1.617078, -0.138984)",
        "(0.248117, 1.618155, -0.142216)",
        "(0.248458, 1.619673, -0.149008)",
        "(0.248720, 1.620199, -0.156387)",
        "(0.248949, 1.619866, -0.164259)",
        "(0.248812, 1.618054, -0.172303)",
        "(0.248667, 1.616839, -0.176421)",
        "(0.248429, 1.613947, -0.184788)",
        "(0.248307, 1.610117, -0.193433)",
        "(0.248274, 1.605564, -0.202043)",
        "(0.248182, 1.600242, -0.210217)",
        "(0.248108, 1.597058, -0.213868)",
        "(0.247886, 1.590309, -0.220720)",
        "(0.247730, 1.582960, -0.227110)",
        "(0.247563, 1.575513, -0.233475)",
        "(0.247332, 1.568003, -0.239600)",
        "(0.247080, 1.564115, -0.242403)",
        "(0.246621, 1.556019, -0.247443)",
        "(0.246720, 1.547953, -0.251843)",
        "(0.246929, 1.540087, -0.255640)",
        "(0.246741, 1.532105, -0.258727)",
        "(0.246650, 1.528002, -0.259801)",
        "(0.246689, 1.519740, -0.261360)",
        "(0.246802, 1.511570, -0.261933)",
        "(0.246722, 1.503550, -0.261687)",
        "(0.246456, 1.495507, -0.260587)",
        "(0.246373, 1.491452, -0.259604)",
        "(0.246390, 1.483396, -0.257064)",
        "(0.246314, 1.475412, -0.253399)",
        "(0.245719, 1.467269, -0.248518)",
        "(0.244715, 1.459188, -0.242748)",
        "(0.244326, 1.455401, -0.239629)",
        "(0.243748, 1.448473, -0.233158)",
        "(0.242950, 1.442133, -0.226018)",
        "(0.241819, 1.436409, -0.218236)",
        "(0.240441, 1.431480, -0.210087)",
        "(0.239785, 1.429519, -0.205911)",
        "(0.238569, 1.426484, -0.197500)",
        "(0.237716, 1.424631, -0.188860)",
        "(0.237280, 1.424090, -0.180251)",
        "(0.236968, 1.425010, -0.171682)",
        "(0.236811, 1.425740, -0.167360)",
        "(0.236557, 1.428163, -0.158859)",
        "(0.236522, 1.431553, -0.150610)",
        "(0.236899, 1.435814, -0.142545)",
        "(0.237193, 1.438232, -0.138587)",
        "(0.238322, 1.446227, -0.127327)",
        "(0.238770, 1.449318, -0.124035)",
        "(0.239620, 1.455853, -0.117924)",
        "(0.240525, 1.463159, -0.112394)",
        "(0.241224, 1.470125, -0.107506)",
        "(0.242126, 1.477632, -0.103245)",
        "(0.242630, 1.481648, -0.101480)",
        "(0.243596, 1.489849, -0.098169)",
        "(0.244285, 1.498050, -0.095114)",
        "(0.244504, 1.502133, -0.093744)",
        "(0.245690, 1.514729, -0.090728)",
        "(0.246333, 1.518949, -0.090062)",
        "(0.247135, 1.527201, -0.088837)",
        "(0.247353, 1.535323, -0.087947)",
        "(0.247353, 1.543428, -0.087490)",
        "(0.247383, 1.551473, -0.087540)",
        "(0.247396, 1.555477, -0.087852)",
        "(0.247669, 1.563397, -0.088908)",
        "(0.247988, 1.571012, -0.090544)",
        "(0.248047, 1.578163, -0.092686)",
        "(0.247890, 1.581498, -0.093982)",
        "(0.246962, 1.587787, -0.096915)",
        "(0.245957, 1.593545, -0.100921)",
        "(0.245372, 1.598972, -0.105621)",
        "(0.244665, 1.603541, -0.110481)",
        "(0.244018, 1.607336, -0.115553)",
        "(0.243726, 1.609007, -0.118346)",
        "(0.243535, 1.612109, -0.124421)",
        "(0.243676, 1.614626, -0.131016)",
        "(0.244066, 1.616137, -0.137650)",
        "(0.244343, 1.616480, -0.140882)",
        "(0.244824, 1.616079, -0.147276)",
        "(0.245226, 1.614890, -0.153896)",
        "(0.245516, 1.612868, -0.160809)",
        "(0.245468, 1.609884, -0.167762)",
        "(0.245367, 1.607962, -0.171239)",
        "(0.245121, 1.603641, -0.178087)",
        "(0.244762, 1.598200, -0.184444)",
        "(0.244279, 1.591914, -0.190155)",
        "(0.243869, 1.584738, -0.195408)",
        "(0.243763, 1.581037, -0.198023)",
        "(0.243334, 1.573691, -0.203411)",
        "(0.242495, 1.566053, -0.208594)",
        "(0.241619, 1.557716, -0.212872)",
        "(0.240976, 1.548585, -0.215573)",
        "(0.240688, 1.543844, -0.216246)",
        "(0.239974, 1.534433, -0.217186)",
        "(0.239634, 1.525499, -0.217927)",
        "(0.239625, 1.516948, -0.218561)",
        "(0.239332, 1.508126, -0.218258)",
        "(0.239188, 1.503537, -0.217537)",
        "(0.239008, 1.494241, -0.215242)",
        "(0.238971, 1.485032, -0.212161)",
        "(0.238949, 1.476174, -0.208724)",
        "(0.238535, 1.467591, -0.204851)",
        "(0.238148, 1.463385, -0.202671)",
        "(0.237499, 1.455110, -0.197922)",
        "(0.237128, 1.447059, -0.192541)",
        "(0.237118, 1.439419, -0.186744)",
        "(0.236897, 1.432191, -0.180720)",
        "(0.236715, 1.428795, -0.177733)",
        "(0.236457, 1.422439, -0.171780)",
        "(0.236166, 1.416453, -0.165503)",
        "(0.236026, 1.410729, -0.158719)",
        "(0.236142, 1.405754, -0.151711)",
        "(0.236268, 1.403644, -0.148197)",
        "(0.236282, 1.399819, -0.141196)",
        "(0.236147, 1.396630, -0.134185)",
        "(0.236044, 1.394196, -0.127181)",
        "(0.235980, 1.392538, -0.120192)",
        "(0.235978, 1.392138, -0.116829)",
        "(0.236025, 1.391868, -0.110398)",
        "(0.236004, 1.392722, -0.104278)",
        "(0.236076, 1.394292, -0.098348)",
        "(0.236314, 1.397020, -0.092962)",
        "(0.236422, 1.398647, -0.090441)",
        "(0.236561, 1.402603, -0.085861)",
        "(0.236697, 1.407377, -0.081780)",
        "(0.236873, 1.413087, -0.078367)",
        "(0.237250, 1.419652, -0.075704)",
        "(0.237433, 1.423094, -0.074512)",
        "(0.237609, 1.430453, -0.072452)",
        "(0.237636, 1.438306, -0.070682)",
        "(0.237705, 1.446518, -0.069118)",
        "(0.237890, 1.455074, -0.067771)",
        "(0.238015, 1.459440, -0.067192)",
        "(0.238221, 1.468477, -0.066446)",
        "(0.238338, 1.477710, -0.065870)",
        "(0.238379, 1.487000, -0.065329)",
        "(0.238306, 1.496131, -0.064788)",
        "(0.238511, 1.500764, -0.064671)",
        "(0.239142, 1.510052, -0.064573)",
        "(0.239662, 1.519113, -0.064653)",
        "(0.239676, 1.527891, -0.064786)",
        "(0.238944, 1.536264, -0.065023)",
        "(0.239093, 1.544593, -0.065748)",
        "(0.239468, 1.548628, -0.066353)",
        "(0.239986, 1.556445, -0.067449)",
        "(0.240372, 1.563796, -0.068545)",
        "(0.240619, 1.570789, -0.069820)",
        "(0.240790, 1.574162, -0.070724)",
        "(0.241223, 1.580751, -0.073060)",
        "(0.241542, 1.586750, -0.076256)",
        "(0.241730, 1.591859, -0.079566)",
        "(0.241753, 1.596144, -0.083366)",
        "(0.241632, 1.597898, -0.085600)",
        "(0.241208, 1.600795, -0.090694)",
        "(0.240469, 1.602709, -0.096788)",
        "(0.239156, 1.603516, -0.103396)",
        "(0.237889, 1.603512, -0.110829)",
        "(0.237499, 1.603129, -0.114843)",
        "(0.236510, 1.601290, -0.122864)",
        "(0.235288, 1.597861, -0.131095)",
        "(0.233797, 1.593350, -0.139946)",
        "(0.231906, 1.588040, -0.149348)",
        "(0.230930, 1.585024, -0.154123)",
        "(0.229435, 1.578156, -0.162771)",
        "(0.227920, 1.570031, -0.170324)",
        "(0.226087, 1.560747, -0.176417)",
        "(0.224247, 1.551078, -0.182097)",
        "(0.223453, 1.546272, -0.184774)",
        "(0.221803, 1.536602, -0.189603)",
        "(0.219763, 1.526800, -0.193419)",
        "(0.218004, 1.517112, -0.195946)",
        "(0.216378, 1.508106, -0.197428)",
        "(0.215574, 1.504035, -0.197880)",
        "(0.214165, 1.496586, -0.198415)",
        "(0.213204, 1.490591, -0.198346)",
        "(0.212537, 1.485077, -0.197426)",
        "(0.211898, 1.479640, -0.195279)",
        "(0.211607, 1.477035, -0.193811)",
        "(0.211135, 1.472170, -0.190505)",
        "(0.210795, 1.467944, -0.186725)",
        "(0.210335, 1.464319, -0.182259)",
        "(0.209590, 1.461346, -0.177313)",
        "(0.209240, 1.460223, -0.174724)",
        "(0.208630, 1.458551, -0.169659)",
        "(0.208399, 1.457762, -0.164668)",
        "(0.208405, 1.457615, -0.159411)",
        "(0.208418, 1.457921, -0.153964)",
        "(0.208452, 1.458320, -0.151267)",
        "(0.208615, 1.459345, -0.145951)",
        "(0.208893, 1.460590, -0.140583)",
        "(0.209367, 1.462173, -0.135351)",
        "(0.210049, 1.464204, -0.130429)",
        "(0.210471, 1.465404, -0.128137)",
        "(0.211320, 1.467905, -0.123662)",
        "(0.212081, 1.470600, -0.119398)",
        "(0.212857, 1.473565, -0.115490)",
        "(0.213619, 1.476840, -0.111959)",
        "(0.214075, 1.478621, -0.110320)",
        "(0.215004, 1.482278, -0.107155)",
        "(0.215737, 1.486075, -0.104117)",
        "(0.216347, 1.490147, -0.101402)",
        "(0.217031, 1.494598, -0.099032)",
        "(0.217384, 1.496938, -0.097909)",
        "(0.218108, 1.501737, -0.095625)",
        "(0.218903, 1.506688, -0.093421)",
        "(0.219642, 1.511812, -0.091314)",
        "(0.220341, 1.517090, -0.089347)",
        "(0.220737, 1.519805, -0.088433)",
        "(0.221648, 1.525278, -0.086710)",
        "(0.222492, 1.530744, -0.084997)",
        "(0.223332, 1.536057, -0.083245)",
        "(0.224324, 1.541339, -0.081710)",
        "(0.224842, 1.543999, -0.081019)",
        "(0.225733, 1.549204, -0.079589)",
        "(0.226394, 1.554386, -0.078239)",
        "(0.226993, 1.559594, -0.077243)",
        "(0.227731, 1.564878, -0.076791)",
        "(0.228170, 1.567527, -0.076828)",
        "(0.228840, 1.572703, -0.077313)",
        "(0.229029, 1.577509, -0.078755)",
        "(0.228716, 1.581803, -0.080817)",
        "(0.228196, 1.585356, -0.083270)",
        "(0.228006, 1.586884, -0.084771)",
        "(0.227725, 1.589749, -0.088333)",
        "(0.227483, 1.591804, -0.092841)",
        "(0.227153, 1.593096, -0.098040)",
        "(0.226592, 1.593662, -0.104116)",
        "(0.226296, 1.593638, -0.107474)",
        "(0.225628, 1.593177, -0.114441)",
        "(0.224973, 1.592034, -0.121800)",
        "(0.224645, 1.590096, -0.129436)",
        "(0.224506, 1.587447, -0.137203)",
        "(0.224268, 1.585808, -0.141047)",
        "(0.223548, 1.582147, -0.148625)",
        "(0.222938, 1.577680, -0.155910)",
        "(0.222582, 1.572628, -0.162444)",
        "(0.222009, 1.566706, -0.167735)",
        "(0.221579, 1.563377, -0.169843)",
        "(0.220722, 1.556303, -0.173583)",
        "(0.220516, 1.548854, -0.176853)",
        "(0.220613, 1.541209, -0.179471)",
        "(0.220234, 1.533329, -0.180953)",
        "(0.219820, 1.529329, -0.181327)",
        "(0.219001, 1.521394, -0.181857)",
        "(0.218557, 1.513635, -0.182127)",
        "(0.218443, 1.506381, -0.181895)",
        "(0.217800, 1.499284, -0.180989)",
        "(0.217306, 1.495877, -0.180075)",
        "(0.216163, 1.489526, -0.177572)",
        "(0.215022, 1.483727, -0.174447)",
        "(0.214397, 1.478702, -0.170866)",
        "(0.214172, 1.474538, -0.166876)",
        "(0.214200, 1.472756, -0.164625)",
        "(0.214014, 1.469587, -0.159647)",
        "(0.213664, 1.467071, -0.154127)",
        "(0.213641, 1.465435, -0.148420)",
        "(0.214040, 1.464765, -0.142593)",
        "(0.214370, 1.464792, -0.139580)",
        "(0.215205, 1.465315, -0.133510)",
        "(0.216118, 1.466521, -0.127501)",
        "(0.216979, 1.468410, -0.121699)",
        "(0.218014, 1.470901, -0.116130)",
        "(0.218577, 1.472348, -0.113426)",
        "(0.219839, 1.475462, -0.108221)",
        "(0.221283, 1.479153, -0.103544)",
        "(0.222642, 1.482912, -0.099047)",
        "(0.223964, 1.487194, -0.095013)",
        "(0.224526, 1.489484, -0.093103)",
        "(0.225545, 1.494522, -0.089625)",
        "(0.226642, 1.500043, -0.086424)",
        "(0.227663, 1.505985, -0.083369)",
        "(0.228565, 1.512423, -0.080653)",
        "(0.228945, 1.515859, -0.079514)",
        "(0.229385, 1.523017, -0.077522)",
        "(0.229710, 1.530549, -0.075812)",
        "(0.230402, 1.538310, -0.074441)",
        "(0.231143, 1.546085, -0.073345)",
        "(0.231552, 1.549945, -0.072905)",
        "(0.232343, 1.557593, -0.072174)",
        "(0.232976, 1.564998, -0.071764)",
        "(0.233387, 1.572269, -0.072001)",
        "(0.233305, 1.579269, -0.072976)",
        "(0.232990, 1.582594, -0.073716)",
        "(0.232465, 1.588909, -0.075456)",
        "(0.232232, 1.594838, -0.077851)",
        "(0.231977, 1.600300, -0.080875)",
        "(0.231386, 1.605065, -0.084503)",
        "(0.230869, 1.607089, -0.086616)",
        "(0.229788, 1.610629, -0.091253)",
        "(0.229149, 1.613492, -0.096563)",
        "(0.228673, 1.615695, -0.102495)",
        "(0.228282, 1.617144, -0.108885)",
        "(0.228179, 1.617552, -0.112237)",
        "(0.227898, 1.617846, -0.119045)",
        "(0.227758, 1.617275, -0.126033)",
        "(0.227687, 1.616066, -0.133413)",
        "(0.227449, 1.614179, -0.140963)",
        "(0.227370, 1.612977, -0.144812)",
        "(0.227294, 1.610052, -0.152756)",
        "(0.227318, 1.606825, -0.160157)",
        "(0.227341, 1.603109, -0.167351)",
        "(0.227494, 1.598728, -0.173953)",
        "(0.227679, 1.596169, -0.176848)",
        "(0.228196, 1.590509, -0.181913)",
        "(0.228692, 1.584305, -0.186252)",
        "(0.229123, 1.577741, -0.190283)",
        "(0.229591, 1.570969, -0.193996)",
        "(0.229956, 1.567396, -0.195618)",
        "(0.230990, 1.559874, -0.198377)",
        "(0.232042, 1.552035, -0.200315)",
        "(0.232579, 1.543866, -0.201600)",
        "(0.232814, 1.535530, -0.202513)",
        "(0.232975, 1.531393, -0.202829)",
        "(0.233312, 1.523229, -0.202976)",
        "(0.233558, 1.514777, -0.201980)",
        "(0.233504, 1.506255, -0.200040)",
        "(0.233658, 1.498108, -0.197715)",
        "(0.233818, 1.494271, -0.196369)",
        "(0.234036, 1.486764, -0.193084)",
        "(0.233864, 1.479382, -0.188779)",
        "(0.233674, 1.472421, -0.183942)",
        "(0.233793, 1.466353, -0.179016)",
        "(0.234009, 1.463819, -0.176453)",
        "(0.234390, 1.459397, -0.171104)",
        "(0.234591, 1.455754, -0.165402)",
        "(0.234807, 1.453058, -0.159701)",
        "(0.235185, 1.451508, -0.154065)",
        "(0.235492, 1.451127, -0.151227)",
        "(0.236260, 1.450722, -0.145183)",
        "(0.237112, 1.450836, -0.138624)",
        "(0.238010, 1.451592, -0.131995)",
        "(0.238956, 1.453116, -0.125578)",
        "(0.239423, 1.454207, -0.122495)",
        "(0.240404, 1.456823, -0.116455)",
        "(0.241580, 1.460114, -0.110606)",
        "(0.242877, 1.464072, -0.105264)",
        "(0.244280, 1.468745, -0.100489)",
        "(0.244961, 1.471321, -0.098317)",
        "(0.246229, 1.476694, -0.094238)",
        "(0.247319, 1.482479, -0.090673)",
        "(0.248242, 1.488622, -0.087572)",
        "(0.249156, 1.495176, -0.084995)",
        "(0.249584, 1.498586, -0.083847)",
        "(0.250519, 1.505521, -0.081610)",
        "(0.251287, 1.512541, -0.079538)",
        "(0.252087, 1.519771, -0.077852)",
        "(0.252958, 1.527154, -0.076586)",
        "(0.253227, 1.530831, -0.076067)",
        "(0.253515, 1.538104, -0.075255)",
        "(0.253728, 1.545233, -0.074942)",
        "(0.253949, 1.552124, -0.075080)",
        "(0.254087, 1.558627, -0.075726)",
        "(0.253958, 1.561710, -0.076341)",
        "(0.253359, 1.567505, -0.077987)",
        "(0.252395, 1.572808, -0.080232)",
        "(0.251651, 1.577481, -0.083025)",
        "(0.251168, 1.581646, -0.086438)",
        "(0.250891, 1.583517, -0.088427)",
        "(0.250279, 1.586978, -0.092726)",
        "(0.249707, 1.590023, -0.097711)",
        "(0.249399, 1.592489, -0.103277)",
        "(0.249302, 1.594283, -0.109289)",
        "(0.249283, 1.594837, -0.112392)",
        "(0.249267, 1.595438, -0.118639)",
        "(0.249401, 1.595212, -0.124947)",
        "(0.249834, 1.593948, -0.131253)",
        "(0.250291, 1.591767, -0.137682)",
        "(0.250392, 1.590359, -0.140908)",
        "(0.250259, 1.587225, -0.147291)",
        "(0.249984, 1.583550, -0.153415)",
        "(0.249820, 1.579119, -0.159110)",
        "(0.249909, 1.573941, -0.164289)",
        "(0.249967, 1.571157, -0.166708)",
        "(0.249974, 1.565455, -0.171363)",
        "(0.249868, 1.559488, -0.175667)",
        "(0.249804, 1.553183, -0.179501)",
        "(0.249820, 1.546325, -0.182188)",
        "(0.249742, 1.542794, -0.183096)",
        "(0.249368, 1.535584, -0.184302)",
        "(0.248893, 1.528387, -0.185048)",
        "(0.248757, 1.521581, -0.185742)",
        "(0.248636, 1.515061, -0.185958)",
        "(0.248460, 1.511777, -0.185688)",
        "(0.248174, 1.505224, -0.184640)",
        "(0.248142, 1.499048, -0.183292)",
        "(0.248297, 1.493447, -0.181709)",
        "(0.248352, 1.488181, -0.179807)",
        "(0.248280, 1.485530, -0.178616)",
        "(0.248027, 1.480325, -0.175774)",
        "(0.247986, 1.475488, -0.172350)",
        "(0.248068, 1.471045, -0.168422)",
        "(0.248054, 1.467097, -0.163934)",
        "(0.248070, 1.465418, -0.161518)",
        "(0.248086, 1.462465, -0.156477)",
        "(0.248137, 1.460230, -0.151038)",
        "(0.248309, 1.458838, -0.145315)",
        "(0.248503, 1.458096, -0.139270)",
        "(0.248557, 1.458004, -0.136118)",
        "(0.248537, 1.458260, -0.129702)",
        "(0.248513, 1.459229, -0.123157)",
        "(0.248689, 1.461152, -0.116893)",
        "(0.248959, 1.464041, -0.111008)",
        "(0.249147, 1.465848, -0.108184)",
        "(0.249656, 1.469911, -0.102580)",
        "(0.250203, 1.474550, -0.097152)",
        "(0.250826, 1.479795, -0.092213)",
        "(0.251362, 1.485629, -0.087862)",
        "(0.251549, 1.488718, -0.085929)",
        "(0.251784, 1.495065, -0.082386)",
        "(0.252026, 1.501674, -0.079329)",
        "(0.252313, 1.508579, -0.076788)",
        "(0.252603, 1.515644, -0.074733)",
        "(0.252741, 1.519260, -0.073975)",
        "(0.252857, 1.526551, -0.072815)",
        "(0.252458, 1.533554, -0.071939)",
        "(0.252078, 1.540288, -0.071508)",
        "(0.251694, 1.546795, -0.071680)",
        "(0.251522, 1.550015, -0.072013)",
        "(0.251058, 1.556224, -0.072746)",
        "(0.250539, 1.562067, -0.073774)",
        "(0.249908, 1.567483, -0.075339)",
        "(0.249340, 1.572502, -0.077713)",
        "(0.249186, 1.574679, -0.079148)",
        "(0.248663, 1.578880, -0.082387)",
        "(0.248058, 1.582687, -0.086117)",
        "(0.247394, 1.585857, -0.090135)",
        "(0.246601, 1.588357, -0.094652)",
        "(0.246415, 1.589474, -0.097324)",
        "(0.246272, 1.591530, -0.103305)",
        "(0.245952, 1.593037, -0.109947)",
        "(0.245644, 1.593899, -0.117025)",
        "(0.245370, 1.594064, -0.124553)",
        "(0.245321, 1.593833, -0.128459)",
        "(0.245496, 1.592778, -0.136371)",
        "(0.245651, 1.590810, -0.144533)",
        "(0.245724, 1.588071, -0.152909)",
        "(0.245460, 1.584470, -0.161248)",
        "(0.245366, 1.582292, -0.165348)",
        "(0.245498, 1.577374, -0.173325)",
        "(0.245731, 1.571460, -0.180780)",
        "(0.246122, 1.564650, -0.187577)",
        "(0.246280, 1.557104, -0.193723)",
        "(0.246432, 1.553076, -0.196508)",
        "(0.246989, 1.544861, -0.201716)",
        "(0.247447, 1.536411, -0.206362)",
        "(0.247441, 1.527762, -0.210111)",
        "(0.247429, 1.518999, -0.212760)",
        "(0.247655, 1.514614, -0.213673)",
        "(0.248234, 1.505942, -0.214770)",
        "(0.248474, 1.497294, -0.214763)",
        "(0.248504, 1.488955, -0.214089)",
        "(0.248571, 1.481372, -0.212998)",
        "(0.248648, 1.477871, -0.212129)",
        "(0.248829, 1.471095, -0.209736)",
        "(0.248914, 1.464606, -0.206277)",
        "(0.248892, 1.458612, -0.202228)",
        "(0.249363, 1.453370, -0.198097)",
        "(0.249819, 1.451029, -0.196020)",
        "(0.250772, 1.446459, -0.191423)",
        "(0.251507, 1.441763, -0.185833)",
        "(0.252132, 1.437007, -0.179575)",
        "(0.252940, 1.432697, -0.173225)",
        "(0.253360, 1.430858, -0.170056)",
        "(0.253892, 1.427638, -0.163779)",
        "(0.253894, 1.425062, -0.157610)",
        "(0.254015, 1.423316, -0.151481)",
        "(0.254143, 1.422447, -0.145349)",
        "(0.254233, 1.422445, -0.142242)",
        "(0.254369, 1.423060, -0.135761)",
        "(0.254545, 1.424576, -0.128980)",
        "(0.255015, 1.427242, -0.122314)",
        "(0.255728, 1.431127, -0.116179)",
        "(0.256037, 1.433518, -0.113315)",
        "(0.256685, 1.438935, -0.107793)",
        "(0.257439, 1.445201, -0.102561)",
        "(0.258310, 1.452059, -0.097700)",
        "(0.259407, 1.459573, -0.093385)",
        "(0.259981, 1.463605, -0.091499)",
        "(0.260873, 1.471921, -0.087917)",
        "(0.261535, 1.480595, -0.084611)",
        "(0.262319, 1.489650, -0.081820)",
        "(0.263331, 1.498977, -0.079510)",
        "(0.263734, 1.503688, -0.078520)",
        "(0.264169, 1.513182, -0.076768)",
        "(0.264047, 1.522815, -0.075751)",
        "(0.263912, 1.532464, -0.075231)",
        "(0.264234, 1.542101, -0.075603)",
        "(0.264513, 1.546860, -0.076020)",
        "(0.264873, 1.556063, -0.077014)",
        "(0.264710, 1.564757, -0.078358)",
        "(0.264144, 1.573055, -0.080474)",
        "(0.264091, 1.581136, -0.083691)",
        "(0.264056, 1.584918, -0.085543)",
        "(0.263881, 1.591911, -0.089370)",
        "(0.263818, 1.598225, -0.093817)",
        "(0.263586, 1.603905, -0.098966)",
        "(0.263233, 1.608955, -0.104789)",
        "(0.263099, 1.611185, -0.107954)",
        "(0.262851, 1.615152, -0.114442)",
        "(0.262663, 1.618191, -0.121188)",
        "(0.262668, 1.620442, -0.128236)",
        "(0.262717, 1.621908, -0.135594)",
        "(0.262689, 1.622353, -0.139306)",
        "(0.262494, 1.622195, -0.146843)",
        "(0.262267, 1.621025, -0.154271)",
        "(0.262119, 1.618579, -0.161796)",
        "(0.261843, 1.615335, -0.169282)",
        "(0.261612, 1.613262, -0.172922)",
        "(0.261170, 1.608348, -0.179765)",
        "(0.260736, 1.602450, -0.186052)",
        "(0.259767, 1.595150, -0.191339)",
        "(0.258791, 1.587151, -0.196147)",
        "(0.258494, 1.583035, -0.198468)",
        "(0.258165, 1.574363, -0.202530)",
        "(0.257755, 1.565037, -0.205774)",
        "(0.257200, 1.554866, -0.207863)",
        "(0.256661, 1.544627, -0.209337)",
        "(0.256424, 1.539466, -0.209808)",
        "(0.256323, 1.529217, -0.210744)",
        "(0.256600, 1.519182, -0.211506)",
        "(0.256709, 1.509582, -0.211720)",
        "(0.256170, 1.500075, -0.211123)",
        "(0.255774, 1.495357, -0.210520)",
        "(0.255006, 1.486203, -0.208909)",
        "(0.254371, 1.477551, -0.206779)",
        "(0.254026, 1.469620, -0.204269)",
        "(0.253429, 1.462259, -0.201046)",
        "(0.252838, 1.458691, -0.198963)",
        "(0.251637, 1.451772, -0.194093)",
        "(0.250574, 1.445693, -0.188494)",
        "(0.249737, 1.440737, -0.182547)",
        "(0.248947, 1.436772, -0.176152)",
        "(0.248570, 1.435128, -0.172649)",
        "(0.247847, 1.432348, -0.165254)",
        "(0.247263, 1.430492, -0.157479)",
        "(0.246743, 1.429869, -0.149670)",
        "(0.246126, 1.430478, -0.142004)",
        "(0.245922, 1.431301, -0.138251)",
        "(0.245899, 1.433724, -0.130996)",
        "(0.245946, 1.437049, -0.123992)",
        "(0.245933, 1.441334, -0.117392)",
        "(0.246193, 1.446631, -0.111305)",
        "(0.246370, 1.449579, -0.108444)",
        "(0.246764, 1.455764, -0.102857)",
        "(0.247199, 1.462821, -0.097714)",
        "(0.247594, 1.470043, -0.093494)",
        "(0.247954, 1.477641, -0.089708)",
        "(0.248130, 1.481585, -0.087886)",
        "(0.248637, 1.489833, -0.084508)",
        "(0.249364, 1.498537, -0.081795)",
        "(0.250222, 1.507581, -0.079682)",
        "(0.251188, 1.516698, -0.077966)",
        "(0.251653, 1.521271, -0.077305)",
        "(0.252506, 1.530449, -0.076398)",
        "(0.253377, 1.539643, -0.076134)",
        "(0.254316, 1.548671, -0.076396)",
        "(0.254960, 1.557369, -0.077172)",
        "(0.255004, 1.561553, -0.077811)",
        "(0.255242, 1.569719, -0.079504)",
        "(0.255888, 1.577584, -0.082013)",
        "(0.256455, 1.584890, -0.084989)",
        "(0.256804, 1.591481, -0.088348)",
        "(0.257071, 1.594543, -0.090306)",
        "(0.257684, 1.600384, -0.094713)",
        "(0.258395, 1.605684, -0.099854)",
        "(0.258951, 1.610302, -0.105739)",
        "(0.259182, 1.614086, -0.112058)",
        "(0.259271, 1.615625, -0.115420)",
        "(0.259397, 1.618142, -0.122370)",
        "(0.259628, 1.619816, -0.129673)",
        "(0.259930, 1.620502, -0.137318)",
        "(0.260182, 1.619875, -0.144862)",
        "(0.260113, 1.619015, -0.148579)",
        "(0.259655, 1.616614, -0.155953)",
        "(0.259041, 1.613411, -0.163415)",
        "(0.258495, 1.609367, -0.170670)",
        "(0.257907, 1.604360, -0.177465)",
        "(0.257611, 1.601474, -0.180606)",
        "(0.257122, 1.595251, -0.186526)",
        "(0.256823, 1.588369, -0.191816)",
        "(0.256464, 1.580711, -0.196327)",
        "(0.256062, 1.572332, -0.200154)",
        "(0.255923, 1.567944, -0.201801)",
        "(0.255541, 1.558914, -0.204683)",
        "(0.255287, 1.549618, -0.206795)",
        "(0.254959, 1.539847, -0.208019)",
        "(0.254804, 1.529874, -0.208754)",
        "(0.254838, 1.524944, -0.208910)",
        "(0.254876, 1.515209, -0.208728)",
        "(0.254590, 1.505354, -0.207818)",
        "(0.254127, 1.495515, -0.206358)",
        "(0.253941, 1.486083, -0.204654)",
        "(0.254076, 1.481585, -0.203684)",
        "(0.254173, 1.472773, -0.201550)",
        "(0.253847, 1.463995, -0.198668)",
        "(0.253237, 1.455346, -0.194995)",
        "(0.252750, 1.447153, -0.190684)",
        "(0.252633, 1.443383, -0.188358)",
        "(0.252255, 1.436441, -0.183579)",
        "(0.251325, 1.430279, -0.178535)",
        "(0.249953, 1.424932, -0.173121)",
        "(0.248854, 1.420641, -0.167384)",
        "(0.248521, 1.418999, -0.164411)",
        "(0.247938, 1.416340, -0.158146)",
        "(0.247436, 1.414638, -0.151576)",
        "(0.246778, 1.413835, -0.144803)",
        "(0.246084, 1.414014, -0.138137)",
        "(0.245805, 1.414532, -0.134904)",
        "(0.245459, 1.416168, -0.128668)",
        "(0.245486, 1.418688, -0.122585)",
        "(0.245846, 1.421946, -0.116687)",
        "(0.246593, 1.425807, -0.111039)",
        "(0.247005, 1.427931, -0.108368)",
        "(0.247759, 1.432643, -0.103394)",
        "(0.248376, 1.437630, -0.098774)",
        "(0.249013, 1.443215, -0.094835)",
        "(0.249822, 1.449149, -0.091326)",
        "(0.250241, 1.452234, -0.089626)",
        "(0.251060, 1.458565, -0.086180)",
        "(0.251765, 1.465355, -0.083065)",
        "(0.252171, 1.472671, -0.080477)",
        "(0.252511, 1.480434, -0.078343)",
        "(0.252756, 1.484471, -0.077377)",
        "(0.253457, 1.492852, -0.075447)",
        "(0.254244, 1.501523, -0.073605)",
        "(0.254801, 1.510574, -0.072137)",
        "(0.255014, 1.519957, -0.071249)",
        "(0.255132, 1.524723, -0.070983)",
        "(0.255384, 1.534211, -0.070576)",
        "(0.255582, 1.543490, -0.070492)",
        "(0.256221, 1.552653, -0.071069)",
        "(0.256808, 1.561452, -0.072444)",
        "(0.256850, 1.565624, -0.073327)",
        "(0.256480, 1.573573, -0.075543)",
        "(0.255795, 1.580888, -0.078476)",
        "(0.255649, 1.587302, -0.082412)",
        "(0.255680, 1.592886, -0.086689)",
        "(0.255515, 1.595063, -0.089044)",
        "(0.254854, 1.599058, -0.094033)",
        "(0.254044, 1.602360, -0.099725)",
        "(0.253497, 1.604728, -0.106132)",
        "(0.253211, 1.606065, -0.112904)",
        "(0.253092, 1.606288, -0.116408)",
        "(0.252766, 1.606128, -0.123572)",
        "(0.252197, 1.605058, -0.130810)",
        "(0.251296, 1.603213, -0.138033)",
        "(0.250419, 1.600722, -0.145412)",
        "(0.250176, 1.599201, -0.149140)",
        "(0.249880, 1.595754, -0.156360)",
        "(0.249414, 1.591587, -0.162979)",
        "(0.248811, 1.586834, -0.168759)",
        "(0.248199, 1.581531, -0.173706)",
        "(0.248069, 1.578611, -0.175875)",
        "(0.248017, 1.572503, -0.179990)",
        "(0.248028, 1.566086, -0.183560)",
        "(0.248056, 1.559308, -0.186681)",
        "(0.248172, 1.552094, -0.189249)",
        "(0.248170, 1.548334, -0.190381)",
        "(0.248240, 1.540948, -0.192478)",
        "(0.248117, 1.533606, -0.194131)",
        "(0.247624, 1.526253, -0.195190)",
        "(0.246894, 1.518918, -0.195667)",
        "(0.246608, 1.515326, -0.195667)",
        "(0.246400, 1.508206, -0.195361)",
        "(0.246477, 1.501481, -0.194048)",
        "(0.245953, 1.495133, -0.191898)",
        "(0.244942, 1.489224, -0.189748)",
        "(0.244539, 1.486563, -0.188989)",
        "(0.244104, 1.481859, -0.187823)",
        "(0.243867, 1.477568, -0.186362)",
        "(0.243696, 1.473437, -0.183973)",
        "(0.243092, 1.469172, -0.180885)",
        "(0.242774, 1.467163, -0.179316)",
        "(0.242081, 1.463582, -0.176196)",
        "(0.241339, 1.460317, -0.172444)",
        "(0.240679, 1.457539, -0.168059)",
        "(0.240184, 1.455599, -0.163261)",
        "(0.239894, 1.454995, -0.160741)",
        "(0.239432, 1.454418, -0.155626)",
        "(0.238899, 1.454663, -0.150065)",
        "(0.238378, 1.455719, -0.143884)",
        "(0.237739, 1.457637, -0.137255)",
        "(0.237354, 1.458990, -0.133808)",
        "(0.236860, 1.462309, -0.126945)",
        "(0.236781, 1.466507, -0.120350)",
        "(0.236898, 1.471051, -0.113742)",
        "(0.236717, 1.475793, -0.107208)",
        "(0.236514, 1.478325, -0.104091)",
        "(0.236250, 1.483809, -0.098420)",
        "(0.236635, 1.489851, -0.093711)",
        "(0.237000, 1.495817, -0.089493)",
        "(0.236992, 1.501644, -0.085613)",
        "(0.236891, 1.504634, -0.083973)",
        "(0.236594, 1.510709, -0.081005)",
        "(0.236622, 1.516943, -0.078527)",
        "(0.236798, 1.523210, -0.076701)",
        "(0.237119, 1.529506, -0.075446)",
        "(0.237311, 1.532616, -0.074920)",
        "(0.237433, 1.538744, -0.073867)",
        "(0.237736, 1.544860, -0.073035)",
        "(0.238379, 1.550896, -0.072499)",
        "(0.238753, 1.556740, -0.072213)",
        "(0.238749, 1.559619, -0.072077)",
        "(0.238400, 1.565227, -0.071871)",
        "(0.238224, 1.570657, -0.071910)",
        "(0.238619, 1.576051, -0.072524)",
        "(0.238659, 1.581277, -0.073367)",
        "(0.238492, 1.583851, -0.073896)",
        "(0.238241, 1.589096, -0.075437)",
        "(0.238160, 1.594276, -0.077800)",
        "(0.238654, 1.599118, -0.080981)",
        "(0.239188, 1.603037, -0.084448)",
        "(0.239324, 1.604563, -0.086380)",
        "(0.239390, 1.607190, -0.091011)",
        "(0.239117, 1.609029, -0.096835)",
        "(0.238914, 1.609938, -0.103659)",
        "(0.238740, 1.609725, -0.111288)",
        "(0.238668, 1.609054, -0.115321)",
        "(0.238344, 1.606785, -0.123599)",
        "(0.237610, 1.603168, -0.132288)",
        "(0.236606, 1.598322, -0.141255)",
        "(0.235509, 1.592499, -0.150133)",
        "(0.235022, 1.589229, -0.154387)",
        "(0.234374, 1.582232, -0.162583)",
        "(0.234231, 1.574664, -0.170436)",
        "(0.234233, 1.566432, -0.177639)",
        "(0.233940, 1.557817, -0.183936)",
        "(0.233664, 1.553276, -0.186401)",
        "(0.233392, 1.544079, -0.190717)",
        "(0.233270, 1.534673, -0.194098)",
        "(0.233326, 1.525403, -0.196556)",
        "(0.233278, 1.516558, -0.198067)",
        "(0.232976, 1.512230, -0.198380)",
        "(0.232065, 1.503687, -0.198465)",
        "(0.231437, 1.495579, -0.197955)",
        "(0.231108, 1.488121, -0.196885)",
        "(0.230742, 1.481068, -0.194804)",
        "(0.230448, 1.477678, -0.193312)",
        "(0.229894, 1.471037, -0.189840)",
        "(0.229375, 1.464763, -0.185968)",
        "(0.228679, 1.459031, -0.181606)",
        "(0.227980, 1.453968, -0.176713)",
        "(0.227646, 1.451694, -0.174061)",
        "(0.227019, 1.447531, -0.168443)",
        "(0.226360, 1.443981, -0.162239)",
        "(0.225682, 1.441234, -0.155646)",
        "(0.225317, 1.439576, -0.149115)",
        "(0.225318, 1.439257, -0.145933)",
        "(0.225492, 1.439352, -0.139625)",
        "(0.225695, 1.440341, -0.133337)",
        "(0.226079, 1.442112, -0.127149)",
        "(0.226503, 1.444457, -0.121098)",
        "(0.226786, 1.445968, -0.118155)",
        "(0.227597, 1.449397, -0.112421)",
        "(0.228679, 1.453380, -0.106968)",
        "(0.229697, 1.457661, -0.101878)",
        "(0.230596, 1.462245, -0.097133)",
        "(0.230999, 1.464689, -0.094906)",
        "(0.231726, 1.469960, -0.090953)",
        "(0.232589, 1.475553, -0.087528)",
        "(0.233406, 1.481609, -0.084772)",
        "(0.234222, 1.487808, -0.082277)",
        "(0.234651, 1.491021, -0.081255)",
        "(0.235482, 1.497445, -0.079378)",
        "(0.236448, 1.504057, -0.077952)",
        "(0.237444, 1.510850, -0.076987)",
        "(0.238485, 1.517857, -0.076617)",
        "(0.239050, 1.521438, -0.076740)",
        "(0.240178, 1.528565, -0.077296)",
        "(0.241337, 1.535571, -0.078444)",
        "(0.242394, 1.542276, -0.080093)",
        "(0.243325, 1.548526, -0.082160)",
        "(0.243715, 1.551507, -0.083446)",
        "(0.244326, 1.557187, -0.086400)",
        "(0.244635, 1.562479, -0.090087)",
        "(0.244831, 1.567450, -0.094451)",
        "(0.244965, 1.571899, -0.099298)",
        "(0.245065, 1.573809, -0.101856)",
        "(0.245406, 1.577087, -0.107204)",
        "(0.245933, 1.579627, -0.112805)",
        "(0.246183, 1.581438, -0.118756)",
        "(0.246203, 1.582578, -0.125066)",
        "(0.246181, 1.582869, -0.128308)",
        "(0.245920, 1.583025, -0.134762)",
        "(0.245601, 1.582518, -0.141191)",
        "(0.245764, 1.581482, -0.147872)",
        "(0.246055, 1.579897, -0.154701)",
        "(0.246043, 1.578856, -0.158107)",
        "(0.245903, 1.576385, -0.164664)",
        "(0.245998, 1.573243, -0.170798)",
        "(0.246458, 1.569254, -0.176325)",
        "(0.246672, 1.564102, -0.181390)",
        "(0.246625, 1.561410, -0.183610)",
        "(0.246463, 1.555806, -0.187933)",
        "(0.246170, 1.549607, -0.191867)",
        "(0.245904, 1.542803, -0.195335)",
        "(0.245754, 1.535622, -0.198355)",
        "(0.245746, 1.531988, -0.199672)",
        "(0.245472, 1.524591, -0.201835)",
        "(0.244859, 1.516755, -0.203128)",
        "(0.244277, 1.508592, -0.203530)",
        "(0.243882, 1.500496, -0.203301)",
        "(0.243811, 1.496525, -0.202895)",
        "(0.243648, 1.488782, -0.201683)",
        "(0.243396, 1.481222, -0.199899)",
        "(0.243065, 1.473933, -0.197649)",
        "(0.242794, 1.467142, -0.195063)",
        "(0.242777, 1.463973, -0.193644)",
        "(0.242642, 1.457827, -0.190564)",
        "(0.242167, 1.451987, -0.186940)",
        "(0.241397, 1.446550, -0.182634)",
        "(0.240660, 1.441649, -0.177695)",
        "(0.240347, 1.439459, -0.175009)",
        "(0.239867, 1.435520, -0.169352)",
        "(0.239414, 1.432321, -0.163354)",
        "(0.238944, 1.430077, -0.157179)",
        "(0.238710, 1.428460, -0.150998)",
        "(0.238686, 1.427963, -0.147866)",
        "(0.238799, 1.427545, -0.141316)",
        "(0.238976, 1.427632, -0.134371)",
        "(0.239289, 1.428397, -0.127396)",
        "(0.239771, 1.430113, -0.120835)",
        "(0.240078, 1.431365, -0.117741)",
        "(0.240624, 1.434341, -0.111881)",
        "(0.241119, 1.438126, -0.106467)",
        "(0.241727, 1.442733, -0.101506)",
        "(0.242445, 1.447973, -0.096916)",
        "(0.242926, 1.450827, -0.094773)",
        "(0.244015, 1.456876, -0.090793)",
        "(0.244956, 1.463349, -0.087294)",
        "(0.245618, 1.470127, -0.084153)",
        "(0.246057, 1.477172, -0.081422)",
        "(0.246325, 1.480844, -0.080279)",
        "(0.247144, 1.488404, -0.078406)",
        "(0.248108, 1.496146, -0.076933)",
        "(0.249047, 1.503939, -0.075726)",
        "(0.249753, 1.511680, -0.074808)",
        "(0.250030, 1.515546, -0.074546)",
        "(0.250736, 1.523381, -0.074578)",
        "(0.251886, 1.531368, -0.075421)",
        "(0.252942, 1.539048, -0.076750)",
        "(0.253829, 1.546093, -0.078314)",
        "(0.254129, 1.549450, -0.079305)",
        "(0.254688, 1.555878, -0.081495)",
        "(0.255293, 1.561930, -0.084531)",
        "(0.255580, 1.567715, -0.088329)",
        "(0.255582, 1.572917, -0.092547)",
        "(0.255496, 1.575200, -0.094717)",
        "(0.255586, 1.579367, -0.099224)",
        "(0.256036, 1.583118, -0.104269)",
        "(0.256429, 1.586336, -0.109717)",
        "(0.256442, 1.588717, -0.115407)",
        "(0.256307, 1.589467, -0.118278)",
        "(0.255929, 1.590298, -0.123874)",
        "(0.255824, 1.590222, -0.129719)",
        "(0.255565, 1.589696, -0.136025)",
        "(0.255188, 1.588459, -0.142388)",
        "(0.255009, 1.587496, -0.145498)",
        "(0.254526, 1.584931, -0.151376)",
        "(0.253947, 1.581592, -0.156966)",
        "(0.253655, 1.577746, -0.162287)",
        "(0.253502, 1.573144, -0.167213)",
        "(0.253329, 1.570483, -0.169568)",
        "(0.252867, 1.564632, -0.173985)",
        "(0.252155, 1.558206, -0.177941)",
        "(0.251222, 1.551454, -0.181630)",
        "(0.250270, 1.544607, -0.185231)",
        "(0.249881, 1.541176, -0.186918)",
        "(0.249246, 1.534191, -0.189999)",
        "(0.248713, 1.526992, -0.192715)",
        "(0.248137, 1.519499, -0.194555)",
        "(0.247529, 1.511954, -0.195770)",
        "(0.247354, 1.508101, -0.195931)",
        "(0.247231, 1.500407, -0.195793)",
        "(0.247029, 1.492504, -0.194964)",
        "(0.246728, 1.484451, -0.193132)",
        "(0.246408, 1.476756, -0.190524)",
        "(0.246418, 1.473228, -0.188886)",
        "(0.246482, 1.466615, -0.185065)",
        "(0.246959, 1.460535, -0.180363)",
        "(0.247456, 1.455156, -0.175022)",
        "(0.247574, 1.450543, -0.169226)",
        "(0.247453, 1.448830, -0.166172)",
        "(0.247284, 1.446015, -0.160035)",
        "(0.247272, 1.444077, -0.153734)",
        "(0.247482, 1.443051, -0.146963)",
        "(0.247615, 1.442855, -0.139608)",
        "(0.247675, 1.443166, -0.135877)",
        "(0.247738, 1.444552, -0.128688)",
        "(0.247725, 1.446986, -0.121978)",
        "(0.247788, 1.450270, -0.115627)",
        "(0.248086, 1.454161, -0.109580)",
        "(0.248302, 1.456347, -0.106711)",
        "(0.248916, 1.461152, -0.101530)",
        "(0.249501, 1.466439, -0.097084)",
        "(0.250034, 1.471943, -0.093161)",
        "(0.250660, 1.477533, -0.089645)",
        "(0.251006, 1.480405, -0.088092)",
        "(0.251885, 1.486309, -0.085407)",
        "(0.252779, 1.492269, -0.083228)",
        "(0.253427, 1.498023, -0.081361)",
        "(0.253679, 1.503509, -0.079563)",
        "(0.253804, 1.506208, -0.078809)",
        "(0.254145, 1.511707, -0.077766)",
        "(0.254407, 1.517265, -0.077117)",
        "(0.254498, 1.522778, -0.076761)",
        "(0.254498, 1.528139, -0.076687)",
        "(0.254534, 1.530813, -0.076825)",
        "(0.254831, 1.536185, -0.077223)",
        "(0.254793, 1.541490, -0.077782)",
        "(0.254628, 1.546652, -0.078621)",
        "(0.254101, 1.551570, -0.079850)",
        "(0.253803, 1.553965, -0.080681)",
        "(0.253547, 1.558698, -0.082903)",
        "(0.253209, 1.563074, -0.085683)",
        "(0.252559, 1.566936, -0.089097)",
        "(0.251718, 1.569828, -0.092907)",
        "(0.251294, 1.570992, -0.095094)",
        "(0.250811, 1.572928, -0.099859)",
        "(0.250297, 1.574216, -0.105263)",
        "(0.249684, 1.574783, -0.111228)",
        "(0.249252, 1.574677, -0.117890)",
        "(0.248994, 1.574296, -0.121447)",
        "(0.248211, 1.573004, -0.128682)",
        "(0.247101, 1.571092, -0.136068)",
        "(0.246061, 1.568749, -0.143272)",
        "(0.245259, 1.566167, -0.150288)",
        "(0.245045, 1.564759, -0.153693)",
        "(0.244650, 1.561658, -0.160250)",
        "(0.244134, 1.558100, -0.166097)",
        "(0.243925, 1.554180, -0.171298)",
        "(0.244193, 1.550105, -0.175882)",
        "(0.244431, 1.547947, -0.177822)",
        "(0.244746, 1.543346, -0.181313)",
        "(0.244871, 1.538309, -0.184328)",
        "(0.245104, 1.533047, -0.187003)",
        "(0.245506, 1.527613, -0.189223)",
        "(0.245730, 1.524850, -0.190073)",
        "(0.246146, 1.519235, -0.191428)",
        "(0.246541, 1.513375, -0.192353)",
        "(0.247009, 1.507397, -0.192940)",
        "(0.247435, 1.501420, -0.192893)",
        "(0.247552, 1.498411, -0.192614)",
        "(0.247704, 1.492454, -0.191941)",
        "(0.247892, 1.486799, -0.191306)",
        "(0.248012, 1.481519, -0.190759)",
        "(0.247881, 1.476422, -0.189805)",
        "(0.247794, 1.473919, -0.189091)",
        "(0.247813, 1.469161, -0.187300)",
        "(0.248089, 1.464875, -0.185353)",
        "(0.248423, 1.461155, -0.183134)",
        "(0.248622, 1.457973, -0.180446)",
        "(0.248598, 1.456569, -0.178909)",
        "(0.248489, 1.454112, -0.175467)",
        "(0.248456, 1.452282, -0.171535)",
        "(0.248533, 1.451099, -0.167091)",
        "(0.248780, 1.450631, -0.162174)",
        "(0.248985, 1.450707, -0.159583)",
        "(0.249309, 1.451260, -0.154227)",
        "(0.249647, 1.452358, -0.148688)",
        "(0.249936, 1.453943, -0.143046)",
        "(0.250307, 1.456103, -0.137437)",
        "(0.250531, 1.457477, -0.134669)",
        "(0.250973, 1.460584, -0.129213)",
        "(0.251435, 1.464245, -0.123850)",
        "(0.251905, 1.468506, -0.118738)",
        "(0.252354, 1.473440, -0.114010)",
        "(0.252604, 1.476170, -0.111738)",
        "(0.253195, 1.481857, -0.107283)",
        "(0.253686, 1.487838, -0.103057)",
        "(0.254512, 1.494055, -0.099190)",
        "(0.255587, 1.500466, -0.095799)",
        "(0.256038, 1.503718, -0.094209)",
        "(0.256679, 1.510393, -0.091399)",
        "(0.257213, 1.517286, -0.089309)",
        "(0.257906, 1.524140, -0.087748)",
        "(0.258895, 1.530907, -0.086683)",
        "(0.259283, 1.534248, -0.086380)",
        "(0.259765, 1.540867, -0.086276)",
        "(0.259974, 1.547371, -0.086846)",
        "(0.260030, 1.553587, -0.087982)",
        "(0.260502, 1.559422, -0.089508)",
        "(0.260987, 1.562128, -0.090620)",
        "(0.261533, 1.567248, -0.092999)",
        "(0.261738, 1.571916, -0.096065)",
        "(0.261458, 1.575948, -0.099695)",
        "(0.261263, 1.579289, -0.103898)",
        "(0.261269, 1.580693, -0.106308)",
        "(0.261050, 1.583012, -0.111236)",
        "(0.260673, 1.584676, -0.116589)",
        "(0.260246, 1.585602, -0.122332)",
        "(0.259899, 1.585751, -0.128297)",
        "(0.259729, 1.585438, -0.131327)",
        "(0.259168, 1.584247, -0.137359)",
        "(0.258583, 1.582368, -0.143534)",
        "(0.258385, 1.579924, -0.149879)",
        "(0.258245, 1.576689, -0.156124)",
        "(0.258086, 1.574748, -0.159147)",
        "(0.257648, 1.570508, -0.164915)",
        "(0.257464, 1.565502, -0.170287)",
        "(0.257563, 1.560025, -0.175402)",
        "(0.257447, 1.553970, -0.179954)",
        "(0.257234, 1.550872, -0.182132)",
        "(0.256577, 1.544508, -0.186236)",
        "(0.256013, 1.538084, -0.190172)",
        "(0.255671, 1.531536, -0.193729)",
        "(0.255581, 1.524856, -0.196725)",
        "(0.255559, 1.521461, -0.197903)",
        "(0.255308, 1.514636, -0.200058)",
        "(0.254954, 1.507838, -0.201785)",
        "(0.254926, 1.501121, -0.203411)",
        "(0.254861, 1.494405, -0.204625)",
        "(0.254763, 1.491024, -0.204987)",
        "(0.254355, 1.484193, -0.205280)",
        "(0.253768, 1.477311, -0.204863)",
        "(0.253127, 1.470640, -0.203588)",
        "(0.252573, 1.464336, -0.201579)",
        "(0.252257, 1.461365, -0.200320)",
        "(0.251437, 1.455734, -0.197198)",
        "(0.250575, 1.450703, -0.193321)",
        "(0.249768, 1.446174, -0.188600)",
        "(0.248995, 1.442242, -0.183177)",
        "(0.248593, 1.440532, -0.180149)",
        "(0.247866, 1.437609, -0.173730)",
        "(0.247313, 1.435685, -0.166969)",
        "(0.246804, 1.434910, -0.160132)",
        "(0.246501, 1.435163, -0.152965)",
        "(0.246414, 1.435522, -0.149301)",
        "(0.246472, 1.436876, -0.141789)",
        "(0.246685, 1.439026, -0.134246)",
        "(0.246973, 1.441949, -0.126724)",
        "(0.247257, 1.445614, -0.119398)",
        "(0.247448, 1.447726, -0.115859)",
        "(0.247750, 1.452256, -0.109032)",
        "(0.248006, 1.457315, -0.102722)",
        "(0.248192, 1.463001, -0.097111)",
        "(0.248353, 1.469133, -0.092101)",
        "(0.248430, 1.472304, -0.089806)",
        "(0.248596, 1.478996, -0.085410)",
        "(0.248603, 1.485327, -0.081897)",
        "(0.248665, 1.492101, -0.079130)",
        "(0.248974, 1.499235, -0.076972)",
        "(0.249112, 1.502808, -0.075971)",
        "(0.249489, 1.509973, -0.074212)",
        "(0.250036, 1.517169, -0.072940)",
        "(0.250628, 1.524369, -0.072358)",
        "(0.251184, 1.531468, -0.072473)",
        "(0.251376, 1.534939, -0.072827)",
        "(0.251433, 1.541622, -0.073931)",
        "(0.251475, 1.547853, -0.075511)",
        "(0.251662, 1.553931, -0.077751)",
        "(0.251550, 1.559857, -0.080829)",
        "(0.251411, 1.562724, -0.082690)",
        "(0.250933, 1.568280, -0.086907)",
        "(0.250369, 1.573473, -0.091777)",
        "(0.249974, 1.578069, -0.097028)",
        "(0.249602, 1.581933, -0.102426)",
        "(0.249396, 1.583570, -0.105228)",
        "(0.248954, 1.586463, -0.111134)",
        "(0.248556, 1.588797, -0.117528)",
        "(0.248138, 1.590363, -0.124168)",
        "(0.247445, 1.590992, -0.130721)",
        "(0.247105, 1.590933, -0.133993)",
        "(0.246574, 1.590389, -0.140627)",
        "(0.246009, 1.589161, -0.147368)",
        "(0.245283, 1.587305, -0.154141)",
        "(0.244717, 1.584954, -0.160901)",
        "(0.244501, 1.583524, -0.164204)",
        "(0.244176, 1.580055, -0.170580)",
        "(0.244029, 1.575741, -0.176547)",
        "(0.243915, 1.570727, -0.181925)",
        "(0.243759, 1.565205, -0.186714)",
        "(0.243768, 1.562238, -0.188940)",
        "(0.244053, 1.556033, -0.193337)",
        "(0.244254, 1.549443, -0.197523)",
        "(0.244078, 1.542417, -0.201245)",
        "(0.243696, 1.534910, -0.204362)",
        "(0.243530, 1.530929, -0.205679)",
        "(0.243475, 1.522746, -0.207804)",
        "(0.243777, 1.514201, -0.209036)",
        "(0.243538, 1.505114, -0.209323)",
        "(0.242829, 1.495627, -0.208842)",
        "(0.242437, 1.490845, -0.208342)",
        "(0.241697, 1.481343, -0.206759)",
        "(0.240884, 1.471744, -0.204154)",
        "(0.240280, 1.462172, -0.200645)",
        "(0.239568, 1.452923, -0.196092)",
        "(0.239131, 1.448549, -0.193414)",
        "(0.238171, 1.440308, -0.187640)",
        "(0.237266, 1.432885, -0.181381)",
        "(0.236848, 1.426594, -0.174903)",
        "(0.236463, 1.421380, -0.167970)",
        "(0.236111, 1.419163, -0.164280)",
        "(0.235297, 1.415322, -0.156760)",
        "(0.234552, 1.412635, -0.149105)",
        "(0.234072, 1.411118, -0.141495)",
        "(0.233516, 1.410726, -0.133878)",
        "(0.233181, 1.410986, -0.130031)",
        "(0.232618, 1.412230, -0.122294)",
        "(0.232732, 1.414727, -0.114737)",
        "(0.233117, 1.418388, -0.107904)",
        "(0.233442, 1.423350, -0.101876)",
        "(0.233552, 1.426324, -0.099198)",
        "(0.233957, 1.433115, -0.094594)",
        "(0.234461, 1.440854, -0.090917)",
        "(0.235184, 1.449236, -0.087862)",
        "(0.236085, 1.458105, -0.085384)",
        "(0.236569, 1.462652, -0.084395)",
        "(0.237494, 1.471732, -0.082712)",
        "(0.238107, 1.480695, -0.081486)",
        "(0.238433, 1.489552, -0.080593)",
        "(0.238598, 1.498273, -0.080342)",
        "(0.238843, 1.502622, -0.080500)",
        "(0.239438, 1.511321, -0.081364)",
        "(0.239624, 1.519704, -0.082802)",
        "(0.238922, 1.527625, -0.084659)",
        "(0.238123, 1.535172, -0.087058)",
        "(0.238060, 1.538928, -0.088668)",
        "(0.238026, 1.546221, -0.092224)",
        "(0.237649, 1.553008, -0.096206)",
        "(0.236438, 1.559088, -0.100540)",
        "(0.234604, 1.564413, -0.105267)",
        "(0.234095, 1.566816, -0.107903)",
        "(0.233811, 1.571274, -0.113728)",
        "(0.233269, 1.574739, -0.119869)",
        "(0.232268, 1.577023, -0.126230)",
        "(0.231200, 1.578422, -0.133017)",
        "(0.230887, 1.578749, -0.136725)",
        "(0.230589, 1.578989, -0.144584)",
        "(0.230330, 1.578510, -0.152534)",
        "(0.230048, 1.576850, -0.160426)",
        "(0.230016, 1.574034, -0.168080)",
        "(0.230041, 1.572294, -0.171740)",
        "(0.230024, 1.568303, -0.178840)",
        "(0.230022, 1.563330, -0.185339)",
        "(0.230354, 1.557611, -0.191290)",
        "(0.230633, 1.551093, -0.196568)",
        "(0.230608, 1.547524, -0.198956)",
        "(0.230880, 1.540088, -0.203168)",
        "(0.231360, 1.532289, -0.206674)",
        "(0.231995, 1.524189, -0.209568)",
        "(0.232448, 1.515901, -0.212099)",
        "(0.232614, 1.511705, -0.213028)",
        "(0.232759, 1.503192, -0.214459)",
        "(0.232727, 1.494599, -0.215142)",
        "(0.232852, 1.486147, -0.215203)",
        "(0.233450, 1.478070, -0.214532)",
        "(0.233674, 1.474157, -0.213935)",
        "(0.233956, 1.466443, -0.212378)",
        "(0.234254, 1.459045, -0.210490)",
        "(0.234415, 1.451944, -0.208151)",
        "(0.234423, 1.448441, -0.206587)",
        "(0.234607, 1.441537, -0.203199)",
        "(0.234809, 1.435041, -0.199259)",
        "(0.234876, 1.428995, -0.194770)",
        "(0.234925, 1.423460, -0.189917)",
        "(0.235028, 1.418252, -0.184484)",
        "(0.234861, 1.415721, -0.181464)",
        "(0.234533, 1.411121, -0.175130)",
        "(0.234556, 1.407393, -0.168567)",
        "(0.234545, 1.404607, -0.161861)",
        "(0.234744, 1.402987, -0.154927)",
        "(0.234875, 1.402687, -0.151566)",
        "(0.235280, 1.402655, -0.144592)",
        "(0.235664, 1.403635, -0.137435)",
        "(0.236206, 1.405775, -0.130297)",
        "(0.237039, 1.409262, -0.123645)",
        "(0.237540, 1.411530, -0.120461)",
        "(0.238348, 1.416603, -0.114179)",
        "(0.238896, 1.422502, -0.108140)",
        "(0.239283, 1.429246, -0.102758)",
        "(0.239985, 1.436893, -0.098049)",
        "(0.240371, 1.440960, -0.095855)",
        "(0.241162, 1.449205, -0.091699)",
        "(0.241952, 1.457696, -0.088249)",
        "(0.241962, 1.466275, -0.085455)",
        "(0.242130, 1.475108, -0.083256)",
        "(0.242375, 1.479605, -0.082420)",
        "(0.243179, 1.488579, -0.080909)",
        "(0.244029, 1.497513, -0.079845)",
        "(0.244622, 1.506635, -0.079485)",
        "(0.244877, 1.515904, -0.079854)",
        "(0.245130, 1.520495, -0.080302)",
        "(0.245984, 1.529632, -0.081710)",
        "(0.246918, 1.538350, -0.083614)",
        "(0.247609, 1.546565, -0.086022)",
        "(0.247939, 1.554337, -0.089296)",
        "(0.248111, 1.558061, -0.091331)",
        "(0.248757, 1.565148, -0.096029)",
        "(0.249293, 1.571157, -0.101021)",
        "(0.249774, 1.576171, -0.106281)",
        "(0.250237, 1.580467, -0.112154)",
        "(0.250316, 1.582305, -0.115338)",
        "(0.250228, 1.585416, -0.121870)",
        "(0.250039, 1.587580, -0.128586)",
        "(0.249937, 1.588625, -0.135304)",
        "(0.250007, 1.588758, -0.142378)",
        "(0.249929, 1.588476, -0.146086)",
        "(0.249326, 1.587378, -0.153622)",
        "(0.248554, 1.585480, -0.161295)",
        "(0.248027, 1.582545, -0.168719)",
        "(0.247379, 1.578630, -0.175738)",
        "(0.246891, 1.576307, -0.179083)",
        "(0.245723, 1.571246, -0.185593)",
        "(0.244596, 1.565573, -0.191711)",
        "(0.243769, 1.559230, -0.197329)",
        "(0.242817, 1.552337, -0.202165)",
        "(0.242233, 1.548710, -0.204233)",
        "(0.240907, 1.541453, -0.207964)",
        "(0.239677, 1.534639, -0.211123)",
        "(0.238933, 1.528553, -0.213977)",
        "(0.238436, 1.522933, -0.216567)",
        "(0.238258, 1.520230, -0.217680)",
        "(0.237704, 1.514852, -0.219417)",
        "(0.236946, 1.509500, -0.220401)",
        "(0.236346, 1.504233, -0.220941)",
        "(0.235908, 1.499069, -0.220919)",
        "(0.235741, 1.496462, -0.220599)",
        "(0.235497, 1.491162, -0.219483)",
        "(0.235380, 1.485523, -0.217505)",
        "(0.235332, 1.479627, -0.214738)",
        "(0.235314, 1.473626, -0.211170)",
        "(0.235178, 1.470593, -0.209309)",
        "(0.234817, 1.464562, -0.205525)",
        "(0.234641, 1.458671, -0.201416)",
        "(0.234588, 1.453017, -0.196702)",
        "(0.234485, 1.447654, -0.191490)",
        "(0.234493, 1.445203, -0.188763)",
        "(0.234366, 1.440899, -0.183343)",
        "(0.234095, 1.437484, -0.178000)",
        "(0.233986, 1.435187, -0.172940)",
        "(0.234149, 1.434046, -0.168038)",
        "(0.234366, 1.433866, -0.165558)",
        "(0.234758, 1.433804, -0.160443)",
        "(0.235014, 1.434337, -0.155256)",
        "(0.235326, 1.435630, -0.150299)",
        "(0.235860, 1.437762, -0.145742)",
        "(0.236185, 1.439021, -0.143564)",
        "(0.236945, 1.441923, -0.139257)",
        "(0.237810, 1.445077, -0.134887)",
        "(0.238704, 1.448642, -0.130657)",
        "(0.239234, 1.452388, -0.126768)",
        "(0.239399, 1.454401, -0.125006)",
        "(0.239714, 1.458631, -0.121659)",
        "(0.240207, 1.463140, -0.118347)",
        "(0.241053, 1.467908, -0.115045)",
        "(0.241891, 1.472874, -0.112017)",
        "(0.242225, 1.475446, -0.110642)",
        "(0.242628, 1.480755, -0.108105)",
        "(0.242936, 1.486155, -0.105578)",
        "(0.243775, 1.491848, -0.103097)",
        "(0.244858, 1.497725, -0.100644)",
        "(0.245272, 1.500651, -0.099385)",
        "(0.245805, 1.506565, -0.097011)",
        "(0.245844, 1.512619, -0.094778)",
        "(0.246374, 1.518877, -0.092582)",
        "(0.247392, 1.525303, -0.090593)",
        "(0.247803, 1.528507, -0.089650)",
        "(0.248108, 1.534801, -0.088122)",
        "(0.247741, 1.541004, -0.087403)",
        "(0.247585, 1.547193, -0.087594)",
        "(0.247754, 1.553046, -0.088374)",
        "(0.247749, 1.555760, -0.088976)",
        "(0.247458, 1.560847, -0.090541)",
        "(0.246938, 1.565657, -0.092907)",
        "(0.246718, 1.570125, -0.096187)",
        "(0.246887, 1.574006, -0.099719)",
        "(0.246941, 1.575694, -0.101531)",
        "(0.247034, 1.578502, -0.105429)",
        "(0.247031, 1.580731, -0.109885)",
        "(0.246710, 1.582311, -0.114753)",
        "(0.246177, 1.582915, -0.119655)",
        "(0.245924, 1.582705, -0.121992)",
        "(0.245464, 1.581803, -0.126902)",
        "(0.245040, 1.580469, -0.132356)",
        "(0.244516, 1.578742, -0.138229)",
        "(0.243890, 1.576414, -0.144065)",
        "(0.243581, 1.575007, -0.146916)",
        "(0.243290, 1.571956, -0.152544)",
        "(0.243142, 1.568555, -0.158154)",
        "(0.243067, 1.564902, -0.163582)",
        "(0.243099, 1.561039, -0.168526)",
        "(0.243250, 1.558922, -0.170759)",
        "(0.243826, 1.554230, -0.174835)",
        "(0.244443, 1.548815, -0.178535)",
        "(0.244998, 1.543547, -0.182074)",
        "(0.245473, 1.538159, -0.185684)",
        "(0.245679, 1.535336, -0.187367)",
        "(0.246349, 1.529475, -0.190353)",
        "(0.247222, 1.523181, -0.192603)",
        "(0.247891, 1.516505, -0.194036)",
        "(0.248509, 1.509738, -0.194816)",
        "(0.248820, 1.506351, -0.195030)",
        "(0.249462, 1.499612, -0.195047)",
        "(0.250007, 1.492806, -0.194503)",
        "(0.250255, 1.485981, -0.193401)",
        "(0.250661, 1.479253, -0.191664)",
        "(0.250898, 1.475918, -0.190491)",
        "(0.251321, 1.469356, -0.187704)",
        "(0.251490, 1.463020, -0.184384)",
        "(0.251455, 1.456987, -0.180667)",
        "(0.251495, 1.451515, -0.176640)",
        "(0.251518, 1.449008, -0.174446)",
        "(0.251459, 1.444318, -0.169605)",
        "(0.251564, 1.440275, -0.164224)",
        "(0.251720, 1.437056, -0.158536)",
        "(0.251723, 1.434716, -0.152640)",
        "(0.251588, 1.433926, -0.149611)",
        "(0.251432, 1.433053, -0.143503)",
        "(0.251553, 1.433465, -0.137443)",
        "(0.252021, 1.435127, -0.131432)",
        "(0.252820, 1.438076, -0.125583)",
        "(0.253292, 1.440045, -0.122711)",
        "(0.254118, 1.444583, -0.117086)",
        "(0.254850, 1.450045, -0.111767)",
        "(0.255842, 1.456533, -0.107041)",
        "(0.256974, 1.463703, -0.102751)",
        "(0.257574, 1.467478, -0.100744)",
        "(0.258656, 1.475237, -0.097235)",
        "(0.259353, 1.483420, -0.094476)",
        "(0.259629, 1.491856, -0.092248)",
        "(0.259436, 1.500112, -0.090106)",
        "(0.259308, 1.504202, -0.089119)",
        "(0.259605, 1.512541, -0.087533)",
        "(0.260689, 1.521187, -0.086917)",
        "(0.261654, 1.529802, -0.086921)",
        "(0.262107, 1.538195, -0.087339)",
        "(0.262066, 1.542226, -0.087813)",
        "(0.261715, 1.550067, -0.089090)",
        "(0.262252, 1.557742, -0.091265)",
        "(0.263126, 1.565003, -0.094023)",
        "(0.263430, 1.571606, -0.097091)",
        "(0.263265, 1.574580, -0.098741)",
        "(0.262672, 1.580238, -0.102473)",
        "(0.262659, 1.585763, -0.107113)",
        "(0.262889, 1.590808, -0.112213)",
        "(0.262706, 1.594941, -0.117334)",
        "(0.262559, 1.596639, -0.119899)",
        "(0.262401, 1.599681, -0.125393)",
        "(0.262461, 1.602262, -0.131491)",
        "(0.262394, 1.604136, -0.137765)",
        "(0.261968, 1.605185, -0.144073)",
        "(0.261710, 1.605356, -0.147233)",
        "(0.261116, 1.605101, -0.153523)",
        "(0.260526, 1.603990, -0.159786)",
        "(0.259946, 1.602178, -0.166053)",
        "(0.259352, 1.599649, -0.172373)",
        "(0.259147, 1.598099, -0.175521)",
        "(0.258751, 1.594122, -0.181536)",
        "(0.257954, 1.589367, -0.187049)",
        "(0.256980, 1.583643, -0.191944)",
        "(0.255886, 1.577467, -0.196481)",
        "(0.255288, 1.573984, -0.198466)",
        "(0.254124, 1.566852, -0.202180)",
        "(0.252953, 1.559334, -0.205375)",
        "(0.251946, 1.551824, -0.208096)",
        "(0.251157, 1.544327, -0.210225)",
        "(0.250775, 1.540558, -0.210951)",
        "(0.250034, 1.532913, -0.211865)",
        "(0.249139, 1.525339, -0.212245)",
        "(0.248398, 1.517903, -0.212157)",
        "(0.247758, 1.510466, -0.211420)",
        "(0.247448, 1.506796, -0.210701)",
        "(0.246731, 1.499552, -0.208743)",
        "(0.245931, 1.492521, -0.206347)",
        "(0.245254, 1.485768, -0.203749)",
        "(0.244622, 1.479615, -0.200941)",
        "(0.244316, 1.476671, -0.199420)",
        "(0.243740, 1.470841, -0.196190)",
        "(0.243206, 1.465203, -0.192887)",
        "(0.242597, 1.459957, -0.189762)",
        "(0.241842, 1.455343, -0.186890)",
        "(0.241373, 1.453311, -0.185585)",
        "(0.240785, 1.449567, -0.182924)",
        "(0.240550, 1.446468, -0.179878)",
        "(0.240455, 1.443894, -0.176584)",
        "(0.240205, 1.441839, -0.173287)",
        "(0.240024, 1.441000, -0.171490)",
        "(0.239758, 1.439919, -0.167380)",
        "(0.239869, 1.439674, -0.162793)",
        "(0.240042, 1.440177, -0.157903)",
        "(0.240399, 1.441667, -0.152913)",
        "(0.240667, 1.442779, -0.150405)",
        "(0.241161, 1.445292, -0.144951)",
        "(0.241454, 1.448269, -0.138984)",
        "(0.241834, 1.451944, -0.132940)",
        "(0.242125, 1.456330, -0.127038)",
        "(0.242242, 1.458812, -0.124108)",
        "(0.242468, 1.464254, -0.118545)",
        "(0.242887, 1.470418, -0.113505)",
        "(0.243493, 1.477034, -0.108875)",
        "(0.244129, 1.483849, -0.104325)",
        "(0.244380, 1.487364, -0.102124)",
        "(0.244771, 1.494603, -0.098042)",
        "(0.245108, 1.502304, -0.094624)",
        "(0.245729, 1.510434, -0.092036)",
        "(0.246162, 1.518564, -0.089940)",
        "(0.246174, 1.522551, -0.089090)",
        "(0.245977, 1.530473, -0.087792)",
        "(0.245575, 1.538244, -0.087101)",
        "(0.245095, 1.545655, -0.086881)",
        "(0.245089, 1.552591, -0.087256)",
        "(0.245243, 1.555876, -0.087732)",
        "(0.244981, 1.562030, -0.088921)",
        "(0.244131, 1.567794, -0.090662)",
        "(0.243105, 1.573212, -0.093025)",
        "(0.242640, 1.578271, -0.095983)",
        "(0.242674, 1.580683, -0.097792)",
        "(0.242688, 1.584685, -0.101305)",
        "(0.242558, 1.587934, -0.105080)",
        "(0.242271, 1.590562, -0.109307)",
        "(0.242268, 1.592489, -0.113975)",
        "(0.242341, 1.593138, -0.116505)",
        "(0.242422, 1.593900, -0.121792)",
        "(0.242161, 1.593898, -0.127378)",
        "(0.241972, 1.593398, -0.133522)",
        "(0.241975, 1.592121, -0.140038)",
        "(0.241982, 1.591083, -0.143329)",
        "(0.241964, 1.588385, -0.149896)",
        "(0.241610, 1.584803, -0.156453)",
        "(0.241413, 1.580427, -0.163015)",
        "(0.241668, 1.575291, -0.169493)",
        "(0.241894, 1.572395, -0.172575)",
        "(0.242123, 1.566050, -0.178470)",
        "(0.242424, 1.558973, -0.183850)",
        "(0.242685, 1.551350, -0.188421)",
        "(0.242923, 1.543153, -0.192139)",
        "(0.243241, 1.538901, -0.193770)",
        "(0.244248, 1.530421, -0.196820)",
        "(0.245094, 1.521512, -0.198926)",
        "(0.245515, 1.511938, -0.199851)",
        "(0.245977, 1.502236, -0.199997)",
        "(0.246319, 1.497443, -0.199869)",
        "(0.246989, 1.487960, -0.199437)",
        "(0.247735, 1.478363, -0.198490)",
        "(0.248134, 1.468462, -0.196616)",
        "(0.247891, 1.458394, -0.193502)",
        "(0.247574, 1.453337, -0.191553)",
        "(0.247318, 1.443738, -0.187318)",
        "(0.247578, 1.435095, -0.182615)",
        "(0.247155, 1.427022, -0.176952)",
        "(0.246006, 1.419397, -0.169737)",
        "(0.245567, 1.416046, -0.165724)",
        "(0.245210, 1.410335, -0.157602)",
        "(0.245585, 1.406204, -0.149462)",
        "(0.245789, 1.403325, -0.141220)",
        "(0.245651, 1.401454, -0.132725)",
        "(0.245576, 1.401169, -0.128335)",
        "(0.245551, 1.400663, -0.119623)",
        "(0.245726, 1.401901, -0.111290)",
        "(0.245884, 1.404384, -0.103623)",
        "(0.246202, 1.408484, -0.096637)",
        "(0.246439, 1.411066, -0.093337)",
        "(0.247076, 1.416975, -0.087184)",
        "(0.247961, 1.424010, -0.081901)",
        "(0.248776, 1.432017, -0.077562)",
        "(0.249333, 1.440689, -0.073843)",
        "(0.249559, 1.445278, -0.072333)",
        "(0.249992, 1.454751, -0.069917)",
        "(0.250647, 1.464557, -0.068175)",
        "(0.251286, 1.474442, -0.066780)",
        "(0.251570, 1.484300, -0.065610)",
        "(0.251577, 1.489240, -0.065164)",
        "(0.251657, 1.499200, -0.064713)",
        "(0.252440, 1.509361, -0.065084)",
        "(0.253439, 1.519447, -0.065853)",
        "(0.254116, 1.529183, -0.066671)",
        "(0.254168, 1.533788, -0.067032)",
        "(0.254479, 1.542764, -0.068033)",
        "(0.255820, 1.551734, -0.069942)",
        "(0.257106, 1.560379, -0.072566)",
        "(0.258104, 1.568355, -0.075630)",
        "(0.258412, 1.571861, -0.077203)",
        "(0.258665, 1.578165, -0.080396)",
        "(0.259396, 1.583639, -0.084265)",
        "(0.260214, 1.588314, -0.088822)",
        "(0.260354, 1.592043, -0.093665)",
        "(0.260171, 1.593516, -0.096316)",
        "(0.259455, 1.595872, -0.102116)",
        "(0.258936, 1.597479, -0.108741)",
        "(0.258616, 1.598254, -0.115602)",
        "(0.258218, 1.597662, -0.122400)",
        "(0.258029, 1.596990, -0.125802)",
        "(0.257694, 1.594828, -0.132577)",
        "(0.257256, 1.591449, -0.139321)",
        "(0.256796, 1.587220, -0.146162)",
        "(0.256447, 1.582191, -0.153045)",
        "(0.256213, 1.579235, -0.156442)",
        "(0.255605, 1.572552, -0.163073)",
        "(0.254727, 1.564831, -0.169126)",
        "(0.253537, 1.556492, -0.174574)",
        "(0.252591, 1.547435, -0.179255)",
        "(0.252281, 1.542738, -0.181396)",
        "(0.251941, 1.532755, -0.184814)",
        "(0.251330, 1.522483, -0.187530)",
        "(0.250345, 1.511894, -0.189242)",
        "(0.249352, 1.501572, -0.190514)",
        "(0.248890, 1.496490, -0.190671)",
        "(0.248101, 1.486311, -0.190090)",
        "(0.247650, 1.476274, -0.188514)",
        "(0.247436, 1.466695, -0.186651)",
        "(0.247011, 1.457853, -0.183985)",
        "(0.246670, 1.453693, -0.182295)",
        "(0.245829, 1.445697, -0.178503)",
        "(0.245077, 1.438367, -0.173989)",
        "(0.244607, 1.432049, -0.168623)",
        "(0.244173, 1.426645, -0.162429)",
        "(0.243951, 1.424341, -0.159036)",
        "(0.243559, 1.420511, -0.152066)",
        "(0.243133, 1.418043, -0.144836)",
        "(0.243004, 1.417127, -0.137570)",
        "(0.243165, 1.417751, -0.130336)",
        "(0.243355, 1.418675, -0.126763)",
        "(0.243872, 1.421426, -0.119853)",
        "(0.244478, 1.425539, -0.113502)",
        "(0.244899, 1.430935, -0.107763)",
        "(0.245620, 1.437528, -0.102618)",
        "(0.246087, 1.441175, -0.100172)",
        "(0.247245, 1.448917, -0.095468)",
        "(0.248604, 1.457156, -0.091180)",
        "(0.249595, 1.465667, -0.087356)",
        "(0.250031, 1.474441, -0.084071)",
        "(0.250192, 1.479000, -0.082713)",
        "(0.251077, 1.488509, -0.080528)",
        "(0.252671, 1.498361, -0.079039)",
        "(0.254170, 1.508064, -0.077849)",
        "(0.255269, 1.517602, -0.077197)",
        "(0.255634, 1.522309, -0.077132)",
        "(0.256459, 1.531774, -0.077546)",
        "(0.257751, 1.541053, -0.078835)",
        "(0.259129, 1.549729, -0.080784)",
        "(0.260352, 1.557474, -0.083300)",
        "(0.260716, 1.561121, -0.084925)",
        "(0.261279, 1.568004, -0.088833)",
        "(0.262008, 1.574279, -0.093693)",
        "(0.262570, 1.579509, -0.098969)",
        "(0.262928, 1.583523, -0.104554)",
        "(0.263083, 1.585071, -0.107649)",
        "(0.263556, 1.587532, -0.114360)",
        "(0.263900, 1.589092, -0.121793)",
        "(0.263933, 1.589718, -0.129615)",
        "(0.263897, 1.589249, -0.137602)",
        "(0.263934, 1.588539, -0.141587)",
        "(0.263995, 1.586374, -0.149502)",
        "(0.263778, 1.583103, -0.157330)",
        "(0.262997, 1.578772, -0.165063)",
        "(0.262005, 1.573370, -0.172528)",
        "(0.261542, 1.570249, -0.176149)",
        "(0.260870, 1.563475, -0.182953)",
        "(0.260217, 1.555925, -0.189145)",
        "(0.259492, 1.547698, -0.194698)",
        "(0.258606, 1.538751, -0.199420)",
        "(0.258269, 1.534066, -0.201483)",
        "(0.257621, 1.524536, -0.205089)",
        "(0.256968, 1.514519, -0.207667)",
        "(0.256483, 1.504086, -0.209099)",
        "(0.255996, 1.493636, -0.209345)",
        "(0.255724, 1.488475, -0.209034)",
        "(0.255242, 1.478582, -0.207963)",
        "(0.254716, 1.468970, -0.206067)",
        "(0.254118, 1.459554, -0.203370)",
        "(0.253507, 1.450764, -0.199932)",
        "(0.253194, 1.446671, -0.197808)",
        "(0.252396, 1.438758, -0.192762)",
        "(0.251678, 1.431400, -0.186786)",
        "(0.251133, 1.424785, -0.180277)",
        "(0.250520, 1.419063, -0.173144)",
        "(0.250017, 1.416466, -0.169386)",
        "(0.248746, 1.411524, -0.161637)",
        "(0.247588, 1.407177, -0.153694)",
        "(0.247046, 1.403785, -0.145646)",
        "(0.246583, 1.401249, -0.137328)",
        "(0.246231, 1.400272, -0.133132)",
        "(0.245448, 1.398931, -0.124857)",
        "(0.244762, 1.398805, -0.117105)",
        "(0.244561, 1.400132, -0.109932)",
        "(0.244444, 1.402506, -0.103061)",
        "(0.244365, 1.404145, -0.099772)",
        "(0.244386, 1.408251, -0.093751)",
        "(0.244497, 1.413572, -0.088583)",
        "(0.244827, 1.419955, -0.084168)",
        "(0.245218, 1.427086, -0.080312)",
        "(0.245426, 1.430901, -0.078607)",
        "(0.245697, 1.438787, -0.075603)",
        "(0.245692, 1.447108, -0.073390)",
        "(0.245643, 1.455854, -0.071945)",
        "(0.245677, 1.464936, -0.071124)",
        "(0.245725, 1.469532, -0.070884)",
        "(0.245630, 1.478650, -0.070632)",
        "(0.245532, 1.487369, -0.071223)",
        "(0.245822, 1.496058, -0.072946)",
        "(0.245639, 1.504323, -0.075428)",
        "(0.245350, 1.508335, -0.076732)",
        "(0.244772, 1.515955, -0.080318)",
        "(0.244670, 1.523442, -0.084604)",
        "(0.244977, 1.530566, -0.089551)",
        "(0.245050, 1.537058, -0.094947)",
        "(0.244896, 1.540085, -0.097761)",
        "(0.244368, 1.545702, -0.103595)",
        "(0.244005, 1.551034, -0.109767)",
        "(0.244128, 1.555997, -0.116247)",
        "(0.244343, 1.560386, -0.122741)",
        "(0.244487, 1.562282, -0.125990)",
        "(0.244850, 1.565608, -0.132517)",
        "(0.245122, 1.568225, -0.139089)",
        "(0.245540, 1.569705, -0.145682)",
        "(0.246002, 1.570401, -0.152297)",
        "(0.246235, 1.570314, -0.155614)",
        "(0.246555, 1.569531, -0.162305)",
        "(0.246579, 1.568016, -0.169072)",
        "(0.246717, 1.565746, -0.175805)",
        "(0.247212, 1.562180, -0.182096)",
        "(0.247444, 1.559954, -0.185064)",
        "(0.247655, 1.554613, -0.190745)",
        "(0.247799, 1.548033, -0.195767)",
        "(0.247906, 1.540526, -0.200013)",
        "(0.248056, 1.531816, -0.203046)",
        "(0.248211, 1.526949, -0.204141)",
        "(0.248731, 1.516685, -0.205940)",
        "(0.249177, 1.506108, -0.207215)",
        "(0.249275, 1.495019, -0.207783)",
        "(0.249342, 1.483718, -0.207726)",
        "(0.249365, 1.478002, -0.207255)",
        "(0.249547, 1.466860, -0.206118)",
        "(0.249555, 1.455997, -0.204280)",
        "(0.249260, 1.445778, -0.201874)",
        "(0.248784, 1.436184, -0.198815)",
        "(0.248559, 1.431643, -0.196961)",
        "(0.247841, 1.423105, -0.192601)",
        "(0.246721, 1.415591, -0.187455)",
        "(0.245858, 1.409510, -0.181882)",
        "(0.245115, 1.404634, -0.175780)",
        "(0.244843, 1.402740, -0.172460)",
        "(0.244242, 1.399480, -0.165228)",
        "(0.243819, 1.397283, -0.157297)",
        "(0.243851, 1.396332, -0.149035)",
        "(0.243896, 1.396418, -0.140503)",
        "(0.243917, 1.396892, -0.136177)",
        "(0.244020, 1.398413, -0.127578)",
        "(0.244330, 1.401060, -0.119291)",
        "(0.244939, 1.404876, -0.111567)",
        "(0.245302, 1.407305, -0.108031)",
        "(0.246059, 1.412945, -0.101604)",
        "(0.246905, 1.419655, -0.096154)",
        "(0.247551, 1.427127, -0.091481)",
        "(0.248081, 1.435163, -0.087386)",
        "(0.248356, 1.439466, -0.085631)",
        "(0.248977, 1.448361, -0.082521)",
        "(0.249543, 1.457589, -0.080067)",
        "(0.249795, 1.467128, -0.078579)",
        "(0.250399, 1.476845, -0.077732)",
        "(0.251105, 1.486483, -0.077406)",
        "(0.251489, 1.491251, -0.077375)",
        "(0.252204, 1.500846, -0.078185)",
        "(0.252585, 1.509903, -0.080011)",
        "(0.252942, 1.518878, -0.082703)",
        "(0.253296, 1.527403, -0.085833)",
        "(0.253536, 1.531399, -0.087556)",
        "(0.254220, 1.539112, -0.091568)",
        "(0.254870, 1.546290, -0.096309)",
        "(0.254872, 1.552619, -0.101502)",
        "(0.254403, 1.558015, -0.106999)",
        "(0.254258, 1.560389, -0.109878)",
        "(0.254084, 1.564767, -0.115907)",
        "(0.254031, 1.568441, -0.122320)",
        "(0.253997, 1.571259, -0.129121)",
        "(0.253700, 1.572950, -0.135775)",
        "(0.253501, 1.573303, -0.139011)",
        "(0.253445, 1.573398, -0.145602)",
        "(0.253823, 1.572675, -0.152562)",
        "(0.254250, 1.570513, -0.159695)"
    ],
    "rightHandRotations": [
        "(292.931200, 283.290500, 315.793800)",
        "(292.298000, 282.914400, 316.030400)",
        "(291.833400, 282.664900, 316.125500)",
        "(290.932400, 282.928300, 315.973900)",
        "(290.790500, 283.678800, 315.270300)",
        "(290.734600, 284.346300, 314.245300)",
        "(290.585600, 285.934800, 312.173500)",
        "(290.533400, 286.898700, 310.750400)",
        "(290.253500, 289.297300, 307.958600)",
        "(289.918500, 291.183800, 306.314900)",
        "(289.486000, 291.715800, 306.072500)",
        "(289.606900, 291.258100, 307.143600)",
        "(289.662800, 291.589700, 307.056200)",
        "(289.721600, 292.314300, 306.070900)",
        "(289.955300, 292.734900, 305.471000)",
        "(290.039900, 291.613800, 306.905600)",
        "(289.970900, 290.506600, 308.376200)",
        "(289.692700, 288.556000, 311.301500)",
        "(289.646200, 287.186200, 313.354700)",
        "(290.018400, 285.578500, 314.727700)",
        "(290.352800, 285.355500, 315.337600)",
        "(290.330800, 285.885300, 315.436500)",
        "(290.235100, 285.664300, 315.587800)",
        "(289.778700, 284.013400, 316.892500)",
        "(288.972100, 283.712400, 317.747400)",
        "(288.050700, 284.401800, 317.833700)",
        "(287.840500, 285.789000, 316.523300)",
        "(288.025100, 286.377700, 315.859100)",
        "(288.654800, 287.359300, 314.883800)",
        "(288.820700, 288.237100, 313.902500)",
        "(288.663900, 289.484600, 312.326000)",
        "(288.794100, 291.305900, 310.065400)",
        "(289.071200, 291.500600, 309.701100)",
        "(289.656300, 291.687400, 309.223100)",
        "(289.979900, 291.542100, 309.073700)",
        "(289.544800, 291.706100, 308.495600)",
        "(289.162800, 291.046100, 309.181500)",
        "(289.174100, 290.303300, 310.064900)",
        "(289.478500, 289.415100, 311.446800)",
        "(290.107000, 288.360600, 312.604000)",
        "(290.701200, 287.769400, 313.367400)",
        "(290.958200, 287.889000, 313.627100)",
        "(290.885800, 288.129900, 313.489000)",
        "(290.541400, 288.872300, 312.923500)",
        "(290.211500, 289.310300, 312.565200)",
        "(290.636800, 290.384600, 311.731100)",
        "(291.306600, 291.416200, 310.347600)",
        "(291.654500, 291.893100, 309.632300)",
        "(291.921500, 293.394800, 308.005400)",
        "(292.003800, 293.927300, 307.506300)",
        "(292.126000, 294.449900, 306.602700)",
        "(292.222800, 295.012900, 305.733400)",
        "(292.116900, 295.547600, 305.162400)",
        "(291.980400, 296.217100, 304.550000)",
        "(291.881400, 296.795500, 304.015800)",
        "(292.015600, 298.134600, 302.746700)",
        "(292.281500, 298.042600, 302.781000)",
        "(292.198000, 297.881100, 303.027100)",
        "(291.811400, 298.047700, 303.308500)",
        "(291.688100, 297.845200, 303.439200)",
        "(291.518000, 299.271400, 302.118300)",
        "(290.800400, 300.698400, 300.477400)",
        "(290.256300, 301.417400, 299.584200)",
        "(288.452500, 303.525700, 298.173100)",
        "(286.779400, 304.409200, 297.900500)",
        "(285.518700, 304.635600, 297.909600)",
        "(285.143500, 306.258300, 296.672200)",
        "(285.098700, 307.560700, 295.601600)",
        "(284.758400, 308.945900, 294.570000)",
        "(283.465300, 308.961000, 295.383200)",
        "(281.256600, 307.632400, 298.787200)",
        "(279.245700, 305.516600, 302.975800)",
        "(278.807600, 305.745000, 303.420800)",
        "(278.745500, 308.820300, 300.280000)",
        "(278.861300, 312.616500, 296.023100)",
        "(278.048400, 314.037900, 295.239600)",
        "(277.013200, 317.681800, 292.423300)",
        "(276.895800, 319.675600, 290.450000)",
        "(277.078200, 323.884800, 285.675300)",
        "(277.088600, 327.557200, 281.822700)",
        "(276.805000, 330.263600, 279.587700)",
        "(276.644300, 330.754800, 279.464500)",
        "(276.629200, 332.099700, 278.457400)",
        "(276.709800, 334.565000, 275.717600)",
        "(276.657300, 335.522900, 274.862600)",
        "(276.278000, 337.145100, 273.650700)",
        "(276.029500, 338.665300, 272.352500)",
        "(275.910800, 339.334600, 271.691500)",
        "(275.763300, 340.260400, 270.655700)",
        "(275.713300, 338.615000, 272.179800)",
        "(275.572600, 337.903700, 272.833300)",
        "(275.226800, 338.113600, 272.818400)",
        "(275.050400, 338.132100, 272.911800)",
        "(274.762900, 338.647600, 272.284700)",
        "(274.469700, 339.680600, 271.072500)",
        "(274.121100, 340.222300, 270.728100)",
        "(273.840900, 338.777500, 272.428400)",
        "(273.743800, 338.203500, 273.067200)",
        "(273.474900, 338.071500, 273.374500)",
        "(273.305100, 338.607900, 272.965000)",
        "(273.402100, 339.891700, 271.692200)",
        "(273.608400, 338.326700, 273.183200)",
        "(273.602800, 337.672600, 273.866300)",
        "(273.553400, 337.903800, 273.867400)",
        "(273.580400, 337.589800, 274.236100)",
        "(273.814600, 336.564400, 275.025100)",
        "(273.968900, 336.960900, 274.531300)",
        "(273.977800, 336.887300, 274.650200)",
        "(273.982300, 335.920600, 275.642900)",
        "(274.039200, 335.327100, 276.177600)",
        "(274.173200, 331.527400, 279.743800)",
        "(274.171800, 327.448000, 283.659800)",
        "(274.118500, 325.562300, 285.538100)",
        "(274.034900, 323.502200, 287.573900)",
        "(274.013500, 324.237000, 286.754500)",
        "(274.091100, 324.991600, 285.739200)",
        "(274.138000, 324.258400, 286.363700)",
        "(274.107900, 324.091800, 286.538800)",
        "(274.125700, 324.178300, 286.403600)",
        "(274.335400, 324.030800, 286.329400)",
        "(274.528800, 322.599800, 287.574700)",
        "(274.659200, 321.168100, 288.957500)",
        "(274.649000, 320.232800, 289.883200)",
        "(274.571800, 320.443700, 289.655000)",
        "(274.549500, 320.782800, 289.194500)",
        "(274.474800, 319.808000, 290.004400)",
        "(274.328200, 318.142000, 291.662400)",
        "(274.290000, 317.761700, 292.053200)",
        "(274.287800, 316.366500, 293.384600)",
        "(274.406200, 315.966700, 293.569400)",
        "(274.573400, 314.166300, 295.230500)",
        "(274.608400, 313.393500, 296.081600)",
        "(274.627300, 313.162900, 296.275600)",
        "(274.690700, 313.066400, 296.149100)",
        "(274.687500, 312.805200, 296.307600)",
        "(274.652700, 310.911500, 298.198400)",
        "(274.564700, 309.175400, 299.987900)",
        "(274.589900, 308.521500, 300.585000)",
        "(274.658500, 307.726100, 301.188700)",
        "(274.678800, 308.538200, 300.179500)",
        "(274.718200, 307.578000, 301.085900)",
        "(274.683100, 307.192700, 301.468800)",
        "(274.681500, 306.993200, 301.642600)",
        "(274.794300, 306.074700, 302.464500)",
        "(274.973800, 305.306500, 303.151000)",
        "(275.027700, 304.867700, 303.535000)",
        "(275.169800, 304.548200, 303.733200)",
        "(275.252300, 304.629800, 303.618300)",
        "(275.437100, 304.620100, 303.555000)",
        "(275.558600, 303.022300, 305.125200)",
        "(275.649500, 302.319000, 305.804300)",
        "(275.780000, 301.867100, 306.107900)",
        "(275.793900, 301.952400, 306.005100)",
        "(275.789900, 302.011700, 305.937700)",
        "(275.800100, 301.770700, 306.137900)",
        "(275.882000, 301.690900, 306.131700)",
        "(275.971900, 301.734600, 305.974100)",
        "(275.986500, 301.657300, 306.031600)",
        "(276.004200, 301.293100, 306.376000)",
        "(276.052400, 300.386900, 307.148300)",
        "(276.039000, 300.188800, 307.340100)",
        "(276.100300, 299.446200, 308.030900)",
        "(276.108500, 298.899700, 308.551200)",
        "(275.969600, 297.578400, 309.874000)",
        "(275.821800, 295.892400, 311.551100)",
        "(275.651600, 294.773200, 312.597700)",
        "(275.404300, 293.320900, 313.957000)",
        "(275.272100, 292.925800, 314.366100)",
        "(275.056500, 293.228000, 314.165500)",
        "(274.860900, 295.353700, 311.995400)",
        "(274.473700, 298.041400, 309.051600)",
        "(273.801400, 302.874600, 304.262600)",
        "(273.488600, 305.898100, 301.315100)",
        "(273.025600, 315.033300, 292.320700)",
        "(272.855700, 327.333200, 279.757500)",
        "(272.784600, 339.203000, 267.617700)",
        "(272.596700, 352.782000, 254.147200)",
        "(272.545900, 358.252600, 248.710300)",
        "(272.503400, 1.492464, 245.556600)",
        "(272.672400, 358.605800, 248.653900)",
        "(272.714800, 3.090437, 244.180500)",
        "(272.614500, 15.829730, 231.625700)",
        "(272.579500, 22.308130, 225.227800)",
        "(272.622000, 31.407140, 216.253100)",
        "(272.689800, 38.566950, 209.191200)",
        "(272.742400, 45.172860, 202.830700)",
        "(272.805600, 47.720770, 200.495600)",
        "(272.868100, 49.117290, 199.279700)",
        "(273.062100, 54.273290, 194.467700)",
        "(273.145200, 59.745560, 189.413300)",
        "(273.299000, 60.909860, 188.987100)",
        "(273.540000, 58.309500, 192.058900)",
        "(273.603100, 56.831220, 193.811700)",
        "(273.701800, 54.675090, 196.704900)",
        "(273.938400, 51.805840, 200.581000)",
        "(274.067400, 48.425540, 204.904500)",
        "(274.422500, 47.089340, 206.980800)",
        "(274.576500, 47.621400, 206.851400)",
        "(274.655500, 48.788790, 206.962500)",
        "(274.608800, 46.305480, 210.670700)",
        "(274.727400, 43.666310, 214.280600)",
        "(274.688800, 37.362910, 221.499400)",
        "(274.579100, 34.850610, 224.386900)",
        "(274.495500, 33.507900, 226.464000)",
        "(274.276000, 33.743110, 227.062300)",
        "(274.126500, 31.876850, 229.869500)",
        "(274.307900, 24.212430, 238.088400)",
        "(274.453400, 19.911290, 242.546900)",
        "(274.730000, 11.497410, 251.446100)",
        "(274.757100, 6.671636, 257.073100)",
        "(274.966200, 4.792464, 259.469300)",
        "(275.473300, 1.374540, 262.894200)",
        "(275.753200, 358.972700, 265.337700)",
        "(276.242800, 353.632200, 270.878200)",
        "(276.568800, 350.353100, 274.616500)",
        "(276.855400, 350.017300, 274.921300)",
        "(277.368600, 349.393200, 275.293000)",
        "(277.567400, 348.621100, 275.945100)",
        "(277.936900, 345.194400, 279.467300)",
        "(277.993000, 343.986100, 280.872300)",
        "(278.320800, 343.083600, 281.482700)",
        "(278.823800, 342.569000, 281.609600)",
        "(278.993100, 341.965900, 281.958700)",
        "(279.317900, 339.357800, 284.479000)",
        "(279.630300, 337.150500, 286.951500)",
        "(280.200700, 336.981800, 286.321400)",
        "(280.705500, 335.456700, 286.880400)",
        "(280.667100, 333.957900, 288.190100)",
        "(280.461000, 329.988600, 292.514000)",
        "(281.018000, 326.726200, 295.591100)",
        "(281.938400, 325.556000, 295.779100)",
        "(282.370500, 323.135000, 297.366400)",
        "(282.359600, 321.150100, 299.201200)",
        "(282.310900, 316.520400, 303.750400)",
        "(282.698400, 314.383700, 305.460600)",
        "(283.617700, 315.222800, 303.788200)",
        "(284.569900, 315.204000, 302.649000)",
        "(284.731000, 313.862000, 303.548800)",
        "(284.728000, 311.247700, 305.859600)",
        "(284.830800, 311.659600, 304.825000)",
        "(285.617300, 312.864800, 302.493700)",
        "(286.297400, 312.313300, 302.096400)",
        "(286.270800, 311.536100, 302.532600)",
        "(285.718700, 310.148300, 303.494500)",
        "(285.304100, 310.407600, 302.764700)",
        "(285.516100, 311.612100, 300.399700)",
        "(285.751900, 312.326600, 298.937100)",
        "(285.727400, 312.275800, 298.739000)",
        "(285.399700, 311.954600, 298.649200)",
        "(285.014000, 313.089800, 296.832300)",
        "(284.876600, 314.713700, 294.271500)",
        "(284.637900, 315.895000, 292.454900)",
        "(284.469200, 316.395500, 291.656900)",
        "(284.184600, 317.095400, 290.408500)",
        "(283.879800, 318.176400, 288.862100)",
        "(283.733600, 319.877200, 286.482900)",
        "(283.658600, 321.010100, 284.594000)",
        "(283.616700, 321.059400, 284.193100)",
        "(283.477500, 321.432700, 283.347100)",
        "(283.079400, 323.463500, 281.040800)",
        "(282.727700, 325.918200, 277.913500)",
        "(282.316900, 325.874500, 277.002600)",
        "(282.275400, 325.369600, 277.027100)",
        "(281.935300, 324.041000, 277.792300)",
        "(281.574000, 328.020300, 273.599900)",
        "(281.064600, 331.539400, 269.726300)",
        "(280.748100, 335.323100, 265.517900)",
        "(280.639600, 336.888400, 263.621600)",
        "(280.484900, 341.311400, 259.155800)",
        "(280.419300, 345.681100, 254.714600)",
        "(280.347300, 349.250200, 251.089400)",
        "(280.248600, 350.780800, 249.477200)",
        "(279.989000, 353.917100, 246.033700)",
        "(279.911700, 358.085800, 241.718300)",
        "(279.869600, 2.245984, 237.810800)",
        "(279.654000, 6.144725, 234.145900)",
        "(279.510200, 9.780633, 230.817200)",
        "(279.485800, 11.021070, 229.734100)",
        "(279.330800, 13.829870, 227.295000)",
        "(278.980200, 18.154190, 223.690800)",
        "(278.700700, 23.108350, 219.482600)",
        "(278.704300, 27.617810, 215.732000)",
        "(278.683700, 28.277940, 215.301200)",
        "(278.640600, 28.614490, 215.411500)",
        "(278.295500, 31.109780, 213.595600)",
        "(278.070900, 34.663330, 210.946300)",
        "(278.101000, 35.362500, 210.781900)",
        "(278.087000, 35.146950, 211.262900)",
        "(277.907300, 34.865200, 212.114500)",
        "(277.625900, 35.809840, 211.866200)",
        "(277.711400, 34.898720, 213.389900)",
        "(277.737200, 35.992870, 213.264200)",
        "(277.727800, 35.656270, 213.967500)",
        "(277.794000, 32.252380, 217.918100)",
        "(277.833600, 29.369710, 221.201700)",
        "(277.712600, 33.495640, 218.307800)",
        "(277.550500, 35.496640, 217.196200)",
        "(277.575400, 34.967090, 218.089800)",
        "(277.632100, 31.214950, 222.267000)",
        "(277.573100, 28.072510, 226.031900)",
        "(277.324700, 29.159460, 225.855900)",
        "(277.244000, 28.026570, 227.658000)",
        "(277.275500, 26.702960, 229.225800)",
        "(277.324700, 23.692750, 232.719900)",
        "(277.221500, 19.338060, 237.755500)",
        "(277.203400, 15.933970, 241.781200)",
        "(277.128300, 14.277770, 243.770600)",
        "(277.074600, 14.163870, 244.101300)",
        "(277.130300, 10.980630, 247.705400)",
        "(277.344100, 6.225171, 252.617700)",
        "(277.420700, 2.612601, 256.405700)",
        "(277.175000, 0.508969, 258.849700)",
        "(277.001500, 359.513300, 260.031100)",
        "(276.869400, 356.750600, 262.877600)",
        "(277.091100, 354.149400, 265.314000)",
        "(277.470100, 351.275800, 267.959400)",
        "(277.476900, 348.869400, 270.497100)",
        "(277.469600, 347.926200, 271.552800)",
        "(277.900800, 346.852500, 272.333900)",
        "(278.465200, 345.265600, 273.288200)",
        "(278.442300, 343.554500, 274.946200)",
        "(278.507200, 340.877200, 277.607100)",
        "(278.687700, 339.928900, 278.485000)",
        "(279.379100, 339.010700, 278.957200)",
        "(280.099400, 337.775400, 279.611100)",
        "(280.228900, 335.299300, 281.956000)",
        "(280.240600, 333.241900, 283.818600)",
        "(280.428500, 332.893500, 283.977800)",
        "(281.063000, 332.688000, 283.545700)",
        "(281.705200, 331.346900, 284.447800)",
        "(281.961800, 330.074100, 285.475200)",
        "(282.340600, 329.539200, 285.494600)",
        "(282.560700, 329.042100, 285.739900)",
        "(282.935200, 327.179700, 287.083600)",
        "(283.342700, 325.505100, 288.435400)",
        "(283.714600, 325.318100, 288.101100)",
        "(284.151200, 326.152600, 286.374600)",
        "(284.363100, 325.951300, 286.178600)",
        "(284.676800, 324.681600, 286.985600)",
        "(284.936000, 323.585700, 287.559000)",
        "(285.308300, 322.820600, 287.668800)",
        "(285.586400, 322.789300, 286.771300)",
        "(285.634400, 322.452900, 286.664200)",
        "(285.429600, 321.235700, 287.321100)",
        "(285.129000, 319.967200, 288.046700)",
        "(285.032400, 320.052900, 287.288300)",
        "(285.021400, 320.980000, 285.463100)",
        "(285.007900, 321.142300, 284.902300)",
        "(284.649100, 321.565200, 283.985400)",
        "(284.267800, 322.224000, 282.886300)",
        "(284.225200, 323.283200, 281.096500)",
        "(283.967400, 324.324600, 279.443500)",
        "(283.762800, 324.785700, 278.767600)",
        "(283.280300, 325.739300, 277.533600)",
        "(283.049700, 326.757400, 276.097000)",
        "(282.960300, 327.895300, 274.499500)",
        "(282.471900, 329.219900, 272.850900)",
        "(282.185700, 330.048400, 271.977800)",
        "(281.677900, 332.018600, 269.782300)",
        "(281.386700, 334.455000, 267.114100)",
        "(281.235200, 335.433000, 265.994600)",
        "(280.732800, 336.587900, 264.917200)",
        "(280.424100, 337.261900, 264.261600)",
        "(279.941800, 340.956200, 260.285100)",
        "(279.738000, 343.865300, 257.289600)",
        "(279.321400, 344.449600, 257.069800)",
        "(278.867900, 344.407800, 257.306700)",
        "(278.672500, 345.384400, 256.302900)",
        "(278.417200, 348.856300, 252.661100)",
        "(278.043600, 352.350600, 249.370700)",
        "(277.361100, 355.633300, 246.653800)",
        "(277.064800, 357.663700, 244.913200)",
        "(277.062000, 358.677200, 243.944000)",
        "(276.878600, 2.526217, 240.451200)",
        "(276.433300, 8.042288, 235.671800)",
        "(276.200100, 11.675010, 232.710900)",
        "(276.023200, 12.876140, 231.998900)",
        "(275.972100, 13.938800, 231.185000)",
        "(275.955200, 17.317010, 228.338400)",
        "(275.880300, 20.143270, 226.308200)",
        "(275.872700, 22.579290, 224.630800)",
        "(276.044300, 22.407930, 225.407800)",
        "(276.098900, 22.483940, 225.691900)",
        "(276.172200, 23.780230, 225.211800)",
        "(276.142300, 26.729210, 223.159300)",
        "(276.075100, 30.118960, 220.628400)",
        "(276.205400, 30.957020, 220.548600)",
        "(276.295500, 30.923830, 220.869300)",
        "(276.453900, 30.778060, 221.694400)",
        "(276.525200, 31.500680, 221.688000)",
        "(276.725300, 33.760450, 220.136500)",
        "(276.840300, 34.949020, 219.730800)",
        "(276.889100, 34.895330, 220.113000)",
        "(276.917200, 34.154190, 221.420300)",
        "(276.815200, 33.852950, 222.421600)",
        "(276.695400, 35.117170, 221.973300)",
        "(276.720100, 34.014590, 223.684500)",
        "(276.734200, 32.335000, 225.611000)",
        "(276.551700, 28.364750, 230.163700)",
        "(276.252600, 27.221640, 231.988400)",
        "(275.953300, 27.537300, 232.317400)",
        "(275.811200, 23.930490, 236.295700)",
        "(275.797500, 21.195630, 239.159700)",
        "(275.718600, 16.569900, 244.037500)",
        "(275.443000, 13.985560, 246.961900)",
        "(275.206000, 13.370680, 247.845800)",
        "(275.128900, 8.784958, 252.518800)",
        "(275.113500, 6.019350, 255.416600)",
        "(275.180400, 1.273257, 260.295200)",
        "(275.580400, 358.424600, 263.068600)",
        "(275.886900, 357.305600, 264.071100)",
        "(276.082800, 355.340700, 265.917500)",
        "(276.145000, 353.756300, 267.474400)",
        "(276.304200, 350.021000, 271.268600)",
        "(276.750200, 348.038100, 273.227300)",
        "(277.602100, 346.868300, 274.064300)",
        "(278.364200, 345.571400, 274.962200)",
        "(278.557600, 344.776800, 275.623900)",
        "(278.585800, 342.733700, 277.577000)",
        "(278.459600, 338.768800, 281.675900)",
        "(278.943600, 337.046200, 283.194800)",
        "(279.930700, 337.096500, 282.414900)",
        "(280.353300, 336.443100, 282.773300)",
        "(280.613700, 333.057300, 286.080700)",
        "(280.677200, 329.411400, 289.869400)",
        "(281.313300, 327.722400, 291.212600)",
        "(282.108800, 326.503600, 291.686300)",
        "(282.396800, 325.693500, 292.236500)",
        "(282.688100, 322.767300, 294.852500)",
        "(282.806200, 320.132700, 297.261600)",
        "(283.075100, 318.490600, 298.346100)",
        "(283.423100, 317.379200, 298.752200)",
        "(283.588800, 316.758400, 299.013100)",
        "(283.965300, 315.404400, 299.693400)",
        "(284.085700, 314.102200, 300.423800)",
        "(284.146300, 313.478200, 300.406200)",
        "(284.326600, 313.553400, 299.500000)",
        "(284.405300, 313.457600, 299.220500)",
        "(284.507200, 313.259100, 298.786900)",
        "(284.423500, 313.107900, 298.353800)",
        "(284.162600, 313.213200, 297.647000)",
        "(283.873100, 314.002300, 296.116100)",
        "(283.731400, 314.406000, 295.326200)",
        "(283.525600, 314.939500, 294.174700)",
        "(283.238400, 315.240200, 293.454300)",
        "(282.867800, 316.450400, 291.552800)",
        "(282.500200, 317.866300, 289.478500)",
        "(282.320200, 318.438400, 288.609200)",
        "(282.038300, 319.488800, 287.114500)",
        "(281.877800, 320.981200, 285.108600)",
        "(281.704300, 323.164900, 282.440100)",
        "(281.573700, 324.984400, 280.243700)",
        "(281.492900, 325.911000, 279.166100)",
        "(281.338000, 328.123300, 276.613700)",
        "(281.077400, 331.115900, 273.229400)",
        "(280.788700, 333.156200, 270.957000)",
        "(280.493700, 335.420000, 268.414200)",
        "(280.358300, 336.607600, 267.133700)",
        "(280.095200, 337.956700, 265.599200)",
        "(279.634600, 340.014200, 263.314200)",
        "(279.283900, 342.466600, 260.678000)",
        "(279.111700, 344.303900, 258.601000)",
        "(278.946800, 345.321300, 257.603200)",
        "(278.414000, 346.589500, 256.498000)",
        "(277.770400, 351.261900, 251.795300)",
        "(277.757400, 354.115700, 248.845200)",
        "(277.772700, 355.579700, 247.453500)",
        "(277.647600, 356.817100, 246.458000)",
        "(277.279900, 0.706960, 243.035600)",
        "(277.071400, 6.309540, 237.729700)",
        "(276.910000, 11.298620, 233.227800)",
        "(276.769800, 14.006630, 230.919700)",
        "(276.445900, 18.887450, 226.828900)",
        "(276.218200, 24.154210, 222.194000)",
        "(276.060100, 29.851760, 217.249600)",
        "(276.085900, 35.117930, 212.765800)",
        "(276.126500, 37.654130, 210.617000)",
        "(276.099000, 41.826340, 207.251400)",
        "(276.106400, 46.198460, 203.717500)",
        "(276.146500, 50.557210, 200.189200)",
        "(276.213000, 54.535960, 197.129800)",
        "(276.191000, 55.850920, 196.640000)",
        "(276.167100, 55.428540, 197.446800)",
        "(276.236400, 55.627720, 198.061000)",
        "(276.184100, 56.623490, 197.958200)",
        "(275.992100, 58.164270, 197.389000)",
        "(275.847300, 58.639720, 197.421700)",
        "(275.674000, 58.190080, 198.767400)",
        "(275.638200, 55.309280, 202.335400)",
        "(275.634500, 52.421180, 206.024200)",
        "(275.535700, 50.235570, 209.019000)",
        "(275.489400, 48.758200, 210.871900)",
        "(275.323600, 45.186110, 215.189200)",
        "(275.093800, 43.333770, 217.830800)",
        "(274.829400, 42.224460, 219.765200)",
        "(274.606200, 41.290070, 221.426000)",
        "(274.370100, 39.116440, 224.164500)",
        "(274.210400, 36.932140, 226.753700)",
        "(273.707200, 30.982030, 233.460500)",
        "(273.308300, 23.456010, 241.761800)",
        "(273.256800, 14.286570, 251.428700)",
        "(273.400500, 8.466243, 257.519200)",
        "(273.443100, 5.410026, 260.760800)",
        "(273.416000, 356.301000, 270.370800)",
        "(273.629100, 347.369900, 279.711100)",
        "(273.982800, 341.256100, 285.921700)",
        "(274.137500, 335.594700, 291.747200)",
        "(274.190500, 332.390400, 295.148300)",
        "(274.501800, 325.969100, 301.722800)",
        "(274.994700, 323.231000, 304.318100)",
        "(275.578200, 320.600600, 306.789800)",
        "(276.189700, 318.163100, 309.156000)",
        "(276.555400, 317.014100, 310.237400)",
        "(277.281000, 316.248000, 310.612800)",
        "(277.687500, 314.124500, 312.415100)",
        "(278.170300, 311.385400, 314.926000)",
        "(278.772600, 310.398000, 315.672000)",
        "(278.988600, 310.188700, 315.706400)",
        "(279.049900, 307.906400, 317.807900)",
        "(279.107300, 303.418200, 322.244700)",
        "(279.890500, 301.017000, 324.200800)",
        "(280.717300, 300.973300, 323.724300)",
        "(281.024500, 301.188400, 323.189700)",
        "(281.532300, 301.399700, 322.544000)",
        "(281.950600, 299.874100, 323.578200)",
        "(282.204800, 298.090500, 324.853200)",
        "(282.440800, 298.026100, 324.216600)",
        "(282.588400, 298.422800, 323.317800)",
        "(282.745300, 298.209400, 322.703300)",
        "(282.609700, 297.069000, 323.236600)",
        "(282.578600, 295.890600, 323.784300)",
        "(282.555100, 295.580800, 323.366400)",
        "(282.520800, 295.738400, 322.759200)",
        "(282.204700, 294.920700, 322.642500)",
        "(281.804200, 293.729600, 323.248600)",
        "(281.600200, 294.160900, 322.215100)",
        "(281.410400, 295.415100, 320.181600)",
        "(281.230300, 296.181400, 318.978200)",
        "(280.790000, 297.794500, 316.530200)",
        "(280.261600, 299.784600, 313.978700)",
        "(279.872700, 302.985500, 310.097900)",
        "(279.818100, 305.078500, 307.670700)",
        "(279.647000, 307.940700, 304.386700)",
        "(279.181800, 310.284500, 301.912000)",
        "(279.016600, 314.771100, 296.616700)",
        "(278.756600, 317.846500, 293.245900)",
        "(278.379300, 320.289500, 290.604900)",
        "(278.238300, 321.854000, 288.892400)",
        "(277.920100, 325.089400, 285.433900)",
        "(277.415600, 329.133500, 281.155100)",
        "(277.069400, 333.494700, 276.554800)",
        "(276.921600, 337.458000, 272.354300)",
        "(276.820700, 339.248300, 270.511400)",
        "(276.366700, 343.340000, 266.452700)",
        "(275.958300, 349.439900, 260.388200)",
        "(275.658600, 355.574600, 254.268200)",
        "(275.569600, 357.380600, 252.585400)",
        "(275.405000, 1.127093, 248.951400)",
        "(275.116900, 6.083818, 244.135400)",
        "(274.844400, 15.902890, 234.595700)",
        "(274.849200, 23.378310, 227.485200)",
        "(274.855300, 25.836560, 225.252900)",
        "(274.749100, 27.388800, 223.986600)",
        "(274.535400, 35.020660, 216.936600)",
        "(274.874700, 41.268810, 211.014700)",
        "(275.083700, 42.653000, 209.952700)",
        "(275.157500, 46.662580, 206.465000)",
        "(275.066000, 48.266090, 205.189500)",
        "(275.003700, 51.117810, 202.959500)",
        "(275.178100, 55.451460, 199.176800)",
        "(275.127200, 62.397980, 193.223300)",
        "(275.075900, 66.676820, 189.726700)",
        "(275.106600, 67.704190, 189.014000)",
        "(275.121000, 69.030340, 188.351000)",
        "(275.369400, 72.372970, 185.830900)",
        "(275.525600, 73.946430, 185.048600)",
        "(275.561600, 75.451810, 184.181700)",
        "(275.606800, 76.765990, 183.268700)",
        "(275.587700, 78.994150, 181.939900)",
        "(275.500700, 78.624920, 183.038200)",
        "(275.428600, 75.397530, 186.872400)",
        "(275.401600, 70.624170, 192.058000)",
        "(275.427300, 69.449070, 193.429000)",
        "(275.587300, 70.996400, 192.422600)",
        "(275.641800, 73.816010, 190.162400)",
        "(275.722400, 73.861860, 190.511600)",
        "(275.435600, 70.240040, 194.334200)",
        "(275.247000, 68.355890, 196.408100)",
        "(274.933700, 67.791720, 197.297600)",
        "(275.245500, 71.435770, 193.691600)",
        "(275.585600, 70.997260, 193.905100)",
        "(275.237400, 63.475680, 201.615500)",
        "(275.132000, 59.617530, 205.612000)",
        "(274.861600, 51.848820, 213.649500)",
        "(274.730900, 47.332060, 218.493700)",
        "(275.080400, 43.968570, 221.714700)",
        "(275.474400, 39.792340, 225.713000)",
        "(275.456700, 37.784190, 227.691200)",
        "(275.118700, 33.290660, 232.357900)",
        "(274.841500, 27.098410, 238.665000)",
        "(274.982200, 20.832330, 244.759000)",
        "(275.531600, 19.315380, 245.467600)",
        "(275.728700, 17.991620, 246.616300)",
        "(275.801900, 11.154520, 253.579100)",
        "(276.235900, 2.950816, 261.871100)",
        "(277.138400, 357.933200, 266.496600)",
        "(277.431400, 356.142500, 268.135800)",
        "(277.349600, 355.573600, 268.643400)",
        "(277.048100, 353.871800, 270.208800)",
        "(277.335000, 351.580400, 272.043700)",
        "(277.750500, 349.584700, 273.586000)",
        "(277.801800, 348.278900, 274.807100)",
        "(277.913500, 348.321000, 274.570100)",
        "(278.336400, 348.948400, 273.253100)",
        "(278.411600, 348.685900, 272.729700)",
        "(278.158500, 347.905200, 273.187600)",
        "(278.086600, 347.691700, 272.888800)",
        "(278.134400, 348.033400, 272.203600)",
        "(278.093300, 347.449700, 271.835500)",
        "(277.604400, 346.059400, 272.659500)",
        "(277.425700, 343.602700, 274.507200)",
        "(277.551000, 341.960700, 275.496300)",
        "(277.665400, 341.332900, 275.635500)",
        "(277.506300, 340.951800, 275.273300)",
        "(277.300000, 340.924000, 274.655600)",
        "(277.537800, 339.883500, 275.008200)",
        "(277.712800, 339.318400, 275.155900)",
        "(277.768900, 340.275300, 273.386200)",
        "(277.735500, 342.580300, 270.324300)",
        "(277.731500, 344.308700, 268.015600)",
        "(277.946800, 344.866700, 266.811600)",
        "(278.279200, 346.522500, 264.300900)",
        "(278.387900, 347.571400, 262.895700)",
        "(278.249100, 350.385600, 259.613700)",
        "(278.218100, 353.075700, 256.484600)",
        "(278.343100, 355.260400, 253.838100)",
        "(278.271000, 358.098700, 250.612700)",
        "(278.182000, 0.170362, 248.359000)",
        "(278.093800, 4.438886, 243.656200)",
        "(277.981800, 7.844263, 239.987200)",
        "(277.949300, 9.364515, 238.304200)",
        "(277.659100, 10.317770, 237.251000)",
        "(277.544400, 12.601260, 234.788600)",
        "(277.578900, 19.192060, 227.885000)",
        "(277.505000, 22.636720, 224.446000)",
        "(277.381200, 23.510890, 223.699500)",
        "(277.195300, 26.600790, 220.573100)",
        "(277.229100, 30.280020, 216.869500)",
        "(277.302600, 37.007700, 210.232200)",
        "(277.259600, 40.547060, 206.957200)",
        "(276.969300, 41.606730, 206.383800)",
        "(276.880100, 46.548950, 201.575000)",
        "(277.097000, 49.412540, 198.729100)",
        "(277.283600, 52.741960, 195.685000)",
        "(277.090500, 55.065650, 193.779800)",
        "(277.109000, 59.242260, 190.023200)",
        "(277.379000, 63.621850, 186.007600)",
        "(277.437700, 65.034060, 184.770300)",
        "(277.503500, 67.523470, 182.704300)",
        "(277.585100, 70.496980, 180.160800)",
        "(277.620500, 73.603050, 177.628600)",
        "(277.590700, 76.235780, 175.593900)",
        "(277.523700, 76.615860, 175.472800)",
        "(277.464400, 76.040390, 176.418100)",
        "(277.547500, 76.686980, 176.381800)",
        "(277.546700, 76.792140, 176.950700)",
        "(277.634200, 75.212190, 178.981000)",
        "(277.701800, 74.800540, 179.635700)",
        "(277.809300, 74.146660, 180.933500)",
        "(277.977500, 71.918350, 183.594000)",
        "(278.075800, 70.304090, 185.602000)",
        "(278.115700, 71.398240, 185.065900)",
        "(278.199100, 72.111130, 184.629800)",
        "(278.186500, 71.345100, 185.779400)",
        "(277.936600, 71.187850, 186.521500)",
        "(277.851800, 72.674580, 185.701500)",
        "(277.847700, 72.376850, 186.193000)",
        "(277.783500, 71.074980, 187.847600)",
        "(277.650800, 70.756580, 188.603800)",
        "(277.372400, 71.232030, 188.716300)",
        "(277.109200, 69.423840, 191.012700)",
        "(276.929800, 66.891780, 193.849000)",
        "(276.842000, 66.418290, 194.527500)",
        "(276.581200, 64.281220, 197.018400)",
        "(276.301600, 60.093660, 201.403100)",
        "(275.823000, 56.911180, 205.037900)",
        "(275.408500, 52.738380, 209.778100)",
        "(275.360100, 49.326000, 213.304100)",
        "(275.589300, 43.432380, 219.189100)",
        "(275.656800, 39.808150, 222.833000)",
        "(275.291300, 37.587550, 225.466200)",
        "(275.162100, 36.064990, 227.189800)",
        "(275.325800, 29.953610, 233.344800)",
        "(275.844800, 23.494450, 239.617900)",
        "(276.127000, 19.439950, 243.578600)",
        "(275.941900, 16.878830, 246.191900)",
        "(275.816700, 12.289100, 250.713600)",
        "(275.862400, 9.645444, 253.296000)",
        "(276.048800, 4.516910, 258.330400)",
        "(276.260700, 359.302200, 263.432400)",
        "(276.269500, 354.178000, 268.478000)",
        "(276.330500, 351.782700, 270.771900)",
        "(276.469000, 350.943700, 271.426300)",
        "(276.927000, 348.637100, 273.413900)",
        "(277.304300, 344.997500, 276.778400)",
        "(277.633300, 342.548700, 278.925800)",
        "(278.144700, 340.999100, 279.987600)",
        "(278.414000, 340.213500, 280.512700)",
        "(278.777300, 337.737500, 282.508000)",
        "(279.057900, 334.654900, 285.227100)",
        "(279.426400, 331.977100, 287.389500)",
        "(279.592200, 329.487600, 289.327500)",
        "(279.645300, 327.948300, 290.648900)",
        "(279.847600, 325.308500, 292.708600)",
        "(279.837900, 323.692700, 293.638900)",
        "(279.748000, 322.823400, 293.755400)",
        "(279.668500, 322.617100, 293.300500)",
        "(279.640100, 322.577000, 292.980000)",
        "(279.463000, 322.962100, 291.850500)",
        "(279.099700, 326.167900, 287.681800)",
        "(278.748300, 329.734600, 283.461700)",
        "(278.647300, 333.515000, 279.030600)",
        "(278.590900, 335.393100, 276.805200)",
        "(278.312900, 339.192200, 272.430700)",
        "(277.888800, 347.429800, 263.414700)",
        "(277.730900, 353.773300, 256.472800)",
        "(277.845700, 357.221000, 252.584400)",
        "(277.912900, 357.218900, 252.480600)",
        "(277.680200, 2.641620, 246.604900)",
        "(277.724500, 10.370490, 238.466900)",
        "(277.779400, 13.402110, 235.163600)",
        "(277.756200, 16.885100, 231.552800)",
        "(277.733600, 18.440980, 229.938400)",
        "(277.667900, 24.407740, 223.776500)",
        "(277.916700, 28.974230, 219.109000)",
        "(278.167300, 29.766210, 218.068700)",
        "(278.207700, 31.714370, 216.203200)",
        "(278.185900, 32.901730, 215.091600)",
        "(278.256400, 36.478570, 211.591100)",
        "(278.344800, 39.348630, 208.746600)",
        "(278.268700, 41.830200, 206.517500)",
        "(278.221600, 44.197000, 204.399900)",
        "(278.280700, 45.092200, 203.698000)",
        "(278.360600, 46.586710, 202.400300)",
        "(278.338700, 47.698510, 201.561200)",
        "(278.131500, 50.479980, 199.437600)",
        "(278.001900, 53.438570, 197.155300)",
        "(277.974200, 54.403510, 196.439200)",
        "(277.729300, 55.921910, 195.662600)",
        "(277.579600, 55.939650, 196.263900)",
        "(277.467800, 56.135110, 196.698600)",
        "(277.408900, 56.640170, 196.560000)",
        "(277.305100, 56.855460, 196.993600)",
        "(277.237400, 56.765170, 197.774400)",
        "(276.998100, 57.952650, 197.728000)",
        "(276.916100, 56.012470, 200.405500)",
        "(276.918500, 54.158410, 202.558400)",
        "(276.800100, 52.023020, 205.334700)",
        "(276.870500, 54.401230, 203.843800)",
        "(276.815000, 54.390320, 204.634300)",
        "(276.600500, 51.272780, 208.361300)",
        "(276.491900, 49.403610, 210.516100)",
        "(276.261000, 46.980120, 213.565400)",
        "(276.028700, 46.917790, 214.339400)",
        "(275.803800, 45.962250, 215.873600)",
        "(275.562400, 41.601810, 220.666800)",
        "(275.185400, 35.649830, 227.222600)",
        "(275.050600, 32.330960, 230.757200)",
        "(274.981400, 26.573450, 236.785100)",
        "(274.865300, 23.296390, 240.365000)",
        "(274.726600, 18.950860, 244.956900)",
        "(274.740900, 11.957200, 252.188200)",
        "(274.811700, 7.527809, 256.675800)",
        "(275.060700, 359.746500, 264.471000)",
        "(275.455700, 355.083900, 269.026900)",
        "(275.889000, 351.186200, 272.896700)",
        "(276.322100, 346.024300, 277.946400)",
        "(276.495600, 343.815900, 280.050200)",
        "(276.735200, 339.646000, 284.101800)",
        "(276.995600, 335.155300, 288.526500)",
        "(277.467800, 332.675700, 290.776100)",
        "(278.196400, 331.362000, 291.644000)",
        "(278.534400, 330.693800, 292.057900)",
        "(278.995500, 328.505500, 293.876800)",
        "(279.357500, 325.095400, 297.118200)",
        "(280.145900, 323.489600, 298.317800)",
        "(281.146000, 323.315900, 297.789800)",
        "(281.497200, 323.298800, 297.490900)",
        "(281.859300, 322.446500, 297.727000)",
        "(282.063800, 320.894000, 298.716900)",
        "(282.269000, 319.515100, 299.547600)",
        "(282.728700, 318.947200, 299.360400)",
        "(282.850100, 318.766700, 299.224100)",
        "(282.984400, 318.691300, 298.551300)",
        "(282.930600, 318.411900, 298.151500)",
        "(282.771600, 318.653900, 297.293900)",
        "(282.880200, 319.544600, 295.586400)",
        "(282.893600, 319.787800, 294.962300)",
        "(282.613700, 320.538500, 293.629400)",
        "(282.170700, 322.207200, 291.230500)",
        "(281.753800, 324.081800, 288.701900)",
        "(281.394400, 326.143500, 285.995900)",
        "(281.244500, 327.087100, 284.827500)",
        "(280.935900, 329.541100, 281.880100)",
        "(280.430500, 333.883200, 276.955400)",
        "(279.972400, 337.504700, 272.895900)",
        "(279.544100, 341.094700, 268.965700)",
        "(279.339700, 342.446900, 267.494500)",
        "(278.853600, 346.345100, 263.450800)",
        "(278.634500, 353.176800, 256.071900)",
        "(278.405600, 359.614200, 249.370900)",
        "(278.169400, 5.410877, 243.466300)",
        "(278.146200, 7.386504, 241.430500)",
        "(278.136800, 12.383730, 236.283000)",
        "(278.116000, 19.195030, 229.520500)",
        "(278.123000, 24.775510, 224.069600)",
        "(278.200100, 26.403030, 222.528700)",
        "(278.238800, 27.584240, 221.407500)",
        "(278.370400, 31.932200, 217.364800)",
        "(278.470800, 37.212770, 212.558700)",
        "(278.597000, 42.330260, 207.986500)",
        "(278.563300, 45.066250, 205.763900)",
        "(278.501900, 45.449620, 205.671900)",
        "(278.436200, 46.797080, 204.828500)",
        "(278.576400, 49.225110, 202.980800)",
        "(278.517800, 51.429820, 201.538200)",
        "(278.433200, 52.349080, 201.110100)",
        "(278.298100, 51.315260, 202.783100)",
        "(278.296100, 47.962990, 206.580700)",
        "(278.305400, 47.132480, 207.938900)",
        "(278.130100, 49.039200, 207.059000)",
        "(277.822800, 47.396030, 209.487500)",
        "(277.755600, 45.382220, 211.809400)",
        "(277.575200, 40.485490, 217.229400)",
        "(277.319400, 39.588150, 218.941700)",
        "(277.098100, 40.427350, 219.038400)",
        "(277.097900, 36.612050, 223.332600)",
        "(277.064900, 34.044950, 226.170400)",
        "(276.789800, 28.476740, 232.412100)",
        "(276.597700, 23.564330, 237.968600)",
        "(276.859600, 18.469780, 243.405800)",
        "(277.188500, 13.118760, 249.032000)",
        "(277.324500, 10.508780, 251.778200)",
        "(277.428900, 6.202988, 256.262300)",
        "(277.282600, 2.982296, 259.702500)",
        "(277.285100, 359.112200, 263.690700)",
        "(277.589400, 354.623100, 268.214400)",
        "(277.889600, 352.618300, 270.148200)",
        "(278.400800, 349.530200, 273.041000)",
        "(278.572600, 347.651300, 274.722000)",
        "(278.683400, 345.361900, 276.738300)",
        "(278.745900, 343.929600, 278.085600)",
        "(279.270400, 341.212400, 280.545300)",
        "(280.157900, 339.206200, 281.983600)",
        "(280.800300, 337.191500, 283.421600)",
        "(281.153400, 335.264600, 284.747200)",
        "(281.337200, 332.253600, 287.296000)",
        "(281.529700, 330.943000, 288.374100)",
        "(282.062000, 327.750900, 290.777900)",
        "(282.196900, 324.151900, 293.760900)",
        "(282.128200, 320.844300, 296.512600)",
        "(282.239500, 319.068900, 297.518300)",
        "(282.383200, 318.490500, 297.568700)",
        "(282.588600, 317.124400, 298.044700)",
        "(282.405400, 316.205700, 298.199800)",
        "(282.184400, 315.619400, 298.064700)",
        "(281.978500, 315.634100, 297.440600)",
        "(281.964500, 316.215100, 296.455900)",
        "(281.960100, 317.468000, 294.362200)",
        "(281.795000, 319.035200, 292.220400)",
        "(281.543700, 321.597500, 289.020200)",
        "(281.454300, 322.834800, 287.427300)",
        "(281.241200, 325.024300, 284.663300)",
        "(281.079300, 326.493200, 282.637100)",
        "(280.789000, 328.031900, 280.639000)",
        "(280.218100, 329.653100, 278.672800)",
        "(279.714800, 332.089200, 275.828400)",
        "(279.540500, 333.433300, 274.257900)",
        "(278.996600, 337.036900, 270.448200)",
        "(278.343400, 339.754900, 267.700000)",
        "(277.746700, 342.030700, 265.517400)",
        "(277.240400, 347.783400, 259.550300)",
        "(277.109100, 351.691700, 255.491300)",
        "(277.037400, 358.442500, 248.761000)",
        "(276.693400, 5.436960, 242.189100)",
        "(276.346200, 12.832440, 235.332400)",
        "(276.514800, 20.048900, 228.260500)",
        "(276.654300, 22.359840, 226.068900)",
        "(276.749100, 26.959100, 222.046100)",
        "(276.567600, 33.834000, 216.179200)",
        "(276.275800, 37.005420, 213.791500)",
        "(276.157800, 37.851840, 213.251200)",
        "(276.157200, 42.146100, 209.532200)",
        "(276.034500, 46.746060, 205.885300)",
        "(276.126000, 49.494460, 203.844300)",
        "(276.143800, 51.134270, 202.823700)",
        "(276.115100, 52.195810, 202.185200)",
        "(276.134900, 54.734740, 200.442300)",
        "(276.278900, 55.630920, 200.296000)",
        "(276.356900, 55.279780, 201.294800)",
        "(276.369000, 55.348180, 201.968600)",
        "(276.397700, 54.957200, 202.669900)",
        "(276.432500, 51.477580, 206.583200)",
        "(276.321700, 48.204780, 210.407900)",
        "(276.209900, 48.923650, 210.272500)",
        "(276.132500, 49.068190, 210.733200)",
        "(276.047000, 47.891190, 212.141400)",
        "(275.954400, 43.627940, 216.856100)",
        "(275.858600, 39.379280, 221.453900)",
        "(275.562300, 38.885600, 222.570400)",
        "(275.141400, 36.838290, 225.264400)",
        "(275.061600, 35.123840, 227.157500)",
        "(275.133100, 31.168770, 231.379500)",
        "(274.992600, 28.517480, 234.396200)",
        "(274.708500, 24.609390, 239.026400)",
        "(274.768600, 16.994920, 247.123200)",
        "(275.316300, 10.163850, 254.160700)",
        "(275.533300, 7.255088, 257.113200)",
        "(275.725100, 1.930491, 262.885900)",
        "(275.941500, 356.355200, 268.795200)",
        "(276.458600, 353.529300, 271.832600)",
        "(277.014500, 350.838000, 274.583500)",
        "(277.209100, 349.482900, 275.901700)",
        "(277.488600, 346.924600, 278.433300)",
        "(277.658400, 344.017600, 281.370400)",
        "(278.047800, 341.431200, 283.697700)",
        "(278.433400, 339.074500, 285.806000)",
        "(278.570400, 337.284900, 287.464400)",
        "(278.804100, 334.448100, 289.959700)",
        "(278.901000, 331.104700, 292.982700)",
        "(279.464900, 328.152900, 295.587100)",
        "(280.557300, 326.071100, 296.886800)",
        "(280.941500, 324.417600, 298.171900)",
        "(281.031000, 320.253400, 302.056700)",
        "(281.174300, 316.739100, 305.108800)",
        "(281.543100, 315.262100, 305.913800)",
        "(282.282500, 314.558300, 305.847500)",
        "(282.594600, 313.929400, 306.103400)",
        "(282.870200, 312.159000, 307.347700)",
        "(282.936900, 310.379600, 308.705600)",
        "(283.303200, 309.888700, 308.753100)",
        "(284.125100, 310.857000, 306.923200)",
        "(284.403300, 311.059000, 306.397300)",
        "(284.684100, 310.763800, 306.240800)",
        "(284.886600, 310.324500, 306.248600)",
        "(285.288400, 310.783200, 305.098400)",
        "(285.714500, 311.158800, 304.072400)",
        "(285.765100, 310.874700, 304.111100)",
        "(285.683600, 310.645100, 303.864900)",
        "(285.649700, 311.046000, 302.990900)",
        "(285.854600, 311.948100, 301.483300)",
        "(285.988800, 312.231800, 300.886300)",
        "(285.916600, 312.598700, 300.077100)",
        "(285.659600, 313.477200, 298.732600)",
        "(285.422800, 314.653600, 296.998300)",
        "(285.151200, 315.867900, 295.326200)",
        "(285.047500, 316.418200, 294.485300)",
        "(284.729800, 317.932500, 292.499300)",
        "(284.394800, 319.347700, 290.637000)",
        "(283.989700, 321.023900, 288.498700)",
        "(283.585000, 323.035200, 286.045500)",
        "(283.412800, 323.967800, 284.866700)",
        "(282.908600, 325.640300, 282.896500)",
        "(282.353800, 327.844100, 280.353900)",
        "(281.944700, 330.204800, 277.617600)",
        "(281.556800, 332.670900, 274.824100)",
        "(281.407600, 333.925700, 273.392800)",
        "(280.948800, 336.538200, 270.460800)",
        "(280.469400, 339.729600, 267.090300)",
        "(280.212200, 342.678100, 263.790600)",
        "(279.818800, 345.574000, 260.769700)",
        "(279.651900, 347.117400, 259.130400)",
        "(279.343300, 350.319400, 255.720800)",
        "(278.981300, 352.545300, 253.595800)",
        "(278.764700, 357.669400, 248.273500)",
        "(278.651700, 3.755005, 242.034900)",
        "(278.525000, 6.266717, 239.535400)",
        "(278.311900, 10.653590, 235.286300)",
        "(278.090600, 13.629700, 232.671800)",
        "(278.200000, 19.617300, 226.621000)",
        "(278.492900, 24.748500, 221.635800)",
        "(278.456600, 26.942650, 219.653900)",
        "(278.468500, 30.257520, 216.733700)",
        "(278.642900, 32.257060, 214.886500)",
        "(278.662800, 34.455630, 213.132000)",
        "(278.697100, 39.047440, 209.069800)",
        "(278.757100, 41.680280, 206.854400)",
        "(278.916200, 44.734770, 204.455000)",
        "(279.097300, 44.341420, 205.080400)",
        "(279.162700, 45.589030, 204.411300)",
        "(279.242200, 48.161280, 202.544300)",
        "(279.497000, 51.341160, 200.109400)",
        "(279.542000, 51.923520, 199.873600)",
        "(279.533400, 52.363050, 200.102400)",
        "(279.500300, 51.750230, 201.353000)",
        "(279.589200, 52.026890, 201.724600)",
        "(279.573500, 53.198070, 201.333400)",
        "(279.507300, 53.796510, 201.107300)",
        "(279.420200, 53.733220, 201.904400)",
        "(279.322600, 53.686870, 202.617300)",
        "(279.221400, 55.315720, 201.702100)",
        "(279.155200, 56.336020, 201.042600)",
        "(279.006800, 58.571860, 199.580300)",
        "(278.782000, 58.550750, 200.321000)",
        "(278.545400, 57.310020, 202.037300)",
        "(278.393900, 58.086810, 201.923200)",
        "(278.166000, 59.674050, 200.983700)",
        "(278.111200, 59.883810, 201.024400)",
        "(277.814900, 57.722400, 203.623100)",
        "(277.326700, 54.366540, 207.450300)",
        "(276.894100, 53.071550, 209.390900)",
        "(276.635300, 53.967040, 209.049700)",
        "(276.426800, 54.887870, 208.475700)",
        "(275.906000, 53.429820, 210.611900)",
        "(275.232400, 46.709610, 217.836600)",
        "(274.486600, 41.790580, 223.408400)",
        "(273.702700, 45.195180, 220.669900)",
        "(273.313900, 46.293900, 219.852100)",
        "(272.590300, 38.964660, 227.541000)",
        "(272.244500, 22.004850, 244.881300)",
        "(272.218800, 2.918275, 264.138600)",
        "(272.260900, 348.441600, 278.704600)",
        "(272.283600, 341.773600, 285.519700)",
        "(272.759700, 327.147700, 300.306500)",
        "(273.690800, 321.494200, 306.036600)",
        "(274.240700, 321.970500, 305.480900)",
        "(275.182600, 323.174400, 304.025300)",
        "(275.492100, 321.079100, 305.966500)",
        "(275.585000, 315.272000, 311.983500)",
        "(276.153200, 313.258600, 313.846700)",
        "(277.328100, 314.428000, 311.942200)",
        "(277.717400, 313.719400, 312.529600)",
        "(278.133200, 311.012700, 315.310900)",
        "(278.575300, 310.186200, 316.031000)",
        "(279.293200, 310.877000, 314.674800)",
        "(279.833000, 310.229500, 315.014900)",
        "(280.222200, 308.675700, 316.275500)",
        "(280.401400, 308.727900, 316.053200)",
        "(280.877200, 309.507400, 314.685300)",
        "(281.045000, 309.251900, 314.421000)",
        "(281.041500, 307.786700, 315.273300)",
        "(280.935700, 306.041600, 316.313100)",
        "(280.862900, 305.341200, 316.747200)",
        "(281.019300, 305.036700, 316.283100)",
        "(280.953300, 305.191900, 315.449100)",
        "(280.802100, 304.253700, 315.772600)",
        "(280.667900, 304.829200, 314.746900)",
        "(280.702200, 305.716700, 313.442900)",
        "(280.572200, 306.954500, 311.579300)",
        "(280.126700, 308.173200, 309.722600)",
        "(279.687600, 309.297300, 308.310200)",
        "(279.362200, 310.244000, 307.163700)",
        "(279.133900, 311.207700, 306.022900)",
        "(278.667100, 313.435200, 303.011400)",
        "(278.030100, 316.229200, 299.864900)",
        "(277.650800, 319.953400, 295.566100)",
        "(277.486800, 323.554800, 291.414400)",
        "(277.396200, 325.002100, 289.741300)",
        "(277.144300, 328.562800, 285.675600)",
        "(276.978900, 334.156300, 279.315800)",
        "(276.762500, 338.904700, 274.116000)",
        "(276.618700, 340.628000, 272.268900)",
        "(276.515700, 344.448700, 268.035700)",
        "(276.495000, 350.770300, 261.114000)",
        "(276.575800, 357.703600, 253.724800)",
        "(276.747700, 2.857778, 248.181000)",
        "(276.754600, 5.222309, 245.745600)",
        "(276.493500, 8.136180, 242.966400)",
        "(276.469900, 18.499830, 232.533800)",
        "(276.868500, 27.386420, 223.707500)",
        "(277.258500, 31.779950, 219.295400)",
        "(277.438200, 32.809460, 218.248400)",
        "(277.754000, 36.028850, 215.125000)",
        "(278.024400, 42.091380, 209.496100)",
        "(278.307700, 48.738070, 203.570700)",
        "(278.552100, 51.897160, 200.936000)",
        "(278.773600, 52.997070, 200.285700)",
        "(278.787600, 52.891600, 200.677600)",
        "(278.951200, 53.974580, 200.341500)",
        "(279.295800, 56.299970, 198.892500)",
        "(279.543500, 57.150980, 198.706200)",
        "(279.636200, 57.043670, 199.153900)",
        "(279.782100, 57.428780, 199.405100)",
        "(279.915000, 59.377660, 198.448400)",
        "(280.092700, 61.110430, 197.576200)",
        "(280.199200, 61.882360, 197.507200)",
        "(280.178300, 61.825900, 197.844800)",
        "(280.023300, 61.674570, 198.561500)",
        "(279.902700, 64.237720, 196.902800)",
        "(279.682600, 66.501210, 195.534600)",
        "(279.426100, 66.417100, 196.317800)",
        "(279.118100, 64.805640, 198.562700)",
        "(279.026700, 63.212630, 200.327500)",
        "(278.816600, 60.824690, 203.111600)",
        "(278.541400, 61.050970, 203.662500)",
        "(278.262000, 59.870400, 205.603700)",
        "(278.180400, 58.370530, 207.263000)",
        "(278.011600, 55.728950, 210.168300)",
        "(277.651900, 54.611340, 211.720200)",
        "(277.279400, 53.483790, 213.264500)",
        "(276.783200, 50.767710, 216.381500)",
        "(276.460900, 48.801030, 218.629900)",
        "(275.989700, 41.329910, 226.543100)",
        "(276.016600, 31.863330, 236.012300)",
        "(275.935400, 22.188010, 245.591100)",
        "(275.617300, 14.569850, 253.368100)",
        "(275.572100, 12.703790, 255.507500)",
        "(275.758700, 6.803867, 261.253100)",
        "(276.075500, 359.540100, 268.500900)",
        "(276.380800, 353.120600, 274.870500)",
        "(276.801300, 348.665900, 279.209800)",
        "(277.024200, 346.973600, 280.783900)",
        "(277.422400, 342.923900, 284.659700)",
        "(277.639100, 337.594600, 290.011000)",
        "(278.041500, 332.424600, 295.108600)",
        "(278.734200, 328.605300, 298.651600)",
        "(279.055500, 326.800300, 300.244400)",
        "(279.478800, 323.205700, 303.551100)",
        "(279.701000, 319.326600, 307.155900)",
        "(279.958900, 316.009200, 310.232500)",
        "(280.355700, 314.453000, 311.245100)",
        "(280.607300, 314.165800, 311.150500)",
        "(280.984600, 313.405900, 311.252700)",
        "(281.066300, 312.171000, 311.980300)",
        "(280.924400, 311.334300, 312.438800)",
        "(281.096400, 311.264900, 311.815900)",
        "(281.311400, 311.121000, 311.577600)",
        "(281.581100, 310.289400, 311.785200)",
        "(281.570300, 310.000400, 311.514000)",
        "(281.670100, 309.559400, 311.214100)",
        "(281.687100, 308.259800, 312.009300)",
        "(281.670200, 307.294400, 312.792500)",
        "(281.662100, 305.798400, 313.762100)",
        "(281.596300, 305.047200, 313.778300)",
        "(281.405100, 304.276700, 313.867800)",
        "(281.313600, 303.475300, 314.035400)",
        "(281.210300, 303.419000, 313.772700)",
        "(280.879900, 303.826000, 312.713300)",
        "(280.444900, 304.185300, 311.851100)",
        "(279.970200, 305.647300, 309.910200)",
        "(279.725700, 308.111200, 306.870800)",
        "(279.572500, 309.345400, 305.392500)",
        "(279.204700, 311.540700, 302.749300)",
        "(278.788700, 314.017500, 299.906800)",
        "(278.361100, 317.138600, 296.535100)",
        "(278.157200, 321.166600, 292.078500)",
        "(277.956700, 323.322900, 289.701800)",
        "(277.232200, 327.506500, 285.337100)",
        "(276.684000, 332.746100, 279.831100)",
        "(276.373800, 338.829800, 273.415600)",
        "(276.146800, 345.361400, 266.531500)",
        "(276.020300, 348.777100, 262.886400)",
        "(275.654600, 356.988600, 254.587900)",
        "(275.530700, 5.449939, 245.956500)",
        "(275.727400, 13.259820, 237.809400)",
        "(275.895500, 20.669970, 230.121300)",
        "(275.959800, 24.704420, 226.056900)",
        "(276.098500, 31.728800, 218.973800)",
        "(276.451000, 36.676990, 213.890600)",
        "(276.969100, 38.945260, 211.383000)",
        "(277.366400, 39.413010, 210.790300)",
        "(277.362500, 41.974200, 208.593300)",
        "(277.570000, 43.925590, 206.564800)",
        "(278.302000, 46.289090, 203.765000)",
        "(278.669300, 47.749330, 202.302700)",
        "(278.694500, 51.667800, 198.976800)",
        "(278.651500, 53.190600, 197.776900)",
        "(278.713200, 56.553700, 194.643200)",
        "(279.208000, 58.996430, 192.164300)",
        "(279.283000, 60.679790, 190.873600)",
        "(279.247700, 64.100440, 188.300100)",
        "(279.251500, 65.380500, 187.384300)",
        "(279.267000, 66.735530, 186.672200)",
        "(279.188800, 67.509790, 186.689300)",
        "(279.200500, 68.417990, 186.631500)",
        "(279.061900, 68.607120, 187.282600)",
        "(278.988000, 68.817490, 187.546900)",
        "(278.854700, 70.373280, 186.961300)",
        "(278.905800, 70.859920, 187.379500)",
        "(278.690100, 69.554530, 189.551800)",
        "(278.303700, 68.231670, 191.983700)",
        "(278.129500, 66.699300, 193.841200)",
        "(277.969400, 64.328460, 196.894600)",
        "(277.779200, 65.072140, 197.055400)",
        "(277.543500, 64.945020, 198.189500)",
        "(277.071100, 59.411000, 204.396200)",
        "(276.825600, 54.839180, 209.189600)",
        "(276.354300, 47.395920, 217.218000)",
        "(276.043400, 43.778690, 221.502100)",
        "(275.876700, 40.123250, 225.795500)",
        "(275.869100, 31.662860, 234.584900)",
        "(275.890000, 26.478870, 239.908000)",
        "(275.764200, 16.377840, 250.436800)",
        "(275.636500, 9.988397, 257.298600)",
        "(275.850200, 5.852429, 261.607700)",
        "(276.385300, 1.949381, 265.380600)",
        "(276.605900, 359.260700, 267.995300)",
        "(276.836000, 353.174500, 274.077900)",
        "(276.914800, 347.556200, 279.770300)",
        "(277.378600, 344.277200, 282.980400)",
        "(278.232500, 342.714200, 284.018600)",
        "(278.621300, 341.711500, 284.782300)",
        "(279.114000, 338.208500, 287.955500)",
        "(279.365100, 334.572600, 291.452000)",
        "(279.873700, 332.591400, 293.021500)",
        "(280.633100, 331.912300, 292.993000)",
        "(280.936600, 331.682600, 292.878500)",
        "(281.438000, 330.018700, 293.951400)",
        "(281.724200, 327.648200, 295.881700)",
        "(282.073500, 327.048600, 295.924600)",
        "(282.670100, 326.958100, 295.069400)",
        "(282.981200, 325.942700, 295.361600)",
        "(282.999900, 325.018300, 296.002700)",
        "(283.024400, 323.209900, 297.180800)",
        "(283.034200, 322.507800, 297.176700)",
        "(283.171000, 322.285800, 296.573700)",
        "(283.236700, 322.400900, 296.081700)",
        "(283.122800, 322.430400, 295.253800)",
        "(282.742200, 322.409000, 294.652000)",
        "(282.390300, 322.455400, 293.929800)",
        "(282.137600, 323.237800, 292.411200)",
        "(281.888200, 324.294000, 290.603200)",
        "(281.731000, 324.965100, 289.593400)",
        "(281.435500, 326.439500, 287.543900)",
        "(281.158600, 328.431800, 284.963500)",
        "(280.866800, 330.522600, 282.324800)",
        "(280.734300, 331.527300, 281.069700)",
        "(280.419300, 333.546100, 278.587200)",
        "(280.067600, 336.349400, 275.386000)",
        "(279.774300, 339.444400, 271.879000)",
        "(279.406800, 342.550100, 268.454500)",
        "(279.275200, 344.434900, 266.415200)",
        "(278.995800, 348.147900, 262.367900)",
        "(278.703200, 352.521200, 257.722400)",
        "(278.548200, 357.990900, 251.918500)",
        "(278.450200, 3.293631, 246.362200)",
        "(278.408500, 5.832110, 243.719100)",
        "(278.321700, 10.145750, 239.240300)",
        "(278.196600, 14.650060, 234.569800)",
        "(278.237100, 20.718730, 228.426800)",
        "(278.431900, 26.240540, 222.807600)",
        "(278.482400, 28.945110, 220.132900)",
        "(278.593100, 33.423390, 215.765500)",
        "(278.645700, 37.305140, 212.074700)",
        "(278.826600, 43.226800, 206.418900)",
        "(279.428700, 49.264610, 200.422000)",
        "(279.689700, 51.649740, 198.096600)",
        "(280.004100, 56.056660, 193.995700)",
        "(280.158100, 58.769830, 191.802000)",
        "(280.354300, 60.549210, 190.547900)",
        "(280.774400, 63.206180, 188.320400)",
        "(280.934900, 64.896830, 186.993800)",
        "(281.010600, 67.405170, 185.333000)",
        "(280.868200, 68.458910, 185.134200)",
        "(280.870800, 69.627090, 184.801000)",
        "(280.909100, 71.186570, 184.092300)",
        "(280.810500, 71.921000, 183.803100)",
        "(280.557800, 73.512750, 183.332900)",
        "(280.220600, 74.134620, 183.760400)",
        "(279.859800, 73.452380, 185.201300)",
        "(279.532000, 73.266520, 186.184500)",
        "(279.357200, 73.752830, 186.285200)",
        "(279.030200, 74.385550, 186.816200)",
        "(278.578700, 72.251780, 189.782700)",
        "(277.945900, 69.562130, 193.241500)",
        "(277.522500, 68.874630, 194.875600)",
        "(277.333200, 68.975030, 195.225600)",
        "(276.855700, 67.972760, 197.101100)",
        "(276.254200, 63.400280, 202.464600)",
        "(275.897200, 57.497050, 209.004000)",
        "(275.752900, 52.457500, 214.548900)",
        "(275.398100, 45.926000, 221.634000)",
        "(275.205900, 42.416820, 225.445000)",
        "(274.947800, 35.771600, 232.615700)",
        "(274.970000, 27.219510, 241.635900)",
        "(275.336300, 18.328410, 250.780700)",
        "(275.613100, 14.481990, 254.592200)",
        "(275.932500, 7.822381, 261.227900)",
        "(275.803500, 2.565660, 266.659500)",
        "(275.912900, 356.483000, 272.808500)",
        "(276.656600, 351.746900, 277.155200)",
        "(277.086500, 349.294200, 279.305500)",
        "(277.576200, 344.452100, 283.880700)",
        "(277.680400, 340.796800, 287.383400)",
        "(278.192700, 337.966900, 289.879000)",
        "(279.097500, 336.347400, 290.787800)",
        "(279.518600, 335.506800, 291.250300)",
        "(280.004200, 333.676800, 292.713800)",
        "(280.358000, 331.954500, 294.014900)",
        "(280.833600, 330.978100, 294.334500)",
        "(281.216800, 329.455800, 295.018900)",
        "(281.463700, 327.407800, 296.487300)",
        "(281.573100, 326.720500, 296.964700)",
        "(282.105200, 326.478500, 296.466100)",
        "(282.950300, 326.986100, 294.916100)",
        "(283.419700, 326.515100, 294.436500)",
        "(283.351100, 325.955200, 294.710200)",
        "(283.126700, 325.265600, 294.837200)",
        "(283.149700, 325.478900, 293.774200)",
        "(283.450700, 325.539600, 292.752200)",
        "(283.537000, 325.824800, 291.538500)",
        "(283.292100, 326.140100, 290.901700)",
        "(282.821200, 326.842800, 289.554800)",
        "(282.576700, 327.871500, 287.751600)",
        "(282.353700, 329.952100, 284.919100)",
        "(282.158600, 332.129800, 281.963200)",
        "(281.983500, 333.417600, 280.329100)",
        "(281.409900, 335.833900, 277.342500)",
        "(280.898000, 338.657400, 274.040700)",
        "(280.671300, 341.696300, 270.418000)",
        "(280.473300, 345.113500, 266.413700)",
        "(280.310400, 347.051000, 264.247300)",
        "(280.005200, 351.391600, 259.511000)",
        "(279.775800, 355.816800, 254.947100)",
        "(279.667800, 358.768600, 251.995300)",
        "(279.690500, 4.151181, 246.311800)",
        "(279.720200, 8.239532, 242.117700)",
        "(279.560500, 15.321600, 235.255100)",
        "(279.384300, 21.685900, 229.287700)",
        "(279.484900, 25.002900, 226.072200)",
        "(279.510700, 28.785250, 222.448400)",
        "(279.572300, 32.053440, 219.335600)",
        "(279.680500, 38.339240, 213.497100)",
        "(279.617800, 43.806010, 208.655200)",
        "(279.617100, 47.624210, 205.352800)",
        "(279.673000, 50.584130, 202.824600)",
        "(279.798800, 52.388800, 201.219800)",
        "(279.976300, 55.734570, 198.449600)",
        "(280.002300, 58.492750, 196.388200)",
        "(279.976200, 59.922160, 195.642700)",
        "(280.126700, 60.676810, 195.382300)",
        "(280.222000, 60.652220, 195.650100)",
        "(280.301900, 60.792230, 196.049500)",
        "(280.145900, 61.139540, 196.479300)",
        "(279.886100, 61.056950, 197.217800)",
        "(279.763500, 60.031880, 198.818900)",
        "(279.686200, 59.378020, 199.792200)",
        "(279.517000, 56.939410, 202.911600)",
        "(279.188500, 53.752560, 206.736600)",
        "(278.867200, 51.773470, 209.476500)",
        "(278.436500, 50.498800, 211.650100)",
        "(278.138700, 50.065390, 212.545600)",
        "(277.552100, 47.831390, 215.617800)",
        "(277.011600, 42.505790, 221.667700)",
        "(276.553000, 36.294670, 228.575200)",
        "(276.045300, 29.365030, 236.247300)",
        "(275.828200, 26.129790, 239.802900)",
        "(275.611300, 19.252010, 247.283700)",
        "(275.778500, 12.142900, 254.750900)",
        "(276.046100, 6.063602, 261.099400)",
        "(276.167700, 0.403097, 267.068700)",
        "(276.222900, 358.056300, 269.509000)",
        "(276.337700, 354.216100, 273.414900)",
        "(276.451900, 350.373600, 277.188500)",
        "(276.708700, 345.181300, 282.457700)",
        "(277.154800, 341.258900, 286.046000)",
        "(277.309200, 339.383200, 287.810300)",
        "(277.489700, 335.216600, 291.893800)",
        "(277.808700, 332.837700, 294.024300)",
        "(278.440500, 330.862400, 295.455500)",
        "(279.208300, 327.975600, 297.768800)",
        "(279.518900, 326.227200, 299.326700)",
        "(280.010200, 324.116000, 300.973200)",
        "(280.526600, 323.599600, 300.965400)",
        "(281.130900, 323.234700, 300.478900)",
        "(281.674000, 322.130600, 300.816700)",
        "(281.851300, 321.168100, 301.437200)",
        "(282.078600, 319.791200, 302.228700)",
        "(282.253400, 319.556300, 301.707400)",
        "(282.401700, 319.338000, 300.971900)",
        "(282.336900, 318.498400, 300.907200)",
        "(282.247000, 317.937100, 301.108900)",
        "(282.093900, 317.642900, 300.566600)",
        "(281.900300, 318.108000, 299.082300)",
[truncated: 531,062 more chars]
