# Supplementary material for: Playing the mirror game in virtual reality with an autonomous character
Source: Sci Rep. 2022 Dec 9;12:21329. doi: 10.1038/s41598-022-25197-z (PMC9734752; doi:10.1038/s41598-022-25197-z)
Supplement: Supplementary file 2 — Supplementary Information 1. [file 41598_2022_25197_MOESM2_ESM.zip › Data/Couple19/condition2_trial1_player1.json]

{
    "isFemale": false,
    "eyesLevel": 1.681508183479309,
    "timestamps": [
        0.0,
        0.019989013671875,
        0.0399932861328125,
        0.05999755859375,
        0.079986572265625,
        0.0999908447265625,
        0.1199951171875,
        0.1399993896484375,
        0.1599884033203125,
        0.17999267578125,
        0.1999969482421875,
        0.220001220703125,
        0.239990234375,
        0.2599945068359375,
        0.279998779296875,
        0.29998779296875,
        0.3199920654296875,
        0.339996337890625,
        0.3600006103515625,
        0.3799896240234375,
        0.399993896484375,
        0.4199981689453125,
        0.4399871826171875,
        0.459991455078125,
        0.4799957275390625,
        0.5,
        0.519989013671875,
        0.5399932861328125,
        0.55999755859375,
        0.579986572265625,
        0.5999908447265625,
        0.6199951171875,
        0.6399993896484375,
        0.6599884033203125,
        0.67999267578125,
        0.6999969482421875,
        0.720001220703125,
        0.739990234375,
        0.7599945068359375,
        0.779998779296875,
        0.79998779296875,
        0.8199920654296875,
        0.839996337890625,
        0.8600006103515625,
        0.8799896240234375,
        0.899993896484375,
        0.9199981689453125,
        0.9399871826171875,
        0.959991455078125,
        0.9799957275390625,
        1.0,
        1.019989013671875,
        1.0399932861328126,
        1.05999755859375,
        1.079986572265625,
        1.0999908447265626,
        1.1199951171875,
        1.1399993896484376,
        1.1599884033203126,
        1.17999267578125,
        1.1999969482421876,
        1.220001220703125,
        1.239990234375,
        1.2599945068359376,
        1.279998779296875,
        1.29998779296875,
        1.3199920654296876,
        1.339996337890625,
        1.3600006103515626,
        1.3799896240234376,
        1.399993896484375,
        1.4199981689453126,
        1.4399871826171876,
        1.459991455078125,
        1.4799957275390626,
        1.5,
        1.519989013671875,
        1.5399932861328126,
        1.55999755859375,
        1.579986572265625,
        1.5999908447265626,
        1.6199951171875,
        1.6399993896484376,
        1.6599884033203126,
        1.67999267578125,
        1.6999969482421876,
        1.720001220703125,
        1.739990234375,
        1.7599945068359376,
        1.779998779296875,
        1.79998779296875,
        1.8199920654296876,
        1.839996337890625,
        1.8600006103515626,
        1.8799896240234376,
        1.899993896484375,
        1.9199981689453126,
        1.9399871826171876,
        1.959991455078125,
        1.9799957275390626,
        2.0,
        2.019989013671875,
        2.0399932861328127,
        2.05999755859375,
        2.079986572265625,
        2.0999908447265627,
        2.1199951171875,
        2.1399993896484377,
        2.1599884033203127,
        2.17999267578125,
        2.1999969482421877,
        2.220001220703125,
        2.239990234375,
        2.2599945068359377,
        2.279998779296875,
        2.29998779296875,
        2.3199920654296877,
        2.339996337890625,
        2.3600006103515627,
        2.3799896240234377,
        2.399993896484375,
        2.4199981689453127,
        2.4399871826171877,
        2.459991455078125,
        2.4799957275390627,
        2.5,
        2.519989013671875,
        2.5399932861328127,
        2.55999755859375,
        2.579986572265625,
        2.5999908447265627,
        2.6199951171875,
        2.6399993896484377,
        2.6599884033203127,
        2.67999267578125,
        2.6999969482421877,
        2.720001220703125,
        2.739990234375,
        2.7599945068359377,
        2.779998779296875,
        2.79998779296875,
        2.8199920654296877,
        2.839996337890625,
        2.8600006103515627,
        2.8799896240234377,
        2.899993896484375,
        2.9199981689453127,
        2.9399871826171877,
        2.959991455078125,
        2.9799957275390627,
        3.0,
        3.019989013671875,
        3.0399932861328127,
        3.05999755859375,
        3.079986572265625,
        3.0999908447265627,
        3.1199951171875,
        3.1399993896484377,
        3.1599884033203127,
        3.17999267578125,
        3.1999969482421877,
        3.220001220703125,
        3.239990234375,
        3.2599945068359377,
        3.279998779296875,
        3.29998779296875,
        3.3199920654296877,
        3.339996337890625,
        3.3600006103515627,
        3.3799896240234377,
        3.399993896484375,
        3.4199981689453127,
        3.4399871826171877,
        3.459991455078125,
        3.4799957275390627,
        3.5,
        3.519989013671875,
        3.5399932861328127,
        3.55999755859375,
        3.579986572265625,
        3.5999908447265627,
        3.6199951171875,
        3.6399993896484377,
        3.6599884033203127,
        3.67999267578125,
        3.6999969482421877,
        3.720001220703125,
        3.739990234375,
        3.7599945068359377,
        3.779998779296875,
        3.79998779296875,
        3.8199920654296877,
        3.839996337890625,
        3.8600006103515627,
        3.8799896240234377,
        3.899993896484375,
        3.9199981689453127,
        3.9399871826171877,
        3.959991455078125,
        3.9799957275390627,
        4.0,
        4.019989013671875,
        4.0399932861328129,
        4.05999755859375,
        4.079986572265625,
        4.0999908447265629,
        4.1199951171875,
        4.1399993896484379,
        4.1599884033203129,
        4.17999267578125,
        4.1999969482421879,
        4.220001220703125,
        4.239990234375,
        4.2599945068359379,
        4.279998779296875,
        4.29998779296875,
        4.3199920654296879,
        4.339996337890625,
        4.3600006103515629,
        4.3799896240234379,
        4.399993896484375,
        4.4199981689453129,
        4.4399871826171879,
        4.459991455078125,
        4.4799957275390629,
        4.5,
        4.519989013671875,
        4.5399932861328129,
        4.55999755859375,
        4.579986572265625,
        4.5999908447265629,
        4.6199951171875,
        4.6399993896484379,
        4.6599884033203129,
        4.67999267578125,
        4.6999969482421879,
        4.720001220703125,
        4.739990234375,
        4.7599945068359379,
        4.779998779296875,
        4.79998779296875,
        4.8199920654296879,
        4.839996337890625,
        4.8600006103515629,
        4.8799896240234379,
        4.899993896484375,
        4.9199981689453129,
        4.9399871826171879,
        4.959991455078125,
        4.9799957275390629,
        5.0,
        5.019989013671875,
        5.0399932861328129,
        5.05999755859375,
        5.079986572265625,
        5.0999908447265629,
        5.1199951171875,
        5.1399993896484379,
        5.1599884033203129,
        5.17999267578125,
        5.1999969482421879,
        5.220001220703125,
        5.239990234375,
        5.2599945068359379,
        5.279998779296875,
        5.29998779296875,
        5.3199920654296879,
        5.339996337890625,
        5.3600006103515629,
        5.3799896240234379,
        5.399993896484375,
        5.4199981689453129,
        5.4399871826171879,
        5.459991455078125,
        5.4799957275390629,
        5.5,
        5.519989013671875,
        5.5399932861328129,
        5.55999755859375,
        5.579986572265625,
        5.5999908447265629,
        5.6199951171875,
        5.6399993896484379,
        5.6599884033203129,
        5.67999267578125,
        5.6999969482421879,
        5.720001220703125,
        5.739990234375,
        5.7599945068359379,
        5.779998779296875,
        5.79998779296875,
        5.8199920654296879,
        5.839996337890625,
        5.8600006103515629,
        5.8799896240234379,
        5.899993896484375,
        5.9199981689453129,
        5.9399871826171879,
        5.959991455078125,
        5.9799957275390629,
        6.0,
        6.019989013671875,
        6.0399932861328129,
        6.05999755859375,
        6.079986572265625,
        6.0999908447265629,
        6.1199951171875,
        6.1399993896484379,
        6.1599884033203129,
        6.17999267578125,
        6.1999969482421879,
        6.220001220703125,
        6.239990234375,
        6.2599945068359379,
        6.279998779296875,
        6.29998779296875,
        6.3199920654296879,
        6.339996337890625,
        6.3600006103515629,
        6.3799896240234379,
        6.399993896484375,
        6.4199981689453129,
        6.4399871826171879,
        6.459991455078125,
        6.4799957275390629,
        6.5,
        6.519989013671875,
        6.5399932861328129,
        6.55999755859375,
        6.579986572265625,
        6.5999908447265629,
        6.6199951171875,
        6.6399993896484379,
        6.6599884033203129,
        6.67999267578125,
        6.6999969482421879,
        6.720001220703125,
        6.739990234375,
        6.7599945068359379,
        6.779998779296875,
        6.79998779296875,
        6.8199920654296879,
        6.839996337890625,
        6.8600006103515629,
        6.8799896240234379,
        6.899993896484375,
        6.9199981689453129,
        6.9399871826171879,
        6.959991455078125,
        6.9799957275390629,
        7.0,
        7.019989013671875,
        7.0399932861328129,
        7.05999755859375,
        7.079986572265625,
        7.0999908447265629,
        7.1199951171875,
        7.1399993896484379,
        7.1599884033203129,
        7.17999267578125,
        7.1999969482421879,
        7.220001220703125,
        7.239990234375,
        7.2599945068359379,
        7.279998779296875,
        7.29998779296875,
        7.3199920654296879,
        7.339996337890625,
        7.3600006103515629,
        7.3799896240234379,
        7.399993896484375,
        7.4199981689453129,
        7.4399871826171879,
        7.459991455078125,
        7.4799957275390629,
        7.5,
        7.519989013671875,
        7.5399932861328129,
        7.55999755859375,
        7.579986572265625,
        7.5999908447265629,
        7.6199951171875,
        7.6399993896484379,
        7.6599884033203129,
        7.67999267578125,
        7.6999969482421879,
        7.720001220703125,
        7.739990234375,
        7.7599945068359379,
        7.779998779296875,
        7.79998779296875,
        7.8199920654296879,
        7.839996337890625,
        7.8600006103515629,
        7.8799896240234379,
        7.899993896484375,
        7.9199981689453129,
        7.9399871826171879,
        7.959991455078125,
        7.9799957275390629,
        8.0,
        8.019989013671875,
        8.039993286132813,
        8.05999755859375,
        8.079986572265625,
        8.099990844726563,
        8.1199951171875,
        8.139999389648438,
        8.159988403320313,
        8.17999267578125,
        8.199996948242188,
        8.220001220703125,
        8.239990234375,
        8.259994506835938,
        8.279998779296875,
        8.29998779296875,
        8.319992065429688,
        8.339996337890625,
        8.360000610351563,
        8.379989624023438,
        8.399993896484375,
        8.419998168945313,
        8.439987182617188,
        8.459991455078125,
        8.479995727539063,
        8.5,
        8.519989013671875,
        8.539993286132813,
        8.55999755859375,
        8.579986572265625,
        8.599990844726563,
        8.6199951171875,
        8.639999389648438,
        8.659988403320313,
        8.67999267578125,
        8.699996948242188,
        8.720001220703125,
        8.739990234375,
        8.759994506835938,
        8.779998779296875,
        8.79998779296875,
        8.819992065429688,
        8.839996337890625,
        8.860000610351563,
        8.879989624023438,
        8.899993896484375,
        8.919998168945313,
        8.939987182617188,
        8.959991455078125,
        8.979995727539063,
        9.0,
        9.019989013671875,
        9.039993286132813,
        9.05999755859375,
        9.079986572265625,
        9.099990844726563,
        9.1199951171875,
        9.139999389648438,
        9.159988403320313,
        9.17999267578125,
        9.199996948242188,
        9.220001220703125,
        9.239990234375,
        9.259994506835938,
        9.279998779296875,
        9.29998779296875,
        9.319992065429688,
        9.339996337890625,
        9.360000610351563,
        9.379989624023438,
        9.399993896484375,
        9.419998168945313,
        9.439987182617188,
        9.459991455078125,
        9.479995727539063,
        9.5,
        9.519989013671875,
        9.539993286132813,
        9.55999755859375,
        9.579986572265625,
        9.599990844726563,
        9.6199951171875,
        9.639999389648438,
        9.659988403320313,
        9.67999267578125,
        9.699996948242188,
        9.720001220703125,
        9.739990234375,
        9.759994506835938,
        9.779998779296875,
        9.79998779296875,
        9.819992065429688,
        9.839996337890625,
        9.860000610351563,
        9.879989624023438,
        9.899993896484375,
        9.919998168945313,
        9.939987182617188,
        9.959991455078125,
        9.979995727539063,
        10.0,
        10.019989013671875,
        10.039993286132813,
        10.05999755859375,
        10.079986572265625,
        10.099990844726563,
        10.1199951171875,
        10.139999389648438,
        10.159988403320313,
        10.17999267578125,
        10.199996948242188,
        10.220001220703125,
        10.239990234375,
        10.259994506835938,
        10.279998779296875,
        10.29998779296875,
        10.319992065429688,
        10.339996337890625,
        10.360000610351563,
        10.379989624023438,
        10.399993896484375,
        10.419998168945313,
        10.439987182617188,
        10.459991455078125,
        10.479995727539063,
        10.5,
        10.519989013671875,
        10.539993286132813,
        10.55999755859375,
        10.579986572265625,
        10.599990844726563,
        10.6199951171875,
        10.639999389648438,
        10.659988403320313,
        10.67999267578125,
        10.699996948242188,
        10.720001220703125,
        10.739990234375,
        10.759994506835938,
        10.779998779296875,
        10.79998779296875,
        10.819992065429688,
        10.839996337890625,
        10.860000610351563,
        10.879989624023438,
        10.899993896484375,
        10.919998168945313,
        10.939987182617188,
        10.959991455078125,
        10.979995727539063,
        11.0,
        11.019989013671875,
        11.039993286132813,
        11.05999755859375,
        11.079986572265625,
        11.099990844726563,
        11.1199951171875,
        11.139999389648438,
        11.159988403320313,
        11.17999267578125,
        11.199996948242188,
        11.220001220703125,
        11.239990234375,
        11.259994506835938,
        11.279998779296875,
        11.29998779296875,
        11.319992065429688,
        11.339996337890625,
        11.360000610351563,
        11.379989624023438,
        11.399993896484375,
        11.419998168945313,
        11.439987182617188,
        11.459991455078125,
        11.479995727539063,
        11.5,
        11.519989013671875,
        11.539993286132813,
        11.55999755859375,
        11.579986572265625,
        11.599990844726563,
        11.6199951171875,
        11.639999389648438,
        11.659988403320313,
        11.67999267578125,
        11.699996948242188,
        11.720001220703125,
        11.739990234375,
        11.759994506835938,
        11.779998779296875,
        11.79998779296875,
        11.819992065429688,
        11.839996337890625,
        11.860000610351563,
        11.879989624023438,
        11.899993896484375,
        11.919998168945313,
        11.939987182617188,
        11.959991455078125,
        11.979995727539063,
        12.0,
        12.019989013671875,
        12.039993286132813,
        12.05999755859375,
        12.079986572265625,
        12.099990844726563,
        12.1199951171875,
        12.139999389648438,
        12.159988403320313,
        12.17999267578125,
        12.199996948242188,
        12.220001220703125,
        12.239990234375,
        12.259994506835938,
        12.279998779296875,
        12.29998779296875,
        12.319992065429688,
        12.339996337890625,
        12.360000610351563,
        12.379989624023438,
        12.399993896484375,
        12.419998168945313,
        12.439987182617188,
        12.459991455078125,
        12.479995727539063,
        12.5,
        12.519989013671875,
        12.539993286132813,
        12.55999755859375,
        12.579986572265625,
        12.599990844726563,
        12.6199951171875,
        12.639999389648438,
        12.659988403320313,
        12.67999267578125,
        12.699996948242188,
        12.720001220703125,
        12.739990234375,
        12.759994506835938,
        12.779998779296875,
        12.79998779296875,
        12.819992065429688,
        12.839996337890625,
        12.860000610351563,
        12.879989624023438,
        12.899993896484375,
        12.919998168945313,
        12.939987182617188,
        12.959991455078125,
        12.979995727539063,
        13.0,
        13.019989013671875,
        13.039993286132813,
        13.05999755859375,
        13.079986572265625,
        13.099990844726563,
        13.1199951171875,
        13.139999389648438,
        13.159988403320313,
        13.17999267578125,
        13.199996948242188,
        13.220001220703125,
        13.239990234375,
        13.259994506835938,
        13.279998779296875,
        13.29998779296875,
        13.319992065429688,
        13.339996337890625,
        13.360000610351563,
        13.379989624023438,
        13.399993896484375,
        13.419998168945313,
        13.439987182617188,
        13.459991455078125,
        13.479995727539063,
        13.5,
        13.519989013671875,
        13.539993286132813,
        13.55999755859375,
        13.579986572265625,
        13.599990844726563,
        13.6199951171875,
        13.639999389648438,
        13.659988403320313,
        13.67999267578125,
        13.699996948242188,
        13.720001220703125,
        13.739990234375,
        13.759994506835938,
        13.779998779296875,
        13.79998779296875,
        13.819992065429688,
        13.839996337890625,
        13.860000610351563,
        13.879989624023438,
        13.899993896484375,
        13.919998168945313,
        13.939987182617188,
        13.959991455078125,
        13.979995727539063,
        14.0,
        14.019989013671875,
        14.039993286132813,
        14.05999755859375,
        14.079986572265625,
        14.099990844726563,
        14.1199951171875,
        14.139999389648438,
        14.159988403320313,
        14.180007934570313,
        14.199996948242188,
        14.219985961914063,
        14.240005493164063,
        14.259994506835938,
        14.279983520507813,
        14.300003051757813,
        14.319992065429688,
        14.339981079101563,
        14.360000610351563,
        14.379989624023438,
        14.399978637695313,
        14.419998168945313,
        14.439987182617188,
        14.460006713867188,
        14.479995727539063,
        14.499984741210938,
        14.520004272460938,
        14.539993286132813,
        14.559982299804688,
        14.580001831054688,
        14.599990844726563,
        14.619979858398438,
        14.639999389648438,
        14.659988403320313,
        14.680007934570313,
        14.699996948242188,
        14.719985961914063,
        14.740005493164063,
        14.759994506835938,
        14.779983520507813,
        14.800003051757813,
        14.819992065429688,
        14.839981079101563,
        14.860000610351563,
        14.879989624023438,
        14.899978637695313,
        14.919998168945313,
        14.939987182617188,
        14.960006713867188,
        14.979995727539063,
        14.999984741210938,
        15.020004272460938,
        15.039993286132813,
        15.059982299804688,
        15.080001831054688,
        15.099990844726563,
        15.119979858398438,
        15.139999389648438,
        15.159988403320313,
        15.180007934570313,
        15.199996948242188,
        15.219985961914063,
        15.240005493164063,
        15.259994506835938,
        15.279983520507813,
        15.300003051757813,
        15.319992065429688,
        15.339981079101563,
        15.360000610351563,
        15.379989624023438,
        15.399978637695313,
        15.419998168945313,
        15.439987182617188,
        15.460006713867188,
        15.479995727539063,
        15.499984741210938,
        15.520004272460938,
        15.539993286132813,
        15.559982299804688,
        15.580001831054688,
        15.599990844726563,
        15.619979858398438,
        15.639999389648438,
        15.659988403320313,
        15.680007934570313,
        15.699996948242188,
        15.719985961914063,
        15.740005493164063,
        15.759994506835938,
        15.779983520507813,
        15.800003051757813,
        15.819992065429688,
        15.839981079101563,
        15.860000610351563,
        15.879989624023438,
        15.899978637695313,
        15.919998168945313,
        15.939987182617188,
        15.960006713867188,
        15.979995727539063,
        15.999984741210938,
        16.020004272460939,
        16.039993286132814,
        16.059982299804689,
        16.080001831054689,
        16.099990844726564,
        16.119979858398439,
        16.139999389648439,
        16.159988403320314,
        16.180007934570314,
        16.199996948242189,
        16.219985961914064,
        16.240005493164064,
        16.259994506835939,
        16.279983520507814,
        16.300003051757814,
        16.319992065429689,
        16.339981079101564,
        16.360000610351564,
        16.379989624023439,
        16.399978637695314,
        16.419998168945314,
        16.439987182617189,
        16.460006713867189,
        16.479995727539064,
        16.499984741210939,
        16.520004272460939,
        16.539993286132814,
        16.559982299804689,
        16.580001831054689,
        16.599990844726564,
        16.619979858398439,
        16.639999389648439,
        16.659988403320314,
        16.680007934570314,
        16.699996948242189,
        16.719985961914064,
        16.740005493164064,
        16.759994506835939,
        16.779983520507814,
        16.800003051757814,
        16.819992065429689,
        16.839981079101564,
        16.860000610351564,
        16.879989624023439,
        16.899978637695314,
        16.919998168945314,
        16.939987182617189,
        16.960006713867189,
        16.979995727539064,
        16.999984741210939,
        17.020004272460939,
        17.039993286132814,
        17.059982299804689,
        17.080001831054689,
        17.099990844726564,
        17.119979858398439,
        17.139999389648439,
        17.159988403320314,
        17.180007934570314,
        17.199996948242189,
        17.219985961914064,
        17.240005493164064,
        17.259994506835939,
        17.279983520507814,
        17.300003051757814,
        17.319992065429689,
        17.339981079101564,
        17.360000610351564,
        17.379989624023439,
        17.399978637695314,
        17.419998168945314,
        17.439987182617189,
        17.460006713867189,
        17.479995727539064,
        17.499984741210939,
        17.520004272460939,
        17.539993286132814,
        17.559982299804689,
        17.580001831054689,
        17.599990844726564,
        17.619979858398439,
        17.639999389648439,
        17.659988403320314,
        17.680007934570314,
        17.699996948242189,
        17.719985961914064,
        17.740005493164064,
        17.759994506835939,
        17.779983520507814,
        17.800003051757814,
        17.819992065429689,
        17.839981079101564,
        17.860000610351564,
        17.879989624023439,
        17.899978637695314,
        17.919998168945314,
        17.939987182617189,
        17.960006713867189,
        17.979995727539064,
        17.999984741210939,
        18.020004272460939,
        18.039993286132814,
        18.059982299804689,
        18.080001831054689,
        18.099990844726564,
        18.119979858398439,
        18.139999389648439,
        18.159988403320314,
        18.180007934570314,
        18.199996948242189,
        18.219985961914064,
        18.240005493164064,
        18.259994506835939,
        18.279983520507814,
        18.300003051757814,
        18.319992065429689,
        18.339981079101564,
        18.360000610351564,
        18.379989624023439,
        18.399978637695314,
        18.419998168945314,
        18.439987182617189,
        18.460006713867189,
        18.479995727539064,
        18.499984741210939,
        18.520004272460939,
        18.539993286132814,
        18.559982299804689,
        18.580001831054689,
        18.599990844726564,
        18.619979858398439,
        18.639999389648439,
        18.659988403320314,
        18.680007934570314,
        18.699996948242189,
        18.719985961914064,
        18.740005493164064,
        18.759994506835939,
        18.779983520507814,
        18.800003051757814,
        18.819992065429689,
        18.839981079101564,
        18.860000610351564,
        18.879989624023439,
        18.899978637695314,
        18.919998168945314,
        18.939987182617189,
        18.960006713867189,
        18.979995727539064,
        18.999984741210939,
        19.020004272460939,
        19.039993286132814,
        19.059982299804689,
        19.080001831054689,
        19.099990844726564,
        19.119979858398439,
        19.139999389648439,
        19.159988403320314,
        19.180007934570314,
        19.199996948242189,
        19.219985961914064,
        19.240005493164064,
        19.259994506835939,
        19.279983520507814,
        19.300003051757814,
        19.319992065429689,
        19.339981079101564,
        19.360000610351564,
        19.379989624023439,
        19.399978637695314,
        19.419998168945314,
        19.439987182617189,
        19.460006713867189,
        19.479995727539064,
        19.499984741210939,
        19.520004272460939,
        19.539993286132814,
        19.559982299804689,
        19.580001831054689,
        19.599990844726564,
        19.619979858398439,
        19.639999389648439,
        19.659988403320314,
        19.680007934570314,
        19.699996948242189,
        19.719985961914064,
        19.740005493164064,
        19.759994506835939,
        19.779983520507814,
        19.800003051757814,
        19.819992065429689,
        19.839981079101564,
        19.860000610351564,
        19.879989624023439,
        19.899978637695314,
        19.919998168945314,
        19.939987182617189,
        19.960006713867189,
        19.979995727539064,
        19.999984741210939,
        20.020004272460939,
        20.039993286132814,
        20.059982299804689,
        20.080001831054689,
        20.099990844726564,
        20.119979858398439,
        20.139999389648439,
        20.159988403320314,
        20.180007934570314,
        20.199996948242189,
        20.219985961914064,
        20.240005493164064,
        20.259994506835939,
        20.279983520507814,
        20.300003051757814,
        20.319992065429689,
        20.339981079101564,
        20.360000610351564,
        20.379989624023439,
        20.399978637695314,
        20.419998168945314,
        20.439987182617189,
        20.460006713867189,
        20.479995727539064,
        20.499984741210939,
        20.520004272460939,
        20.539993286132814,
        20.559982299804689,
        20.580001831054689,
        20.599990844726564,
        20.619979858398439,
        20.639999389648439,
        20.659988403320314,
        20.680007934570314,
        20.699996948242189,
        20.719985961914064,
        20.740005493164064,
        20.759994506835939,
        20.779983520507814,
        20.800003051757814,
        20.819992065429689,
        20.839981079101564,
        20.860000610351564,
        20.879989624023439,
        20.899978637695314,
        20.919998168945314,
        20.939987182617189,
        20.960006713867189,
        20.979995727539064,
        20.999984741210939,
        21.020004272460939,
        21.039993286132814,
        21.059982299804689,
        21.080001831054689,
        21.099990844726564,
        21.119979858398439,
        21.139999389648439,
        21.159988403320314,
        21.180007934570314,
        21.199996948242189,
        21.219985961914064,
        21.240005493164064,
        21.259994506835939,
        21.279983520507814,
        21.300003051757814,
        21.319992065429689,
        21.339981079101564,
        21.360000610351564,
        21.379989624023439,
        21.399978637695314,
        21.419998168945314,
        21.439987182617189,
        21.460006713867189,
        21.479995727539064,
        21.499984741210939,
        21.520004272460939,
        21.539993286132814,
        21.559982299804689,
        21.580001831054689,
        21.599990844726564,
        21.619979858398439,
        21.639999389648439,
        21.659988403320314,
        21.680007934570314,
        21.699996948242189,
        21.719985961914064,
        21.740005493164064,
        21.759994506835939,
        21.779983520507814,
        21.800003051757814,
        21.819992065429689,
        21.839981079101564,
        21.860000610351564,
        21.879989624023439,
        21.899978637695314,
        21.919998168945314,
        21.939987182617189,
        21.960006713867189,
        21.979995727539064,
        21.999984741210939,
        22.020004272460939,
        22.039993286132814,
        22.059982299804689,
        22.080001831054689,
        22.099990844726564,
        22.119979858398439,
        22.139999389648439,
        22.159988403320314,
        22.180007934570314,
        22.199996948242189,
        22.219985961914064,
        22.240005493164064,
        22.259994506835939,
        22.279983520507814,
        22.300003051757814,
        22.319992065429689,
        22.339981079101564,
        22.360000610351564,
        22.379989624023439,
        22.399978637695314,
        22.419998168945314,
        22.439987182617189,
        22.460006713867189,
        22.479995727539064,
        22.499984741210939,
        22.520004272460939,
        22.539993286132814,
        22.559982299804689,
        22.580001831054689,
        22.599990844726564,
        22.619979858398439,
        22.639999389648439,
        22.659988403320314,
        22.680007934570314,
        22.699996948242189,
        22.719985961914064,
        22.740005493164064,
        22.759994506835939,
        22.779983520507814,
        22.800003051757814,
        22.819992065429689,
        22.839981079101564,
        22.860000610351564,
        22.879989624023439,
        22.899978637695314,
        22.919998168945314,
        22.939987182617189,
        22.960006713867189,
        22.979995727539064,
        22.999984741210939,
        23.020004272460939,
        23.039993286132814,
        23.059982299804689,
        23.080001831054689,
        23.099990844726564,
        23.119979858398439,
        23.139999389648439,
        23.159988403320314,
        23.180007934570314,
        23.199996948242189,
        23.219985961914064,
        23.240005493164064,
        23.259994506835939,
        23.279983520507814,
        23.300003051757814,
        23.319992065429689,
        23.339981079101564,
        23.360000610351564,
        23.379989624023439,
        23.399978637695314,
        23.419998168945314,
        23.439987182617189,
        23.460006713867189,
        23.479995727539064,
        23.499984741210939,
        23.520004272460939,
        23.539993286132814,
        23.559982299804689,
        23.580001831054689,
        23.599990844726564,
        23.619979858398439,
        23.639999389648439,
        23.659988403320314,
        23.680007934570314,
        23.699996948242189,
        23.719985961914064,
        23.740005493164064,
        23.759994506835939,
        23.779983520507814,
        23.800003051757814,
        23.819992065429689,
        23.839981079101564,
        23.860000610351564,
        23.879989624023439,
        23.899978637695314,
        23.919998168945314,
        23.939987182617189,
        23.960006713867189,
        23.979995727539064,
        23.999984741210939,
        24.020004272460939,
        24.039993286132814,
        24.059982299804689,
        24.080001831054689,
        24.099990844726564,
        24.119979858398439,
        24.139999389648439,
        24.159988403320314,
        24.180007934570314,
        24.199996948242189,
        24.219985961914064,
        24.240005493164064,
        24.259994506835939,
        24.279983520507814,
        24.300003051757814,
        24.319992065429689,
        24.339981079101564,
        24.360000610351564,
        24.379989624023439,
        24.399978637695314,
        24.419998168945314,
        24.439987182617189,
        24.460006713867189,
        24.479995727539064,
        24.499984741210939,
        24.520004272460939,
        24.539993286132814,
        24.559982299804689,
        24.580001831054689,
        24.599990844726564,
        24.619979858398439,
        24.639999389648439,
        24.659988403320314,
        24.680007934570314,
        24.699996948242189,
        24.719985961914064,
        24.740005493164064,
        24.759994506835939,
        24.779983520507814,
        24.800003051757814,
        24.819992065429689,
        24.839981079101564,
        24.860000610351564,
        24.879989624023439,
        24.899978637695314,
        24.919998168945314,
        24.939987182617189,
        24.960006713867189,
        24.979995727539064,
        24.999984741210939,
        25.020004272460939,
        25.039993286132814,
        25.059982299804689,
        25.080001831054689,
        25.099990844726564,
        25.119979858398439,
        25.139999389648439,
        25.159988403320314,
        25.180007934570314,
        25.199996948242189,
        25.219985961914064,
        25.240005493164064,
        25.259994506835939,
        25.279983520507814,
        25.300003051757814,
        25.319992065429689,
        25.339981079101564,
        25.360000610351564,
        25.379989624023439,
        25.399978637695314,
        25.419998168945314,
        25.439987182617189,
        25.460006713867189,
        25.479995727539064,
        25.499984741210939,
        25.520004272460939,
        25.539993286132814,
        25.559982299804689,
        25.580001831054689,
        25.599990844726564,
        25.619979858398439,
        25.639999389648439,
        25.659988403320314,
        25.680007934570314,
        25.699996948242189,
        25.719985961914064,
        25.740005493164064,
        25.759994506835939,
        25.779983520507814,
        25.800003051757814,
        25.819992065429689,
        25.839981079101564,
        25.860000610351564,
        25.879989624023439,
        25.899978637695314,
        25.919998168945314,
        25.939987182617189,
        25.960006713867189,
        25.979995727539064,
        25.999984741210939,
        26.020004272460939,
        26.039993286132814,
        26.059982299804689,
        26.080001831054689,
        26.099990844726564,
        26.119979858398439,
        26.139999389648439,
        26.159988403320314,
        26.180007934570314,
        26.199996948242189,
        26.219985961914064,
        26.240005493164064,
        26.259994506835939,
        26.279983520507814,
        26.300003051757814,
        26.319992065429689,
        26.339981079101564,
        26.360000610351564,
        26.379989624023439,
        26.399978637695314,
        26.419998168945314,
        26.439987182617189,
        26.460006713867189,
        26.479995727539064,
        26.499984741210939,
        26.520004272460939,
        26.539993286132814,
        26.559982299804689,
        26.580001831054689,
        26.599990844726564,
        26.619979858398439,
        26.639999389648439,
        26.659988403320314,
        26.680007934570314,
        26.699996948242189,
        26.719985961914064,
        26.740005493164064,
        26.759994506835939,
        26.779983520507814,
        26.800003051757814,
        26.819992065429689,
        26.839981079101564,
        26.860000610351564,
        26.879989624023439,
        26.899978637695314,
        26.919998168945314,
        26.939987182617189,
        26.960006713867189,
        26.979995727539064,
        26.999984741210939,
        27.020004272460939,
        27.039993286132814,
        27.059982299804689,
        27.080001831054689,
        27.099990844726564,
        27.119979858398439,
        27.139999389648439,
        27.159988403320314,
        27.180007934570314,
        27.199996948242189,
        27.219985961914064,
        27.240005493164064,
        27.259994506835939,
        27.279983520507814,
        27.300003051757814,
        27.319992065429689,
        27.339981079101564,
        27.360000610351564,
        27.379989624023439,
        27.399978637695314,
        27.419998168945314,
        27.439987182617189,
        27.460006713867189,
        27.479995727539064,
        27.499984741210939,
        27.520004272460939,
        27.539993286132814,
        27.559982299804689,
        27.580001831054689,
        27.599990844726564,
        27.619979858398439,
        27.639999389648439,
        27.659988403320314,
        27.680007934570314,
        27.699996948242189,
        27.719985961914064,
        27.740005493164064,
        27.759994506835939,
        27.779983520507814,
        27.800003051757814,
        27.819992065429689,
        27.839981079101564,
        27.860000610351564,
        27.879989624023439,
        27.899978637695314,
        27.919998168945314,
        27.939987182617189,
        27.960006713867189,
        27.979995727539064,
        27.999984741210939,
        28.020004272460939,
        28.039993286132814,
        28.059982299804689,
        28.080001831054689,
        28.099990844726564,
        28.119979858398439,
        28.139999389648439,
        28.159988403320314,
        28.180007934570314,
        28.199996948242189,
        28.219985961914064,
        28.240005493164064,
        28.259994506835939,
        28.279983520507814,
        28.300003051757814,
        28.319992065429689,
        28.339981079101564,
        28.360000610351564,
        28.379989624023439,
        28.399978637695314,
        28.419998168945314,
        28.439987182617189,
        28.460006713867189,
        28.479995727539064,
        28.499984741210939,
        28.520004272460939,
        28.539993286132814,
        28.559982299804689,
        28.580001831054689,
        28.599990844726564,
        28.619979858398439,
        28.639999389648439,
        28.659988403320314,
        28.680007934570314,
        28.699996948242189,
        28.719985961914064,
        28.740005493164064,
        28.759994506835939,
        28.779983520507814,
        28.800003051757814,
        28.819992065429689,
        28.839981079101564,
        28.860000610351564,
        28.879989624023439,
        28.899978637695314,
        28.919998168945314,
        28.939987182617189,
        28.960006713867189,
        28.979995727539064,
        28.999984741210939,
        29.020004272460939,
        29.039993286132814,
        29.059982299804689,
        29.080001831054689,
        29.099990844726564,
        29.119979858398439,
        29.139999389648439,
        29.159988403320314,
        29.180007934570314,
        29.199996948242189,
        29.219985961914064,
        29.240005493164064,
        29.259994506835939,
        29.279983520507814,
        29.300003051757814,
        29.319992065429689,
        29.339981079101564,
        29.360000610351564,
        29.379989624023439,
        29.399978637695314,
        29.419998168945314,
        29.439987182617189,
        29.460006713867189,
        29.479995727539064,
        29.499984741210939,
        29.520004272460939,
        29.539993286132814,
        29.559982299804689,
        29.580001831054689,
        29.599990844726564,
        29.619979858398439,
        29.639999389648439,
        29.659988403320314,
        29.680007934570314,
        29.699996948242189,
        29.719985961914064,
        29.740005493164064,
        29.759994506835939,
        29.779983520507814,
        29.800003051757814,
        29.819992065429689,
        29.839981079101564,
        29.860000610351564,
        29.879989624023439,
        29.899978637695314,
        29.919998168945314,
        29.939987182617189,
        29.960006713867189,
        29.979995727539064,
        29.999984741210939,
        30.020004272460939,
        30.039993286132814,
        30.059982299804689,
        30.080001831054689,
        30.099990844726564,
        30.119979858398439,
        30.139999389648439,
        30.159988403320314,
        30.180007934570314,
        30.199996948242189,
        30.219985961914064,
        30.240005493164064,
        30.259994506835939,
        30.279983520507814,
        30.300003051757814,
        30.319992065429689,
        30.339981079101564,
        30.360000610351564,
        30.379989624023439,
        30.399978637695314,
        30.419998168945314,
        30.439987182617189,
        30.460006713867189,
        30.479995727539064,
        30.499984741210939,
        30.520004272460939,
        30.539993286132814,
        30.559982299804689,
        30.580001831054689,
        30.599990844726564,
        30.619979858398439,
        30.639999389648439,
        30.659988403320314,
        30.680007934570314,
        30.699996948242189,
        30.719985961914064,
        30.740005493164064,
        30.759994506835939,
        30.779983520507814,
        30.800003051757814,
        30.819992065429689,
        30.839981079101564,
        30.860000610351564,
        30.879989624023439,
        30.899978637695314,
        30.919998168945314,
        30.939987182617189,
        30.960006713867189,
        30.979995727539064,
        30.999984741210939,
        31.020004272460939,
        31.039993286132814,
        31.059982299804689,
        31.080001831054689,
        31.099990844726564,
        31.119979858398439,
        31.139999389648439,
        31.159988403320314,
        31.180007934570314,
        31.199996948242189,
        31.219985961914064,
        31.240005493164064,
        31.259994506835939,
        31.279983520507814,
        31.300003051757814,
        31.319992065429689,
        31.339981079101564,
        31.360000610351564,
        31.379989624023439,
        31.399978637695314,
        31.419998168945314,
        31.439987182617189,
        31.460006713867189,
        31.479995727539064,
        31.499984741210939,
        31.520004272460939,
        31.539993286132814,
        31.559982299804689,
        31.580001831054689,
        31.599990844726564,
        31.619979858398439,
        31.639999389648439,
        31.659988403320314,
        31.680007934570314,
        31.699996948242189,
        31.719985961914064,
        31.740005493164064,
        31.759994506835939,
        31.779983520507814,
        31.800003051757814,
        31.819992065429689,
        31.839981079101564,
        31.860000610351564,
        31.879989624023439,
        31.899978637695314,
        31.919998168945314,
        31.939987182617189,
        31.960006713867189,
        31.979995727539064,
        31.999984741210939,
        32.02000427246094,
        32.03999328613281,
        32.05998229980469,
        32.08000183105469,
        32.09999084472656,
        32.11997985839844,
        32.13999938964844,
        32.15998840332031,
        32.18000793457031,
        32.19999694824219,
        32.21998596191406,
        32.24000549316406,
        32.25999450683594,
        32.27998352050781,
        32.30000305175781,
        32.31999206542969,
        32.33998107910156,
        32.36000061035156,
        32.37998962402344,
        32.39997863769531,
        32.41999816894531,
        32.43998718261719,
        32.46000671386719,
        32.47999572753906,
        32.49998474121094,
        32.52000427246094,
        32.53999328613281,
        32.55998229980469,
        32.58000183105469,
        32.59999084472656,
        32.61997985839844,
        32.63999938964844,
        32.65998840332031,
        32.68000793457031,
        32.69999694824219,
        32.71998596191406,
        32.74000549316406,
        32.75999450683594,
        32.77998352050781,
        32.80000305175781,
        32.81999206542969,
        32.83998107910156,
        32.86000061035156,
        32.87998962402344,
        32.89997863769531,
        32.91999816894531,
        32.93998718261719,
        32.96000671386719,
        32.97999572753906,
        32.99998474121094,
        33.02000427246094,
        33.03999328613281,
        33.05998229980469,
        33.08000183105469,
        33.09999084472656,
        33.11997985839844,
        33.13999938964844,
        33.15998840332031,
        33.18000793457031,
        33.19999694824219,
        33.21998596191406,
        33.24000549316406,
        33.25999450683594,
        33.27998352050781,
        33.30000305175781,
        33.31999206542969,
        33.33998107910156,
        33.36000061035156,
        33.37998962402344,
        33.39997863769531,
        33.41999816894531,
        33.43998718261719,
        33.46000671386719,
        33.47999572753906,
        33.49998474121094,
        33.52000427246094,
        33.53999328613281,
        33.55998229980469,
        33.58000183105469,
        33.59999084472656,
        33.61997985839844,
        33.63999938964844,
        33.65998840332031,
        33.68000793457031,
        33.69999694824219,
        33.71998596191406,
        33.74000549316406,
        33.75999450683594,
        33.77998352050781,
        33.80000305175781,
        33.81999206542969,
        33.83998107910156,
        33.86000061035156,
        33.87998962402344,
        33.89997863769531,
        33.91999816894531,
        33.93998718261719,
        33.96000671386719,
        33.97999572753906,
        33.99998474121094,
        34.02000427246094,
        34.03999328613281,
        34.05998229980469,
        34.08000183105469,
        34.09999084472656,
        34.11997985839844,
        34.13999938964844,
        34.15998840332031,
        34.18000793457031,
        34.19999694824219,
        34.21998596191406,
        34.24000549316406,
        34.25999450683594,
        34.27998352050781,
        34.30000305175781,
        34.31999206542969,
        34.33998107910156,
        34.36000061035156,
        34.37998962402344,
        34.39997863769531,
        34.41999816894531,
        34.43998718261719,
        34.46000671386719,
        34.47999572753906,
        34.49998474121094,
        34.52000427246094,
        34.53999328613281,
        34.55998229980469,
        34.58000183105469,
        34.59999084472656,
        34.61997985839844,
        34.63999938964844,
        34.65998840332031,
        34.68000793457031,
        34.69999694824219,
        34.71998596191406,
        34.74000549316406,
        34.75999450683594,
        34.77998352050781,
        34.80000305175781,
        34.81999206542969,
        34.83998107910156,
        34.86000061035156,
        34.87998962402344,
        34.89997863769531,
        34.91999816894531,
        34.93998718261719,
        34.96000671386719,
        34.97999572753906,
        34.99998474121094,
        35.02000427246094,
        35.03999328613281,
        35.05998229980469,
        35.08000183105469,
        35.09999084472656,
        35.11997985839844,
        35.13999938964844,
        35.15998840332031,
        35.18000793457031,
        35.19999694824219,
        35.21998596191406,
        35.24000549316406,
        35.25999450683594,
        35.27998352050781,
        35.30000305175781,
        35.31999206542969,
        35.33998107910156,
        35.36000061035156,
        35.37998962402344,
        35.39997863769531,
        35.41999816894531,
        35.43998718261719,
        35.46000671386719,
        35.47999572753906,
        35.49998474121094,
        35.52000427246094,
        35.53999328613281,
        35.55998229980469,
        35.58000183105469,
        35.59999084472656,
        35.61997985839844,
        35.63999938964844,
        35.65998840332031,
        35.68000793457031,
        35.69999694824219,
        35.71998596191406,
        35.74000549316406,
        35.75999450683594,
        35.77998352050781,
        35.80000305175781,
        35.81999206542969,
        35.83998107910156,
        35.86000061035156,
        35.87998962402344,
        35.89997863769531,
        35.91999816894531,
        35.93998718261719,
        35.96000671386719,
        35.97999572753906,
        35.99998474121094,
        36.02000427246094,
        36.03999328613281,
        36.05998229980469,
        36.08000183105469,
        36.09999084472656,
        36.11997985839844,
        36.13999938964844,
        36.15998840332031,
        36.18000793457031,
        36.19999694824219,
        36.21998596191406,
        36.24000549316406,
        36.25999450683594,
        36.27998352050781,
        36.30000305175781,
        36.31999206542969,
        36.33998107910156,
        36.36000061035156,
        36.37998962402344,
        36.39997863769531,
        36.41999816894531,
        36.43998718261719,
        36.46000671386719,
        36.47999572753906,
        36.49998474121094,
        36.52000427246094,
        36.53999328613281,
        36.55998229980469,
        36.58000183105469,
        36.59999084472656,
        36.61997985839844,
        36.63999938964844,
        36.65998840332031,
        36.68000793457031,
        36.69999694824219,
        36.71998596191406,
        36.74000549316406,
        36.75999450683594,
        36.77998352050781,
        36.80000305175781,
        36.81999206542969,
        36.83998107910156,
        36.86000061035156,
        36.87998962402344,
        36.89997863769531,
        36.91999816894531,
        36.93998718261719,
        36.96000671386719,
        36.97999572753906,
        36.99998474121094,
        37.02000427246094,
        37.03999328613281,
        37.05998229980469,
        37.08000183105469,
        37.09999084472656,
        37.11997985839844,
        37.13999938964844,
        37.15998840332031,
        37.18000793457031,
        37.19999694824219,
        37.21998596191406,
        37.24000549316406,
        37.25999450683594,
        37.27998352050781,
        37.30000305175781,
        37.31999206542969,
        37.33998107910156,
        37.36000061035156,
        37.37998962402344,
        37.39997863769531,
        37.41999816894531,
        37.43998718261719,
        37.46000671386719,
        37.47999572753906,
        37.49998474121094,
        37.52000427246094,
        37.53999328613281,
        37.55998229980469,
        37.58000183105469,
        37.59999084472656,
        37.61997985839844,
        37.63999938964844,
        37.65998840332031,
        37.68000793457031,
        37.69999694824219,
        37.71998596191406,
        37.74000549316406,
        37.75999450683594,
        37.77998352050781,
        37.80000305175781,
        37.81999206542969,
        37.83998107910156,
        37.86000061035156,
        37.87998962402344,
        37.89997863769531,
        37.91999816894531,
        37.93998718261719,
        37.96000671386719,
        37.97999572753906,
        37.99998474121094,
        38.02000427246094,
        38.03999328613281,
        38.05998229980469,
        38.08000183105469,
        38.09999084472656,
        38.11997985839844,
        38.13999938964844,
        38.15998840332031,
        38.18000793457031,
        38.19999694824219,
        38.21998596191406,
        38.24000549316406,
        38.25999450683594,
        38.27998352050781,
        38.30000305175781,
        38.31999206542969,
        38.33998107910156,
        38.36000061035156,
        38.37998962402344,
        38.39997863769531,
        38.41999816894531,
        38.43998718261719,
        38.46000671386719,
        38.47999572753906,
        38.49998474121094,
        38.52000427246094,
        38.53999328613281,
        38.55998229980469,
        38.58000183105469,
        38.59999084472656,
        38.61997985839844,
        38.63999938964844,
        38.65998840332031,
        38.68000793457031,
        38.69999694824219,
        38.71998596191406,
        38.74000549316406,
        38.75999450683594,
        38.77998352050781,
        38.80000305175781,
        38.81999206542969,
        38.83998107910156,
        38.86000061035156,
        38.87998962402344,
        38.89997863769531,
        38.91999816894531,
        38.93998718261719,
        38.96000671386719,
        38.97999572753906,
        38.99998474121094,
        39.02000427246094,
        39.03999328613281,
        39.05998229980469,
        39.08000183105469,
        39.09999084472656,
        39.11997985839844,
        39.13999938964844,
        39.15998840332031,
        39.18000793457031,
        39.19999694824219,
        39.21998596191406,
        39.24000549316406,
        39.25999450683594,
        39.27998352050781,
        39.30000305175781,
        39.31999206542969,
        39.33998107910156,
        39.36000061035156,
        39.37998962402344,
        39.39997863769531,
        39.41999816894531,
        39.43998718261719,
        39.46000671386719,
        39.47999572753906,
        39.49998474121094,
        39.52000427246094,
        39.53999328613281,
        39.55998229980469,
        39.58000183105469,
        39.59999084472656,
        39.61997985839844,
        39.63999938964844,
        39.65998840332031,
        39.68000793457031,
        39.69999694824219,
        39.71998596191406,
        39.74000549316406,
        39.75999450683594,
        39.77998352050781,
        39.80000305175781,
        39.81999206542969,
        39.83998107910156,
        39.86000061035156,
        39.87998962402344,
        39.89997863769531,
        39.91999816894531,
        39.93998718261719,
        39.96000671386719,
        39.97999572753906,
        39.99998474121094,
        40.02000427246094,
        40.03999328613281,
        40.05998229980469,
        40.08000183105469,
        40.09999084472656,
        40.11997985839844,
        40.13999938964844,
        40.15998840332031,
        40.18000793457031,
        40.19999694824219,
        40.21998596191406,
        40.24000549316406,
        40.25999450683594,
        40.27998352050781,
        40.30000305175781,
        40.31999206542969,
        40.33998107910156,
        40.36000061035156,
        40.37998962402344,
        40.39997863769531,
        40.41999816894531,
        40.43998718261719,
        40.46000671386719,
        40.47999572753906,
        40.49998474121094,
        40.52000427246094,
        40.53999328613281,
        40.55998229980469,
        40.58000183105469,
        40.59999084472656,
        40.61997985839844,
        40.63999938964844,
        40.65998840332031,
        40.68000793457031,
        40.69999694824219,
        40.71998596191406,
        40.74000549316406,
        40.75999450683594,
        40.77998352050781,
        40.80000305175781,
        40.81999206542969,
        40.83998107910156,
        40.86000061035156,
        40.87998962402344,
        40.89997863769531,
        40.91999816894531,
        40.93998718261719,
        40.96000671386719,
        40.97999572753906,
        40.99998474121094,
        41.02000427246094,
        41.03999328613281,
        41.05998229980469,
        41.08000183105469,
        41.09999084472656,
        41.11997985839844,
        41.13999938964844,
        41.15998840332031,
        41.18000793457031,
        41.19999694824219,
        41.21998596191406,
        41.24000549316406,
        41.25999450683594,
        41.27998352050781,
        41.30000305175781,
        41.31999206542969,
        41.33998107910156,
        41.36000061035156,
        41.37998962402344,
        41.39997863769531,
        41.41999816894531,
        41.43998718261719,
        41.46000671386719,
        41.47999572753906,
        41.49998474121094,
        41.52000427246094,
        41.53999328613281,
        41.55998229980469,
        41.58000183105469,
        41.59999084472656,
        41.61997985839844,
        41.63999938964844,
        41.65998840332031,
        41.68000793457031,
        41.69999694824219,
        41.71998596191406,
        41.74000549316406,
        41.75999450683594,
        41.77998352050781,
        41.80000305175781,
        41.81999206542969,
        41.83998107910156,
        41.86000061035156,
        41.87998962402344,
        41.89997863769531,
        41.91999816894531,
        41.93998718261719,
        41.96000671386719,
        41.97999572753906,
        41.99998474121094,
        42.02000427246094,
        42.03999328613281,
        42.05998229980469,
        42.08000183105469,
        42.09999084472656,
        42.11997985839844,
        42.13999938964844,
        42.15998840332031,
        42.18000793457031,
        42.19999694824219,
        42.21998596191406,
        42.24000549316406,
        42.25999450683594,
        42.27998352050781,
        42.30000305175781,
        42.31999206542969,
        42.33998107910156,
        42.36000061035156,
        42.37998962402344,
        42.39997863769531,
        42.41999816894531,
        42.43998718261719,
        42.46000671386719,
        42.47999572753906,
        42.49998474121094,
        42.52000427246094,
        42.53999328613281,
        42.55998229980469,
        42.58000183105469,
        42.59999084472656,
        42.61997985839844,
        42.63999938964844,
        42.65998840332031,
        42.68000793457031,
        42.69999694824219,
        42.71998596191406,
        42.74000549316406,
        42.75999450683594,
        42.77998352050781,
        42.80000305175781,
        42.81999206542969,
        42.83998107910156,
        42.86000061035156,
        42.87998962402344,
        42.89997863769531,
        42.91999816894531,
        42.93998718261719,
        42.96000671386719,
        42.97999572753906,
        42.99998474121094,
        43.02000427246094,
        43.03999328613281,
        43.05998229980469,
        43.08000183105469,
        43.09999084472656,
        43.11997985839844,
        43.13999938964844,
        43.15998840332031,
        43.18000793457031,
        43.19999694824219,
        43.21998596191406,
        43.24000549316406,
        43.25999450683594,
        43.27998352050781,
        43.30000305175781,
        43.31999206542969,
        43.33998107910156,
        43.36000061035156,
        43.37998962402344,
        43.39997863769531,
        43.41999816894531,
        43.43998718261719,
        43.46000671386719,
        43.47999572753906,
        43.49998474121094,
        43.52000427246094,
        43.53999328613281,
        43.55998229980469,
        43.58000183105469,
        43.59999084472656,
        43.61997985839844,
        43.63999938964844,
        43.65998840332031,
        43.68000793457031,
        43.69999694824219,
        43.71998596191406,
        43.74000549316406,
        43.75999450683594,
        43.77998352050781,
        43.80000305175781,
        43.81999206542969,
        43.83998107910156,
        43.86000061035156,
        43.87998962402344,
        43.89997863769531,
        43.91999816894531,
        43.93998718261719,
        43.96000671386719,
        43.97999572753906,
        43.99998474121094,
        44.02000427246094,
        44.03999328613281,
        44.05998229980469,
        44.08000183105469,
        44.09999084472656,
        44.11997985839844,
        44.13999938964844,
        44.15998840332031,
        44.18000793457031,
        44.19999694824219,
        44.21998596191406,
        44.24000549316406,
        44.25999450683594,
        44.27998352050781,
        44.30000305175781,
        44.31999206542969,
        44.33998107910156,
        44.36000061035156,
        44.37998962402344,
        44.39997863769531,
        44.41999816894531,
        44.43998718261719,
        44.46000671386719,
        44.47999572753906,
        44.49998474121094,
        44.52000427246094,
        44.53999328613281,
        44.55998229980469,
        44.58000183105469,
        44.59999084472656,
        44.61997985839844,
        44.63999938964844,
        44.65998840332031,
        44.68000793457031,
        44.69999694824219,
        44.71998596191406,
        44.74000549316406,
        44.75999450683594,
        44.77998352050781,
        44.80000305175781,
        44.81999206542969,
        44.83998107910156,
        44.86000061035156,
        44.87998962402344,
        44.89997863769531,
        44.91999816894531,
        44.93998718261719,
        44.96000671386719,
        44.97999572753906,
        44.99998474121094,
        45.02000427246094,
        45.03999328613281,
        45.05998229980469,
        45.08000183105469,
        45.09999084472656,
        45.11997985839844,
        45.13999938964844,
        45.15998840332031,
        45.18000793457031,
        45.19999694824219,
        45.21998596191406,
        45.24000549316406,
        45.25999450683594,
        45.27998352050781,
        45.30000305175781,
        45.31999206542969,
        45.33998107910156,
        45.36000061035156,
        45.37998962402344,
        45.39997863769531,
        45.41999816894531,
        45.43998718261719,
        45.46000671386719,
        45.47999572753906,
        45.49998474121094,
        45.52000427246094,
        45.53999328613281,
        45.55998229980469,
        45.58000183105469,
        45.59999084472656,
        45.61997985839844,
        45.63999938964844,
        45.65998840332031,
        45.68000793457031,
        45.69999694824219,
        45.71998596191406,
        45.74000549316406,
        45.75999450683594,
        45.77998352050781,
        45.80000305175781,
        45.81999206542969,
        45.83998107910156,
        45.86000061035156,
        45.87998962402344,
        45.89997863769531,
        45.91999816894531,
        45.93998718261719,
        45.96000671386719,
        45.97999572753906,
        45.99998474121094,
        46.02000427246094,
        46.03999328613281,
        46.05998229980469,
        46.08000183105469,
        46.09999084472656,
        46.11997985839844,
        46.13999938964844,
        46.15998840332031,
        46.18000793457031,
        46.19999694824219,
        46.21998596191406,
        46.24000549316406,
        46.25999450683594,
        46.27998352050781,
        46.30000305175781,
        46.31999206542969,
        46.33998107910156,
        46.36000061035156,
        46.37998962402344,
        46.39997863769531,
        46.41999816894531,
        46.43998718261719,
        46.46000671386719,
        46.47999572753906,
        46.49998474121094,
        46.52000427246094,
        46.53999328613281,
        46.55998229980469,
        46.58000183105469,
        46.59999084472656,
        46.61997985839844,
        46.63999938964844,
        46.65998840332031,
        46.68000793457031,
        46.69999694824219,
        46.71998596191406,
        46.74000549316406,
        46.75999450683594,
        46.77998352050781,
        46.80000305175781,
        46.81999206542969,
        46.83998107910156,
        46.86000061035156,
        46.87998962402344,
        46.89997863769531,
        46.91999816894531,
        46.93998718261719,
        46.96000671386719,
        46.97999572753906,
        46.99998474121094,
        47.02000427246094,
        47.03999328613281,
        47.05998229980469,
        47.08000183105469,
        47.09999084472656,
        47.11997985839844,
        47.13999938964844,
        47.15998840332031,
        47.18000793457031,
        47.19999694824219,
        47.21998596191406,
        47.24000549316406,
        47.25999450683594,
        47.27998352050781,
        47.30000305175781,
        47.31999206542969,
        47.33998107910156,
        47.36000061035156,
        47.37998962402344,
        47.39997863769531,
        47.41999816894531,
        47.43998718261719,
        47.46000671386719,
        47.47999572753906,
        47.49998474121094,
        47.52000427246094,
        47.53999328613281,
        47.55998229980469,
        47.58000183105469,
        47.59999084472656,
        47.61997985839844,
        47.63999938964844,
        47.65998840332031,
        47.68000793457031,
        47.69999694824219,
        47.71998596191406,
        47.74000549316406,
        47.75999450683594,
        47.77998352050781,
        47.80000305175781,
        47.81999206542969,
        47.83998107910156,
        47.86000061035156,
        47.87998962402344,
        47.89997863769531,
        47.91999816894531,
        47.93998718261719,
        47.96000671386719,
        47.97999572753906,
        47.99998474121094,
        48.02000427246094,
        48.03999328613281,
        48.05998229980469,
        48.08000183105469,
        48.09999084472656,
        48.11997985839844,
        48.13999938964844,
        48.15998840332031,
        48.18000793457031,
        48.19999694824219,
        48.21998596191406,
        48.24000549316406,
        48.25999450683594,
        48.27998352050781,
        48.30000305175781,
        48.31999206542969,
        48.33998107910156,
        48.36000061035156,
        48.37998962402344,
        48.39997863769531,
        48.41999816894531,
        48.43998718261719,
        48.46000671386719,
        48.47999572753906,
        48.49998474121094,
        48.52000427246094,
        48.53999328613281,
        48.55998229980469,
        48.58000183105469,
        48.59999084472656,
        48.61997985839844,
        48.63999938964844,
        48.65998840332031,
        48.68000793457031,
        48.69999694824219,
        48.71998596191406,
        48.74000549316406,
        48.75999450683594,
        48.77998352050781,
        48.80000305175781,
        48.81999206542969,
        48.83998107910156,
        48.86000061035156,
        48.87998962402344,
        48.89997863769531,
        48.91999816894531,
        48.93998718261719,
        48.96000671386719,
        48.97999572753906,
        48.99998474121094,
        49.02000427246094,
        49.03999328613281,
        49.05998229980469,
        49.08000183105469,
        49.09999084472656,
        49.11997985839844,
        49.13999938964844,
        49.15998840332031,
        49.18000793457031,
        49.19999694824219,
        49.21998596191406,
        49.24000549316406,
        49.25999450683594,
        49.27998352050781,
        49.30000305175781,
        49.31999206542969,
        49.33998107910156,
        49.36000061035156,
        49.37998962402344,
        49.39997863769531,
        49.41999816894531,
        49.43998718261719,
        49.46000671386719,
        49.47999572753906,
        49.49998474121094,
        49.52000427246094,
        49.53999328613281,
        49.55998229980469,
        49.58000183105469,
        49.59999084472656,
        49.61997985839844,
        49.63999938964844,
        49.65998840332031,
        49.68000793457031,
        49.69999694824219,
        49.71998596191406,
        49.74000549316406,
        49.75999450683594,
        49.77998352050781,
        49.80000305175781,
        49.81999206542969,
        49.83998107910156,
        49.86000061035156,
        49.87998962402344,
        49.89997863769531,
        49.91999816894531,
        49.93998718261719,
        49.96000671386719,
        49.97999572753906,
        49.99998474121094,
        50.02000427246094,
        50.03999328613281,
        50.05998229980469,
        50.08000183105469,
        50.09999084472656,
        50.11997985839844,
        50.13999938964844,
        50.15998840332031,
        50.18000793457031,
        50.19999694824219,
        50.21998596191406,
        50.24000549316406,
        50.25999450683594,
        50.27998352050781,
        50.30000305175781,
        50.31999206542969,
        50.33998107910156,
        50.36000061035156,
        50.37998962402344,
        50.39997863769531,
        50.41999816894531,
        50.43998718261719,
        50.46000671386719,
        50.47999572753906,
        50.49998474121094,
        50.52000427246094,
        50.53999328613281,
        50.55998229980469,
        50.58000183105469,
        50.59999084472656,
        50.61997985839844,
        50.63999938964844,
        50.65998840332031,
        50.68000793457031,
        50.69999694824219,
        50.71998596191406,
        50.74000549316406,
        50.75999450683594,
        50.77998352050781,
        50.80000305175781,
        50.81999206542969,
        50.83998107910156,
        50.86000061035156,
        50.87998962402344,
        50.89997863769531,
        50.91999816894531,
        50.93998718261719,
        50.96000671386719,
        50.97999572753906,
        50.99998474121094,
        51.02000427246094,
        51.03999328613281,
        51.05998229980469,
        51.08000183105469,
        51.09999084472656,
        51.11997985839844,
        51.13999938964844,
        51.15998840332031,
        51.18000793457031,
        51.19999694824219,
        51.21998596191406,
        51.24000549316406,
        51.25999450683594,
        51.27998352050781,
        51.30000305175781,
        51.31999206542969,
        51.33998107910156,
        51.36000061035156,
        51.37998962402344,
        51.39997863769531,
        51.41999816894531,
        51.43998718261719,
        51.46000671386719,
        51.47999572753906,
        51.49998474121094,
        51.52000427246094,
        51.53999328613281,
        51.55998229980469,
        51.58000183105469,
        51.59999084472656,
        51.61997985839844,
        51.63999938964844,
        51.65998840332031,
        51.68000793457031,
        51.69999694824219,
        51.71998596191406,
        51.74000549316406,
        51.75999450683594,
        51.77998352050781,
        51.80000305175781,
        51.81999206542969,
        51.83998107910156,
        51.86000061035156,
        51.87998962402344,
        51.89997863769531,
        51.91999816894531,
        51.93998718261719,
        51.96000671386719,
        51.97999572753906,
        51.99998474121094,
        52.02000427246094,
        52.03999328613281,
        52.05998229980469,
        52.08000183105469,
        52.09999084472656,
        52.11997985839844,
        52.13999938964844,
        52.15998840332031,
        52.18000793457031,
        52.19999694824219,
        52.21998596191406,
        52.24000549316406,
        52.25999450683594,
        52.27998352050781,
        52.30000305175781,
        52.31999206542969,
        52.33998107910156,
        52.36000061035156,
        52.37998962402344,
        52.39997863769531,
        52.41999816894531,
        52.43998718261719,
        52.46000671386719,
        52.47999572753906,
        52.49998474121094,
        52.52000427246094,
        52.53999328613281,
        52.55998229980469,
        52.58000183105469,
        52.59999084472656,
        52.61997985839844,
        52.63999938964844,
        52.65998840332031,
        52.68000793457031,
        52.69999694824219,
        52.71998596191406,
        52.74000549316406,
        52.75999450683594,
        52.77998352050781,
        52.80000305175781,
        52.81999206542969,
        52.83998107910156,
        52.86000061035156,
        52.87998962402344,
        52.89997863769531,
        52.91999816894531,
        52.93998718261719,
        52.96000671386719,
        52.97999572753906,
        52.99998474121094,
        53.02000427246094,
        53.03999328613281,
        53.05998229980469,
        53.08000183105469,
        53.09999084472656,
        53.11997985839844,
        53.13999938964844,
        53.15998840332031,
        53.18000793457031,
        53.19999694824219,
        53.21998596191406,
        53.24000549316406,
        53.25999450683594,
        53.27998352050781,
        53.30000305175781,
        53.31999206542969,
        53.33998107910156,
        53.36000061035156,
        53.37998962402344,
        53.39997863769531,
        53.41999816894531,
        53.43998718261719,
        53.46000671386719,
        53.47999572753906,
        53.49998474121094,
        53.52000427246094,
        53.53999328613281,
        53.55998229980469,
        53.58000183105469,
        53.59999084472656,
        53.61997985839844,
        53.63999938964844,
        53.65998840332031,
        53.68000793457031,
        53.69999694824219,
        53.71998596191406,
        53.74000549316406,
        53.75999450683594,
        53.77998352050781,
        53.80000305175781,
        53.81999206542969,
        53.83998107910156,
        53.86000061035156,
        53.87998962402344,
        53.89997863769531,
        53.91999816894531,
        53.93998718261719,
        53.96000671386719,
        53.97999572753906,
        53.99998474121094,
        54.02000427246094,
        54.03999328613281,
        54.05998229980469,
        54.08000183105469,
        54.09999084472656,
        54.11997985839844,
        54.13999938964844,
        54.15998840332031,
        54.18000793457031,
        54.19999694824219,
        54.21998596191406,
        54.24000549316406,
        54.25999450683594,
        54.27998352050781,
        54.30000305175781,
        54.31999206542969,
        54.33998107910156,
        54.36000061035156,
        54.37998962402344,
        54.39997863769531,
        54.41999816894531,
        54.43998718261719,
        54.46000671386719,
        54.47999572753906,
        54.49998474121094,
        54.52000427246094,
        54.53999328613281,
        54.55998229980469,
        54.58000183105469,
        54.59999084472656,
        54.61997985839844,
        54.63999938964844,
        54.65998840332031,
        54.68000793457031,
        54.69999694824219,
        54.71998596191406,
        54.74000549316406,
        54.75999450683594,
        54.77998352050781,
        54.80000305175781,
        54.81999206542969,
        54.83998107910156,
        54.86000061035156,
        54.87998962402344,
        54.89997863769531,
        54.91999816894531,
        54.93998718261719,
        54.96000671386719,
        54.97999572753906,
        54.99998474121094,
        55.02000427246094,
        55.03999328613281,
        55.05998229980469,
        55.08000183105469,
        55.09999084472656,
        55.11997985839844,
        55.13999938964844,
        55.15998840332031,
        55.18000793457031,
        55.19999694824219,
        55.21998596191406,
        55.24000549316406,
        55.25999450683594,
        55.27998352050781,
        55.30000305175781,
        55.31999206542969,
        55.33998107910156,
        55.36000061035156,
        55.37998962402344,
        55.39997863769531,
        55.41999816894531,
        55.43998718261719,
        55.46000671386719,
        55.47999572753906,
        55.49998474121094,
        55.52000427246094,
        55.53999328613281,
        55.55998229980469,
        55.58000183105469,
        55.59999084472656,
        55.61997985839844,
        55.63999938964844,
        55.65998840332031,
        55.68000793457031,
        55.69999694824219,
        55.71998596191406,
        55.74000549316406,
        55.75999450683594,
        55.77998352050781,
        55.80000305175781,
        55.81999206542969,
        55.83998107910156,
        55.86000061035156,
        55.87998962402344,
        55.89997863769531,
        55.91999816894531,
        55.93998718261719,
        55.96000671386719,
        55.97999572753906,
        55.99998474121094,
        56.02000427246094,
        56.03999328613281,
        56.05998229980469,
        56.08000183105469,
        56.09999084472656,
        56.11997985839844,
        56.13999938964844,
        56.15998840332031,
        56.18000793457031,
        56.19999694824219,
        56.21998596191406,
        56.24000549316406,
        56.25999450683594,
        56.27998352050781,
        56.30000305175781,
        56.31999206542969,
        56.33998107910156,
        56.36000061035156,
        56.37998962402344,
        56.39997863769531,
        56.41999816894531,
        56.43998718261719,
        56.46000671386719,
        56.47999572753906,
        56.49998474121094,
        56.52000427246094,
        56.53999328613281,
        56.55998229980469,
        56.58000183105469,
        56.59999084472656,
        56.61997985839844,
        56.63999938964844,
        56.65998840332031,
        56.68000793457031,
        56.69999694824219,
        56.71998596191406,
        56.74000549316406,
        56.75999450683594,
        56.77998352050781,
        56.80000305175781,
        56.81999206542969,
        56.83998107910156,
        56.86000061035156,
        56.87998962402344,
        56.89997863769531,
        56.91999816894531,
        56.93998718261719,
        56.96000671386719,
        56.97999572753906,
        56.99998474121094,
        57.02000427246094,
        57.03999328613281,
        57.05998229980469,
        57.08000183105469,
        57.09999084472656,
        57.11997985839844,
        57.13999938964844,
        57.15998840332031,
        57.18000793457031,
        57.19999694824219,
        57.21998596191406,
        57.24000549316406,
        57.25999450683594,
        57.27998352050781,
        57.30000305175781,
        57.31999206542969,
        57.33998107910156,
        57.36000061035156,
        57.37998962402344,
        57.39997863769531,
        57.41999816894531,
        57.43998718261719,
        57.46000671386719,
        57.47999572753906,
        57.49998474121094,
        57.52000427246094,
        57.53999328613281,
        57.55998229980469,
        57.58000183105469,
        57.59999084472656,
        57.61997985839844,
        57.63999938964844,
        57.65998840332031,
        57.68000793457031,
        57.69999694824219,
        57.71998596191406,
        57.74000549316406,
        57.75999450683594,
        57.77998352050781,
        57.80000305175781,
        57.81999206542969,
        57.83998107910156,
        57.86000061035156,
        57.87998962402344,
        57.89997863769531,
        57.91999816894531,
        57.93998718261719,
        57.96000671386719,
        57.97999572753906,
        57.99998474121094,
        58.02000427246094,
        58.03999328613281,
        58.05998229980469,
        58.08000183105469,
        58.09999084472656,
        58.11997985839844,
        58.13999938964844,
        58.15998840332031,
        58.18000793457031,
        58.19999694824219,
        58.21998596191406,
        58.24000549316406,
        58.25999450683594,
        58.27998352050781,
        58.30000305175781,
        58.31999206542969,
        58.33998107910156,
        58.36000061035156,
        58.37998962402344,
        58.39997863769531,
        58.41999816894531,
        58.43998718261719,
        58.46000671386719,
        58.47999572753906,
        58.49998474121094,
        58.52000427246094,
        58.53999328613281,
        58.55998229980469,
        58.58000183105469,
        58.59999084472656,
        58.61997985839844,
        58.63999938964844,
        58.65998840332031,
        58.67997741699219,
        58.69999694824219,
        58.71998596191406,
        58.74000549316406,
        58.75999450683594,
        58.77998352050781,
        58.80000305175781,
        58.81999206542969,
        58.83998107910156,
        58.86000061035156,
        58.87998962402344,
        58.89997863769531,
        58.91999816894531,
        58.93998718261719,
        58.96000671386719,
        58.97999572753906,
        58.99998474121094,
        59.02000427246094,
        59.03999328613281,
        59.05998229980469,
        59.08000183105469,
        59.09999084472656,
        59.11997985839844,
        59.13999938964844,
        59.15998840332031,
        59.17997741699219,
        59.19999694824219,
        59.21998596191406,
        59.24000549316406,
        59.25999450683594,
        59.27998352050781,
        59.30000305175781,
        59.31999206542969,
        59.33998107910156,
        59.36000061035156,
        59.37998962402344,
        59.39997863769531,
        59.41999816894531,
        59.43998718261719,
        59.46000671386719,
        59.47999572753906,
        59.49998474121094,
        59.52000427246094,
        59.53999328613281,
        59.55998229980469,
        59.58000183105469,
        59.59999084472656,
        59.61997985839844,
        59.63999938964844,
        59.65998840332031,
        59.67997741699219,
        59.69999694824219,
        59.71998596191406,
        59.74000549316406,
        59.75999450683594,
        59.77998352050781,
        59.80000305175781,
        59.81999206542969,
        59.83998107910156,
        59.86000061035156,
        59.87998962402344,
        59.89997863769531,
        59.91999816894531,
        59.93998718261719,
        59.96000671386719,
        59.97999572753906
    ],
    "rightHandPositions": [
        "(-0.236717, 1.549987, -0.085155)",
        "(-0.280000, 1.535097, -0.040245)",
        "(-0.280000, 1.541930, -0.040978)",
        "(-0.280000, 1.548700, -0.042196)",
        "(-0.280000, 1.555366, -0.043893)",
        "(-0.280000, 1.561888, -0.046059)",
        "(-0.280000, 1.567698, -0.049886)",
        "(-0.280000, 1.572673, -0.054928)",
        "(-0.280000, 1.577134, -0.060230)",
        "(-0.280000, 1.581064, -0.065746)",
        "(-0.280000, 1.584437, -0.071465)",
        "(-0.280000, 1.587214, -0.077352)",
        "(-0.280000, 1.589370, -0.083362)",
        "(-0.280000, 1.590889, -0.089434)",
        "(-0.280000, 1.591770, -0.095509)",
        "(-0.280000, 1.592023, -0.101515)",
        "(-0.280000, 1.591674, -0.107375)",
        "(-0.280000, 1.590760, -0.113031)",
        "(-0.280000, 1.589332, -0.118417)",
        "(-0.280000, 1.587454, -0.123479)",
        "(-0.280000, 1.585196, -0.128173)",
        "(-0.280000, 1.582630, -0.132476)",
        "(-0.280000, 1.579838, -0.136370)",
        "(-0.280000, 1.576901, -0.139852)",
        "(-0.280000, 1.573891, -0.142938)",
        "(-0.280000, 1.570881, -0.145653)",
        "(-0.280000, 1.567933, -0.148033)",
        "(-0.280000, 1.565104, -0.150125)",
        "(-0.280000, 1.562430, -0.151988)",
        "(-0.280000, 1.559941, -0.153680)",
        "(-0.280000, 1.557654, -0.155265)",
        "(-0.280000, 1.555566, -0.156808)",
        "(-0.280000, 1.553666, -0.158369)",
        "(-0.280000, 1.551926, -0.160004)",
        "(-0.280000, 1.550312, -0.161760)",
        "(-0.280000, 1.548771, -0.163677)",
        "(-0.280000, 1.547252, -0.165782)",
        "(-0.280000, 1.545691, -0.168088)",
        "(-0.280000, 1.544027, -0.170593)",
        "(-0.280000, 1.542194, -0.173287)",
        "(-0.280000, 1.540132, -0.176141)",
        "(-0.280000, 1.537786, -0.179112)",
        "(-0.280000, 1.535105, -0.182152)",
        "(-0.280000, 1.532052, -0.185196)",
        "(-0.280000, 1.528600, -0.188174)",
        "(-0.280000, 1.524740, -0.191006)",
        "(-0.280000, 1.520465, -0.193619)",
        "(-0.280000, 1.515793, -0.195930)",
        "(-0.280000, 1.510756, -0.197863)",
        "(-0.280000, 1.505387, -0.199349)",
        "(-0.280000, 1.499741, -0.200326)",
        "(-0.280000, 1.493881, -0.200740)",
        "(-0.280000, 1.487877, -0.200554)",
        "(-0.280000, 1.481792, -0.199740)",
        "(-0.280000, 1.475700, -0.198287)",
        "(-0.280000, 1.469671, -0.196198)",
        "(-0.280000, 1.463753, -0.193486)",
        "(-0.280000, 1.457998, -0.190177)",
        "(-0.280000, 1.452435, -0.186305)",
        "(-0.280000, 1.447088, -0.181906)",
        "(-0.280000, 1.441992, -0.176987)",
        "(-0.280000, 1.438099, -0.171221)",
        "(-0.280000, 1.435860, -0.164717)",
        "(-0.280000, 1.434091, -0.158076)",
        "(-0.280000, 1.432799, -0.151320)",
        "(-0.280000, 1.431990, -0.144489)",
        "(-0.280000, 1.431669, -0.137624)",
        "(-0.280000, 1.431839, -0.130748)",
        "(-0.280000, 1.432497, -0.123901)",
        "(-0.280000, 1.433641, -0.117119)",
        "(-0.280000, 1.435263, -0.110440)",
        "(-0.280000, 1.437359, -0.103889)",
        "(-0.280000, 1.439915, -0.097503)",
        "(-0.280000, 1.442917, -0.091320)",
        "(-0.280000, 1.446354, -0.085362)",
        "(-0.280000, 1.450206, -0.079664)",
        "(-0.280000, 1.454454, -0.074255)",
        "(-0.280000, 1.459073, -0.069165)",
        "(-0.280000, 1.464046, -0.064413)",
        "(-0.280000, 1.469345, -0.060028)",
        "(-0.280000, 1.474938, -0.056033)",
        "(-0.280000, 1.480806, -0.052444)",
        "(-0.280000, 1.486914, -0.049282)",
        "(-0.280000, 1.493232, -0.046563)",
        "(-0.280000, 1.499722, -0.044302)",
        "(-0.280000, 1.506362, -0.042507)",
        "(-0.280000, 1.513113, -0.041190)",
        "(-0.280000, 1.519941, -0.040356)",
        "(-0.280000, 1.526805, -0.040010)",
        "(-0.280000, 1.533682, -0.040154)",
        "(-0.280000, 1.540531, -0.040788)",
        "(-0.280000, 1.547312, -0.041906)",
        "(-0.280000, 1.554002, -0.043505)",
        "(-0.280000, 1.560561, -0.045576)",
        "(-0.280000, 1.566956, -0.048109)",
        "(-0.280000, 1.573149, -0.051088)",
        "(-0.280000, 1.579120, -0.054503)",
        "(-0.280000, 1.584832, -0.058335)",
        "(-0.280000, 1.589873, -0.063013)",
        "(-0.280000, 1.594116, -0.068453)",
        "(-0.280000, 1.598014, -0.074018)",
        "(-0.280000, 1.601587, -0.079690)",
        "(-0.280000, 1.604844, -0.085454)",
        "(-0.280000, 1.607799, -0.091316)",
        "(-0.280000, 1.610452, -0.097271)",
        "(-0.280000, 1.612792, -0.103317)",
        "(-0.280000, 1.614804, -0.109465)",
        "(-0.280000, 1.616457, -0.115710)",
        "(-0.280000, 1.617709, -0.122046)",
        "(-0.280000, 1.618515, -0.128448)",
        "(-0.280000, 1.618863, -0.134896)",
        "(-0.280000, 1.618752, -0.141353)",
        "(-0.280000, 1.618181, -0.147786)",
        "(-0.280000, 1.617154, -0.154156)",
        "(-0.280000, 1.615676, -0.160442)",
        "(-0.280000, 1.613754, -0.166607)",
        "(-0.280000, 1.611400, -0.172616)",
        "(-0.280000, 1.608622, -0.178445)",
        "(-0.280000, 1.605436, -0.184062)",
        "(-0.280000, 1.601858, -0.189439)",
        "(-0.280000, 1.597910, -0.194543)",
        "(-0.280000, 1.593606, -0.199356)",
        "(-0.280000, 1.588970, -0.203852)",
        "(-0.280000, 1.584029, -0.208002)",
        "(-0.280000, 1.578801, -0.211794)",
        "(-0.280000, 1.573317, -0.215203)",
        "(-0.280000, 1.567604, -0.218214)",
        "(-0.280000, 1.561696, -0.220809)",
        "(-0.280000, 1.555614, -0.222978)",
        "(-0.280000, 1.549392, -0.224708)",
        "(-0.280000, 1.543068, -0.225991)",
        "(-0.280000, 1.536664, -0.226821)",
        "(-0.280000, 1.530217, -0.227193)",
        "(-0.280000, 1.523760, -0.227105)",
        "(-0.280000, 1.517330, -0.226558)",
        "(-0.280000, 1.510951, -0.225554)",
        "(-0.280000, 1.504660, -0.224099)",
        "(-0.280000, 1.498488, -0.222199)",
        "(-0.280000, 1.492471, -0.219867)",
        "(-0.280000, 1.486631, -0.217111)",
        "(-0.280000, 1.481002, -0.213946)",
        "(-0.280000, 1.475617, -0.210391)",
        "(-0.280000, 1.470495, -0.206458)",
        "(-0.280000, 1.465665, -0.202172)",
        "(-0.280000, 1.461153, -0.197552)",
        "(-0.280000, 1.456984, -0.192626)",
        "(-0.280000, 1.453174, -0.187413)",
        "(-0.280000, 1.449744, -0.181941)",
        "(-0.280000, 1.446715, -0.176244)",
        "(-0.280000, 1.444096, -0.170341)",
        "(-0.280000, 1.441905, -0.164266)",
        "(-0.280000, 1.440152, -0.158051)",
        "(-0.280000, 1.438846, -0.151732)",
        "(-0.280000, 1.437993, -0.145331)",
        "(-0.280000, 1.437597, -0.138885)",
        "(-0.280000, 1.437661, -0.132432)",
        "(-0.280000, 1.438185, -0.125996)",
        "(-0.280000, 1.439165, -0.119613)",
        "(-0.280000, 1.440597, -0.113316)",
        "(-0.280000, 1.442464, -0.107139)",
        "(-0.280000, 1.444723, -0.101086)",
        "(-0.280000, 1.447331, -0.095166)",
        "(-0.280000, 1.450256, -0.089375)",
        "(-0.280000, 1.453479, -0.083714)",
        "(-0.280000, 1.456996, -0.078171)",
        "(-0.280000, 1.460807, -0.072751)",
        "(-0.280000, 1.464916, -0.067462)",
        "(-0.280000, 1.469343, -0.062307)",
        "(-0.280000, 1.474100, -0.057311)",
        "(-0.280000, 1.479580, -0.053147)",
        "(-0.280000, 1.485637, -0.049898)",
        "(-0.280000, 1.491914, -0.047087)",
        "(-0.280000, 1.498376, -0.044729)",
        "(-0.280000, 1.504984, -0.042838)",
        "(-0.280000, 1.511714, -0.041422)",
        "(-0.280000, 1.518529, -0.040488)",
        "(-0.280000, 1.525393, -0.040041)",
        "(-0.280000, 1.532265, -0.040085)",
        "(-0.280000, 1.539123, -0.040617)",
        "(-0.280000, 1.545925, -0.041637)",
        "(-0.280000, 1.552633, -0.043136)",
        "(-0.280000, 1.559221, -0.045111)",
        "(-0.280000, 1.565653, -0.047550)",
        "(-0.280000, 1.571894, -0.050440)",
        "(-0.280000, 1.577909, -0.053765)",
        "(-0.280000, 1.583677, -0.057512)",
        "(-0.280000, 1.589164, -0.061660)",
        "(-0.280000, 1.594341, -0.066189)",
        "(-0.280000, 1.599180, -0.071070)",
        "(-0.280000, 1.603662, -0.076288)",
        "(-0.280000, 1.607761, -0.081811)",
        "(-0.280000, 1.611454, -0.087607)",
        "(-0.280000, 1.614727, -0.093657)",
        "(-0.280000, 1.617562, -0.099924)",
        "(-0.280000, 1.619943, -0.106376)",
        "(-0.280000, 1.621858, -0.112977)",
        "(-0.280000, 1.623299, -0.119703)",
        "(-0.280000, 1.624258, -0.126514)",
        "(-0.280000, 1.624729, -0.133371)",
        "(-0.280000, 1.624711, -0.140249)",
        "(-0.280000, 1.624204, -0.147108)",
        "(-0.280000, 1.623209, -0.153914)",
        "(-0.280000, 1.621734, -0.160627)",
        "(-0.280000, 1.619784, -0.167223)",
        "(-0.280000, 1.617368, -0.173663)",
        "(-0.280000, 1.614503, -0.179911)",
        "(-0.280000, 1.610064, -0.185268)",
        "(-0.280000, 1.604509, -0.189662)",
        "(-0.280000, 1.598751, -0.193517)",
        "(-0.280000, 1.592852, -0.196833)",
        "(-0.280000, 1.586877, -0.199645)",
        "(-0.280000, 1.580897, -0.201997)",
        "(-0.280000, 1.574965, -0.203937)",
        "(-0.280000, 1.569121, -0.205518)",
        "(-0.280000, 1.563377, -0.206794)",
        "(-0.280000, 1.557747, -0.207814)",
        "(-0.280000, 1.552233, -0.208620)",
        "(-0.280000, 1.546813, -0.209252)",
        "(-0.280000, 1.541473, -0.209738)",
        "(-0.280000, 1.536187, -0.210098)",
        "(-0.280000, 1.530931, -0.210343)",
        "(-0.280000, 1.525667, -0.210473)",
        "(-0.280000, 1.520372, -0.210481)",
        "(-0.280000, 1.515024, -0.210348)",
        "(-0.280000, 1.509595, -0.210048)",
        "(-0.280000, 1.504074, -0.209551)",
        "(-0.280000, 1.498457, -0.208818)",
        "(-0.280000, 1.492749, -0.207809)",
        "(-0.280000, 1.486954, -0.206480)",
        "(-0.280000, 1.481098, -0.204789)",
        "(-0.280000, 1.475215, -0.202698)",
        "(-0.280000, 1.469337, -0.200165)",
        "(-0.280000, 1.463517, -0.197162)",
        "(-0.280000, 1.457812, -0.193662)",
        "(-0.280000, 1.452289, -0.189656)",
        "(-0.280000, 1.447007, -0.185129)",
        "(-0.280000, 1.442042, -0.180089)",
        "(-0.280000, 1.439154, -0.173847)",
        "(-0.280000, 1.436727, -0.167417)",
        "(-0.280000, 1.434762, -0.160825)",
        "(-0.280000, 1.433272, -0.154111)",
        "(-0.280000, 1.432264, -0.147312)",
        "(-0.280000, 1.431742, -0.140454)",
        "(-0.280000, 1.431710, -0.133575)",
        "(-0.280000, 1.432167, -0.126712)",
        "(-0.280000, 1.433111, -0.119905)",
        "(-0.280000, 1.434538, -0.113176)",
        "(-0.280000, 1.436440, -0.106566)",
        "(-0.280000, 1.438806, -0.100113)",
        "(-0.280000, 1.441628, -0.093840)",
        "(-0.280000, 1.444888, -0.087784)",
        "(-0.280000, 1.448572, -0.081975)",
        "(-0.280000, 1.452656, -0.076448)",
        "(-0.280000, 1.457127, -0.071221)",
        "(-0.280000, 1.461959, -0.066325)",
        "(-0.280000, 1.467123, -0.061790)",
        "(-0.280000, 1.473399, -0.058763)",
        "(-0.280000, 1.480230, -0.056970)",
        "(-0.280000, 1.487055, -0.055790)",
        "(-0.280000, 1.493797, -0.055177)",
        "(-0.280000, 1.500418, -0.055100)",
        "(-0.280000, 1.506869, -0.055534)",
        "(-0.280000, 1.513111, -0.056446)",
        "(-0.280000, 1.519105, -0.057794)",
        "(-0.280000, 1.524832, -0.059537)",
        "(-0.280000, 1.530265, -0.061627)",
        "(-0.280000, 1.535388, -0.064014)",
        "(-0.280000, 1.540200, -0.066654)",
        "(-0.280000, 1.544701, -0.069497)",
        "(-0.280000, 1.548898, -0.072499)",
        "(-0.280000, 1.552802, -0.075619)",
        "(-0.280000, 1.556441, -0.078827)",
        "(-0.280000, 1.559835, -0.082092)",
        "(-0.280000, 1.563010, -0.085390)",
        "(-0.280000, 1.565999, -0.088712)",
        "(-0.280000, 1.568829, -0.092049)",
        "(-0.280000, 1.571527, -0.095403)",
        "(-0.280000, 1.574115, -0.098776)",
        "(-0.280000, 1.576618, -0.102189)",
        "(-0.280000, 1.579049, -0.105657)",
        "(-0.280000, 1.581414, -0.109198)",
        "(-0.280000, 1.583720, -0.112844)",
        "(-0.280000, 1.585958, -0.116616)",
        "(-0.280000, 1.588115, -0.120540)",
        "(-0.280000, 1.590169, -0.124636)",
        "(-0.280000, 1.592096, -0.128928)",
        "(-0.280000, 1.593859, -0.133429)",
        "(-0.280000, 1.595420, -0.138145)",
        "(-0.280000, 1.596735, -0.143073)",
        "(-0.280000, 1.597760, -0.148212)",
        "(-0.280000, 1.598447, -0.153542)",
        "(-0.280000, 1.598750, -0.159033)",
        "(-0.280000, 1.598626, -0.164657)",
        "(-0.280000, 1.598037, -0.170367)",
        "(-0.280000, 1.596949, -0.176112)",
        "(-0.280000, 1.595338, -0.181829)",
        "(-0.280000, 1.593185, -0.187464)",
        "(-0.280000, 1.590485, -0.192945)",
        "(-0.280000, 1.587245, -0.198202)",
        "(-0.280000, 1.583476, -0.203173)",
        "(-0.280000, 1.579205, -0.207792)",
        "(-0.280000, 1.574470, -0.211999)",
        "(-0.280000, 1.569320, -0.215740)",
        "(-0.280000, 1.563801, -0.218980)",
        "(-0.280000, 1.557977, -0.221687)",
        "(-0.280000, 1.551916, -0.223844)",
        "(-0.280000, 1.545670, -0.225452)",
        "(-0.280000, 1.539305, -0.226526)",
        "(-0.280000, 1.532873, -0.227095)",
        "(-0.280000, 1.526421, -0.227206)",
        "(-0.280000, 1.519967, -0.226905)",
        "(-0.280000, 1.513533, -0.226232)",
        "(-0.280000, 1.507125, -0.225216)",
        "(-0.280000, 1.500750, -0.223878)",
        "(-0.280000, 1.494398, -0.222223)",
        "(-0.280000, 1.488072, -0.220251)",
        "(-0.280000, 1.481780, -0.217955)",
        "(-0.280000, 1.475519, -0.215315)",
        "(-0.280000, 1.469308, -0.212313)",
        "(-0.280000, 1.463668, -0.208367)",
        "(-0.280000, 1.458724, -0.203593)",
        "(-0.280000, 1.454128, -0.198476)",
        "(-0.280000, 1.449908, -0.193044)",
        "(-0.280000, 1.446089, -0.187330)",
        "(-0.280000, 1.442683, -0.181354)",
        "(-0.280000, 1.439711, -0.175151)",
        "(-0.280000, 1.437188, -0.168752)",
        "(-0.280000, 1.435129, -0.162195)",
        "(-0.280000, 1.433540, -0.155503)",
        "(-0.280000, 1.432432, -0.148715)",
        "(-0.280000, 1.431810, -0.141870)",
        "(-0.280000, 1.431676, -0.134993)",
        "(-0.280000, 1.432033, -0.128124)",
        "(-0.280000, 1.432877, -0.121298)",
        "(-0.280000, 1.434204, -0.114554)",
        "(-0.280000, 1.436010, -0.107917)",
        "(-0.280000, 1.438282, -0.101425)",
        "(-0.280000, 1.441012, -0.095112)",
        "(-0.280000, 1.444181, -0.089013)",
        "(-0.280000, 1.447779, -0.083151)",
        "(-0.280000, 1.451785, -0.077560)",
        "(-0.280000, 1.456176, -0.072272)",
        "(-0.280000, 1.460935, -0.067306)",
        "(-0.280000, 1.466036, -0.062691)",
        "(-0.280000, 1.471452, -0.058452)",
        "(-0.280000, 1.477152, -0.054611)",
        "(-0.280000, 1.483115, -0.051184)",
        "(-0.280000, 1.489307, -0.048189)",
        "(-0.280000, 1.495692, -0.045645)",
        "(-0.280000, 1.502246, -0.043560)",
        "(-0.280000, 1.508933, -0.041946)",
        "(-0.280000, 1.515717, -0.040813)",
        "(-0.280000, 1.522560, -0.040166)",
        "(-0.280000, 1.529436, -0.040008)",
        "(-0.280000, 1.536306, -0.040339)",
        "(-0.280000, 1.543130, -0.041158)",
        "(-0.280000, 1.549588, -0.043747)",
        "(-0.280000, 1.555469, -0.047694)",
        "(-0.280000, 1.560900, -0.051998)",
        "(-0.280000, 1.565856, -0.056609)",
        "(-0.280000, 1.570332, -0.061489)",
        "(-0.280000, 1.574314, -0.066583)",
        "(-0.280000, 1.577801, -0.071840)",
        "(-0.280000, 1.580797, -0.077204)",
        "(-0.280000, 1.583321, -0.082632)",
        "(-0.280000, 1.585390, -0.088073)",
        "(-0.280000, 1.587031, -0.093481)",
        "(-0.280000, 1.588277, -0.098827)",
        "(-0.280000, 1.589163, -0.104076)",
        "(-0.280000, 1.589728, -0.109205)",
        "(-0.280000, 1.590010, -0.114195)",
        "(-0.280000, 1.590050, -0.119046)",
        "(-0.280000, 1.589884, -0.123753)",
        "(-0.280000, 1.589546, -0.128318)",
        "(-0.280000, 1.589067, -0.132761)",
        "(-0.280000, 1.588470, -0.137096)",
        "(-0.280000, 1.587773, -0.141343)",
        "(-0.280000, 1.586988, -0.145522)",
        "(-0.280000, 1.586116, -0.149663)",
        "(-0.280000, 1.585156, -0.153788)",
        "(-0.280000, 1.584098, -0.157913)",
        "(-0.280000, 1.582921, -0.162063)",
        "(-0.280000, 1.581605, -0.166247)",
        "(-0.280000, 1.580123, -0.170472)",
        "(-0.280000, 1.578443, -0.174735)",
        "(-0.280000, 1.576532, -0.179035)",
        "(-0.280000, 1.574358, -0.183352)",
        "(-0.280000, 1.571887, -0.187662)",
        "(-0.280000, 1.569095, -0.191930)",
        "(-0.280000, 1.565951, -0.196123)",
        "(-0.280000, 1.562440, -0.200191)",
        "(-0.280000, 1.558553, -0.204081)",
        "(-0.280000, 1.554282, -0.207742)",
        "(-0.280000, 1.549636, -0.211114)",
        "(-0.280000, 1.544632, -0.214138)",
        "(-0.280000, 1.539299, -0.216753)",
        "(-0.280000, 1.533666, -0.218911)",
        "(-0.280000, 1.527782, -0.220558)",
        "(-0.280000, 1.521705, -0.221653)",
        "(-0.280000, 1.515487, -0.222164)",
        "(-0.280000, 1.509197, -0.222065)",
        "(-0.280000, 1.502904, -0.221346)",
        "(-0.280000, 1.496681, -0.220008)",
        "(-0.280000, 1.490585, -0.218060)",
        "(-0.280000, 1.484682, -0.215530)",
        "(-0.280000, 1.479031, -0.212455)",
        "(-0.280000, 1.473665, -0.208877)",
        "(-0.280000, 1.468617, -0.204853)",
        "(-0.280000, 1.463901, -0.200443)",
        "(-0.280000, 1.459526, -0.195700)",
        "(-0.280000, 1.455536, -0.190625)",
        "(-0.280000, 1.451995, -0.185235)",
        "(-0.280000, 1.448956, -0.179558)",
        "(-0.280000, 1.446468, -0.173643)",
        "(-0.280000, 1.444562, -0.167534)",
        "(-0.280000, 1.443264, -0.161298)",
        "(-0.280000, 1.442589, -0.155004)",
        "(-0.280000, 1.442533, -0.148714)",
        "(-0.280000, 1.443086, -0.142499)",
        "(-0.280000, 1.444223, -0.136426)",
        "(-0.280000, 1.445909, -0.130557)",
        "(-0.280000, 1.448105, -0.124939)",
        "(-0.280000, 1.450758, -0.119620)",
        "(-0.280000, 1.453813, -0.114640)",
        "(-0.280000, 1.457217, -0.110017)",
        "(-0.280000, 1.460907, -0.105770)",
        "(-0.280000, 1.464826, -0.101907)",
        "(-0.280000, 1.468916, -0.098427)",
        "(-0.280000, 1.473130, -0.095312)",
        "(-0.280000, 1.477420, -0.092546)",
        "(-0.280000, 1.481744, -0.090107)",
        "(-0.280000, 1.486075, -0.087962)",
        "(-0.280000, 1.490388, -0.086080)",
        "(-0.280000, 1.494666, -0.084429)",
        "(-0.280000, 1.498898, -0.082976)",
        "(-0.280000, 1.503091, -0.081688)",
        "(-0.280000, 1.507249, -0.080540)",
        "(-0.280000, 1.511384, -0.079509)",
        "(-0.280000, 1.515512, -0.078578)",
        "(-0.280000, 1.519659, -0.077735)",
        "(-0.280000, 1.523847, -0.076978)",
        "(-0.280000, 1.528095, -0.076310)",
        "(-0.280000, 1.532434, -0.075743)",
        "(-0.280000, 1.536880, -0.075294)",
        "(-0.280000, 1.541451, -0.074987)",
        "(-0.280000, 1.546155, -0.074854)",
        "(-0.280000, 1.551005, -0.074926)",
        "(-0.280000, 1.555997, -0.075243)",
        "(-0.280000, 1.561118, -0.075842)",
        "(-0.280000, 1.566361, -0.076764)",
        "(-0.280000, 1.571698, -0.078046)",
        "(-0.280000, 1.577099, -0.079725)",
        "(-0.280000, 1.582522, -0.081830)",
        "(-0.280000, 1.587933, -0.084390)",
        "(-0.280000, 1.593280, -0.087425)",
        "(-0.280000, 1.598509, -0.090945)",
        "(-0.280000, 1.603575, -0.094961)",
        "(-0.280000, 1.608425, -0.099470)",
        "(-0.280000, 1.613006, -0.104462)",
        "(-0.280000, 1.617269, -0.109917)",
        "(-0.280000, 1.621176, -0.115825)",
        "(-0.280000, 1.623723, -0.122300)",
        "(-0.280000, 1.624496, -0.129134)",
        "(-0.280000, 1.624780, -0.136001)",
        "(-0.280000, 1.624575, -0.142876)",
        "(-0.280000, 1.623881, -0.149720)",
        "(-0.280000, 1.622702, -0.156491)",
        "(-0.280000, 1.621044, -0.163166)",
        "(-0.280000, 1.618914, -0.169706)",
        "(-0.280000, 1.616325, -0.176078)",
        "(-0.280000, 1.613290, -0.182245)",
        "(-0.280000, 1.609822, -0.188185)",
        "(-0.280000, 1.605940, -0.193863)",
        "(-0.280000, 1.601667, -0.199246)",
        "(-0.280000, 1.597018, -0.204316)",
        "(-0.280000, 1.592020, -0.209041)",
        "(-0.280000, 1.586698, -0.213399)",
        "(-0.280000, 1.581084, -0.217364)",
        "(-0.280000, 1.575198, -0.220922)",
        "(-0.280000, 1.569073, -0.224052)",
        "(-0.280000, 1.562746, -0.226736)",
        "(-0.280000, 1.556239, -0.228965)",
        "(-0.280000, 1.549589, -0.230725)",
        "(-0.280000, 1.542832, -0.232007)",
        "(-0.280000, 1.536005, -0.232804)",
        "(-0.280000, 1.529134, -0.233114)",
        "(-0.280000, 1.522258, -0.232934)",
        "(-0.280000, 1.515412, -0.232265)",
        "(-0.280000, 1.508637, -0.231111)",
        "(-0.280000, 1.501956, -0.229477)",
        "(-0.280000, 1.495408, -0.227371)",
        "(-0.280000, 1.489031, -0.224807)",
        "(-0.280000, 1.482848, -0.221793)",
        "(-0.280000, 1.476896, -0.218347)",
        "(-0.280000, 1.471204, -0.214485)",
        "(-0.280000, 1.465805, -0.210232)",
        "(-0.280000, 1.460719, -0.205602)",
        "(-0.280000, 1.455975, -0.200621)",
        "(-0.280000, 1.452070, -0.194960)",
        "(-0.280000, 1.449111, -0.188728)",
        "(-0.280000, 1.446514, -0.182449)",
        "(-0.280000, 1.444258, -0.176137)",
        "(-0.280000, 1.442331, -0.169802)",
        "(-0.280000, 1.440719, -0.163439)",
        "(-0.280000, 1.439423, -0.157050)",
        "(-0.280000, 1.438452, -0.150640)",
        "(-0.280000, 1.437823, -0.144202)",
        "(-0.280000, 1.437566, -0.137746)",
        "(-0.280000, 1.437720, -0.131290)",
        "(-0.280000, 1.438325, -0.124866)",
        "(-0.280000, 1.439385, -0.118496)",
        "(-0.280000, 1.440896, -0.112217)",
        "(-0.280000, 1.442851, -0.106062)",
        "(-0.280000, 1.445236, -0.100067)",
        "(-0.280000, 1.448045, -0.094252)",
        "(-0.280000, 1.451260, -0.088651)",
        "(-0.280000, 1.454863, -0.083298)",
        "(-0.280000, 1.458840, -0.078211)",
        "(-0.280000, 1.463170, -0.073420)",
        "(-0.280000, 1.467830, -0.068949)",
        "(-0.280000, 1.472793, -0.064824)",
        "(-0.280000, 1.478040, -0.061060)",
        "(-0.280000, 1.483542, -0.057679)",
        "(-0.280000, 1.489266, -0.054701)",
        "(-0.280000, 1.495192, -0.052135)",
        "(-0.280000, 1.501286, -0.049998)",
        "(-0.280000, 1.507516, -0.048300)",
        "(-0.280000, 1.513847, -0.047051)",
        "(-0.280000, 1.520256, -0.046254)",
        "(-0.280000, 1.526704, -0.045916)",
        "(-0.280000, 1.533156, -0.046038)",
        "(-0.280000, 1.539587, -0.046619)",
        "(-0.280000, 1.545961, -0.047656)",
        "(-0.280000, 1.552245, -0.049144)",
        "(-0.280000, 1.558403, -0.051075)",
        "(-0.280000, 1.564411, -0.053440)",
        "(-0.280000, 1.570237, -0.056227)",
        "(-0.280000, 1.575849, -0.059422)",
        "(-0.280000, 1.581215, -0.063005)",
        "(-0.280000, 1.586317, -0.066964)",
        "(-0.280000, 1.591124, -0.071276)",
        "(-0.280000, 1.595608, -0.075916)",
        "(-0.280000, 1.599755, -0.080867)",
        "(-0.280000, 1.603538, -0.086100)",
        "(-0.280000, 1.606939, -0.091590)",
        "(-0.280000, 1.609938, -0.097303)",
        "(-0.280000, 1.612525, -0.103220)",
        "(-0.280000, 1.614685, -0.109306)",
        "(-0.280000, 1.616405, -0.115525)",
        "(-0.280000, 1.617678, -0.121856)",
        "(-0.280000, 1.618498, -0.128262)",
        "(-0.280000, 1.618860, -0.134709)",
        "(-0.280000, 1.618762, -0.141161)",
        "(-0.280000, 1.618204, -0.147595)",
        "(-0.280000, 1.617190, -0.153972)",
        "(-0.280000, 1.615726, -0.160257)",
        "(-0.280000, 1.613817, -0.166426)",
        "(-0.280000, 1.611474, -0.172444)",
        "(-0.280000, 1.608708, -0.178279)",
        "(-0.280000, 1.605537, -0.183899)",
        "(-0.280000, 1.601970, -0.189282)",
        "(-0.280000, 1.598030, -0.194399)",
        "(-0.280000, 1.593735, -0.199221)",
        "(-0.280000, 1.589112, -0.203723)",
        "(-0.280000, 1.584176, -0.207887)",
        "(-0.280000, 1.578957, -0.211689)",
        "(-0.280000, 1.573484, -0.215108)",
        "(-0.280000, 1.567777, -0.218130)",
        "(-0.280000, 1.561870, -0.220739)",
        "(-0.280000, 1.555792, -0.222921)",
        "(-0.280000, 1.549579, -0.224663)",
        "(-0.280000, 1.543253, -0.225960)",
        "(-0.280000, 1.536850, -0.226803)",
        "(-0.280000, 1.530409, -0.227188)",
        "(-0.280000, 1.523952, -0.227114)",
        "(-0.280000, 1.517516, -0.226580)",
        "(-0.280000, 1.511135, -0.225590)",
        "(-0.280000, 1.504845, -0.224149)",
        "(-0.280000, 1.498669, -0.222262)",
        "(-0.280000, 1.492643, -0.219941)",
        "(-0.280000, 1.486802, -0.217199)",
        "(-0.280000, 1.481166, -0.214046)",
        "(-0.280000, 1.475770, -0.210499)",
        "(-0.280000, 1.470639, -0.206578)",
        "(-0.280000, 1.465804, -0.202304)",
        "(-0.280000, 1.461282, -0.197694)",
        "(-0.280000, 1.457100, -0.192773)",
        "(-0.280000, 1.453279, -0.187568)",
        "(-0.280000, 1.449840, -0.182107)",
        "(-0.280000, 1.446797, -0.176412)",
        "(-0.280000, 1.444166, -0.170514)",
        "(-0.280000, 1.441964, -0.164449)",
        "(-0.280000, 1.440197, -0.158238)",
        "(-0.280000, 1.438877, -0.151916)",
        "(-0.280000, 1.438011, -0.145517)",
        "(-0.280000, 1.437602, -0.139077)",
        "(-0.280000, 1.437653, -0.132620)",
        "(-0.280000, 1.438163, -0.126182)",
        "(-0.280000, 1.439129, -0.119802)",
        "(-0.280000, 1.440548, -0.113502)",
        "(-0.280000, 1.442412, -0.107319)",
        "(-0.280000, 1.444711, -0.101285)",
        "(-0.280000, 1.447432, -0.095434)",
        "(-0.280000, 1.450565, -0.089787)",
        "(-0.280000, 1.454091, -0.084377)",
        "(-0.280000, 1.457991, -0.079236)",
        "(-0.280000, 1.462250, -0.074382)",
        "(-0.280000, 1.466844, -0.069843)",
        "(-0.280000, 1.471749, -0.065643)",
        "(-0.280000, 1.476932, -0.061798)",
        "(-0.280000, 1.482355, -0.058287)",
        "(-0.280000, 1.487979, -0.055089)",
        "(-0.280000, 1.493780, -0.052186)",
        "(-0.280000, 1.499743, -0.049564)",
        "(-0.280000, 1.505872, -0.047212)",
        "(-0.280000, 1.512164, -0.045134)",
        "(-0.280000, 1.518617, -0.043340)",
        "(-0.280000, 1.525244, -0.041842)",
        "(-0.280000, 1.532043, -0.040668)",
        "(-0.280000, 1.538925, -0.040595)",
        "(-0.280000, 1.545724, -0.041599)",
        "(-0.280000, 1.552440, -0.043086)",
        "(-0.280000, 1.559032, -0.045047)",
        "(-0.280000, 1.565464, -0.047471)",
        "(-0.280000, 1.571711, -0.050348)",
        "(-0.280000, 1.577738, -0.053662)",
        "(-0.280000, 1.583514, -0.057398)",
        "(-0.280000, 1.589005, -0.061531)",
        "(-0.280000, 1.594192, -0.066049)",
        "(-0.280000, 1.599044, -0.070924)",
        "(-0.280000, 1.603534, -0.076128)",
        "(-0.280000, 1.607644, -0.081642)",
        "(-0.280000, 1.611352, -0.087435)",
        "(-0.280000, 1.614639, -0.093478)",
        "(-0.280000, 1.617484, -0.099734)",
        "(-0.280000, 1.619879, -0.106182)",
        "(-0.280000, 1.621809, -0.112784)",
        "(-0.280000, 1.623264, -0.119506)",
        "(-0.280000, 1.624236, -0.126310)",
        "(-0.280000, 1.624722, -0.133171)",
        "(-0.280000, 1.624719, -0.140050)",
        "(-0.280000, 1.624226, -0.146905)",
        "(-0.280000, 1.623246, -0.153713)",
        "(-0.280000, 1.621784, -0.160434)",
        "(-0.280000, 1.619847, -0.167034)",
        "(-0.280000, 1.617447, -0.173474)",
        "(-0.280000, 1.614593, -0.179732)",
        "(-0.280000, 1.611300, -0.185771)",
        "(-0.280000, 1.607589, -0.191556)",
        "(-0.280000, 1.603473, -0.197067)",
        "(-0.280000, 1.598974, -0.202270)",
        "(-0.280000, 1.594117, -0.207140)",
        "(-0.280000, 1.588929, -0.211648)",
        "(-0.280000, 1.583430, -0.215780)",
        "(-0.280000, 1.577650, -0.219509)",
        "(-0.280000, 1.571625, -0.222814)",
        "(-0.280000, 1.564866, -0.224467)",
        "(-0.280000, 1.557787, -0.224681)",
        "(-0.280000, 1.550866, -0.224342)",
        "(-0.280000, 1.544150, -0.223468)",
        "(-0.280000, 1.537664, -0.222047)",
        "(-0.280000, 1.531461, -0.220076)",
        "(-0.280000, 1.525589, -0.217565)",
        "(-0.280000, 1.520107, -0.214547)",
        "(-0.280000, 1.515055, -0.211057)",
        "(-0.280000, 1.510483, -0.207156)",
        "(-0.280000, 1.506427, -0.202912)",
        "(-0.280000, 1.502905, -0.198393)",
        "(-0.280000, 1.499930, -0.193682)",
        "(-0.280000, 1.497499, -0.188861)",
        "(-0.280000, 1.495597, -0.184012)",
        "(-0.280000, 1.494189, -0.179204)",
        "(-0.280000, 1.493235, -0.174508)",
        "(-0.280000, 1.492683, -0.169987)",
        "(-0.280000, 1.492470, -0.165680)",
        "(-0.280000, 1.492530, -0.161627)",
        "(-0.280000, 1.492792, -0.157848)",
        "(-0.280000, 1.493184, -0.154351)",
        "(-0.280000, 1.493639, -0.151124)",
        "(-0.280000, 1.494093, -0.148149)",
        "(-0.280000, 1.494488, -0.145395)",
        "(-0.280000, 1.494778, -0.142815)",
        "(-0.280000, 1.494928, -0.140360)",
        "(-0.280000, 1.494913, -0.137973)",
        "(-0.280000, 1.494726, -0.135595)",
        "(-0.280000, 1.494369, -0.133161)",
        "(-0.280000, 1.493861, -0.130615)",
        "(-0.280000, 1.493234, -0.127903)",
        "(-0.280000, 1.492530, -0.124979)",
        "(-0.280000, 1.491803, -0.121802)",
        "(-0.280000, 1.491116, -0.118349)",
        "(-0.280000, 1.490535, -0.114608)",
        "(-0.280000, 1.490132, -0.110575)",
        "(-0.280000, 1.489979, -0.106266)",
        "(-0.280000, 1.490147, -0.101711)",
        "(-0.280000, 1.490698, -0.096955)",
        "(-0.280000, 1.491693, -0.092045)",
        "(-0.280000, 1.493179, -0.087048)",
        "(-0.280000, 1.495191, -0.082042)",
        "(-0.280000, 1.497755, -0.077096)",
        "(-0.280000, 1.500882, -0.072295)",
        "(-0.280000, 1.504566, -0.067719)",
        "(-0.280000, 1.508788, -0.063447)",
        "(-0.280000, 1.513526, -0.059542)",
        "(-0.280000, 1.518736, -0.056067)",
        "(-0.280000, 1.524370, -0.053071)",
        "(-0.280000, 1.530384, -0.050581)",
        "(-0.280000, 1.536725, -0.048615)",
        "(-0.280000, 1.543348, -0.047174)",
        "(-0.280000, 1.550208, -0.046259)",
        "(-0.280000, 1.557267, -0.045926)",
        "(-0.280000, 1.564157, -0.046935)",
        "(-0.280000, 1.570441, -0.049718)",
        "(-0.280000, 1.576520, -0.052947)",
        "(-0.280000, 1.582346, -0.056594)",
        "(-0.280000, 1.587897, -0.060647)",
        "(-0.280000, 1.593153, -0.065091)",
        "(-0.280000, 1.598073, -0.069891)",
        "(-0.280000, 1.602638, -0.075028)",
        "(-0.280000, 1.606833, -0.080486)",
        "(-0.280000, 1.610622, -0.086220)",
        "(-0.280000, 1.613994, -0.092209)",
        "(-0.280000, 1.616936, -0.098432)",
        "(-0.280000, 1.619423, -0.104839)",
        "(-0.280000, 1.621451, -0.111417)",
        "(-0.280000, 1.623004, -0.118113)",
        "(-0.280000, 1.624076, -0.124902)",
        "(-0.280000, 1.624663, -0.131760)",
        "(-0.280000, 1.624760, -0.138632)",
        "(-0.280000, 1.624368, -0.145494)",
        "(-0.280000, 1.623478, -0.152320)",
        "(-0.280000, 1.620250, -0.158609)",
        "(-0.280000, 1.616567, -0.164504)",
        "(-0.280000, 1.612490, -0.169988)",
        "(-0.280000, 1.608096, -0.175030)",
        "(-0.280000, 1.603438, -0.179640)",
        "(-0.280000, 1.598590, -0.183812)",
        "(-0.280000, 1.593602, -0.187568)",
        "(-0.280000, 1.588516, -0.190935)",
        "(-0.280000, 1.583387, -0.193934)",
        "(-0.280000, 1.578243, -0.196605)",
        "(-0.280000, 1.573098, -0.198986)",
        "(-0.280000, 1.567983, -0.201111)",
        "(-0.280000, 1.562896, -0.203019)",
        "(-0.280000, 1.557825, -0.204748)",
        "(-0.280000, 1.552774, -0.206324)",
        "(-0.280000, 1.547716, -0.207773)",
        "(-0.280000, 1.542619, -0.209114)",
        "(-0.280000, 1.537471, -0.210350)",
        "(-0.280000, 1.532226, -0.211485)",
        "(-0.280000, 1.526870, -0.212502)",
        "(-0.280000, 1.521367, -0.213382)",
        "(-0.280000, 1.515686, -0.214094)",
        "(-0.280000, 1.509828, -0.214593)",
        "(-0.280000, 1.503778, -0.214833)",
        "(-0.280000, 1.497533, -0.214756)",
        "(-0.280000, 1.491129, -0.214301)",
        "(-0.280000, 1.484591, -0.213406)",
        "(-0.280000, 1.477960, -0.212005)",
        "(-0.280000, 1.471312, -0.210057)",
        "(-0.280000, 1.464653, -0.207566)",
        "(-0.280000, 1.458863, -0.203737)",
        "(-0.280000, 1.454260, -0.198633)",
        "(-0.280000, 1.450025, -0.193206)",
        "(-0.280000, 1.446194, -0.187500)",
        "(-0.280000, 1.442778, -0.181536)",
        "(-0.280000, 1.439791, -0.175334)",
        "(-0.280000, 1.437257, -0.168945)",
        "(-0.280000, 1.435184, -0.162393)",
        "(-0.280000, 1.433579, -0.155699)",
        "(-0.280000, 1.432458, -0.148918)",
        "(-0.280000, 1.431821, -0.142074)",
        "(-0.280000, 1.431673, -0.135192)",
        "(-0.280000, 1.432015, -0.128328)",
        "(-0.280000, 1.432846, -0.121495)",
        "(-0.280000, 1.434159, -0.114748)",
        "(-0.280000, 1.435949, -0.108113)",
        "(-0.280000, 1.438210, -0.101611)",
        "(-0.280000, 1.440924, -0.095297)",
        "(-0.280000, 1.444080, -0.089191)",
        "(-0.280000, 1.447669, -0.083317)",
        "(-0.280000, 1.451660, -0.077722)",
        "(-0.280000, 1.456040, -0.072425)",
        "(-0.280000, 1.460792, -0.067445)",
        "(-0.280000, 1.465879, -0.062824)",
        "(-0.280000, 1.471291, -0.058569)",
        "(-0.280000, 1.476983, -0.054717)",
        "(-0.280000, 1.482934, -0.051280)",
        "(-0.280000, 1.489125, -0.048270)",
        "(-0.280000, 1.495504, -0.045712)",
        "(-0.280000, 1.502049, -0.043615)",
        "(-0.280000, 1.508737, -0.041986)",
        "(-0.280000, 1.515514, -0.040840)",
        "(-0.280000, 1.522355, -0.040178)",
        "(-0.280000, 1.529236, -0.040005)",
        "(-0.280000, 1.536102, -0.040322)",
        "(-0.280000, 1.542928, -0.041126)",
        "(-0.280000, 1.549689, -0.042416)",
        "(-0.280000, 1.556332, -0.044182)",
        "(-0.280000, 1.562842, -0.046419)",
        "(-0.280000, 1.569166, -0.049110)",
        "(-0.280000, 1.575283, -0.052244)",
        "(-0.280000, 1.581170, -0.055811)",
        "(-0.280000, 1.586780, -0.059782)",
        "(-0.280000, 1.592093, -0.064142)",
        "(-0.280000, 1.597090, -0.068876)",
        "(-0.280000, 1.600775, -0.074759)",
        "(-0.280000, 1.603098, -0.081467)",
        "(-0.280000, 1.604885, -0.088171)",
        "(-0.280000, 1.606120, -0.094825)",
        "(-0.280000, 1.606856, -0.101393)",
        "(-0.280000, 1.607152, -0.107806)",
        "(-0.280000, 1.607076, -0.114042)",
        "(-0.280000, 1.606687, -0.120093)",
        "(-0.280000, 1.606043, -0.125937)",
        "(-0.280000, 1.605193, -0.131591)",
        "(-0.280000, 1.604176, -0.137079)",
        "(-0.280000, 1.603027, -0.142408)",
        "(-0.280000, 1.601765, -0.147616)",
        "(-0.280000, 1.600400, -0.152740)",
        "(-0.280000, 1.598937, -0.157794)",
        "(-0.280000, 1.597364, -0.162815)",
        "(-0.280000, 1.595662, -0.167833)",
        "(-0.280000, 1.593810, -0.172853)",
        "(-0.280000, 1.591774, -0.177899)",
        "(-0.280000, 1.589525, -0.182960)",
        "(-0.280000, 1.587021, -0.188036)",
        "(-0.280000, 1.584221, -0.193121)",
        "(-0.280000, 1.581096, -0.198174)",
        "(-0.280000, 1.577610, -0.203169)",
        "(-0.280000, 1.573726, -0.208070)",
        "(-0.280000, 1.569436, -0.212814)",
        "(-0.280000, 1.564720, -0.217350)",
        "(-0.280000, 1.559564, -0.221625)",
        "(-0.280000, 1.553990, -0.225560)",
        "(-0.280000, 1.547997, -0.229102)",
        "(-0.280000, 1.541630, -0.232174)",
        "(-0.280000, 1.534795, -0.232894)",
        "(-0.280000, 1.527915, -0.233118)",
        "(-0.280000, 1.521048, -0.232851)",
        "(-0.280000, 1.514216, -0.232097)",
        "(-0.280000, 1.507445, -0.230856)",
        "(-0.280000, 1.500790, -0.229140)",
        "(-0.280000, 1.494274, -0.226954)",
        "(-0.280000, 1.487921, -0.224305)",
        "(-0.280000, 1.481781, -0.221216)",
        "(-0.280000, 1.475877, -0.217698)",
        "(-0.280000, 1.470229, -0.213763)",
        "(-0.280000, 1.464884, -0.209442)",
        "(-0.280000, 1.459853, -0.204744)",
        "(-0.280000, 1.455176, -0.199708)",
        "(-0.280000, 1.450869, -0.194352)",
        "(-0.280000, 1.446948, -0.188694)",
        "(-0.280000, 1.443445, -0.182781)",
        "(-0.280000, 1.440372, -0.176633)",
        "(-0.280000, 1.437740, -0.170273)",
        "(-0.280000, 1.436902, -0.163361)",
        "(-0.280000, 1.437407, -0.156322)",
        "(-0.280000, 1.438492, -0.149476)",
        "(-0.280000, 1.440086, -0.142896)",
        "(-0.280000, 1.442151, -0.136600)",
        "(-0.280000, 1.444641, -0.130638)",
        "(-0.280000, 1.447514, -0.125028)",
        "(-0.280000, 1.450729, -0.119781)",
        "(-0.280000, 1.454223, -0.114926)",
        "(-0.280000, 1.457951, -0.110461)",
        "(-0.280000, 1.461869, -0.106376)",
        "(-0.280000, 1.465916, -0.102675)",
        "(-0.280000, 1.470056, -0.099334)",
        "(-0.280000, 1.474255, -0.096328)",
        "(-0.280000, 1.478468, -0.093638)",
        "(-0.280000, 1.482674, -0.091230)",
        "(-0.280000, 1.486863, -0.089068)",
        "(-0.280000, 1.491008, -0.087127)",
        "(-0.280000, 1.495120, -0.085368)",
        "(-0.280000, 1.499189, -0.083767)",
        "(-0.280000, 1.503230, -0.082296)",
        "(-0.280000, 1.507264, -0.080932)",
        "(-0.280000, 1.511299, -0.079665)",
        "(-0.280000, 1.515362, -0.078483)",
        "(-0.280000, 1.519483, -0.077385)",
        "(-0.280000, 1.523674, -0.076379)",
        "(-0.280000, 1.527964, -0.075478)",
        "(-0.280000, 1.532377, -0.074701)",
        "(-0.280000, 1.536917, -0.074078)",
        "(-0.280000, 1.541605, -0.073638)",
        "(-0.280000, 1.546430, -0.073421)",
        "(-0.280000, 1.551394, -0.073464)",
        "(-0.280000, 1.556490, -0.073809)",
        "(-0.280000, 1.561681, -0.074497)",
        "(-0.280000, 1.566944, -0.075565)",
        "(-0.280000, 1.572247, -0.077051)",
        "(-0.280000, 1.577527, -0.078981)",
        "(-0.280000, 1.582738, -0.081378)",
        "(-0.280000, 1.587829, -0.084264)",
        "(-0.280000, 1.592720, -0.087632)",
        "(-0.280000, 1.597356, -0.091484)",
        "(-0.280000, 1.601678, -0.095811)",
        "(-0.280000, 1.605608, -0.100573)",
        "(-0.280000, 1.609101, -0.105749)",
        "(-0.280000, 1.612092, -0.111277)",
        "(-0.280000, 1.614545, -0.117112)",
        "(-0.280000, 1.616429, -0.123202)",
        "(-0.280000, 1.617714, -0.129466)",
        "(-0.280000, 1.618398, -0.135847)",
        "(-0.280000, 1.618484, -0.142290)",
        "(-0.280000, 1.617993, -0.148716)",
        "(-0.280000, 1.616957, -0.155082)",
        "(-0.280000, 1.615420, -0.161359)",
        "(-0.280000, 1.613427, -0.167496)",
        "(-0.280000, 1.610954, -0.173464)",
        "(-0.280000, 1.607990, -0.179187)",
        "(-0.280000, 1.604532, -0.184612)",
        "(-0.280000, 1.600587, -0.189686)",
        "(-0.280000, 1.596197, -0.194336)",
        "(-0.280000, 1.591398, -0.198518)",
        "(-0.280000, 1.586234, -0.202194)",
        "(-0.280000, 1.580781, -0.205320)",
        "(-0.280000, 1.575096, -0.207880)",
        "(-0.280000, 1.569239, -0.209864)",
        "(-0.280000, 1.563297, -0.211268)",
        "(-0.280000, 1.557328, -0.212104)",
        "(-0.280000, 1.551386, -0.212395)",
        "(-0.280000, 1.545548, -0.212170)",
        "(-0.280000, 1.539846, -0.211466)",
        "(-0.280000, 1.534341, -0.210329)",
        "(-0.280000, 1.529058, -0.208804)",
        "(-0.280000, 1.524013, -0.206940)",
        "(-0.280000, 1.519237, -0.204793)",
        "(-0.280000, 1.514728, -0.202408)",
        "(-0.280000, 1.510478, -0.199829)",
        "(-0.280000, 1.506490, -0.197105)",
        "(-0.280000, 1.502740, -0.194269)",
        "(-0.280000, 1.499202, -0.191345)",
        "(-0.280000, 1.495863, -0.188367)",
        "(-0.280000, 1.492685, -0.185339)",
        "(-0.280000, 1.489650, -0.182278)",
        "(-0.280000, 1.486728, -0.179180)",
        "(-0.280000, 1.483891, -0.176032)",
        "(-0.280000, 1.481127, -0.172831)",
        "(-0.280000, 1.478419, -0.169553)",
        "(-0.280000, 1.475752, -0.166171)",
        "(-0.280000, 1.473135, -0.162668)",
        "(-0.280000, 1.470568, -0.159014)",
        "(-0.280000, 1.468061, -0.155176)",
        "(-0.280000, 1.465641, -0.151140)",
        "(-0.280000, 1.463331, -0.146879)",
        "(-0.280000, 1.461160, -0.142368)",
        "(-0.280000, 1.459175, -0.137610)",
        "(-0.280000, 1.457410, -0.132583)",
        "(-0.280000, 1.455916, -0.127306)",
        "(-0.280000, 1.454736, -0.121779)",
        "(-0.280000, 1.453914, -0.116011)",
        "(-0.280000, 1.453498, -0.110044)",
        "(-0.280000, 1.453526, -0.103901)",
        "(-0.280000, 1.454035, -0.097608)",
        "(-0.280000, 1.455055, -0.091229)",
        "(-0.280000, 1.456610, -0.084798)",
        "(-0.280000, 1.458720, -0.078354)",
        "(-0.280000, 1.461383, -0.071959)",
        "(-0.280000, 1.464586, -0.065612)",
        "(-0.280000, 1.469025, -0.060275)",
        "(-0.280000, 1.474601, -0.056257)",
        "(-0.280000, 1.480459, -0.052641)",
        "(-0.280000, 1.486549, -0.049456)",
        "(-0.280000, 1.492851, -0.046712)",
        "(-0.280000, 1.499341, -0.044420)",
        "(-0.280000, 1.505969, -0.042599)",
        "(-0.280000, 1.512709, -0.041254)",
        "(-0.280000, 1.519538, -0.040391)",
        "(-0.280000, 1.526401, -0.040017)",
        "(-0.280000, 1.533273, -0.040132)",
        "(-0.280000, 1.540130, -0.040737)",
        "(-0.280000, 1.546916, -0.041827)",
        "(-0.280000, 1.553617, -0.043399)",
        "(-0.280000, 1.560180, -0.045441)",
        "(-0.280000, 1.566580, -0.047946)",
        "(-0.280000, 1.572796, -0.050903)",
        "(-0.280000, 1.578776, -0.054291)",
        "(-0.280000, 1.584500, -0.058095)",
        "(-0.280000, 1.589947, -0.062304)",
        "(-0.280000, 1.595073, -0.066883)",
        "(-0.280000, 1.599860, -0.071815)",
        "(-0.280000, 1.604290, -0.077083)",
        "(-0.280000, 1.608328, -0.082644)",
        "(-0.280000, 1.611966, -0.088488)",
        "(-0.280000, 1.615173, -0.094567)",
        "(-0.280000, 1.617940, -0.100859)",
        "(-0.280000, 1.620255, -0.107341)",
        "(-0.280000, 1.622100, -0.113962)",
        "(-0.280000, 1.623470, -0.120697)",
        "(-0.280000, 1.624358, -0.127523)",
        "(-0.280000, 1.624758, -0.134384)",
        "(-0.280000, 1.624668, -0.141256)",
        "(-0.280000, 1.624088, -0.148116)",
        "(-0.280000, 1.623023, -0.154905)",
        "(-0.280000, 1.621478, -0.161603)",
        "(-0.280000, 1.619457, -0.168183)",
        "(-0.280000, 1.616976, -0.174592)",
        "(-0.280000, 1.614041, -0.180819)",
        "(-0.280000, 1.610675, -0.186811)",
        "(-0.280000, 1.606892, -0.192549)",
        "(-0.280000, 1.602703, -0.198011)",
        "(-0.280000, 1.598143, -0.203154)",
        "(-0.280000, 1.593229, -0.207959)",
        "(-0.280000, 1.587977, -0.212408)",
        "(-0.280000, 1.581726, -0.215429)",
        "(-0.280000, 1.574805, -0.217005)",
        "(-0.280000, 1.567946, -0.218049)",
        "(-0.280000, 1.561190, -0.218534)",
        "(-0.280000, 1.554547, -0.218437)",
        "(-0.280000, 1.548080, -0.217745)",
        "(-0.280000, 1.541830, -0.216460)",
        "(-0.280000, 1.535846, -0.214594)",
        "(-0.280000, 1.530204, -0.212186)",
        "(-0.280000, 1.524948, -0.209279)",
        "(-0.280000, 1.520118, -0.205926)",
        "(-0.280000, 1.515768, -0.202204)",
        "(-0.280000, 1.511914, -0.198186)",
        "(-0.280000, 1.508567, -0.193944)",
        "(-0.280000, 1.505734, -0.189573)",
        "(-0.280000, 1.503396, -0.185146)",
        "(-0.280000, 1.501522, -0.180732)",
        "(-0.280000, 1.500078, -0.176413)",
        "(-0.280000, 1.499008, -0.172233)",
        "(-0.280000, 1.498257, -0.168252)",
        "(-0.280000, 1.497759, -0.164500)",
        "(-0.280000, 1.497445, -0.160989)",
        "(-0.280000, 1.497246, -0.157739)",
        "(-0.280000, 1.497096, -0.154735)",
        "(-0.280000, 1.496933, -0.151954)",
        "(-0.280000, 1.496702, -0.149370)",
        "(-0.280000, 1.496359, -0.146936)",
        "(-0.280000, 1.495867, -0.144598)",
        "(-0.280000, 1.495208, -0.142306)",
        "(-0.280000, 1.494372, -0.139991)",
        "(-0.280000, 1.493366, -0.137600)",
        "(-0.280000, 1.492211, -0.135069)",
        "(-0.280000, 1.490935, -0.132341)",
        "(-0.280000, 1.489590, -0.129375)",
        "(-0.280000, 1.488227, -0.126131)",
        "(-0.280000, 1.486909, -0.122577)",
        "(-0.280000, 1.485709, -0.118708)",
        "(-0.280000, 1.484699, -0.114520)",
        "(-0.280000, 1.483952, -0.110020)",
        "(-0.280000, 1.483543, -0.105250)",
        "(-0.280000, 1.483536, -0.100244)",
        "(-0.280000, 1.483994, -0.095047)",
        "(-0.280000, 1.484965, -0.089740)",
        "(-0.280000, 1.486492, -0.084377)",
        "(-0.280000, 1.488595, -0.079053)",
        "(-0.280000, 1.491288, -0.073837)",
        "(-0.280000, 1.494577, -0.068800)",
        "(-0.280000, 1.498436, -0.064031)",
        "(-0.280000, 1.502844, -0.059588)",
        "(-0.280000, 1.507772, -0.055521)",
        "(-0.280000, 1.513164, -0.051882)",
        "(-0.280000, 1.518980, -0.048692)",
        "(-0.280000, 1.525186, -0.045954)",
        "(-0.280000, 1.531726, -0.043670)",
        "(-0.280000, 1.538590, -0.041819)",
        "(-0.280000, 1.545528, -0.041563)",
        "(-0.280000, 1.552241, -0.043035)",
        "(-0.280000, 1.558843, -0.044984)",
        "(-0.280000, 1.565280, -0.047394)",
        "(-0.280000, 1.571529, -0.050256)",
        "(-0.280000, 1.577567, -0.053560)",
        "(-0.280000, 1.583346, -0.057281)",
        "(-0.280000, 1.588846, -0.061402)",
        "(-0.280000, 1.594046, -0.065912)",
        "(-0.280000, 1.598905, -0.070774)",
        "(-0.280000, 1.603405, -0.075968)",
        "(-0.280000, 1.607531, -0.081478)",
        "(-0.280000, 1.611248, -0.087259)",
        "(-0.280000, 1.614549, -0.093300)",
        "(-0.280000, 1.617408, -0.099550)",
        "(-0.280000, 1.619815, -0.105988)",
        "(-0.280000, 1.621760, -0.112591)",
        "(-0.280000, 1.623228, -0.119305)",
        "(-0.280000, 1.624215, -0.126107)",
        "(-0.280000, 1.624715, -0.132972)",
        "(-0.280000, 1.624726, -0.139845)",
        "(-0.280000, 1.624248, -0.146701)",
        "(-0.280000, 1.623281, -0.153517)",
        "(-0.280000, 1.621834, -0.160236)",
        "(-0.280000, 1.619910, -0.166844)",
        "(-0.280000, 1.617523, -0.173290)",
        "(-0.280000, 1.614684, -0.179549)",
        "(-0.280000, 1.611402, -0.185600)",
        "(-0.280000, 1.607702, -0.191392)",
        "(-0.280000, 1.603601, -0.196907)",
        "(-0.280000, 1.599110, -0.202124)",
        "(-0.280000, 1.594266, -0.207000)",
        "(-0.280000, 1.589088, -0.211520)",
        "(-0.280000, 1.583593, -0.215665)",
        "(-0.280000, 1.577826, -0.219404)",
        "(-0.280000, 1.571807, -0.222722)",
        "(-0.280000, 1.565558, -0.225608)",
        "(-0.280000, 1.559129, -0.228039)",
        "(-0.280000, 1.552533, -0.230008)",
        "(-0.280000, 1.545824, -0.231501)",
        "(-0.280000, 1.539026, -0.232512)",
        "(-0.280000, 1.532163, -0.233038)",
        "(-0.280000, 1.525290, -0.233074)",
        "(-0.280000, 1.518432, -0.232621)",
        "(-0.280000, 1.511613, -0.231679)",
        "(-0.280000, 1.505192, -0.229040)",
        "(-0.280000, 1.499399, -0.224937)",
        "(-0.280000, 1.494045, -0.220525)",
        "(-0.280000, 1.489171, -0.215826)",
        "(-0.280000, 1.484780, -0.210864)",
        "(-0.280000, 1.480893, -0.205703)",
        "(-0.280000, 1.477502, -0.200389)",
        "(-0.280000, 1.474598, -0.194965)",
        "(-0.280000, 1.472173, -0.189497)",
        "(-0.280000, 1.470202, -0.184024)",
        "(-0.280000, 1.468656, -0.178579)",
        "(-0.280000, 1.467506, -0.173216)",
        "(-0.280000, 1.466714, -0.167956)",
        "(-0.280000, 1.466240, -0.162813)",
        "(-0.280000, 1.466047, -0.157819)",
        "(-0.280000, 1.466094, -0.152972)",
        "(-0.280000, 1.466344, -0.148266)",
        "(-0.280000, 1.466762, -0.143707)",
        "(-0.280000, 1.467321, -0.139270)",
        "(-0.280000, 1.467995, -0.134950)",
        "(-0.280000, 1.468767, -0.130719)",
        "(-0.280000, 1.469628, -0.126548)",
        "(-0.280000, 1.470572, -0.122426)",
        "(-0.280000, 1.471604, -0.118323)",
        "(-0.280000, 1.472738, -0.114211)",
        "(-0.280000, 1.473987, -0.110086)",
        "(-0.280000, 1.475376, -0.105929)",
        "(-0.280000, 1.476935, -0.101727)",
        "(-0.280000, 1.478690, -0.097494)",
        "(-0.280000, 1.480679, -0.093226)",
        "(-0.280000, 1.482929, -0.088952)",
        "(-0.280000, 1.485473, -0.084690)",
        "(-0.280000, 1.488346, -0.080466)",
        "(-0.280000, 1.491561, -0.076333)",
        "(-0.280000, 1.495142, -0.072331)",
        "(-0.280000, 1.499103, -0.068505)",
        "(-0.280000, 1.503435, -0.064923)",
        "(-0.280000, 1.508137, -0.061637)",
        "(-0.280000, 1.513198, -0.058701)",
        "(-0.280000, 1.518577, -0.056181)",
        "(-0.280000, 1.524243, -0.054125)",
        "(-0.280000, 1.530160, -0.052581)",
        "(-0.280000, 1.536255, -0.051595)",
        "(-0.280000, 1.542486, -0.051195)",
        "(-0.280000, 1.548769, -0.051405)",
        "(-0.280000, 1.555043, -0.052236)",
        "(-0.280000, 1.561251, -0.053687)",
        "(-0.280000, 1.567307, -0.055741)",
        "(-0.280000, 1.573159, -0.058374)",
        "(-0.280000, 1.578763, -0.061554)",
        "(-0.280000, 1.584060, -0.065225)",
        "(-0.280000, 1.589032, -0.069335)",
        "(-0.280000, 1.593673, -0.073831)",
        "(-0.280000, 1.597976, -0.078641)",
        "(-0.280000, 1.601971, -0.083724)",
        "(-0.280000, 1.605667, -0.089027)",
        "(-0.280000, 1.609087, -0.094534)",
        "(-0.280000, 1.612249, -0.100241)",
        "(-0.280000, 1.615149, -0.106125)",
        "(-0.280000, 1.617792, -0.112195)",
        "(-0.280000, 1.620174, -0.118466)",
        "(-0.280000, 1.622269, -0.124924)",
        "(-0.280000, 1.624060, -0.131581)",
        "(-0.280000, 1.624764, -0.138433)",
        "(-0.280000, 1.624386, -0.145295)",
        "(-0.280000, 1.623521, -0.152114)",
        "(-0.280000, 1.622171, -0.158864)",
        "(-0.280000, 1.620346, -0.165490)",
        "(-0.280000, 1.618051, -0.171979)",
        "(-0.280000, 1.615304, -0.178280)",
        "(-0.280000, 1.612115, -0.184368)",
        "(-0.280000, 1.608496, -0.190223)",
        "(-0.280000, 1.604475, -0.195798)",
        "(-0.280000, 1.600068, -0.201072)",
        "(-0.280000, 1.595290, -0.206026)",
        "(-0.280000, 1.590178, -0.210621)",
        "(-0.280000, 1.584753, -0.214841)",
        "(-0.280000, 1.579033, -0.218669)",
        "(-0.280000, 1.573063, -0.222075)",
        "(-0.280000, 1.566857, -0.225053)",
        "(-0.280000, 1.560464, -0.227577)",
        "(-0.280000, 1.553908, -0.229640)",
        "(-0.280000, 1.547212, -0.231233)",
        "(-0.280000, 1.540429, -0.232344)",
        "(-0.280000, 1.533584, -0.232969)",
        "(-0.280000, 1.526702, -0.233106)",
        "(-0.280000, 1.519838, -0.232754)",
        "(-0.280000, 1.513017, -0.231914)",
        "(-0.280000, 1.506262, -0.230588)",
        "(-0.280000, 1.499629, -0.228788)",
        "(-0.280000, 1.493141, -0.226520)",
        "(-0.280000, 1.486821, -0.223792)",
        "(-0.280000, 1.480721, -0.220626)",
        "(-0.280000, 1.474852, -0.217028)",
        "(-0.280000, 1.469264, -0.213028)",
        "(-0.280000, 1.463973, -0.208640)",
        "(-0.280000, 1.459001, -0.203880)",
        "(-0.280000, 1.454388, -0.198785)",
        "(-0.280000, 1.450149, -0.193376)",
        "(-0.280000, 1.446299, -0.187669)",
        "(-0.280000, 1.444038, -0.181095)",
        "(-0.280000, 1.443177, -0.174070)",
        "(-0.280000, 1.442881, -0.167142)",
        "(-0.280000, 1.443137, -0.160374)",
        "(-0.280000, 1.443959, -0.153781)",
        "(-0.280000, 1.445353, -0.147428)",
        "(-0.280000, 1.447314, -0.141356)",
        "(-0.280000, 1.449822, -0.135611)",
        "(-0.280000, 1.452832, -0.130266)",
        "(-0.280000, 1.456296, -0.125359)",
        "(-0.280000, 1.460157, -0.120925)",
        "(-0.280000, 1.464331, -0.117007)",
        "(-0.280000, 1.468747, -0.113616)",
        "(-0.280000, 1.473329, -0.110752)",
        "(-0.280000, 1.477983, -0.108413)",
        "(-0.280000, 1.482639, -0.106573)",
        "(-0.280000, 1.487231, -0.105192)",
        "(-0.280000, 1.491683, -0.104228)",
        "(-0.280000, 1.495955, -0.103622)",
        "(-0.280000, 1.499993, -0.103311)",
        "(-0.280000, 1.503778, -0.103225)",
        "(-0.280000, 1.507301, -0.103296)",
        "(-0.280000, 1.510554, -0.103454)",
        "(-0.280000, 1.513556, -0.103633)",
        "(-0.280000, 1.516339, -0.103775)",
        "(-0.280000, 1.518932, -0.103828)",
        "(-0.280000, 1.521389, -0.103752)",
        "(-0.280000, 1.523767, -0.103519)",
        "(-0.280000, 1.526117, -0.103115)",
        "(-0.280000, 1.528510, -0.102536)",
        "(-0.280000, 1.530997, -0.101798)",
        "(-0.280000, 1.533638, -0.100925)",
        "(-0.280000, 1.536490, -0.099956)",
        "(-0.280000, 1.539584, -0.098942)",
        "(-0.280000, 1.542958, -0.097942)",
        "(-0.280000, 1.546635, -0.097020)",
        "(-0.280000, 1.550612, -0.096250)",
        "(-0.280000, 1.554885, -0.095704)",
        "(-0.280000, 1.559440, -0.095453)",
        "(-0.280000, 1.564226, -0.095567)",
        "(-0.280000, 1.569203, -0.096108)",
        "(-0.280000, 1.574318, -0.097131)",
        "(-0.280000, 1.579488, -0.098676)",
        "(-0.280000, 1.584651, -0.100779)",
        "(-0.280000, 1.589714, -0.103451)",
        "(-0.280000, 1.594605, -0.106698)",
        "(-0.280000, 1.599252, -0.110518)",
        "(-0.280000, 1.603571, -0.114875)",
        "(-0.280000, 1.607506, -0.119741)",
        "(-0.280000, 1.611011, -0.125085)",
        "(-0.280000, 1.614038, -0.130842)",
        "(-0.280000, 1.616574, -0.136971)",
        "(-0.280000, 1.618617, -0.143440)",
        "(-0.280000, 1.620165, -0.150188)",
        "(-0.280000, 1.621198, -0.157201)",
        "(-0.280000, 1.620759, -0.164139)",
        "(-0.280000, 1.618563, -0.170652)",
        "(-0.280000, 1.615905, -0.177001)",
        "(-0.280000, 1.612806, -0.183136)",
        "(-0.280000, 1.609278, -0.189035)",
        "(-0.280000, 1.605334, -0.194676)",
        "(-0.280000, 1.601005, -0.200014)",
        "(-0.280000, 1.596306, -0.205030)",
        "(-0.280000, 1.591255, -0.209707)",
        "(-0.280000, 1.585892, -0.214005)",
        "(-0.280000, 1.580237, -0.217911)",
        "(-0.280000, 1.574309, -0.221410)",
        "(-0.280000, 1.568157, -0.224474)",
        "(-0.280000, 1.561792, -0.227095)",
        "(-0.280000, 1.555267, -0.229254)",
        "(-0.280000, 1.548605, -0.230943)",
        "(-0.280000, 1.541829, -0.232155)",
        "(-0.280000, 1.534994, -0.232881)",
        "(-0.280000, 1.528125, -0.233118)",
        "(-0.280000, 1.521247, -0.232866)",
        "(-0.280000, 1.514414, -0.232126)",
        "(-0.280000, 1.507650, -0.230901)",
        "(-0.280000, 1.500982, -0.229196)",
        "(-0.280000, 1.494461, -0.227024)",
        "(-0.280000, 1.488102, -0.224389)",
        "(-0.280000, 1.481956, -0.221312)",
        "(-0.280000, 1.476044, -0.217806)",
        "(-0.280000, 1.470389, -0.213882)",
        "(-0.280000, 1.465035, -0.209573)",
        "(-0.280000, 1.460001, -0.204893)",
        "(-0.280000, 1.455306, -0.199859)",
        "(-0.280000, 1.450988, -0.194512)",
        "(-0.280000, 1.447062, -0.188871)",
        "(-0.280000, 1.443541, -0.182956)",
        "(-0.280000, 1.440455, -0.176815)",
        "(-0.280000, 1.437814, -0.170469)",
        "(-0.280000, 1.435628, -0.163942)",
        "(-0.280000, 1.434492, -0.157159)",
        "(-0.280000, 1.434454, -0.150255)",
        "(-0.280000, 1.434764, -0.143473)",
        "(-0.280000, 1.435398, -0.136805)",
        "(-0.280000, 1.436340, -0.130241)",
        "(-0.280000, 1.437578, -0.123799)",
        "(-0.280000, 1.439112, -0.117469)",
        "(-0.280000, 1.440953, -0.111243)",
        "(-0.280000, 1.443112, -0.105150)",
        "(-0.280000, 1.445614, -0.099198)",
        "(-0.280000, 1.448493, -0.093412)",
        "(-0.280000, 1.451765, -0.087850)",
        "(-0.280000, 1.455429, -0.082527)",
        "(-0.280000, 1.459457, -0.077486)",
        "(-0.280000, 1.463833, -0.072744)",
        "(-0.280000, 1.468543, -0.068319)",
        "(-0.280000, 1.473549, -0.064246)",
        "(-0.280000, 1.478831, -0.060540)",
        "(-0.280000, 1.484372, -0.057215)",
        "(-0.280000, 1.490127, -0.054296)",
        "(-0.280000, 1.496076, -0.051795)",
        "(-0.280000, 1.502196, -0.049720)",
        "(-0.280000, 1.508439, -0.048089)",
        "(-0.280000, 1.514783, -0.046905)",
        "(-0.280000, 1.521204, -0.046176)",
        "(-0.280000, 1.527651, -0.045905)",
        "(-0.280000, 1.534111, -0.046095)",
        "(-0.280000, 1.540531, -0.046743)",
        "(-0.280000, 1.546889, -0.047846)",
        "(-0.280000, 1.553162, -0.049401)",
        "(-0.280000, 1.559298, -0.051396)",
        "(-0.280000, 1.565278, -0.053822)",
        "(-0.280000, 1.571078, -0.056672)",
        "(-0.280000, 1.576652, -0.059923)",
        "(-0.280000, 1.581981, -0.063562)",
        "(-0.280000, 1.587044, -0.067578)",
        "(-0.280000, 1.591802, -0.071937)",
        "(-0.280000, 1.596245, -0.076630)",
        "(-0.280000, 1.600335, -0.081621)",
        "(-0.280000, 1.604061, -0.086890)",
        "(-0.280000, 1.607406, -0.092419)",
        "(-0.280000, 1.610346, -0.098163)",
        "(-0.280000, 1.612869, -0.104102)",
        "(-0.280000, 1.614966, -0.110215)",
        "(-0.280000, 1.616620, -0.116452)",
        "(-0.280000, 1.617827, -0.122791)",
        "(-0.280000, 1.618580, -0.129210)",
        "(-0.280000, 1.618874, -0.135656)",
        "(-0.280000, 1.618708, -0.142107)",
        "(-0.280000, 1.618083, -0.148539)",
        "(-0.280000, 1.617004, -0.154901)",
        "(-0.280000, 1.615471, -0.161179)",
        "(-0.280000, 1.613499, -0.167323)",
        "(-0.280000, 1.611095, -0.173311)",
        "(-0.280000, 1.608266, -0.179122)",
        "(-0.280000, 1.605035, -0.184708)",
        "(-0.280000, 1.601416, -0.190050)",
        "(-0.280000, 1.597419, -0.195128)",
        "(-0.280000, 1.593077, -0.199902)",
        "(-0.280000, 1.588407, -0.204355)",
        "(-0.280000, 1.583424, -0.208470)",
        "(-0.280000, 1.578169, -0.212215)",
        "(-0.280000, 1.572653, -0.215581)",
        "(-0.280000, 1.566919, -0.218541)",
        "(-0.280000, 1.560989, -0.221086)",
        "(-0.280000, 1.554884, -0.223206)",
        "(-0.280000, 1.548653, -0.224883)",
        "(-0.280000, 1.542318, -0.226112)",
        "(-0.280000, 1.535903, -0.226889)",
        "(-0.280000, 1.529458, -0.227206)",
        "(-0.280000, 1.523006, -0.227065)",
        "(-0.280000, 1.516572, -0.226463)",
        "(-0.280000, 1.510206, -0.225407)",
        "(-0.280000, 1.503932, -0.223900)",
        "(-0.280000, 1.497771, -0.221947)",
        "(-0.280000, 1.491774, -0.219565)",
        "(-0.280000, 1.485953, -0.216757)",
        "(-0.280000, 1.480356, -0.213547)",
        "(-0.280000, 1.475000, -0.209947)",
        "(-0.280000, 1.469907, -0.205969)",
        "(-0.280000, 1.465118, -0.201645)",
        "(-0.280000, 1.460648, -0.196991)",
        "(-0.280000, 1.456514, -0.192024)",
        "(-0.280000, 1.452750, -0.186782)",
        "(-0.280000, 1.449369, -0.181286)",
        "(-0.280000, 1.446383, -0.175555)",
        "(-0.280000, 1.443816, -0.169635)",
        "(-0.280000, 1.441674, -0.163537)",
        "(-0.280000, 1.439975, -0.157312)",
        "(-0.280000, 1.438722, -0.150982)",
        "(-0.280000, 1.437922, -0.144569)",
        "(-0.280000, 1.437581, -0.138126)",
        "(-0.280000, 1.437699, -0.131674)",
        "(-0.280000, 1.438277, -0.125237)",
        "(-0.280000, 1.439310, -0.118868)",
        "(-0.280000, 1.440794, -0.112588)",
        "(-0.280000, 1.442724, -0.106420)",
        "(-0.280000, 1.445084, -0.100415)",
        "(-0.280000, 1.447866, -0.094592)",
        "(-0.280000, 1.451060, -0.088974)",
        "(-0.280000, 1.454641, -0.083606)",
        "(-0.280000, 1.458600, -0.078498)",
        "(-0.280000, 1.462906, -0.073693)",
        "(-0.280000, 1.467544, -0.069206)",
        "(-0.280000, 1.472497, -0.065054)",
        "(-0.280000, 1.477724, -0.061271)",
        "(-0.280000, 1.483208, -0.057869)",
        "(-0.280000, 1.488928, -0.054862)",
        "(-0.280000, 1.494839, -0.052274)",
        "(-0.280000, 1.500919, -0.050113)",
        "(-0.280000, 1.507147, -0.048387)",
        "(-0.280000, 1.513474, -0.047120)",
        "(-0.280000, 1.519889, -0.046354)",
        "(-0.280000, 1.526329, -0.046136)",
        "(-0.280000, 1.532753, -0.046494)",
        "(-0.280000, 1.539109, -0.047449)",
        "(-0.280000, 1.545312, -0.049000)",
        "(-0.280000, 1.551309, -0.051136)",
        "(-0.280000, 1.557043, -0.053839)",
        "(-0.280000, 1.562439, -0.057062)",
        "(-0.280000, 1.567455, -0.060766)",
        "(-0.280000, 1.572053, -0.064901)",
        "(-0.280000, 1.576186, -0.069394)",
        "(-0.280000, 1.579838, -0.074189)",
        "(-0.280000, 1.583002, -0.079227)",
        "(-0.280000, 1.585665, -0.084428)",
        "(-0.280000, 1.587843, -0.089744)",
        "(-0.280000, 1.589546, -0.095101)",
        "(-0.280000, 1.590805, -0.100454)",
        "(-0.280000, 1.591650, -0.105766)",
        "(-0.280000, 1.592116, -0.110981)",
        "(-0.280000, 1.592245, -0.116080)",
        "(-0.280000, 1.592077, -0.121049)",
        "(-0.280000, 1.591655, -0.125860)",
        "(-0.280000, 1.591018, -0.130519)",
        "(-0.280000, 1.590201, -0.135035)",
        "(-0.280000, 1.589240, -0.139405)",
        "(-0.280000, 1.588156, -0.143658)",
        "(-0.280000, 1.586973, -0.147803)",
        "(-0.280000, 1.585703, -0.151868)",
        "(-0.280000, 1.584347, -0.155883)",
        "(-0.280000, 1.582910, -0.159860)",
        "(-0.280000, 1.581378, -0.163827)",
        "(-0.280000, 1.579735, -0.167808)",
        "(-0.280000, 1.577963, -0.171805)",
        "(-0.280000, 1.576034, -0.175833)",
        "(-0.280000, 1.573915, -0.179898)",
        "(-0.280000, 1.571581, -0.183985)",
        "(-0.280000, 1.568997, -0.188085)",
        "(-0.280000, 1.566127, -0.192186)",
        "(-0.280000, 1.562950, -0.196248)",
        "(-0.280000, 1.559432, -0.200248)",
        "(-0.280000, 1.555562, -0.204135)",
        "(-0.280000, 1.551321, -0.207870)",
        "(-0.280000, 1.546695, -0.211411)",
        "(-0.280000, 1.541696, -0.214696)",
        "(-0.280000, 1.536326, -0.217680)",
        "(-0.280000, 1.530590, -0.220317)",
        "(-0.280000, 1.524528, -0.222552)",
        "(-0.280000, 1.518160, -0.224345)",
        "(-0.280000, 1.511508, -0.225661)",
        "(-0.280000, 1.504633, -0.226454)",
        "(-0.280000, 1.497569, -0.226660)",
        "(-0.280000, 1.490698, -0.225529)",
        "(-0.280000, 1.484465, -0.222634)",
        "(-0.280000, 1.478444, -0.219298)",
        "(-0.280000, 1.472684, -0.215547)",
        "(-0.280000, 1.467206, -0.211397)",
        "(-0.280000, 1.462030, -0.206860)",
        "(-0.280000, 1.457196, -0.201973)",
        "(-0.280000, 1.452723, -0.196755)",
        "(-0.280000, 1.448627, -0.191223)",
        "(-0.280000, 1.444940, -0.185423)",
        "(-0.280000, 1.441675, -0.179375)",
        "(-0.280000, 1.438845, -0.173100)",
        "(-0.280000, 1.436472, -0.166650)",
        "(-0.280000, 1.434561, -0.160036)",
        "(-0.280000, 1.433128, -0.153315)",
        "(-0.280000, 1.432177, -0.146508)",
        "(-0.280000, 1.431713, -0.139640)",
        "(-0.280000, 1.431738, -0.132767)",
        "(-0.280000, 1.432252, -0.125913)",
        "(-0.280000, 1.433263, -0.119105)",
        "(-0.280000, 1.436603, -0.112874)",
        "(-0.280000, 1.440390, -0.107045)",
        "(-0.280000, 1.444564, -0.101635)",
        "(-0.280000, 1.449047, -0.096672)",
        "(-0.280000, 1.453787, -0.092145)",
        "(-0.280000, 1.458708, -0.088061)",
        "(-0.280000, 1.463762, -0.084394)",
        "(-0.280000, 1.468908, -0.081118)",
        "(-0.280000, 1.474089, -0.078210)",
        "(-0.280000, 1.479280, -0.075632)",
        "(-0.280000, 1.484467, -0.073343)",
        "(-0.280000, 1.489619, -0.071310)",
        "(-0.280000, 1.494739, -0.069492)",
        "(-0.280000, 1.499840, -0.067854)",
        "(-0.280000, 1.504919, -0.066368)",
        "(-0.280000, 1.510001, -0.065010)",
        "(-0.280000, 1.515121, -0.063760)",
        "(-0.280000, 1.520290, -0.062615)",
        "(-0.280000, 1.525555, -0.061574)",
        "(-0.280000, 1.530928, -0.060653)",
        "(-0.280000, 1.536446, -0.059871)",
        "(-0.280000, 1.542139, -0.059260)",
        "(-0.280000, 1.548005, -0.058865)",
        "(-0.280000, 1.554058, -0.058733)",
        "(-0.280000, 1.560301, -0.058921)",
        "(-0.280000, 1.566696, -0.059490)",
        "(-0.280000, 1.573217, -0.060502)",
        "(-0.280000, 1.579822, -0.062021)",
        "(-0.280000, 1.586434, -0.064087)",
        "(-0.280000, 1.593047, -0.066696)",
        "(-0.280000, 1.598769, -0.070628)",
        "(-0.280000, 1.603280, -0.075813)",
        "(-0.280000, 1.607417, -0.081315)",
        "(-0.280000, 1.611146, -0.087088)",
        "(-0.280000, 1.614455, -0.093112)",
        "(-0.280000, 1.617331, -0.099366)",
        "(-0.280000, 1.619751, -0.105799)",
        "(-0.280000, 1.621708, -0.112387)",
        "(-0.280000, 1.623192, -0.119109)",
        "(-0.280000, 1.624193, -0.125908)",
        "(-0.280000, 1.624707, -0.132762)",
        "(-0.280000, 1.624733, -0.139646)",
        "(-0.280000, 1.624269, -0.146503)",
        "(-0.280000, 1.623316, -0.153320)",
        "(-0.280000, 1.621883, -0.160042)",
        "(-0.280000, 1.619975, -0.166645)",
        "(-0.280000, 1.617599, -0.173105)",
        "(-0.280000, 1.614773, -0.179370)",
        "(-0.280000, 1.611508, -0.185419)",
        "(-0.280000, 1.607816, -0.191228)",
        "(-0.280000, 1.603725, -0.196751)",
        "(-0.280000, 1.599252, -0.201969)",
        "(-0.280000, 1.594412, -0.206863)",
        "(-0.280000, 1.589243, -0.211394)",
        "(-0.280000, 1.583757, -0.215551)",
        "(-0.280000, 1.577997, -0.219301)",
        "(-0.280000, 1.571985, -0.222632)",
        "(-0.280000, 1.565742, -0.225531)",
        "(-0.280000, 1.559318, -0.227975)",
        "(-0.280000, 1.552737, -0.229955)",
        "(-0.280000, 1.546021, -0.231464)",
        "(-0.280000, 1.539225, -0.232490)",
        "(-0.280000, 1.532373, -0.233029)",
        "(-0.280000, 1.525489, -0.233080)",
        "(-0.280000, 1.518630, -0.232641)",
        "(-0.280000, 1.511820, -0.231715)",
        "(-0.280000, 1.505083, -0.230305)",
        "(-0.280000, 1.498473, -0.228421)",
        "(-0.280000, 1.492004, -0.226068)",
        "(-0.280000, 1.485729, -0.223265)",
        "(-0.280000, 1.479668, -0.220023)",
        "(-0.280000, 1.473846, -0.216351)",
        "(-0.280000, 1.468307, -0.212281)",
        "(-0.280000, 1.463073, -0.207827)",
        "(-0.280000, 1.458161, -0.203005)",
        "(-0.280000, 1.454581, -0.197057)",
        "(-0.280000, 1.452378, -0.190309)",
        "(-0.280000, 1.450711, -0.183574)",
        "(-0.280000, 1.449610, -0.176891)",
        "(-0.280000, 1.449098, -0.170267)",
        "(-0.280000, 1.449195, -0.163764)",
        "(-0.280000, 1.449903, -0.157422)",
        "(-0.280000, 1.451213, -0.151293)",
        "(-0.280000, 1.453095, -0.145454)",
        "(-0.280000, 1.455508, -0.139954)",
        "(-0.280000, 1.458406, -0.134838)",
        "(-0.280000, 1.461713, -0.130165)",
        "(-0.280000, 1.465362, -0.125960)",
        "(-0.280000, 1.469280, -0.122238)",
        "(-0.280000, 1.473373, -0.119017)",
        "(-0.280000, 1.477567, -0.116284)",
        "(-0.280000, 1.481791, -0.114013)",
        "(-0.280000, 1.485961, -0.112180)",
        "(-0.280000, 1.490025, -0.110732)",
        "(-0.280000, 1.493920, -0.109620)",
        "(-0.280000, 1.497612, -0.108781)",
        "(-0.280000, 1.501078, -0.108146)",
        "(-0.280000, 1.504297, -0.107651)",
        "(-0.280000, 1.507274, -0.107227)",
        "(-0.280000, 1.510029, -0.106810)",
        "(-0.280000, 1.512581, -0.106343)",
        "(-0.280000, 1.514973, -0.105779)",
        "(-0.280000, 1.517256, -0.105075)",
        "(-0.280000, 1.519478, -0.104209)",
        "(-0.280000, 1.521707, -0.103164)",
        "(-0.280000, 1.523996, -0.101944)",
        "(-0.280000, 1.526410, -0.100562)",
        "(-0.280000, 1.529011, -0.099042)",
        "(-0.280000, 1.531840, -0.097431)",
        "(-0.280000, 1.534946, -0.095777)",
        "(-0.280000, 1.538365, -0.094139)",
        "(-0.280000, 1.542108, -0.092590)",
        "(-0.280000, 1.546186, -0.091201)",
        "(-0.280000, 1.550599, -0.090045)",
        "(-0.280000, 1.555311, -0.089201)",
        "(-0.280000, 1.560296, -0.088737)",
        "(-0.280000, 1.565512, -0.088717)",
        "(-0.280000, 1.570886, -0.089198)",
        "(-0.280000, 1.576366, -0.090227)",
        "(-0.280000, 1.581861, -0.091834)",
        "(-0.280000, 1.587301, -0.094039)",
        "(-0.280000, 1.592618, -0.096853)",
        "(-0.280000, 1.597720, -0.100259)",
        "(-0.280000, 1.602548, -0.104242)",
        "(-0.280000, 1.607049, -0.108777)",
        "(-0.280000, 1.611166, -0.113813)",
        "(-0.280000, 1.614875, -0.119313)",
        "(-0.280000, 1.618169, -0.125243)",
        "(-0.280000, 1.621043, -0.131545)",
        "(-0.280000, 1.623514, -0.138212)",
        "(-0.280000, 1.624404, -0.145097)",
        "(-0.280000, 1.623553, -0.151917)",
        "(-0.280000, 1.622216, -0.158669)",
        "(-0.280000, 1.620406, -0.165299)",
        "(-0.280000, 1.618128, -0.171784)",
        "(-0.280000, 1.615390, -0.178100)",
        "(-0.280000, 1.612214, -0.184195)",
        "(-0.280000, 1.608613, -0.190049)",
        "(-0.280000, 1.604598, -0.195640)",
        "(-0.280000, 1.600202, -0.200923)",
        "(-0.280000, 1.595441, -0.205880)",
        "(-0.280000, 1.590331, -0.210493)",
        "(-0.280000, 1.584915, -0.214724)",
        "(-0.280000, 1.579202, -0.218564)",
        "(-0.280000, 1.573240, -0.221983)",
        "(-0.280000, 1.567049, -0.224968)",
        "(-0.280000, 1.560652, -0.227510)",
        "(-0.280000, 1.554100, -0.229586)",
        "(-0.280000, 1.547417, -0.231191)",
        "(-0.280000, 1.540627, -0.232318)",
        "(-0.280000, 1.533784, -0.232958)",
        "(-0.280000, 1.526912, -0.233110)",
        "(-0.280000, 1.520037, -0.232771)",
        "(-0.280000, 1.513214, -0.231945)",
        "(-0.280000, 1.506457, -0.230633)",
        "(-0.280000, 1.499820, -0.228847)",
        "(-0.280000, 1.493327, -0.226592)",
        "(-0.280000, 1.487002, -0.223878)",
        "(-0.280000, 1.480895, -0.220724)",
        "(-0.280000, 1.475028, -0.217144)",
        "(-0.280000, 1.469422, -0.213150)",
        "(-0.280000, 1.464123, -0.208773)",
        "(-0.280000, 1.459148, -0.204030)",
        "(-0.280000, 1.454517, -0.198938)",
        "(-0.280000, 1.450266, -0.193537)",
        "(-0.280000, 1.446411, -0.187847)",
        "(-0.280000, 1.442965, -0.181888)",
        "(-0.280000, 1.439956, -0.175709)",
        "(-0.280000, 1.437391, -0.169321)",
        "(-0.280000, 1.435291, -0.162777)",
        "(-0.280000, 1.433661, -0.156100)",
        "(-0.280000, 1.432510, -0.149313)",
        "(-0.280000, 1.431845, -0.142473)",
        "(-0.280000, 1.431668, -0.135602)",
        "(-0.280000, 1.431982, -0.128725)",
        "(-0.280000, 1.434022, -0.122090)",
        "(-0.280000, 1.437578, -0.115946)",
        "(-0.280000, 1.441481, -0.110210)",
        "(-0.280000, 1.445714, -0.104927)",
        "(-0.280000, 1.450254, -0.100100)",
        "(-0.280000, 1.455037, -0.095757)",
        "(-0.280000, 1.460019, -0.091894)",
        "(-0.280000, 1.465154, -0.088505)",
        "(-0.280000, 1.470377, -0.085590)",
        "(-0.280000, 1.475647, -0.083126)",
        "(-0.280000, 1.480927, -0.081088)",
        "(-0.280000, 1.486163, -0.079452)",
        "(-0.280000, 1.491328, -0.078182)",
        "(-0.280000, 1.496406, -0.077240)",
        "(-0.280000, 1.501361, -0.076590)",
        "(-0.280000, 1.506192, -0.076193)",
        "(-0.280000, 1.510902, -0.076011)",
        "(-0.280000, 1.515480, -0.076011)",
        "(-0.280000, 1.519950, -0.076161)",
        "(-0.280000, 1.524313, -0.076437)",
        "(-0.280000, 1.528597, -0.076818)",
        "(-0.280000, 1.532829, -0.077294)",
        "(-0.280000, 1.537020, -0.077857)",
        "(-0.280000, 1.541201, -0.078509)",
        "(-0.280000, 1.545399, -0.079262)",
        "(-0.280000, 1.549621, -0.080128)",
        "(-0.280000, 1.553888, -0.081131)",
        "(-0.280000, 1.558215, -0.082299)",
        "(-0.280000, 1.562590, -0.083659)",
        "(-0.280000, 1.567022, -0.085249)",
        "(-0.280000, 1.571484, -0.087098)",
        "(-0.280000, 1.575961, -0.089242)",
        "(-0.280000, 1.580430, -0.091716)",
        "(-0.280000, 1.584840, -0.094539)",
        "(-0.280000, 1.589154, -0.097738)",
        "(-0.280000, 1.593326, -0.101333)",
        "(-0.280000, 1.597289, -0.105319)",
        "(-0.280000, 1.600992, -0.109700)",
        "(-0.280000, 1.604379, -0.114472)",
        "(-0.280000, 1.607381, -0.119597)",
        "(-0.280000, 1.609946, -0.125051)",
        "(-0.280000, 1.612025, -0.130802)",
        "(-0.280000, 1.613566, -0.136781)",
        "(-0.280000, 1.614534, -0.142950)",
        "(-0.280000, 1.614900, -0.149225)",
        "(-0.280000, 1.614647, -0.155549)",
        "(-0.280000, 1.613770, -0.161864)",
        "(-0.280000, 1.612279, -0.168082)",
        "(-0.280000, 1.610192, -0.174150)",
        "(-0.280000, 1.607538, -0.180022)",
        "(-0.280000, 1.604369, -0.185633)",
        "(-0.280000, 1.600731, -0.190960)",
        "(-0.280000, 1.596678, -0.195993)",
        "(-0.280000, 1.592277, -0.200712)",
        "(-0.280000, 1.587543, -0.205112)",
        "(-0.280000, 1.582517, -0.209158)",
        "(-0.280000, 1.577215, -0.212836)",
        "(-0.280000, 1.571656, -0.216133)",
        "(-0.280000, 1.565886, -0.219021)",
        "(-0.280000, 1.559925, -0.221491)",
        "(-0.280000, 1.553793, -0.223534)",
        "(-0.280000, 1.547542, -0.225132)",
        "(-0.280000, 1.541192, -0.226282)",
        "(-0.280000, 1.534767, -0.226978)",
        "(-0.280000, 1.528319, -0.227215)",
        "(-0.280000, 1.521870, -0.226992)",
        "(-0.280000, 1.515443, -0.226310)",
        "(-0.280000, 1.509091, -0.225173)",
        "(-0.280000, 1.502827, -0.223585)",
        "(-0.280000, 1.496701, -0.221558)",
        "(-0.280000, 1.490734, -0.219100)",
        "(-0.280000, 1.484949, -0.216220)",
        "(-0.280000, 1.479392, -0.212940)",
        "(-0.280000, 1.474083, -0.209273)",
        "(-0.280000, 1.469040, -0.205231)",
        "(-0.280000, 1.464305, -0.200847)",
        "(-0.280000, 1.459894, -0.196138)",
        "(-0.280000, 1.455823, -0.191118)",
        "(-0.280000, 1.452125, -0.185830)",
        "(-0.280000, 1.448808, -0.180283)",
        "(-0.280000, 1.445899, -0.174524)",
        "(-0.280000, 1.443407, -0.168571)",
        "(-0.280000, 1.441342, -0.162448)",
        "(-0.280000, 1.439721, -0.156202)",
        "(-0.280000, 1.438548, -0.149857)",
        "(-0.280000, 1.437828, -0.143434)",
        "(-0.280000, 1.437568, -0.136987)",
        "(-0.280000, 1.437768, -0.130537)",
        "(-0.280000, 1.438426, -0.124108)",
        "(-0.280000, 1.439540, -0.117752)",
        "(-0.280000, 1.441102, -0.111491)",
        "(-0.280000, 1.443109, -0.105348)",
        "(-0.280000, 1.445545, -0.099373)",
        "(-0.280000, 1.448404, -0.093577)",
        "(-0.280000, 1.451664, -0.088008)",
        "(-0.280000, 1.455312, -0.082685)",
        "(-0.280000, 1.459335, -0.077628)",
        "(-0.280000, 1.463701, -0.072877)",
        "(-0.280000, 1.468395, -0.068449)",
        "(-0.280000, 1.473399, -0.064359)",
        "(-0.280000, 1.478674, -0.060642)",
        "(-0.280000, 1.484200, -0.057310)",
        "(-0.280000, 1.489958, -0.054375)",
        "(-0.280000, 1.495904, -0.051870)",
        "(-0.280000, 1.502036, -0.049837)",
        "(-0.280000, 1.508303, -0.048337)",
        "(-0.280000, 1.514669, -0.047405)",
        "(-0.280000, 1.521088, -0.047071)",
        "(-0.280000, 1.527476, -0.047351)",
        "(-0.280000, 1.533778, -0.048246)",
        "(-0.280000, 1.539937, -0.049749)",
        "(-0.280000, 1.545868, -0.051829)",
        "(-0.280000, 1.551522, -0.054456)",
        "(-0.280000, 1.556854, -0.057589)",
        "(-0.280000, 1.561801, -0.061167)",
        "(-0.280000, 1.566338, -0.065135)",
        "(-0.280000, 1.570444, -0.069440)",
        "(-0.280000, 1.574092, -0.074004)",
        "(-0.280000, 1.577288, -0.078777)",
        "(-0.280000, 1.580028, -0.083686)",
        "(-0.280000, 1.582330, -0.088680)",
        "(-0.280000, 1.584220, -0.093715)",
        "(-0.280000, 1.585718, -0.098733)",
        "(-0.280000, 1.586863, -0.103703)",
        "(-0.280000, 1.587692, -0.108605)",
        "(-0.280000, 1.588239, -0.113404)",
        "(-0.280000, 1.588546, -0.118096)",
        "(-0.280000, 1.588648, -0.122684)",
        "(-0.280000, 1.588578, -0.127158)",
        "(-0.280000, 1.588366, -0.131542)",
        "(-0.280000, 1.588035, -0.135840)",
        "(-0.280000, 1.587602, -0.140076)",
        "(-0.280000, 1.587077, -0.144282)",
        "(-0.280000, 1.586462, -0.148466)",
        "(-0.280000, 1.585754, -0.152658)",
        "(-0.280000, 1.584939, -0.156888)",
        "(-0.280000, 1.584001, -0.161158)",
        "(-0.280000, 1.582916, -0.165490)",
        "(-0.280000, 1.581652, -0.169897)",
        "(-0.280000, 1.580182, -0.174367)",
        "(-0.280000, 1.578469, -0.178901)",
        "(-0.280000, 1.576476, -0.183493)",
        "(-0.280000, 1.574174, -0.188107)",
        "(-0.280000, 1.571526, -0.192729)",
        "(-0.280000, 1.568511, -0.197311)",
        "(-0.280000, 1.565102, -0.201818)",
        "(-0.280000, 1.561275, -0.206212)",
        "(-0.280000, 1.557034, -0.210429)",
        "(-0.280000, 1.552368, -0.214426)",
        "(-0.280000, 1.547275, -0.218156)",
        "(-0.280000, 1.541781, -0.221557)",
        "(-0.280000, 1.535900, -0.224586)",
        "(-0.280000, 1.529645, -0.227204)",
        "(-0.280000, 1.523066, -0.229363)",
        "(-0.280000, 1.516178, -0.231034)",
        "(-0.280000, 1.509228, -0.231232)",
        "(-0.280000, 1.502542, -0.229641)",
        "(-0.280000, 1.495976, -0.227575)",
        "(-0.280000, 1.489583, -0.225050)",
        "(-0.280000, 1.483387, -0.222078)",
        "(-0.280000, 1.477408, -0.218666)",
        "(-0.280000, 1.471696, -0.214843)",
        "(-0.280000, 1.466271, -0.210624)",
        "(-0.280000, 1.461152, -0.206022)",
        "(-0.280000, 1.456380, -0.201075)",
        "(-0.280000, 1.451973, -0.195801)",
        "(-0.280000, 1.447946, -0.190219)",
        "(-0.280000, 1.444332, -0.184372)",
        "(-0.280000, 1.441139, -0.178274)",
        "(-0.280000, 1.438393, -0.171974)",
        "(-0.280000, 1.436101, -0.165494)",
        "(-0.280000, 1.434274, -0.158858)",
        "(-0.280000, 1.432925, -0.152118)",
        "(-0.280000, 1.432060, -0.145300)",
        "(-0.280000, 1.431682, -0.138427)",
        "(-0.280000, 1.431793, -0.131555)",
        "(-0.280000, 1.432394, -0.124708)",
        "(-0.280000, 1.433481, -0.117911)",
        "(-0.280000, 1.435048, -0.111219)",
        "(-0.280000, 1.437090, -0.104646)",
        "(-0.280000, 1.439591, -0.098244)",
        "(-0.280000, 1.442541, -0.092036)",
        "(-0.280000, 1.445931, -0.086045)",
        "(-0.280000, 1.449732, -0.080319)",
        "(-0.280000, 1.453932, -0.074878)",
        "(-0.280000, 1.458515, -0.069742)",
        "(-0.280000, 1.463444, -0.064953)",
        "(-0.280000, 1.468702, -0.060527)",
        "(-0.280000, 1.474270, -0.056479)",
        "(-0.280000, 1.480103, -0.052844)",
        "(-0.280000, 1.486180, -0.049633)",
        "(-0.280000, 1.492480, -0.046859)",
        "(-0.280000, 1.499130, -0.045107)",
        "(-0.280000, 1.506002, -0.044438)",
        "(-0.280000, 1.512784, -0.044126)",
        "(-0.280000, 1.519482, -0.044147)",
        "(-0.280000, 1.526104, -0.044484)",
        "(-0.280000, 1.532632, -0.045127)",
        "(-0.280000, 1.539077, -0.046075)",
        "(-0.280000, 1.545445, -0.047338)",
        "(-0.280000, 1.551711, -0.048931)",
        "(-0.280000, 1.557866, -0.050878)",
        "(-0.280000, 1.563891, -0.053215)",
        "(-0.280000, 1.569733, -0.055956)",
        "(-0.280000, 1.575400, -0.059069)",
        "(-0.280000, 1.580877, -0.062502)",
        "(-0.280000, 1.586180, -0.066231)",
        "(-0.280000, 1.591323, -0.070244)",
        "(-0.280000, 1.596295, -0.074523)",
        "(-0.280000, 1.601104, -0.079074)",
        "(-0.280000, 1.605751, -0.083912)",
        "(-0.280000, 1.610208, -0.089034)",
        "(-0.280000, 1.614461, -0.094459)",
        "(-0.280000, 1.617792, -0.100488)",
        "(-0.280000, 1.620131, -0.106951)",
        "(-0.280000, 1.622004, -0.113564)",
        "(-0.280000, 1.623404, -0.120303)",
        "(-0.280000, 1.624319, -0.127115)",
        "(-0.280000, 1.624748, -0.133985)",
        "(-0.280000, 1.624686, -0.140858)",
        "(-0.280000, 1.624136, -0.147709)",
        "(-0.280000, 1.623098, -0.154514)",
        "(-0.280000, 1.621581, -0.161217)",
        "(-0.280000, 1.619590, -0.167795)",
        "(-0.280000, 1.617133, -0.174225)",
        "(-0.280000, 1.614228, -0.180454)",
        "(-0.280000, 1.610888, -0.186461)",
        "(-0.280000, 1.607123, -0.192223)",
        "(-0.280000, 1.602963, -0.197695)",
        "(-0.280000, 1.598418, -0.202864)",
        "(-0.280000, 1.593523, -0.207690)",
        "(-0.280000, 1.588298, -0.212154)",
        "(-0.280000, 1.582760, -0.216242)",
        "(-0.280000, 1.576954, -0.219920)",
        "(-0.280000, 1.570900, -0.223175)",
        "(-0.280000, 1.564621, -0.225995)",
        "(-0.280000, 1.558167, -0.228358)",
        "(-0.280000, 1.551561, -0.230256)",
        "(-0.280000, 1.544827, -0.231680)",
        "(-0.280000, 1.538018, -0.232620)",
        "(-0.280000, 1.531160, -0.233074)",
        "(-0.280000, 1.524277, -0.233038)",
        "(-0.280000, 1.517424, -0.232513)",
        "(-0.280000, 1.510616, -0.231500)",
        "(-0.280000, 1.503907, -0.230007)",
        "(-0.280000, 1.497321, -0.228040)",
        "(-0.280000, 1.490882, -0.225606)",
        "(-0.280000, 1.484643, -0.222724)",
        "(-0.280000, 1.478624, -0.219406)",
        "(-0.280000, 1.472847, -0.215662)",
        "(-0.280000, 1.468193, -0.210498)",
        "(-0.280000, 1.464651, -0.204370)",
        "(-0.280000, 1.461666, -0.198111)",
        "(-0.280000, 1.459245, -0.191789)",
        "(-0.280000, 1.457372, -0.185433)",
        "(-0.280000, 1.456040, -0.179111)",
        "(-0.280000, 1.455223, -0.172860)",
        "(-0.280000, 1.454892, -0.166716)",
        "(-0.280000, 1.455014, -0.160736)",
        "(-0.280000, 1.455550, -0.154943)",
        "(-0.280000, 1.456458, -0.149357)",
        "(-0.280000, 1.457691, -0.144012)",
        "(-0.280000, 1.459204, -0.138913)",
        "(-0.280000, 1.460956, -0.134054)",
        "(-0.280000, 1.462898, -0.129449)",
        "(-0.280000, 1.464996, -0.125080)",
        "(-0.280000, 1.467218, -0.120923)",
        "(-0.280000, 1.469530, -0.116972)",
        "(-0.280000, 1.471918, -0.113190)",
        "(-0.280000, 1.474360, -0.109564)",
        "(-0.280000, 1.476853, -0.106059)",
        "(-0.280000, 1.479401, -0.102647)",
        "(-0.280000, 1.482004, -0.099314)",
        "(-0.280000, 1.484679, -0.096036)",
        "(-0.280000, 1.487449, -0.092793)",
        "(-0.280000, 1.490330, -0.089586)",
        "(-0.280000, 1.493350, -0.086410)",
        "(-0.280000, 1.496544, -0.083266)",
        "(-0.280000, 1.499928, -0.080177)",
        "(-0.280000, 1.503539, -0.077155)",
        "(-0.280000, 1.507388, -0.074238)",
        "(-0.280000, 1.511500, -0.071457)",
        "(-0.280000, 1.515893, -0.068850)",
        "(-0.280000, 1.520557, -0.066470)",
        "(-0.280000, 1.525497, -0.064363)",
        "(-0.280000, 1.530707, -0.062578)",
        "(-0.280000, 1.536149, -0.061171)",
        "(-0.280000, 1.541800, -0.060189)",
        "(-0.280000, 1.547629, -0.059676)",
        "(-0.280000, 1.553569, -0.059674)",
        "(-0.280000, 1.559572, -0.060215)",
        "(-0.280000, 1.565585, -0.061326)",
        "(-0.280000, 1.571524, -0.063017)",
        "(-0.280000, 1.577337, -0.065297)",
        "(-0.280000, 1.582937, -0.068151)",
        "(-0.280000, 1.588268, -0.071564)",
        "(-0.280000, 1.593274, -0.075510)",
        "(-0.280000, 1.597888, -0.079939)",
        "(-0.280000, 1.602071, -0.084805)",
        "(-0.280000, 1.605798, -0.090061)",
        "(-0.280000, 1.609039, -0.095631)",
        "(-0.280000, 1.611799, -0.101461)",
        "(-0.280000, 1.614095, -0.107502)",
        "(-0.280000, 1.615953, -0.113682)",
        "(-0.280000, 1.617417, -0.119979)",
        "(-0.280000, 1.618515, -0.126350)",
        "(-0.280000, 1.619277, -0.132787)",
        "(-0.280000, 1.619721, -0.139296)",
        "(-0.280000, 1.619852, -0.145854)",
        "(-0.280000, 1.619672, -0.152473)",
        "(-0.280000, 1.619170, -0.159162)",
        "(-0.280000, 1.618330, -0.165899)",
        "(-0.280000, 1.617128, -0.172688)",
        "(-0.280000, 1.614861, -0.179191)",
        "(-0.280000, 1.611609, -0.185246)",
        "(-0.280000, 1.607934, -0.191055)",
        "(-0.280000, 1.603849, -0.196595)",
        "(-0.280000, 1.599387, -0.201822)",
        "(-0.280000, 1.594557, -0.206727)",
        "(-0.280000, 1.589398, -0.211267)",
        "(-0.280000, 1.583928, -0.215430)",
        "(-0.280000, 1.578168, -0.219198)",
        "(-0.280000, 1.572163, -0.222541)",
        "(-0.280000, 1.565935, -0.225449)",
        "(-0.280000, 1.559507, -0.227910)",
        "(-0.280000, 1.552929, -0.229904)",
        "(-0.280000, 1.546227, -0.231425)",
        "(-0.280000, 1.539423, -0.232467)",
        "(-0.280000, 1.532572, -0.233020)",
        "(-0.280000, 1.525689, -0.233085)",
        "(-0.280000, 1.518829, -0.232660)",
        "(-0.280000, 1.512017, -0.231749)",
        "(-0.280000, 1.505276, -0.230352)",
        "(-0.280000, 1.498663, -0.228482)",
        "(-0.280000, 1.492199, -0.226147)",
        "(-0.280000, 1.485908, -0.223353)",
        "(-0.280000, 1.479841, -0.220123)",
        "(-0.280000, 1.474019, -0.216470)",
        "(-0.280000, 1.468464, -0.212405)",
        "(-0.280000, 1.463220, -0.207962)",
        "(-0.280000, 1.458306, -0.203157)",
        "(-0.280000, 1.453739, -0.198007)",
        "(-0.280000, 1.449556, -0.192553)",
        "(-0.280000, 1.445767, -0.186806)",
        "(-0.280000, 1.442402, -0.180814)",
        "(-0.280000, 1.439471, -0.174597)",
        "(-0.280000, 1.436987, -0.168177)",
        "(-0.280000, 1.434969, -0.161607)",
        "(-0.280000, 1.433423, -0.154910)",
        "(-0.280000, 1.432357, -0.148110)",
        "(-0.280000, 1.433097, -0.141197)",
        "(-0.280000, 1.435296, -0.134470)",
        "(-0.280000, 1.437966, -0.128070)",
        "(-0.280000, 1.441050, -0.122046)",
        "(-0.280000, 1.444478, -0.116395)",
        "(-0.280000, 1.448159, -0.111135)",
        "(-0.280000, 1.452027, -0.106243)",
        "(-0.280000, 1.456030, -0.101689)",
        "(-0.280000, 1.460109, -0.097454)",
        "(-0.280000, 1.464234, -0.093496)",
        "(-0.280000, 1.468390, -0.089771)",
        "(-0.280000, 1.472554, -0.086252)",
        "(-0.280000, 1.476733, -0.082898)",
        "(-0.280000, 1.480943, -0.079673)",
        "(-0.280000, 1.485188, -0.076564)",
        "(-0.280000, 1.489499, -0.073549)",
        "(-0.280000, 1.493912, -0.070614)",
        "(-0.280000, 1.498442, -0.067769)",
        "(-0.280000, 1.503136, -0.065016)",
        "(-0.280000, 1.508008, -0.062382)",
        "(-0.280000, 1.513090, -0.059890)",
        "(-0.280000, 1.518413, -0.057573)",
        "(-0.280000, 1.523973, -0.055479)",
        "(-0.280000, 1.529783, -0.053653)",
        "(-0.280000, 1.535851, -0.052142)",
        "(-0.280000, 1.542145, -0.051005)",
        "(-0.280000, 1.548650, -0.050293)",
        "(-0.280000, 1.555344, -0.050055)",
        "(-0.280000, 1.562161, -0.050342)",
        "(-0.280000, 1.569070, -0.051197)",
        "(-0.280000, 1.575988, -0.052652)",
        "(-0.280000, 1.581840, -0.056254)",
        "(-0.280000, 1.587425, -0.060278)",
        "(-0.280000, 1.592701, -0.064683)",
        "(-0.280000, 1.597651, -0.069452)",
        "(-0.280000, 1.602255, -0.074568)",
        "(-0.280000, 1.606477, -0.079992)",
        "(-0.280000, 1.610303, -0.085701)",
        "(-0.280000, 1.613718, -0.091678)",
        "(-0.280000, 1.616694, -0.097874)",
        "(-0.280000, 1.619221, -0.104265)",
        "(-0.280000, 1.621291, -0.110830)",
        "(-0.280000, 1.622885, -0.117515)",
        "(-0.280000, 1.624002, -0.124308)",
        "(-0.280000, 1.624630, -0.131152)",
        "(-0.280000, 1.624771, -0.138023)",
        "(-0.280000, 1.624421, -0.144898)",
        "(-0.280000, 1.623584, -0.151720)",
        "(-0.280000, 1.622264, -0.158465)",
        "(-0.280000, 1.620465, -0.165109)",
        "(-0.280000, 1.616908, -0.171095)",
        "(-0.280000, 1.612211, -0.176361)",
        "(-0.280000, 1.607171, -0.181119)",
        "(-0.280000, 1.601898, -0.185362)",
        "(-0.280000, 1.596464, -0.189123)",
        "(-0.280000, 1.590958, -0.192425)",
        "(-0.280000, 1.585431, -0.195314)",
        "(-0.280000, 1.579918, -0.197840)",
        "(-0.280000, 1.574468, -0.200043)",
        "(-0.280000, 1.569087, -0.201975)",
        "(-0.280000, 1.563772, -0.203681)",
        "(-0.280000, 1.558535, -0.205196)",
        "(-0.280000, 1.553352, -0.206554)",
        "(-0.280000, 1.548193, -0.207781)",
        "(-0.280000, 1.543049, -0.208889)",
        "(-0.280000, 1.537883, -0.209884)",
        "(-0.280000, 1.532657, -0.210764)",
        "(-0.280000, 1.527360, -0.211514)",
        "(-0.280000, 1.521952, -0.212113)",
        "(-0.280000, 1.516429, -0.212532)",
        "(-0.280000, 1.510772, -0.212734)",
        "(-0.280000, 1.504968, -0.212679)",
        "(-0.280000, 1.499038, -0.212323)",
        "(-0.280000, 1.492987, -0.211621)",
        "(-0.280000, 1.486830, -0.210526)",
        "(-0.280000, 1.480620, -0.208997)",
        "(-0.280000, 1.474390, -0.206995)",
        "(-0.280000, 1.468182, -0.204482)",
        "(-0.280000, 1.462074, -0.201440)",
        "(-0.280000, 1.456114, -0.197842)",
        "(-0.280000, 1.450391, -0.193692)",
        "(-0.280000, 1.446517, -0.188016)",
        "(-0.280000, 1.443058, -0.182064)",
        "(-0.280000, 1.440037, -0.175891)",
        "(-0.280000, 1.437463, -0.169518)",
        "(-0.280000, 1.435345, -0.162969)",
        "(-0.280000, 1.433702, -0.156295)",
        "(-0.280000, 1.432538, -0.149521)",
        "(-0.280000, 1.431857, -0.142672)",
        "(-0.280000, 1.431667, -0.135801)",
        "(-0.280000, 1.431965, -0.128935)",
        "(-0.280000, 1.432753, -0.122097)",
        "(-0.280000, 1.434023, -0.115342)",
        "(-0.280000, 1.435774, -0.108685)",
        "(-0.280000, 1.437991, -0.102179)",
        "(-0.280000, 1.440666, -0.095848)",
        "(-0.280000, 1.443788, -0.089714)",
        "(-0.280000, 1.447335, -0.083826)",
        "(-0.280000, 1.451291, -0.078206)",
        "(-0.280000, 1.455643, -0.072873)",
        "(-0.280000, 1.461332, -0.068858)",
        "(-0.280000, 1.467768, -0.065966)",
        "(-0.280000, 1.474311, -0.063676)",
        "(-0.280000, 1.480860, -0.061960)",
        "(-0.280000, 1.487383, -0.060793)",
        "(-0.280000, 1.493812, -0.060159)",
        "(-0.280000, 1.500114, -0.060030)",
        "(-0.280000, 1.506258, -0.060372)",
        "(-0.280000, 1.512189, -0.061148)",
        "(-0.280000, 1.517888, -0.062313)",
        "(-0.280000, 1.523342, -0.063826)",
        "(-0.280000, 1.528520, -0.065635)",
        "(-0.280000, 1.533424, -0.067697)",
        "(-0.280000, 1.538061, -0.069969)",
        "(-0.280000, 1.542427, -0.072403)",
        "(-0.280000, 1.546541, -0.074965)",
        "(-0.280000, 1.550430, -0.077628)",
        "(-0.280000, 1.554105, -0.080358)",
        "(-0.280000, 1.557603, -0.083144)",
        "(-0.280000, 1.560941, -0.085968)",
        "(-0.280000, 1.564152, -0.088829)",
        "(-0.280000, 1.567266, -0.091734)",
        "(-0.280000, 1.570294, -0.094686)",
        "(-0.280000, 1.573261, -0.097703)",
        "(-0.280000, 1.576182, -0.100811)",
        "(-0.280000, 1.579054, -0.104025)",
        "(-0.280000, 1.581881, -0.107374)",
        "(-0.280000, 1.584658, -0.110892)",
        "(-0.280000, 1.587358, -0.114593)",
        "(-0.280000, 1.589968, -0.118513)",
        "(-0.280000, 1.592447, -0.122658)",
        "(-0.280000, 1.594762, -0.127049)",
        "(-0.280000, 1.596874, -0.131700)",
        "(-0.280000, 1.598730, -0.136597)",
        "(-0.280000, 1.600284, -0.141737)",
        "(-0.280000, 1.601490, -0.147111)",
        "(-0.280000, 1.602293, -0.152674)",
        "(-0.280000, 1.602653, -0.158399)",
        "(-0.280000, 1.602526, -0.164249)",
        "(-0.280000, 1.601879, -0.170154)",
        "(-0.280000, 1.600685, -0.176062)",
        "(-0.280000, 1.598924, -0.181918)",
        "(-0.280000, 1.596594, -0.187636)",
        "(-0.280000, 1.593693, -0.193165)",
        "(-0.280000, 1.590244, -0.198420)",
        "(-0.280000, 1.586269, -0.203346)",
        "(-0.280000, 1.581799, -0.207891)",
        "(-0.280000, 1.576893, -0.211993)",
        "(-0.280000, 1.571599, -0.215620)",
        "(-0.280000, 1.565967, -0.218750)",
        "(-0.280000, 1.560077, -0.221363)",
        "(-0.280000, 1.553980, -0.223470)",
        "(-0.280000, 1.547725, -0.225092)",
        "(-0.280000, 1.541377, -0.226255)",
        "(-0.280000, 1.534954, -0.226965)",
        "(-0.280000, 1.528506, -0.227214)",
        "(-0.280000, 1.522057, -0.227005)",
        "(-0.280000, 1.515629, -0.226336)",
        "(-0.280000, 1.509274, -0.225212)",
        "(-0.280000, 1.503016, -0.223640)",
        "(-0.280000, 1.496876, -0.221623)",
        "(-0.280000, 1.490905, -0.219178)",
        "(-0.280000, 1.485122, -0.216314)",
        "(-0.280000, 1.479550, -0.213041)",
        "(-0.280000, 1.474233, -0.209385)",
        "(-0.280000, 1.469189, -0.205360)",
        "(-0.280000, 1.464438, -0.200979)",
        "(-0.280000, 1.460017, -0.196279)",
        "(-0.280000, 1.455936, -0.191268)",
        "(-0.280000, 1.452227, -0.185987)",
        "(-0.280000, 1.448904, -0.180456)",
        "(-0.280000, 1.445978, -0.174694)",
        "(-0.280000, 1.443474, -0.168747)",
        "(-0.280000, 1.441399, -0.162637)",
        "(-0.280000, 1.439762, -0.156385)",
        "(-0.280000, 1.438575, -0.150042)",
        "(-0.280000, 1.437843, -0.143631)",
        "(-0.280000, 1.437569, -0.137174)",
        "(-0.280000, 1.437755, -0.130724)",
        "(-0.280000, 1.438401, -0.124294)",
        "(-0.280000, 1.439501, -0.117935)",
        "(-0.280000, 1.441050, -0.111671)",
        "(-0.280000, 1.443045, -0.105524)",
        "(-0.280000, 1.445468, -0.099544)",
        "(-0.280000, 1.448311, -0.093751)",
        "(-0.280000, 1.451564, -0.088166)",
        "(-0.280000, 1.455200, -0.082836)",
        "(-0.280000, 1.459207, -0.077778)",
        "(-0.280000, 1.463570, -0.073010)",
        "(-0.280000, 1.468254, -0.068572)",
        "(-0.280000, 1.473242, -0.064479)",
        "(-0.280000, 1.478517, -0.060745)",
        "(-0.280000, 1.484036, -0.057401)",
        "(-0.280000, 1.489788, -0.054454)",
        "(-0.280000, 1.495726, -0.051928)",
        "(-0.280000, 1.501828, -0.049831)",
        "(-0.280000, 1.508074, -0.048171)",
        "(-0.280000, 1.514412, -0.046962)",
        "(-0.280000, 1.520821, -0.046206)",
        "(-0.280000, 1.527277, -0.045909)",
        "(-0.280000, 1.533727, -0.046071)",
        "(-0.280000, 1.540150, -0.046692)",
        "(-0.280000, 1.546522, -0.047770)",
        "(-0.280000, 1.552789, -0.049305)",
        "(-0.280000, 1.558924, -0.051331)",
        "(-0.280000, 1.564849, -0.053864)",
        "(-0.280000, 1.570515, -0.056913)",
        "(-0.280000, 1.575866, -0.060472)",
        "(-0.280000, 1.580827, -0.064507)",
        "(-0.280000, 1.585352, -0.068985)",
        "(-0.280000, 1.589399, -0.073863)",
        "(-0.280000, 1.592919, -0.079071)",
        "(-0.280000, 1.595891, -0.084552)",
        "(-0.280000, 1.598302, -0.090246)",
        "(-0.280000, 1.600140, -0.096069)",
        "(-0.280000, 1.601415, -0.101960)",
        "(-0.280000, 1.602143, -0.107864)",
        "(-0.280000, 1.602350, -0.113703)",
        "(-0.280000, 1.602068, -0.119441)",
        "(-0.280000, 1.601340, -0.125015)",
        "(-0.280000, 1.600209, -0.130397)",
        "(-0.280000, 1.598723, -0.135565)",
        "(-0.280000, 1.596933, -0.140487)",
        "(-0.280000, 1.594888, -0.145159)",
        "(-0.280000, 1.592629, -0.149588)",
        "(-0.280000, 1.590207, -0.153766)",
        "(-0.280000, 1.587655, -0.157715)",
        "(-0.280000, 1.585001, -0.161459)",
        "(-0.280000, 1.582276, -0.165009)",
        "(-0.280000, 1.579491, -0.168401)",
        "(-0.280000, 1.576662, -0.171653)",
        "(-0.280000, 1.573788, -0.174796)",
        "(-0.280000, 1.570858, -0.177858)",
        "(-0.280000, 1.567870, -0.180850)",
        "(-0.280000, 1.564801, -0.183794)",
        "(-0.280000, 1.561625, -0.186702)",
        "(-0.280000, 1.558325, -0.189571)",
        "(-0.280000, 1.554870, -0.192400)",
        "(-0.280000, 1.551227, -0.195184)",
        "(-0.280000, 1.547381, -0.197895)",
        "(-0.280000, 1.543302, -0.200513)",
        "(-0.280000, 1.538964, -0.203010)",
        "(-0.280000, 1.534365, -0.205341)",
        "(-0.280000, 1.529482, -0.207472)",
        "(-0.280000, 1.524329, -0.209352)",
        "(-0.280000, 1.518905, -0.210936)",
        "(-0.280000, 1.513213, -0.212181)",
        "(-0.280000, 1.507293, -0.213037)",
        "(-0.280000, 1.501164, -0.213462)",
        "(-0.280000, 1.494851, -0.213419)",
        "(-0.280000, 1.488414, -0.212872)",
        "(-0.280000, 1.481886, -0.211796)",
        "(-0.280000, 1.475304, -0.210167)",
        "(-0.280000, 1.468741, -0.207970)",
        "(-0.280000, 1.462256, -0.205161)",
        "(-0.280000, 1.456514, -0.201224)",
        "(-0.280000, 1.452096, -0.195959)",
        "(-0.280000, 1.448057, -0.190384)",
        "(-0.280000, 1.444432, -0.184546)",
        "(-0.280000, 1.441230, -0.178464)",
        "(-0.280000, 1.438466, -0.172160)",
        "(-0.280000, 1.436161, -0.165685)",
        "(-0.280000, 1.434322, -0.159062)",
        "(-0.280000, 1.432958, -0.152315)",
        "(-0.280000, 1.432078, -0.145499)",
        "(-0.280000, 1.431686, -0.138637)",
        "(-0.280000, 1.431783, -0.131754)",
        "(-0.280000, 1.432369, -0.124906)",
        "(-0.280000, 1.433443, -0.118107)",
        "(-0.280000, 1.434996, -0.111412)",
        "(-0.280000, 1.437021, -0.104844)",
        "(-0.280000, 1.439512, -0.098427)",
        "(-0.280000, 1.442449, -0.092213)",
        "(-0.280000, 1.445821, -0.086224)",
        "(-0.280000, 1.449624, -0.080487)",
        "(-0.280000, 1.455290, -0.076260)",
        "(-0.280000, 1.461191, -0.072587)",
        "(-0.280000, 1.467266, -0.069457)",
        "(-0.280000, 1.473430, -0.066863)",
        "(-0.280000, 1.479642, -0.064773)",
        "(-0.280000, 1.485831, -0.063161)",
        "(-0.280000, 1.491963, -0.061983)",
        "(-0.280000, 1.498013, -0.061198)",
        "(-0.280000, 1.503938, -0.060762)",
        "(-0.280000, 1.509732, -0.060628)",
        "(-0.280000, 1.515400, -0.060754)",
        "(-0.280000, 1.520928, -0.061097)",
        "(-0.280000, 1.526336, -0.061622)",
        "(-0.280000, 1.531650, -0.062301)",
        "(-0.280000, 1.536880, -0.063109)",
        "(-0.280000, 1.542059, -0.064034)",
        "(-0.280000, 1.547226, -0.065073)",
        "(-0.280000, 1.552392, -0.066228)",
        "(-0.280000, 1.557601, -0.067518)",
        "(-0.280000, 1.562859, -0.068961)",
        "(-0.280000, 1.568188, -0.070593)",
        "(-0.280000, 1.573602, -0.072454)",
        "(-0.280000, 1.579082, -0.074583)",
        "(-0.280000, 1.584620, -0.077030)",
        "(-0.280000, 1.590194, -0.079848)",
        "(-0.280000, 1.595745, -0.083075)",
        "(-0.280000, 1.601221, -0.086756)",
        "(-0.280000, 1.606560, -0.090932)",
        "(-0.280000, 1.611656, -0.095615)",
        "(-0.280000, 1.616432, -0.100824)",
        "(-0.280000, 1.620069, -0.106761)",
        "(-0.280000, 1.621956, -0.113370)",
        "(-0.280000, 1.623370, -0.120107)",
        "(-0.280000, 1.624299, -0.126917)",
        "(-0.280000, 1.624742, -0.133775)",
        "(-0.280000, 1.624695, -0.140659)",
        "(-0.280000, 1.624159, -0.147511)",
        "(-0.280000, 1.623137, -0.154307)",
        "(-0.280000, 1.621631, -0.161024)",
        "(-0.280000, 1.619654, -0.167607)",
        "(-0.280000, 1.617214, -0.174032)",
        "(-0.280000, 1.614318, -0.180277)",
        "(-0.280000, 1.610991, -0.186290)",
        "(-0.280000, 1.607237, -0.192060)",
        "(-0.280000, 1.603089, -0.197540)",
        "(-0.280000, 1.598562, -0.202711)",
        "(-0.280000, 1.593670, -0.207554)",
        "(-0.280000, 1.588454, -0.212030)",
        "(-0.280000, 1.582933, -0.216123)",
        "(-0.280000, 1.577121, -0.219811)",
        "(-0.280000, 1.570224, -0.221360)",
        "(-0.280000, 1.563338, -0.222307)",
        "(-0.280000, 1.556514, -0.222687)",
        "(-0.280000, 1.549828, -0.222541)",
        "(-0.280000, 1.543304, -0.221916)",
        "(-0.280000, 1.536996, -0.220865)",
        "(-0.280000, 1.530917, -0.219439)",
        "(-0.280000, 1.525073, -0.217689)",
        "(-0.280000, 1.519485, -0.215671)",
        "(-0.280000, 1.514140, -0.213430)",
        "(-0.280000, 1.509016, -0.211004)",
        "(-0.280000, 1.504108, -0.208436)",
        "(-0.280000, 1.499385, -0.205751)",
        "(-0.280000, 1.494809, -0.202964)",
        "(-0.280000, 1.490364, -0.200093)",
        "(-0.280000, 1.486012, -0.197137)",
        "(-0.280000, 1.481718, -0.194081)",
        "(-0.280000, 1.477472, -0.190919)",
        "(-0.280000, 1.473242, -0.187617)",
        "(-0.280000, 1.469030, -0.184155)",
        "(-0.280000, 1.464830, -0.180492)",
        "(-0.280000, 1.460645, -0.176584)",
        "(-0.280000, 1.456510, -0.172405)",
        "(-0.280000, 1.452451, -0.167913)",
        "(-0.280000, 1.448511, -0.163067)",
        "(-0.280000, 1.444759, -0.157857)",
        "(-0.280000, 1.441260, -0.152262)",
        "(-0.280000, 1.438089, -0.146272)",
        "(-0.280000, 1.435337, -0.139919)",
        "(-0.280000, 1.433043, -0.133212)",
        "(-0.280000, 1.432209, -0.126310)",
        "(-0.280000, 1.433181, -0.119506)",
        "(-0.280000, 1.434638, -0.112778)",
        "(-0.280000, 1.436567, -0.106182)",
        "(-0.280000, 1.438960, -0.099739)",
        "(-0.280000, 1.441810, -0.093473)",
        "(-0.280000, 1.445093, -0.087435)",
        "(-0.280000, 1.448798, -0.081646)",
        "(-0.280000, 1.452912, -0.076127)",
        "(-0.280000, 1.457402, -0.070923)",
        "(-0.280000, 1.462250, -0.066052)",
        "(-0.280000, 1.467441, -0.061531)",
        "(-0.280000, 1.472932, -0.057397)",
        "(-0.280000, 1.478712, -0.053659)",
        "(-0.280000, 1.484735, -0.050348)",
        "(-0.280000, 1.490977, -0.047472)",
        "(-0.280000, 1.497419, -0.045045)",
        "(-0.280000, 1.504007, -0.043086)",
        "(-0.280000, 1.510717, -0.041600)",
        "(-0.280000, 1.517527, -0.040594)",
        "(-0.280000, 1.524380, -0.040076)",
        "(-0.280000, 1.531253, -0.040048)",
        "(-0.280000, 1.538121, -0.040509)",
        "(-0.280000, 1.544928, -0.041456)",
        "(-0.280000, 1.551661, -0.042888)",
        "(-0.280000, 1.558265, -0.044792)",
        "(-0.280000, 1.564717, -0.047162)",
        "(-0.280000, 1.570993, -0.049989)",
        "(-0.280000, 1.577043, -0.053251)",
        "(-0.280000, 1.582845, -0.056934)",
        "(-0.280000, 1.588379, -0.061028)",
        "(-0.280000, 1.593599, -0.065499)",
        "(-0.280000, 1.598488, -0.070329)",
        "(-0.280000, 1.603028, -0.075503)",
        "(-0.280000, 1.607182, -0.080979)",
        "(-0.280000, 1.610936, -0.086737)",
        "(-0.280000, 1.614275, -0.092756)",
        "(-0.280000, 1.616628, -0.099218)",
        "(-0.280000, 1.617924, -0.106000)",
        "(-0.280000, 1.618855, -0.112725)",
        "(-0.280000, 1.619447, -0.119397)",
        "(-0.280000, 1.619718, -0.126022)",
        "(-0.280000, 1.619675, -0.132582)",
        "(-0.280000, 1.619321, -0.139086)",
        "(-0.280000, 1.618646, -0.145543)",
        "(-0.280000, 1.617633, -0.151928)",
        "(-0.280000, 1.616258, -0.158235)",
        "(-0.280000, 1.614482, -0.164449)",
        "(-0.280000, 1.612279, -0.170515)",
        "(-0.280000, 1.609646, -0.176417)",
        "(-0.280000, 1.606605, -0.182108)",
        "(-0.280000, 1.603166, -0.187568)",
        "(-0.280000, 1.599342, -0.192778)",
        "(-0.280000, 1.595163, -0.197694)",
        "(-0.280000, 1.590644, -0.202301)",
        "(-0.280000, 1.585802, -0.206581)",
        "(-0.280000, 1.580675, -0.210499)",
        "(-0.280000, 1.575283, -0.214043)",
        "(-0.280000, 1.569643, -0.217199)",
        "(-0.280000, 1.563802, -0.219941)",
        "(-0.280000, 1.557781, -0.222261)",
        "(-0.280000, 1.551600, -0.224149)",
        "(-0.280000, 1.545310, -0.225590)",
        "(-0.280000, 1.538924, -0.226581)",
        "(-0.280000, 1.532493, -0.227114)",
        "(-0.280000, 1.526041, -0.227189)",
        "(-0.280000, 1.519590, -0.226803)",
        "(-0.280000, 1.513192, -0.225960)",
        "(-0.280000, 1.506871, -0.224664)",
        "(-0.280000, 1.500648, -0.222919)",
        "(-0.280000, 1.494575, -0.220739)",
        "(-0.280000, 1.488672, -0.218132)",
        "(-0.280000, 1.482961, -0.215107)",
        "(-0.280000, 1.477488, -0.211689)",
        "(-0.280000, 1.472265, -0.207883)",
        "(-0.280000, 1.467333, -0.203722)",
        "(-0.280000, 1.462710, -0.199221)",
        "(-0.280000, 1.458412, -0.194394)",
        "(-0.280000, 1.454475, -0.189282)",
        "(-0.280000, 1.450911, -0.183902)",
        "(-0.280000, 1.447735, -0.178274)",
        "(-0.280000, 1.444971, -0.172443)",
        "(-0.280000, 1.442630, -0.166430)",
        "(-0.280000, 1.440719, -0.160256)",
        "(-0.280000, 1.439255, -0.153972)",
        "(-0.280000, 1.438242, -0.147599)",
        "(-0.280000, 1.437684, -0.141161)",
        "(-0.280000, 1.437586, -0.134709)",
        "(-0.280000, 1.437948, -0.128256)",
        "(-0.280000, 1.438768, -0.121856)",
        "(-0.280000, 1.440040, -0.115530)",
        "(-0.280000, 1.441762, -0.109301)",
        "(-0.280000, 1.443920, -0.103220)",
        "(-0.280000, 1.446506, -0.097307)",
        "(-0.280000, 1.449510, -0.091585)",
        "(-0.280000, 1.452908, -0.086100)",
        "(-0.280000, 1.456688, -0.080870)",
        "(-0.280000, 1.460837, -0.075916)",
        "(-0.280000, 1.465316, -0.071269)",
        "(-0.280000, 1.470090, -0.066910)",
        "(-0.280000, 1.475107, -0.062832)",
        "(-0.280000, 1.480347, -0.059015)",
        "(-0.280000, 1.485804, -0.055442)",
        "(-0.280000, 1.491458, -0.052115)",
        "(-0.280000, 1.497317, -0.049031)",
        "(-0.280000, 1.503395, -0.046194)",
        "(-0.280000, 1.509681, -0.043627)",
        "(-0.280000, 1.516188, -0.041351)",
        "(-0.280000, 1.522969, -0.040143)",
        "(-0.280000, 1.529841, -0.040014)",
        "(-0.280000, 1.536704, -0.040373)",
        "(-0.280000, 1.543535, -0.041222)",
        "(-0.280000, 1.550278, -0.042553)",
        "(-0.280000, 1.556919, -0.044363)",
        "(-0.280000, 1.563405, -0.046638)",
        "(-0.280000, 1.569712, -0.049368)",
        "(-0.280000, 1.575819, -0.052545)",
        "(-0.280000, 1.581674, -0.056144)",
        "(-0.280000, 1.587259, -0.060150)",
        "(-0.280000, 1.592553, -0.064550)",
        "(-0.280000, 1.597512, -0.069308)",
        "(-0.280000, 1.602120, -0.074407)",
        "(-0.280000, 1.606360, -0.079830)",
        "(-0.280000, 1.610198, -0.085532)",
        "(-0.280000, 1.613625, -0.091502)",
        "(-0.280000, 1.616614, -0.097691)",
        "(-0.280000, 1.619154, -0.104077)",
        "(-0.280000, 1.621238, -0.110638)",
        "(-0.280000, 1.622846, -0.117320)",
        "(-0.280000, 1.623975, -0.124099)",
        "(-0.280000, 1.624619, -0.130953)",
        "(-0.280000, 1.624774, -0.137824)",
        "(-0.280000, 1.624439, -0.144689)",
        "(-0.280000, 1.623616, -0.151523)",
        "(-0.280000, 1.622309, -0.158271)",
        "(-0.280000, 1.620527, -0.164908)",
        "(-0.280000, 1.618272, -0.171412)",
        "(-0.280000, 1.615565, -0.177730)",
        "(-0.280000, 1.612410, -0.183847)",
        "(-0.280000, 1.608833, -0.189716)",
        "(-0.280000, 1.604848, -0.195316)",
        "(-0.280000, 1.600467, -0.200625)",
        "(-0.280000, 1.595727, -0.205602)",
        "(-0.280000, 1.590644, -0.210229)",
        "(-0.280000, 1.585237, -0.214489)",
        "(-0.280000, 1.578848, -0.217229)",
        "(-0.280000, 1.571906, -0.218605)",
        "(-0.280000, 1.565018, -0.219412)",
        "(-0.280000, 1.558256, -0.219673)",
        "(-0.280000, 1.551650, -0.219451)",
        "(-0.280000, 1.545262, -0.218817)",
        "(-0.280000, 1.539102, -0.217839)",
        "(-0.280000, 1.533171, -0.216579)",
        "(-0.280000, 1.527481, -0.215097)",
        "(-0.280000, 1.522010, -0.213439)",
        "(-0.280000, 1.516727, -0.211639)",
        "(-0.280000, 1.511619, -0.209731)",
        "(-0.280000, 1.506649, -0.207730)",
        "(-0.280000, 1.501776, -0.205639)",
        "(-0.280000, 1.496987, -0.203460)",
        "(-0.280000, 1.492246, -0.201177)",
        "(-0.280000, 1.487526, -0.198767)",
        "(-0.280000, 1.482828, -0.196210)",
        "(-0.280000, 1.478129, -0.193466)",
        "(-0.280000, 1.473446, -0.190508)",
        "(-0.280000, 1.468785, -0.187296)",
        "(-0.280000, 1.464159, -0.183790)",
        "(-0.280000, 1.459610, -0.179968)",
        "(-0.280000, 1.455172, -0.175796)",
        "(-0.280000, 1.450884, -0.171245)",
        "(-0.280000, 1.446811, -0.166314)",
        "(-0.280000, 1.443004, -0.160991)",
        "(-0.280000, 1.439520, -0.155272)",
        "(-0.280000, 1.436431, -0.149187)",
        "(-0.280000, 1.433793, -0.142745)",
        "(-0.280000, 1.431674, -0.136001)",
        "(-0.280000, 1.431950, -0.129134)",
        "(-0.280000, 1.432723, -0.122294)",
        "(-0.280000, 1.433980, -0.115537)",
        "(-0.280000, 1.435714, -0.108886)",
        "(-0.280000, 1.437921, -0.102366)",
        "(-0.280000, 1.440582, -0.096029)",
        "(-0.280000, 1.443687, -0.089897)",
        "(-0.280000, 1.447226, -0.083993)",
        "(-0.280000, 1.451170, -0.078365)",
        "(-0.280000, 1.455505, -0.073031)",
        "(-0.280000, 1.460216, -0.068012)",
        "(-0.280000, 1.465264, -0.063348)",
        "(-0.280000, 1.470640, -0.059049)",
        "(-0.280000, 1.476299, -0.055149)",
        "(-0.280000, 1.482222, -0.051662)",
        "(-0.280000, 1.488387, -0.048600)",
        "(-0.280000, 1.494745, -0.045989)",
        "(-0.280000, 1.501272, -0.043837)",
        "(-0.280000, 1.507946, -0.042153)",
        "(-0.280000, 1.514907, -0.042322)",
        "(-0.280000, 1.521798, -0.043840)",
        "(-0.280000, 1.528416, -0.045904)",
        "(-0.280000, 1.534696, -0.048432)",
        "(-0.280000, 1.540627, -0.051386)",
        "(-0.280000, 1.546166, -0.054712)",
        "(-0.280000, 1.551302, -0.058366)",
        "(-0.280000, 1.556029, -0.062305)",
        "(-0.280000, 1.560328, -0.066465)",
        "(-0.280000, 1.564208, -0.070799)",
        "(-0.280000, 1.567683, -0.075266)",
        "(-0.280000, 1.570760, -0.079807)",
        "(-0.280000, 1.573467, -0.084386)",
        "(-0.280000, 1.575835, -0.088975)",
        "(-0.280000, 1.577887, -0.093533)",
        "(-0.280000, 1.579662, -0.098043)",
        "(-0.280000, 1.581195, -0.102500)",
        "(-0.280000, 1.582517, -0.106883)",
        "(-0.280000, 1.583663, -0.111206)",
        "(-0.280000, 1.584658, -0.115464)",
        "(-0.280000, 1.585529, -0.119675)",
        "(-0.280000, 1.586295, -0.123864)",
        "(-0.280000, 1.586966, -0.128039)",
        "(-0.280000, 1.587548, -0.132231)",
        "(-0.280000, 1.588039, -0.136468)",
        "(-0.280000, 1.588428, -0.140760)",
        "(-0.280000, 1.588700, -0.145135)",
        "(-0.280000, 1.588830, -0.149614)",
        "(-0.280000, 1.588791, -0.154196)",
        "(-0.280000, 1.588548, -0.158898)",
        "(-0.280000, 1.588065, -0.163704)",
        "(-0.280000, 1.587305, -0.168609)",
        "(-0.280000, 1.586226, -0.173602)",
        "(-0.280000, 1.584795, -0.178640)",
        "(-0.280000, 1.582978, -0.183693)",
        "(-0.280000, 1.580740, -0.188725)",
        "(-0.280000, 1.578067, -0.193670)",
        "(-0.280000, 1.574942, -0.198480)",
        "(-0.280000, 1.571351, -0.203100)",
        "(-0.280000, 1.567310, -0.207453)",
        "(-0.280000, 1.562828, -0.211484)",
        "(-0.280000, 1.557922, -0.215134)",
        "(-0.280000, 1.552642, -0.218334)",
        "(-0.280000, 1.547015, -0.221042)",
        "(-0.280000, 1.541113, -0.223203)",
        "(-0.280000, 1.534985, -0.224787)",
        "(-0.280000, 1.528686, -0.225769)",
        "(-0.280000, 1.522302, -0.226136)",
        "(-0.280000, 1.515889, -0.225890)",
        "(-0.280000, 1.509502, -0.225044)",
        "(-0.280000, 1.503214, -0.223628)",
        "(-0.280000, 1.497064, -0.221683)",
        "(-0.280000, 1.491076, -0.219255)",
        "(-0.280000, 1.485287, -0.216403)",
        "(-0.280000, 1.479708, -0.213141)",
        "(-0.280000, 1.474383, -0.209496)",
        "(-0.280000, 1.469332, -0.205481)",
        "(-0.280000, 1.464571, -0.201111)",
        "(-0.280000, 1.460140, -0.196419)",
        "(-0.280000, 1.456055, -0.191425)",
        "(-0.280000, 1.452330, -0.186144)",
        "(-0.280000, 1.448995, -0.180620)",
        "(-0.280000, 1.446061, -0.174872)",
        "(-0.280000, 1.443540, -0.168922)",
        "(-0.280000, 1.441453, -0.162816)",
        "(-0.280000, 1.439805, -0.156577)",
        "(-0.280000, 1.438603, -0.150227)",
        "(-0.280000, 1.437858, -0.143817)",
        "(-0.280000, 1.437571, -0.137361)",
        "(-0.280000, 1.437743, -0.130911)",
        "(-0.280000, 1.438374, -0.124489)",
        "(-0.280000, 1.439463, -0.118119)",
        "(-0.280000, 1.440999, -0.111851)",
        "(-0.280000, 1.442978, -0.105709)",
        "(-0.280000, 1.445392, -0.099715)",
        "(-0.280000, 1.448223, -0.093916)",
        "(-0.280000, 1.451459, -0.088333)",
        "(-0.280000, 1.455090, -0.082987)",
        "(-0.280000, 1.459086, -0.077920)",
        "(-0.280000, 1.463439, -0.073144)",
        "(-0.280000, 1.468114, -0.068696)",
        "(-0.280000, 1.473094, -0.064592)",
        "(-0.280000, 1.478361, -0.060848)",
        "(-0.280000, 1.483873, -0.057493)",
        "(-0.280000, 1.489609, -0.054538)",
        "(-0.280000, 1.495551, -0.051996)",
        "(-0.280000, 1.501649, -0.049886)",
        "(-0.280000, 1.507882, -0.048215)",
        "(-0.280000, 1.514227, -0.046990)",
        "(-0.280000, 1.520634, -0.046222)",
        "(-0.280000, 1.527079, -0.045911)",
        "(-0.280000, 1.533540, -0.046060)",
        "(-0.280000, 1.539964, -0.046667)",
        "(-0.280000, 1.546339, -0.047732)",
        "(-0.280000, 1.552611, -0.049246)",
        "(-0.280000, 1.558761, -0.051202)",
        "(-0.280000, 1.564764, -0.053594)",
        "(-0.280000, 1.570573, -0.056404)",
        "(-0.280000, 1.576168, -0.059619)",
        "(-0.280000, 1.581527, -0.063231)",
        "(-0.280000, 1.586608, -0.067208)",
        "(-0.280000, 1.591394, -0.071537)",
        "(-0.280000, 1.595865, -0.076203)",
        "(-0.280000, 1.599980, -0.081172)",
        "(-0.280000, 1.603696, -0.086457)",
        "(-0.280000, 1.606942, -0.092025)",
        "(-0.280000, 1.609671, -0.097851)",
        "(-0.280000, 1.611843, -0.103900)",
        "(-0.280000, 1.613419, -0.110097)",
        "(-0.280000, 1.614381, -0.116389)",
        "(-0.280000, 1.614720, -0.122719)",
        "(-0.280000, 1.614439, -0.128999)",
        "(-0.280000, 1.613557, -0.135171)",
        "(-0.280000, 1.612096, -0.141180)",
        "(-0.280000, 1.610098, -0.146949)",
        "(-0.280000, 1.607608, -0.152438)",
        "(-0.280000, 1.604672, -0.157612)",
        "(-0.280000, 1.601355, -0.162422)",
        "(-0.280000, 1.597707, -0.166860)",
        "(-0.280000, 1.593798, -0.170900)",
        "(-0.280000, 1.589681, -0.174545)",
        "(-0.280000, 1.585405, -0.177808)",
        "(-0.280000, 1.581034, -0.180691)",
        "(-0.280000, 1.576605, -0.183221)",
        "(-0.280000, 1.572151, -0.185429)",
        "(-0.280000, 1.567714, -0.187339)",
        "(-0.280000, 1.563311, -0.188986)",
        "(-0.280000, 1.558948, -0.190408)",
        "(-0.280000, 1.554644, -0.191633)",
        "(-0.280000, 1.550385, -0.192695)",
        "(-0.280000, 1.546175, -0.193618)",
        "(-0.280000, 1.541993, -0.194427)",
        "(-0.280000, 1.537815, -0.195137)",
        "(-0.280000, 1.533632, -0.195757)",
        "(-0.280000, 1.529413, -0.196289)",
        "(-0.280000, 1.525129, -0.196729)",
        "(-0.280000, 1.520769, -0.197064)",
        "(-0.280000, 1.516309, -0.197275)",
        "(-0.280000, 1.511725, -0.197336)",
        "(-0.280000, 1.507020, -0.197219)",
        "(-0.280000, 1.502185, -0.196888)",
        "(-0.280000, 1.497213, -0.196305)",
        "(-0.280000, 1.492131, -0.195433)",
        "(-0.280000, 1.486941, -0.194231)",
        "(-0.280000, 1.481684, -0.192667)",
        "(-0.280000, 1.476385, -0.190704)",
        "(-0.280000, 1.471074, -0.188308)",
        "(-0.280000, 1.465812, -0.185464)",
        "(-0.280000, 1.460638, -0.182151)",
        "(-0.280000, 1.455597, -0.178351)",
        "(-0.280000, 1.450756, -0.174073)",
        "(-0.280000, 1.446158, -0.169316)",
        "(-0.280000, 1.441846, -0.164082)",
        "(-0.280000, 1.437880, -0.158407)",
        "(-0.280000, 1.434292, -0.152294)",
        "(-0.280000, 1.432097, -0.145697)",
        "(-0.280000, 1.431690, -0.138836)",
        "(-0.280000, 1.431774, -0.131953)",
        "(-0.280000, 1.432346, -0.125104)",
        "(-0.280000, 1.433403, -0.118313)",
        "(-0.280000, 1.434944, -0.111604)",
        "(-0.280000, 1.436955, -0.105032)",
        "(-0.280000, 1.439429, -0.098620)",
        "(-0.280000, 1.442358, -0.092390)",
        "(-0.280000, 1.445717, -0.086394)",
        "(-0.280000, 1.449495, -0.080653)",
        "(-0.280000, 1.453678, -0.075186)",
        "(-0.280000, 1.458232, -0.070039)",
        "(-0.280000, 1.463149, -0.065221)",
        "(-0.280000, 1.468388, -0.060773)",
        "(-0.280000, 1.473931, -0.056709)",
        "(-0.280000, 1.479758, -0.053044)",
        "(-0.280000, 1.485821, -0.049808)",
        "(-0.280000, 1.492100, -0.047012)",
        "(-0.280000, 1.498571, -0.044666)",
        "(-0.280000, 1.505183, -0.042789)",
        "(-0.280000, 1.511911, -0.041388)",
        "(-0.280000, 1.518733, -0.040467)",
        "(-0.280000, 1.525593, -0.040036)",
        "(-0.280000, 1.532476, -0.040094)",
        "(-0.280000, 1.539327, -0.040641)",
        "(-0.280000, 1.546122, -0.041673)",
        "(-0.280000, 1.552836, -0.043190)",
        "(-0.280000, 1.559416, -0.045177)",
        "(-0.280000, 1.565837, -0.047627)",
        "(-0.280000, 1.572077, -0.050533)",
        "(-0.280000, 1.578085, -0.053871)",
        "(-0.280000, 1.583841, -0.057627)",
        "(-0.280000, 1.589323, -0.061790)",
        "(-0.280000, 1.594487, -0.066326)",
        "(-0.280000, 1.599315, -0.071217)",
        "(-0.280000, 1.603789, -0.076448)",
        "(-0.280000, 1.607386, -0.082310)",
        "(-0.280000, 1.610011, -0.088696)",
        "(-0.280000, 1.612267, -0.095099)",
        "(-0.280000, 1.614180, -0.101518)",
        "(-0.280000, 1.615769, -0.107956)",
        "(-0.280000, 1.617037, -0.114392)",
        "(-0.280000, 1.617989, -0.120836)",
        "(-0.280000, 1.618618, -0.127298)",
        "(-0.280000, 1.618901, -0.133756)",
        "(-0.280000, 1.618814, -0.140211)",
        "(-0.280000, 1.618315, -0.146655)",
        "(-0.280000, 1.617360, -0.153036)",
        "(-0.280000, 1.615903, -0.159330)",
        "(-0.280000, 1.613923, -0.165463)",
        "(-0.280000, 1.611406, -0.171384)",
        "(-0.280000, 1.608351, -0.177038)",
        "(-0.280000, 1.604787, -0.182348)",
        "(-0.280000, 1.600743, -0.187263)",
        "(-0.280000, 1.596255, -0.191740)",
        "(-0.280000, 1.591391, -0.195722)",
        "(-0.280000, 1.586206, -0.199183)",
        "(-0.280000, 1.580756, -0.202106)",
        "(-0.280000, 1.575126, -0.204469)",
        "(-0.280000, 1.569376, -0.206277)",
        "(-0.280000, 1.563563, -0.207543)",
        "(-0.280000, 1.557768, -0.208283)",
        "(-0.280000, 1.552028, -0.208528)",
        "(-0.280000, 1.546411, -0.208313)",
        "(-0.280000, 1.540948, -0.207680)",
        "(-0.280000, 1.535665, -0.206672)",
        "(-0.280000, 1.530601, -0.205341)",
        "(-0.280000, 1.525761, -0.203732)",
        "(-0.280000, 1.521144, -0.201888)",
        "(-0.280000, 1.516761, -0.199858)",
        "(-0.280000, 1.512595, -0.197678)",
        "(-0.280000, 1.508625, -0.195378)",
        "(-0.280000, 1.504840, -0.192990)",
        "(-0.280000, 1.501207, -0.190527)",
        "(-0.280000, 1.497710, -0.188008)",
        "(-0.280000, 1.494317, -0.185433)",
        "(-0.280000, 1.491000, -0.182796)",
        "(-0.280000, 1.487746, -0.180094)",
        "(-0.280000, 1.484535, -0.177307)",
        "(-0.280000, 1.481348, -0.174410)",
        "(-0.280000, 1.478189, -0.171387)",
        "(-0.280000, 1.475055, -0.168206)",
        "(-0.280000, 1.471950, -0.164833)",
        "(-0.280000, 1.468898, -0.161251)",
        "(-0.280000, 1.465917, -0.157429)",
        "(-0.280000, 1.463034, -0.153337)",
        "(-0.280000, 1.460291, -0.148971)",
        "(-0.280000, 1.457723, -0.144304)",
        "(-0.280000, 1.455379, -0.139344)",
        "(-0.280000, 1.453305, -0.134088)",
        "(-0.280000, 1.451544, -0.128534)",
        "(-0.280000, 1.450151, -0.122717)",
        "(-0.280000, 1.449166, -0.116653)",
        "(-0.280000, 1.448632, -0.110363)",
        "(-0.280000, 1.448587, -0.103902)",
        "(-0.280000, 1.449061, -0.097303)",
        "(-0.280000, 1.450081, -0.090600)",
        "(-0.280000, 1.451668, -0.083863)",
        "(-0.280000, 1.453871, -0.077148)",
        "(-0.280000, 1.457266, -0.071070)",
        "(-0.280000, 1.462105, -0.066188)",
        "(-0.280000, 1.467286, -0.061657)",
        "(-0.280000, 1.472769, -0.057512)",
        "(-0.280000, 1.478532, -0.053767)",
        "(-0.280000, 1.484557, -0.050438)",
        "(-0.280000, 1.490793, -0.047550)",
        "(-0.280000, 1.497220, -0.045113)",
        "(-0.280000, 1.503814, -0.043136)",
        "(-0.280000, 1.510521, -0.041636)",
        "(-0.280000, 1.517318, -0.040618)",
        "(-0.280000, 1.524181, -0.040085)",
        "(-0.280000, 1.531054, -0.040042)",
        "(-0.280000, 1.537923, -0.040488)",
        "(-0.280000, 1.544732, -0.041422)",
        "(-0.280000, 1.551458, -0.042837)",
        "(-0.280000, 1.558075, -0.044731)",
        "(-0.280000, 1.564532, -0.047087)",
        "(-0.280000, 1.570804, -0.049896)",
        "(-0.280000, 1.576866, -0.053158)",
        "(-0.280000, 1.581593, -0.058413)",
        "(-0.280000, 1.585791, -0.063954)",
        "(-0.280000, 1.589464, -0.069717)",
        "(-0.280000, 1.592611, -0.075617)",
        "(-0.280000, 1.595261, -0.081612)",
        "(-0.280000, 1.597433, -0.087627)",
        "(-0.280000, 1.599167, -0.093626)",
        "(-0.280000, 1.600503, -0.099578)",
        "(-0.280000, 1.601479, -0.105438)",
        "(-0.280000, 1.602143, -0.111196)",
        "(-0.280000, 1.602537, -0.116852)",
        "(-0.280000, 1.602701, -0.122388)",
        "(-0.280000, 1.602673, -0.127821)",
        "(-0.280000, 1.602483, -0.133176)",
        "(-0.280000, 1.602157, -0.138457)",
        "(-0.280000, 1.601710, -0.143699)",
        "(-0.280000, 1.601148, -0.148939)",
        "(-0.280000, 1.600471, -0.154190)",
        "(-0.280000, 1.599663, -0.159495)",
        "(-0.280000, 1.598707, -0.164863)",
        "(-0.280000, 1.597570, -0.170319)",
        "(-0.280000, 1.596212, -0.175881)",
        "(-0.280000, 1.594594, -0.181533)",
        "(-0.280000, 1.592664, -0.187271)",
        "(-0.280000, 1.590368, -0.193080)",
        "(-0.280000, 1.587663, -0.198903)",
        "(-0.280000, 1.584499, -0.204693)",
        "(-0.280000, 1.580828, -0.210391)",
        "(-0.280000, 1.576632, -0.215894)",
        "(-0.280000, 1.571882, -0.221127)",
        "(-0.280000, 1.566302, -0.225293)",
        "(-0.280000, 1.559894, -0.227777)",
        "(-0.280000, 1.553315, -0.229801)",
        "(-0.280000, 1.546619, -0.231350)",
        "(-0.280000, 1.539829, -0.232418)",
        "(-0.280000, 1.532971, -0.233002)",
        "(-0.280000, 1.526098, -0.233095)",
        "(-0.280000, 1.519237, -0.232699)",
        "(-0.280000, 1.512410, -0.231815)",
        "(-0.280000, 1.505674, -0.230449)",
        "(-0.280000, 1.499053, -0.228607)",
        "(-0.280000, 1.492569, -0.226295)",
        "(-0.280000, 1.486276, -0.223531)",
        "(-0.280000, 1.480187, -0.220322)",
        "(-0.280000, 1.474350, -0.216693)",
        "(-0.280000, 1.468786, -0.212658)",
        "(-0.280000, 1.463516, -0.208230)",
        "(-0.280000, 1.458582, -0.203445)",
        "(-0.280000, 1.454000, -0.198322)",
        "(-0.280000, 1.449796, -0.192872)",
        "(-0.280000, 1.447623, -0.186146)",
        "(-0.280000, 1.446049, -0.179375)",
        "(-0.280000, 1.445046, -0.172615)",
        "(-0.280000, 1.444579, -0.165944)",
        "(-0.280000, 1.444604, -0.159390)",
        "(-0.280000, 1.445074, -0.153012)",
        "(-0.280000, 1.445937, -0.146828)",
        "(-0.280000, 1.447145, -0.140848)",
        "(-0.280000, 1.448643, -0.135099)",
        "(-0.280000, 1.450386, -0.129571)",
        "(-0.280000, 1.452333, -0.124246)",
        "(-0.280000, 1.454441, -0.119125)",
        "(-0.280000, 1.456682, -0.114175)",
        "(-0.280000, 1.459039, -0.109364)",
        "(-0.280000, 1.461490, -0.104674)",
        "(-0.280000, 1.464036, -0.100070)",
        "(-0.280000, 1.466686, -0.095515)",
        "(-0.280000, 1.469446, -0.090997)",
        "(-0.280000, 1.472347, -0.086482)",
        "(-0.280000, 1.475409, -0.081971)",
        "(-0.280000, 1.478672, -0.077454)",
        "(-0.280000, 1.482180, -0.072929)",
        "(-0.280000, 1.485963, -0.068428)",
        "(-0.280000, 1.490066, -0.063976)",
        "(-0.280000, 1.494531, -0.059608)",
        "(-0.280000, 1.499375, -0.055395)",
        "(-0.280000, 1.504626, -0.051398)",
        "(-0.280000, 1.510301, -0.047693)",
        "(-0.280000, 1.516375, -0.044362)",
        "(-0.280000, 1.522840, -0.041406)",
        "(-0.280000, 1.529641, -0.040010)",
        "(-0.280000, 1.536505, -0.040356)",
        "(-0.280000, 1.543338, -0.041190)",
        "(-0.280000, 1.550084, -0.042507)",
        "(-0.280000, 1.556719, -0.044301)",
        "(-0.280000, 1.563219, -0.046565)",
        "(-0.280000, 1.569532, -0.049282)",
        "(-0.280000, 1.575636, -0.052442)",
        "(-0.280000, 1.581508, -0.056034)",
        "(-0.280000, 1.587101, -0.060028)",
        "(-0.280000, 1.592396, -0.064410)",
        "(-0.280000, 1.597373, -0.069165)",
        "(-0.280000, 1.601992, -0.074255)",
        "(-0.280000, 1.606243, -0.079669)",
        "(-0.280000, 1.610092, -0.085363)",
        "(-0.280000, 1.613527, -0.091316)",
        "(-0.280000, 1.616533, -0.097508)",
        "(-0.280000, 1.619087, -0.103889)",
        "(-0.280000, 1.621181, -0.110435)",
        "(-0.280000, 1.622806, -0.117124)",
        "(-0.280000, 1.623949, -0.123902)",
        "(-0.280000, 1.624607, -0.130743)",
        "(-0.280000, 1.624776, -0.137624)",
        "(-0.280000, 1.624456, -0.144490)",
        "(-0.280000, 1.623648, -0.151315)",
        "(-0.280000, 1.622354, -0.158076)",
        "(-0.280000, 1.620585, -0.164718)",
        "(-0.280000, 1.618344, -0.171226)",
        "(-0.280000, 1.615650, -0.177549)",
        "(-0.280000, 1.612513, -0.183664)",
        "(-0.280000, 1.608943, -0.189550)",
        "(-0.280000, 1.604969, -0.195157)",
        "(-0.280000, 1.600606, -0.200468)",
        "(-0.280000, 1.595869, -0.205462)",
        "(-0.280000, 1.590796, -0.210100)",
        "(-0.280000, 1.585407, -0.214365)",
        "(-0.280000, 1.579718, -0.218241)",
        "(-0.280000, 1.573778, -0.221697)",
        "(-0.280000, 1.567596, -0.224726)",
        "(-0.280000, 1.561225, -0.227304)",
        "(-0.280000, 1.554686, -0.229421)",
        "(-0.280000, 1.548003, -0.231071)",
        "(-0.280000, 1.541230, -0.232238)",
        "(-0.280000, 1.534391, -0.232921)",
        "(-0.280000, 1.527511, -0.233116)",
        "(-0.280000, 1.520742, -0.231571)",
        "(-0.280000, 1.514353, -0.228478)",
        "(-0.280000, 1.508345, -0.225009)",
        "(-0.280000, 1.502761, -0.221185)",
        "(-0.280000, 1.497599, -0.217074)",
        "(-0.280000, 1.492841, -0.212748)",
        "(-0.280000, 1.488480, -0.208290)",
        "(-0.280000, 1.484470, -0.203741)",
        "(-0.280000, 1.480788, -0.199159)",
        "(-0.280000, 1.477385, -0.194564)",
        "(-0.280000, 1.474218, -0.189969)",
        "(-0.280000, 1.471256, -0.185391)",
        "(-0.280000, 1.468459, -0.180821)",
        "(-0.280000, 1.465796, -0.176236)",
        "(-0.280000, 1.463251, -0.171630)",
        "(-0.280000, 1.460807, -0.166971)",
        "(-0.280000, 1.458455, -0.162222)",
        "(-0.280000, 1.456209, -0.157367)",
        "(-0.280000, 1.454074, -0.152361)",
        "(-0.280000, 1.452080, -0.147195)",
        "(-0.280000, 1.450253, -0.141837)",
        "(-0.280000, 1.448630, -0.136263)",
        "(-0.280000, 1.447259, -0.130483)",
        "(-0.280000, 1.446185, -0.124487)",
        "(-0.280000, 1.445457, -0.118276)",
        "(-0.280000, 1.445128, -0.111889)",
        "(-0.280000, 1.445247, -0.105346)",
        "(-0.280000, 1.445862, -0.098677)",
        "(-0.280000, 1.447012, -0.091951)",
        "(-0.280000, 1.448733, -0.085217)",
        "(-0.280000, 1.451057, -0.078529)",
        "(-0.280000, 1.455374, -0.073182)",
        "(-0.280000, 1.460074, -0.068153)",
        "(-0.280000, 1.465113, -0.063478)",
        "(-0.280000, 1.470471, -0.059174)",
        "(-0.280000, 1.476131, -0.055256)",
        "(-0.280000, 1.482046, -0.051757)",
        "(-0.280000, 1.488196, -0.048687)",
        "(-0.280000, 1.494558, -0.046059)",
        "(-0.280000, 1.501081, -0.043893)",
        "(-0.280000, 1.507741, -0.042197)",
        "(-0.280000, 1.514516, -0.040978)",
        "(-0.280000, 1.521349, -0.040245)",
        "(-0.280000, 1.528229, -0.040000)"
    ],
    "leftHandPositions": [
        "(-0.237033, 1.555589, 0.104535)",
        "(-0.280000, 1.536380, 0.046848)",
        "(-0.280000, 1.543857, 0.049796)",
        "(-0.280000, 1.550949, 0.053300)",
        "(-0.280000, 1.557610, 0.057303)",
        "(-0.280000, 1.563804, 0.061742)",
        "(-0.280000, 1.569514, 0.066569)",
        "(-0.280000, 1.574717, 0.071725)",
        "(-0.280000, 1.579398, 0.077157)",
        "(-0.280000, 1.583537, 0.082818)",
        "(-0.280000, 1.587108, 0.088696)",
        "(-0.280000, 1.590073, 0.094756)",
        "(-0.280000, 1.592403, 0.100953)",
        "(-0.280000, 1.594082, 0.107223)",
        "(-0.280000, 1.595109, 0.113508)",
        "(-0.280000, 1.595493, 0.119732)",
        "(-0.280000, 1.595258, 0.125820)",
        "(-0.280000, 1.594442, 0.131711)",
        "(-0.280000, 1.593096, 0.137338)",
        "(-0.280000, 1.591281, 0.142648)",
        "(-0.280000, 1.589069, 0.147592)",
        "(-0.280000, 1.586532, 0.152149)",
        "(-0.280000, 1.583750, 0.156298)",
        "(-0.280000, 1.580805, 0.160034)",
        "(-0.280000, 1.577768, 0.163374)",
        "(-0.280000, 1.574714, 0.166340)",
        "(-0.280000, 1.571704, 0.168968)",
        "(-0.280000, 1.568795, 0.171302)",
        "(-0.280000, 1.566025, 0.173401)",
        "(-0.280000, 1.563423, 0.175322)",
        "(-0.280000, 1.561007, 0.177126)",
        "(-0.280000, 1.558775, 0.178879)",
        "(-0.280000, 1.556715, 0.180639)",
        "(-0.280000, 1.554803, 0.182462)",
        "(-0.280000, 1.553003, 0.184393)",
        "(-0.280000, 1.551265, 0.186471)",
        "(-0.280000, 1.549537, 0.188722)",
        "(-0.280000, 1.547758, 0.191160)",
        "(-0.280000, 1.545867, 0.193780)",
        "(-0.280000, 1.543799, 0.196574)",
        "(-0.280000, 1.541495, 0.199510)",
        "(-0.280000, 1.538903, 0.202546)",
        "(-0.280000, 1.535971, 0.205633)",
        "(-0.280000, 1.532665, 0.208706)",
        "(-0.280000, 1.528958, 0.211694)",
        "(-0.280000, 1.524843, 0.214519)",
        "(-0.280000, 1.520315, 0.217107)",
        "(-0.280000, 1.515391, 0.219375)",
        "(-0.280000, 1.510107, 0.221246)",
        "(-0.280000, 1.504495, 0.222654)",
        "(-0.280000, 1.498613, 0.223535)",
        "(-0.280000, 1.492524, 0.223837)",
        "(-0.280000, 1.486300, 0.223523)",
        "(-0.280000, 1.480004, 0.222565)",
        "(-0.280000, 1.473712, 0.220954)",
        "(-0.280000, 1.467495, 0.218694)",
        "(-0.280000, 1.461402, 0.215796)",
        "(-0.280000, 1.455485, 0.212291)",
        "(-0.280000, 1.449774, 0.208210)",
        "(-0.280000, 1.444295, 0.203593)",
        "(-0.280000, 1.439083, 0.198448)",
        "(-0.280000, 1.434193, 0.192791)",
        "(-0.280000, 1.429682, 0.186642)",
        "(-0.280000, 1.425610, 0.180031)",
        "(-0.280000, 1.422028, 0.172978)",
        "(-0.280000, 1.418995, 0.165528)",
        "(-0.280000, 1.416569, 0.157735)",
        "(-0.280000, 1.414794, 0.149641)",
        "(-0.280000, 1.413720, 0.141315)",
        "(-0.280000, 1.414440, 0.133045)",
        "(-0.280000, 1.416398, 0.124987)",
        "(-0.280000, 1.418926, 0.117082)",
        "(-0.280000, 1.422010, 0.109378)",
        "(-0.280000, 1.425632, 0.101919)",
        "(-0.280000, 1.429779, 0.094730)",
        "(-0.280000, 1.434426, 0.087855)",
        "(-0.280000, 1.439552, 0.081329)",
        "(-0.280000, 1.445125, 0.075188)",
        "(-0.280000, 1.451125, 0.069455)",
        "(-0.280000, 1.457518, 0.064164)",
        "(-0.280000, 1.464266, 0.059344)",
        "(-0.280000, 1.471345, 0.055014)",
        "(-0.280000, 1.478715, 0.051199)",
        "(-0.280000, 1.486338, 0.047918)",
        "(-0.280000, 1.494169, 0.045190)",
        "(-0.280000, 1.502180, 0.043025)",
        "(-0.280000, 1.510325, 0.041435)",
        "(-0.280000, 1.518562, 0.040429)",
        "(-0.280000, 1.526850, 0.040443)",
        "(-0.280000, 1.535021, 0.042299)",
        "(-0.280000, 1.542913, 0.044776)",
        "(-0.280000, 1.550473, 0.047818)",
        "(-0.280000, 1.557679, 0.051372)",
        "(-0.280000, 1.564497, 0.055376)",
        "(-0.280000, 1.570913, 0.059772)",
        "(-0.280000, 1.576913, 0.064499)",
        "(-0.280000, 1.582510, 0.069514)",
        "(-0.280000, 1.587704, 0.074766)",
        "(-0.280000, 1.592505, 0.080210)",
        "(-0.280000, 1.596937, 0.085821)",
        "(-0.280000, 1.601012, 0.091570)",
        "(-0.280000, 1.604748, 0.097437)",
        "(-0.280000, 1.608154, 0.103409)",
        "(-0.280000, 1.611243, 0.109487)",
        "(-0.280000, 1.614014, 0.115668)",
        "(-0.280000, 1.616455, 0.121948)",
        "(-0.280000, 1.618553, 0.128336)",
        "(-0.280000, 1.620273, 0.134828)",
        "(-0.280000, 1.621575, 0.141413)",
        "(-0.280000, 1.622412, 0.148069)",
        "(-0.280000, 1.622774, 0.154771)",
        "(-0.280000, 1.622658, 0.161483)",
        "(-0.280000, 1.622065, 0.168170)",
        "(-0.280000, 1.620998, 0.174792)",
        "(-0.280000, 1.619461, 0.181326)",
        "(-0.280000, 1.617463, 0.187735)",
        "(-0.280000, 1.615016, 0.193980)",
        "(-0.280000, 1.612128, 0.200040)",
        "(-0.280000, 1.608817, 0.205879)",
        "(-0.280000, 1.605098, 0.211467)",
        "(-0.280000, 1.600994, 0.216773)",
        "(-0.280000, 1.596520, 0.221777)",
        "(-0.280000, 1.591700, 0.226450)",
        "(-0.280000, 1.586565, 0.230764)",
        "(-0.280000, 1.581131, 0.234705)",
        "(-0.280000, 1.575430, 0.238250)",
        "(-0.280000, 1.569491, 0.241379)",
        "(-0.280000, 1.563350, 0.244076)",
        "(-0.280000, 1.557027, 0.246331)",
        "(-0.280000, 1.550560, 0.248130)",
        "(-0.280000, 1.543986, 0.249463)",
        "(-0.280000, 1.537329, 0.250326)",
        "(-0.280000, 1.530628, 0.250713)",
        "(-0.280000, 1.523916, 0.250621)",
        "(-0.280000, 1.517232, 0.250053)",
        "(-0.280000, 1.510601, 0.249009)",
        "(-0.280000, 1.504061, 0.247496)",
        "(-0.280000, 1.497645, 0.245522)",
        "(-0.280000, 1.491391, 0.243098)",
        "(-0.280000, 1.485321, 0.240232)",
        "(-0.280000, 1.479470, 0.236942)",
        "(-0.280000, 1.473872, 0.233247)",
        "(-0.280000, 1.468547, 0.229159)",
        "(-0.280000, 1.463527, 0.224703)",
        "(-0.280000, 1.458836, 0.219901)",
        "(-0.280000, 1.454503, 0.214781)",
        "(-0.280000, 1.450542, 0.209361)",
        "(-0.280000, 1.446977, 0.203674)",
        "(-0.280000, 1.443828, 0.197751)",
        "(-0.280000, 1.441106, 0.191615)",
        "(-0.280000, 1.438828, 0.185301)",
        "(-0.280000, 1.437006, 0.178840)",
        "(-0.280000, 1.435648, 0.172271)",
        "(-0.280000, 1.434761, 0.165618)",
        "(-0.280000, 1.434350, 0.158917)",
        "(-0.280000, 1.434417, 0.152210)",
        "(-0.280000, 1.434961, 0.145520)",
        "(-0.280000, 1.435980, 0.138885)",
        "(-0.280000, 1.437469, 0.132339)",
        "(-0.280000, 1.439410, 0.125918)",
        "(-0.280000, 1.441761, 0.119627)",
        "(-0.280000, 1.444476, 0.113476)",
        "(-0.280000, 1.447525, 0.107462)",
        "(-0.280000, 1.450887, 0.101588)",
        "(-0.280000, 1.454559, 0.095843)",
        "(-0.280000, 1.458539, 0.090231)",
        "(-0.280000, 1.462830, 0.084763)",
        "(-0.280000, 1.467451, 0.079443)",
        "(-0.280000, 1.472413, 0.074295)",
        "(-0.280000, 1.477730, 0.069346)",
        "(-0.280000, 1.483411, 0.064634)",
        "(-0.280000, 1.489473, 0.060193)",
        "(-0.280000, 1.495914, 0.056075)",
        "(-0.280000, 1.502725, 0.052334)",
        "(-0.280000, 1.509905, 0.049020)",
        "(-0.280000, 1.517424, 0.046191)",
        "(-0.280000, 1.525253, 0.043906)",
        "(-0.280000, 1.533344, 0.042217)",
        "(-0.280000, 1.541657, 0.041173)",
        "(-0.280000, 1.549913, 0.041975)",
        "(-0.280000, 1.558005, 0.043784)",
        "(-0.280000, 1.565955, 0.046167)",
        "(-0.280000, 1.573714, 0.049109)",
        "(-0.280000, 1.581245, 0.052596)",
        "(-0.280000, 1.588502, 0.056607)",
        "(-0.280000, 1.595461, 0.061128)",
        "(-0.280000, 1.602081, 0.066133)",
        "(-0.280000, 1.608327, 0.071597)",
        "(-0.280000, 1.614165, 0.077486)",
        "(-0.280000, 1.619572, 0.083781)",
        "(-0.280000, 1.624518, 0.090445)",
        "(-0.280000, 1.628974, 0.097439)",
        "(-0.280000, 1.632923, 0.104737)",
        "(-0.280000, 1.636344, 0.112299)",
        "(-0.280000, 1.639217, 0.120084)",
        "(-0.280000, 1.641527, 0.128048)",
        "(-0.280000, 1.643266, 0.136162)",
        "(-0.280000, 1.644422, 0.144380)",
        "(-0.280000, 1.644327, 0.152675)",
        "(-0.280000, 1.642440, 0.160855)",
        "(-0.280000, 1.639879, 0.168735)",
        "(-0.280000, 1.636695, 0.176258)",
        "(-0.280000, 1.632948, 0.183369)",
        "(-0.280000, 1.628690, 0.190035)",
        "(-0.280000, 1.623984, 0.196219)",
        "(-0.280000, 1.618894, 0.201891)",
        "(-0.280000, 1.613472, 0.207039)",
        "(-0.280000, 1.607779, 0.211647)",
        "(-0.280000, 1.601868, 0.215707)",
        "(-0.280000, 1.595802, 0.219215)",
        "(-0.280000, 1.589646, 0.222208)",
        "(-0.280000, 1.583474, 0.224726)",
        "(-0.280000, 1.577337, 0.226819)",
        "(-0.280000, 1.571279, 0.228538)",
        "(-0.280000, 1.565311, 0.229936)",
        "(-0.280000, 1.559449, 0.231062)",
        "(-0.280000, 1.553696, 0.231957)",
        "(-0.280000, 1.548032, 0.232661)",
        "(-0.280000, 1.542443, 0.233201)",
        "(-0.280000, 1.536904, 0.233598)",
        "(-0.280000, 1.531394, 0.233861)",
        "(-0.280000, 1.525875, 0.233992)",
        "(-0.280000, 1.520325, 0.233981)",
        "(-0.280000, 1.514725, 0.233812)",
        "(-0.280000, 1.509047, 0.233459)",
        "(-0.280000, 1.503282, 0.232890)",
        "(-0.280000, 1.497426, 0.232068)",
        "(-0.280000, 1.491486, 0.230954)",
        "(-0.280000, 1.485467, 0.229504)",
        "(-0.280000, 1.479395, 0.227676)",
        "(-0.280000, 1.473308, 0.225432)",
        "(-0.280000, 1.467237, 0.222733)",
        "(-0.280000, 1.461236, 0.219549)",
        "(-0.280000, 1.455364, 0.215858)",
        "(-0.280000, 1.449687, 0.211648)",
        "(-0.280000, 1.444267, 0.206907)",
        "(-0.280000, 1.439179, 0.201644)",
        "(-0.280000, 1.434496, 0.195877)",
        "(-0.280000, 1.430294, 0.189639)",
        "(-0.280000, 1.426636, 0.182962)",
        "(-0.280000, 1.423591, 0.175902)",
        "(-0.280000, 1.421219, 0.168528)",
        "(-0.280000, 1.419566, 0.160899)",
        "(-0.280000, 1.418676, 0.153103)",
        "(-0.280000, 1.418577, 0.145226)",
        "(-0.280000, 1.419285, 0.137366)",
        "(-0.280000, 1.420803, 0.129606)",
        "(-0.280000, 1.423119, 0.122045)",
        "(-0.280000, 1.426207, 0.114783)",
        "(-0.280000, 1.430032, 0.107897)",
        "(-0.280000, 1.434538, 0.101472)",
        "(-0.280000, 1.439663, 0.095583)",
        "(-0.280000, 1.445325, 0.090293)",
        "(-0.280000, 1.451452, 0.085641)",
        "(-0.280000, 1.457948, 0.081663)",
        "(-0.280000, 1.464715, 0.078378)",
        "(-0.280000, 1.471669, 0.075777)",
        "(-0.280000, 1.478713, 0.073845)",
        "(-0.280000, 1.485761, 0.072541)",
        "(-0.280000, 1.492734, 0.071820)",
        "(-0.280000, 1.499593, 0.071653)",
        "(-0.280000, 1.506288, 0.072013)",
        "(-0.280000, 1.512779, 0.072869)",
        "(-0.280000, 1.519025, 0.074178)",
        "(-0.280000, 1.525006, 0.075901)",
        "(-0.280000, 1.530694, 0.077989)",
        "(-0.280000, 1.536071, 0.080392)",
        "(-0.280000, 1.541137, 0.083066)",
        "(-0.280000, 1.545887, 0.085961)",
        "(-0.280000, 1.550329, 0.089033)",
        "(-0.280000, 1.554473, 0.092240)",
        "(-0.280000, 1.558345, 0.095551)",
        "(-0.280000, 1.561964, 0.098936)",
        "(-0.280000, 1.565355, 0.102370)",
        "(-0.280000, 1.568550, 0.105843)",
        "(-0.280000, 1.571574, 0.109345)",
        "(-0.280000, 1.574453, 0.112877)",
        "(-0.280000, 1.577211, 0.116442)",
        "(-0.280000, 1.579869, 0.120057)",
        "(-0.280000, 1.582440, 0.123737)",
        "(-0.280000, 1.584930, 0.127501)",
        "(-0.280000, 1.587344, 0.131377)",
        "(-0.280000, 1.589673, 0.135388)",
        "(-0.280000, 1.591905, 0.139556)",
        "(-0.280000, 1.594016, 0.143900)",
        "(-0.280000, 1.595982, 0.148444)",
        "(-0.280000, 1.597767, 0.153199)",
        "(-0.280000, 1.599331, 0.158170)",
        "(-0.280000, 1.600631, 0.163352)",
        "(-0.280000, 1.601623, 0.168744)",
        "(-0.280000, 1.602258, 0.174324)",
        "(-0.280000, 1.602493, 0.180060)",
        "(-0.280000, 1.602283, 0.185924)",
        "(-0.280000, 1.601591, 0.191868)",
        "(-0.280000, 1.600383, 0.197838)",
        "(-0.280000, 1.598637, 0.203772)",
        "(-0.280000, 1.596335, 0.209613)",
        "(-0.280000, 1.593471, 0.215289)",
        "(-0.280000, 1.590053, 0.220728)",
        "(-0.280000, 1.586093, 0.225869)",
        "(-0.280000, 1.581620, 0.230644)",
        "(-0.280000, 1.576672, 0.234992)",
        "(-0.280000, 1.571301, 0.238858)",
        "(-0.280000, 1.565552, 0.242208)",
        "(-0.280000, 1.559490, 0.245007)",
        "(-0.280000, 1.553186, 0.247239)",
        "(-0.280000, 1.546692, 0.248906)",
        "(-0.280000, 1.540074, 0.250020)",
        "(-0.280000, 1.533388, 0.250611)",
        "(-0.280000, 1.526681, 0.250725)",
        "(-0.280000, 1.519973, 0.250410)",
        "(-0.280000, 1.513286, 0.249705)",
        "(-0.280000, 1.506628, 0.248640)",
        "(-0.280000, 1.500008, 0.247233)",
        "(-0.280000, 1.493415, 0.245493)",
        "(-0.280000, 1.486855, 0.243419)",
        "(-0.280000, 1.480338, 0.241005)",
        "(-0.280000, 1.473860, 0.238231)",
        "(-0.280000, 1.467442, 0.235080)",
        "(-0.280000, 1.461104, 0.231529)",
        "(-0.280000, 1.454881, 0.227560)",
        "(-0.280000, 1.448801, 0.223146)",
        "(-0.280000, 1.442911, 0.218271)",
        "(-0.280000, 1.437267, 0.212929)",
        "(-0.280000, 1.431917, 0.207107)",
        "(-0.280000, 1.426926, 0.200811)",
        "(-0.280000, 1.422357, 0.194055)",
        "(-0.280000, 1.418277, 0.186868)",
        "(-0.280000, 1.414742, 0.179271)",
        "(-0.280000, 1.412982, 0.171166)",
        "(-0.280000, 1.412231, 0.162907)",
        "(-0.280000, 1.412070, 0.154610)",
        "(-0.280000, 1.412500, 0.146323)",
        "(-0.280000, 1.413519, 0.138087)",
        "(-0.280000, 1.415120, 0.129950)",
        "(-0.280000, 1.417298, 0.121943)",
        "(-0.280000, 1.420040, 0.114110)",
        "(-0.280000, 1.423334, 0.106493)",
        "(-0.280000, 1.427157, 0.099135)",
        "(-0.280000, 1.431498, 0.092062)",
        "(-0.280000, 1.436332, 0.085316)",
        "(-0.280000, 1.441629, 0.078936)",
        "(-0.280000, 1.447371, 0.072945)",
        "(-0.280000, 1.453525, 0.067378)",
        "(-0.280000, 1.460060, 0.062262)",
        "(-0.280000, 1.466937, 0.057629)",
        "(-0.280000, 1.474132, 0.053493)",
        "(-0.280000, 1.481603, 0.049880)",
        "(-0.280000, 1.489530, 0.047436)",
        "(-0.280000, 1.497895, 0.046733)",
        "(-0.280000, 1.506181, 0.046763)",
        "(-0.280000, 1.514317, 0.047495)",
        "(-0.280000, 1.522232, 0.048890)",
        "(-0.280000, 1.529881, 0.050907)",
        "(-0.280000, 1.537208, 0.053498)",
        "(-0.280000, 1.544163, 0.056611)",
        "(-0.280000, 1.550723, 0.060199)",
        "(-0.280000, 1.556850, 0.064212)",
        "(-0.280000, 1.562522, 0.068599)",
        "(-0.280000, 1.567713, 0.073311)",
        "(-0.280000, 1.572415, 0.078307)",
        "(-0.280000, 1.576615, 0.083534)",
        "(-0.280000, 1.580310, 0.088939)",
        "(-0.280000, 1.583503, 0.094464)",
        "(-0.280000, 1.586211, 0.100068)",
        "(-0.280000, 1.588452, 0.105698)",
        "(-0.280000, 1.590251, 0.111306)",
        "(-0.280000, 1.591640, 0.116863)",
        "(-0.280000, 1.592654, 0.122333)",
        "(-0.280000, 1.593331, 0.127691)",
        "(-0.280000, 1.593708, 0.132918)",
        "(-0.280000, 1.593826, 0.138011)",
        "(-0.280000, 1.593721, 0.142965)",
        "(-0.280000, 1.593426, 0.147782)",
        "(-0.280000, 1.592972, 0.152479)",
        "(-0.280000, 1.592381, 0.157068)",
        "(-0.280000, 1.591673, 0.161570)",
        "(-0.280000, 1.590858, 0.166002)",
        "(-0.280000, 1.589940, 0.170394)",
        "(-0.280000, 1.588915, 0.174765)",
        "(-0.280000, 1.587773, 0.179131)",
        "(-0.280000, 1.586498, 0.183516)",
        "(-0.280000, 1.585066, 0.187927)",
        "(-0.280000, 1.583451, 0.192371)",
        "(-0.280000, 1.581625, 0.196843)",
        "(-0.280000, 1.579553, 0.201339)",
        "(-0.280000, 1.577203, 0.205842)",
        "(-0.280000, 1.574545, 0.210324)",
        "(-0.280000, 1.571553, 0.214750)",
        "(-0.280000, 1.568199, 0.219087)",
        "(-0.280000, 1.564467, 0.223285)",
        "(-0.280000, 1.560352, 0.227287)",
        "(-0.280000, 1.555845, 0.231045)",
        "(-0.280000, 1.550956, 0.234496)",
        "(-0.280000, 1.545704, 0.237581)",
        "(-0.280000, 1.540120, 0.240240)",
        "(-0.280000, 1.534234, 0.242423)",
        "(-0.280000, 1.528095, 0.244079)",
        "(-0.280000, 1.521764, 0.245163)",
        "(-0.280000, 1.515292, 0.245645)",
        "(-0.280000, 1.508751, 0.245501)",
        "(-0.280000, 1.502211, 0.244717)",
        "(-0.280000, 1.495747, 0.243297)",
        "(-0.280000, 1.489416, 0.241251)",
        "(-0.280000, 1.483286, 0.238605)",
        "(-0.280000, 1.477416, 0.235400)",
        "(-0.280000, 1.471841, 0.231676)",
        "(-0.280000, 1.466595, 0.227491)",
        "(-0.280000, 1.461693, 0.222906)",
        "(-0.280000, 1.457145, 0.217976)",
        "(-0.280000, 1.452996, 0.212702)",
        "(-0.280000, 1.449310, 0.207102)",
        "(-0.280000, 1.446141, 0.201206)",
        "(-0.280000, 1.443539, 0.195063)",
        "(-0.280000, 1.441536, 0.188718)",
        "(-0.280000, 1.440159, 0.182239)",
        "(-0.280000, 1.439421, 0.175699)",
        "(-0.280000, 1.439320, 0.169157)",
        "(-0.280000, 1.439846, 0.162689)",
        "(-0.280000, 1.440975, 0.156360)",
        "(-0.280000, 1.442671, 0.150238)",
        "(-0.280000, 1.444894, 0.144366)",
        "(-0.280000, 1.447593, 0.138796)",
        "(-0.280000, 1.450711, 0.133569)",
        "(-0.280000, 1.454195, 0.128704)",
        "(-0.280000, 1.457983, 0.124222)",
        "(-0.280000, 1.462017, 0.120131)",
        "(-0.280000, 1.466236, 0.116431)",
        "(-0.280000, 1.470596, 0.113107)",
        "(-0.280000, 1.475046, 0.110143)",
        "(-0.280000, 1.479543, 0.107517)",
        "(-0.280000, 1.484062, 0.105198)",
        "(-0.280000, 1.488573, 0.103156)",
        "(-0.280000, 1.493060, 0.101359)",
        "(-0.280000, 1.497511, 0.099776)",
        "(-0.280000, 1.501932, 0.098374)",
        "(-0.280000, 1.506325, 0.097128)",
        "(-0.280000, 1.510703, 0.096016)",
        "(-0.280000, 1.515077, 0.095022)",
        "(-0.280000, 1.519475, 0.094133)",
        "(-0.280000, 1.523916, 0.093348)",
        "(-0.280000, 1.528419, 0.092671)",
        "(-0.280000, 1.533013, 0.092112)",
        "(-0.280000, 1.537713, 0.091690)",
        "(-0.280000, 1.542535, 0.091428)",
        "(-0.280000, 1.547486, 0.091357)",
        "(-0.280000, 1.552578, 0.091509)",
        "(-0.280000, 1.557806, 0.091922)",
        "(-0.280000, 1.563155, 0.092635)",
        "(-0.280000, 1.568618, 0.093686)",
        "(-0.280000, 1.574165, 0.095113)",
        "(-0.280000, 1.579765, 0.096951)",
        "(-0.280000, 1.585375, 0.099229)",
        "(-0.280000, 1.590960, 0.101975)",
        "(-0.280000, 1.596468, 0.105208)",
        "(-0.280000, 1.601843, 0.108937)",
        "(-0.280000, 1.607041, 0.113172)",
        "(-0.280000, 1.612006, 0.117908)",
        "(-0.280000, 1.616686, 0.123135)",
        "(-0.280000, 1.621031, 0.128832)",
        "(-0.280000, 1.625002, 0.134986)",
        "(-0.280000, 1.628546, 0.141570)",
        "(-0.280000, 1.631613, 0.148552)",
        "(-0.280000, 1.634153, 0.155890)",
        "(-0.280000, 1.636118, 0.163552)",
        "(-0.280000, 1.637460, 0.171483)",
        "(-0.280000, 1.638136, 0.179617)",
        "(-0.280000, 1.638109, 0.187903)",
        "(-0.280000, 1.637349, 0.196264)",
        "(-0.280000, 1.634851, 0.204180)",
        "(-0.280000, 1.631189, 0.211621)",
        "(-0.280000, 1.627005, 0.218787)",
        "(-0.280000, 1.622321, 0.225638)",
        "(-0.280000, 1.617166, 0.232133)",
        "(-0.280000, 1.611557, 0.238249)",
        "(-0.280000, 1.605527, 0.243950)",
        "(-0.280000, 1.599106, 0.249208)",
        "(-0.280000, 1.592332, 0.253991)",
        "(-0.280000, 1.585230, 0.258284)",
        "(-0.280000, 1.577841, 0.262061)",
        "(-0.280000, 1.570207, 0.265299)",
        "(-0.280000, 1.562356, 0.267988)",
        "(-0.280000, 1.554334, 0.270112)",
        "(-0.280000, 1.546180, 0.271659)",
        "(-0.280000, 1.537944, 0.272621)",
        "(-0.280000, 1.529654, 0.272995)",
        "(-0.280000, 1.521358, 0.272777)",
        "(-0.280000, 1.513099, 0.271970)",
        "(-0.280000, 1.505011, 0.270157)",
        "(-0.280000, 1.497439, 0.266570)",
        "(-0.280000, 1.490274, 0.262438)",
        "(-0.280000, 1.483554, 0.257827)",
        "(-0.280000, 1.477293, 0.252793)",
        "(-0.280000, 1.471507, 0.247403)",
        "(-0.280000, 1.466199, 0.241719)",
        "(-0.280000, 1.461368, 0.235801)",
        "(-0.280000, 1.456995, 0.229690)",
        "(-0.280000, 1.453066, 0.223435)",
        "(-0.280000, 1.449561, 0.217079)",
        "(-0.280000, 1.446454, 0.210639)",
        "(-0.280000, 1.443724, 0.204143)",
        "(-0.280000, 1.441352, 0.197604)",
        "(-0.280000, 1.439324, 0.191035)",
        "(-0.280000, 1.437629, 0.184431)",
        "(-0.280000, 1.436267, 0.177796)",
        "(-0.280000, 1.435248, 0.171136)",
        "(-0.280000, 1.434588, 0.164444)",
        "(-0.280000, 1.434319, 0.157734)",
        "(-0.280000, 1.434479, 0.151023)",
        "(-0.280000, 1.435106, 0.144344)",
        "(-0.280000, 1.436209, 0.137723)",
        "(-0.280000, 1.437780, 0.131197)",
        "(-0.280000, 1.439811, 0.124799)",
        "(-0.280000, 1.442291, 0.118566)",
        "(-0.280000, 1.445210, 0.112522)",
        "(-0.280000, 1.448553, 0.106700)",
        "(-0.280000, 1.452298, 0.101135)",
        "(-0.280000, 1.456433, 0.095847)",
        "(-0.280000, 1.460933, 0.090867)",
        "(-0.280000, 1.465777, 0.086220)",
        "(-0.280000, 1.470935, 0.081932)",
        "(-0.280000, 1.476390, 0.078019)",
        "(-0.280000, 1.482109, 0.074505)",
        "(-0.280000, 1.488060, 0.071409)",
        "(-0.280000, 1.494220, 0.068742)",
        "(-0.280000, 1.500554, 0.066520)",
        "(-0.280000, 1.507031, 0.064755)",
        "(-0.280000, 1.513611, 0.063457)",
        "(-0.280000, 1.520273, 0.062629)",
        "(-0.280000, 1.526976, 0.062278)",
        "(-0.280000, 1.533683, 0.062404)",
        "(-0.280000, 1.540368, 0.063008)",
        "(-0.280000, 1.546994, 0.064086)",
        "(-0.280000, 1.553526, 0.065633)",
        "(-0.280000, 1.559926, 0.067639)",
        "(-0.280000, 1.566172, 0.070098)",
        "(-0.280000, 1.572228, 0.072995)",
        "(-0.280000, 1.578061, 0.076316)",
        "(-0.280000, 1.583640, 0.080041)",
        "(-0.280000, 1.588943, 0.084156)",
        "(-0.280000, 1.593940, 0.088639)",
        "(-0.280000, 1.598601, 0.093462)",
        "(-0.280000, 1.602911, 0.098608)",
        "(-0.280000, 1.606844, 0.104048)",
        "(-0.280000, 1.610379, 0.109755)",
        "(-0.280000, 1.613497, 0.115694)",
        "(-0.280000, 1.616186, 0.121844)",
        "(-0.280000, 1.618431, 0.128170)",
        "(-0.280000, 1.620219, 0.134635)",
        "(-0.280000, 1.621543, 0.141216)",
        "(-0.280000, 1.622395, 0.147875)",
        "(-0.280000, 1.622771, 0.154577)",
        "(-0.280000, 1.622669, 0.161284)",
        "(-0.280000, 1.622089, 0.167971)",
        "(-0.280000, 1.621035, 0.174601)",
        "(-0.280000, 1.619514, 0.181133)",
        "(-0.280000, 1.617529, 0.187546)",
        "(-0.280000, 1.615093, 0.193801)",
        "(-0.280000, 1.612218, 0.199867)",
        "(-0.280000, 1.608922, 0.205709)",
        "(-0.280000, 1.605214, 0.211305)",
        "(-0.280000, 1.601119, 0.216623)",
        "(-0.280000, 1.596654, 0.221636)",
        "(-0.280000, 1.591848, 0.226316)",
        "(-0.280000, 1.586718, 0.230644)",
        "(-0.280000, 1.581292, 0.234597)",
        "(-0.280000, 1.575603, 0.238150)",
        "(-0.280000, 1.569671, 0.241292)",
        "(-0.280000, 1.563531, 0.244004)",
        "(-0.280000, 1.557213, 0.246272)",
        "(-0.280000, 1.550754, 0.248083)",
        "(-0.280000, 1.544178, 0.249431)",
        "(-0.280000, 1.537523, 0.250308)",
        "(-0.280000, 1.530827, 0.250708)",
        "(-0.280000, 1.524115, 0.250631)",
        "(-0.280000, 1.517425, 0.250076)",
        "(-0.280000, 1.510792, 0.249046)",
        "(-0.280000, 1.504254, 0.247548)",
        "(-0.280000, 1.497834, 0.245587)",
        "(-0.280000, 1.491570, 0.243174)",
        "(-0.280000, 1.485498, 0.240324)",
        "(-0.280000, 1.479640, 0.237046)",
        "(-0.280000, 1.474030, 0.233360)",
        "(-0.280000, 1.468697, 0.229283)",
        "(-0.280000, 1.463671, 0.224841)",
        "(-0.280000, 1.458971, 0.220049)",
        "(-0.280000, 1.454624, 0.214934)",
        "(-0.280000, 1.450651, 0.209523)",
        "(-0.280000, 1.447077, 0.203847)",
        "(-0.280000, 1.443913, 0.197926)",
        "(-0.280000, 1.441179, 0.191796)",
        "(-0.280000, 1.438890, 0.185491)",
        "(-0.280000, 1.437053, 0.179034)",
        "(-0.280000, 1.435681, 0.172463)",
        "(-0.280000, 1.434780, 0.165811)",
        "(-0.280000, 1.434355, 0.159117)",
        "(-0.280000, 1.434408, 0.152405)",
        "(-0.280000, 1.434939, 0.145713)",
        "(-0.280000, 1.435943, 0.139081)",
        "(-0.280000, 1.437418, 0.132532)",
        "(-0.280000, 1.439355, 0.126105)",
        "(-0.280000, 1.441746, 0.119832)",
        "(-0.280000, 1.444574, 0.113750)",
        "(-0.280000, 1.447830, 0.107880)",
        "(-0.280000, 1.451496, 0.102257)",
        "(-0.280000, 1.455550, 0.096913)",
        "(-0.280000, 1.459977, 0.091867)",
        "(-0.280000, 1.464752, 0.087149)",
        "(-0.280000, 1.469851, 0.082783)",
        "(-0.280000, 1.475238, 0.078787)",
        "(-0.280000, 1.480877, 0.075139)",
        "(-0.280000, 1.486725, 0.071820)",
        "(-0.280000, 1.492759, 0.068812)",
        "(-0.280000, 1.498961, 0.066102)",
        "(-0.280000, 1.505335, 0.063680)",
        "(-0.280000, 1.511876, 0.061549)",
        "(-0.280000, 1.518582, 0.059719)",
        "(-0.280000, 1.525464, 0.058205)",
        "(-0.280000, 1.532517, 0.057032)",
        "(-0.280000, 1.539737, 0.056230)",
        "(-0.280000, 1.547107, 0.055836)",
        "(-0.280000, 1.554621, 0.055887)",
        "(-0.280000, 1.562248, 0.056423)",
        "(-0.280000, 1.569946, 0.057483)",
        "(-0.280000, 1.577685, 0.059104)",
        "(-0.280000, 1.585408, 0.061318)",
        "(-0.280000, 1.593055, 0.064153)",
        "(-0.280000, 1.600557, 0.067623)",
        "(-0.280000, 1.607852, 0.071743)",
        "(-0.280000, 1.614001, 0.077310)",
        "(-0.280000, 1.619418, 0.083589)",
        "(-0.280000, 1.624378, 0.090242)",
        "(-0.280000, 1.628852, 0.097231)",
        "(-0.280000, 1.632816, 0.104522)",
        "(-0.280000, 1.636250, 0.112070)",
        "(-0.280000, 1.639139, 0.119849)",
        "(-0.280000, 1.641468, 0.127815)",
        "(-0.280000, 1.643223, 0.135926)",
        "(-0.280000, 1.644396, 0.144134)",
        "(-0.280000, 1.644983, 0.152412)",
        "(-0.280000, 1.644978, 0.160711)",
        "(-0.280000, 1.644384, 0.168982)",
        "(-0.280000, 1.643201, 0.177196)",
        "(-0.280000, 1.641437, 0.185305)",
        "(-0.280000, 1.639100, 0.193268)",
        "(-0.280000, 1.636205, 0.201038)",
        "(-0.280000, 1.632761, 0.208589)",
        "(-0.280000, 1.628789, 0.215875)",
        "(-0.280000, 1.623765, 0.222476)",
        "(-0.280000, 1.617372, 0.227916)",
        "(-0.280000, 1.610616, 0.232715)",
        "(-0.280000, 1.603574, 0.236855)",
        "(-0.280000, 1.596326, 0.240327)",
        "(-0.280000, 1.588931, 0.243139)",
        "(-0.280000, 1.581466, 0.245296)",
        "(-0.280000, 1.573998, 0.246813)",
        "(-0.280000, 1.566575, 0.247712)",
        "(-0.280000, 1.559257, 0.248015)",
        "(-0.280000, 1.552092, 0.247749)",
        "(-0.280000, 1.545127, 0.246930)",
        "(-0.280000, 1.538389, 0.245546)",
        "(-0.280000, 1.531931, 0.243594)",
        "(-0.280000, 1.525805, 0.241084)",
        "(-0.280000, 1.520068, 0.238048)",
        "(-0.280000, 1.514764, 0.234523)",
        "(-0.280000, 1.509942, 0.230568)",
        "(-0.280000, 1.505642, 0.226253)",
        "(-0.280000, 1.501880, 0.221646)",
        "(-0.280000, 1.498673, 0.216831)",
        "(-0.280000, 1.496018, 0.211888)",
        "(-0.280000, 1.493900, 0.206902)",
        "(-0.280000, 1.492288, 0.201942)",
        "(-0.280000, 1.491141, 0.197080)",
        "(-0.280000, 1.490408, 0.192380)",
        "(-0.280000, 1.490027, 0.187882)",
        "(-0.280000, 1.489932, 0.183625)",
        "(-0.280000, 1.490055, 0.179632)",
        "(-0.280000, 1.490324, 0.175912)",
        "(-0.280000, 1.490672, 0.172454)",
        "(-0.280000, 1.491035, 0.169240)",
        "(-0.280000, 1.491357, 0.166242)",
        "(-0.280000, 1.491591, 0.163414)",
        "(-0.280000, 1.491703, 0.160706)",
        "(-0.280000, 1.491669, 0.158065)",
        "(-0.280000, 1.491479, 0.155432)",
        "(-0.280000, 1.491139, 0.152744)",
        "(-0.280000, 1.490665, 0.149946)",
        "(-0.280000, 1.490090, 0.146984)",
        "(-0.280000, 1.489457, 0.143815)",
        "(-0.280000, 1.488817, 0.140399)",
        "(-0.280000, 1.488234, 0.136712)",
        "(-0.280000, 1.487774, 0.132747)",
        "(-0.280000, 1.487507, 0.128498)",
        "(-0.280000, 1.487505, 0.123984)",
        "(-0.280000, 1.487838, 0.119235)",
        "(-0.280000, 1.488568, 0.114297)",
        "(-0.280000, 1.489754, 0.109218)",
        "(-0.280000, 1.491443, 0.104067)",
        "(-0.280000, 1.493667, 0.098921)",
        "(-0.280000, 1.496455, 0.093851)",
        "(-0.280000, 1.499812, 0.088942)",
        "(-0.280000, 1.503735, 0.084274)",
        "(-0.280000, 1.508201, 0.079928)",
        "(-0.280000, 1.513187, 0.075967)",
        "(-0.280000, 1.518649, 0.072453)",
        "(-0.280000, 1.524536, 0.069435)",
        "(-0.280000, 1.530806, 0.066942)",
        "(-0.280000, 1.537401, 0.064993)",
        "(-0.280000, 1.544277, 0.063585)",
        "(-0.280000, 1.551387, 0.062721)",
        "(-0.280000, 1.558692, 0.062458)",
        "(-0.280000, 1.566099, 0.062859)",
        "(-0.280000, 1.573539, 0.063969)",
        "(-0.280000, 1.580933, 0.065823)",
        "(-0.280000, 1.588165, 0.068427)",
        "(-0.280000, 1.595151, 0.071781)",
        "(-0.280000, 1.601808, 0.075871)",
        "(-0.280000, 1.608025, 0.080649)",
        "(-0.280000, 1.613731, 0.086071)",
        "(-0.280000, 1.618858, 0.092086)",
        "(-0.280000, 1.623326, 0.098602)",
        "(-0.280000, 1.627094, 0.105548)",
        "(-0.280000, 1.630125, 0.112847)",
        "(-0.280000, 1.632385, 0.120387)",
        "(-0.280000, 1.633869, 0.128099)",
        "(-0.280000, 1.634574, 0.135866)",
        "(-0.280000, 1.634517, 0.143613)",
        "(-0.280000, 1.633723, 0.151266)",
        "(-0.280000, 1.632231, 0.158726)",
        "(-0.280000, 1.630087, 0.165935)",
        "(-0.280000, 1.627342, 0.172845)",
        "(-0.280000, 1.624063, 0.179383)",
        "(-0.280000, 1.620313, 0.185524)",
        "(-0.280000, 1.616149, 0.191249)",
        "(-0.280000, 1.611653, 0.196524)",
        "(-0.280000, 1.606876, 0.201360)",
        "(-0.280000, 1.601894, 0.205748)",
        "(-0.280000, 1.596757, 0.209710)",
        "(-0.280000, 1.591506, 0.213274)",
        "(-0.280000, 1.586200, 0.216456)",
        "(-0.280000, 1.580866, 0.219296)",
        "(-0.280000, 1.575519, 0.221834)",
        "(-0.280000, 1.570193, 0.224099)",
        "(-0.280000, 1.564884, 0.226133)",
        "(-0.280000, 1.559582, 0.227973)",
        "(-0.280000, 1.554294, 0.229642)",
        "(-0.280000, 1.548993, 0.231166)",
        "(-0.280000, 1.543648, 0.232566)",
        "(-0.280000, 1.538248, 0.233843)",
        "(-0.280000, 1.532749, 0.235000)",
        "(-0.280000, 1.527138, 0.236022)",
        "(-0.280000, 1.521381, 0.236888)",
        "(-0.280000, 1.515446, 0.237568)",
        "(-0.280000, 1.509338, 0.238019)",
        "(-0.280000, 1.503043, 0.238191)",
        "(-0.280000, 1.496557, 0.238029)",
        "(-0.280000, 1.489919, 0.237473)",
        "(-0.280000, 1.483155, 0.236460)",
        "(-0.280000, 1.476307, 0.234925)",
        "(-0.280000, 1.469452, 0.232828)",
        "(-0.280000, 1.462597, 0.230174)",
        "(-0.280000, 1.455780, 0.226984)",
        "(-0.280000, 1.449014, 0.223254)",
        "(-0.280000, 1.442319, 0.218969)",
        "(-0.280000, 1.435755, 0.214129)",
        "(-0.280000, 1.429360, 0.208714)",
        "(-0.280000, 1.423186, 0.202701)",
        "(-0.280000, 1.418803, 0.195574)",
        "(-0.280000, 1.416302, 0.187668)",
        "(-0.280000, 1.414366, 0.179592)",
        "(-0.280000, 1.413013, 0.171411)",
        "(-0.280000, 1.412245, 0.163154)",
        "(-0.280000, 1.412067, 0.154851)",
        "(-0.280000, 1.412479, 0.146569)",
        "(-0.280000, 1.413481, 0.138324)",
        "(-0.280000, 1.415066, 0.130185)",
        "(-0.280000, 1.417225, 0.122179)",
        "(-0.280000, 1.419953, 0.114334)",
        "(-0.280000, 1.423228, 0.106716)",
        "(-0.280000, 1.427036, 0.099350)",
        "(-0.280000, 1.431365, 0.092263)",
        "(-0.280000, 1.436181, 0.085512)",
        "(-0.280000, 1.441465, 0.079121)",
        "(-0.280000, 1.447199, 0.073113)",
        "(-0.280000, 1.453336, 0.067537)",
        "(-0.280000, 1.459865, 0.062404)",
        "(-0.280000, 1.466733, 0.057756)",
        "(-0.280000, 1.473913, 0.053609)",
        "(-0.280000, 1.481382, 0.049978)",
        "(-0.280000, 1.489079, 0.046892)",
        "(-0.280000, 1.496976, 0.044361)",
        "(-0.280000, 1.505045, 0.042397)",
        "(-0.280000, 1.513222, 0.041013)",
        "(-0.280000, 1.521475, 0.040215)",
        "(-0.280000, 1.529778, 0.040006)",
        "(-0.280000, 1.538061, 0.040389)",
        "(-0.280000, 1.546297, 0.041359)",
        "(-0.280000, 1.554454, 0.042915)",
        "(-0.280000, 1.562469, 0.045046)",
        "(-0.280000, 1.570323, 0.047745)",
        "(-0.280000, 1.577339, 0.052302)",
        "(-0.280000, 1.583190, 0.058613)",
        "(-0.280000, 1.588454, 0.065149)",
        "(-0.280000, 1.593131, 0.071831)",
        "(-0.280000, 1.597243, 0.078619)",
        "(-0.280000, 1.600811, 0.085485)",
        "(-0.280000, 1.603833, 0.092379)",
        "(-0.280000, 1.606313, 0.099286)",
        "(-0.280000, 1.608244, 0.106201)",
        "(-0.280000, 1.609608, 0.113075)",
        "(-0.280000, 1.610456, 0.119872)",
        "(-0.280000, 1.610848, 0.126521)",
        "(-0.280000, 1.610850, 0.133000)",
        "(-0.280000, 1.610522, 0.139299)",
        "(-0.280000, 1.609922, 0.145394)",
        "(-0.280000, 1.609097, 0.151301)",
        "(-0.280000, 1.608088, 0.157044)",
        "(-0.280000, 1.606928, 0.162628)",
        "(-0.280000, 1.605637, 0.168089)",
        "(-0.280000, 1.604225, 0.173464)",
        "(-0.280000, 1.602697, 0.178764)",
        "(-0.280000, 1.601042, 0.184026)",
        "(-0.280000, 1.599241, 0.189280)",
        "(-0.280000, 1.597275, 0.194527)",
        "(-0.280000, 1.595107, 0.199792)",
        "(-0.280000, 1.592711, 0.205061)",
        "(-0.280000, 1.590046, 0.210335)",
        "(-0.280000, 1.587071, 0.215606)",
        "(-0.280000, 1.583759, 0.220832)",
        "(-0.280000, 1.580074, 0.225985)",
        "(-0.280000, 1.575980, 0.231031)",
        "(-0.280000, 1.571470, 0.235904)",
        "(-0.280000, 1.566526, 0.240553)",
        "(-0.280000, 1.561134, 0.244925)",
        "(-0.280000, 1.555317, 0.248940)",
        "(-0.280000, 1.549077, 0.252544)",
        "(-0.280000, 1.542459, 0.255660)",
        "(-0.280000, 1.535495, 0.258231)",
        "(-0.280000, 1.528225, 0.260199)",
        "(-0.280000, 1.520730, 0.261507)",
        "(-0.280000, 1.513071, 0.262112)",
        "(-0.280000, 1.505314, 0.261978)",
        "(-0.280000, 1.497566, 0.261082)",
        "(-0.280000, 1.489905, 0.259412)",
        "(-0.280000, 1.482411, 0.256963)",
        "(-0.280000, 1.475200, 0.253759)",
        "(-0.280000, 1.468349, 0.249822)",
        "(-0.280000, 1.461934, 0.245187)",
        "(-0.280000, 1.456056, 0.239922)",
        "(-0.280000, 1.450768, 0.234076)",
        "(-0.280000, 1.446144, 0.227743)",
        "(-0.280000, 1.442225, 0.220998)",
        "(-0.280000, 1.439039, 0.213921)",
        "(-0.280000, 1.436614, 0.206627)",
        "(-0.280000, 1.434945, 0.199201)",
        "(-0.280000, 1.434016, 0.191724)",
        "(-0.280000, 1.433798, 0.184309)",
        "(-0.280000, 1.434240, 0.177024)",
        "(-0.280000, 1.435281, 0.169927)",
        "(-0.280000, 1.436847, 0.163094)",
        "(-0.280000, 1.438903, 0.156542)",
        "(-0.280000, 1.441402, 0.150326)",
        "(-0.280000, 1.444302, 0.144462)",
        "(-0.280000, 1.447562, 0.138964)",
        "(-0.280000, 1.451119, 0.133863)",
        "(-0.280000, 1.454927, 0.129155)",
        "(-0.280000, 1.458942, 0.124834)",
        "(-0.280000, 1.463103, 0.120905)",
        "(-0.280000, 1.467373, 0.117345)",
        "(-0.280000, 1.471717, 0.114129)",
        "(-0.280000, 1.476089, 0.111240)",
        "(-0.280000, 1.480469, 0.108645)",
        "(-0.280000, 1.484843, 0.106309)",
        "(-0.280000, 1.489187, 0.104207)",
        "(-0.280000, 1.493508, 0.102302)",
        "(-0.280000, 1.497796, 0.100571)",
        "(-0.280000, 1.502064, 0.098985)",
        "(-0.280000, 1.506334, 0.097523)",
        "(-0.280000, 1.510610, 0.096174)",
        "(-0.280000, 1.514920, 0.094929)",
        "(-0.280000, 1.519292, 0.093784)",
        "(-0.280000, 1.523737, 0.092750)",
        "(-0.280000, 1.528280, 0.091839)",
        "(-0.280000, 1.532949, 0.091070)",
        "(-0.280000, 1.537742, 0.090473)",
        "(-0.280000, 1.542681, 0.090077)",
        "(-0.280000, 1.547754, 0.089922)",
        "(-0.280000, 1.552960, 0.090044)",
        "(-0.280000, 1.558292, 0.090486)",
        "(-0.280000, 1.563712, 0.091286)",
        "(-0.280000, 1.569195, 0.092483)",
        "(-0.280000, 1.574708, 0.094114)",
        "(-0.280000, 1.580187, 0.096202)",
        "(-0.280000, 1.585586, 0.098772)",
        "(-0.280000, 1.590851, 0.101843)",
        "(-0.280000, 1.595904, 0.105410)",
        "(-0.280000, 1.600687, 0.109470)",
        "(-0.280000, 1.605140, 0.114015)",
        "(-0.280000, 1.609186, 0.119004)",
        "(-0.280000, 1.612778, 0.124415)",
        "(-0.280000, 1.615852, 0.130184)",
        "(-0.280000, 1.618370, 0.136266)",
        "(-0.280000, 1.620300, 0.142607)",
        "(-0.280000, 1.621615, 0.149124)",
        "(-0.280000, 1.622310, 0.155759)",
        "(-0.280000, 1.622389, 0.162457)",
        "(-0.280000, 1.621872, 0.169137)",
        "(-0.280000, 1.620793, 0.175754)",
        "(-0.280000, 1.619195, 0.182279)",
        "(-0.280000, 1.617124, 0.188659)",
        "(-0.280000, 1.614555, 0.194863)",
        "(-0.280000, 1.611480, 0.200815)",
        "(-0.280000, 1.607893, 0.206460)",
        "(-0.280000, 1.603805, 0.211745)",
        "(-0.280000, 1.599257, 0.216595)",
        "(-0.280000, 1.594286, 0.220965)",
        "(-0.280000, 1.588937, 0.224817)",
        "(-0.280000, 1.583287, 0.228105)",
        "(-0.280000, 1.577394, 0.230812)",
        "(-0.280000, 1.571319, 0.232929)",
        "(-0.280000, 1.565150, 0.234449)",
        "(-0.280000, 1.558947, 0.235385)",
        "(-0.280000, 1.552764, 0.235760)",
        "(-0.280000, 1.546679, 0.235600)",
        "(-0.280000, 1.540727, 0.234944)",
        "(-0.280000, 1.534969, 0.233837)",
        "(-0.280000, 1.529431, 0.232325)",
        "(-0.280000, 1.524131, 0.230454)",
        "(-0.280000, 1.519101, 0.228283)",
        "(-0.280000, 1.514341, 0.225856)",
        "(-0.280000, 1.509843, 0.223217)",
        "(-0.280000, 1.505612, 0.220415)",
        "(-0.280000, 1.501626, 0.217484)",
        "(-0.280000, 1.497859, 0.214449)",
        "(-0.280000, 1.494299, 0.211343)",
        "(-0.280000, 1.490909, 0.208173)",
        "(-0.280000, 1.487674, 0.204955)",
        "(-0.280000, 1.484563, 0.201685)",
        "(-0.280000, 1.481549, 0.198353)",
        "(-0.280000, 1.478623, 0.194956)",
        "(-0.280000, 1.475766, 0.191471)",
        "(-0.280000, 1.472967, 0.187871)",
        "(-0.280000, 1.470232, 0.184142)",
        "(-0.280000, 1.467564, 0.180254)",
        "(-0.280000, 1.464973, 0.176175)",
        "(-0.280000, 1.462486, 0.171893)",
        "(-0.280000, 1.460127, 0.167382)",
        "(-0.280000, 1.457926, 0.162618)",
        "(-0.280000, 1.455927, 0.157605)",
        "(-0.280000, 1.454168, 0.152323)",
        "(-0.280000, 1.452697, 0.146792)",
        "(-0.280000, 1.451558, 0.141014)",
        "(-0.280000, 1.450796, 0.134998)",
        "(-0.280000, 1.450456, 0.128788)",
        "(-0.280000, 1.450577, 0.122407)",
        "(-0.280000, 1.451197, 0.115885)",
        "(-0.280000, 1.452344, 0.109284)",
        "(-0.280000, 1.454040, 0.102642)",
        "(-0.280000, 1.456307, 0.095996)",
        "(-0.280000, 1.459141, 0.089412)",
        "(-0.280000, 1.462527, 0.082888)",
        "(-0.280000, 1.466443, 0.076461)",
        "(-0.280000, 1.470890, 0.070143)",
        "(-0.280000, 1.475881, 0.063956)",
        "(-0.280000, 1.481409, 0.057959)",
        "(-0.280000, 1.487490, 0.052195)",
        "(-0.280000, 1.494142, 0.046714)",
        "(-0.280000, 1.501705, 0.043136)",
        "(-0.280000, 1.509837, 0.041514)",
        "(-0.280000, 1.518076, 0.040472)",
        "(-0.280000, 1.526356, 0.040021)",
        "(-0.280000, 1.534648, 0.040159)",
        "(-0.280000, 1.542920, 0.040889)",
        "(-0.280000, 1.551108, 0.042204)",
        "(-0.280000, 1.559193, 0.044101)",
        "(-0.280000, 1.567111, 0.046565)",
        "(-0.280000, 1.574833, 0.049586)",
        "(-0.280000, 1.582333, 0.053155)",
        "(-0.280000, 1.589548, 0.057242)",
        "(-0.280000, 1.596454, 0.061832)",
        "(-0.280000, 1.603026, 0.066910)",
        "(-0.280000, 1.609210, 0.072435)",
        "(-0.280000, 1.614985, 0.078385)",
        "(-0.280000, 1.620331, 0.084741)",
        "(-0.280000, 1.625203, 0.091451)",
        "(-0.280000, 1.629591, 0.098502)",
        "(-0.280000, 1.633461, 0.105836)",
        "(-0.280000, 1.636799, 0.113427)",
        "(-0.280000, 1.639593, 0.121248)",
        "(-0.280000, 1.641819, 0.129236)",
        "(-0.280000, 1.643472, 0.137362)",
        "(-0.280000, 1.644543, 0.145597)",
        "(-0.280000, 1.645025, 0.153876)",
        "(-0.280000, 1.644917, 0.162167)",
        "(-0.280000, 1.644217, 0.170443)",
        "(-0.280000, 1.642932, 0.178635)",
        "(-0.280000, 1.641068, 0.186715)",
        "(-0.280000, 1.638630, 0.194654)",
        "(-0.280000, 1.635637, 0.202387)",
        "(-0.280000, 1.632095, 0.209899)",
        "(-0.280000, 1.626799, 0.216376)",
        "(-0.280000, 1.619887, 0.221502)",
        "(-0.280000, 1.612815, 0.226021)",
        "(-0.280000, 1.605662, 0.229940)",
        "(-0.280000, 1.598465, 0.233286)",
        "(-0.280000, 1.591250, 0.236083)",
        "(-0.280000, 1.584068, 0.238333)",
        "(-0.280000, 1.576930, 0.240044)",
        "(-0.280000, 1.569846, 0.241207)",
        "(-0.280000, 1.562858, 0.241796)",
        "(-0.280000, 1.555975, 0.241786)",
        "(-0.280000, 1.549262, 0.241163)",
        "(-0.280000, 1.542763, 0.239930)",
        "(-0.280000, 1.536526, 0.238098)",
        "(-0.280000, 1.530629, 0.235706)",
        "(-0.280000, 1.525118, 0.232796)",
        "(-0.280000, 1.520035, 0.229422)",
        "(-0.280000, 1.515432, 0.225662)",
        "(-0.280000, 1.511331, 0.221588)",
        "(-0.280000, 1.507739, 0.217272)",
        "(-0.280000, 1.504668, 0.212809)",
        "(-0.280000, 1.502099, 0.208275)",
        "(-0.280000, 1.500002, 0.203737)",
        "(-0.280000, 1.498344, 0.199277)",
        "(-0.280000, 1.497072, 0.194943)",
        "(-0.280000, 1.496130, 0.190794)",
        "(-0.280000, 1.495453, 0.186860)",
        "(-0.280000, 1.494972, 0.183156)",
        "(-0.280000, 1.494623, 0.179700)",
        "(-0.280000, 1.494336, 0.176481)",
        "(-0.280000, 1.494053, 0.173475)",
        "(-0.280000, 1.493718, 0.170658)",
        "(-0.280000, 1.493286, 0.167986)",
        "(-0.280000, 1.492725, 0.165402)",
        "(-0.280000, 1.492013, 0.162861)",
        "(-0.280000, 1.491142, 0.160293)",
        "(-0.280000, 1.490120, 0.157647)",
        "(-0.280000, 1.488966, 0.154862)",
        "(-0.280000, 1.487710, 0.151879)",
        "(-0.280000, 1.486402, 0.148662)",
        "(-0.280000, 1.485094, 0.145169)",
        "(-0.280000, 1.483849, 0.141370)",
        "(-0.280000, 1.482740, 0.137263)",
        "(-0.280000, 1.481837, 0.132843)",
        "(-0.280000, 1.481214, 0.128120)",
        "(-0.280000, 1.480943, 0.123136)",
        "(-0.280000, 1.481090, 0.117927)",
        "(-0.280000, 1.481716, 0.112538)",
        "(-0.280000, 1.482868, 0.107051)",
        "(-0.280000, 1.484588, 0.101522)",
        "(-0.280000, 1.486895, 0.096046)",
        "(-0.280000, 1.489804, 0.090693)",
        "(-0.280000, 1.493317, 0.085534)",
        "(-0.280000, 1.497408, 0.080660)",
        "(-0.280000, 1.502055, 0.076129)",
        "(-0.280000, 1.507228, 0.071990)",
        "(-0.280000, 1.512869, 0.068298)",
        "(-0.280000, 1.518937, 0.065072)",
        "(-0.280000, 1.525398, 0.062317)",
        "(-0.280000, 1.532192, 0.060033)",
        "(-0.280000, 1.539311, 0.058201)",
        "(-0.280000, 1.546711, 0.056828)",
        "(-0.280000, 1.554384, 0.055924)",
        "(-0.280000, 1.562323, 0.055511)",
        "(-0.280000, 1.570477, 0.055626)",
        "(-0.280000, 1.578829, 0.056308)",
        "(-0.280000, 1.587350, 0.057604)",
        "(-0.280000, 1.595062, 0.060849)",
        "(-0.280000, 1.601697, 0.065822)",
        "(-0.280000, 1.607971, 0.071264)",
        "(-0.280000, 1.613833, 0.077129)",
        "(-0.280000, 1.619263, 0.083396)",
        "(-0.280000, 1.624241, 0.090044)",
        "(-0.280000, 1.628726, 0.097019)",
        "(-0.280000, 1.632709, 0.104307)",
        "(-0.280000, 1.636158, 0.111848)",
        "(-0.280000, 1.639061, 0.119615)",
        "(-0.280000, 1.641408, 0.127581)",
        "(-0.280000, 1.643179, 0.135682)",
        "(-0.280000, 1.644370, 0.143889)",
        "(-0.280000, 1.644974, 0.152172)",
        "(-0.280000, 1.644987, 0.160464)",
        "(-0.280000, 1.644410, 0.168736)",
        "(-0.280000, 1.643244, 0.176959)",
        "(-0.280000, 1.641498, 0.185066)",
        "(-0.280000, 1.639176, 0.193039)",
        "(-0.280000, 1.636297, 0.200816)",
        "(-0.280000, 1.632871, 0.208368)",
        "(-0.280000, 1.628911, 0.215668)",
        "(-0.280000, 1.624448, 0.222656)",
        "(-0.280000, 1.619499, 0.229310)",
        "(-0.280000, 1.614081, 0.235604)",
        "(-0.280000, 1.608237, 0.241488)",
        "(-0.280000, 1.601990, 0.246940)",
        "(-0.280000, 1.595360, 0.251942)",
        "(-0.280000, 1.588402, 0.256453)",
        "(-0.280000, 1.581140, 0.260457)",
        "(-0.280000, 1.573600, 0.263939)",
        "(-0.280000, 1.565843, 0.266871)",
        "(-0.280000, 1.557886, 0.269247)",
        "(-0.280000, 1.549527, 0.269625)",
        "(-0.280000, 1.541097, 0.267898)",
        "(-0.280000, 1.533012, 0.265647)",
        "(-0.280000, 1.525320, 0.262935)",
        "(-0.280000, 1.518025, 0.259809)",
        "(-0.280000, 1.511128, 0.256302)",
        "(-0.280000, 1.504659, 0.252454)",
        "(-0.280000, 1.498621, 0.248281)",
        "(-0.280000, 1.493027, 0.243782)",
        "(-0.280000, 1.487921, 0.238978)",
        "(-0.280000, 1.483305, 0.233895)",
        "(-0.280000, 1.479203, 0.228598)",
        "(-0.280000, 1.475607, 0.223133)",
        "(-0.280000, 1.472508, 0.217542)",
        "(-0.280000, 1.469902, 0.211896)",
        "(-0.280000, 1.467763, 0.206231)",
        "(-0.280000, 1.466062, 0.200583)",
        "(-0.280000, 1.464773, 0.195007)",
        "(-0.280000, 1.463857, 0.189524)",
        "(-0.280000, 1.463276, 0.184150)",
        "(-0.280000, 1.462991, 0.178918)",
        "(-0.280000, 1.462964, 0.173827)",
        "(-0.280000, 1.463158, 0.168872)",
        "(-0.280000, 1.463538, 0.164061)",
        "(-0.280000, 1.464077, 0.159369)",
        "(-0.280000, 1.464748, 0.154795)",
        "(-0.280000, 1.465536, 0.150310)",
        "(-0.280000, 1.466431, 0.145886)",
        "(-0.280000, 1.467427, 0.141514)",
        "(-0.280000, 1.468529, 0.137166)",
        "(-0.280000, 1.469749, 0.132814)",
        "(-0.280000, 1.471102, 0.128456)",
        "(-0.280000, 1.472611, 0.124074)",
        "(-0.280000, 1.474306, 0.119656)",
        "(-0.280000, 1.476211, 0.115218)",
        "(-0.280000, 1.478365, 0.110756)",
        "(-0.280000, 1.480793, 0.106299)",
        "(-0.280000, 1.483528, 0.101868)",
        "(-0.280000, 1.486604, 0.097489)",
        "(-0.280000, 1.490032, 0.093216)",
        "(-0.280000, 1.493834, 0.089089)",
        "(-0.280000, 1.498026, 0.085154)",
        "(-0.280000, 1.502596, 0.081481)",
        "(-0.280000, 1.507542, 0.078120)",
        "(-0.280000, 1.512852, 0.075126)",
        "(-0.280000, 1.518482, 0.072567)",
        "(-0.280000, 1.524402, 0.070490)",
        "(-0.280000, 1.530574, 0.068943)",
        "(-0.280000, 1.536924, 0.067971)",
        "(-0.280000, 1.543408, 0.067605)",
        "(-0.280000, 1.549940, 0.067866)",
        "(-0.280000, 1.556460, 0.068765)",
        "(-0.280000, 1.562908, 0.070302)",
        "(-0.280000, 1.569197, 0.072459)",
        "(-0.280000, 1.575274, 0.075211)",
        "(-0.280000, 1.581095, 0.078526)",
        "(-0.280000, 1.586599, 0.082346)",
        "(-0.280000, 1.591765, 0.086620)",
        "(-0.280000, 1.596589, 0.091295)",
        "(-0.280000, 1.601062, 0.096294)",
        "(-0.280000, 1.605213, 0.101579)",
        "(-0.280000, 1.609050, 0.107095)",
        "(-0.280000, 1.612596, 0.112824)",
        "(-0.280000, 1.615867, 0.118761)",
        "(-0.280000, 1.618859, 0.124882)",
        "(-0.280000, 1.621578, 0.131196)",
        "(-0.280000, 1.624018, 0.137716)",
        "(-0.280000, 1.626154, 0.144425)",
        "(-0.280000, 1.627967, 0.151336)",
        "(-0.280000, 1.629427, 0.158458)",
        "(-0.280000, 1.630494, 0.165761)",
        "(-0.280000, 1.631131, 0.173242)",
        "(-0.280000, 1.631295, 0.180892)",
        "(-0.280000, 1.630945, 0.188655)",
        "(-0.280000, 1.630038, 0.196516)",
        "(-0.280000, 1.628540, 0.204403)",
        "(-0.280000, 1.626420, 0.212272)",
        "(-0.280000, 1.623647, 0.220071)",
        "(-0.280000, 1.620214, 0.227707)",
        "(-0.280000, 1.615237, 0.234335)",
        "(-0.280000, 1.609472, 0.240313)",
        "(-0.280000, 1.603305, 0.245856)",
        "(-0.280000, 1.596759, 0.250947)",
        "(-0.280000, 1.589857, 0.255566)",
        "(-0.280000, 1.582655, 0.259676)",
        "(-0.280000, 1.575167, 0.263268)",
        "(-0.280000, 1.567454, 0.266314)",
        "(-0.280000, 1.559544, 0.268802)",
        "(-0.280000, 1.551465, 0.270725)",
        "(-0.280000, 1.543281, 0.272065)",
        "(-0.280000, 1.535024, 0.272820)",
        "(-0.280000, 1.526720, 0.272985)",
        "(-0.280000, 1.518439, 0.272560)",
        "(-0.280000, 1.510209, 0.271546)",
        "(-0.280000, 1.502059, 0.269947)",
        "(-0.280000, 1.494056, 0.267775)",
        "(-0.280000, 1.486228, 0.265039)",
        "(-0.280000, 1.478603, 0.261747)",
        "(-0.280000, 1.471570, 0.257349)",
        "(-0.280000, 1.465563, 0.251476)",
        "(-0.280000, 1.460171, 0.245193)",
        "(-0.280000, 1.455407, 0.238564)",
        "(-0.280000, 1.451279, 0.231653)",
        "(-0.280000, 1.447806, 0.224553)",
        "(-0.280000, 1.444976, 0.217322)",
        "(-0.280000, 1.442779, 0.210013)",
        "(-0.280000, 1.441206, 0.202709)",
        "(-0.280000, 1.440234, 0.195455)",
        "(-0.280000, 1.439843, 0.188290)",
        "(-0.280000, 1.440021, 0.181279)",
        "(-0.280000, 1.440783, 0.174438)",
        "(-0.280000, 1.442136, 0.167834)",
        "(-0.280000, 1.444072, 0.161508)",
        "(-0.280000, 1.446574, 0.155509)",
        "(-0.280000, 1.449597, 0.149909)",
        "(-0.280000, 1.453091, 0.144749)",
        "(-0.280000, 1.457000, 0.140064)",
        "(-0.280000, 1.461240, 0.135900)",
        "(-0.280000, 1.465738, 0.132268)",
        "(-0.280000, 1.470421, 0.129169)",
        "(-0.280000, 1.475192, 0.126604)",
        "(-0.280000, 1.479980, 0.124546)",
        "(-0.280000, 1.484720, 0.122957)",
        "(-0.280000, 1.489334, 0.121797)",
        "(-0.280000, 1.493781, 0.121005)",
        "(-0.280000, 1.498008, 0.120522)",
        "(-0.280000, 1.501993, 0.120279)",
        "(-0.280000, 1.505727, 0.120206)",
        "(-0.280000, 1.509200, 0.120236)",
        "(-0.280000, 1.512431, 0.120304)",
        "(-0.280000, 1.515451, 0.120350)",
        "(-0.280000, 1.518287, 0.120324)",
        "(-0.280000, 1.520991, 0.120188)",
        "(-0.280000, 1.523620, 0.119912)",
        "(-0.280000, 1.526224, 0.119482)",
        "(-0.280000, 1.528872, 0.118897)",
        "(-0.280000, 1.531613, 0.118170)",
        "(-0.280000, 1.534508, 0.117327)",
        "(-0.280000, 1.537610, 0.116405)",
        "(-0.280000, 1.540951, 0.115456)",
        "(-0.280000, 1.544566, 0.114538)",
        "(-0.280000, 1.548478, 0.113715)",
        "(-0.280000, 1.552682, 0.113061)",
        "(-0.280000, 1.557173, 0.112647)",
        "(-0.280000, 1.561937, 0.112543)",
        "(-0.280000, 1.566921, 0.112818)",
        "(-0.280000, 1.572083, 0.113534)",
        "(-0.280000, 1.577371, 0.114744)",
        "(-0.280000, 1.582699, 0.116489)",
        "(-0.280000, 1.588007, 0.118802)",
        "(-0.280000, 1.593198, 0.121694)",
        "(-0.280000, 1.598202, 0.125170)",
        "(-0.280000, 1.602945, 0.129226)",
        "(-0.280000, 1.607343, 0.133825)",
        "(-0.280000, 1.611340, 0.138939)",
        "(-0.280000, 1.614888, 0.144534)",
        "(-0.280000, 1.617942, 0.150544)",
        "(-0.280000, 1.620486, 0.156929)",
        "(-0.280000, 1.622518, 0.163652)",
        "(-0.280000, 1.624038, 0.170654)",
        "(-0.280000, 1.625025, 0.177917)",
        "(-0.280000, 1.625443, 0.185377)",
        "(-0.280000, 1.625261, 0.192995)",
        "(-0.280000, 1.624447, 0.200729)",
        "(-0.280000, 1.622979, 0.208496)",
        "(-0.280000, 1.620834, 0.216241)",
        "(-0.280000, 1.617992, 0.223907)",
        "(-0.280000, 1.614457, 0.231394)",
        "(-0.280000, 1.610228, 0.238638)",
        "(-0.280000, 1.604604, 0.244753)",
        "(-0.280000, 1.598134, 0.249939)",
        "(-0.280000, 1.591311, 0.254652)",
        "(-0.280000, 1.584159, 0.258874)",
        "(-0.280000, 1.576736, 0.262570)",
        "(-0.280000, 1.569057, 0.265733)",
        "(-0.280000, 1.561184, 0.268337)",
        "(-0.280000, 1.553146, 0.270375)",
        "(-0.280000, 1.544971, 0.271837)",
        "(-0.280000, 1.536725, 0.272713)",
        "(-0.280000, 1.528437, 0.273000)",
        "(-0.280000, 1.520138, 0.272695)",
        "(-0.280000, 1.511894, 0.271802)",
        "(-0.280000, 1.503734, 0.270325)",
        "(-0.280000, 1.495688, 0.268267)",
        "(-0.280000, 1.487821, 0.265646)",
        "(-0.280000, 1.480148, 0.262467)",
        "(-0.280000, 1.472733, 0.258755)",
        "(-0.280000, 1.465601, 0.254525)",
        "(-0.280000, 1.459036, 0.249446)",
        "(-0.280000, 1.453702, 0.242992)",
        "(-0.280000, 1.448969, 0.236216)",
        "(-0.280000, 1.444832, 0.229180)",
        "(-0.280000, 1.441299, 0.221972)",
        "(-0.280000, 1.438346, 0.214643)",
        "(-0.280000, 1.435947, 0.207239)",
        "(-0.280000, 1.434082, 0.199831)",
        "(-0.280000, 1.432713, 0.192448)",
        "(-0.280000, 1.431806, 0.185111)",
        "(-0.280000, 1.431327, 0.177868)",
        "(-0.280000, 1.431244, 0.170713)",
        "(-0.280000, 1.431526, 0.163678)",
        "(-0.280000, 1.432150, 0.156755)",
        "(-0.280000, 1.433100, 0.149936)",
        "(-0.280000, 1.434365, 0.143241)",
        "(-0.280000, 1.435943, 0.136660)",
        "(-0.280000, 1.437847, 0.130186)",
        "(-0.280000, 1.440085, 0.123851)",
        "(-0.280000, 1.442684, 0.117664)",
        "(-0.280000, 1.445677, 0.111649)",
        "(-0.280000, 1.449077, 0.105867)",
        "(-0.280000, 1.452886, 0.100334)",
        "(-0.280000, 1.457073, 0.095094)",
        "(-0.280000, 1.461622, 0.090164)",
        "(-0.280000, 1.466518, 0.085564)",
        "(-0.280000, 1.471721, 0.081331)",
        "(-0.280000, 1.477212, 0.077479)",
        "(-0.280000, 1.482973, 0.074022)",
        "(-0.280000, 1.488955, 0.070988)",
        "(-0.280000, 1.495138, 0.068388)",
        "(-0.280000, 1.501500, 0.066231)",
        "(-0.280000, 1.507990, 0.064536)",
        "(-0.280000, 1.514584, 0.063306)",
        "(-0.280000, 1.521259, 0.062547)",
        "(-0.280000, 1.527960, 0.062266)",
        "(-0.280000, 1.534675, 0.062463)",
        "(-0.280000, 1.541349, 0.063137)",
        "(-0.280000, 1.547958, 0.064284)",
        "(-0.280000, 1.554478, 0.065900)",
        "(-0.280000, 1.560857, 0.067974)",
        "(-0.280000, 1.567073, 0.070496)",
        "(-0.280000, 1.573102, 0.073458)",
        "(-0.280000, 1.578896, 0.076838)",
        "(-0.280000, 1.584435, 0.080620)",
        "(-0.280000, 1.589699, 0.084794)",
        "(-0.280000, 1.594645, 0.089325)",
        "(-0.280000, 1.599263, 0.094204)",
        "(-0.280000, 1.603515, 0.099392)",
        "(-0.280000, 1.607387, 0.104869)",
        "(-0.280000, 1.610865, 0.110616)",
        "(-0.280000, 1.613921, 0.116588)",
        "(-0.280000, 1.616544, 0.122761)",
        "(-0.280000, 1.618724, 0.129115)",
        "(-0.280000, 1.620443, 0.135599)",
        "(-0.280000, 1.621697, 0.142188)",
        "(-0.280000, 1.622480, 0.148860)",
        "(-0.280000, 1.622785, 0.155561)",
        "(-0.280000, 1.622614, 0.162266)",
        "(-0.280000, 1.621964, 0.168953)",
        "(-0.280000, 1.620841, 0.175566)",
        "(-0.280000, 1.619249, 0.182092)",
        "(-0.280000, 1.617198, 0.188478)",
        "(-0.280000, 1.614699, 0.194703)",
        "(-0.280000, 1.611758, 0.200743)",
        "(-0.280000, 1.608400, 0.206550)",
        "(-0.280000, 1.604638, 0.212103)",
        "(-0.280000, 1.600483, 0.217382)",
        "(-0.280000, 1.595970, 0.222344)",
        "(-0.280000, 1.591116, 0.226973)",
        "(-0.280000, 1.585936, 0.231251)",
        "(-0.280000, 1.580474, 0.235143)",
        "(-0.280000, 1.574739, 0.238642)",
        "(-0.280000, 1.568779, 0.241719)",
        "(-0.280000, 1.562615, 0.244365)",
        "(-0.280000, 1.556269, 0.246568)",
        "(-0.280000, 1.549792, 0.248311)",
        "(-0.280000, 1.543207, 0.249589)",
        "(-0.280000, 1.536538, 0.250397)",
        "(-0.280000, 1.529838, 0.250727)",
        "(-0.280000, 1.523132, 0.250579)",
        "(-0.280000, 1.516444, 0.249954)",
        "(-0.280000, 1.509827, 0.248856)",
        "(-0.280000, 1.503304, 0.247289)",
        "(-0.280000, 1.496901, 0.245260)",
        "(-0.280000, 1.490667, 0.242783)",
        "(-0.280000, 1.484616, 0.239865)",
        "(-0.280000, 1.478797, 0.236528)",
        "(-0.280000, 1.473231, 0.232786)",
        "(-0.280000, 1.467936, 0.228651)",
        "(-0.280000, 1.462958, 0.224156)",
        "(-0.280000, 1.458311, 0.219318)",
        "(-0.280000, 1.454014, 0.214154)",
        "(-0.280000, 1.450102, 0.208706)",
        "(-0.280000, 1.446587, 0.202993)",
        "(-0.280000, 1.443483, 0.197035)",
        "(-0.280000, 1.440815, 0.190881)",
        "(-0.280000, 1.438589, 0.184543)",
        "(-0.280000, 1.436822, 0.178072)",
        "(-0.280000, 1.435519, 0.171492)",
        "(-0.280000, 1.434688, 0.164826)",
        "(-0.280000, 1.434333, 0.158128)",
        "(-0.280000, 1.434456, 0.151422)",
        "(-0.280000, 1.435057, 0.144731)",
        "(-0.280000, 1.436131, 0.138110)",
        "(-0.280000, 1.437673, 0.131582)",
        "(-0.280000, 1.439680, 0.125171)",
        "(-0.280000, 1.442133, 0.118928)",
        "(-0.280000, 1.445025, 0.112876)",
        "(-0.280000, 1.448345, 0.107036)",
        "(-0.280000, 1.452067, 0.101455)",
        "(-0.280000, 1.456183, 0.096146)",
        "(-0.280000, 1.460659, 0.091151)",
        "(-0.280000, 1.465480, 0.086486)",
        "(-0.280000, 1.470628, 0.082171)",
        "(-0.280000, 1.476062, 0.078238)",
        "(-0.280000, 1.481762, 0.074703)",
        "(-0.280000, 1.487708, 0.071577)",
        "(-0.280000, 1.493853, 0.068887)",
        "(-0.280000, 1.500173, 0.066640)",
        "(-0.280000, 1.506647, 0.064846)",
        "(-0.280000, 1.513223, 0.063529)",
        "(-0.280000, 1.519891, 0.062730)",
        "(-0.280000, 1.526586, 0.062497)",
        "(-0.280000, 1.533265, 0.062860)",
        "(-0.280000, 1.539875, 0.063836)",
        "(-0.280000, 1.546330, 0.065427)",
        "(-0.280000, 1.552575, 0.067621)",
        "(-0.280000, 1.558553, 0.070399)",
        "(-0.280000, 1.564186, 0.073715)",
        "(-0.280000, 1.569432, 0.077527)",
        "(-0.280000, 1.574253, 0.081787)",
        "(-0.280000, 1.578598, 0.086422)",
        "(-0.280000, 1.582453, 0.091372)",
        "(-0.280000, 1.585807, 0.096580)",
        "(-0.280000, 1.588647, 0.101963)",
        "(-0.280000, 1.590990, 0.107474)",
        "(-0.280000, 1.592844, 0.113037)",
        "(-0.280000, 1.594237, 0.118606)",
        "(-0.280000, 1.595202, 0.124143)",
        "(-0.280000, 1.595771, 0.129592)",
        "(-0.280000, 1.595986, 0.134930)",
        "(-0.280000, 1.595888, 0.140145)",
        "(-0.280000, 1.595517, 0.145206)",
        "(-0.280000, 1.594913, 0.150117)",
        "(-0.280000, 1.594112, 0.154887)",
        "(-0.280000, 1.593147, 0.159512)",
        "(-0.280000, 1.592043, 0.164020)",
        "(-0.280000, 1.590821, 0.168417)",
        "(-0.280000, 1.589494, 0.172730)",
        "(-0.280000, 1.588064, 0.176989)",
        "(-0.280000, 1.586535, 0.181204)",
        "(-0.280000, 1.584895, 0.185402)",
        "(-0.280000, 1.583127, 0.189606)",
        "(-0.280000, 1.581216, 0.193816)",
        "(-0.280000, 1.579132, 0.198046)",
        "(-0.280000, 1.576844, 0.202303)",
        "(-0.280000, 1.574329, 0.206568)",
        "(-0.280000, 1.571550, 0.210833)",
        "(-0.280000, 1.568475, 0.215085)",
        "(-0.280000, 1.565082, 0.219283)",
        "(-0.280000, 1.561339, 0.223403)",
        "(-0.280000, 1.557236, 0.227394)",
        "(-0.280000, 1.552756, 0.231217)",
        "(-0.280000, 1.547884, 0.234827)",
        "(-0.280000, 1.542636, 0.238164)",
        "(-0.280000, 1.537013, 0.241183)",
        "(-0.280000, 1.531023, 0.243836)",
        "(-0.280000, 1.524706, 0.246069)",
        "(-0.280000, 1.518084, 0.247842)",
        "(-0.280000, 1.511180, 0.249120)",
        "(-0.280000, 1.504056, 0.249857)",
        "(-0.280000, 1.496747, 0.249990)",
        "(-0.280000, 1.489348, 0.249457)",
        "(-0.280000, 1.481929, 0.248215)",
        "(-0.280000, 1.474569, 0.246230)",
        "(-0.280000, 1.467385, 0.243497)",
        "(-0.280000, 1.460459, 0.240019)",
        "(-0.280000, 1.453877, 0.235811)",
        "(-0.280000, 1.447746, 0.230923)",
        "(-0.280000, 1.442138, 0.225400)",
        "(-0.280000, 1.437119, 0.219295)",
        "(-0.280000, 1.432767, 0.212700)",
        "(-0.280000, 1.429124, 0.205689)",
        "(-0.280000, 1.426223, 0.198336)",
        "(-0.280000, 1.424097, 0.190757)",
        "(-0.280000, 1.422751, 0.183021)",
        "(-0.280000, 1.422184, 0.175242)",
        "(-0.280000, 1.422379, 0.167498)",
        "(-0.280000, 1.423310, 0.159859)",
        "(-0.280000, 1.424935, 0.152427)",
        "(-0.280000, 1.427206, 0.145257)",
        "(-0.280000, 1.430074, 0.138398)",
        "(-0.280000, 1.433469, 0.131919)",
        "(-0.280000, 1.437328, 0.125846)",
        "(-0.280000, 1.441593, 0.120196)",
        "(-0.280000, 1.446182, 0.115002)",
        "(-0.280000, 1.451045, 0.110252)",
        "(-0.280000, 1.456104, 0.105953)",
        "(-0.280000, 1.461311, 0.102083)",
        "(-0.280000, 1.466625, 0.098614)",
        "(-0.280000, 1.471986, 0.095527)",
        "(-0.280000, 1.477371, 0.092782)",
        "(-0.280000, 1.482761, 0.090340)",
        "(-0.280000, 1.488127, 0.088169)",
        "(-0.280000, 1.493472, 0.086230)",
        "(-0.280000, 1.498805, 0.084486)",
        "(-0.280000, 1.504122, 0.082911)",
        "(-0.280000, 1.509450, 0.081481)",
        "(-0.280000, 1.514819, 0.080177)",
        "(-0.280000, 1.520240, 0.078996)",
        "(-0.280000, 1.525759, 0.077937)",
        "(-0.280000, 1.531388, 0.077016)",
        "(-0.280000, 1.537160, 0.076252)",
        "(-0.280000, 1.543105, 0.075678)",
        "(-0.280000, 1.549220, 0.075336)",
        "(-0.280000, 1.555517, 0.075276)",
        "(-0.280000, 1.562000, 0.075553)",
        "(-0.280000, 1.568627, 0.076228)",
        "(-0.280000, 1.575371, 0.077361)",
        "(-0.280000, 1.582191, 0.079018)",
        "(-0.280000, 1.589007, 0.081237)",
        "(-0.280000, 1.595814, 0.084012)",
        "(-0.280000, 1.602573, 0.087323)",
        "(-0.280000, 1.609271, 0.091173)",
        "(-0.280000, 1.615889, 0.095577)",
        "(-0.280000, 1.622366, 0.100533)",
        "(-0.280000, 1.628664, 0.106061)",
        "(-0.280000, 1.634730, 0.112183)",
        "(-0.280000, 1.638985, 0.119387)",
        "(-0.280000, 1.641345, 0.127336)",
        "(-0.280000, 1.643136, 0.135446)",
        "(-0.280000, 1.644344, 0.143650)",
        "(-0.280000, 1.644964, 0.151919)",
        "(-0.280000, 1.644995, 0.160224)",
        "(-0.280000, 1.644435, 0.168497)",
        "(-0.280000, 1.643286, 0.176722)",
        "(-0.280000, 1.641557, 0.184832)",
        "(-0.280000, 1.639255, 0.192799)",
        "(-0.280000, 1.636388, 0.200593)",
        "(-0.280000, 1.632978, 0.208152)",
        "(-0.280000, 1.629039, 0.215449)",
        "(-0.280000, 1.624584, 0.222458)",
        "(-0.280000, 1.619649, 0.229122)",
        "(-0.280000, 1.614253, 0.235418)",
        "(-0.280000, 1.608413, 0.241323)",
        "(-0.280000, 1.602176, 0.246789)",
        "(-0.280000, 1.595557, 0.251804)",
        "(-0.280000, 1.588608, 0.256329)",
        "(-0.280000, 1.581354, 0.260348)",
        "(-0.280000, 1.573822, 0.263845)",
        "(-0.280000, 1.566071, 0.266794)",
        "(-0.280000, 1.558131, 0.269183)",
        "(-0.280000, 1.550028, 0.271004)",
        "(-0.280000, 1.541828, 0.272241)",
        "(-0.280000, 1.533562, 0.272892)",
        "(-0.280000, 1.525257, 0.272953)",
        "(-0.280000, 1.516981, 0.272423)",
        "(-0.280000, 1.508765, 0.271307)",
        "(-0.280000, 1.500636, 0.269605)",
        "(-0.280000, 1.492661, 0.267332)",
        "(-0.280000, 1.484856, 0.264494)",
        "(-0.280000, 1.477922, 0.259812)",
        "(-0.280000, 1.472185, 0.253398)",
        "(-0.280000, 1.467037, 0.246769)",
        "(-0.280000, 1.462481, 0.240005)",
        "(-0.280000, 1.458490, 0.233145)",
        "(-0.280000, 1.455045, 0.226216)",
        "(-0.280000, 1.452147, 0.219270)",
        "(-0.280000, 1.449789, 0.212319)",
        "(-0.280000, 1.447982, 0.205371)",
        "(-0.280000, 1.446756, 0.198466)",
        "(-0.280000, 1.446136, 0.191611)",
        "(-0.280000, 1.446142, 0.184870)",
        "(-0.280000, 1.446776, 0.178285)",
        "(-0.280000, 1.448029, 0.171906)",
        "(-0.280000, 1.449871, 0.165815)",
        "(-0.280000, 1.452264, 0.160061)",
        "(-0.280000, 1.455159, 0.154690)",
        "(-0.280000, 1.458482, 0.149763)",
        "(-0.280000, 1.462164, 0.145305)",
        "(-0.280000, 1.466133, 0.141334)",
        "(-0.280000, 1.470295, 0.137867)",
        "(-0.280000, 1.474576, 0.134894)",
        "(-0.280000, 1.478903, 0.132390)",
        "(-0.280000, 1.483191, 0.130332)",
        "(-0.280000, 1.487391, 0.128668)",
        "(-0.280000, 1.491436, 0.127350)",
        "(-0.280000, 1.495292, 0.126316)",
        "(-0.280000, 1.498937, 0.125498)",
        "(-0.280000, 1.502346, 0.124834)",
        "(-0.280000, 1.505525, 0.124254)",
        "(-0.280000, 1.508493, 0.123696)",
        "(-0.280000, 1.511267, 0.123105)",
        "(-0.280000, 1.513889, 0.122431)",
        "(-0.280000, 1.516410, 0.121635)",
        "(-0.280000, 1.518876, 0.120694)",
        "(-0.280000, 1.521353, 0.119591)",
        "(-0.280000, 1.523894, 0.118331)",
        "(-0.280000, 1.526562, 0.116927)",
        "(-0.280000, 1.529418, 0.115404)",
        "(-0.280000, 1.532502, 0.113807)",
        "(-0.280000, 1.535860, 0.112185)",
        "(-0.280000, 1.539530, 0.110597)",
        "(-0.280000, 1.543518, 0.109117)",
        "(-0.280000, 1.547836, 0.107813)",
        "(-0.280000, 1.552482, 0.106760)",
        "(-0.280000, 1.557421, 0.106034)",
        "(-0.280000, 1.562622, 0.105704)",
        "(-0.280000, 1.568045, 0.105834)",
        "(-0.280000, 1.573614, 0.106479)",
        "(-0.280000, 1.579277, 0.107685)",
        "(-0.280000, 1.584942, 0.109482)",
        "(-0.280000, 1.590539, 0.111888)",
        "(-0.280000, 1.595997, 0.114914)",
        "(-0.280000, 1.601225, 0.118542)",
        "(-0.280000, 1.606163, 0.122755)",
        "(-0.280000, 1.610758, 0.127528)",
        "(-0.280000, 1.614951, 0.132807)",
        "(-0.280000, 1.618718, 0.138555)",
        "(-0.280000, 1.622053, 0.144736)",
        "(-0.280000, 1.624950, 0.151293)",
        "(-0.280000, 1.627425, 0.158214)",
        "(-0.280000, 1.629470, 0.165458)",
        "(-0.280000, 1.631073, 0.173016)",
        "(-0.280000, 1.632210, 0.180883)",
        "(-0.280000, 1.632842, 0.189014)",
        "(-0.280000, 1.632927, 0.197393)",
        "(-0.280000, 1.632416, 0.205996)",
        "(-0.280000, 1.629891, 0.213973)",
        "(-0.280000, 1.625546, 0.221036)",
        "(-0.280000, 1.620702, 0.227782)",
        "(-0.280000, 1.615398, 0.234156)",
        "(-0.280000, 1.609654, 0.240137)",
        "(-0.280000, 1.603490, 0.245702)",
        "(-0.280000, 1.596954, 0.250806)",
        "(-0.280000, 1.590062, 0.255440)",
        "(-0.280000, 1.582868, 0.259564)",
        "(-0.280000, 1.575399, 0.263167)",
        "(-0.280000, 1.567681, 0.266233)",
        "(-0.280000, 1.559776, 0.268738)",
        "(-0.280000, 1.551713, 0.270675)",
        "(-0.280000, 1.543520, 0.272034)",
        "(-0.280000, 1.535264, 0.272806)",
        "(-0.280000, 1.526973, 0.272989)",
        "(-0.280000, 1.518679, 0.272580)",
        "(-0.280000, 1.510446, 0.271584)",
        "(-0.280000, 1.502293, 0.270001)",
        "(-0.280000, 1.494286, 0.267846)",
        "(-0.280000, 1.486453, 0.265126)",
        "(-0.280000, 1.478821, 0.261850)",
        "(-0.280000, 1.471453, 0.258046)",
        "(-0.280000, 1.464374, 0.253727)",
        "(-0.280000, 1.457610, 0.248907)",
        "(-0.280000, 1.451217, 0.243627)",
        "(-0.280000, 1.445215, 0.237905)",
        "(-0.280000, 1.439627, 0.231760)",
        "(-0.280000, 1.434499, 0.225244)",
        "(-0.280000, 1.429847, 0.218379)",
        "(-0.280000, 1.425690, 0.211190)",
        "(-0.280000, 1.422060, 0.203734)",
        "(-0.280000, 1.418965, 0.196027)",
        "(-0.280000, 1.417824, 0.187739)",
        "(-0.280000, 1.418772, 0.179186)",
        "(-0.280000, 1.420274, 0.170929)",
        "(-0.280000, 1.422270, 0.163021)",
        "(-0.280000, 1.424716, 0.155470)",
        "(-0.280000, 1.427577, 0.148281)",
        "(-0.280000, 1.430816, 0.141487)",
        "(-0.280000, 1.434419, 0.135093)",
        "(-0.280000, 1.438388, 0.129110)",
        "(-0.280000, 1.442704, 0.123586)",
        "(-0.280000, 1.447343, 0.118524)",
        "(-0.280000, 1.452242, 0.113954)",
        "(-0.280000, 1.457355, 0.109873)",
        "(-0.280000, 1.462638, 0.106276)",
        "(-0.280000, 1.468023, 0.103164)",
        "(-0.280000, 1.473468, 0.100515)",
        "(-0.280000, 1.478937, 0.098305)",
        "(-0.280000, 1.484372, 0.096510)",
        "(-0.280000, 1.489748, 0.095097)",
        "(-0.280000, 1.495046, 0.094026)",
        "(-0.280000, 1.500230, 0.093264)",
        "(-0.280000, 1.505297, 0.092771)",
        "(-0.280000, 1.510249, 0.092510)",
        "(-0.280000, 1.515074, 0.092448)",
        "(-0.280000, 1.519796, 0.092555)",
        "(-0.280000, 1.524413, 0.092805)",
        "(-0.280000, 1.528951, 0.093179)",
        "(-0.280000, 1.533438, 0.093665)",
        "(-0.280000, 1.537882, 0.094257)",
        "(-0.280000, 1.542314, 0.094956)",
        "(-0.280000, 1.546759, 0.095773)",
        "(-0.280000, 1.551222, 0.096722)",
        "(-0.280000, 1.555724, 0.097823)",
        "(-0.280000, 1.560278, 0.099106)",
        "(-0.280000, 1.564872, 0.100598)",
        "(-0.280000, 1.569513, 0.102334)",
        "(-0.280000, 1.574173, 0.104344)",
        "(-0.280000, 1.578836, 0.106662)",
        "(-0.280000, 1.583478, 0.109324)",
        "(-0.280000, 1.588047, 0.112346)",
        "(-0.280000, 1.592505, 0.115755)",
        "(-0.280000, 1.596806, 0.119570)",
        "(-0.280000, 1.600883, 0.123784)",
        "(-0.280000, 1.604682, 0.128401)",
        "(-0.280000, 1.608149, 0.133415)",
        "(-0.280000, 1.611213, 0.138787)",
        "(-0.280000, 1.613823, 0.144493)",
        "(-0.280000, 1.615929, 0.150497)",
        "(-0.280000, 1.617478, 0.156731)",
        "(-0.280000, 1.618436, 0.163154)",
        "(-0.280000, 1.618774, 0.169683)",
        "(-0.280000, 1.618476, 0.176258)",
        "(-0.280000, 1.617535, 0.182820)",
        "(-0.280000, 1.615963, 0.189280)",
        "(-0.280000, 1.613778, 0.195583)",
        "(-0.280000, 1.611010, 0.201683)",
        "(-0.280000, 1.607710, 0.207513)",
        "(-0.280000, 1.603926, 0.213049)",
        "(-0.280000, 1.599713, 0.218281)",
        "(-0.280000, 1.595138, 0.223186)",
        "(-0.280000, 1.590218, 0.227760)",
        "(-0.280000, 1.584993, 0.231966)",
        "(-0.280000, 1.579481, 0.235789)",
        "(-0.280000, 1.573703, 0.239216)",
        "(-0.280000, 1.567705, 0.242218)",
        "(-0.280000, 1.561508, 0.244786)",
        "(-0.280000, 1.555135, 0.246909)",
        "(-0.280000, 1.548636, 0.248571)",
        "(-0.280000, 1.542036, 0.249766)",
        "(-0.280000, 1.535357, 0.250489)",
        "(-0.280000, 1.528654, 0.250735)",
        "(-0.280000, 1.521951, 0.250504)",
        "(-0.280000, 1.515270, 0.249794)",
        "(-0.280000, 1.508668, 0.248613)",
        "(-0.280000, 1.502156, 0.246962)",
        "(-0.280000, 1.495788, 0.244855)",
        "(-0.280000, 1.489586, 0.242301)",
        "(-0.280000, 1.483572, 0.239306)",
        "(-0.280000, 1.477796, 0.235897)",
        "(-0.280000, 1.472277, 0.232085)",
        "(-0.280000, 1.467035, 0.227883)",
        "(-0.280000, 1.462113, 0.223326)",
        "(-0.280000, 1.457527, 0.218431)",
        "(-0.280000, 1.453296, 0.213213)",
        "(-0.280000, 1.449452, 0.207716)",
        "(-0.280000, 1.446004, 0.201951)",
        "(-0.280000, 1.442980, 0.195963)",
        "(-0.280000, 1.440390, 0.189776)",
        "(-0.280000, 1.438243, 0.183411)",
        "(-0.280000, 1.436558, 0.176918)",
        "(-0.280000, 1.435338, 0.170322)",
        "(-0.280000, 1.434591, 0.163646)",
        "(-0.280000, 1.434320, 0.156944)",
        "(-0.280000, 1.434527, 0.150240)",
        "(-0.280000, 1.435212, 0.143557)",
        "(-0.280000, 1.436369, 0.136950)",
        "(-0.280000, 1.437994, 0.130442)",
        "(-0.280000, 1.440080, 0.124056)",
        "(-0.280000, 1.442612, 0.117845)",
        "(-0.280000, 1.445584, 0.111821)",
        "(-0.280000, 1.448973, 0.106032)",
        "(-0.280000, 1.452764, 0.100499)",
        "(-0.280000, 1.456946, 0.095241)",
        "(-0.280000, 1.461486, 0.090303)",
        "(-0.280000, 1.466364, 0.085700)",
        "(-0.280000, 1.471566, 0.081449)",
        "(-0.280000, 1.477049, 0.077585)",
        "(-0.280000, 1.482793, 0.074121)",
        "(-0.280000, 1.488778, 0.071070)",
        "(-0.280000, 1.494959, 0.068466)",
        "(-0.280000, 1.501333, 0.066351)",
        "(-0.280000, 1.507847, 0.064785)",
        "(-0.280000, 1.514463, 0.063806)",
        "(-0.280000, 1.521135, 0.063443)",
        "(-0.280000, 1.527778, 0.063712)",
        "(-0.280000, 1.534335, 0.064614)",
        "(-0.280000, 1.540747, 0.066141)",
        "(-0.280000, 1.546930, 0.068265)",
        "(-0.280000, 1.552831, 0.070953)",
        "(-0.280000, 1.558406, 0.074164)",
        "(-0.280000, 1.563590, 0.077837)",
        "(-0.280000, 1.568355, 0.081917)",
        "(-0.280000, 1.572682, 0.086350)",
        "(-0.280000, 1.576541, 0.091057)",
        "(-0.280000, 1.579937, 0.095989)",
        "(-0.280000, 1.582865, 0.101070)",
        "(-0.280000, 1.585343, 0.106248)",
        "(-0.280000, 1.587395, 0.111481)",
        "(-0.280000, 1.589041, 0.116706)",
        "(-0.280000, 1.590318, 0.121894)",
        "(-0.280000, 1.591263, 0.127023)",
        "(-0.280000, 1.591911, 0.132056)",
        "(-0.280000, 1.592301, 0.136989)",
        "(-0.280000, 1.592469, 0.141823)",
        "(-0.280000, 1.592447, 0.146547)",
        "(-0.280000, 1.592265, 0.151185)",
        "(-0.280000, 1.591946, 0.155737)",
        "(-0.280000, 1.591508, 0.160229)",
        "(-0.280000, 1.590958, 0.164688)",
        "(-0.280000, 1.590302, 0.169123)",
        "(-0.280000, 1.589534, 0.173564)",
        "(-0.280000, 1.588641, 0.178036)",
        "(-0.280000, 1.587609, 0.182543)",
        "(-0.280000, 1.586412, 0.187104)",
        "(-0.280000, 1.585021, 0.191732)",
        "(-0.280000, 1.583408, 0.196414)",
        "(-0.280000, 1.581538, 0.201149)",
        "(-0.280000, 1.579374, 0.205930)",
        "(-0.280000, 1.576888, 0.210720)",
        "(-0.280000, 1.574044, 0.215505)",
        "(-0.280000, 1.570821, 0.220235)",
        "(-0.280000, 1.567195, 0.224876)",
        "(-0.280000, 1.563142, 0.229387)",
        "(-0.280000, 1.558666, 0.233705)",
        "(-0.280000, 1.553760, 0.237786)",
        "(-0.280000, 1.548421, 0.241583)",
        "(-0.280000, 1.542677, 0.245033)",
        "(-0.280000, 1.536543, 0.248093)",
        "(-0.280000, 1.530033, 0.250724)",
        "(-0.280000, 1.523200, 0.252878)",
        "(-0.280000, 1.516057, 0.254525)",
        "(-0.280000, 1.508667, 0.255624)",
        "(-0.280000, 1.501064, 0.256140)",
        "(-0.280000, 1.493288, 0.256038)",
        "(-0.280000, 1.485420, 0.255287)",
        "(-0.280000, 1.477510, 0.253860)",
        "(-0.280000, 1.469617, 0.251732)",
        "(-0.280000, 1.461837, 0.248897)",
        "(-0.280000, 1.454237, 0.245348)",
        "(-0.280000, 1.447632, 0.240308)",
        "(-0.280000, 1.441876, 0.234339)",
        "(-0.280000, 1.436558, 0.227976)",
        "(-0.280000, 1.431700, 0.221241)",
        "(-0.280000, 1.427340, 0.214187)",
        "(-0.280000, 1.423487, 0.206830)",
        "(-0.280000, 1.420174, 0.199228)",
        "(-0.280000, 1.417409, 0.191411)",
        "(-0.280000, 1.415204, 0.183403)",
        "(-0.280000, 1.413577, 0.175272)",
        "(-0.280000, 1.412533, 0.167046)",
        "(-0.280000, 1.412077, 0.158753)",
        "(-0.280000, 1.412211, 0.150462)",
        "(-0.280000, 1.412936, 0.142202)",
        "(-0.280000, 1.414248, 0.134001)",
        "(-0.280000, 1.416138, 0.125927)",
        "(-0.280000, 1.418602, 0.117996)",
        "(-0.280000, 1.421619, 0.110272)",
        "(-0.280000, 1.425179, 0.102782)",
        "(-0.280000, 1.429636, 0.095780)",
        "(-0.280000, 1.435575, 0.089878)",
        "(-0.280000, 1.441888, 0.084544)",
        "(-0.280000, 1.448516, 0.079781)",
        "(-0.280000, 1.455371, 0.075603)",
        "(-0.280000, 1.462399, 0.071991)",
        "(-0.280000, 1.469553, 0.068925)",
        "(-0.280000, 1.476759, 0.066390)",
        "(-0.280000, 1.483986, 0.064351)",
        "(-0.280000, 1.491208, 0.062776)",
        "(-0.280000, 1.498377, 0.061636)",
        "(-0.280000, 1.505494, 0.060898)",
        "(-0.280000, 1.512526, 0.060535)",
        "(-0.280000, 1.519477, 0.060523)",
        "(-0.280000, 1.526354, 0.060845)",
        "(-0.280000, 1.533137, 0.061491)",
        "(-0.280000, 1.539835, 0.062461)",
        "(-0.280000, 1.546456, 0.063764)",
        "(-0.280000, 1.552969, 0.065413)",
        "(-0.280000, 1.559368, 0.067435)",
        "(-0.280000, 1.565631, 0.069865)",
        "(-0.280000, 1.571704, 0.072714)",
        "(-0.280000, 1.577594, 0.075952)",
        "(-0.280000, 1.583284, 0.079525)",
        "(-0.280000, 1.588789, 0.083409)",
        "(-0.280000, 1.594123, 0.087591)",
        "(-0.280000, 1.599273, 0.092052)",
        "(-0.280000, 1.604247, 0.096798)",
        "(-0.280000, 1.609044, 0.101842)",
        "(-0.280000, 1.613637, 0.107179)",
        "(-0.280000, 1.618010, 0.112829)",
        "(-0.280000, 1.622142, 0.118811)",
        "(-0.280000, 1.625983, 0.125113)",
        "(-0.280000, 1.629498, 0.131748)",
        "(-0.280000, 1.632644, 0.138723)",
        "(-0.280000, 1.635361, 0.146003)",
        "(-0.280000, 1.637604, 0.153592)",
        "(-0.280000, 1.639313, 0.161436)",
        "(-0.280000, 1.640442, 0.169506)",
        "(-0.280000, 1.640944, 0.177769)",
        "(-0.280000, 1.640775, 0.186140)",
        "(-0.280000, 1.638790, 0.194187)",
        "(-0.280000, 1.635825, 0.201944)",
        "(-0.280000, 1.632321, 0.209460)",
        "(-0.280000, 1.628291, 0.216707)",
        "(-0.280000, 1.623748, 0.223659)",
        "(-0.280000, 1.618730, 0.230261)",
        "(-0.280000, 1.613246, 0.236498)",
        "(-0.280000, 1.607341, 0.242319)",
        "(-0.280000, 1.601036, 0.247706)",
        "(-0.280000, 1.594354, 0.252638)",
        "(-0.280000, 1.587349, 0.257075)",
        "(-0.280000, 1.580046, 0.261003)",
        "(-0.280000, 1.572470, 0.264406)",
        "(-0.280000, 1.564683, 0.267256)",
        "(-0.280000, 1.556713, 0.269546)",
        "(-0.280000, 1.548588, 0.271264)",
        "(-0.280000, 1.540373, 0.272399)",
        "(-0.280000, 1.532099, 0.272946)",
        "(-0.280000, 1.523794, 0.272902)",
        "(-0.280000, 1.515600, 0.271608)",
        "(-0.280000, 1.507773, 0.268556)",
        "(-0.280000, 1.500352, 0.264885)",
        "(-0.280000, 1.493373, 0.260651)",
        "(-0.280000, 1.486869, 0.255907)",
        "(-0.280000, 1.480893, 0.250734)",
        "(-0.280000, 1.475459, 0.245187)",
        "(-0.280000, 1.470575, 0.239322)",
        "(-0.280000, 1.466268, 0.233218)",
        "(-0.280000, 1.462534, 0.226923)",
        "(-0.280000, 1.459370, 0.220482)",
        "(-0.280000, 1.456782, 0.213967)",
        "(-0.280000, 1.454757, 0.207406)",
        "(-0.280000, 1.453288, 0.200869)",
        "(-0.280000, 1.452349, 0.194395)",
        "(-0.280000, 1.451913, 0.188018)",
        "(-0.280000, 1.451947, 0.181799)",
        "(-0.280000, 1.452412, 0.175762)",
        "(-0.280000, 1.453266, 0.169926)",
        "(-0.280000, 1.454463, 0.164329)",
        "(-0.280000, 1.455958, 0.158975)",
        "(-0.280000, 1.457710, 0.153862)",
        "(-0.280000, 1.459671, 0.149003)",
        "(-0.280000, 1.461806, 0.144381)",
        "(-0.280000, 1.464082, 0.139975)",
        "(-0.280000, 1.466466, 0.135779)",
        "(-0.280000, 1.468943, 0.131759)",
        "(-0.280000, 1.471491, 0.127900)",
        "(-0.280000, 1.474106, 0.124172)",
        "(-0.280000, 1.476793, 0.120546)",
        "(-0.280000, 1.479548, 0.117009)",
        "(-0.280000, 1.482390, 0.113537)",
        "(-0.280000, 1.485341, 0.110114)",
        "(-0.280000, 1.488414, 0.106741)",
        "(-0.280000, 1.491638, 0.103412)",
        "(-0.280000, 1.495046, 0.100130)",
        "(-0.280000, 1.498654, 0.096918)",
        "(-0.280000, 1.502497, 0.093790)",
        "(-0.280000, 1.506585, 0.090784)",
        "(-0.280000, 1.510941, 0.087931)",
        "(-0.280000, 1.515583, 0.085269)",
        "(-0.280000, 1.520500, 0.082852)",
        "(-0.280000, 1.525694, 0.080727)",
        "(-0.280000, 1.531159, 0.078941)",
        "(-0.280000, 1.536855, 0.077552)",
        "(-0.280000, 1.542759, 0.076605)",
        "(-0.280000, 1.548837, 0.076145)",
        "(-0.280000, 1.555022, 0.076215)",
        "(-0.280000, 1.561264, 0.076844)",
        "(-0.280000, 1.567510, 0.078060)",
        "(-0.280000, 1.573672, 0.079873)",
        "(-0.280000, 1.579700, 0.082290)",
        "(-0.280000, 1.585505, 0.085296)",
        "(-0.280000, 1.591029, 0.088875)",
        "(-0.280000, 1.596217, 0.093001)",
        "(-0.280000, 1.600997, 0.097621)",
        "(-0.280000, 1.605335, 0.102691)",
        "(-0.280000, 1.609200, 0.108161)",
        "(-0.280000, 1.612565, 0.113954)",
        "(-0.280000, 1.615432, 0.120016)",
        "(-0.280000, 1.617818, 0.126295)",
        "(-0.280000, 1.619749, 0.132719)",
        "(-0.280000, 1.621268, 0.139266)",
        "(-0.280000, 1.622404, 0.145888)",
        "(-0.280000, 1.623186, 0.152580)",
        "(-0.280000, 1.623631, 0.159344)",
        "(-0.280000, 1.623746, 0.166156)",
        "(-0.280000, 1.623531, 0.173027)",
        "(-0.280000, 1.622976, 0.179966)",
        "(-0.280000, 1.622066, 0.186949)",
        "(-0.280000, 1.620777, 0.193976)",
        "(-0.280000, 1.619080, 0.201045)",
        "(-0.280000, 1.616949, 0.208111)",
        "(-0.280000, 1.614354, 0.215157)",
        "(-0.280000, 1.611259, 0.222154)",
        "(-0.280000, 1.607650, 0.229037)",
        "(-0.280000, 1.603496, 0.235771)",
        "(-0.280000, 1.598795, 0.242279)",
        "(-0.280000, 1.593538, 0.248506)",
        "(-0.280000, 1.587720, 0.254394)",
        "(-0.280000, 1.581373, 0.259854)",
        "(-0.280000, 1.574055, 0.263747)",
        "(-0.280000, 1.566299, 0.266716)",
        "(-0.280000, 1.558364, 0.269122)",
        "(-0.280000, 1.550277, 0.270957)",
        "(-0.280000, 1.542067, 0.272213)",
        "(-0.280000, 1.533802, 0.272881)",
        "(-0.280000, 1.525497, 0.272960)",
        "(-0.280000, 1.517221, 0.272447)",
        "(-0.280000, 1.509002, 0.271347)",
        "(-0.280000, 1.500870, 0.269662)",
        "(-0.280000, 1.492890, 0.267406)",
        "(-0.280000, 1.485091, 0.264588)",
        "(-0.280000, 1.477501, 0.261217)",
        "(-0.280000, 1.470181, 0.257320)",
        "(-0.280000, 1.463158, 0.252913)",
        "(-0.280000, 1.456455, 0.248009)",
        "(-0.280000, 1.450128, 0.242648)",
        "(-0.280000, 1.444199, 0.236851)",
        "(-0.280000, 1.438689, 0.230637)",
        "(-0.280000, 1.434184, 0.223671)",
        "(-0.280000, 1.431234, 0.215805)",
        "(-0.280000, 1.429015, 0.207828)",
        "(-0.280000, 1.427511, 0.199805)",
        "(-0.280000, 1.426703, 0.191797)",
        "(-0.280000, 1.426568, 0.183893)",
        "(-0.280000, 1.427072, 0.176144)",
        "(-0.280000, 1.428181, 0.168594)",
        "(-0.280000, 1.429853, 0.161312)",
        "(-0.280000, 1.432049, 0.154330)",
        "(-0.280000, 1.434733, 0.147675)",
        "(-0.280000, 1.437850, 0.141398)",
        "(-0.280000, 1.441329, 0.135498)",
        "(-0.280000, 1.445079, 0.129993)",
        "(-0.280000, 1.449033, 0.124861)",
        "(-0.280000, 1.453138, 0.120072)",
        "(-0.280000, 1.457336, 0.115612)",
        "(-0.280000, 1.461596, 0.111438)",
        "(-0.280000, 1.465902, 0.107506)",
        "(-0.280000, 1.470230, 0.103792)",
        "(-0.280000, 1.474586, 0.100255)",
        "(-0.280000, 1.478986, 0.096861)",
        "(-0.280000, 1.483433, 0.093596)",
        "(-0.280000, 1.487957, 0.090440)",
        "(-0.280000, 1.492591, 0.087379)",
        "(-0.280000, 1.497352, 0.084425)",
        "(-0.280000, 1.502283, 0.081578)",
        "(-0.280000, 1.507398, 0.078869)",
        "(-0.280000, 1.512729, 0.076319)",
        "(-0.280000, 1.518304, 0.073961)",
        "(-0.280000, 1.524117, 0.071845)",
        "(-0.280000, 1.530183, 0.070014)",
        "(-0.280000, 1.536506, 0.068518)",
        "(-0.280000, 1.543052, 0.067413)",
        "(-0.280000, 1.549807, 0.066750)",
        "(-0.280000, 1.556746, 0.066580)",
        "(-0.280000, 1.563804, 0.066952)",
        "(-0.280000, 1.570947, 0.067908)",
        "(-0.280000, 1.578091, 0.069481)",
        "(-0.280000, 1.585175, 0.071697)",
        "(-0.280000, 1.592135, 0.074578)",
        "(-0.280000, 1.598869, 0.078118)",
        "(-0.280000, 1.605304, 0.082316)",
        "(-0.280000, 1.611366, 0.087158)",
        "(-0.280000, 1.616954, 0.092599)",
        "(-0.280000, 1.622001, 0.098600)",
        "(-0.280000, 1.626441, 0.105114)",
        "(-0.280000, 1.630195, 0.112056)",
        "(-0.280000, 1.633217, 0.119356)",
        "(-0.280000, 1.635466, 0.126943)",
        "(-0.280000, 1.636907, 0.134702)",
        "(-0.280000, 1.637526, 0.142561)",
        "(-0.280000, 1.637320, 0.150399)",
        "(-0.280000, 1.636305, 0.158134)",
        "(-0.280000, 1.634507, 0.165684)",
        "(-0.280000, 1.631974, 0.172942)",
        "(-0.280000, 1.628761, 0.179842)",
        "(-0.280000, 1.624931, 0.186329)",
        "(-0.280000, 1.620576, 0.192335)",
        "(-0.280000, 1.615778, 0.197834)",
        "(-0.280000, 1.610620, 0.202820)",
        "(-0.280000, 1.605215, 0.207280)",
        "(-0.280000, 1.599632, 0.211248)",
        "(-0.280000, 1.593963, 0.214746)",
        "(-0.280000, 1.588260, 0.217819)",
        "(-0.280000, 1.582559, 0.220517)",
        "(-0.280000, 1.576907, 0.222877)",
        "(-0.280000, 1.571315, 0.224951)",
        "(-0.280000, 1.565780, 0.226785)",
        "(-0.280000, 1.560313, 0.228411)",
        "(-0.280000, 1.554893, 0.229864)",
        "(-0.280000, 1.549492, 0.231169)",
        "(-0.280000, 1.544100, 0.232336)",
        "(-0.280000, 1.538682, 0.233374)",
        "(-0.280000, 1.533203, 0.234278)",
        "(-0.280000, 1.527651, 0.235034)",
        "(-0.280000, 1.521988, 0.235622)",
        "(-0.280000, 1.516212, 0.236010)",
        "(-0.280000, 1.510305, 0.236164)",
        "(-0.280000, 1.504254, 0.236043)",
        "(-0.280000, 1.498083, 0.235605)",
        "(-0.280000, 1.491798, 0.234803)",
        "(-0.280000, 1.485414, 0.233591)",
        "(-0.280000, 1.478986, 0.231930)",
        "(-0.280000, 1.472548, 0.229780)",
        "(-0.280000, 1.466143, 0.227105)",
        "(-0.280000, 1.459850, 0.223887)",
        "(-0.280000, 1.453718, 0.220101)",
        "(-0.280000, 1.447837, 0.215752)",
        "(-0.280000, 1.442272, 0.210839)",
        "(-0.280000, 1.437092, 0.205370)",
        "(-0.280000, 1.432388, 0.199391)",
        "(-0.280000, 1.428224, 0.192934)",
        "(-0.280000, 1.424664, 0.186041)",
        "(-0.280000, 1.421780, 0.178794)",
        "(-0.280000, 1.419619, 0.171257)",
        "(-0.280000, 1.418223, 0.163498)",
        "(-0.280000, 1.417626, 0.155629)",
        "(-0.280000, 1.417844, 0.147731)",
        "(-0.280000, 1.418884, 0.139886)",
        "(-0.280000, 1.420733, 0.132214)",
        "(-0.280000, 1.423373, 0.124786)",
        "(-0.280000, 1.426757, 0.117713)",
        "(-0.280000, 1.430838, 0.111065)",
        "(-0.280000, 1.435559, 0.104904)",
        "(-0.280000, 1.440832, 0.099311)",
        "(-0.280000, 1.446579, 0.094321)",
        "(-0.280000, 1.452722, 0.089959)",
        "(-0.280000, 1.459148, 0.086252)",
        "(-0.280000, 1.465772, 0.083187)",
        "(-0.280000, 1.472514, 0.080739)",
        "(-0.280000, 1.479273, 0.078879)",
        "(-0.280000, 1.486016, 0.077583)",
        "(-0.280000, 1.492674, 0.076836)",
        "(-0.280000, 1.499212, 0.076610)",
        "(-0.280000, 1.505598, 0.076873)",
        "(-0.280000, 1.511776, 0.077587)",
        "(-0.280000, 1.517727, 0.078708)",
        "(-0.280000, 1.523434, 0.080195)",
        "(-0.280000, 1.528867, 0.081996)",
        "(-0.280000, 1.534025, 0.084068)",
        "(-0.280000, 1.538917, 0.086368)",
        "(-0.280000, 1.543533, 0.088848)",
        "(-0.280000, 1.547894, 0.091474)",
        "(-0.280000, 1.552024, 0.094219)",
        "(-0.280000, 1.555934, 0.097047)",
        "(-0.280000, 1.559660, 0.099948)",
        "(-0.280000, 1.563217, 0.102903)",
        "(-0.280000, 1.566637, 0.105909)",
        "(-0.280000, 1.569949, 0.108976)",
        "(-0.280000, 1.573164, 0.112101)",
        "(-0.280000, 1.576303, 0.115305)",
        "(-0.280000, 1.579384, 0.118612)",
        "(-0.280000, 1.582402, 0.122036)",
        "(-0.280000, 1.585358, 0.125604)",
        "(-0.280000, 1.588248, 0.129351)",
        "(-0.280000, 1.591046, 0.133287)",
        "(-0.280000, 1.593736, 0.137449)",
        "(-0.280000, 1.596277, 0.141842)",
        "(-0.280000, 1.598638, 0.146483)",
        "(-0.280000, 1.600777, 0.151388)",
        "(-0.280000, 1.602641, 0.156539)",
        "(-0.280000, 1.604187, 0.161934)",
        "(-0.280000, 1.605365, 0.167562)",
        "(-0.280000, 1.606123, 0.173376)",
        "(-0.280000, 1.606420, 0.179348)",
        "(-0.280000, 1.606212, 0.185440)",
        "(-0.280000, 1.605468, 0.191580)",
        "(-0.280000, 1.604160, 0.197716)",
        "(-0.280000, 1.602269, 0.203791)",
        "(-0.280000, 1.599794, 0.209719)",
        "(-0.280000, 1.596733, 0.215447)",
        "(-0.280000, 1.593110, 0.220888)",
        "(-0.280000, 1.588949, 0.225988)",
        "(-0.280000, 1.584281, 0.230694)",
        "(-0.280000, 1.579166, 0.234942)",
        "(-0.280000, 1.573653, 0.238699)",
        "(-0.280000, 1.567793, 0.241944)",
        "(-0.280000, 1.561667, 0.244655)",
        "(-0.280000, 1.555329, 0.246843)",
        "(-0.280000, 1.548827, 0.248529)",
        "(-0.280000, 1.542229, 0.249738)",
        "(-0.280000, 1.535552, 0.250475)",
        "(-0.280000, 1.528849, 0.250735)",
        "(-0.280000, 1.522145, 0.250517)",
        "(-0.280000, 1.515463, 0.249822)",
        "(-0.280000, 1.508858, 0.248654)",
        "(-0.280000, 1.502353, 0.247019)",
        "(-0.280000, 1.495970, 0.244923)",
        "(-0.280000, 1.489763, 0.242381)",
        "(-0.280000, 1.483752, 0.239404)",
        "(-0.280000, 1.477960, 0.236001)",
        "(-0.280000, 1.472433, 0.232201)",
        "(-0.280000, 1.467190, 0.228017)",
        "(-0.280000, 1.462251, 0.223464)",
        "(-0.280000, 1.457656, 0.218578)",
        "(-0.280000, 1.453413, 0.213369)",
        "(-0.280000, 1.449558, 0.207880)",
        "(-0.280000, 1.446103, 0.202130)",
        "(-0.280000, 1.443062, 0.196140)",
        "(-0.280000, 1.440459, 0.189958)",
        "(-0.280000, 1.438302, 0.183607)",
        "(-0.280000, 1.436600, 0.177108)",
        "(-0.280000, 1.435367, 0.170515)",
        "(-0.280000, 1.434606, 0.163851)",
        "(-0.280000, 1.434321, 0.157139)",
        "(-0.280000, 1.434515, 0.150434)",
        "(-0.280000, 1.435186, 0.143750)",
        "(-0.280000, 1.436329, 0.137140)",
        "(-0.280000, 1.437940, 0.130629)",
        "(-0.280000, 1.440013, 0.124239)",
        "(-0.280000, 1.442532, 0.118023)",
        "(-0.280000, 1.445487, 0.112001)",
        "(-0.280000, 1.448869, 0.106196)",
        "(-0.280000, 1.452649, 0.100655)",
        "(-0.280000, 1.456814, 0.095397)",
        "(-0.280000, 1.461349, 0.090441)",
        "(-0.280000, 1.466218, 0.085828)",
        "(-0.280000, 1.471403, 0.081573)",
        "(-0.280000, 1.476886, 0.077692)",
        "(-0.280000, 1.482623, 0.074216)",
        "(-0.280000, 1.488602, 0.071153)",
        "(-0.280000, 1.494774, 0.068527)",
        "(-0.280000, 1.501118, 0.066347)",
        "(-0.280000, 1.507610, 0.064621)",
        "(-0.280000, 1.514199, 0.063364)",
        "(-0.280000, 1.520860, 0.062579)",
        "(-0.280000, 1.527571, 0.062269)",
        "(-0.280000, 1.534276, 0.062438)",
        "(-0.280000, 1.540953, 0.063083)",
        "(-0.280000, 1.547577, 0.064204)",
        "(-0.280000, 1.554091, 0.065799)",
        "(-0.280000, 1.560469, 0.067903)",
        "(-0.280000, 1.566631, 0.070531)",
        "(-0.280000, 1.572526, 0.073692)",
        "(-0.280000, 1.578098, 0.077379)",
        "(-0.280000, 1.583270, 0.081557)",
        "(-0.280000, 1.587995, 0.086191)",
        "(-0.280000, 1.592231, 0.091242)",
        "(-0.280000, 1.595927, 0.096634)",
        "(-0.280000, 1.599061, 0.102311)",
        "(-0.280000, 1.601621, 0.108213)",
        "(-0.280000, 1.603591, 0.114253)",
        "(-0.280000, 1.604983, 0.120371)",
        "(-0.280000, 1.605813, 0.126509)",
        "(-0.280000, 1.606103, 0.132589)",
        "(-0.280000, 1.605887, 0.138573)",
        "(-0.280000, 1.605208, 0.144397)",
        "(-0.280000, 1.604108, 0.150032)",
        "(-0.280000, 1.602634, 0.155456)",
        "(-0.280000, 1.600839, 0.160632)",
        "(-0.280000, 1.598770, 0.165558)",
        "(-0.280000, 1.596470, 0.170238)",
        "(-0.280000, 1.593988, 0.174665)",
        "(-0.280000, 1.591359, 0.178856)",
        "(-0.280000, 1.588611, 0.182837)",
        "(-0.280000, 1.585776, 0.186617)",
        "(-0.280000, 1.582864, 0.190231)",
        "(-0.280000, 1.579893, 0.193694)",
        "(-0.280000, 1.576862, 0.197038)",
        "(-0.280000, 1.573762, 0.200289)",
        "(-0.280000, 1.570590, 0.203458)",
        "(-0.280000, 1.567325, 0.206565)",
        "(-0.280000, 1.563941, 0.209622)",
        "(-0.280000, 1.560424, 0.212624)",
        "(-0.280000, 1.556744, 0.215572)",
        "(-0.280000, 1.552867, 0.218457)",
        "(-0.280000, 1.548780, 0.221253)",
        "(-0.280000, 1.544455, 0.223938)",
        "(-0.280000, 1.539867, 0.226485)",
        "(-0.280000, 1.535015, 0.228848)",
        "(-0.280000, 1.529877, 0.230992)",
        "(-0.280000, 1.524470, 0.232867)",
        "(-0.280000, 1.518791, 0.234429)",
        "(-0.280000, 1.512848, 0.235633)",
        "(-0.280000, 1.506680, 0.236430)",
        "(-0.280000, 1.500308, 0.236780)",
        "(-0.280000, 1.493757, 0.236643)",
        "(-0.280000, 1.487090, 0.235987)",
        "(-0.280000, 1.480340, 0.234785)",
        "(-0.280000, 1.473546, 0.233014)",
        "(-0.280000, 1.466782, 0.230661)",
        "(-0.280000, 1.460107, 0.227683)",
        "(-0.280000, 1.453631, 0.224063)",
        "(-0.280000, 1.447439, 0.219792)",
        "(-0.280000, 1.441615, 0.214873)",
        "(-0.280000, 1.436267, 0.209352)",
        "(-0.280000, 1.431470, 0.203266)",
        "(-0.280000, 1.427293, 0.196664)",
        "(-0.280000, 1.423813, 0.189637)",
        "(-0.280000, 1.421076, 0.182257)",
        "(-0.280000, 1.419119, 0.174600)",
        "(-0.280000, 1.417974, 0.166782)",
        "(-0.280000, 1.417647, 0.158887)",
        "(-0.280000, 1.418138, 0.150998)",
        "(-0.280000, 1.419427, 0.143233)",
        "(-0.280000, 1.421488, 0.135656)",
        "(-0.280000, 1.424273, 0.128371)",
        "(-0.280000, 1.427734, 0.121439)",
        "(-0.280000, 1.431815, 0.114916)",
        "(-0.280000, 1.436438, 0.108874)",
        "(-0.280000, 1.441535, 0.103344)",
        "(-0.280000, 1.447041, 0.098348)",
        "(-0.280000, 1.452863, 0.093920)",
        "(-0.280000, 1.458933, 0.090056)",
        "(-0.280000, 1.465191, 0.086748)",
        "(-0.280000, 1.471550, 0.083990)",
        "(-0.280000, 1.477968, 0.081749)",
        "(-0.280000, 1.484372, 0.080001)",
        "(-0.280000, 1.490729, 0.078704)",
        "(-0.280000, 1.497012, 0.077816)",
        "(-0.280000, 1.503177, 0.077293)",
        "(-0.280000, 1.509217, 0.077091)",
        "(-0.280000, 1.515135, 0.077165)",
        "(-0.280000, 1.520915, 0.077474)",
        "(-0.280000, 1.526577, 0.077984)",
        "(-0.280000, 1.532147, 0.078665)",
        "(-0.280000, 1.537631, 0.079494)",
        "(-0.280000, 1.543062, 0.080458)",
        "(-0.280000, 1.548477, 0.081554)",
        "(-0.280000, 1.553888, 0.082783)",
        "(-0.280000, 1.559335, 0.084164)",
        "(-0.280000, 1.564823, 0.085716)",
        "(-0.280000, 1.570374, 0.087472)",
        "(-0.280000, 1.576003, 0.089473)",
        "(-0.280000, 1.581685, 0.091757)",
        "(-0.280000, 1.587414, 0.094372)",
        "(-0.280000, 1.593167, 0.097372)",
        "(-0.280000, 1.598883, 0.100793)",
        "(-0.280000, 1.604511, 0.104679)",
        "(-0.280000, 1.609985, 0.109071)",
        "(-0.280000, 1.615201, 0.113978)",
        "(-0.280000, 1.620082, 0.119420)",
        "(-0.280000, 1.624518, 0.125366)",
        "(-0.280000, 1.628430, 0.131791)",
        "(-0.280000, 1.631741, 0.138657)",
        "(-0.280000, 1.634373, 0.145880)",
        "(-0.280000, 1.636271, 0.153393)",
        "(-0.280000, 1.637393, 0.161125)",
        "(-0.280000, 1.637705, 0.168960)",
        "(-0.280000, 1.637194, 0.176814)",
        "(-0.280000, 1.635857, 0.184604)",
        "(-0.280000, 1.633715, 0.192209)",
        "(-0.280000, 1.630793, 0.199551)",
        "(-0.280000, 1.627128, 0.206553)",
        "(-0.280000, 1.622785, 0.213118)",
        "(-0.280000, 1.617813, 0.219196)",
        "(-0.280000, 1.612298, 0.224712)",
        "(-0.280000, 1.606312, 0.229629)",
        "(-0.280000, 1.599925, 0.233921)",
        "(-0.280000, 1.593240, 0.237552)",
        "(-0.280000, 1.586331, 0.240523)",
        "(-0.280000, 1.579266, 0.242839)",
        "(-0.280000, 1.572145, 0.244508)",
        "(-0.280000, 1.565026, 0.245560)",
        "(-0.280000, 1.557963, 0.246029)",
        "(-0.280000, 1.551033, 0.245954)",
        "(-0.280000, 1.544259, 0.245382)",
        "(-0.280000, 1.537698, 0.244366)",
        "(-0.280000, 1.531365, 0.242958)",
        "(-0.280000, 1.525266, 0.241207)",
        "(-0.280000, 1.519424, 0.239170)",
        "(-0.280000, 1.513826, 0.236892)",
        "(-0.280000, 1.508453, 0.234411)",
        "(-0.280000, 1.503302, 0.231771)",
        "(-0.280000, 1.498340, 0.228996)",
        "(-0.280000, 1.493532, 0.226102)",
        "(-0.280000, 1.488863, 0.223109)",
        "(-0.280000, 1.484297, 0.220014)",
        "(-0.280000, 1.479800, 0.216805)",
        "(-0.280000, 1.475361, 0.213476)",
        "(-0.280000, 1.470950, 0.209994)",
        "(-0.280000, 1.466572, 0.206339)",
        "(-0.280000, 1.462219, 0.202472)",
        "(-0.280000, 1.457897, 0.198349)",
        "(-0.280000, 1.453639, 0.193947)",
        "(-0.280000, 1.449475, 0.189222)",
        "(-0.280000, 1.445446, 0.184137)",
        "(-0.280000, 1.441622, 0.178683)",
        "(-0.280000, 1.438069, 0.172839)",
        "(-0.280000, 1.434862, 0.166596)",
        "(-0.280000, 1.432091, 0.159989)",
        "(-0.280000, 1.429797, 0.153027)",
        "(-0.280000, 1.428026, 0.145769)",
        "(-0.280000, 1.426816, 0.138245)",
        "(-0.280000, 1.426206, 0.130492)",
        "(-0.280000, 1.426234, 0.122588)",
        "(-0.280000, 1.426932, 0.114581)",
        "(-0.280000, 1.428328, 0.106526)",
        "(-0.280000, 1.430439, 0.098520)",
        "(-0.280000, 1.433277, 0.090626)",
        "(-0.280000, 1.437692, 0.083588)",
        "(-0.280000, 1.443108, 0.077309)",
        "(-0.280000, 1.448958, 0.071432)",
        "(-0.280000, 1.455221, 0.065977)",
        "(-0.280000, 1.461846, 0.060990)",
        "(-0.280000, 1.468819, 0.056480)",
        "(-0.280000, 1.476086, 0.052484)",
        "(-0.280000, 1.483618, 0.049016)",
        "(-0.280000, 1.491389, 0.046087)",
        "(-0.280000, 1.499337, 0.043723)",
        "(-0.280000, 1.507434, 0.041931)",
        "(-0.280000, 1.515650, 0.040717)",
        "(-0.280000, 1.523918, 0.040092)",
        "(-0.280000, 1.532211, 0.040057)",
        "(-0.280000, 1.540497, 0.040614)",
        "(-0.280000, 1.548710, 0.041757)",
        "(-0.280000, 1.556833, 0.043484)",
        "(-0.280000, 1.564801, 0.045782)",
        "(-0.280000, 1.572585, 0.048641)",
        "(-0.280000, 1.579966, 0.052439)",
        "(-0.280000, 1.586387, 0.057812)",
        "(-0.280000, 1.592276, 0.063611)",
        "(-0.280000, 1.597625, 0.069776)",
        "(-0.280000, 1.602414, 0.076219)",
        "(-0.280000, 1.606653, 0.082887)",
        "(-0.280000, 1.610361, 0.089730)",
        "(-0.280000, 1.613546, 0.096674)",
        "(-0.280000, 1.616237, 0.103684)",
        "(-0.280000, 1.618467, 0.110732)",
        "(-0.280000, 1.620258, 0.117766)",
        "(-0.280000, 1.621644, 0.124786)",
        "(-0.280000, 1.622649, 0.131755)",
        "(-0.280000, 1.623298, 0.138675)",
        "(-0.280000, 1.623606, 0.145553)",
        "(-0.280000, 1.623584, 0.152367)",
        "(-0.280000, 1.623231, 0.159126)",
        "(-0.280000, 1.622540, 0.165838)",
        "(-0.280000, 1.621493, 0.172475)",
        "(-0.280000, 1.620066, 0.179032)",
        "(-0.280000, 1.618220, 0.185491)",
        "(-0.280000, 1.615930, 0.191796)",
        "(-0.280000, 1.613194, 0.197931)",
        "(-0.280000, 1.610032, 0.203847)",
        "(-0.280000, 1.606458, 0.209523)",
        "(-0.280000, 1.602482, 0.214938)",
        "(-0.280000, 1.598138, 0.220049)",
        "(-0.280000, 1.593441, 0.224838)",
        "(-0.280000, 1.588408, 0.229287)",
        "(-0.280000, 1.583079, 0.233360)",
        "(-0.280000, 1.577473, 0.237044)",
        "(-0.280000, 1.571611, 0.240324)",
        "(-0.280000, 1.565539, 0.243175)",
        "(-0.280000, 1.559280, 0.245586)",
        "(-0.280000, 1.552855, 0.247548)",
        "(-0.280000, 1.546317, 0.249046)",
        "(-0.280000, 1.539678, 0.250077)",
        "(-0.280000, 1.532994, 0.250631)",
        "(-0.280000, 1.526287, 0.250708)",
        "(-0.280000, 1.519581, 0.250307)",
        "(-0.280000, 1.512931, 0.249431)",
        "(-0.280000, 1.506360, 0.248084)",
        "(-0.280000, 1.499891, 0.246270)",
        "(-0.280000, 1.493578, 0.244004)",
        "(-0.280000, 1.487442, 0.241294)",
        "(-0.280000, 1.481506, 0.238150)",
        "(-0.280000, 1.475817, 0.234596)",
        "(-0.280000, 1.470387, 0.230641)",
        "(-0.280000, 1.465261, 0.226315)",
        "(-0.280000, 1.460455, 0.221636)",
        "(-0.280000, 1.455987, 0.216619)",
        "(-0.280000, 1.451895, 0.211305)",
        "(-0.280000, 1.448190, 0.205713)",
        "(-0.280000, 1.444888, 0.199862)",
        "(-0.280000, 1.442016, 0.193801)",
        "(-0.280000, 1.439582, 0.187550)",
        "(-0.280000, 1.437596, 0.181133)",
        "(-0.280000, 1.436074, 0.174600)",
        "(-0.280000, 1.435021, 0.167976)",
        "(-0.280000, 1.434441, 0.161283)",
        "(-0.280000, 1.434339, 0.154576)",
        "(-0.280000, 1.434715, 0.147869)",
        "(-0.280000, 1.435567, 0.141216)",
        "(-0.280000, 1.436890, 0.134640)",
        "(-0.280000, 1.438680, 0.128165)",
        "(-0.280000, 1.440923, 0.121844)",
        "(-0.280000, 1.443610, 0.115698)",
        "(-0.280000, 1.446733, 0.109750)",
        "(-0.280000, 1.450266, 0.104048)",
        "(-0.280000, 1.454195, 0.098612)",
        "(-0.280000, 1.458508, 0.093461)",
        "(-0.280000, 1.463164, 0.088632)",
        "(-0.280000, 1.468128, 0.084102)",
        "(-0.280000, 1.473346, 0.079868)",
        "(-0.280000, 1.478798, 0.075910)",
        "(-0.280000, 1.484477, 0.072210)",
        "(-0.280000, 1.490361, 0.068774)",
        "(-0.280000, 1.496457, 0.065597)",
        "(-0.280000, 1.502779, 0.062683)",
        "(-0.280000, 1.509312, 0.060057)",
        "(-0.280000, 1.516071, 0.057740)",
        "(-0.280000, 1.523065, 0.055758)",
        "(-0.280000, 1.530270, 0.054155)",
        "(-0.280000, 1.537684, 0.052968)",
        "(-0.280000, 1.545300, 0.052240)",
        "(-0.280000, 1.553068, 0.052016)",
        "(-0.280000, 1.560975, 0.052341)",
        "(-0.280000, 1.568951, 0.053253)",
        "(-0.280000, 1.576954, 0.054787)",
        "(-0.280000, 1.584937, 0.056977)",
        "(-0.280000, 1.592806, 0.059837)",
        "(-0.280000, 1.599783, 0.064311)",
        "(-0.280000, 1.606169, 0.069620)",
        "(-0.280000, 1.612153, 0.075361)",
        "(-0.280000, 1.617713, 0.081513)",
        "(-0.280000, 1.622829, 0.088055)",
        "(-0.280000, 1.627458, 0.094935)",
        "(-0.280000, 1.631593, 0.102137)",
        "(-0.280000, 1.635199, 0.109605)",
        "(-0.280000, 1.638265, 0.117310)",
        "(-0.280000, 1.640778, 0.125225)",
        "(-0.280000, 1.642719, 0.133287)",
        "(-0.280000, 1.644081, 0.141467)",
        "(-0.280000, 1.644858, 0.149736)",
        "(-0.280000, 1.645044, 0.158026)",
        "(-0.280000, 1.644641, 0.166308)",
        "(-0.280000, 1.643647, 0.174554)",
        "(-0.280000, 1.642071, 0.182695)",
        "(-0.280000, 1.639920, 0.190703)",
        "(-0.280000, 1.637201, 0.198550)",
        "(-0.280000, 1.633333, 0.205889)",
        "(-0.280000, 1.627919, 0.212313)",
        "(-0.280000, 1.622051, 0.218154)",
        "(-0.280000, 1.615792, 0.223394)",
        "(-0.280000, 1.609204, 0.228020)",
        "(-0.280000, 1.602380, 0.232008)",
        "(-0.280000, 1.595377, 0.235363)",
        "(-0.280000, 1.588250, 0.238094)",
        "(-0.280000, 1.581083, 0.240202)",
        "(-0.280000, 1.573920, 0.241706)",
        "(-0.280000, 1.566803, 0.242624)",
        "(-0.280000, 1.559804, 0.242980)",
        "(-0.280000, 1.552956, 0.242836)",
        "(-0.280000, 1.546319, 0.242263)",
        "(-0.280000, 1.539909, 0.241328)",
        "(-0.280000, 1.533723, 0.240093)",
        "(-0.280000, 1.527779, 0.238618)",
        "(-0.280000, 1.522054, 0.236948)",
        "(-0.280000, 1.516517, 0.235118)",
        "(-0.280000, 1.511159, 0.233163)",
        "(-0.280000, 1.505942, 0.231097)",
        "(-0.280000, 1.500828, 0.228923)",
        "(-0.280000, 1.495804, 0.226644)",
        "(-0.280000, 1.490837, 0.224246)",
        "(-0.280000, 1.485898, 0.221704)",
        "(-0.280000, 1.480991, 0.219000)",
        "(-0.280000, 1.476095, 0.216094)",
        "(-0.280000, 1.471228, 0.212961)",
        "(-0.280000, 1.466394, 0.209561)",
        "(-0.280000, 1.461609, 0.205855)",
        "(-0.280000, 1.456917, 0.201823)",
        "(-0.280000, 1.452350, 0.197431)",
        "(-0.280000, 1.447949, 0.192651)",
        "(-0.280000, 1.443780, 0.187484)",
        "(-0.280000, 1.439894, 0.181919)",
        "(-0.280000, 1.436349, 0.175951)",
        "(-0.280000, 1.433217, 0.169616)",
        "(-0.280000, 1.430553, 0.162919)",
        "(-0.280000, 1.428426, 0.155921)",
        "(-0.280000, 1.426889, 0.148658)",
        "(-0.280000, 1.425993, 0.141179)",
        "(-0.280000, 1.425782, 0.133575)",
        "(-0.280000, 1.426291, 0.125909)",
        "(-0.280000, 1.427545, 0.118252)",
        "(-0.280000, 1.429552, 0.110715)",
        "(-0.280000, 1.432312, 0.103376)",
        "(-0.280000, 1.435819, 0.096315)",
        "(-0.280000, 1.440032, 0.089643)",
        "(-0.280000, 1.444918, 0.083433)",
        "(-0.280000, 1.450432, 0.077756)",
        "(-0.280000, 1.456491, 0.072702)",
        "(-0.280000, 1.463040, 0.068314)",
        "(-0.280000, 1.469975, 0.064654)",
        "(-0.280000, 1.477216, 0.061752)",
        "(-0.280000, 1.484680, 0.059622)",
        "(-0.280000, 1.492248, 0.058277)",
        "(-0.280000, 1.499837, 0.057700)",
        "(-0.280000, 1.507369, 0.057862)",
        "(-0.280000, 1.514738, 0.058718)",
        "(-0.280000, 1.521883, 0.060209)",
        "(-0.280000, 1.528755, 0.062265)",
        "(-0.280000, 1.535290, 0.064803)",
        "(-0.280000, 1.541475, 0.067784)",
        "(-0.280000, 1.547265, 0.071155)",
        "(-0.280000, 1.552648, 0.074873)",
        "(-0.280000, 1.557617, 0.078893)",
        "(-0.280000, 1.562150, 0.083151)",
        "(-0.280000, 1.566258, 0.087599)",
        "(-0.280000, 1.569953, 0.092197)",
        "(-0.280000, 1.573239, 0.096883)",
        "(-0.280000, 1.576144, 0.101622)",
        "(-0.280000, 1.578699, 0.106386)",
        "(-0.280000, 1.580925, 0.111129)",
        "(-0.280000, 1.582859, 0.115838)",
        "(-0.280000, 1.584538, 0.120505)",
        "(-0.280000, 1.585990, 0.125107)",
        "(-0.280000, 1.587250, 0.129658)",
        "(-0.280000, 1.588343, 0.134151)",
        "(-0.280000, 1.589295, 0.138604)",
        "(-0.280000, 1.590125, 0.143040)",
        "(-0.280000, 1.590841, 0.147466)",
        "(-0.280000, 1.591450, 0.151911)",
        "(-0.280000, 1.591951, 0.156403)",
        "(-0.280000, 1.592331, 0.160950)",
        "(-0.280000, 1.592576, 0.165578)",
        "(-0.280000, 1.592662, 0.170309)",
        "(-0.280000, 1.592560, 0.175137)",
        "(-0.280000, 1.592237, 0.180082)",
        "(-0.280000, 1.591657, 0.185124)",
        "(-0.280000, 1.590783, 0.190257)",
        "(-0.280000, 1.589575, 0.195470)",
        "(-0.280000, 1.588000, 0.200717)",
        "(-0.280000, 1.586023, 0.205969)",
        "(-0.280000, 1.583612, 0.211188)",
        "(-0.280000, 1.580753, 0.216308)",
        "(-0.280000, 1.577430, 0.221278)",
        "(-0.280000, 1.573630, 0.226045)",
        "(-0.280000, 1.569370, 0.230529)",
        "(-0.280000, 1.564661, 0.234674)",
        "(-0.280000, 1.559520, 0.238423)",
        "(-0.280000, 1.553998, 0.241705)",
        "(-0.280000, 1.548125, 0.244477)",
        "(-0.280000, 1.541971, 0.246685)",
        "(-0.280000, 1.535590, 0.248297)",
        "(-0.280000, 1.529036, 0.249290)",
        "(-0.280000, 1.522398, 0.249649)",
        "(-0.280000, 1.515731, 0.249377)",
        "(-0.280000, 1.509092, 0.248487)",
        "(-0.280000, 1.502558, 0.247010)",
        "(-0.280000, 1.496166, 0.244985)",
        "(-0.280000, 1.489941, 0.242461)",
        "(-0.280000, 1.483924, 0.239496)",
        "(-0.280000, 1.478124, 0.236106)",
        "(-0.280000, 1.472589, 0.232317)",
        "(-0.280000, 1.467338, 0.228144)",
        "(-0.280000, 1.462389, 0.223600)",
        "(-0.280000, 1.457784, 0.218724)",
        "(-0.280000, 1.453537, 0.213532)",
        "(-0.280000, 1.449664, 0.208043)",
        "(-0.280000, 1.446198, 0.202300)",
        "(-0.280000, 1.443148, 0.196326)",
        "(-0.280000, 1.440528, 0.190140)",
        "(-0.280000, 1.438358, 0.183793)",
        "(-0.280000, 1.436645, 0.177308)",
        "(-0.280000, 1.435396, 0.170707)",
        "(-0.280000, 1.434622, 0.164045)",
        "(-0.280000, 1.434323, 0.157334)",
        "(-0.280000, 1.434502, 0.150628)",
        "(-0.280000, 1.435158, 0.143953)",
        "(-0.280000, 1.436289, 0.137331)",
        "(-0.280000, 1.437887, 0.130816)",
        "(-0.280000, 1.439943, 0.124432)",
        "(-0.280000, 1.442453, 0.118200)",
        "(-0.280000, 1.445396, 0.112173)",
        "(-0.280000, 1.448759, 0.106370)",
        "(-0.280000, 1.452534, 0.100812)",
        "(-0.280000, 1.456687, 0.095546)",
        "(-0.280000, 1.461213, 0.090580)",
        "(-0.280000, 1.466072, 0.085957)",
        "(-0.280000, 1.471249, 0.081691)",
        "(-0.280000, 1.476724, 0.077799)",
        "(-0.280000, 1.482453, 0.074311)",
        "(-0.280000, 1.488417, 0.071240)",
        "(-0.280000, 1.494593, 0.068597)",
        "(-0.280000, 1.500932, 0.066404)",
        "(-0.280000, 1.507410, 0.064667)",
        "(-0.280000, 1.514006, 0.063394)",
        "(-0.280000, 1.520666, 0.062595)",
        "(-0.280000, 1.527366, 0.062272)",
        "(-0.280000, 1.534082, 0.062427)",
        "(-0.280000, 1.540760, 0.063058)",
        "(-0.280000, 1.547386, 0.064165)",
        "(-0.280000, 1.553906, 0.065738)",
        "(-0.280000, 1.560298, 0.067772)",
        "(-0.280000, 1.566539, 0.070259)",
        "(-0.280000, 1.572577, 0.073179)",
        "(-0.280000, 1.578393, 0.076522)",
        "(-0.280000, 1.583964, 0.080276)",
        "(-0.280000, 1.589246, 0.084410)",
        "(-0.280000, 1.594220, 0.088910)",
        "(-0.280000, 1.598868, 0.093760)",
        "(-0.280000, 1.603146, 0.098926)",
        "(-0.280000, 1.607010, 0.104418)",
        "(-0.280000, 1.610389, 0.110203)",
        "(-0.280000, 1.613236, 0.116255)",
        "(-0.280000, 1.615510, 0.122538)",
        "(-0.280000, 1.617170, 0.128976)",
        "(-0.280000, 1.618198, 0.135514)",
        "(-0.280000, 1.618587, 0.142094)",
        "(-0.280000, 1.618338, 0.148627)",
        "(-0.280000, 1.617468, 0.155053)",
        "(-0.280000, 1.616002, 0.161317)",
        "(-0.280000, 1.613982, 0.167341)",
        "(-0.280000, 1.611450, 0.173081)",
        "(-0.280000, 1.608455, 0.178503)",
        "(-0.280000, 1.605062, 0.183556)",
        "(-0.280000, 1.601320, 0.188232)",
        "(-0.280000, 1.597301, 0.192501)",
        "(-0.280000, 1.593058, 0.196368)",
        "(-0.280000, 1.588640, 0.199842)",
        "(-0.280000, 1.584113, 0.202927)",
        "(-0.280000, 1.579514, 0.205647)",
        "(-0.280000, 1.574876, 0.208032)",
        "(-0.280000, 1.570244, 0.210105)",
        "(-0.280000, 1.565634, 0.211902)",
        "(-0.280000, 1.561054, 0.213458)",
        "(-0.280000, 1.556524, 0.214801)",
        "(-0.280000, 1.552031, 0.215965)",
        "(-0.280000, 1.547581, 0.216974)",
        "(-0.280000, 1.543154, 0.217850)",
        "(-0.280000, 1.538726, 0.218611)",
        "(-0.280000, 1.534290, 0.219262)",
        "(-0.280000, 1.529817, 0.219809)",
        "(-0.280000, 1.525277, 0.220245)",
        "(-0.280000, 1.520664, 0.220557)",
        "(-0.280000, 1.515952, 0.220728)",
        "(-0.280000, 1.511119, 0.220732)",
        "(-0.280000, 1.506171, 0.220539)",
        "(-0.280000, 1.501098, 0.220115)",
        "(-0.280000, 1.495896, 0.219423)",
        "(-0.280000, 1.490592, 0.218426)",
        "(-0.280000, 1.485189, 0.217083)",
        "(-0.280000, 1.479730, 0.215363)",
        "(-0.280000, 1.474241, 0.213230)",
        "(-0.280000, 1.468752, 0.210652)",
        "(-0.280000, 1.463326, 0.207613)",
        "(-0.280000, 1.458002, 0.204093)",
        "(-0.280000, 1.452826, 0.200077)",
        "(-0.280000, 1.447866, 0.195573)",
        "(-0.280000, 1.443165, 0.190583)",
        "(-0.280000, 1.438767, 0.185110)",
        "(-0.280000, 1.434732, 0.179189)",
        "(-0.280000, 1.431094, 0.172826)",
        "(-0.280000, 1.427909, 0.166068)",
        "(-0.280000, 1.425220, 0.158938)",
        "(-0.280000, 1.423074, 0.151463)",
        "(-0.280000, 1.421522, 0.143712)",
        "(-0.280000, 1.420606, 0.135727)",
        "(-0.280000, 1.420365, 0.127556)",
        "(-0.280000, 1.420834, 0.119289)",
        "(-0.280000, 1.422038, 0.110988)",
        "(-0.280000, 1.424958, 0.103210)",
        "(-0.280000, 1.429011, 0.095975)",
        "(-0.280000, 1.433568, 0.089048)",
        "(-0.280000, 1.438615, 0.082452)",
        "(-0.280000, 1.444110, 0.076242)",
        "(-0.280000, 1.450042, 0.070430)",
        "(-0.280000, 1.456364, 0.065063)",
        "(-0.280000, 1.463051, 0.060159)",
        "(-0.280000, 1.470081, 0.055738)",
        "(-0.280000, 1.477397, 0.051833)",
        "(-0.280000, 1.484972, 0.048459)",
        "(-0.280000, 1.492779, 0.045629)",
        "(-0.280000, 1.500757, 0.043365)",
        "(-0.280000, 1.508875, 0.041674)",
        "(-0.280000, 1.517105, 0.040564)",
        "(-0.280000, 1.525381, 0.040043)",
        "(-0.280000, 1.533686, 0.040113)",
        "(-0.280000, 1.541952, 0.040773)",
        "(-0.280000, 1.550150, 0.042019)",
        "(-0.280000, 1.558141, 0.044266)",
        "(-0.280000, 1.565506, 0.048248)",
        "(-0.280000, 1.572435, 0.052754)",
        "(-0.280000, 1.578908, 0.057725)",
        "(-0.280000, 1.584887, 0.063082)",
        "(-0.280000, 1.590373, 0.068769)",
        "(-0.280000, 1.595373, 0.074733)",
        "(-0.280000, 1.599881, 0.080901)",
        "(-0.280000, 1.603919, 0.087232)",
        "(-0.280000, 1.607511, 0.093692)",
        "(-0.280000, 1.610671, 0.100227)",
        "(-0.280000, 1.613432, 0.106828)",
        "(-0.280000, 1.615809, 0.113456)",
        "(-0.280000, 1.617827, 0.120108)",
        "(-0.280000, 1.619503, 0.126785)",
        "(-0.280000, 1.620842, 0.133466)",
        "(-0.280000, 1.621847, 0.140159)",
        "(-0.280000, 1.622511, 0.146874)",
        "(-0.280000, 1.622811, 0.153586)",
        "(-0.280000, 1.622722, 0.160296)",
        "(-0.280000, 1.622204, 0.166994)",
        "(-0.280000, 1.621212, 0.173628)",
        "(-0.280000, 1.619700, 0.180171)",
        "(-0.280000, 1.617647, 0.186548)",
        "(-0.280000, 1.615040, 0.192707)",
        "(-0.280000, 1.611878, 0.198593)",
        "(-0.280000, 1.608191, 0.204126)",
        "(-0.280000, 1.604008, 0.209255)",
        "(-0.280000, 1.599367, 0.213936)",
        "(-0.280000, 1.594336, 0.218110)",
        "(-0.280000, 1.588970, 0.221751)",
        "(-0.280000, 1.583326, 0.224840)",
        "(-0.280000, 1.577492, 0.227355)",
        "(-0.280000, 1.571528, 0.229301)",
        "(-0.280000, 1.565491, 0.230688)",
        "(-0.280000, 1.559463, 0.231534)",
        "(-0.280000, 1.553484, 0.231867)",
        "(-0.280000, 1.547622, 0.231723)",
        "(-0.280000, 1.541911, 0.231144)",
        "(-0.280000, 1.536375, 0.230173)",
        "(-0.280000, 1.531056, 0.228859)",
        "(-0.280000, 1.525962, 0.227250)",
        "(-0.280000, 1.521090, 0.225388)",
        "(-0.280000, 1.516455, 0.223321)",
        "(-0.280000, 1.512040, 0.221087)",
        "(-0.280000, 1.507825, 0.218715)",
        "(-0.280000, 1.503802, 0.216238)",
        "(-0.280000, 1.499936, 0.213668)",
        "(-0.280000, 1.496215, 0.211027)",
        "(-0.280000, 1.492608, 0.208315)",
        "(-0.280000, 1.489087, 0.205525)",
        "(-0.280000, 1.485641, 0.202656)",
        "(-0.280000, 1.482249, 0.199690)",
        "(-0.280000, 1.478894, 0.196600)",
        "(-0.280000, 1.475583, 0.193373)",
        "(-0.280000, 1.472311, 0.189978)",
        "(-0.280000, 1.469083, 0.186381)",
        "(-0.280000, 1.465925, 0.182567)",
        "(-0.280000, 1.462855, 0.178506)",
        "(-0.280000, 1.459899, 0.174170)",
        "(-0.280000, 1.457102, 0.169555)",
        "(-0.280000, 1.454496, 0.164635)",
        "(-0.280000, 1.452134, 0.159422)",
        "(-0.280000, 1.450059, 0.153910)",
        "(-0.280000, 1.448316, 0.148102)",
        "(-0.280000, 1.446958, 0.142033)",
        "(-0.280000, 1.446026, 0.135719)",
        "(-0.280000, 1.445563, 0.129184)",
        "(-0.280000, 1.445606, 0.122484)",
        "(-0.280000, 1.446186, 0.115653)",
        "(-0.280000, 1.447327, 0.108726)",
        "(-0.280000, 1.449051, 0.101774)",
        "(-0.280000, 1.451406, 0.094854)",
        "(-0.280000, 1.454418, 0.088075)",
        "(-0.280000, 1.458104, 0.081518)",
        "(-0.280000, 1.462469, 0.075268)",
        "(-0.280000, 1.467478, 0.069437)",
        "(-0.280000, 1.473099, 0.064103)",
        "(-0.280000, 1.479291, 0.059339)",
        "(-0.280000, 1.485970, 0.055230)",
        "(-0.280000, 1.493068, 0.051830)",
        "(-0.280000, 1.500515, 0.049180)",
        "(-0.280000, 1.508195, 0.047324)",
        "(-0.280000, 1.516026, 0.046277)",
        "(-0.280000, 1.523927, 0.046043)",
        "(-0.280000, 1.531777, 0.046616)",
        "(-0.280000, 1.539512, 0.047975)",
        "(-0.280000, 1.547021, 0.050081)",
        "(-0.280000, 1.554240, 0.052893)",
        "(-0.280000, 1.561109, 0.056360)",
        "(-0.280000, 1.567549, 0.060411)",
        "(-0.280000, 1.573523, 0.064980)",
        "(-0.280000, 1.579001, 0.070006)",
        "(-0.280000, 1.583944, 0.075398)",
        "(-0.280000, 1.588347, 0.081089)",
        "(-0.280000, 1.592214, 0.087018)",
        "(-0.280000, 1.595543, 0.093097)",
        "(-0.280000, 1.598361, 0.099283)",
        "(-0.280000, 1.600688, 0.105501)",
        "(-0.280000, 1.602561, 0.111713)",
        "(-0.280000, 1.604022, 0.117888)",
        "(-0.280000, 1.605106, 0.123979)",
        "(-0.280000, 1.605861, 0.129975)",
        "(-0.280000, 1.606329, 0.135875)",
        "(-0.280000, 1.606549, 0.141659)",
        "(-0.280000, 1.606560, 0.147344)",
        "(-0.280000, 1.606391, 0.152953)",
        "(-0.280000, 1.606068, 0.158490)",
        "(-0.280000, 1.605605, 0.163986)",
        "(-0.280000, 1.605010, 0.169479)",
        "(-0.280000, 1.604281, 0.174979)",
        "(-0.280000, 1.603404, 0.180530)",
        "(-0.280000, 1.602361, 0.186138)",
        "(-0.280000, 1.601121, 0.191826)",
        "(-0.280000, 1.599643, 0.197614)",
        "(-0.280000, 1.597889, 0.203482)",
        "(-0.280000, 1.595809, 0.209426)",
        "(-0.280000, 1.593348, 0.215429)",
        "(-0.280000, 1.590465, 0.221434)",
        "(-0.280000, 1.587110, 0.227394)",
        "(-0.280000, 1.583237, 0.233247)",
        "(-0.280000, 1.578828, 0.238891)",
        "(-0.280000, 1.573856, 0.244249)",
        "(-0.280000, 1.568341, 0.249211)",
        "(-0.280000, 1.562301, 0.253694)",
        "(-0.280000, 1.555767, 0.257620)",
        "(-0.280000, 1.548816, 0.260902)",
        "(-0.280000, 1.541508, 0.263480)",
        "(-0.280000, 1.533911, 0.265304)",
        "(-0.280000, 1.526137, 0.266332)",
        "(-0.280000, 1.518269, 0.266542)",
        "(-0.280000, 1.510390, 0.265925)",
        "(-0.280000, 1.502620, 0.264487)",
        "(-0.280000, 1.495042, 0.262250)",
        "(-0.280000, 1.487734, 0.259241)",
        "(-0.280000, 1.480799, 0.255517)",
        "(-0.280000, 1.474291, 0.251122)",
        "(-0.280000, 1.468294, 0.246135)",
        "(-0.280000, 1.462849, 0.240624)",
        "(-0.280000, 1.457991, 0.234657)",
        "(-0.280000, 1.453763, 0.228333)",
        "(-0.280000, 1.450173, 0.221724)",
        "(-0.280000, 1.447220, 0.214901)",
        "(-0.280000, 1.444905, 0.207962)",
        "(-0.280000, 1.443206, 0.200970)",
        "(-0.280000, 1.442093, 0.193980)",
        "(-0.280000, 1.441533, 0.187071)",
        "(-0.280000, 1.441483, 0.180273)",
        "(-0.280000, 1.441894, 0.173647)",
        "(-0.280000, 1.442717, 0.167212)",
        "(-0.280000, 1.443902, 0.160978)",
        "(-0.280000, 1.445396, 0.154974)",
        "(-0.280000, 1.447152, 0.149191)",
        "(-0.280000, 1.449131, 0.143614)",
        "(-0.280000, 1.451288, 0.138242)",
        "(-0.280000, 1.453597, 0.133047)",
        "(-0.280000, 1.456039, 0.127995)",
        "(-0.280000, 1.458592, 0.123072)",
        "(-0.280000, 1.461256, 0.118242)",
        "(-0.280000, 1.464040, 0.113469)",
        "(-0.280000, 1.466949, 0.108744)",
        "(-0.280000, 1.470013, 0.104033)",
        "(-0.280000, 1.473252, 0.099339)",
        "(-0.280000, 1.476704, 0.094651)",
        "(-0.280000, 1.480414, 0.089969)",
        "(-0.280000, 1.484408, 0.085326)",
        "(-0.280000, 1.488732, 0.080748)",
        "(-0.280000, 1.493427, 0.076269)",
        "(-0.280000, 1.498508, 0.071962)",
        "(-0.280000, 1.504002, 0.067889)",
        "(-0.280000, 1.509925, 0.064124)",
        "(-0.280000, 1.516250, 0.060752)",
        "(-0.280000, 1.522970, 0.057772)",
        "(-0.280000, 1.530043, 0.055199)",
        "(-0.280000, 1.537462, 0.053042)",
        "(-0.280000, 1.545224, 0.051328)",
        "(-0.280000, 1.553286, 0.050098)",
        "(-0.280000, 1.561636, 0.049395)",
        "(-0.280000, 1.570254, 0.049269)",
        "(-0.280000, 1.578395, 0.051199)",
        "(-0.280000, 1.585759, 0.055012)",
        "(-0.280000, 1.592844, 0.059345)",
        "(-0.280000, 1.599592, 0.064164)",
        "(-0.280000, 1.605980, 0.069451)",
        "(-0.280000, 1.611985, 0.075188)",
        "(-0.280000, 1.617558, 0.081329)",
        "(-0.280000, 1.622687, 0.087861)",
        "(-0.280000, 1.627331, 0.094731)",
        "(-0.280000, 1.631475, 0.101914)",
        "(-0.280000, 1.635102, 0.109385)",
        "(-0.280000, 1.638184, 0.117083)",
        "(-0.280000, 1.640710, 0.124981)",
        "(-0.280000, 1.642670, 0.133051)",
        "(-0.280000, 1.644049, 0.141228)",
        "(-0.280000, 1.644843, 0.149483)",
        "(-0.280000, 1.645047, 0.157785)",
        "(-0.280000, 1.644661, 0.166068)",
        "(-0.280000, 1.643686, 0.174303)",
        "(-0.280000, 1.642125, 0.182460)",
        "(-0.280000, 1.639991, 0.190473)",
        "(-0.280000, 1.637287, 0.198326)",
        "(-0.280000, 1.634037, 0.205955)",
        "(-0.280000, 1.630252, 0.213333)",
        "(-0.280000, 1.625944, 0.220433)",
        "(-0.280000, 1.621150, 0.227199)",
        "(-0.280000, 1.615886, 0.233607)",
        "(-0.280000, 1.610171, 0.239632)",
        "(-0.280000, 1.604051, 0.245227)",
        "(-0.280000, 1.597548, 0.250373)",
        "(-0.280000, 1.590685, 0.255050)",
        "(-0.280000, 1.583517, 0.259220)",
        "(-0.280000, 1.576059, 0.262874)",
        "(-0.280000, 1.567878, 0.264624)",
        "(-0.280000, 1.559278, 0.264310)",
        "(-0.280000, 1.550933, 0.263421)",
        "(-0.280000, 1.542899, 0.262014)",
        "(-0.280000, 1.535189, 0.260132)",
        "(-0.280000, 1.527807, 0.257809)",
        "(-0.280000, 1.520793, 0.255080)",
        "(-0.280000, 1.514151, 0.251958)",
        "(-0.280000, 1.507892, 0.248442)",
        "(-0.280000, 1.502061, 0.244554)",
        "(-0.280000, 1.496658, 0.240360)",
        "(-0.280000, 1.491665, 0.235936)",
        "(-0.280000, 1.487077, 0.231362)",
        "(-0.280000, 1.482849, 0.226682)",
        "(-0.280000, 1.478958, 0.221952)",
        "(-0.280000, 1.475358, 0.217197)",
        "(-0.280000, 1.472004, 0.212427)",
        "(-0.280000, 1.468869, 0.207662)",
        "(-0.280000, 1.465914, 0.202892)",
        "(-0.280000, 1.463106, 0.198097)",
        "(-0.280000, 1.460432, 0.193271)",
        "(-0.280000, 1.457875, 0.188384)",
        "(-0.280000, 1.455428, 0.183398)",
        "(-0.280000, 1.453102, 0.178301)",
        "(-0.280000, 1.450904, 0.173048)",
        "(-0.280000, 1.448866, 0.167631)",
        "(-0.280000, 1.447013, 0.162019)",
        "(-0.280000, 1.445382, 0.156191)",
        "(-0.280000, 1.444021, 0.150155)",
        "(-0.280000, 1.442975, 0.143907)",
        "(-0.280000, 1.442293, 0.137445)",
        "(-0.280000, 1.442028, 0.130811)",
        "(-0.280000, 1.442228, 0.124026)",
        "(-0.280000, 1.442941, 0.117122)",
        "(-0.280000, 1.444206, 0.110168)",
        "(-0.280000, 1.446058, 0.103215)",
        "(-0.280000, 1.448528, 0.096318)",
        "(-0.280000, 1.451626, 0.089573)",
        "(-0.280000, 1.455366, 0.083034)",
        "(-0.280000, 1.459733, 0.076805)",
        "(-0.280000, 1.464713, 0.070955)",
        "(-0.280000, 1.470286, 0.065557)",
        "(-0.280000, 1.476392, 0.060704)",
        "(-0.280000, 1.482985, 0.056460)",
        "(-0.280000, 1.490010, 0.052883)",
        "(-0.280000, 1.497372, 0.050040)",
        "(-0.280000, 1.504998, 0.047969)",
        "(-0.280000, 1.512809, 0.046701)",
        "(-0.280000, 1.520687, 0.046257)",
        "(-0.280000, 1.528561, 0.046641)"
    ],
    "rightHandRotations": [
        "(282.601500, 130.343800, 303.628200)",
        "(290.000000, 70.000000, 0.000000)",
        "(290.000000, 70.000000, 0.000000)",
        "(290.000000, 70.000000, 0.000000)",
        "(290.000000, 70.000000, 0.000000)",
        "(290.000000, 70.000000, 0.000000)",
        "(290.000000, 70.000000, 0.000000)",
        "(290.000000, 70.000000, 0.000000)",
        "(290.000000, 70.000000, 0.000000)",
        "(290.000000, 70.000000, 0.000000)",
        "(290.000000, 70.000000, 0.000000)",
        "(290.000000, 70.000000, 0.000000)",
        "(290.000000, 70.000000, 0.000000)",
        "(290.000000, 70.000000, 0.000000)",
        "(290.000000, 70.000000, 0.000000)",
        "(290.000000, 70.000000, 0.000000)",
        "(290.000000, 70.000000, 0.000000)",
        "(290.000000, 70.000000, 0.000000)",
        "(290.000000, 70.000000, 0.000000)",
        "(290.000000, 70.000000, 0.000000)",
        "(290.000000, 70.000000, 0.000000)",
        "(290.000000, 70.000000, 0.000000)",
        "(290.000000, 70.000000, 0.000000)",
        "(290.000000, 70.000000, 0.000000)",
        "(290.000000, 70.000000, 0.000000)",
        "(290.000000, 70.000000, 0.000000)",
        "(290.000000, 70.000000, 0.000000)",
        "(290.000000, 70.000000, 0.000000)",
        "(290.000000, 70.000000, 0.000000)",
        "(290.000000, 70.000000, 0.000000)",
        "(290.000000, 70.000000, 0.000000)",
        "(290.000000, 70.000000, 0.000000)",
        "(290.000000, 70.000000, 0.000000)",
        "(290.000000, 70.000000, 0.000000)",
        "(290.000000, 70.000000, 0.000000)",
        "(290.000000, 70.000000, 0.000000)",
        "(290.000000, 70.000000, 0.000000)",
        "(290.000000, 70.000000, 0.000000)",
        "(290.000000, 70.000000, 0.000000)",
        "(290.000000, 70.000000, 0.000000)",
        "(290.000000, 70.000000, 0.000000)",
        "(290.000000, 70.000000, 0.000000)",
        "(290.000000, 70.000000, 0.000000)",
        "(290.000000, 70.000000, 0.000000)",
        "(290.000000, 70.000000, 0.000000)",
        "(290.000000, 70.000000, 0.000000)",
        "(290.000000, 70.000000, 0.000000)",
        "(290.000000, 70.000000, 0.000000)",
        "(290.000000, 70.000000, 0.000000)",
        "(290.000000, 70.000000, 0.000000)",
        "(290.000000, 70.000000, 0.000000)",
        "(290.000000, 70.000000, 0.000000)",
        "(290.000000, 70.000000, 0.000000)",
        "(290.000000, 70.000000, 0.000000)",
        "(290.000000, 70.000000, 0.000000)",
        "(290.000000, 70.000000, 0.000000)",
        "(290.000000, 70.000000, 0.000000)",
        "(290.000000, 70.000000, 0.000000)",
        "(290.000000, 70.000000, 0.000000)",
        "(290.000000, 70.000000, 0.000000)",
        "(290.000000, 70.000000, 0.000000)",
        "(290.000000, 70.000000, 0.000000)",
        "(290.000000, 70.000000, 0.000000)",
        "(290.000000, 70.000000, 0.000000)",
        "(290.000000, 70.000000, 0.000000)",
        "(290.000000, 70.000000, 0.000000)",
        "(290.000000, 70.000000, 0.000000)",
        "(290.000000, 70.000000, 0.000000)",
        "(290.000000, 70.000000, 0.000000)",
        "(290.000000, 70.000000, 0.000000)",
        "(290.000000, 70.000000, 0.000000)",
        "(290.000000, 70.000000, 0.000000)",
        "(290.000000, 70.000000, 0.000000)",
        "(290.000000, 70.000000, 0.000000)",
        "(290.000000, 70.000000, 0.000000)",
        "(290.000000, 70.000000, 0.000000)",
        "(290.000000, 70.000000, 0.000000)",
        "(290.000000, 70.000000, 0.000000)",
        "(290.000000, 70.000000, 0.000000)",
        "(290.000000, 70.000000, 0.000000)",
        "(290.000000, 70.000000, 0.000000)",
        "(290.000000, 70.000000, 0.000000)",
        "(290.000000, 70.000000, 0.000000)",
        "(290.000000, 70.000000, 0.000000)",
        "(290.000000, 70.000000, 0.000000)",
        "(290.000000, 70.000000, 0.000000)",
        "(290.000000, 70.000000, 0.000000)",
        "(290.000000, 70.000000, 0.000000)",
        "(290.000000, 70.000000, 0.000000)",
        "(290.000000, 70.000000, 0.000000)",
        "(290.000000, 70.000000, 0.000000)",
        "(290.000000, 70.000000, 0.000000)",
        "(290.000000, 70.000000, 0.000000)",
        "(290.000000, 70.000000, 0.000000)",
        "(290.000000, 70.000000, 0.000000)",
        "(290.000000, 70.000000, 0.000000)",
        "(290.000000, 70.000000, 0.000000)",
        "(290.000000, 70.000000, 0.000000)",
        "(290.000000, 70.000000, 0.000000)",
        "(290.000000, 70.000000, 0.000000)",
        "(290.000000, 70.000000, 0.000000)",
        "(290.000000, 70.000000, 0.000000)",
        "(290.000000, 70.000000, 0.000000)",
        "(290.000000, 70.000000, 0.000000)",
        "(290.000000, 70.000000, 0.000000)",
        "(290.000000, 70.000000, 0.000000)",
        "(290.000000, 70.000000, 0.000000)",
        "(290.000000, 70.000000, 0.000000)",
        "(290.000000, 70.000000, 0.000000)",
        "(290.000000, 70.000000, 0.000000)",
        "(290.000000, 70.000000, 0.000000)",
        "(290.000000, 70.000000, 0.000000)",
        "(290.000000, 70.000000, 0.000000)",
        "(290.000000, 70.000000, 0.000000)",
        "(290.000000, 70.000000, 0.000000)",
        "(290.000000, 70.000000, 0.000000)",
        "(290.000000, 70.000000, 0.000000)",
        "(290.000000, 70.000000, 0.000000)",
        "(290.000000, 70.000000, 0.000000)",
        "(290.000000, 70.000000, 0.000000)",
        "(290.000000, 70.000000, 0.000000)",
        "(290.000000, 70.000000, 0.000000)",
        "(290.000000, 70.000000, 0.000000)",
        "(290.000000, 70.000000, 0.000000)",
        "(290.000000, 70.000000, 0.000000)",
        "(290.000000, 70.000000, 0.000000)",
        "(290.000000, 70.000000, 0.000000)",
        "(290.000000, 70.000000, 0.000000)",
        "(290.000000, 70.000000, 0.000000)",
        "(290.000000, 70.000000, 0.000000)",
        "(290.000000, 70.000000, 0.000000)",
        "(290.000000, 70.000000, 0.000000)",
        "(290.000000, 70.000000, 0.000000)",
        "(290.000000, 70.000000, 0.000000)",
        "(290.000000, 70.000000, 0.000000)",
        "(290.000000, 70.000000, 0.000000)",
        "(290.000000, 70.000000, 0.000000)",
        "(290.000000, 70.000000, 0.000000)",
        "(290.000000, 70.000000, 0.000000)",
        "(290.000000, 70.000000, 0.000000)",
        "(290.000000, 70.000000, 0.000000)",
        "(290.000000, 70.000000, 0.000000)",
        "(290.000000, 70.000000, 0.000000)",
        "(290.000000, 70.000000, 0.000000)",
        "(290.000000, 70.000000, 0.000000)",
        "(290.000000, 70.000000, 0.000000)",
        "(290.000000, 70.000000, 0.000000)",
        "(290.000000, 70.000000, 0.000000)",
        "(290.000000, 70.000000, 0.000000)",
        "(290.000000, 70.000000, 0.000000)",
        "(290.000000, 70.000000, 0.000000)",
        "(290.000000, 70.000000, 0.000000)",
        "(290.000000, 70.000000, 0.000000)",
        "(290.000000, 70.000000, 0.000000)",
        "(290.000000, 70.000000, 0.000000)",
        "(290.000000, 70.000000, 0.000000)",
        "(290.000000, 70.000000, 0.000000)",
        "(290.000000, 70.000000, 0.000000)",
        "(290.000000, 70.000000, 0.000000)",
        "(290.000000, 70.000000, 0.000000)",
        "(290.000000, 70.000000, 0.000000)",
        "(290.000000, 70.000000, 0.000000)",
        "(290.000000, 70.000000, 0.000000)",
        "(290.000000, 70.000000, 0.000000)",
        "(290.000000, 70.000000, 0.000000)",
        "(290.000000, 70.000000, 0.000000)",
        "(290.000000, 70.000000, 0.000000)",
        "(290.000000, 70.000000, 0.000000)",
        "(290.000000, 70.000000, 0.000000)",
        "(290.000000, 70.000000, 0.000000)",
        "(290.000000, 70.000000, 0.000000)",
        "(290.000000, 70.000000, 0.000000)",
        "(290.000000, 70.000000, 0.000000)",
        "(290.000000, 70.000000, 0.000000)",
        "(290.000000, 70.000000, 0.000000)",
        "(290.000000, 70.000000, 0.000000)",
        "(290.000000, 70.000000, 0.000000)",
        "(290.000000, 70.000000, 0.000000)",
        "(290.000000, 70.000000, 0.000000)",
        "(290.000000, 70.000000, 0.000000)",
        "(290.000000, 70.000000, 0.000000)",
        "(290.000000, 70.000000, 0.000000)",
        "(290.000000, 70.000000, 0.000000)",
        "(290.000000, 70.000000, 0.000000)",
        "(290.000000, 70.000000, 0.000000)",
        "(290.000000, 70.000000, 0.000000)",
        "(290.000000, 70.000000, 0.000000)",
        "(290.000000, 70.000000, 0.000000)",
        "(290.000000, 70.000000, 0.000000)",
        "(290.000000, 70.000000, 0.000000)",
        "(290.000000, 70.000000, 0.000000)",
        "(290.000000, 70.000000, 0.000000)",
        "(290.000000, 70.000000, 0.000000)",
        "(290.000000, 70.000000, 0.000000)",
        "(290.000000, 70.000000, 0.000000)",
        "(290.000000, 70.000000, 0.000000)",
        "(290.000000, 70.000000, 0.000000)",
        "(290.000000, 70.000000, 0.000000)",
        "(290.000000, 70.000000, 0.000000)",
        "(290.000000, 70.000000, 0.000000)",
        "(290.000000, 70.000000, 0.000000)",
        "(290.000000, 70.000000, 0.000000)",
        "(290.000000, 70.000000, 0.000000)",
        "(290.000000, 70.000000, 0.000000)",
        "(290.000000, 70.000000, 0.000000)",
        "(290.000000, 70.000000, 0.000000)",
        "(290.000000, 70.000000, 0.000000)",
        "(290.000000, 70.000000, 0.000000)",
        "(290.000000, 70.000000, 0.000000)",
        "(290.000000, 70.000000, 0.000000)",
        "(290.000000, 70.000000, 0.000000)",
        "(290.000000, 70.000000, 0.000000)",
        "(290.000000, 70.000000, 0.000000)",
        "(290.000000, 70.000000, 0.000000)",
        "(290.000000, 70.000000, 0.000000)",
        "(290.000000, 70.000000, 0.000000)",
        "(290.000000, 70.000000, 0.000000)",
        "(290.000000, 70.000000, 0.000000)",
        "(290.000000, 70.000000, 0.000000)",
        "(290.000000, 70.000000, 0.000000)",
        "(290.000000, 70.000000, 0.000000)",
        "(290.000000, 70.000000, 0.000000)",
        "(290.000000, 70.000000, 0.000000)",
        "(290.000000, 70.000000, 0.000000)",
        "(290.000000, 70.000000, 0.000000)",
        "(290.000000, 70.000000, 0.000000)",
        "(290.000000, 70.000000, 0.000000)",
        "(290.000000, 70.000000, 0.000000)",
        "(290.000000, 70.000000, 0.000000)",
        "(290.000000, 70.000000, 0.000000)",
        "(290.000000, 70.000000, 0.000000)",
        "(290.000000, 70.000000, 0.000000)",
        "(290.000000, 70.000000, 0.000000)",
        "(290.000000, 70.000000, 0.000000)",
        "(290.000000, 70.000000, 0.000000)",
        "(290.000000, 70.000000, 0.000000)",
        "(290.000000, 70.000000, 0.000000)",
        "(290.000000, 70.000000, 0.000000)",
        "(290.000000, 70.000000, 0.000000)",
        "(290.000000, 70.000000, 0.000000)",
        "(290.000000, 70.000000, 0.000000)",
        "(290.000000, 70.000000, 0.000000)",
        "(290.000000, 70.000000, 0.000000)",
        "(290.000000, 70.000000, 0.000000)",
        "(290.000000, 70.000000, 0.000000)",
        "(290.000000, 70.000000, 0.000000)",
        "(290.000000, 70.000000, 0.000000)",
        "(290.000000, 70.000000, 0.000000)",
        "(290.000000, 70.000000, 0.000000)",
        "(290.000000, 70.000000, 0.000000)",
        "(290.000000, 70.000000, 0.000000)",
        "(290.000000, 70.000000, 0.000000)",
        "(290.000000, 70.000000, 0.000000)",
        "(290.000000, 70.000000, 0.000000)",
        "(290.000000, 70.000000, 0.000000)",
        "(290.000000, 70.000000, 0.000000)",
        "(290.000000, 70.000000, 0.000000)",
        "(290.000000, 70.000000, 0.000000)",
        "(290.000000, 70.000000, 0.000000)",
        "(290.000000, 70.000000, 0.000000)",
        "(290.000000, 70.000000, 0.000000)",
        "(290.000000, 70.000000, 0.000000)",
        "(290.000000, 70.000000, 0.000000)",
        "(290.000000, 70.000000, 0.000000)",
        "(290.000000, 70.000000, 0.000000)",
        "(290.000000, 70.000000, 0.000000)",
        "(290.000000, 70.000000, 0.000000)",
        "(290.000000, 70.000000, 0.000000)",
        "(290.000000, 70.000000, 0.000000)",
        "(290.000000, 70.000000, 0.000000)",
        "(290.000000, 70.000000, 0.000000)",
        "(290.000000, 70.000000, 0.000000)",
        "(290.000000, 70.000000, 0.000000)",
        "(290.000000, 70.000000, 0.000000)",
        "(290.000000, 70.000000, 0.000000)",
        "(290.000000, 70.000000, 0.000000)",
        "(290.000000, 70.000000, 0.000000)",
        "(290.000000, 70.000000, 0.000000)",
        "(290.000000, 70.000000, 0.000000)",
        "(290.000000, 70.000000, 0.000000)",
        "(290.000000, 70.000000, 0.000000)",
        "(290.000000, 70.000000, 0.000000)",
        "(290.000000, 70.000000, 0.000000)",
        "(290.000000, 70.000000, 0.000000)",
        "(290.000000, 70.000000, 0.000000)",
        "(290.000000, 70.000000, 0.000000)",
        "(290.000000, 70.000000, 0.000000)",
        "(290.000000, 70.000000, 0.000000)",
        "(290.000000, 70.000000, 0.000000)",
        "(290.000000, 70.000000, 0.000000)",
        "(290.000000, 70.000000, 0.000000)",
        "(290.000000, 70.000000, 0.000000)",
        "(290.000000, 70.000000, 0.000000)",
        "(290.000000, 70.000000, 0.000000)",
        "(290.000000, 70.000000, 0.000000)",
        "(290.000000, 70.000000, 0.000000)",
        "(290.000000, 70.000000, 0.000000)",
        "(290.000000, 70.000000, 0.000000)",
        "(290.000000, 70.000000, 0.000000)",
        "(290.000000, 70.000000, 0.000000)",
        "(290.000000, 70.000000, 0.000000)",
        "(290.000000, 70.000000, 0.000000)",
        "(290.000000, 70.000000, 0.000000)",
        "(290.000000, 70.000000, 0.000000)",
        "(290.000000, 70.000000, 0.000000)",
        "(290.000000, 70.000000, 0.000000)",
        "(290.000000, 70.000000, 0.000000)",
        "(290.000000, 70.000000, 0.000000)",
        "(290.000000, 70.000000, 0.000000)",
        "(290.000000, 70.000000, 0.000000)",
        "(290.000000, 70.000000, 0.000000)",
        "(290.000000, 70.000000, 0.000000)",
        "(290.000000, 70.000000, 0.000000)",
        "(290.000000, 70.000000, 0.000000)",
        "(290.000000, 70.000000, 0.000000)",
        "(290.000000, 70.000000, 0.000000)",
        "(290.000000, 70.000000, 0.000000)",
        "(290.000000, 70.000000, 0.000000)",
        "(290.000000, 70.000000, 0.000000)",
        "(290.000000, 70.000000, 0.000000)",
        "(290.000000, 70.000000, 0.000000)",
        "(290.000000, 70.000000, 0.000000)",
        "(290.000000, 70.000000, 0.000000)",
        "(290.000000, 70.000000, 0.000000)",
        "(290.000000, 70.000000, 0.000000)",
        "(290.000000, 70.000000, 0.000000)",
        "(290.000000, 70.000000, 0.000000)",
        "(290.000000, 70.000000, 0.000000)",
        "(290.000000, 70.000000, 0.000000)",
        "(290.000000, 70.000000, 0.000000)",
        "(290.000000, 70.000000, 0.000000)",
        "(290.000000, 70.000000, 0.000000)",
        "(290.000000, 70.000000, 0.000000)",
        "(290.000000, 70.000000, 0.000000)",
        "(290.000000, 70.000000, 0.000000)",
        "(290.000000, 70.000000, 0.000000)",
        "(290.000000, 70.000000, 0.000000)",
        "(290.000000, 70.000000, 0.000000)",
        "(290.000000, 70.000000, 0.000000)",
        "(290.000000, 70.000000, 0.000000)",
        "(290.000000, 70.000000, 0.000000)",
        "(290.000000, 70.000000, 0.000000)",
        "(290.000000, 70.000000, 0.000000)",
        "(290.000000, 70.000000, 0.000000)",
        "(290.000000, 70.000000, 0.000000)",
        "(290.000000, 70.000000, 0.000000)",
        "(290.000000, 70.000000, 0.000000)",
        "(290.000000, 70.000000, 0.000000)",
        "(290.000000, 70.000000, 0.000000)",
        "(290.000000, 70.000000, 0.000000)",
        "(290.000000, 70.000000, 0.000000)",
        "(290.000000, 70.000000, 0.000000)",
        "(290.000000, 70.000000, 0.000000)",
        "(290.000000, 70.000000, 0.000000)",
        "(290.000000, 70.000000, 0.000000)",
        "(290.000000, 70.000000, 0.000000)",
        "(290.000000, 70.000000, 0.000000)",
        "(290.000000, 70.000000, 0.000000)",
        "(290.000000, 70.000000, 0.000000)",
        "(290.000000, 70.000000, 0.000000)",
        "(290.000000, 70.000000, 0.000000)",
        "(290.000000, 70.000000, 0.000000)",
        "(290.000000, 70.000000, 0.000000)",
        "(290.000000, 70.000000, 0.000000)",
        "(290.000000, 70.000000, 0.000000)",
        "(290.000000, 70.000000, 0.000000)",
        "(290.000000, 70.000000, 0.000000)",
        "(290.000000, 70.000000, 0.000000)",
        "(290.000000, 70.000000, 0.000000)",
        "(290.000000, 70.000000, 0.000000)",
        "(290.000000, 70.000000, 0.000000)",
        "(290.000000, 70.000000, 0.000000)",
        "(290.000000, 70.000000, 0.000000)",
        "(290.000000, 70.000000, 0.000000)",
        "(290.000000, 70.000000, 0.000000)",
        "(290.000000, 70.000000, 0.000000)",
        "(290.000000, 70.000000, 0.000000)",
        "(290.000000, 70.000000, 0.000000)",
        "(290.000000, 70.000000, 0.000000)",
        "(290.000000, 70.000000, 0.000000)",
        "(290.000000, 70.000000, 0.000000)",
        "(290.000000, 70.000000, 0.000000)",
        "(290.000000, 70.000000, 0.000000)",
        "(290.000000, 70.000000, 0.000000)",
        "(290.000000, 70.000000, 0.000000)",
        "(290.000000, 70.000000, 0.000000)",
        "(290.000000, 70.000000, 0.000000)",
        "(290.000000, 70.000000, 0.000000)",
        "(290.000000, 70.000000, 0.000000)",
        "(290.000000, 70.000000, 0.000000)",
        "(290.000000, 70.000000, 0.000000)",
        "(290.000000, 70.000000, 0.000000)",
        "(290.000000, 70.000000, 0.000000)",
        "(290.000000, 70.000000, 0.000000)",
        "(290.000000, 70.000000, 0.000000)",
        "(290.000000, 70.000000, 0.000000)",
        "(290.000000, 70.000000, 0.000000)",
        "(290.000000, 70.000000, 0.000000)",
        "(290.000000, 70.000000, 0.000000)",
        "(290.000000, 70.000000, 0.000000)",
        "(290.000000, 70.000000, 0.000000)",
        "(290.000000, 70.000000, 0.000000)",
        "(290.000000, 70.000000, 0.000000)",
        "(290.000000, 70.000000, 0.000000)",
        "(290.000000, 70.000000, 0.000000)",
        "(290.000000, 70.000000, 0.000000)",
        "(290.000000, 70.000000, 0.000000)",
        "(290.000000, 70.000000, 0.000000)",
        "(290.000000, 70.000000, 0.000000)",
        "(290.000000, 70.000000, 0.000000)",
        "(290.000000, 70.000000, 0.000000)",
        "(290.000000, 70.000000, 0.000000)",
        "(290.000000, 70.000000, 0.000000)",
        "(290.000000, 70.000000, 0.000000)",
        "(290.000000, 70.000000, 0.000000)",
        "(290.000000, 70.000000, 0.000000)",
        "(290.000000, 70.000000, 0.000000)",
        "(290.000000, 70.000000, 0.000000)",
        "(290.000000, 70.000000, 0.000000)",
        "(290.000000, 70.000000, 0.000000)",
        "(290.000000, 70.000000, 0.000000)",
        "(290.000000, 70.000000, 0.000000)",
        "(290.000000, 70.000000, 0.000000)",
        "(290.000000, 70.000000, 0.000000)",
        "(290.000000, 70.000000, 0.000000)",
        "(290.000000, 70.000000, 0.000000)",
        "(290.000000, 70.000000, 0.000000)",
        "(290.000000, 70.000000, 0.000000)",
        "(290.000000, 70.000000, 0.000000)",
        "(290.000000, 70.000000, 0.000000)",
        "(290.000000, 70.000000, 0.000000)",
        "(290.000000, 70.000000, 0.000000)",
        "(290.000000, 70.000000, 0.000000)",
        "(290.000000, 70.000000, 0.000000)",
        "(290.000000, 70.000000, 0.000000)",
        "(290.000000, 70.000000, 0.000000)",
        "(290.000000, 70.000000, 0.000000)",
        "(290.000000, 70.000000, 0.000000)",
        "(290.000000, 70.000000, 0.000000)",
        "(290.000000, 70.000000, 0.000000)",
        "(290.000000, 70.000000, 0.000000)",
        "(290.000000, 70.000000, 0.000000)",
        "(290.000000, 70.000000, 0.000000)",
        "(290.000000, 70.000000, 0.000000)",
        "(290.000000, 70.000000, 0.000000)",
        "(290.000000, 70.000000, 0.000000)",
        "(290.000000, 70.000000, 0.000000)",
        "(290.000000, 70.000000, 0.000000)",
        "(290.000000, 70.000000, 0.000000)",
        "(290.000000, 70.000000, 0.000000)",
        "(290.000000, 70.000000, 0.000000)",
        "(290.000000, 70.000000, 0.000000)",
        "(290.000000, 70.000000, 0.000000)",
        "(290.000000, 70.000000, 0.000000)",
        "(290.000000, 70.000000, 0.000000)",
        "(290.000000, 70.000000, 0.000000)",
        "(290.000000, 70.000000, 0.000000)",
        "(290.000000, 70.000000, 0.000000)",
        "(290.000000, 70.000000, 0.000000)",
        "(290.000000, 70.000000, 0.000000)",
        "(290.000000, 70.000000, 0.000000)",
        "(290.000000, 70.000000, 0.000000)",
        "(290.000000, 70.000000, 0.000000)",
        "(290.000000, 70.000000, 0.000000)",
        "(290.000000, 70.000000, 0.000000)",
        "(290.000000, 70.000000, 0.000000)",
        "(290.000000, 70.000000, 0.000000)",
        "(290.000000, 70.000000, 0.000000)",
        "(290.000000, 70.000000, 0.000000)",
        "(290.000000, 70.000000, 0.000000)",
        "(290.000000, 70.000000, 0.000000)",
        "(290.000000, 70.000000, 0.000000)",
        "(290.000000, 70.000000, 0.000000)",
        "(290.000000, 70.000000, 0.000000)",
        "(290.000000, 70.000000, 0.000000)",
        "(290.000000, 70.000000, 0.000000)",
        "(290.000000, 70.000000, 0.000000)",
        "(290.000000, 70.000000, 0.000000)",
        "(290.000000, 70.000000, 0.000000)",
        "(290.000000, 70.000000, 0.000000)",
        "(290.000000, 70.000000, 0.000000)",
        "(290.000000, 70.000000, 0.000000)",
        "(290.000000, 70.000000, 0.000000)",
        "(290.000000, 70.000000, 0.000000)",
        "(290.000000, 70.000000, 0.000000)",
        "(290.000000, 70.000000, 0.000000)",
        "(290.000000, 70.000000, 0.000000)",
        "(290.000000, 70.000000, 0.000000)",
        "(290.000000, 70.000000, 0.000000)",
        "(290.000000, 70.000000, 0.000000)",
        "(290.000000, 70.000000, 0.000000)",
        "(290.000000, 70.000000, 0.000000)",
        "(290.000000, 70.000000, 0.000000)",
        "(290.000000, 70.000000, 0.000000)",
        "(290.000000, 70.000000, 0.000000)",
        "(290.000000, 70.000000, 0.000000)",
        "(290.000000, 70.000000, 0.000000)",
        "(290.000000, 70.000000, 0.000000)",
        "(290.000000, 70.000000, 0.000000)",
        "(290.000000, 70.000000, 0.000000)",
        "(290.000000, 70.000000, 0.000000)",
        "(290.000000, 70.000000, 0.000000)",
        "(290.000000, 70.000000, 0.000000)",
        "(290.000000, 70.000000, 0.000000)",
        "(290.000000, 70.000000, 0.000000)",
        "(290.000000, 70.000000, 0.000000)",
        "(290.000000, 70.000000, 0.000000)",
        "(290.000000, 70.000000, 0.000000)",
        "(290.000000, 70.000000, 0.000000)",
        "(290.000000, 70.000000, 0.000000)",
        "(290.000000, 70.000000, 0.000000)",
        "(290.000000, 70.000000, 0.000000)",
        "(290.000000, 70.000000, 0.000000)",
        "(290.000000, 70.000000, 0.000000)",
        "(290.000000, 70.000000, 0.000000)",
        "(290.000000, 70.000000, 0.000000)",
        "(290.000000, 70.000000, 0.000000)",
        "(290.000000, 70.000000, 0.000000)",
        "(290.000000, 70.000000, 0.000000)",
        "(290.000000, 70.000000, 0.000000)",
        "(290.000000, 70.000000, 0.000000)",
        "(290.000000, 70.000000, 0.000000)",
        "(290.000000, 70.000000, 0.000000)",
        "(290.000000, 70.000000, 0.000000)",
        "(290.000000, 70.000000, 0.000000)",
        "(290.000000, 70.000000, 0.000000)",
        "(290.000000, 70.000000, 0.000000)",
        "(290.000000, 70.000000, 0.000000)",
        "(290.000000, 70.000000, 0.000000)",
        "(290.000000, 70.000000, 0.000000)",
        "(290.000000, 70.000000, 0.000000)",
        "(290.000000, 70.000000, 0.000000)",
        "(290.000000, 70.000000, 0.000000)",
        "(290.000000, 70.000000, 0.000000)",
        "(290.000000, 70.000000, 0.000000)",
        "(290.000000, 70.000000, 0.000000)",
        "(290.000000, 70.000000, 0.000000)",
        "(290.000000, 70.000000, 0.000000)",
        "(290.000000, 70.000000, 0.000000)",
        "(290.000000, 70.000000, 0.000000)",
        "(290.000000, 70.000000, 0.000000)",
        "(290.000000, 70.000000, 0.000000)",
        "(290.000000, 70.000000, 0.000000)",
        "(290.000000, 70.000000, 0.000000)",
        "(290.000000, 70.000000, 0.000000)",
        "(290.000000, 70.000000, 0.000000)",
        "(290.000000, 70.000000, 0.000000)",
        "(290.000000, 70.000000, 0.000000)",
        "(290.000000, 70.000000, 0.000000)",
        "(290.000000, 70.000000, 0.000000)",
        "(290.000000, 70.000000, 0.000000)",
        "(290.000000, 70.000000, 0.000000)",
        "(290.000000, 70.000000, 0.000000)",
        "(290.000000, 70.000000, 0.000000)",
        "(290.000000, 70.000000, 0.000000)",
        "(290.000000, 70.000000, 0.000000)",
        "(290.000000, 70.000000, 0.000000)",
        "(290.000000, 70.000000, 0.000000)",
        "(290.000000, 70.000000, 0.000000)",
        "(290.000000, 70.000000, 0.000000)",
        "(290.000000, 70.000000, 0.000000)",
        "(290.000000, 70.000000, 0.000000)",
        "(290.000000, 70.000000, 0.000000)",
        "(290.000000, 70.000000, 0.000000)",
        "(290.000000, 70.000000, 0.000000)",
        "(290.000000, 70.000000, 0.000000)",
        "(290.000000, 70.000000, 0.000000)",
        "(290.000000, 70.000000, 0.000000)",
        "(290.000000, 70.000000, 0.000000)",
        "(290.000000, 70.000000, 0.000000)",
        "(290.000000, 70.000000, 0.000000)",
        "(290.000000, 70.000000, 0.000000)",
        "(290.000000, 70.000000, 0.000000)",
        "(290.000000, 70.000000, 0.000000)",
        "(290.000000, 70.000000, 0.000000)",
        "(290.000000, 70.000000, 0.000000)",
        "(290.000000, 70.000000, 0.000000)",
        "(290.000000, 70.000000, 0.000000)",
        "(290.000000, 70.000000, 0.000000)",
        "(290.000000, 70.000000, 0.000000)",
        "(290.000000, 70.000000, 0.000000)",
        "(290.000000, 70.000000, 0.000000)",
        "(290.000000, 70.000000, 0.000000)",
        "(290.000000, 70.000000, 0.000000)",
        "(290.000000, 70.000000, 0.000000)",
        "(290.000000, 70.000000, 0.000000)",
        "(290.000000, 70.000000, 0.000000)",
        "(290.000000, 70.000000, 0.000000)",
        "(290.000000, 70.000000, 0.000000)",
        "(290.000000, 70.000000, 0.000000)",
        "(290.000000, 70.000000, 0.000000)",
        "(290.000000, 70.000000, 0.000000)",
        "(290.000000, 70.000000, 0.000000)",
        "(290.000000, 70.000000, 0.000000)",
        "(290.000000, 70.000000, 0.000000)",
        "(290.000000, 70.000000, 0.000000)",
        "(290.000000, 70.000000, 0.000000)",
        "(290.000000, 70.000000, 0.000000)",
        "(290.000000, 70.000000, 0.000000)",
        "(290.000000, 70.000000, 0.000000)",
        "(290.000000, 70.000000, 0.000000)",
        "(290.000000, 70.000000, 0.000000)",
        "(290.000000, 70.000000, 0.000000)",
        "(290.000000, 70.000000, 0.000000)",
        "(290.000000, 70.000000, 0.000000)",
        "(290.000000, 70.000000, 0.000000)",
        "(290.000000, 70.000000, 0.000000)",
        "(290.000000, 70.000000, 0.000000)",
        "(290.000000, 70.000000, 0.000000)",
        "(290.000000, 70.000000, 0.000000)",
        "(290.000000, 70.000000, 0.000000)",
        "(290.000000, 70.000000, 0.000000)",
        "(290.000000, 70.000000, 0.000000)",
        "(290.000000, 70.000000, 0.000000)",
        "(290.000000, 70.000000, 0.000000)",
        "(290.000000, 70.000000, 0.000000)",
        "(290.000000, 70.000000, 0.000000)",
        "(290.000000, 70.000000, 0.000000)",
        "(290.000000, 70.000000, 0.000000)",
        "(290.000000, 70.000000, 0.000000)",
        "(290.000000, 70.000000, 0.000000)",
        "(290.000000, 70.000000, 0.000000)",
        "(290.000000, 70.000000, 0.000000)",
        "(290.000000, 70.000000, 0.000000)",
        "(290.000000, 70.000000, 0.000000)",
        "(290.000000, 70.000000, 0.000000)",
        "(290.000000, 70.000000, 0.000000)",
        "(290.000000, 70.000000, 0.000000)",
        "(290.000000, 70.000000, 0.000000)",
        "(290.000000, 70.000000, 0.000000)",
        "(290.000000, 70.000000, 0.000000)",
        "(290.000000, 70.000000, 0.000000)",
        "(290.000000, 70.000000, 0.000000)",
        "(290.000000, 70.000000, 0.000000)",
        "(290.000000, 70.000000, 0.000000)",
        "(290.000000, 70.000000, 0.000000)",
        "(290.000000, 70.000000, 0.000000)",
        "(290.000000, 70.000000, 0.000000)",
        "(290.000000, 70.000000, 0.000000)",
        "(290.000000, 70.000000, 0.000000)",
        "(290.000000, 70.000000, 0.000000)",
        "(290.000000, 70.000000, 0.000000)",
        "(290.000000, 70.000000, 0.000000)",
        "(290.000000, 70.000000, 0.000000)",
        "(290.000000, 70.000000, 0.000000)",
        "(290.000000, 70.000000, 0.000000)",
        "(290.000000, 70.000000, 0.000000)",
        "(290.000000, 70.000000, 0.000000)",
        "(290.000000, 70.000000, 0.000000)",
        "(290.000000, 70.000000, 0.000000)",
        "(290.000000, 70.000000, 0.000000)",
        "(290.000000, 70.000000, 0.000000)",
        "(290.000000, 70.000000, 0.000000)",
        "(290.000000, 70.000000, 0.000000)",
        "(290.000000, 70.000000, 0.000000)",
        "(290.000000, 70.000000, 0.000000)",
        "(290.000000, 70.000000, 0.000000)",
        "(290.000000, 70.000000, 0.000000)",
        "(290.000000, 70.000000, 0.000000)",
        "(290.000000, 70.000000, 0.000000)",
        "(290.000000, 70.000000, 0.000000)",
        "(290.000000, 70.000000, 0.000000)",
        "(290.000000, 70.000000, 0.000000)",
        "(290.000000, 70.000000, 0.000000)",
        "(290.000000, 70.000000, 0.000000)",
        "(290.000000, 70.000000, 0.000000)",
        "(290.000000, 70.000000, 0.000000)",
        "(290.000000, 70.000000, 0.000000)",
        "(290.000000, 70.000000, 0.000000)",
        "(290.000000, 70.000000, 0.000000)",
        "(290.000000, 70.000000, 0.000000)",
        "(290.000000, 70.000000, 0.000000)",
        "(290.000000, 70.000000, 0.000000)",
        "(290.000000, 70.000000, 0.000000)",
        "(290.000000, 70.000000, 0.000000)",
        "(290.000000, 70.000000, 0.000000)",
        "(290.000000, 70.000000, 0.000000)",
        "(290.000000, 70.000000, 0.000000)",
        "(290.000000, 70.000000, 0.000000)",
        "(290.000000, 70.000000, 0.000000)",
        "(290.000000, 70.000000, 0.000000)",
        "(290.000000, 70.000000, 0.000000)",
        "(290.000000, 70.000000, 0.000000)",
        "(290.000000, 70.000000, 0.000000)",
        "(290.000000, 70.000000, 0.000000)",
        "(290.000000, 70.000000, 0.000000)",
        "(290.000000, 70.000000, 0.000000)",
        "(290.000000, 70.000000, 0.000000)",
        "(290.000000, 70.000000, 0.000000)",
        "(290.000000, 70.000000, 0.000000)",
        "(290.000000, 70.000000, 0.000000)",
        "(290.000000, 70.000000, 0.000000)",
        "(290.000000, 70.000000, 0.000000)",
        "(290.000000, 70.000000, 0.000000)",
        "(290.000000, 70.000000, 0.000000)",
        "(290.000000, 70.000000, 0.000000)",
        "(290.000000, 70.000000, 0.000000)",
        "(290.000000, 70.000000, 0.000000)",
        "(290.000000, 70.000000, 0.000000)",
        "(290.000000, 70.000000, 0.000000)",
        "(290.000000, 70.000000, 0.000000)",
        "(290.000000, 70.000000, 0.000000)",
        "(290.000000, 70.000000, 0.000000)",
        "(290.000000, 70.000000, 0.000000)",
        "(290.000000, 70.000000, 0.000000)",
        "(290.000000, 70.000000, 0.000000)",
        "(290.000000, 70.000000, 0.000000)",
        "(290.000000, 70.000000, 0.000000)",
        "(290.000000, 70.000000, 0.000000)",
        "(290.000000, 70.000000, 0.000000)",
        "(290.000000, 70.000000, 0.000000)",
        "(290.000000, 70.000000, 0.000000)",
        "(290.000000, 70.000000, 0.000000)",
        "(290.000000, 70.000000, 0.000000)",
        "(290.000000, 70.000000, 0.000000)",
        "(290.000000, 70.000000, 0.000000)",
        "(290.000000, 70.000000, 0.000000)",
        "(290.000000, 70.000000, 0.000000)",
        "(290.000000, 70.000000, 0.000000)",
        "(290.000000, 70.000000, 0.000000)",
        "(290.000000, 70.000000, 0.000000)",
        "(290.000000, 70.000000, 0.000000)",
        "(290.000000, 70.000000, 0.000000)",
        "(290.000000, 70.000000, 0.000000)",
        "(290.000000, 70.000000, 0.000000)",
        "(290.000000, 70.000000, 0.000000)",
        "(290.000000, 70.000000, 0.000000)",
        "(290.000000, 70.000000, 0.000000)",
        "(290.000000, 70.000000, 0.000000)",
        "(290.000000, 70.000000, 0.000000)",
        "(290.000000, 70.000000, 0.000000)",
        "(290.000000, 70.000000, 0.000000)",
        "(290.000000, 70.000000, 0.000000)",
        "(290.000000, 70.000000, 0.000000)",
        "(290.000000, 70.000000, 0.000000)",
        "(290.000000, 70.000000, 0.000000)",
        "(290.000000, 70.000000, 0.000000)",
        "(290.000000, 70.000000, 0.000000)",
        "(290.000000, 70.000000, 0.000000)",
        "(290.000000, 70.000000, 0.000000)",
        "(290.000000, 70.000000, 0.000000)",
        "(290.000000, 70.000000, 0.000000)",
        "(290.000000, 70.000000, 0.000000)",
        "(290.000000, 70.000000, 0.000000)",
        "(290.000000, 70.000000, 0.000000)",
        "(290.000000, 70.000000, 0.000000)",
        "(290.000000, 70.000000, 0.000000)",
        "(290.000000, 70.000000, 0.000000)",
        "(290.000000, 70.000000, 0.000000)",
        "(290.000000, 70.000000, 0.000000)",
        "(290.000000, 70.000000, 0.000000)",
        "(290.000000, 70.000000, 0.000000)",
        "(290.000000, 70.000000, 0.000000)",
        "(290.000000, 70.000000, 0.000000)",
        "(290.000000, 70.000000, 0.000000)",
        "(290.000000, 70.000000, 0.000000)",
        "(290.000000, 70.000000, 0.000000)",
        "(290.000000, 70.000000, 0.000000)",
        "(290.000000, 70.000000, 0.000000)",
        "(290.000000, 70.000000, 0.000000)",
        "(290.000000, 70.000000, 0.000000)",
        "(290.000000, 70.000000, 0.000000)",
        "(290.000000, 70.000000, 0.000000)",
        "(290.000000, 70.000000, 0.000000)",
        "(290.000000, 70.000000, 0.000000)",
        "(290.000000, 70.000000, 0.000000)",
        "(290.000000, 70.000000, 0.000000)",
        "(290.000000, 70.000000, 0.000000)",
        "(290.000000, 70.000000, 0.000000)",
        "(290.000000, 70.000000, 0.000000)",
        "(290.000000, 70.000000, 0.000000)",
        "(290.000000, 70.000000, 0.000000)",
        "(290.000000, 70.000000, 0.000000)",
        "(290.000000, 70.000000, 0.000000)",
        "(290.000000, 70.000000, 0.000000)",
        "(290.000000, 70.000000, 0.000000)",
        "(290.000000, 70.000000, 0.000000)",
        "(290.000000, 70.000000, 0.000000)",
        "(290.000000, 70.000000, 0.000000)",
        "(290.000000, 70.000000, 0.000000)",
        "(290.000000, 70.000000, 0.000000)",
        "(290.000000, 70.000000, 0.000000)",
        "(290.000000, 70.000000, 0.000000)",
        "(290.000000, 70.000000, 0.000000)",
        "(290.000000, 70.000000, 0.000000)",
        "(290.000000, 70.000000, 0.000000)",
        "(290.000000, 70.000000, 0.000000)",
        "(290.000000, 70.000000, 0.000000)",
        "(290.000000, 70.000000, 0.000000)",
        "(290.000000, 70.000000, 0.000000)",
        "(290.000000, 70.000000, 0.000000)",
        "(290.000000, 70.000000, 0.000000)",
        "(290.000000, 70.000000, 0.000000)",
        "(290.000000, 70.000000, 0.000000)",
        "(290.000000, 70.000000, 0.000000)",
        "(290.000000, 70.000000, 0.000000)",
        "(290.000000, 70.000000, 0.000000)",
        "(290.000000, 70.000000, 0.000000)",
        "(290.000000, 70.000000, 0.000000)",
        "(290.000000, 70.000000, 0.000000)",
        "(290.000000, 70.000000, 0.000000)",
        "(290.000000, 70.000000, 0.000000)",
        "(290.000000, 70.000000, 0.000000)",
        "(290.000000, 70.000000, 0.000000)",
        "(290.000000, 70.000000, 0.000000)",
        "(290.000000, 70.000000, 0.000000)",
        "(290.000000, 70.000000, 0.000000)",
        "(290.000000, 70.000000, 0.000000)",
        "(290.000000, 70.000000, 0.000000)",
        "(290.000000, 70.000000, 0.000000)",
        "(290.000000, 70.000000, 0.000000)",
        "(290.000000, 70.000000, 0.000000)",
        "(290.000000, 70.000000, 0.000000)",
        "(290.000000, 70.000000, 0.000000)",
        "(290.000000, 70.000000, 0.000000)",
        "(290.000000, 70.000000, 0.000000)",
        "(290.000000, 70.000000, 0.000000)",
        "(290.000000, 70.000000, 0.000000)",
        "(290.000000, 70.000000, 0.000000)",
        "(290.000000, 70.000000, 0.000000)",
        "(290.000000, 70.000000, 0.000000)",
        "(290.000000, 70.000000, 0.000000)",
        "(290.000000, 70.000000, 0.000000)",
        "(290.000000, 70.000000, 0.000000)",
        "(290.000000, 70.000000, 0.000000)",
        "(290.000000, 70.000000, 0.000000)",
        "(290.000000, 70.000000, 0.000000)",
        "(290.000000, 70.000000, 0.000000)",
        "(290.000000, 70.000000, 0.000000)",
        "(290.000000, 70.000000, 0.000000)",
        "(290.000000, 70.000000, 0.000000)",
        "(290.000000, 70.000000, 0.000000)",
        "(290.000000, 70.000000, 0.000000)",
        "(290.000000, 70.000000, 0.000000)",
        "(290.000000, 70.000000, 0.000000)",
        "(290.000000, 70.000000, 0.000000)",
        "(290.000000, 70.000000, 0.000000)",
        "(290.000000, 70.000000, 0.000000)",
        "(290.000000, 70.000000, 0.000000)",
        "(290.000000, 70.000000, 0.000000)",
        "(290.000000, 70.000000, 0.000000)",
        "(290.000000, 70.000000, 0.000000)",
        "(290.000000, 70.000000, 0.000000)",
        "(290.000000, 70.000000, 0.000000)",
        "(290.000000, 70.000000, 0.000000)",
        "(290.000000, 70.000000, 0.000000)",
        "(290.000000, 70.000000, 0.000000)",
        "(290.000000, 70.000000, 0.000000)",
        "(290.000000, 70.000000, 0.000000)",
        "(290.000000, 70.000000, 0.000000)",
        "(290.000000, 70.000000, 0.000000)",
        "(290.000000, 70.000000, 0.000000)",
        "(290.000000, 70.000000, 0.000000)",
        "(290.000000, 70.000000, 0.000000)",
        "(290.000000, 70.000000, 0.000000)",
        "(290.000000, 70.000000, 0.000000)",
        "(290.000000, 70.000000, 0.000000)",
        "(290.000000, 70.000000, 0.000000)",
        "(290.000000, 70.000000, 0.000000)",
        "(290.000000, 70.000000, 0.000000)",
        "(290.000000, 70.000000, 0.000000)",
        "(290.000000, 70.000000, 0.000000)",
        "(290.000000, 70.000000, 0.000000)",
        "(290.000000, 70.000000, 0.000000)",
        "(290.000000, 70.000000, 0.000000)",
        "(290.000000, 70.000000, 0.000000)",
        "(290.000000, 70.000000, 0.000000)",
        "(290.000000, 70.000000, 0.000000)",
        "(290.000000, 70.000000, 0.000000)",
        "(290.000000, 70.000000, 0.000000)",
        "(290.000000, 70.000000, 0.000000)",
        "(290.000000, 70.000000, 0.000000)",
        "(290.000000, 70.000000, 0.000000)",
        "(290.000000, 70.000000, 0.000000)",
        "(290.000000, 70.000000, 0.000000)",
        "(290.000000, 70.000000, 0.000000)",
        "(290.000000, 70.000000, 0.000000)",
        "(290.000000, 70.000000, 0.000000)",
        "(290.000000, 70.000000, 0.000000)",
        "(290.000000, 70.000000, 0.000000)",
        "(290.000000, 70.000000, 0.000000)",
        "(290.000000, 70.000000, 0.000000)",
        "(290.000000, 70.000000, 0.000000)",
        "(290.000000, 70.000000, 0.000000)",
        "(290.000000, 70.000000, 0.000000)",
        "(290.000000, 70.000000, 0.000000)",
        "(290.000000, 70.000000, 0.000000)",
        "(290.000000, 70.000000, 0.000000)",
        "(290.000000, 70.000000, 0.000000)",
        "(290.000000, 70.000000, 0.000000)",
        "(290.000000, 70.000000, 0.000000)",
        "(290.000000, 70.000000, 0.000000)",
        "(290.000000, 70.000000, 0.000000)",
        "(290.000000, 70.000000, 0.000000)",
        "(290.000000, 70.000000, 0.000000)",
        "(290.000000, 70.000000, 0.000000)",
        "(290.000000, 70.000000, 0.000000)",
        "(290.000000, 70.000000, 0.000000)",
        "(290.000000, 70.000000, 0.000000)",
        "(290.000000, 70.000000, 0.000000)",
        "(290.000000, 70.000000, 0.000000)",
        "(290.000000, 70.000000, 0.000000)",
        "(290.000000, 70.000000, 0.000000)",
        "(290.000000, 70.000000, 0.000000)",
        "(290.000000, 70.000000, 0.000000)",
        "(290.000000, 70.000000, 0.000000)",
        "(290.000000, 70.000000, 0.000000)",
        "(290.000000, 70.000000, 0.000000)",
        "(290.000000, 70.000000, 0.000000)",
        "(290.000000, 70.000000, 0.000000)",
        "(290.000000, 70.000000, 0.000000)",
        "(290.000000, 70.000000, 0.000000)",
        "(290.000000, 70.000000, 0.000000)",
        "(290.000000, 70.000000, 0.000000)",
        "(290.000000, 70.000000, 0.000000)",
        "(290.000000, 70.000000, 0.000000)",
        "(290.000000, 70.000000, 0.000000)",
        "(290.000000, 70.000000, 0.000000)",
        "(290.000000, 70.000000, 0.000000)",
        "(290.000000, 70.000000, 0.000000)",
        "(290.000000, 70.000000, 0.000000)",
        "(290.000000, 70.000000, 0.000000)",
        "(290.000000, 70.000000, 0.000000)",
        "(290.000000, 70.000000, 0.000000)",
        "(290.000000, 70.000000, 0.000000)",
        "(290.000000, 70.000000, 0.000000)",
        "(290.000000, 70.000000, 0.000000)",
        "(290.000000, 70.000000, 0.000000)",
        "(290.000000, 70.000000, 0.000000)",
        "(290.000000, 70.000000, 0.000000)",
        "(290.000000, 70.000000, 0.000000)",
        "(290.000000, 70.000000, 0.000000)",
        "(290.000000, 70.000000, 0.000000)",
        "(290.000000, 70.000000, 0.000000)",
        "(290.000000, 70.000000, 0.000000)",
        "(290.000000, 70.000000, 0.000000)",
        "(290.000000, 70.000000, 0.000000)",
        "(290.000000, 70.000000, 0.000000)",
        "(290.000000, 70.000000, 0.000000)",
        "(290.000000, 70.000000, 0.000000)",
        "(290.000000, 70.000000, 0.000000)",
        "(290.000000, 70.000000, 0.000000)",
        "(290.000000, 70.000000, 0.000000)",
        "(290.000000, 70.000000, 0.000000)",
        "(290.000000, 70.000000, 0.000000)",
        "(290.000000, 70.000000, 0.000000)",
        "(290.000000, 70.000000, 0.000000)",
        "(290.000000, 70.000000, 0.000000)",
        "(290.000000, 70.000000, 0.000000)",
        "(290.000000, 70.000000, 0.000000)",
        "(290.000000, 70.000000, 0.000000)",
        "(290.000000, 70.000000, 0.000000)",
        "(290.000000, 70.000000, 0.000000)",
        "(290.000000, 70.000000, 0.000000)",
        "(290.000000, 70.000000, 0.000000)",
        "(290.000000, 70.000000, 0.000000)",
        "(290.000000, 70.000000, 0.000000)",
        "(290.000000, 70.000000, 0.000000)",
        "(290.000000, 70.000000, 0.000000)",
        "(290.000000, 70.000000, 0.000000)",
        "(290.000000, 70.000000, 0.000000)",
        "(290.000000, 70.000000, 0.000000)",
        "(290.000000, 70.000000, 0.000000)",
        "(290.000000, 70.000000, 0.000000)",
        "(290.000000, 70.000000, 0.000000)",
        "(290.000000, 70.000000, 0.000000)",
        "(290.000000, 70.000000, 0.000000)",
        "(290.000000, 70.000000, 0.000000)",
        "(290.000000, 70.000000, 0.000000)",
        "(290.000000, 70.000000, 0.000000)",
        "(290.000000, 70.000000, 0.000000)",
        "(290.000000, 70.000000, 0.000000)",
        "(290.000000, 70.000000, 0.000000)",
        "(290.000000, 70.000000, 0.000000)",
        "(290.000000, 70.000000, 0.000000)",
        "(290.000000, 70.000000, 0.000000)",
        "(290.000000, 70.000000, 0.000000)",
        "(290.000000, 70.000000, 0.000000)",
        "(290.000000, 70.000000, 0.000000)",
        "(290.000000, 70.000000, 0.000000)",
        "(290.000000, 70.000000, 0.000000)",
        "(290.000000, 70.000000, 0.000000)",
        "(290.000000, 70.000000, 0.000000)",
        "(290.000000, 70.000000, 0.000000)",
        "(290.000000, 70.000000, 0.000000)",
        "(290.000000, 70.000000, 0.000000)",
        "(290.000000, 70.000000, 0.000000)",
        "(290.000000, 70.000000, 0.000000)",
        "(290.000000, 70.000000, 0.000000)",
        "(290.000000, 70.000000, 0.000000)",
        "(290.000000, 70.000000, 0.000000)",
        "(290.000000, 70.000000, 0.000000)",
        "(290.000000, 70.000000, 0.000000)",
        "(290.000000, 70.000000, 0.000000)",
        "(290.000000, 70.000000, 0.000000)",
        "(290.000000, 70.000000, 0.000000)",
        "(290.000000, 70.000000, 0.000000)",
        "(290.000000, 70.000000, 0.000000)",
        "(290.000000, 70.000000, 0.000000)",
        "(290.000000, 70.000000, 0.000000)",
        "(290.000000, 70.000000, 0.000000)",
        "(290.000000, 70.000000, 0.000000)",
        "(290.000000, 70.000000, 0.000000)",
        "(290.000000, 70.000000, 0.000000)",
        "(290.000000, 70.000000, 0.000000)",
        "(290.000000, 70.000000, 0.000000)",
        "(290.000000, 70.000000, 0.000000)",
        "(290.000000, 70.000000, 0.000000)",
        "(290.000000, 70.000000, 0.000000)",
        "(290.000000, 70.000000, 0.000000)",
        "(290.000000, 70.000000, 0.000000)",
        "(290.000000, 70.000000, 0.000000)",
        "(290.000000, 70.000000, 0.000000)",
        "(290.000000, 70.000000, 0.000000)",
        "(290.000000, 70.000000, 0.000000)",
        "(290.000000, 70.000000, 0.000000)",
        "(290.000000, 70.000000, 0.000000)",
        "(290.000000, 70.000000, 0.000000)",
        "(290.000000, 70.000000, 0.000000)",
        "(290.000000, 70.000000, 0.000000)",
        "(290.000000, 70.000000, 0.000000)",
        "(290.000000, 70.000000, 0.000000)",
        "(290.000000, 70.000000, 0.000000)",
        "(290.000000, 70.000000, 0.000000)",
        "(290.000000, 70.000000, 0.000000)",
        "(290.000000, 70.000000, 0.000000)",
        "(290.000000, 70.000000, 0.000000)",
        "(290.000000, 70.000000, 0.000000)",
        "(290.000000, 70.000000, 0.000000)",
        "(290.000000, 70.000000, 0.000000)",
        "(290.000000, 70.000000, 0.000000)",
        "(290.000000, 70.000000, 0.000000)",
        "(290.000000, 70.000000, 0.000000)",
        "(290.000000, 70.000000, 0.000000)",
        "(290.000000, 70.000000, 0.000000)",
        "(290.000000, 70.000000, 0.000000)",
        "(290.000000, 70.000000, 0.000000)",
        "(290.000000, 70.000000, 0.000000)",
        "(290.000000, 70.000000, 0.000000)",
        "(290.000000, 70.000000, 0.000000)",
        "(290.000000, 70.000000, 0.000000)",
        "(290.000000, 70.000000, 0.000000)",
        "(290.000000, 70.000000, 0.000000)",
        "(290.000000, 70.000000, 0.000000)",
        "(290.000000, 70.000000, 0.000000)",
        "(290.000000, 70.000000, 0.000000)",
        "(290.000000, 70.000000, 0.000000)",
        "(290.000000, 70.000000, 0.000000)",
        "(290.000000, 70.000000, 0.000000)",
        "(290.000000, 70.000000, 0.000000)",
        "(290.000000, 70.000000, 0.000000)",
        "(290.000000, 70.000000, 0.000000)",
        "(290.000000, 70.000000, 0.000000)",
        "(290.000000, 70.000000, 0.000000)",
        "(290.000000, 70.000000, 0.000000)",
        "(290.000000, 70.000000, 0.000000)",
        "(290.000000, 70.000000, 0.000000)",
        "(290.000000, 70.000000, 0.000000)",
        "(290.000000, 70.000000, 0.000000)",
        "(290.000000, 70.000000, 0.000000)",
        "(290.000000, 70.000000, 0.000000)",
        "(290.000000, 70.000000, 0.000000)",
        "(290.000000, 70.000000, 0.000000)",
        "(290.000000, 70.000000, 0.000000)",
        "(290.000000, 70.000000, 0.000000)",
        "(290.000000, 70.000000, 0.000000)",
        "(290.000000, 70.000000, 0.000000)",
        "(290.000000, 70.000000, 0.000000)",
        "(290.000000, 70.000000, 0.000000)",
        "(290.000000, 70.000000, 0.000000)",
        "(290.000000, 70.000000, 0.000000)",
        "(290.000000, 70.000000, 0.000000)",
        "(290.000000, 70.000000, 0.000000)",
        "(290.000000, 70.000000, 0.000000)",
        "(290.000000, 70.000000, 0.000000)",
        "(290.000000, 70.000000, 0.000000)",
        "(290.000000, 70.000000, 0.000000)",
        "(290.000000, 70.000000, 0.000000)",
        "(290.000000, 70.000000, 0.000000)",
        "(290.000000, 70.000000, 0.000000)",
        "(290.000000, 70.000000, 0.000000)",
        "(290.000000, 70.000000, 0.000000)",
        "(290.000000, 70.000000, 0.000000)",
        "(290.000000, 70.000000, 0.000000)",
        "(290.000000, 70.000000, 0.000000)",
        "(290.000000, 70.000000, 0.000000)",
        "(290.000000, 70.000000, 0.000000)",
        "(290.000000, 70.000000, 0.000000)",
        "(290.000000, 70.000000, 0.000000)",
        "(290.000000, 70.000000, 0.000000)",
        "(290.000000, 70.000000, 0.000000)",
        "(290.000000, 70.000000, 0.000000)",
        "(290.000000, 70.000000, 0.000000)",
        "(290.000000, 70.000000, 0.000000)",
        "(290.000000, 70.000000, 0.000000)",
        "(290.000000, 70.000000, 0.000000)",
        "(290.000000, 70.000000, 0.000000)",
        "(290.000000, 70.000000, 0.000000)",
        "(290.000000, 70.000000, 0.000000)",
        "(290.000000, 70.000000, 0.000000)",
        "(290.000000, 70.000000, 0.000000)",
        "(290.000000, 70.000000, 0.000000)",
        "(290.000000, 70.000000, 0.000000)",
        "(290.000000, 70.000000, 0.000000)",
        "(290.000000, 70.000000, 0.000000)",
        "(290.000000, 70.000000, 0.000000)",
        "(290.000000, 70.000000, 0.000000)",
        "(290.000000, 70.000000, 0.000000)",
        "(290.000000, 70.000000, 0.000000)",
        "(290.000000, 70.000000, 0.000000)",
        "(290.000000, 70.000000, 0.000000)",
        "(290.000000, 70.000000, 0.000000)",
        "(290.000000, 70.000000, 0.000000)",
        "(290.000000, 70.000000, 0.000000)",
        "(290.000000, 70.000000, 0.000000)",
        "(290.000000, 70.000000, 0.000000)",
        "(290.000000, 70.000000, 0.000000)",
        "(290.000000, 70.000000, 0.000000)",
        "(290.000000, 70.000000, 0.000000)",
        "(290.000000, 70.000000, 0.000000)",
        "(290.000000, 70.000000, 0.000000)",
        "(290.000000, 70.000000, 0.000000)",
        "(290.000000, 70.000000, 0.000000)",
        "(290.000000, 70.000000, 0.000000)",
        "(290.000000, 70.000000, 0.000000)",
        "(290.000000, 70.000000, 0.000000)",
        "(290.000000, 70.000000, 0.000000)",
        "(290.000000, 70.000000, 0.000000)",
        "(290.000000, 70.000000, 0.000000)",
        "(290.000000, 70.000000, 0.000000)",
        "(290.000000, 70.000000, 0.000000)",
        "(290.000000, 70.000000, 0.000000)",
        "(290.000000, 70.000000, 0.000000)",
        "(290.000000, 70.000000, 0.000000)",
        "(290.000000, 70.000000, 0.000000)",
        "(290.000000, 70.000000, 0.000000)",
        "(290.000000, 70.000000, 0.000000)",
        "(290.000000, 70.000000, 0.000000)",
        "(290.000000, 70.000000, 0.000000)",
        "(290.000000, 70.000000, 0.000000)",
        "(290.000000, 70.000000, 0.000000)",
        "(290.000000, 70.000000, 0.000000)",
        "(290.000000, 70.000000, 0.000000)",
        "(290.000000, 70.000000, 0.000000)",
        "(290.000000, 70.000000, 0.000000)",
        "(290.000000, 70.000000, 0.000000)",
        "(290.000000, 70.000000, 0.000000)",
        "(290.000000, 70.000000, 0.000000)",
        "(290.000000, 70.000000, 0.000000)",
        "(290.000000, 70.000000, 0.000000)",
        "(290.000000, 70.000000, 0.000000)",
        "(290.000000, 70.000000, 0.000000)",
        "(290.000000, 70.000000, 0.000000)",
        "(290.000000, 70.000000, 0.000000)",
        "(290.000000, 70.000000, 0.000000)",
        "(290.000000, 70.000000, 0.000000)",
        "(290.000000, 70.000000, 0.000000)",
        "(290.000000, 70.000000, 0.000000)",
        "(290.000000, 70.000000, 0.000000)",
        "(290.000000, 70.000000, 0.000000)",
        "(290.000000, 70.000000, 0.000000)",
        "(290.000000, 70.000000, 0.000000)",
        "(290.000000, 70.000000, 0.000000)",
        "(290.000000, 70.000000, 0.000000)",
        "(290.000000, 70.000000, 0.000000)",
        "(290.000000, 70.000000, 0.000000)",
        "(290.000000, 70.000000, 0.000000)",
        "(290.000000, 70.000000, 0.000000)",
        "(290.000000, 70.000000, 0.000000)",
        "(290.000000, 70.000000, 0.000000)",
        "(290.000000, 70.000000, 0.000000)",
        "(290.000000, 70.000000, 0.000000)",
        "(290.000000, 70.000000, 0.000000)",
        "(290.000000, 70.000000, 0.000000)",
        "(290.000000, 70.000000, 0.000000)",
        "(290.000000, 70.000000, 0.000000)",
        "(290.000000, 70.000000, 0.000000)",
        "(290.000000, 70.000000, 0.000000)",
        "(290.000000, 70.000000, 0.000000)",
        "(290.000000, 70.000000, 0.000000)",
        "(290.000000, 70.000000, 0.000000)",
        "(290.000000, 70.000000, 0.000000)",
        "(290.000000, 70.000000, 0.000000)",
        "(290.000000, 70.000000, 0.000000)",
        "(290.000000, 70.000000, 0.000000)",
        "(290.000000, 70.000000, 0.000000)",
        "(290.000000, 70.000000, 0.000000)",
        "(290.000000, 70.000000, 0.000000)",
        "(290.000000, 70.000000, 0.000000)",
        "(290.000000, 70.000000, 0.000000)",
        "(290.000000, 70.000000, 0.000000)",
        "(290.000000, 70.000000, 0.000000)",
        "(290.000000, 70.000000, 0.000000)",
        "(290.000000, 70.000000, 0.000000)",
        "(290.000000, 70.000000, 0.000000)",
        "(290.000000, 70.000000, 0.000000)",
        "(290.000000, 70.000000, 0.000000)",
        "(290.000000, 70.000000, 0.000000)",
        "(290.000000, 70.000000, 0.000000)",
        "(290.000000, 70.000000, 0.000000)",
        "(290.000000, 70.000000, 0.000000)",
        "(290.000000, 70.000000, 0.000000)",
        "(290.000000, 70.000000, 0.000000)",
        "(290.000000, 70.000000, 0.000000)",
        "(290.000000, 70.000000, 0.000000)",
        "(290.000000, 70.000000, 0.000000)",
        "(290.000000, 70.000000, 0.000000)",
        "(290.000000, 70.000000, 0.000000)",
        "(290.000000, 70.000000, 0.000000)",
        "(290.000000, 70.000000, 0.000000)",
        "(290.000000, 70.000000, 0.000000)",
        "(290.000000, 70.000000, 0.000000)",
        "(290.000000, 70.000000, 0.000000)",
        "(290.000000, 70.000000, 0.000000)",
        "(290.000000, 70.000000, 0.000000)",
        "(290.000000, 70.000000, 0.000000)",
        "(290.000000, 70.000000, 0.000000)",
        "(290.000000, 70.000000, 0.000000)",
        "(290.000000, 70.000000, 0.000000)",
        "(290.000000, 70.000000, 0.000000)",
        "(290.000000, 70.000000, 0.000000)",
        "(290.000000, 70.000000, 0.000000)",
        "(290.000000, 70.000000, 0.000000)",
        "(290.000000, 70.000000, 0.000000)",
        "(290.000000, 70.000000, 0.000000)",
        "(290.000000, 70.000000, 0.000000)",
        "(290.000000, 70.000000, 0.000000)",
        "(290.000000, 70.000000, 0.000000)",
        "(290.000000, 70.000000, 0.000000)",
        "(290.000000, 70.000000, 0.000000)",
        "(290.000000, 70.000000, 0.000000)",
        "(290.000000, 70.000000, 0.000000)",
        "(290.000000, 70.000000, 0.000000)",
        "(290.000000, 70.000000, 0.000000)",
        "(290.000000, 70.000000, 0.000000)",
        "(290.000000, 70.000000, 0.000000)",
        "(290.000000, 70.000000, 0.000000)",
        "(290.000000, 70.000000, 0.000000)",
        "(290.000000, 70.000000, 0.000000)",
        "(290.000000, 70.000000, 0.000000)",
        "(290.000000, 70.000000, 0.000000)",
        "(290.000000, 70.000000, 0.000000)",
        "(290.000000, 70.000000, 0.000000)",
        "(290.000000, 70.000000, 0.000000)",
        "(290.000000, 70.000000, 0.000000)",
        "(290.000000, 70.000000, 0.000000)",
        "(290.000000, 70.000000, 0.000000)",
        "(290.000000, 70.000000, 0.000000)",
        "(290.000000, 70.000000, 0.000000)",
        "(290.000000, 70.000000, 0.000000)",
        "(290.000000, 70.000000, 0.000000)",
        "(290.000000, 70.000000, 0.000000)",
        "(290.000000, 70.000000, 0.000000)",
        "(290.000000, 70.000000, 0.000000)",
        "(290.000000, 70.000000, 0.000000)",
        "(290.000000, 70.000000, 0.000000)",
        "(290.000000, 70.000000, 0.000000)",
        "(290.000000, 70.000000, 0.000000)",
        "(290.000000, 70.000000, 0.000000)",
        "(290.000000, 70.000000, 0.000000)",
        "(290.000000, 70.000000, 0.000000)",
        "(290.000000, 70.000000, 0.000000)",
        "(290.000000, 70.000000, 0.000000)",
        "(290.000000, 70.000000, 0.000000)",
        "(290.000000, 70.000000, 0.000000)",
        "(290.000000, 70.000000, 0.000000)",
        "(290.000000, 70.000000, 0.000000)",
        "(290.000000, 70.000000, 0.000000)",
        "(290.000000, 70.000000, 0.000000)",
        "(290.000000, 70.000000, 0.000000)",
[truncated: 257,986 more chars]
