# Supplementary material for: Playing the mirror game in virtual reality with an autonomous character
Source: Sci Rep. 2022 Dec 9;12:21329. doi: 10.1038/s41598-022-25197-z (PMC9734752; doi:10.1038/s41598-022-25197-z)
Supplement: Supplementary file 2 — Supplementary Information 1. [file 41598_2022_25197_MOESM2_ESM.zip › Data/Couple19/condition2_trial1_player2.json]

{
    "isFemale": false,
    "eyesLevel": 1.681434154510498,
    "timestamps": [
        0.0,
        0.019989013671875,
        0.0399932861328125,
        0.05999755859375,
        0.079986572265625,
        0.0999908447265625,
        0.1199951171875,
        0.1399993896484375,
        0.1599884033203125,
        0.17999267578125,
        0.1999969482421875,
        0.220001220703125,
        0.239990234375,
        0.2599945068359375,
        0.279998779296875,
        0.29998779296875,
        0.3199920654296875,
        0.339996337890625,
        0.3600006103515625,
        0.3799896240234375,
        0.399993896484375,
        0.4199981689453125,
        0.4399871826171875,
        0.459991455078125,
        0.4799957275390625,
        0.5,
        0.519989013671875,
        0.5399932861328125,
        0.55999755859375,
        0.579986572265625,
        0.5999908447265625,
        0.6199951171875,
        0.6399993896484375,
        0.6599884033203125,
        0.67999267578125,
        0.6999969482421875,
        0.720001220703125,
        0.739990234375,
        0.7599945068359375,
        0.779998779296875,
        0.79998779296875,
        0.8199920654296875,
        0.839996337890625,
        0.8600006103515625,
        0.8799896240234375,
        0.899993896484375,
        0.9199981689453125,
        0.9399871826171875,
        0.959991455078125,
        0.9799957275390625,
        1.0,
        1.019989013671875,
        1.0399932861328126,
        1.05999755859375,
        1.079986572265625,
        1.0999908447265626,
        1.1199951171875,
        1.1399993896484376,
        1.1599884033203126,
        1.17999267578125,
        1.1999969482421876,
        1.220001220703125,
        1.239990234375,
        1.2599945068359376,
        1.279998779296875,
        1.29998779296875,
        1.3199920654296876,
        1.339996337890625,
        1.3600006103515626,
        1.3799896240234376,
        1.399993896484375,
        1.4199981689453126,
        1.4399871826171876,
        1.459991455078125,
        1.4799957275390626,
        1.5,
        1.519989013671875,
        1.5399932861328126,
        1.55999755859375,
        1.579986572265625,
        1.5999908447265626,
        1.6199951171875,
        1.6399993896484376,
        1.6599884033203126,
        1.67999267578125,
        1.6999969482421876,
        1.720001220703125,
        1.739990234375,
        1.7599945068359376,
        1.779998779296875,
        1.79998779296875,
        1.8199920654296876,
        1.839996337890625,
        1.8600006103515626,
        1.8799896240234376,
        1.899993896484375,
        1.9199981689453126,
        1.9399871826171876,
        1.959991455078125,
        1.9799957275390626,
        2.0,
        2.019989013671875,
        2.0399932861328127,
        2.05999755859375,
        2.079986572265625,
        2.0999908447265627,
        2.1199951171875,
        2.1399993896484377,
        2.1599884033203127,
        2.17999267578125,
        2.1999969482421877,
        2.220001220703125,
        2.239990234375,
        2.2599945068359377,
        2.279998779296875,
        2.29998779296875,
        2.3199920654296877,
        2.339996337890625,
        2.3600006103515627,
        2.3799896240234377,
        2.399993896484375,
        2.4199981689453127,
        2.4399871826171877,
        2.459991455078125,
        2.4799957275390627,
        2.5,
        2.519989013671875,
        2.5399932861328127,
        2.55999755859375,
        2.579986572265625,
        2.5999908447265627,
        2.6199951171875,
        2.6399993896484377,
        2.6599884033203127,
        2.67999267578125,
        2.6999969482421877,
        2.720001220703125,
        2.739990234375,
        2.7599945068359377,
        2.779998779296875,
        2.79998779296875,
        2.8199920654296877,
        2.839996337890625,
        2.8600006103515627,
        2.8799896240234377,
        2.899993896484375,
        2.9199981689453127,
        2.9399871826171877,
        2.959991455078125,
        2.9799957275390627,
        3.0,
        3.019989013671875,
        3.0399932861328127,
        3.05999755859375,
        3.079986572265625,
        3.0999908447265627,
        3.1199951171875,
        3.1399993896484377,
        3.1599884033203127,
        3.17999267578125,
        3.1999969482421877,
        3.220001220703125,
        3.239990234375,
        3.2599945068359377,
        3.279998779296875,
        3.29998779296875,
        3.3199920654296877,
        3.339996337890625,
        3.3600006103515627,
        3.3799896240234377,
        3.399993896484375,
        3.4199981689453127,
        3.4399871826171877,
        3.459991455078125,
        3.4799957275390627,
        3.5,
        3.519989013671875,
        3.5399932861328127,
        3.55999755859375,
        3.579986572265625,
        3.5999908447265627,
        3.6199951171875,
        3.6399993896484377,
        3.6599884033203127,
        3.67999267578125,
        3.6999969482421877,
        3.720001220703125,
        3.739990234375,
        3.7599945068359377,
        3.779998779296875,
        3.79998779296875,
        3.8199920654296877,
        3.839996337890625,
        3.8600006103515627,
        3.8799896240234377,
        3.899993896484375,
        3.9199981689453127,
        3.9399871826171877,
        3.959991455078125,
        3.9799957275390627,
        4.0,
        4.019989013671875,
        4.0399932861328129,
        4.05999755859375,
        4.079986572265625,
        4.0999908447265629,
        4.1199951171875,
        4.1399993896484379,
        4.1599884033203129,
        4.17999267578125,
        4.1999969482421879,
        4.220001220703125,
        4.239990234375,
        4.2599945068359379,
        4.279998779296875,
        4.29998779296875,
        4.3199920654296879,
        4.339996337890625,
        4.3600006103515629,
        4.3799896240234379,
        4.399993896484375,
        4.4199981689453129,
        4.4399871826171879,
        4.459991455078125,
        4.4799957275390629,
        4.5,
        4.519989013671875,
        4.5399932861328129,
        4.55999755859375,
        4.579986572265625,
        4.5999908447265629,
        4.6199951171875,
        4.6399993896484379,
        4.6599884033203129,
        4.67999267578125,
        4.6999969482421879,
        4.720001220703125,
        4.739990234375,
        4.7599945068359379,
        4.779998779296875,
        4.79998779296875,
        4.8199920654296879,
        4.839996337890625,
        4.8600006103515629,
        4.8799896240234379,
        4.899993896484375,
        4.9199981689453129,
        4.9399871826171879,
        4.959991455078125,
        4.9799957275390629,
        5.0,
        5.019989013671875,
        5.0399932861328129,
        5.05999755859375,
        5.079986572265625,
        5.0999908447265629,
        5.1199951171875,
        5.1399993896484379,
        5.1599884033203129,
        5.17999267578125,
        5.1999969482421879,
        5.220001220703125,
        5.239990234375,
        5.2599945068359379,
        5.279998779296875,
        5.29998779296875,
        5.3199920654296879,
        5.339996337890625,
        5.3600006103515629,
        5.3799896240234379,
        5.399993896484375,
        5.4199981689453129,
        5.4399871826171879,
        5.459991455078125,
        5.4799957275390629,
        5.5,
        5.519989013671875,
        5.5399932861328129,
        5.55999755859375,
        5.579986572265625,
        5.5999908447265629,
        5.6199951171875,
        5.6399993896484379,
        5.6599884033203129,
        5.67999267578125,
        5.6999969482421879,
        5.720001220703125,
        5.739990234375,
        5.7599945068359379,
        5.779998779296875,
        5.79998779296875,
        5.8199920654296879,
        5.839996337890625,
        5.8600006103515629,
        5.8799896240234379,
        5.899993896484375,
        5.9199981689453129,
        5.9399871826171879,
        5.959991455078125,
        5.9799957275390629,
        6.0,
        6.019989013671875,
        6.0399932861328129,
        6.05999755859375,
        6.079986572265625,
        6.0999908447265629,
        6.1199951171875,
        6.1399993896484379,
        6.1599884033203129,
        6.17999267578125,
        6.1999969482421879,
        6.220001220703125,
        6.239990234375,
        6.2599945068359379,
        6.279998779296875,
        6.29998779296875,
        6.3199920654296879,
        6.339996337890625,
        6.3600006103515629,
        6.3799896240234379,
        6.399993896484375,
        6.4199981689453129,
        6.4399871826171879,
        6.459991455078125,
        6.4799957275390629,
        6.5,
        6.519989013671875,
        6.5399932861328129,
        6.55999755859375,
        6.579986572265625,
        6.5999908447265629,
        6.6199951171875,
        6.6399993896484379,
        6.6599884033203129,
        6.67999267578125,
        6.6999969482421879,
        6.720001220703125,
        6.739990234375,
        6.7599945068359379,
        6.779998779296875,
        6.79998779296875,
        6.8199920654296879,
        6.839996337890625,
        6.8600006103515629,
        6.8799896240234379,
        6.899993896484375,
        6.9199981689453129,
        6.9399871826171879,
        6.959991455078125,
        6.9799957275390629,
        7.0,
        7.019989013671875,
        7.0399932861328129,
        7.05999755859375,
        7.079986572265625,
        7.0999908447265629,
        7.1199951171875,
        7.1399993896484379,
        7.1599884033203129,
        7.17999267578125,
        7.1999969482421879,
        7.220001220703125,
        7.239990234375,
        7.2599945068359379,
        7.279998779296875,
        7.29998779296875,
        7.3199920654296879,
        7.339996337890625,
        7.3600006103515629,
        7.3799896240234379,
        7.399993896484375,
        7.4199981689453129,
        7.4399871826171879,
        7.459991455078125,
        7.4799957275390629,
        7.5,
        7.519989013671875,
        7.5399932861328129,
        7.55999755859375,
        7.579986572265625,
        7.5999908447265629,
        7.6199951171875,
        7.6399993896484379,
        7.6599884033203129,
        7.67999267578125,
        7.6999969482421879,
        7.720001220703125,
        7.739990234375,
        7.7599945068359379,
        7.779998779296875,
        7.79998779296875,
        7.8199920654296879,
        7.839996337890625,
        7.8600006103515629,
        7.8799896240234379,
        7.899993896484375,
        7.9199981689453129,
        7.9399871826171879,
        7.959991455078125,
        7.9799957275390629,
        8.0,
        8.019989013671875,
        8.039993286132813,
        8.05999755859375,
        8.079986572265625,
        8.099990844726563,
        8.1199951171875,
        8.139999389648438,
        8.159988403320313,
        8.17999267578125,
        8.199996948242188,
        8.220001220703125,
        8.239990234375,
        8.259994506835938,
        8.279998779296875,
        8.29998779296875,
        8.319992065429688,
        8.339996337890625,
        8.360000610351563,
        8.379989624023438,
        8.399993896484375,
        8.419998168945313,
        8.439987182617188,
        8.459991455078125,
        8.479995727539063,
        8.5,
        8.519989013671875,
        8.539993286132813,
        8.55999755859375,
        8.579986572265625,
        8.599990844726563,
        8.6199951171875,
        8.639999389648438,
        8.659988403320313,
        8.67999267578125,
        8.699996948242188,
        8.720001220703125,
        8.739990234375,
        8.759994506835938,
        8.779998779296875,
        8.79998779296875,
        8.819992065429688,
        8.839996337890625,
        8.860000610351563,
        8.879989624023438,
        8.899993896484375,
        8.919998168945313,
        8.939987182617188,
        8.959991455078125,
        8.979995727539063,
        9.0,
        9.019989013671875,
        9.039993286132813,
        9.05999755859375,
        9.079986572265625,
        9.099990844726563,
        9.1199951171875,
        9.139999389648438,
        9.159988403320313,
        9.17999267578125,
        9.199996948242188,
        9.220001220703125,
        9.239990234375,
        9.259994506835938,
        9.279998779296875,
        9.29998779296875,
        9.319992065429688,
        9.339996337890625,
        9.360000610351563,
        9.379989624023438,
        9.399993896484375,
        9.419998168945313,
        9.439987182617188,
        9.459991455078125,
        9.479995727539063,
        9.5,
        9.519989013671875,
        9.539993286132813,
        9.55999755859375,
        9.579986572265625,
        9.599990844726563,
        9.6199951171875,
        9.639999389648438,
        9.659988403320313,
        9.67999267578125,
        9.699996948242188,
        9.720001220703125,
        9.739990234375,
        9.759994506835938,
        9.779998779296875,
        9.79998779296875,
        9.819992065429688,
        9.839996337890625,
        9.860000610351563,
        9.879989624023438,
        9.899993896484375,
        9.919998168945313,
        9.939987182617188,
        9.959991455078125,
        9.979995727539063,
        10.0,
        10.019989013671875,
        10.039993286132813,
        10.05999755859375,
        10.079986572265625,
        10.099990844726563,
        10.1199951171875,
        10.139999389648438,
        10.159988403320313,
        10.17999267578125,
        10.199996948242188,
        10.220001220703125,
        10.239990234375,
        10.259994506835938,
        10.279998779296875,
        10.29998779296875,
        10.319992065429688,
        10.339996337890625,
        10.360000610351563,
        10.379989624023438,
        10.399993896484375,
        10.419998168945313,
        10.439987182617188,
        10.459991455078125,
        10.479995727539063,
        10.5,
        10.519989013671875,
        10.539993286132813,
        10.55999755859375,
        10.579986572265625,
        10.599990844726563,
        10.6199951171875,
        10.639999389648438,
        10.659988403320313,
        10.67999267578125,
        10.699996948242188,
        10.720001220703125,
        10.739990234375,
        10.759994506835938,
        10.779998779296875,
        10.79998779296875,
        10.819992065429688,
        10.839996337890625,
        10.860000610351563,
        10.879989624023438,
        10.899993896484375,
        10.919998168945313,
        10.939987182617188,
        10.959991455078125,
        10.979995727539063,
        11.0,
        11.019989013671875,
        11.039993286132813,
        11.05999755859375,
        11.079986572265625,
        11.099990844726563,
        11.1199951171875,
        11.139999389648438,
        11.159988403320313,
        11.17999267578125,
        11.199996948242188,
        11.220001220703125,
        11.239990234375,
        11.259994506835938,
        11.279998779296875,
        11.29998779296875,
        11.319992065429688,
        11.339996337890625,
        11.360000610351563,
        11.379989624023438,
        11.399993896484375,
        11.419998168945313,
        11.439987182617188,
        11.459991455078125,
        11.479995727539063,
        11.5,
        11.519989013671875,
        11.539993286132813,
        11.55999755859375,
        11.579986572265625,
        11.599990844726563,
        11.6199951171875,
        11.639999389648438,
        11.659988403320313,
        11.67999267578125,
        11.699996948242188,
        11.720001220703125,
        11.739990234375,
        11.759994506835938,
        11.779998779296875,
        11.79998779296875,
        11.819992065429688,
        11.839996337890625,
        11.860000610351563,
        11.879989624023438,
        11.899993896484375,
        11.919998168945313,
        11.939987182617188,
        11.959991455078125,
        11.979995727539063,
        12.0,
        12.019989013671875,
        12.039993286132813,
        12.05999755859375,
        12.079986572265625,
        12.099990844726563,
        12.1199951171875,
        12.139999389648438,
        12.159988403320313,
        12.17999267578125,
        12.199996948242188,
        12.220001220703125,
        12.239990234375,
        12.259994506835938,
        12.279998779296875,
        12.29998779296875,
        12.319992065429688,
        12.339996337890625,
        12.360000610351563,
        12.379989624023438,
        12.399993896484375,
        12.419998168945313,
        12.439987182617188,
        12.459991455078125,
        12.479995727539063,
        12.5,
        12.519989013671875,
        12.539993286132813,
        12.55999755859375,
        12.579986572265625,
        12.599990844726563,
        12.6199951171875,
        12.639999389648438,
        12.659988403320313,
        12.67999267578125,
        12.699996948242188,
        12.720001220703125,
        12.739990234375,
        12.759994506835938,
        12.779998779296875,
        12.79998779296875,
        12.819992065429688,
        12.839996337890625,
        12.860000610351563,
        12.879989624023438,
        12.899993896484375,
        12.919998168945313,
        12.939987182617188,
        12.959991455078125,
        12.979995727539063,
        13.0,
        13.019989013671875,
        13.039993286132813,
        13.05999755859375,
        13.079986572265625,
        13.099990844726563,
        13.1199951171875,
        13.139999389648438,
        13.159988403320313,
        13.17999267578125,
        13.199996948242188,
        13.220001220703125,
        13.239990234375,
        13.259994506835938,
        13.279998779296875,
        13.29998779296875,
        13.319992065429688,
        13.339996337890625,
        13.360000610351563,
        13.379989624023438,
        13.399993896484375,
        13.419998168945313,
        13.439987182617188,
        13.459991455078125,
        13.479995727539063,
        13.5,
        13.519989013671875,
        13.539993286132813,
        13.55999755859375,
        13.579986572265625,
        13.599990844726563,
        13.6199951171875,
        13.639999389648438,
        13.659988403320313,
        13.67999267578125,
        13.699996948242188,
        13.720001220703125,
        13.739990234375,
        13.759994506835938,
        13.779998779296875,
        13.79998779296875,
        13.819992065429688,
        13.839996337890625,
        13.860000610351563,
        13.879989624023438,
        13.899993896484375,
        13.919998168945313,
        13.939987182617188,
        13.959991455078125,
        13.979995727539063,
        14.0,
        14.019989013671875,
        14.039993286132813,
        14.05999755859375,
        14.079986572265625,
        14.099990844726563,
        14.1199951171875,
        14.139999389648438,
        14.159988403320313,
        14.180007934570313,
        14.199996948242188,
        14.219985961914063,
        14.240005493164063,
        14.259994506835938,
        14.279983520507813,
        14.300003051757813,
        14.319992065429688,
        14.339981079101563,
        14.360000610351563,
        14.379989624023438,
        14.399978637695313,
        14.419998168945313,
        14.439987182617188,
        14.460006713867188,
        14.479995727539063,
        14.499984741210938,
        14.520004272460938,
        14.539993286132813,
        14.559982299804688,
        14.580001831054688,
        14.599990844726563,
        14.619979858398438,
        14.639999389648438,
        14.659988403320313,
        14.680007934570313,
        14.699996948242188,
        14.719985961914063,
        14.740005493164063,
        14.759994506835938,
        14.779983520507813,
        14.800003051757813,
        14.819992065429688,
        14.839981079101563,
        14.860000610351563,
        14.879989624023438,
        14.899978637695313,
        14.919998168945313,
        14.939987182617188,
        14.960006713867188,
        14.979995727539063,
        14.999984741210938,
        15.020004272460938,
        15.039993286132813,
        15.059982299804688,
        15.080001831054688,
        15.099990844726563,
        15.119979858398438,
        15.139999389648438,
        15.159988403320313,
        15.180007934570313,
        15.199996948242188,
        15.219985961914063,
        15.240005493164063,
        15.259994506835938,
        15.279983520507813,
        15.300003051757813,
        15.319992065429688,
        15.339981079101563,
        15.360000610351563,
        15.379989624023438,
        15.399978637695313,
        15.419998168945313,
        15.439987182617188,
        15.460006713867188,
        15.479995727539063,
        15.499984741210938,
        15.520004272460938,
        15.539993286132813,
        15.559982299804688,
        15.580001831054688,
        15.599990844726563,
        15.619979858398438,
        15.639999389648438,
        15.659988403320313,
        15.680007934570313,
        15.699996948242188,
        15.719985961914063,
        15.740005493164063,
        15.759994506835938,
        15.779983520507813,
        15.800003051757813,
        15.819992065429688,
        15.839981079101563,
        15.860000610351563,
        15.879989624023438,
        15.899978637695313,
        15.919998168945313,
        15.939987182617188,
        15.960006713867188,
        15.979995727539063,
        15.999984741210938,
        16.020004272460939,
        16.039993286132814,
        16.059982299804689,
        16.080001831054689,
        16.099990844726564,
        16.119979858398439,
        16.139999389648439,
        16.159988403320314,
        16.180007934570314,
        16.199996948242189,
        16.219985961914064,
        16.240005493164064,
        16.259994506835939,
        16.279983520507814,
        16.300003051757814,
        16.319992065429689,
        16.339981079101564,
        16.360000610351564,
        16.379989624023439,
        16.399978637695314,
        16.419998168945314,
        16.439987182617189,
        16.460006713867189,
        16.479995727539064,
        16.499984741210939,
        16.520004272460939,
        16.539993286132814,
        16.559982299804689,
        16.580001831054689,
        16.599990844726564,
        16.619979858398439,
        16.639999389648439,
        16.659988403320314,
        16.680007934570314,
        16.699996948242189,
        16.719985961914064,
        16.740005493164064,
        16.759994506835939,
        16.779983520507814,
        16.800003051757814,
        16.819992065429689,
        16.839981079101564,
        16.860000610351564,
        16.879989624023439,
        16.899978637695314,
        16.919998168945314,
        16.939987182617189,
        16.960006713867189,
        16.979995727539064,
        16.999984741210939,
        17.020004272460939,
        17.039993286132814,
        17.059982299804689,
        17.080001831054689,
        17.099990844726564,
        17.119979858398439,
        17.139999389648439,
        17.159988403320314,
        17.180007934570314,
        17.199996948242189,
        17.219985961914064,
        17.240005493164064,
        17.259994506835939,
        17.279983520507814,
        17.300003051757814,
        17.319992065429689,
        17.339981079101564,
        17.360000610351564,
        17.379989624023439,
        17.399978637695314,
        17.419998168945314,
        17.439987182617189,
        17.460006713867189,
        17.479995727539064,
        17.499984741210939,
        17.520004272460939,
        17.539993286132814,
        17.559982299804689,
        17.580001831054689,
        17.599990844726564,
        17.619979858398439,
        17.639999389648439,
        17.659988403320314,
        17.680007934570314,
        17.699996948242189,
        17.719985961914064,
        17.740005493164064,
        17.759994506835939,
        17.779983520507814,
        17.800003051757814,
        17.819992065429689,
        17.839981079101564,
        17.860000610351564,
        17.879989624023439,
        17.899978637695314,
        17.919998168945314,
        17.939987182617189,
        17.960006713867189,
        17.979995727539064,
        17.999984741210939,
        18.020004272460939,
        18.039993286132814,
        18.059982299804689,
        18.080001831054689,
        18.099990844726564,
        18.119979858398439,
        18.139999389648439,
        18.159988403320314,
        18.180007934570314,
        18.199996948242189,
        18.219985961914064,
        18.240005493164064,
        18.259994506835939,
        18.279983520507814,
        18.300003051757814,
        18.319992065429689,
        18.339981079101564,
        18.360000610351564,
        18.379989624023439,
        18.399978637695314,
        18.419998168945314,
        18.439987182617189,
        18.460006713867189,
        18.479995727539064,
        18.499984741210939,
        18.520004272460939,
        18.539993286132814,
        18.559982299804689,
        18.580001831054689,
        18.599990844726564,
        18.619979858398439,
        18.639999389648439,
        18.659988403320314,
        18.680007934570314,
        18.699996948242189,
        18.719985961914064,
        18.740005493164064,
        18.759994506835939,
        18.779983520507814,
        18.800003051757814,
        18.819992065429689,
        18.839981079101564,
        18.860000610351564,
        18.879989624023439,
        18.899978637695314,
        18.919998168945314,
        18.939987182617189,
        18.960006713867189,
        18.979995727539064,
        18.999984741210939,
        19.020004272460939,
        19.039993286132814,
        19.059982299804689,
        19.080001831054689,
        19.099990844726564,
        19.119979858398439,
        19.139999389648439,
        19.159988403320314,
        19.180007934570314,
        19.199996948242189,
        19.219985961914064,
        19.240005493164064,
        19.259994506835939,
        19.279983520507814,
        19.300003051757814,
        19.319992065429689,
        19.339981079101564,
        19.360000610351564,
        19.379989624023439,
        19.399978637695314,
        19.419998168945314,
        19.439987182617189,
        19.460006713867189,
        19.479995727539064,
        19.499984741210939,
        19.520004272460939,
        19.539993286132814,
        19.559982299804689,
        19.580001831054689,
        19.599990844726564,
        19.619979858398439,
        19.639999389648439,
        19.659988403320314,
        19.680007934570314,
        19.699996948242189,
        19.719985961914064,
        19.740005493164064,
        19.759994506835939,
        19.779983520507814,
        19.800003051757814,
        19.819992065429689,
        19.839981079101564,
        19.860000610351564,
        19.879989624023439,
        19.899978637695314,
        19.919998168945314,
        19.939987182617189,
        19.960006713867189,
        19.979995727539064,
        19.999984741210939,
        20.020004272460939,
        20.039993286132814,
        20.059982299804689,
        20.080001831054689,
        20.099990844726564,
        20.119979858398439,
        20.139999389648439,
        20.159988403320314,
        20.180007934570314,
        20.199996948242189,
        20.219985961914064,
        20.240005493164064,
        20.259994506835939,
        20.279983520507814,
        20.300003051757814,
        20.319992065429689,
        20.339981079101564,
        20.360000610351564,
        20.379989624023439,
        20.399978637695314,
        20.419998168945314,
        20.439987182617189,
        20.460006713867189,
        20.479995727539064,
        20.499984741210939,
        20.520004272460939,
        20.539993286132814,
        20.559982299804689,
        20.580001831054689,
        20.599990844726564,
        20.619979858398439,
        20.639999389648439,
        20.659988403320314,
        20.680007934570314,
        20.699996948242189,
        20.719985961914064,
        20.740005493164064,
        20.759994506835939,
        20.779983520507814,
        20.800003051757814,
        20.819992065429689,
        20.839981079101564,
        20.860000610351564,
        20.879989624023439,
        20.899978637695314,
        20.919998168945314,
        20.939987182617189,
        20.960006713867189,
        20.979995727539064,
        20.999984741210939,
        21.020004272460939,
        21.039993286132814,
        21.059982299804689,
        21.080001831054689,
        21.099990844726564,
        21.119979858398439,
        21.139999389648439,
        21.159988403320314,
        21.180007934570314,
        21.199996948242189,
        21.219985961914064,
        21.240005493164064,
        21.259994506835939,
        21.279983520507814,
        21.300003051757814,
        21.319992065429689,
        21.339981079101564,
        21.360000610351564,
        21.379989624023439,
        21.399978637695314,
        21.419998168945314,
        21.439987182617189,
        21.460006713867189,
        21.479995727539064,
        21.499984741210939,
        21.520004272460939,
        21.539993286132814,
        21.559982299804689,
        21.580001831054689,
        21.599990844726564,
        21.619979858398439,
        21.639999389648439,
        21.659988403320314,
        21.680007934570314,
        21.699996948242189,
        21.719985961914064,
        21.740005493164064,
        21.759994506835939,
        21.779983520507814,
        21.800003051757814,
        21.819992065429689,
        21.839981079101564,
        21.860000610351564,
        21.879989624023439,
        21.899978637695314,
        21.919998168945314,
        21.939987182617189,
        21.960006713867189,
        21.979995727539064,
        21.999984741210939,
        22.020004272460939,
        22.039993286132814,
        22.059982299804689,
        22.080001831054689,
        22.099990844726564,
        22.119979858398439,
        22.139999389648439,
        22.159988403320314,
        22.180007934570314,
        22.199996948242189,
        22.219985961914064,
        22.240005493164064,
        22.259994506835939,
        22.279983520507814,
        22.300003051757814,
        22.319992065429689,
        22.339981079101564,
        22.360000610351564,
        22.379989624023439,
        22.399978637695314,
        22.419998168945314,
        22.439987182617189,
        22.460006713867189,
        22.479995727539064,
        22.499984741210939,
        22.520004272460939,
        22.539993286132814,
        22.559982299804689,
        22.580001831054689,
        22.599990844726564,
        22.619979858398439,
        22.639999389648439,
        22.659988403320314,
        22.680007934570314,
        22.699996948242189,
        22.719985961914064,
        22.740005493164064,
        22.759994506835939,
        22.779983520507814,
        22.800003051757814,
        22.819992065429689,
        22.839981079101564,
        22.860000610351564,
        22.879989624023439,
        22.899978637695314,
        22.919998168945314,
        22.939987182617189,
        22.960006713867189,
        22.979995727539064,
        22.999984741210939,
        23.020004272460939,
        23.039993286132814,
        23.059982299804689,
        23.080001831054689,
        23.099990844726564,
        23.119979858398439,
        23.139999389648439,
        23.159988403320314,
        23.180007934570314,
        23.199996948242189,
        23.219985961914064,
        23.240005493164064,
        23.259994506835939,
        23.279983520507814,
        23.300003051757814,
        23.319992065429689,
        23.339981079101564,
        23.360000610351564,
        23.379989624023439,
        23.399978637695314,
        23.419998168945314,
        23.439987182617189,
        23.460006713867189,
        23.479995727539064,
        23.499984741210939,
        23.520004272460939,
        23.539993286132814,
        23.559982299804689,
        23.580001831054689,
        23.599990844726564,
        23.619979858398439,
        23.639999389648439,
        23.659988403320314,
        23.680007934570314,
        23.699996948242189,
        23.719985961914064,
        23.740005493164064,
        23.759994506835939,
        23.779983520507814,
        23.800003051757814,
        23.819992065429689,
        23.839981079101564,
        23.860000610351564,
        23.879989624023439,
        23.899978637695314,
        23.919998168945314,
        23.939987182617189,
        23.960006713867189,
        23.979995727539064,
        23.999984741210939,
        24.020004272460939,
        24.039993286132814,
        24.059982299804689,
        24.080001831054689,
        24.099990844726564,
        24.119979858398439,
        24.139999389648439,
        24.159988403320314,
        24.180007934570314,
        24.199996948242189,
        24.219985961914064,
        24.240005493164064,
        24.259994506835939,
        24.279983520507814,
        24.300003051757814,
        24.319992065429689,
        24.339981079101564,
        24.360000610351564,
        24.379989624023439,
        24.399978637695314,
        24.419998168945314,
        24.439987182617189,
        24.460006713867189,
        24.479995727539064,
        24.499984741210939,
        24.520004272460939,
        24.539993286132814,
        24.559982299804689,
        24.580001831054689,
        24.599990844726564,
        24.619979858398439,
        24.639999389648439,
        24.659988403320314,
        24.680007934570314,
        24.699996948242189,
        24.719985961914064,
        24.740005493164064,
        24.759994506835939,
        24.779983520507814,
        24.800003051757814,
        24.819992065429689,
        24.839981079101564,
        24.860000610351564,
        24.879989624023439,
        24.899978637695314,
        24.919998168945314,
        24.939987182617189,
        24.960006713867189,
        24.979995727539064,
        24.999984741210939,
        25.020004272460939,
        25.039993286132814,
        25.059982299804689,
        25.080001831054689,
        25.099990844726564,
        25.119979858398439,
        25.139999389648439,
        25.159988403320314,
        25.180007934570314,
        25.199996948242189,
        25.219985961914064,
        25.240005493164064,
        25.259994506835939,
        25.279983520507814,
        25.300003051757814,
        25.319992065429689,
        25.339981079101564,
        25.360000610351564,
        25.379989624023439,
        25.399978637695314,
        25.419998168945314,
        25.439987182617189,
        25.460006713867189,
        25.479995727539064,
        25.499984741210939,
        25.520004272460939,
        25.539993286132814,
        25.559982299804689,
        25.580001831054689,
        25.599990844726564,
        25.619979858398439,
        25.639999389648439,
        25.659988403320314,
        25.680007934570314,
        25.699996948242189,
        25.719985961914064,
        25.740005493164064,
        25.759994506835939,
        25.779983520507814,
        25.800003051757814,
        25.819992065429689,
        25.839981079101564,
        25.860000610351564,
        25.879989624023439,
        25.899978637695314,
        25.919998168945314,
        25.939987182617189,
        25.960006713867189,
        25.979995727539064,
        25.999984741210939,
        26.020004272460939,
        26.039993286132814,
        26.059982299804689,
        26.080001831054689,
        26.099990844726564,
        26.119979858398439,
        26.139999389648439,
        26.159988403320314,
        26.180007934570314,
        26.199996948242189,
        26.219985961914064,
        26.240005493164064,
        26.259994506835939,
        26.279983520507814,
        26.300003051757814,
        26.319992065429689,
        26.339981079101564,
        26.360000610351564,
        26.379989624023439,
        26.399978637695314,
        26.419998168945314,
        26.439987182617189,
        26.460006713867189,
        26.479995727539064,
        26.499984741210939,
        26.520004272460939,
        26.539993286132814,
        26.559982299804689,
        26.580001831054689,
        26.599990844726564,
        26.619979858398439,
        26.639999389648439,
        26.659988403320314,
        26.680007934570314,
        26.699996948242189,
        26.719985961914064,
        26.740005493164064,
        26.759994506835939,
        26.779983520507814,
        26.800003051757814,
        26.819992065429689,
        26.839981079101564,
        26.860000610351564,
        26.879989624023439,
        26.899978637695314,
        26.919998168945314,
        26.939987182617189,
        26.960006713867189,
        26.979995727539064,
        26.999984741210939,
        27.020004272460939,
        27.039993286132814,
        27.059982299804689,
        27.080001831054689,
        27.099990844726564,
        27.119979858398439,
        27.139999389648439,
        27.159988403320314,
        27.180007934570314,
        27.199996948242189,
        27.219985961914064,
        27.240005493164064,
        27.259994506835939,
        27.279983520507814,
        27.300003051757814,
        27.319992065429689,
        27.339981079101564,
        27.360000610351564,
        27.379989624023439,
        27.399978637695314,
        27.419998168945314,
        27.439987182617189,
        27.460006713867189,
        27.479995727539064,
        27.499984741210939,
        27.520004272460939,
        27.539993286132814,
        27.559982299804689,
        27.580001831054689,
        27.599990844726564,
        27.619979858398439,
        27.639999389648439,
        27.659988403320314,
        27.680007934570314,
        27.699996948242189,
        27.719985961914064,
        27.740005493164064,
        27.759994506835939,
        27.779983520507814,
        27.800003051757814,
        27.819992065429689,
        27.839981079101564,
        27.860000610351564,
        27.879989624023439,
        27.899978637695314,
        27.919998168945314,
        27.939987182617189,
        27.960006713867189,
        27.979995727539064,
        27.999984741210939,
        28.020004272460939,
        28.039993286132814,
        28.059982299804689,
        28.080001831054689,
        28.099990844726564,
        28.119979858398439,
        28.139999389648439,
        28.159988403320314,
        28.180007934570314,
        28.199996948242189,
        28.219985961914064,
        28.240005493164064,
        28.259994506835939,
        28.279983520507814,
        28.300003051757814,
        28.319992065429689,
        28.339981079101564,
        28.360000610351564,
        28.379989624023439,
        28.399978637695314,
        28.419998168945314,
        28.439987182617189,
        28.460006713867189,
        28.479995727539064,
        28.499984741210939,
        28.520004272460939,
        28.539993286132814,
        28.559982299804689,
        28.580001831054689,
        28.599990844726564,
        28.619979858398439,
        28.639999389648439,
        28.659988403320314,
        28.680007934570314,
        28.699996948242189,
        28.719985961914064,
        28.740005493164064,
        28.759994506835939,
        28.779983520507814,
        28.800003051757814,
        28.819992065429689,
        28.839981079101564,
        28.860000610351564,
        28.879989624023439,
        28.899978637695314,
        28.919998168945314,
        28.939987182617189,
        28.960006713867189,
        28.979995727539064,
        28.999984741210939,
        29.020004272460939,
        29.039993286132814,
        29.059982299804689,
        29.080001831054689,
        29.099990844726564,
        29.119979858398439,
        29.139999389648439,
        29.159988403320314,
        29.180007934570314,
        29.199996948242189,
        29.219985961914064,
        29.240005493164064,
        29.259994506835939,
        29.279983520507814,
        29.300003051757814,
        29.319992065429689,
        29.339981079101564,
        29.360000610351564,
        29.379989624023439,
        29.399978637695314,
        29.419998168945314,
        29.439987182617189,
        29.460006713867189,
        29.479995727539064,
        29.499984741210939,
        29.520004272460939,
        29.539993286132814,
        29.559982299804689,
        29.580001831054689,
        29.599990844726564,
        29.619979858398439,
        29.639999389648439,
        29.659988403320314,
        29.680007934570314,
        29.699996948242189,
        29.719985961914064,
        29.740005493164064,
        29.759994506835939,
        29.779983520507814,
        29.800003051757814,
        29.819992065429689,
        29.839981079101564,
        29.860000610351564,
        29.879989624023439,
        29.899978637695314,
        29.919998168945314,
        29.939987182617189,
        29.960006713867189,
        29.979995727539064,
        29.999984741210939,
        30.020004272460939,
        30.039993286132814,
        30.059982299804689,
        30.080001831054689,
        30.099990844726564,
        30.119979858398439,
        30.139999389648439,
        30.159988403320314,
        30.180007934570314,
        30.199996948242189,
        30.219985961914064,
        30.240005493164064,
        30.259994506835939,
        30.279983520507814,
        30.300003051757814,
        30.319992065429689,
        30.339981079101564,
        30.360000610351564,
        30.379989624023439,
        30.399978637695314,
        30.419998168945314,
        30.439987182617189,
        30.460006713867189,
        30.479995727539064,
        30.499984741210939,
        30.520004272460939,
        30.539993286132814,
        30.559982299804689,
        30.580001831054689,
        30.599990844726564,
        30.619979858398439,
        30.639999389648439,
        30.659988403320314,
        30.680007934570314,
        30.699996948242189,
        30.719985961914064,
        30.740005493164064,
        30.759994506835939,
        30.779983520507814,
        30.800003051757814,
        30.819992065429689,
        30.839981079101564,
        30.860000610351564,
        30.879989624023439,
        30.899978637695314,
        30.919998168945314,
        30.939987182617189,
        30.960006713867189,
        30.979995727539064,
        30.999984741210939,
        31.020004272460939,
        31.039993286132814,
        31.059982299804689,
        31.080001831054689,
        31.099990844726564,
        31.119979858398439,
        31.139999389648439,
        31.159988403320314,
        31.180007934570314,
        31.199996948242189,
        31.219985961914064,
        31.240005493164064,
        31.259994506835939,
        31.279983520507814,
        31.300003051757814,
        31.319992065429689,
        31.339981079101564,
        31.360000610351564,
        31.379989624023439,
        31.399978637695314,
        31.419998168945314,
        31.439987182617189,
        31.460006713867189,
        31.479995727539064,
        31.499984741210939,
        31.520004272460939,
        31.539993286132814,
        31.559982299804689,
        31.580001831054689,
        31.599990844726564,
        31.619979858398439,
        31.639999389648439,
        31.659988403320314,
        31.680007934570314,
        31.699996948242189,
        31.719985961914064,
        31.740005493164064,
        31.759994506835939,
        31.779983520507814,
        31.800003051757814,
        31.819992065429689,
        31.839981079101564,
        31.860000610351564,
        31.879989624023439,
        31.899978637695314,
        31.919998168945314,
        31.939987182617189,
        31.960006713867189,
        31.979995727539064,
        31.999984741210939,
        32.02000427246094,
        32.03999328613281,
        32.05998229980469,
        32.08000183105469,
        32.09999084472656,
        32.11997985839844,
        32.13999938964844,
        32.15998840332031,
        32.18000793457031,
        32.19999694824219,
        32.21998596191406,
        32.24000549316406,
        32.25999450683594,
        32.27998352050781,
        32.30000305175781,
        32.31999206542969,
        32.33998107910156,
        32.36000061035156,
        32.37998962402344,
        32.39997863769531,
        32.41999816894531,
        32.43998718261719,
        32.46000671386719,
        32.47999572753906,
        32.49998474121094,
        32.52000427246094,
        32.53999328613281,
        32.55998229980469,
        32.58000183105469,
        32.59999084472656,
        32.61997985839844,
        32.63999938964844,
        32.65998840332031,
        32.68000793457031,
        32.69999694824219,
        32.71998596191406,
        32.74000549316406,
        32.75999450683594,
        32.77998352050781,
        32.80000305175781,
        32.81999206542969,
        32.83998107910156,
        32.86000061035156,
        32.87998962402344,
        32.89997863769531,
        32.91999816894531,
        32.93998718261719,
        32.96000671386719,
        32.97999572753906,
        32.99998474121094,
        33.02000427246094,
        33.03999328613281,
        33.05998229980469,
        33.08000183105469,
        33.09999084472656,
        33.11997985839844,
        33.13999938964844,
        33.15998840332031,
        33.18000793457031,
        33.19999694824219,
        33.21998596191406,
        33.24000549316406,
        33.25999450683594,
        33.27998352050781,
        33.30000305175781,
        33.31999206542969,
        33.33998107910156,
        33.36000061035156,
        33.37998962402344,
        33.39997863769531,
        33.41999816894531,
        33.43998718261719,
        33.46000671386719,
        33.47999572753906,
        33.49998474121094,
        33.52000427246094,
        33.53999328613281,
        33.55998229980469,
        33.58000183105469,
        33.59999084472656,
        33.61997985839844,
        33.63999938964844,
        33.65998840332031,
        33.68000793457031,
        33.69999694824219,
        33.71998596191406,
        33.74000549316406,
        33.75999450683594,
        33.77998352050781,
        33.80000305175781,
        33.81999206542969,
        33.83998107910156,
        33.86000061035156,
        33.87998962402344,
        33.89997863769531,
        33.91999816894531,
        33.93998718261719,
        33.96000671386719,
        33.97999572753906,
        33.99998474121094,
        34.02000427246094,
        34.03999328613281,
        34.05998229980469,
        34.08000183105469,
        34.09999084472656,
        34.11997985839844,
        34.13999938964844,
        34.15998840332031,
        34.18000793457031,
        34.19999694824219,
        34.21998596191406,
        34.24000549316406,
        34.25999450683594,
        34.27998352050781,
        34.30000305175781,
        34.31999206542969,
        34.33998107910156,
        34.36000061035156,
        34.37998962402344,
        34.39997863769531,
        34.41999816894531,
        34.43998718261719,
        34.46000671386719,
        34.47999572753906,
        34.49998474121094,
        34.52000427246094,
        34.53999328613281,
        34.55998229980469,
        34.58000183105469,
        34.59999084472656,
        34.61997985839844,
        34.63999938964844,
        34.65998840332031,
        34.68000793457031,
        34.69999694824219,
        34.71998596191406,
        34.74000549316406,
        34.75999450683594,
        34.77998352050781,
        34.80000305175781,
        34.81999206542969,
        34.83998107910156,
        34.86000061035156,
        34.87998962402344,
        34.89997863769531,
        34.91999816894531,
        34.93998718261719,
        34.96000671386719,
        34.97999572753906,
        34.99998474121094,
        35.02000427246094,
        35.03999328613281,
        35.05998229980469,
        35.08000183105469,
        35.09999084472656,
        35.11997985839844,
        35.13999938964844,
        35.15998840332031,
        35.18000793457031,
        35.19999694824219,
        35.21998596191406,
        35.24000549316406,
        35.25999450683594,
        35.27998352050781,
        35.30000305175781,
        35.31999206542969,
        35.33998107910156,
        35.36000061035156,
        35.37998962402344,
        35.39997863769531,
        35.41999816894531,
        35.43998718261719,
        35.46000671386719,
        35.47999572753906,
        35.49998474121094,
        35.52000427246094,
        35.53999328613281,
        35.55998229980469,
        35.58000183105469,
        35.59999084472656,
        35.61997985839844,
        35.63999938964844,
        35.65998840332031,
        35.68000793457031,
        35.69999694824219,
        35.71998596191406,
        35.74000549316406,
        35.75999450683594,
        35.77998352050781,
        35.80000305175781,
        35.81999206542969,
        35.83998107910156,
        35.86000061035156,
        35.87998962402344,
        35.89997863769531,
        35.91999816894531,
        35.93998718261719,
        35.96000671386719,
        35.97999572753906,
        35.99998474121094,
        36.02000427246094,
        36.03999328613281,
        36.05998229980469,
        36.08000183105469,
        36.09999084472656,
        36.11997985839844,
        36.13999938964844,
        36.15998840332031,
        36.18000793457031,
        36.19999694824219,
        36.21998596191406,
        36.24000549316406,
        36.25999450683594,
        36.27998352050781,
        36.30000305175781,
        36.31999206542969,
        36.33998107910156,
        36.36000061035156,
        36.37998962402344,
        36.39997863769531,
        36.41999816894531,
        36.43998718261719,
        36.46000671386719,
        36.47999572753906,
        36.49998474121094,
        36.52000427246094,
        36.53999328613281,
        36.55998229980469,
        36.58000183105469,
        36.59999084472656,
        36.61997985839844,
        36.63999938964844,
        36.65998840332031,
        36.68000793457031,
        36.69999694824219,
        36.71998596191406,
        36.74000549316406,
        36.75999450683594,
        36.77998352050781,
        36.80000305175781,
        36.81999206542969,
        36.83998107910156,
        36.86000061035156,
        36.87998962402344,
        36.89997863769531,
        36.91999816894531,
        36.93998718261719,
        36.96000671386719,
        36.97999572753906,
        36.99998474121094,
        37.02000427246094,
        37.03999328613281,
        37.05998229980469,
        37.08000183105469,
        37.09999084472656,
        37.11997985839844,
        37.13999938964844,
        37.15998840332031,
        37.18000793457031,
        37.19999694824219,
        37.21998596191406,
        37.24000549316406,
        37.25999450683594,
        37.27998352050781,
        37.30000305175781,
        37.31999206542969,
        37.33998107910156,
        37.36000061035156,
        37.37998962402344,
        37.39997863769531,
        37.41999816894531,
        37.43998718261719,
        37.46000671386719,
        37.47999572753906,
        37.49998474121094,
        37.52000427246094,
        37.53999328613281,
        37.55998229980469,
        37.58000183105469,
        37.59999084472656,
        37.61997985839844,
        37.63999938964844,
        37.65998840332031,
        37.68000793457031,
        37.69999694824219,
        37.71998596191406,
        37.74000549316406,
        37.75999450683594,
        37.77998352050781,
        37.80000305175781,
        37.81999206542969,
        37.83998107910156,
        37.86000061035156,
        37.87998962402344,
        37.89997863769531,
        37.91999816894531,
        37.93998718261719,
        37.96000671386719,
        37.97999572753906,
        37.99998474121094,
        38.02000427246094,
        38.03999328613281,
        38.05998229980469,
        38.08000183105469,
        38.09999084472656,
        38.11997985839844,
        38.13999938964844,
        38.15998840332031,
        38.18000793457031,
        38.19999694824219,
        38.21998596191406,
        38.24000549316406,
        38.25999450683594,
        38.27998352050781,
        38.30000305175781,
        38.31999206542969,
        38.33998107910156,
        38.36000061035156,
        38.37998962402344,
        38.39997863769531,
        38.41999816894531,
        38.43998718261719,
        38.46000671386719,
        38.47999572753906,
        38.49998474121094,
        38.52000427246094,
        38.53999328613281,
        38.55998229980469,
        38.58000183105469,
        38.59999084472656,
        38.61997985839844,
        38.63999938964844,
        38.65998840332031,
        38.68000793457031,
        38.69999694824219,
        38.71998596191406,
        38.74000549316406,
        38.75999450683594,
        38.77998352050781,
        38.80000305175781,
        38.81999206542969,
        38.83998107910156,
        38.86000061035156,
        38.87998962402344,
        38.89997863769531,
        38.91999816894531,
        38.93998718261719,
        38.96000671386719,
        38.97999572753906,
        38.99998474121094,
        39.02000427246094,
        39.03999328613281,
        39.05998229980469,
        39.08000183105469,
        39.09999084472656,
        39.11997985839844,
        39.13999938964844,
        39.15998840332031,
        39.18000793457031,
        39.19999694824219,
        39.21998596191406,
        39.24000549316406,
        39.25999450683594,
        39.27998352050781,
        39.30000305175781,
        39.31999206542969,
        39.33998107910156,
        39.36000061035156,
        39.37998962402344,
        39.39997863769531,
        39.41999816894531,
        39.43998718261719,
        39.46000671386719,
        39.47999572753906,
        39.49998474121094,
        39.52000427246094,
        39.53999328613281,
        39.55998229980469,
        39.58000183105469,
        39.59999084472656,
        39.61997985839844,
        39.63999938964844,
        39.65998840332031,
        39.68000793457031,
        39.69999694824219,
        39.71998596191406,
        39.74000549316406,
        39.75999450683594,
        39.77998352050781,
        39.80000305175781,
        39.81999206542969,
        39.83998107910156,
        39.86000061035156,
        39.87998962402344,
        39.89997863769531,
        39.91999816894531,
        39.93998718261719,
        39.96000671386719,
        39.97999572753906,
        39.99998474121094,
        40.02000427246094,
        40.03999328613281,
        40.05998229980469,
        40.08000183105469,
        40.09999084472656,
        40.11997985839844,
        40.13999938964844,
        40.15998840332031,
        40.18000793457031,
        40.19999694824219,
        40.21998596191406,
        40.24000549316406,
        40.25999450683594,
        40.27998352050781,
        40.30000305175781,
        40.31999206542969,
        40.33998107910156,
        40.36000061035156,
        40.37998962402344,
        40.39997863769531,
        40.41999816894531,
        40.43998718261719,
        40.46000671386719,
        40.47999572753906,
        40.49998474121094,
        40.52000427246094,
        40.53999328613281,
        40.55998229980469,
        40.58000183105469,
        40.59999084472656,
        40.61997985839844,
        40.63999938964844,
        40.65998840332031,
        40.68000793457031,
        40.69999694824219,
        40.71998596191406,
        40.74000549316406,
        40.75999450683594,
        40.77998352050781,
        40.80000305175781,
        40.81999206542969,
        40.83998107910156,
        40.86000061035156,
        40.87998962402344,
        40.89997863769531,
        40.91999816894531,
        40.93998718261719,
        40.96000671386719,
        40.97999572753906,
        40.99998474121094,
        41.02000427246094,
        41.03999328613281,
        41.05998229980469,
        41.08000183105469,
        41.09999084472656,
        41.11997985839844,
        41.13999938964844,
        41.15998840332031,
        41.18000793457031,
        41.19999694824219,
        41.21998596191406,
        41.24000549316406,
        41.25999450683594,
        41.27998352050781,
        41.30000305175781,
        41.31999206542969,
        41.33998107910156,
        41.36000061035156,
        41.37998962402344,
        41.39997863769531,
        41.41999816894531,
        41.43998718261719,
        41.46000671386719,
        41.47999572753906,
        41.49998474121094,
        41.52000427246094,
        41.53999328613281,
        41.55998229980469,
        41.58000183105469,
        41.59999084472656,
        41.61997985839844,
        41.63999938964844,
        41.65998840332031,
        41.68000793457031,
        41.69999694824219,
        41.71998596191406,
        41.74000549316406,
        41.75999450683594,
        41.77998352050781,
        41.80000305175781,
        41.81999206542969,
        41.83998107910156,
        41.86000061035156,
        41.87998962402344,
        41.89997863769531,
        41.91999816894531,
        41.93998718261719,
        41.96000671386719,
        41.97999572753906,
        41.99998474121094,
        42.02000427246094,
        42.03999328613281,
        42.05998229980469,
        42.08000183105469,
        42.09999084472656,
        42.11997985839844,
        42.13999938964844,
        42.15998840332031,
        42.18000793457031,
        42.19999694824219,
        42.21998596191406,
        42.24000549316406,
        42.25999450683594,
        42.27998352050781,
        42.30000305175781,
        42.31999206542969,
        42.33998107910156,
        42.36000061035156,
        42.37998962402344,
        42.39997863769531,
        42.41999816894531,
        42.43998718261719,
        42.46000671386719,
        42.47999572753906,
        42.49998474121094,
        42.52000427246094,
        42.53999328613281,
        42.55998229980469,
        42.58000183105469,
        42.59999084472656,
        42.61997985839844,
        42.63999938964844,
        42.65998840332031,
        42.68000793457031,
        42.69999694824219,
        42.71998596191406,
        42.74000549316406,
        42.75999450683594,
        42.77998352050781,
        42.80000305175781,
        42.81999206542969,
        42.83998107910156,
        42.86000061035156,
        42.87998962402344,
        42.89997863769531,
        42.91999816894531,
        42.93998718261719,
        42.96000671386719,
        42.97999572753906,
        42.99998474121094,
        43.02000427246094,
        43.03999328613281,
        43.05998229980469,
        43.08000183105469,
        43.09999084472656,
        43.11997985839844,
        43.13999938964844,
        43.15998840332031,
        43.18000793457031,
        43.19999694824219,
        43.21998596191406,
        43.24000549316406,
        43.25999450683594,
        43.27998352050781,
        43.30000305175781,
        43.31999206542969,
        43.33998107910156,
        43.36000061035156,
        43.37998962402344,
        43.39997863769531,
        43.41999816894531,
        43.43998718261719,
        43.46000671386719,
        43.47999572753906,
        43.49998474121094,
        43.52000427246094,
        43.53999328613281,
        43.55998229980469,
        43.58000183105469,
        43.59999084472656,
        43.61997985839844,
        43.63999938964844,
        43.65998840332031,
        43.68000793457031,
        43.69999694824219,
        43.71998596191406,
        43.74000549316406,
        43.75999450683594,
        43.77998352050781,
        43.80000305175781,
        43.81999206542969,
        43.83998107910156,
        43.86000061035156,
        43.87998962402344,
        43.89997863769531,
        43.91999816894531,
        43.93998718261719,
        43.96000671386719,
        43.97999572753906,
        43.99998474121094,
        44.02000427246094,
        44.03999328613281,
        44.05998229980469,
        44.08000183105469,
        44.09999084472656,
        44.11997985839844,
        44.13999938964844,
        44.15998840332031,
        44.18000793457031,
        44.19999694824219,
        44.21998596191406,
        44.24000549316406,
        44.25999450683594,
        44.27998352050781,
        44.30000305175781,
        44.31999206542969,
        44.33998107910156,
        44.36000061035156,
        44.37998962402344,
        44.39997863769531,
        44.41999816894531,
        44.43998718261719,
        44.46000671386719,
        44.47999572753906,
        44.49998474121094,
        44.52000427246094,
        44.53999328613281,
        44.55998229980469,
        44.58000183105469,
        44.59999084472656,
        44.61997985839844,
        44.63999938964844,
        44.65998840332031,
        44.68000793457031,
        44.69999694824219,
        44.71998596191406,
        44.74000549316406,
        44.75999450683594,
        44.77998352050781,
        44.80000305175781,
        44.81999206542969,
        44.83998107910156,
        44.86000061035156,
        44.87998962402344,
        44.89997863769531,
        44.91999816894531,
        44.93998718261719,
        44.96000671386719,
        44.97999572753906,
        44.99998474121094,
        45.02000427246094,
        45.03999328613281,
        45.05998229980469,
        45.08000183105469,
        45.09999084472656,
        45.11997985839844,
        45.13999938964844,
        45.15998840332031,
        45.18000793457031,
        45.19999694824219,
        45.21998596191406,
        45.24000549316406,
        45.25999450683594,
        45.27998352050781,
        45.30000305175781,
        45.31999206542969,
        45.33998107910156,
        45.36000061035156,
        45.37998962402344,
        45.39997863769531,
        45.41999816894531,
        45.43998718261719,
        45.46000671386719,
        45.47999572753906,
        45.49998474121094,
        45.52000427246094,
        45.53999328613281,
        45.55998229980469,
        45.58000183105469,
        45.59999084472656,
        45.61997985839844,
        45.63999938964844,
        45.65998840332031,
        45.68000793457031,
        45.69999694824219,
        45.71998596191406,
        45.74000549316406,
        45.75999450683594,
        45.77998352050781,
        45.80000305175781,
        45.81999206542969,
        45.83998107910156,
        45.86000061035156,
        45.87998962402344,
        45.89997863769531,
        45.91999816894531,
        45.93998718261719,
        45.96000671386719,
        45.97999572753906,
        45.99998474121094,
        46.02000427246094,
        46.03999328613281,
        46.05998229980469,
        46.08000183105469,
        46.09999084472656,
        46.11997985839844,
        46.13999938964844,
        46.15998840332031,
        46.18000793457031,
        46.19999694824219,
        46.21998596191406,
        46.24000549316406,
        46.25999450683594,
        46.27998352050781,
        46.30000305175781,
        46.31999206542969,
        46.33998107910156,
        46.36000061035156,
        46.37998962402344,
        46.39997863769531,
        46.41999816894531,
        46.43998718261719,
        46.46000671386719,
        46.47999572753906,
        46.49998474121094,
        46.52000427246094,
        46.53999328613281,
        46.55998229980469,
        46.58000183105469,
        46.59999084472656,
        46.61997985839844,
        46.63999938964844,
        46.65998840332031,
        46.68000793457031,
        46.69999694824219,
        46.71998596191406,
        46.74000549316406,
        46.75999450683594,
        46.77998352050781,
        46.80000305175781,
        46.81999206542969,
        46.83998107910156,
        46.86000061035156,
        46.87998962402344,
        46.89997863769531,
        46.91999816894531,
        46.93998718261719,
        46.96000671386719,
        46.97999572753906,
        46.99998474121094,
        47.02000427246094,
        47.03999328613281,
        47.05998229980469,
        47.08000183105469,
        47.09999084472656,
        47.11997985839844,
        47.13999938964844,
        47.15998840332031,
        47.18000793457031,
        47.19999694824219,
        47.21998596191406,
        47.24000549316406,
        47.25999450683594,
        47.27998352050781,
        47.30000305175781,
        47.31999206542969,
        47.33998107910156,
        47.36000061035156,
        47.37998962402344,
        47.39997863769531,
        47.41999816894531,
        47.43998718261719,
        47.46000671386719,
        47.47999572753906,
        47.49998474121094,
        47.52000427246094,
        47.53999328613281,
        47.55998229980469,
        47.58000183105469,
        47.59999084472656,
        47.61997985839844,
        47.63999938964844,
        47.65998840332031,
        47.68000793457031,
        47.69999694824219,
        47.71998596191406,
        47.74000549316406,
        47.75999450683594,
        47.77998352050781,
        47.80000305175781,
        47.81999206542969,
        47.83998107910156,
        47.86000061035156,
        47.87998962402344,
        47.89997863769531,
        47.91999816894531,
        47.93998718261719,
        47.96000671386719,
        47.97999572753906,
        47.99998474121094,
        48.02000427246094,
        48.03999328613281,
        48.05998229980469,
        48.08000183105469,
        48.09999084472656,
        48.11997985839844,
        48.13999938964844,
        48.15998840332031,
        48.18000793457031,
        48.19999694824219,
        48.21998596191406,
        48.24000549316406,
        48.25999450683594,
        48.27998352050781,
        48.30000305175781,
        48.31999206542969,
        48.33998107910156,
        48.36000061035156,
        48.37998962402344,
        48.39997863769531,
        48.41999816894531,
        48.43998718261719,
        48.46000671386719,
        48.47999572753906,
        48.49998474121094,
        48.52000427246094,
        48.53999328613281,
        48.55998229980469,
        48.58000183105469,
        48.59999084472656,
        48.61997985839844,
        48.63999938964844,
        48.65998840332031,
        48.68000793457031,
        48.69999694824219,
        48.71998596191406,
        48.74000549316406,
        48.75999450683594,
        48.77998352050781,
        48.80000305175781,
        48.81999206542969,
        48.83998107910156,
        48.86000061035156,
        48.87998962402344,
        48.89997863769531,
        48.91999816894531,
        48.93998718261719,
        48.96000671386719,
        48.97999572753906,
        48.99998474121094,
        49.02000427246094,
        49.03999328613281,
        49.05998229980469,
        49.08000183105469,
        49.09999084472656,
        49.11997985839844,
        49.13999938964844,
        49.15998840332031,
        49.18000793457031,
        49.19999694824219,
        49.21998596191406,
        49.24000549316406,
        49.25999450683594,
        49.27998352050781,
        49.30000305175781,
        49.31999206542969,
        49.33998107910156,
        49.36000061035156,
        49.37998962402344,
        49.39997863769531,
        49.41999816894531,
        49.43998718261719,
        49.46000671386719,
        49.47999572753906,
        49.49998474121094,
        49.52000427246094,
        49.53999328613281,
        49.55998229980469,
        49.58000183105469,
        49.59999084472656,
        49.61997985839844,
        49.63999938964844,
        49.65998840332031,
        49.68000793457031,
        49.69999694824219,
        49.71998596191406,
        49.74000549316406,
        49.75999450683594,
        49.77998352050781,
        49.80000305175781,
        49.81999206542969,
        49.83998107910156,
        49.86000061035156,
        49.87998962402344,
        49.89997863769531,
        49.91999816894531,
        49.93998718261719,
        49.96000671386719,
        49.97999572753906,
        49.99998474121094,
        50.02000427246094,
        50.03999328613281,
        50.05998229980469,
        50.08000183105469,
        50.09999084472656,
        50.11997985839844,
        50.13999938964844,
        50.15998840332031,
        50.18000793457031,
        50.19999694824219,
        50.21998596191406,
        50.24000549316406,
        50.25999450683594,
        50.27998352050781,
        50.30000305175781,
        50.31999206542969,
        50.33998107910156,
        50.36000061035156,
        50.37998962402344,
        50.39997863769531,
        50.41999816894531,
        50.43998718261719,
        50.46000671386719,
        50.47999572753906,
        50.49998474121094,
        50.52000427246094,
        50.53999328613281,
        50.55998229980469,
        50.58000183105469,
        50.59999084472656,
        50.61997985839844,
        50.63999938964844,
        50.65998840332031,
        50.68000793457031,
        50.69999694824219,
        50.71998596191406,
        50.74000549316406,
        50.75999450683594,
        50.77998352050781,
        50.80000305175781,
        50.81999206542969,
        50.83998107910156,
        50.86000061035156,
        50.87998962402344,
        50.89997863769531,
        50.91999816894531,
        50.93998718261719,
        50.96000671386719,
        50.97999572753906,
        50.99998474121094,
        51.02000427246094,
        51.03999328613281,
        51.05998229980469,
        51.08000183105469,
        51.09999084472656,
        51.11997985839844,
        51.13999938964844,
        51.15998840332031,
        51.18000793457031,
        51.19999694824219,
        51.21998596191406,
        51.24000549316406,
        51.25999450683594,
        51.27998352050781,
        51.30000305175781,
        51.31999206542969,
        51.33998107910156,
        51.36000061035156,
        51.37998962402344,
        51.39997863769531,
        51.41999816894531,
        51.43998718261719,
        51.46000671386719,
        51.47999572753906,
        51.49998474121094,
        51.52000427246094,
        51.53999328613281,
        51.55998229980469,
        51.58000183105469,
        51.59999084472656,
        51.61997985839844,
        51.63999938964844,
        51.65998840332031,
        51.68000793457031,
        51.69999694824219,
        51.71998596191406,
        51.74000549316406,
        51.75999450683594,
        51.77998352050781,
        51.80000305175781,
        51.81999206542969,
        51.83998107910156,
        51.86000061035156,
        51.87998962402344,
        51.89997863769531,
        51.91999816894531,
        51.93998718261719,
        51.96000671386719,
        51.97999572753906,
        51.99998474121094,
        52.02000427246094,
        52.03999328613281,
        52.05998229980469,
        52.08000183105469,
        52.09999084472656,
        52.11997985839844,
        52.13999938964844,
        52.15998840332031,
        52.18000793457031,
        52.19999694824219,
        52.21998596191406,
        52.24000549316406,
        52.25999450683594,
        52.27998352050781,
        52.30000305175781,
        52.31999206542969,
        52.33998107910156,
        52.36000061035156,
        52.37998962402344,
        52.39997863769531,
        52.41999816894531,
        52.43998718261719,
        52.46000671386719,
        52.47999572753906,
        52.49998474121094,
        52.52000427246094,
        52.53999328613281,
        52.55998229980469,
        52.58000183105469,
        52.59999084472656,
        52.61997985839844,
        52.63999938964844,
        52.65998840332031,
        52.68000793457031,
        52.69999694824219,
        52.71998596191406,
        52.74000549316406,
        52.75999450683594,
        52.77998352050781,
        52.80000305175781,
        52.81999206542969,
        52.83998107910156,
        52.86000061035156,
        52.87998962402344,
        52.89997863769531,
        52.91999816894531,
        52.93998718261719,
        52.96000671386719,
        52.97999572753906,
        52.99998474121094,
        53.02000427246094,
        53.03999328613281,
        53.05998229980469,
        53.08000183105469,
        53.09999084472656,
        53.11997985839844,
        53.13999938964844,
        53.15998840332031,
        53.18000793457031,
        53.19999694824219,
        53.21998596191406,
        53.24000549316406,
        53.25999450683594,
        53.27998352050781,
        53.30000305175781,
        53.31999206542969,
        53.33998107910156,
        53.36000061035156,
        53.37998962402344,
        53.39997863769531,
        53.41999816894531,
        53.43998718261719,
        53.46000671386719,
        53.47999572753906,
        53.49998474121094,
        53.52000427246094,
        53.53999328613281,
        53.55998229980469,
        53.58000183105469,
        53.59999084472656,
        53.61997985839844,
        53.63999938964844,
        53.65998840332031,
        53.68000793457031,
        53.69999694824219,
        53.71998596191406,
        53.74000549316406,
        53.75999450683594,
        53.77998352050781,
        53.80000305175781,
        53.81999206542969,
        53.83998107910156,
        53.86000061035156,
        53.87998962402344,
        53.89997863769531,
        53.91999816894531,
        53.93998718261719,
        53.96000671386719,
        53.97999572753906,
        53.99998474121094,
        54.02000427246094,
        54.03999328613281,
        54.05998229980469,
        54.08000183105469,
        54.09999084472656,
        54.11997985839844,
        54.13999938964844,
        54.15998840332031,
        54.18000793457031,
        54.19999694824219,
        54.21998596191406,
        54.24000549316406,
        54.25999450683594,
        54.27998352050781,
        54.30000305175781,
        54.31999206542969,
        54.33998107910156,
        54.36000061035156,
        54.37998962402344,
        54.39997863769531,
        54.41999816894531,
        54.43998718261719,
        54.46000671386719,
        54.47999572753906,
        54.49998474121094,
        54.52000427246094,
        54.53999328613281,
        54.55998229980469,
        54.58000183105469,
        54.59999084472656,
        54.61997985839844,
        54.63999938964844,
        54.65998840332031,
        54.68000793457031,
        54.69999694824219,
        54.71998596191406,
        54.74000549316406,
        54.75999450683594,
        54.77998352050781,
        54.80000305175781,
        54.81999206542969,
        54.83998107910156,
        54.86000061035156,
        54.87998962402344,
        54.89997863769531,
        54.91999816894531,
        54.93998718261719,
        54.96000671386719,
        54.97999572753906,
        54.99998474121094,
        55.02000427246094,
        55.03999328613281,
        55.05998229980469,
        55.08000183105469,
        55.09999084472656,
        55.11997985839844,
        55.13999938964844,
        55.15998840332031,
        55.18000793457031,
        55.19999694824219,
        55.21998596191406,
        55.24000549316406,
        55.25999450683594,
        55.27998352050781,
        55.30000305175781,
        55.31999206542969,
        55.33998107910156,
        55.36000061035156,
        55.37998962402344,
        55.39997863769531,
        55.41999816894531,
        55.43998718261719,
        55.46000671386719,
        55.47999572753906,
        55.49998474121094,
        55.52000427246094,
        55.53999328613281,
        55.55998229980469,
        55.58000183105469,
        55.59999084472656,
        55.61997985839844,
        55.63999938964844,
        55.65998840332031,
        55.68000793457031,
        55.69999694824219,
        55.71998596191406,
        55.74000549316406,
        55.75999450683594,
        55.77998352050781,
        55.80000305175781,
        55.81999206542969,
        55.83998107910156,
        55.86000061035156,
        55.87998962402344,
        55.89997863769531,
        55.91999816894531,
        55.93998718261719,
        55.96000671386719,
        55.97999572753906,
        55.99998474121094,
        56.02000427246094,
        56.03999328613281,
        56.05998229980469,
        56.08000183105469,
        56.09999084472656,
        56.11997985839844,
        56.13999938964844,
        56.15998840332031,
        56.18000793457031,
        56.19999694824219,
        56.21998596191406,
        56.24000549316406,
        56.25999450683594,
        56.27998352050781,
        56.30000305175781,
        56.31999206542969,
        56.33998107910156,
        56.36000061035156,
        56.37998962402344,
        56.39997863769531,
        56.41999816894531,
        56.43998718261719,
        56.46000671386719,
        56.47999572753906,
        56.49998474121094,
        56.52000427246094,
        56.53999328613281,
        56.55998229980469,
        56.58000183105469,
        56.59999084472656,
        56.61997985839844,
        56.63999938964844,
        56.65998840332031,
        56.68000793457031,
        56.69999694824219,
        56.71998596191406,
        56.74000549316406,
        56.75999450683594,
        56.77998352050781,
        56.80000305175781,
        56.81999206542969,
        56.83998107910156,
        56.86000061035156,
        56.87998962402344,
        56.89997863769531,
        56.91999816894531,
        56.93998718261719,
        56.96000671386719,
        56.97999572753906,
        56.99998474121094,
        57.02000427246094,
        57.03999328613281,
        57.05998229980469,
        57.08000183105469,
        57.09999084472656,
        57.11997985839844,
        57.13999938964844,
        57.15998840332031,
        57.18000793457031,
        57.19999694824219,
        57.21998596191406,
        57.24000549316406,
        57.25999450683594,
        57.27998352050781,
        57.30000305175781,
        57.31999206542969,
        57.33998107910156,
        57.36000061035156,
        57.37998962402344,
        57.39997863769531,
        57.41999816894531,
        57.43998718261719,
        57.46000671386719,
        57.47999572753906,
        57.49998474121094,
        57.52000427246094,
        57.53999328613281,
        57.55998229980469,
        57.58000183105469,
        57.59999084472656,
        57.61997985839844,
        57.63999938964844,
        57.65998840332031,
        57.68000793457031,
        57.69999694824219,
        57.71998596191406,
        57.74000549316406,
        57.75999450683594,
        57.77998352050781,
        57.80000305175781,
        57.81999206542969,
        57.83998107910156,
        57.86000061035156,
        57.87998962402344,
        57.89997863769531,
        57.91999816894531,
        57.93998718261719,
        57.96000671386719,
        57.97999572753906,
        57.99998474121094,
        58.02000427246094,
        58.03999328613281,
        58.05998229980469,
        58.08000183105469,
        58.09999084472656,
        58.11997985839844,
        58.13999938964844,
        58.15998840332031,
        58.18000793457031,
        58.19999694824219,
        58.21998596191406,
        58.24000549316406,
        58.25999450683594,
        58.27998352050781,
        58.30000305175781,
        58.31999206542969,
        58.33998107910156,
        58.36000061035156,
        58.37998962402344,
        58.39997863769531,
        58.41999816894531,
        58.43998718261719,
        58.46000671386719,
        58.47999572753906,
        58.49998474121094,
        58.52000427246094,
        58.53999328613281,
        58.55998229980469,
        58.58000183105469,
        58.59999084472656,
        58.61997985839844,
        58.63999938964844,
        58.65998840332031,
        58.67997741699219,
        58.69999694824219,
        58.71998596191406,
        58.74000549316406,
        58.75999450683594,
        58.77998352050781,
        58.80000305175781,
        58.81999206542969,
        58.83998107910156,
        58.86000061035156,
        58.87998962402344,
        58.89997863769531,
        58.91999816894531,
        58.93998718261719,
        58.96000671386719,
        58.97999572753906,
        58.99998474121094,
        59.02000427246094,
        59.03999328613281,
        59.05998229980469,
        59.08000183105469,
        59.09999084472656,
        59.11997985839844,
        59.13999938964844,
        59.15998840332031,
        59.17997741699219,
        59.19999694824219,
        59.21998596191406,
        59.24000549316406,
        59.25999450683594,
        59.27998352050781,
        59.30000305175781,
        59.31999206542969,
        59.33998107910156,
        59.36000061035156,
        59.37998962402344,
        59.39997863769531,
        59.41999816894531,
        59.43998718261719,
        59.46000671386719,
        59.47999572753906,
        59.49998474121094,
        59.52000427246094,
        59.53999328613281,
        59.55998229980469,
        59.58000183105469,
        59.59999084472656,
        59.61997985839844,
        59.63999938964844,
        59.65998840332031,
        59.67997741699219,
        59.69999694824219,
        59.71998596191406,
        59.74000549316406,
        59.75999450683594,
        59.77998352050781,
        59.80000305175781,
        59.81999206542969,
        59.83998107910156,
        59.86000061035156,
        59.87998962402344,
        59.89997863769531,
        59.91999816894531,
        59.93998718261719,
        59.96000671386719,
        59.97999572753906
    ],
    "rightHandPositions": [
        "(0.299355, 1.461035, 0.087561)",
        "(0.298428, 1.461799, 0.086723)",
        "(0.297664, 1.463202, 0.086209)",
        "(0.297173, 1.464056, 0.086031)",
        "(0.295846, 1.465970, 0.085695)",
        "(0.294575, 1.467991, 0.085272)",
        "(0.293474, 1.470098, 0.084830)",
        "(0.292474, 1.472366, 0.084398)",
        "(0.291919, 1.473551, 0.084188)",
        "(0.290752, 1.475938, 0.083773)",
        "(0.289741, 1.478047, 0.083148)",
        "(0.288835, 1.479788, 0.082253)",
        "(0.287979, 1.481165, 0.081164)",
        "(0.287556, 1.481703, 0.080579)",
        "(0.286936, 1.482467, 0.079203)",
        "(0.286709, 1.482782, 0.077682)",
        "(0.287203, 1.482838, 0.076392)",
        "(0.287978, 1.482932, 0.074401)",
        "(0.288317, 1.482901, 0.073484)",
        "(0.288951, 1.482868, 0.071744)",
        "(0.289589, 1.483418, 0.070382)",
        "(0.289807, 1.484525, 0.069160)",
        "(0.289379, 1.485950, 0.067940)",
        "(0.288723, 1.486787, 0.067331)",
        "(0.286902, 1.488374, 0.066099)",
        "(0.285818, 1.489989, 0.065095)",
        "(0.285836, 1.492157, 0.064741)",
        "(0.285161, 1.494256, 0.064526)",
        "(0.284319, 1.495165, 0.064437)",
        "(0.282277, 1.496943, 0.064381)",
        "(0.281523, 1.499090, 0.064992)",
        "(0.282097, 1.501503, 0.066329)",
        "(0.282587, 1.503751, 0.067878)",
        "(0.282684, 1.504692, 0.068569)",
        "(0.282831, 1.506288, 0.069858)",
        "(0.282984, 1.507460, 0.071081)",
        "(0.283122, 1.508241, 0.072413)",
        "(0.283181, 1.508776, 0.073815)",
        "(0.283252, 1.508997, 0.074505)",
        "(0.283310, 1.509300, 0.075595)",
        "(0.283065, 1.509345, 0.076175)",
        "(0.282901, 1.509440, 0.076661)",
        "(0.282744, 1.509654, 0.077279)",
        "(0.282576, 1.509835, 0.077544)",
        "(0.282446, 1.510297, 0.078022)",
        "(0.282565, 1.510808, 0.078397)",
        "(0.282875, 1.511206, 0.078688)",
        "(0.283609, 1.511986, 0.079617)",
        "(0.284060, 1.512334, 0.080137)",
        "(0.285003, 1.512983, 0.081307)",
        "(0.285845, 1.513430, 0.082601)",
        "(0.286585, 1.513479, 0.083957)",
        "(0.287257, 1.513252, 0.085359)",
        "(0.287644, 1.512989, 0.086016)",
        "(0.288297, 1.512296, 0.087232)",
        "(0.288591, 1.511410, 0.088326)",
        "(0.288714, 1.510341, 0.089406)",
        "(0.288747, 1.509064, 0.090409)",
        "(0.288714, 1.508392, 0.090804)",
        "(0.288362, 1.506973, 0.091420)",
        "(0.287862, 1.505636, 0.091951)",
        "(0.287563, 1.504543, 0.092554)",
        "(0.287184, 1.503647, 0.093072)",
        "(0.286934, 1.503221, 0.093271)",
        "(0.286390, 1.502514, 0.093106)",
        "(0.285849, 1.502242, 0.092727)",
        "(0.286015, 1.502551, 0.092575)",
        "(0.285898, 1.502723, 0.091775)",
        "(0.285795, 1.502918, 0.091332)",
        "(0.285372, 1.503172, 0.089899)",
        "(0.285138, 1.503322, 0.088092)",
        "(0.285160, 1.504037, 0.086255)",
        "(0.285487, 1.505591, 0.084764)",
        "(0.285467, 1.506443, 0.084168)",
        "(0.284579, 1.508421, 0.082912)",
        "(0.283397, 1.510773, 0.081227)",
        "(0.283322, 1.514103, 0.079460)",
        "(0.283531, 1.518775, 0.078155)",
        "(0.283380, 1.521786, 0.077884)",
        "(0.282578, 1.529063, 0.078060)",
        "(0.281960, 1.537443, 0.078934)",
        "(0.282221, 1.545895, 0.079322)",
        "(0.283073, 1.554006, 0.079315)",
        "(0.283417, 1.558132, 0.079569)",
        "(0.283855, 1.566276, 0.080711)",
        "(0.283929, 1.574228, 0.082619)",
        "(0.283971, 1.581253, 0.084471)",
        "(0.284432, 1.586596, 0.085768)",
        "(0.284645, 1.588807, 0.086135)",
        "(0.284982, 1.592086, 0.086033)",
        "(0.284686, 1.595269, 0.086493)",
        "(0.283723, 1.598981, 0.088646)",
        "(0.283037, 1.602958, 0.091998)",
        "(0.282788, 1.604888, 0.093927)",
        "(0.281710, 1.608307, 0.097547)",
        "(0.280058, 1.611395, 0.100948)",
        "(0.278450, 1.614292, 0.104485)",
        "(0.277019, 1.617304, 0.108716)",
        "(0.276462, 1.618995, 0.111400)",
        "(0.275692, 1.622361, 0.117511)",
        "(0.275250, 1.625183, 0.123801)",
        "(0.275396, 1.626994, 0.130285)",
        "(0.275491, 1.627337, 0.133508)",
        "(0.275154, 1.626997, 0.139799)",
        "(0.274611, 1.625373, 0.145845)",
        "(0.274688, 1.622797, 0.151946)",
        "(0.275146, 1.619166, 0.157750)",
        "(0.275142, 1.614053, 0.162827)",
        "(0.275073, 1.611113, 0.165227)",
        "(0.274966, 1.604646, 0.169820)",
        "(0.274528, 1.596549, 0.173625)",
        "(0.274081, 1.587299, 0.176585)",
        "(0.273125, 1.577053, 0.178946)",
        "(0.272732, 1.571740, 0.179900)",
        "(0.271991, 1.561084, 0.181494)",
        "(0.271217, 1.550344, 0.182650)",
        "(0.270901, 1.539697, 0.183387)",
        "(0.271139, 1.529326, 0.183665)",
        "(0.271233, 1.524058, 0.183492)",
        "(0.271100, 1.513657, 0.182752)",
        "(0.270829, 1.504073, 0.181690)",
        "(0.270373, 1.495444, 0.180590)",
        "(0.269944, 1.487382, 0.179517)",
        "(0.269946, 1.483506, 0.178873)",
        "(0.269916, 1.475975, 0.177369)",
        "(0.269976, 1.469244, 0.175329)",
        "(0.270125, 1.463303, 0.173073)",
        "(0.269805, 1.457603, 0.170415)",
        "(0.269643, 1.454825, 0.168810)",
        "(0.269682, 1.449543, 0.165494)",
        "(0.270203, 1.444942, 0.161908)",
        "(0.270752, 1.440699, 0.157909)",
        "(0.271022, 1.436670, 0.153085)",
        "(0.271050, 1.434856, 0.150489)",
        "(0.271021, 1.431662, 0.145226)",
        "(0.270933, 1.429150, 0.140064)",
        "(0.270839, 1.427189, 0.134843)",
        "(0.270634, 1.425446, 0.129358)",
        "(0.270506, 1.424635, 0.126581)",
        "(0.270320, 1.423640, 0.121206)",
        "(0.270270, 1.423477, 0.116243)",
        "(0.270127, 1.423853, 0.111447)",
        "(0.270026, 1.424692, 0.106853)",
        "(0.270077, 1.425264, 0.104676)",
        "(0.270217, 1.426844, 0.100646)",
        "(0.270273, 1.428899, 0.097081)",
        "(0.270371, 1.431373, 0.093998)",
        "(0.270442, 1.434229, 0.091246)",
        "(0.270453, 1.435764, 0.089965)",
        "(0.270671, 1.439092, 0.087550)",
        "(0.270877, 1.442740, 0.085337)",
        "(0.270966, 1.446626, 0.083224)",
        "(0.270887, 1.450776, 0.081177)",
        "(0.270771, 1.453018, 0.080209)",
        "(0.270799, 1.457778, 0.078414)",
        "(0.271142, 1.462842, 0.076686)",
        "(0.271400, 1.468099, 0.074909)",
        "(0.271794, 1.473658, 0.073067)",
        "(0.271848, 1.476481, 0.072127)",
        "(0.271777, 1.482404, 0.070376)",
        "(0.272027, 1.488887, 0.068990)",
        "(0.272281, 1.495558, 0.067602)",
        "(0.272425, 1.502536, 0.066113)",
        "(0.272430, 1.506111, 0.065398)",
        "(0.272370, 1.513684, 0.064056)",
        "(0.272783, 1.521592, 0.062892)",
        "(0.273341, 1.529486, 0.061653)",
        "(0.273454, 1.533384, 0.061014)",
        "(0.273591, 1.541436, 0.060094)",
        "(0.273634, 1.549706, 0.059784)",
        "(0.273702, 1.557719, 0.059854)",
        "(0.273948, 1.565163, 0.060096)",
        "(0.274010, 1.571871, 0.060289)",
        "(0.274058, 1.575088, 0.060433)",
        "(0.274024, 1.581254, 0.061140)",
        "(0.273883, 1.586944, 0.062193)",
        "(0.274049, 1.591987, 0.063250)",
        "(0.274354, 1.596329, 0.064368)",
        "(0.274404, 1.598140, 0.064874)",
        "(0.274226, 1.600994, 0.065728)",
        "(0.274094, 1.602508, 0.066155)",
        "(0.275554, 1.603040, 0.066359)",
        "(0.277006, 1.603770, 0.067277)",
        "(0.277651, 1.604124, 0.068161)",
        "(0.278778, 1.604841, 0.070191)",
        "(0.279789, 1.605039, 0.072216)",
        "(0.280635, 1.604854, 0.074437)",
        "(0.281176, 1.605011, 0.077750)",
        "(0.281383, 1.605171, 0.079854)",
        "(0.281726, 1.605221, 0.084471)",
        "(0.281641, 1.604783, 0.089703)",
        "(0.281352, 1.604209, 0.095867)",
        "(0.280695, 1.603433, 0.103243)",
        "(0.280361, 1.602996, 0.107074)",
        "(0.279807, 1.601846, 0.115162)",
        "(0.279418, 1.600139, 0.123514)",
        "(0.279017, 1.598098, 0.131830)",
        "(0.278401, 1.595724, 0.140049)",
        "(0.278219, 1.594357, 0.144045)",
        "(0.278312, 1.591263, 0.151656)",
        "(0.278632, 1.587946, 0.158709)",
        "(0.278863, 1.584290, 0.164980)",
        "(0.278707, 1.580494, 0.170675)",
        "(0.278663, 1.578489, 0.173154)",
        "(0.278811, 1.574232, 0.177465)",
        "(0.279289, 1.569909, 0.180986)",
        "(0.279527, 1.565566, 0.183799)",
        "(0.279436, 1.561067, 0.186106)",
        "(0.279472, 1.558740, 0.187050)",
        "(0.279985, 1.554053, 0.188584)",
        "(0.280612, 1.549136, 0.189539)",
        "(0.281001, 1.543614, 0.189901)",
        "(0.281444, 1.537709, 0.189677)",
        "(0.281648, 1.534732, 0.189471)",
        "(0.282024, 1.528554, 0.188595)",
        "(0.282263, 1.521989, 0.187384)",
        "(0.282612, 1.514888, 0.185761)",
        "(0.283222, 1.507542, 0.183710)",
        "(0.283589, 1.503875, 0.182281)",
        "(0.283769, 1.496595, 0.179149)",
        "(0.283568, 1.489622, 0.175759)",
        "(0.283414, 1.483381, 0.172107)",
        "(0.282846, 1.477847, 0.168119)",
        "(0.282439, 1.475384, 0.165998)",
        "(0.281719, 1.470978, 0.161668)",
        "(0.281140, 1.467208, 0.157140)",
        "(0.281014, 1.464222, 0.152384)",
        "(0.280990, 1.461665, 0.147452)",
        "(0.281023, 1.460547, 0.144897)",
        "(0.281285, 1.458603, 0.139695)",
        "(0.281272, 1.456941, 0.134575)",
        "(0.281119, 1.455830, 0.129773)",
        "(0.281313, 1.455380, 0.125281)",
        "(0.281405, 1.455283, 0.123048)",
        "(0.281564, 1.455438, 0.118534)",
        "(0.281728, 1.456317, 0.114297)",
        "(0.281994, 1.457435, 0.110339)",
        "(0.282170, 1.458266, 0.108486)",
        "(0.282409, 1.460214, 0.104734)",
        "(0.282572, 1.462643, 0.101111)",
        "(0.282795, 1.465542, 0.097682)",
        "(0.283110, 1.468913, 0.094357)",
        "(0.283311, 1.472760, 0.091279)",
        "(0.283259, 1.474811, 0.089818)",
        "(0.282990, 1.479364, 0.087155)",
        "(0.282632, 1.484545, 0.084671)",
        "(0.282021, 1.490219, 0.082001)",
        "(0.281545, 1.496262, 0.079207)",
        "(0.281380, 1.499452, 0.077885)",
        "(0.281040, 1.506348, 0.075473)",
        "(0.280396, 1.513603, 0.073129)",
        "(0.279495, 1.521142, 0.070743)",
        "(0.278996, 1.529067, 0.068504)",
        "(0.279031, 1.533119, 0.067452)",
        "(0.279254, 1.541318, 0.065433)",
        "(0.279233, 1.549564, 0.063622)",
        "(0.278688, 1.557759, 0.062065)",
        "(0.278362, 1.565893, 0.060881)",
        "(0.278337, 1.569904, 0.060459)",
        "(0.278248, 1.577786, 0.059847)",
        "(0.278086, 1.585399, 0.059848)",
        "(0.277580, 1.592619, 0.059963)",
        "(0.277233, 1.599364, 0.060299)",
        "(0.277328, 1.602550, 0.060565)",
        "(0.277624, 1.608468, 0.061259)",
        "(0.277615, 1.613956, 0.062217)",
        "(0.277240, 1.619039, 0.063710)",
        "(0.276607, 1.623673, 0.065664)",
        "(0.276328, 1.625816, 0.066856)",
        "(0.275887, 1.629748, 0.069689)",
        "(0.275286, 1.633280, 0.072947)",
        "(0.274602, 1.636410, 0.076896)",
        "(0.274047, 1.639220, 0.081409)",
        "(0.273941, 1.640426, 0.083852)",
        "(0.274395, 1.642398, 0.088843)",
        "(0.275403, 1.643769, 0.094056)",
        "(0.276144, 1.644668, 0.099792)",
        "(0.276481, 1.645160, 0.106248)",
        "(0.276693, 1.645312, 0.109675)",
        "(0.277455, 1.645132, 0.116735)",
        "(0.278457, 1.644138, 0.123682)",
        "(0.279364, 1.642421, 0.130472)",
        "(0.279833, 1.640370, 0.137435)",
        "(0.280053, 1.639277, 0.140959)",
        "(0.280650, 1.636613, 0.147759)",
        "(0.281758, 1.633146, 0.153890)",
        "(0.283190, 1.628887, 0.159187)",
        "(0.284569, 1.624050, 0.163951)",
        "(0.285232, 1.621516, 0.166223)",
        "(0.286644, 1.616253, 0.170440)",
        "(0.288134, 1.610470, 0.174152)",
        "(0.289297, 1.604010, 0.177808)",
        "(0.290214, 1.597186, 0.181722)",
        "(0.290551, 1.593779, 0.183657)",
        "(0.290948, 1.587002, 0.187384)",
        "(0.290975, 1.579880, 0.190988)",
        "(0.291391, 1.572558, 0.194583)",
        "(0.292079, 1.565421, 0.198302)",
        "(0.292182, 1.561855, 0.200143)",
        "(0.291865, 1.554765, 0.203543)",
        "(0.291671, 1.547882, 0.206468)",
        "(0.291682, 1.541260, 0.209027)",
        "(0.292009, 1.534701, 0.211400)",
        "(0.292150, 1.531471, 0.212545)",
        "(0.292235, 1.525236, 0.214183)",
        "(0.291750, 1.518834, 0.215053)",
        "(0.291568, 1.512316, 0.215231)",
        "(0.291812, 1.509169, 0.215073)",
        "(0.292469, 1.503046, 0.214374)",
        "(0.292749, 1.496747, 0.213090)",
        "(0.292708, 1.490143, 0.211064)",
        "(0.292605, 1.483493, 0.208327)",
        "(0.292738, 1.477106, 0.205223)",
        "(0.292815, 1.474000, 0.203653)",
        "(0.292665, 1.467965, 0.200204)",
        "(0.291920, 1.462035, 0.195921)",
        "(0.290694, 1.456327, 0.191046)",
        "(0.289739, 1.451051, 0.186210)",
        "(0.289448, 1.448768, 0.183771)",
        "(0.288802, 1.444746, 0.178792)",
        "(0.287700, 1.441142, 0.173311)",
        "(0.286456, 1.437904, 0.167201)",
        "(0.285963, 1.435484, 0.160828)",
        "(0.285812, 1.434558, 0.157684)",
        "(0.285420, 1.433070, 0.151455)",
        "(0.284881, 1.432123, 0.145204)",
        "(0.284488, 1.431614, 0.138843)",
        "(0.284394, 1.431643, 0.132792)",
        "(0.284339, 1.431929, 0.129964)",
        "(0.283957, 1.432753, 0.124512)",
        "(0.283301, 1.433952, 0.119181)",
        "(0.282954, 1.435629, 0.114008)",
        "(0.283116, 1.438035, 0.109298)",
        "(0.283120, 1.439338, 0.106992)",
        "(0.283050, 1.442268, 0.102575)",
        "(0.282935, 1.445542, 0.098395)",
        "(0.282772, 1.449263, 0.094556)",
        "(0.282832, 1.453520, 0.091123)",
        "(0.282846, 1.455760, 0.089436)",
        "(0.282855, 1.460640, 0.086170)",
        "(0.282844, 1.466280, 0.083142)",
        "(0.282577, 1.472730, 0.080399)",
        "(0.282443, 1.480034, 0.077876)",
        "(0.282573, 1.483998, 0.076686)",
        "(0.283026, 1.492063, 0.074256)",
        "(0.283380, 1.500327, 0.071905)",
        "(0.283709, 1.508840, 0.069905)",
        "(0.284093, 1.517673, 0.068322)",
        "(0.284311, 1.522127, 0.067602)",
        "(0.284776, 1.530695, 0.066169)",
        "(0.284858, 1.538902, 0.064974)",
        "(0.284677, 1.547027, 0.064196)",
        "(0.285116, 1.554977, 0.063887)",
        "(0.285439, 1.558830, 0.063785)",
        "(0.286075, 1.566139, 0.063947)",
        "(0.286725, 1.572712, 0.064561)",
        "(0.287259, 1.578926, 0.065958)",
        "(0.287764, 1.584991, 0.068316)",
        "(0.288135, 1.587848, 0.069790)",
        "(0.288880, 1.593167, 0.073027)",
        "(0.289330, 1.597848, 0.076535)",
        "(0.289368, 1.602066, 0.080534)",
        "(0.288944, 1.605761, 0.084943)",
        "(0.288797, 1.607352, 0.087312)",
        "(0.288906, 1.610270, 0.092246)",
        "(0.289313, 1.612355, 0.097287)",
        "(0.289545, 1.613532, 0.102565)",
        "(0.289951, 1.614414, 0.108458)",
        "(0.290088, 1.614798, 0.111629)",
        "(0.290239, 1.615009, 0.118186)",
        "(0.290475, 1.614624, 0.124492)",
        "(0.290921, 1.613475, 0.130668)",
        "(0.291866, 1.611932, 0.137075)",
        "(0.292458, 1.610994, 0.140530)",
        "(0.293177, 1.608974, 0.147484)",
        "(0.293141, 1.606376, 0.154310)",
        "(0.293115, 1.603314, 0.160829)",
        "(0.293368, 1.601524, 0.163750)",
        "(0.294237, 1.597506, 0.169003)",
        "(0.295176, 1.593139, 0.173646)",
        "(0.295922, 1.588720, 0.178017)",
        "(0.296377, 1.584004, 0.181802)",
        "(0.297120, 1.578897, 0.184666)",
        "(0.297683, 1.576293, 0.185817)",
        "(0.299026, 1.570765, 0.187629)",
        "(0.300246, 1.565054, 0.189156)",
        "(0.301171, 1.559573, 0.190188)",
        "(0.301575, 1.554119, 0.190659)",
        "(0.301701, 1.551396, 0.190743)",
        "(0.302034, 1.546175, 0.190650)",
        "(0.302515, 1.541418, 0.190335)",
        "(0.302484, 1.536965, 0.189551)",
        "(0.301862, 1.532697, 0.188342)",
        "(0.301582, 1.530689, 0.187751)",
        "(0.301396, 1.526879, 0.186436)",
        "(0.301651, 1.523322, 0.184636)",
        "(0.301890, 1.519882, 0.182401)",
        "(0.302044, 1.516459, 0.179934)",
        "(0.302024, 1.514783, 0.178805)",
        "(0.301950, 1.511510, 0.176558)",
        "(0.302061, 1.508148, 0.174166)",
        "(0.302179, 1.504725, 0.171589)",
        "(0.302244, 1.501092, 0.168701)",
        "(0.302259, 1.499222, 0.167229)",
        "(0.301969, 1.495376, 0.164075)",
        "(0.301448, 1.491349, 0.160666)",
        "(0.300865, 1.487235, 0.157140)",
        "(0.300195, 1.483377, 0.153557)",
        "(0.299828, 1.481441, 0.151609)",
        "(0.299051, 1.477832, 0.147512)",
        "(0.298367, 1.474517, 0.143062)",
        "(0.297677, 1.471673, 0.138275)",
        "(0.297177, 1.469429, 0.133316)",
        "(0.296857, 1.468601, 0.130803)",
        "(0.296133, 1.467344, 0.125669)",
        "(0.295617, 1.466753, 0.120357)",
        "(0.295368, 1.467009, 0.115071)",
        "(0.295244, 1.468225, 0.109963)",
        "(0.295178, 1.469098, 0.107492)",
        "(0.295027, 1.471586, 0.102717)",
        "(0.294987, 1.474815, 0.098020)",
        "(0.295229, 1.478842, 0.093589)",
        "(0.295440, 1.483530, 0.089576)",
        "(0.295550, 1.486006, 0.087636)",
        "(0.296091, 1.491449, 0.084065)",
        "(0.296828, 1.497310, 0.080749)",
        "(0.297188, 1.503433, 0.077631)",
        "(0.297238, 1.509880, 0.074884)",
        "(0.297245, 1.513301, 0.073644)",
        "(0.298057, 1.520312, 0.071172)",
        "(0.299393, 1.527545, 0.068635)",
        "(0.300755, 1.534904, 0.066194)",
        "(0.301554, 1.542457, 0.063988)",
        "(0.301191, 1.546252, 0.063063)",
        "(0.300601, 1.553483, 0.061083)",
        "(0.301743, 1.560558, 0.059690)",
        "(0.303316, 1.567438, 0.058699)",
        "(0.304218, 1.574072, 0.057978)",
        "(0.304470, 1.577481, 0.057736)",
        "(0.304485, 1.583653, 0.057709)",
        "(0.305696, 1.589049, 0.058386)",
        "(0.307022, 1.593875, 0.059720)",
        "(0.308033, 1.598110, 0.061492)",
        "(0.308444, 1.600038, 0.062537)",
        "(0.309039, 1.603252, 0.065154)",
        "(0.309494, 1.606063, 0.068341)",
        "(0.310015, 1.608251, 0.072034)",
        "(0.310285, 1.609178, 0.074089)",
        "(0.310485, 1.610584, 0.078465)",
        "(0.310276, 1.611545, 0.083152)",
        "(0.309881, 1.612331, 0.088327)",
        "(0.309615, 1.612846, 0.093860)",
        "(0.309431, 1.612910, 0.096719)",
        "(0.308512, 1.612703, 0.102279)",
        "(0.307323, 1.612301, 0.107903)",
        "(0.306478, 1.611905, 0.113762)",
        "(0.305571, 1.611292, 0.119457)",
        "(0.304663, 1.610126, 0.124807)",
        "(0.304398, 1.609451, 0.127482)",
        "(0.303944, 1.608085, 0.132792)",
        "(0.303293, 1.606741, 0.138127)",
        "(0.302097, 1.605426, 0.143406)",
        "(0.300983, 1.603610, 0.148379)",
        "(0.300641, 1.602598, 0.150767)",
        "(0.300121, 1.600438, 0.155381)",
        "(0.299214, 1.598312, 0.159830)",
        "(0.297971, 1.596160, 0.164478)",
        "(0.296784, 1.593521, 0.169045)",
        "(0.296245, 1.592014, 0.171211)",
        "(0.295288, 1.588609, 0.175500)",
        "(0.294311, 1.584646, 0.180005)",
        "(0.293218, 1.579984, 0.184712)",
        "(0.292079, 1.574763, 0.189494)",
        "(0.291480, 1.571776, 0.191850)",
        "(0.290365, 1.565199, 0.196460)",
        "(0.289456, 1.557910, 0.200865)",
        "(0.288560, 1.549821, 0.205216)",
        "(0.287957, 1.540996, 0.209268)",
        "(0.287718, 1.536282, 0.211074)",
        "(0.287066, 1.526536, 0.214311)",
        "(0.286265, 1.516049, 0.216897)",
        "(0.285569, 1.505182, 0.218829)",
        "(0.285122, 1.494032, 0.219922)",
        "(0.285158, 1.488431, 0.219985)",
        "(0.285428, 1.477425, 0.219133)",
        "(0.285615, 1.466791, 0.217281)",
        "(0.285685, 1.456627, 0.215077)",
        "(0.285339, 1.447451, 0.212408)",
        "(0.284962, 1.443039, 0.210905)",
        "(0.283579, 1.434935, 0.207154)",
        "(0.282125, 1.427479, 0.202526)",
        "(0.281760, 1.420974, 0.197054)",
        "(0.281052, 1.415840, 0.191469)",
        "(0.280449, 1.413520, 0.188503)",
        "(0.278972, 1.409495, 0.182069)",
        "(0.277993, 1.406294, 0.175318)",
        "(0.277589, 1.404227, 0.168458)",
        "(0.277316, 1.402916, 0.161077)",
        "(0.276887, 1.402344, 0.157166)",
        "(0.275922, 1.401555, 0.149215)",
        "(0.275433, 1.401978, 0.141642)",
        "(0.275278, 1.403634, 0.134489)",
        "(0.275183, 1.404750, 0.130953)",
        "(0.274936, 1.407279, 0.123954)",
        "(0.275008, 1.410715, 0.117436)",
        "(0.275194, 1.414809, 0.111562)",
        "(0.275462, 1.419407, 0.106031)",
        "(0.275634, 1.424356, 0.100801)",
        "(0.275641, 1.426967, 0.098370)",
        "(0.275661, 1.432618, 0.093994)",
        "(0.275836, 1.438506, 0.089813)",
        "(0.276240, 1.444811, 0.085927)",
        "(0.276806, 1.451386, 0.082325)",
        "(0.276879, 1.454735, 0.080576)",
        "(0.276903, 1.461628, 0.077252)",
        "(0.277046, 1.468934, 0.074221)",
        "(0.277147, 1.476380, 0.071076)",
        "(0.277122, 1.480108, 0.069491)",
        "(0.277027, 1.487796, 0.066646)",
        "(0.277192, 1.496011, 0.064233)",
        "(0.277287, 1.504818, 0.062255)",
        "(0.277452, 1.513820, 0.060419)",
        "(0.277749, 1.522932, 0.058731)",
        "(0.277966, 1.527562, 0.057993)",
        "(0.278610, 1.537183, 0.057160)",
        "(0.278941, 1.546965, 0.056810)",
        "(0.279147, 1.556700, 0.056616)",
        "(0.279446, 1.565977, 0.056166)",
        "(0.279774, 1.570417, 0.055935)",
        "(0.280526, 1.578992, 0.055887)",
        "(0.281111, 1.587229, 0.056418)",
        "(0.281523, 1.594942, 0.057122)",
        "(0.282163, 1.602032, 0.057980)",
        "(0.282639, 1.605379, 0.058526)",
        "(0.283412, 1.611601, 0.059945)",
        "(0.283816, 1.617244, 0.061922)",
        "(0.284369, 1.622539, 0.064562)",
        "(0.284767, 1.627370, 0.067515)",
        "(0.284809, 1.629532, 0.069088)",
        "(0.284873, 1.633479, 0.072479)",
        "(0.285280, 1.637014, 0.076515)",
        "(0.285864, 1.640080, 0.080979)",
        "(0.286193, 1.642380, 0.085485)",
        "(0.286280, 1.643251, 0.087802)",
        "(0.286658, 1.644534, 0.092964)",
        "(0.286843, 1.645326, 0.098489)",
        "(0.286794, 1.645186, 0.104369)",
        "(0.286699, 1.644172, 0.110448)",
        "(0.286538, 1.643528, 0.113577)",
        "(0.286111, 1.641630, 0.120041)",
        "(0.285868, 1.638977, 0.126669)",
        "(0.285834, 1.635708, 0.133308)",
        "(0.285893, 1.631780, 0.139705)",
        "(0.285867, 1.629572, 0.142769)",
        "(0.285749, 1.624768, 0.148784)",
        "(0.286025, 1.619299, 0.154760)",
        "(0.287093, 1.613100, 0.160463)",
        "(0.287986, 1.606272, 0.165683)",
        "(0.288201, 1.602701, 0.168123)",
        "(0.288300, 1.594914, 0.172691)",
        "(0.288837, 1.586457, 0.177064)",
        "(0.290429, 1.577600, 0.180954)",
        "(0.292076, 1.567939, 0.184233)",
        "(0.292737, 1.562772, 0.185839)",
        "(0.294264, 1.551825, 0.188980)",
        "(0.296156, 1.540543, 0.191893)",
        "(0.297096, 1.529036, 0.194418)",
        "(0.297541, 1.517233, 0.196382)",
        "(0.297926, 1.511276, 0.197103)",
        "(0.299098, 1.499357, 0.198089)",
        "(0.299333, 1.487741, 0.198314)",
        "(0.298271, 1.476880, 0.197876)",
        "(0.296916, 1.467077, 0.196947)",
        "(0.296391, 1.462430, 0.196276)",
        "(0.295691, 1.453617, 0.194087)",
        "(0.295009, 1.445095, 0.190673)",
        "(0.294287, 1.437706, 0.186437)",
        "(0.293721, 1.431535, 0.182011)",
        "(0.293507, 1.428682, 0.179689)",
        "(0.293565, 1.423396, 0.174558)",
        "(0.293823, 1.418300, 0.168758)",
        "(0.293275, 1.413272, 0.162650)",
        "(0.292490, 1.409138, 0.156825)",
        "(0.292289, 1.407445, 0.153956)",
        "(0.292010, 1.404273, 0.147737)",
        "(0.291962, 1.401548, 0.140922)",
        "(0.291775, 1.399472, 0.134094)",
        "(0.291518, 1.398692, 0.130731)",
        "(0.290403, 1.397823, 0.124072)",
        "(0.289667, 1.397884, 0.117567)",
        "(0.289752, 1.399004, 0.111240)",
        "(0.289344, 1.401024, 0.105006)",
        "(0.288283, 1.403893, 0.098803)",
        "(0.287645, 1.405697, 0.095841)",
        "(0.287276, 1.410267, 0.090205)",
        "(0.287471, 1.415516, 0.084859)",
        "(0.287316, 1.421570, 0.080037)",
        "(0.286827, 1.428526, 0.075813)",
        "(0.286568, 1.432261, 0.073844)",
        "(0.286608, 1.440236, 0.070297)",
        "(0.287067, 1.448354, 0.067119)",
        "(0.287126, 1.456477, 0.064341)",
        "(0.286873, 1.464624, 0.061771)",
        "(0.286908, 1.468730, 0.060641)",
        "(0.287106, 1.476781, 0.058447)",
        "(0.287275, 1.484446, 0.056549)",
        "(0.286415, 1.492020, 0.055415)",
        "(0.284812, 1.499736, 0.055047)",
        "(0.284214, 1.503606, 0.054997)",
        "(0.283896, 1.511242, 0.055186)",
        "(0.283909, 1.518494, 0.055355)",
        "(0.283490, 1.525577, 0.055970)",
        "(0.282703, 1.532523, 0.057272)",
        "(0.282405, 1.535993, 0.058198)",
        "(0.282695, 1.542743, 0.060620)",
        "(0.283265, 1.548950, 0.063106)",
        "(0.283110, 1.554500, 0.065676)",
        "(0.282897, 1.557170, 0.067057)",
        "(0.282345, 1.561910, 0.070472)",
        "(0.282358, 1.566258, 0.074586)",
        "(0.282327, 1.570061, 0.078899)",
        "(0.282203, 1.573251, 0.083563)",
        "(0.282340, 1.576074, 0.089024)",
        "(0.282519, 1.577321, 0.092060)",
        "(0.283083, 1.579299, 0.098429)",
        "(0.283499, 1.580752, 0.105279)",
        "(0.283485, 1.581852, 0.112785)",
        "(0.283292, 1.582849, 0.121070)",
        "(0.283316, 1.583314, 0.125367)",
        "(0.283614, 1.583783, 0.134031)",
        "(0.283699, 1.583558, 0.142214)",
        "(0.283991, 1.582898, 0.150319)",
        "(0.284405, 1.581939, 0.158787)",
        "(0.284616, 1.581248, 0.162988)",
        "(0.285116, 1.579130, 0.170935)",
        "(0.285288, 1.576336, 0.178414)",
        "(0.285396, 1.572903, 0.185559)",
        "(0.285868, 1.568891, 0.192392)",
        "(0.286233, 1.566516, 0.195584)",
        "(0.286932, 1.561166, 0.201762)",
        "(0.287098, 1.555285, 0.207790)",
        "(0.287095, 1.549037, 0.213610)",
        "(0.287683, 1.542207, 0.218753)",
        "(0.288115, 1.538561, 0.221048)",
        "(0.288942, 1.530965, 0.225187)",
        "(0.289216, 1.523508, 0.229250)",
        "(0.289200, 1.516167, 0.233246)",
        "(0.289325, 1.512478, 0.235195)",
        "(0.290191, 1.505144, 0.238832)",
        "(0.291365, 1.497754, 0.241871)",
        "(0.292301, 1.490204, 0.244429)",
        "(0.293610, 1.482541, 0.246507)",
        "(0.295309, 1.474897, 0.248578)",
        "(0.296226, 1.471028, 0.249510)",
        "(0.298349, 1.463039, 0.250681)",
        "(0.301124, 1.454598, 0.250918)",
        "(0.303957, 1.445617, 0.250499)",
        "(0.306594, 1.436411, 0.249676)",
        "(0.307764, 1.431818, 0.249063)",
        "(0.309910, 1.422691, 0.247451)",
        "(0.311912, 1.413750, 0.245426)",
        "(0.313455, 1.405222, 0.242702)",
        "(0.314187, 1.401138, 0.240986)",
        "(0.315951, 1.393341, 0.236887)",
        "(0.317710, 1.386130, 0.231931)",
        "(0.319291, 1.379692, 0.226887)",
        "(0.320608, 1.374258, 0.222209)",
        "(0.321401, 1.369521, 0.217048)",
        "(0.321866, 1.367264, 0.214036)",
        "(0.323215, 1.362961, 0.206722)",
        "(0.324147, 1.359078, 0.198523)",
        "(0.324445, 1.356591, 0.190376)",
        "(0.324156, 1.355385, 0.182202)",
        "(0.323750, 1.355166, 0.177819)",
        "(0.323193, 1.355388, 0.168657)",
        "(0.322703, 1.357149, 0.159626)",
        "(0.321713, 1.360542, 0.150786)",
        "(0.320375, 1.365055, 0.141734)",
        "(0.320021, 1.367617, 0.137118)",
        "(0.320105, 1.373620, 0.127998)",
        "(0.320209, 1.380803, 0.119418)",
        "(0.319937, 1.389291, 0.111513)",
        "(0.318381, 1.398367, 0.104216)",
        "(0.317951, 1.402899, 0.100652)",
        "(0.318906, 1.412435, 0.094453)",
        "(0.319366, 1.422499, 0.089014)",
        "(0.318362, 1.433200, 0.084504)",
        "(0.315993, 1.443815, 0.080518)",
        "(0.315893, 1.448974, 0.078806)",
        "(0.316566, 1.459526, 0.076268)",
        "(0.316111, 1.470349, 0.074070)",
        "(0.315511, 1.481683, 0.072836)",
        "(0.315110, 1.492741, 0.071890)",
        "(0.316046, 1.497965, 0.071568)",
        "(0.317640, 1.508126, 0.070960)",
        "(0.318216, 1.517818, 0.070624)",
        "(0.318636, 1.527564, 0.071209)",
        "(0.317973, 1.536835, 0.071986)",
        "(0.317804, 1.540995, 0.072313)",
        "(0.318297, 1.548499, 0.073254)",
        "(0.318043, 1.555601, 0.074418)",
        "(0.317095, 1.562668, 0.075926)",
        "(0.315991, 1.569697, 0.077770)",
        "(0.315364, 1.572936, 0.078531)",
        "(0.315536, 1.578715, 0.080125)",
        "(0.315759, 1.584359, 0.082344)",
        "(0.315192, 1.589717, 0.084956)",
        "(0.314979, 1.594877, 0.087603)",
        "(0.314914, 1.597350, 0.088975)",
        "(0.314879, 1.601970, 0.091848)",
        "(0.314406, 1.606047, 0.094791)",
        "(0.313504, 1.610025, 0.097965)",
        "(0.313240, 1.613541, 0.101363)",
        "(0.313556, 1.615043, 0.103049)",
        "(0.314304, 1.617488, 0.106410)",
        "(0.314989, 1.619225, 0.110069)",
        "(0.315538, 1.620717, 0.114339)",
        "(0.315666, 1.621672, 0.118818)",
        "(0.315974, 1.621837, 0.121199)",
        "(0.316946, 1.621732, 0.126119)",
        "(0.317619, 1.620538, 0.130764)",
        "(0.318435, 1.618345, 0.135548)",
        "(0.319161, 1.615726, 0.140717)",
        "(0.319258, 1.614205, 0.143293)",
        "(0.319203, 1.610222, 0.148064)",
        "(0.319760, 1.605181, 0.152318)",
        "(0.320307, 1.599287, 0.156465)",
        "(0.319957, 1.592814, 0.160591)",
        "(0.319412, 1.589411, 0.162672)",
        "(0.318475, 1.582666, 0.166934)",
        "(0.318437, 1.575429, 0.170897)",
        "(0.318668, 1.567552, 0.174114)",
        "(0.318491, 1.559058, 0.176825)",
        "(0.318100, 1.554677, 0.178206)",
        "(0.317378, 1.545449, 0.181109)",
        "(0.316905, 1.536179, 0.183886)",
        "(0.316437, 1.526520, 0.185618)",
        "(0.315841, 1.521577, 0.186194)",
        "(0.314007, 1.511860, 0.187469)",
        "(0.312149, 1.502506, 0.189144)",
        "(0.310426, 1.493605, 0.190736)",
        "(0.309521, 1.484815, 0.191397)",
        "(0.308746, 1.476268, 0.190970)",
        "(0.308081, 1.472197, 0.190503)",
        "(0.306538, 1.464554, 0.189603)",
        "(0.305315, 1.457852, 0.188780)",
        "(0.305016, 1.451566, 0.187236)",
        "(0.305231, 1.445501, 0.184523)",
        "(0.305275, 1.442505, 0.182800)",
        "(0.304990, 1.436717, 0.178816)",
        "(0.304529, 1.431519, 0.174611)",
        "(0.304270, 1.427127, 0.170128)",
        "(0.304145, 1.423391, 0.165267)",
        "(0.304088, 1.421761, 0.162709)",
        "(0.303874, 1.419244, 0.157314)",
        "(0.303591, 1.417708, 0.151715)",
        "(0.303252, 1.416887, 0.145740)",
        "(0.303769, 1.416681, 0.139592)",
        "(0.304250, 1.416942, 0.136624)",
        "(0.304783, 1.417960, 0.131152)",
        "(0.304883, 1.419470, 0.126068)",
        "(0.304737, 1.421018, 0.120954)",
        "(0.305341, 1.422721, 0.115847)",
        "(0.305526, 1.423660, 0.113457)",
        "(0.305703, 1.425489, 0.108884)",
        "(0.305640, 1.427416, 0.104580)",
        "(0.305631, 1.429493, 0.100353)",
        "(0.306083, 1.431499, 0.095972)",
        "(0.306163, 1.432546, 0.093824)",
        "(0.306359, 1.434872, 0.089856)",
        "(0.306407, 1.437578, 0.086007)",
        "(0.306238, 1.441025, 0.082303)",
        "(0.306215, 1.445110, 0.078749)",
        "(0.306204, 1.447427, 0.076959)",
        "(0.306118, 1.452661, 0.073428)",
        "(0.306097, 1.458691, 0.069989)",
        "(0.306315, 1.465799, 0.067212)",
        "(0.306767, 1.473666, 0.065005)",
        "(0.307072, 1.477872, 0.064097)",
        "(0.307313, 1.486434, 0.062330)",
        "(0.307224, 1.495214, 0.060888)",
        "(0.307356, 1.504527, 0.060397)",
        "(0.307643, 1.514246, 0.060740)",
        "(0.307739, 1.519100, 0.061052)",
        "(0.307728, 1.528728, 0.061828)",
        "(0.308014, 1.537948, 0.062590)",
        "(0.308424, 1.547045, 0.063800)",
        "(0.308783, 1.555968, 0.065193)",
        "(0.309181, 1.560315, 0.065975)",
        "(0.310222, 1.568775, 0.067598)",
        "(0.311362, 1.576686, 0.069374)",
        "(0.311909, 1.584092, 0.071481)",
        "(0.311781, 1.590753, 0.073768)",
        "(0.311561, 1.593851, 0.075029)",
        "(0.310959, 1.599547, 0.078042)",
        "(0.310265, 1.604780, 0.081685)",
        "(0.308717, 1.609429, 0.085669)",
        "(0.306751, 1.613751, 0.090129)",
        "(0.305951, 1.615777, 0.092597)",
        "(0.304400, 1.619712, 0.097694)",
        "(0.303019, 1.623159, 0.102957)",
        "(0.301805, 1.626292, 0.108324)",
        "(0.301127, 1.628960, 0.113618)",
        "(0.301132, 1.630184, 0.116282)",
        "(0.301744, 1.632326, 0.121613)",
        "(0.302751, 1.633887, 0.126744)",
        "(0.303891, 1.634809, 0.131813)",
        "(0.304961, 1.635217, 0.137160)",
        "(0.305487, 1.635245, 0.139943)",
        "(0.306516, 1.634899, 0.145689)",
        "(0.307591, 1.634023, 0.151511)",
        "(0.308626, 1.632453, 0.157139)",
        "(0.309011, 1.631343, 0.159855)",
        "(0.309483, 1.628736, 0.165358)",
        "(0.310016, 1.625547, 0.170918)",
        "(0.310863, 1.621709, 0.176464)",
        "(0.311891, 1.616982, 0.181911)",
        "(0.312944, 1.611144, 0.187264)",
        "(0.313352, 1.607938, 0.189859)",
        "(0.313864, 1.600947, 0.194853)",
        "(0.314430, 1.593366, 0.199662)",
        "(0.315286, 1.585071, 0.204311)",
        "(0.316342, 1.575988, 0.208655)",
        "(0.316681, 1.571279, 0.210642)",
        "(0.316611, 1.561470, 0.214027)",
        "(0.316436, 1.551398, 0.216878)",
        "(0.317162, 1.541615, 0.219832)",
        "(0.318100, 1.532274, 0.222581)",
        "(0.318482, 1.527714, 0.223692)",
        "(0.318786, 1.518587, 0.225268)",
        "(0.318918, 1.509494, 0.226078)",
        "(0.319399, 1.500625, 0.226203)",
        "(0.320243, 1.492083, 0.225824)",
        "(0.320566, 1.487877, 0.225576)",
        "(0.320737, 1.479643, 0.224605)",
        "(0.320418, 1.471628, 0.222977)",
        "(0.319746, 1.463917, 0.220479)",
        "(0.319136, 1.456522, 0.217283)",
        "(0.318808, 1.452962, 0.215386)",
        "(0.317867, 1.446261, 0.211284)",
        "(0.316667, 1.440341, 0.206880)",
        "(0.315549, 1.435189, 0.202169)",
        "(0.315169, 1.430475, 0.196634)",
        "(0.315014, 1.428185, 0.193571)",
        "(0.314701, 1.423723, 0.186758)",
        "(0.313926, 1.419964, 0.179976)",
        "(0.312871, 1.417054, 0.173671)",
        "(0.311649, 1.414579, 0.167325)",
        "(0.311323, 1.413477, 0.164019)",
        "(0.310450, 1.411814, 0.157033)",
        "(0.309249, 1.411092, 0.149820)",
        "(0.308161, 1.411398, 0.143016)",
        "(0.307261, 1.412919, 0.136757)",
        "(0.306774, 1.414033, 0.133661)",
        "(0.305878, 1.416459, 0.127440)",
        "(0.305559, 1.419952, 0.121640)",
        "(0.305515, 1.424016, 0.116221)",
        "(0.305486, 1.426069, 0.113605)",
        "(0.305572, 1.430536, 0.108836)",
        "(0.305385, 1.435159, 0.104482)",
        "(0.304610, 1.440079, 0.100480)",
        "(0.304215, 1.445534, 0.096813)",
        "(0.304068, 1.448326, 0.095019)",
        "(0.303681, 1.454204, 0.091535)",
        "(0.302933, 1.460364, 0.088367)",
        "(0.302205, 1.467002, 0.085603)",
        "(0.301597, 1.474098, 0.083010)",
        "(0.301200, 1.481454, 0.080361)",
        "(0.301095, 1.485194, 0.079075)",
        "(0.300645, 1.492904, 0.076777)",
        "(0.299912, 1.501156, 0.075049)",
        "(0.298984, 1.509681, 0.073738)",
        "(0.298469, 1.513958, 0.073168)",
        "(0.297642, 1.522581, 0.072289)",
        "(0.297074, 1.531335, 0.071598)",
        "(0.296887, 1.540212, 0.071129)",
        "(0.296529, 1.549218, 0.071026)",
        "(0.295530, 1.558049, 0.071230)",
        "(0.295148, 1.562291, 0.071481)",
        "(0.294881, 1.570408, 0.072600)",
        "(0.294653, 1.578221, 0.074107)",
        "(0.294485, 1.585732, 0.075958)",
        "(0.294427, 1.589386, 0.077019)",
        "(0.294193, 1.596298, 0.079623)",
        "(0.294311, 1.602647, 0.082627)",
        "(0.294170, 1.608444, 0.086011)",
        "(0.294079, 1.613753, 0.089617)",
        "(0.294148, 1.616391, 0.091448)",
        "(0.294647, 1.621289, 0.095344)",
        "(0.295626, 1.625833, 0.099468)",
        "(0.296601, 1.629965, 0.103726)",
        "(0.297260, 1.633522, 0.107936)",
        "(0.297561, 1.635167, 0.110102)",
        "(0.297916, 1.638256, 0.114723)",
        "(0.297934, 1.641012, 0.119745)",
        "(0.297983, 1.643300, 0.125136)",
        "(0.297920, 1.644754, 0.130414)",
        "(0.298131, 1.645575, 0.135482)",
        "(0.298235, 1.645826, 0.138014)",
        "(0.298445, 1.646053, 0.143154)",
        "(0.299005, 1.645724, 0.148299)",
        "(0.299713, 1.644670, 0.153408)",
        "(0.300489, 1.642984, 0.158570)",
        "(0.300893, 1.641991, 0.161181)",
        "(0.301470, 1.639665, 0.166481)",
        "(0.301717, 1.636992, 0.171850)",
        "(0.301708, 1.633866, 0.177095)",
        "(0.301762, 1.630336, 0.182056)",
        "(0.301786, 1.628485, 0.184481)",
        "(0.301644, 1.624530, 0.189206)",
        "(0.301260, 1.620223, 0.193837)",
        "(0.300920, 1.615526, 0.198138)",
        "(0.300685, 1.610294, 0.202030)",
        "(0.300661, 1.607461, 0.203863)",
        "(0.300803, 1.601295, 0.207276)",
        "(0.301202, 1.594622, 0.210484)",
        "(0.301488, 1.587839, 0.213521)",
        "(0.301508, 1.580832, 0.216297)",
        "(0.301554, 1.577240, 0.217637)",
        "(0.301949, 1.569769, 0.219997)",
        "(0.302786, 1.562127, 0.221820)",
        "(0.303282, 1.554250, 0.223001)",
        "(0.303643, 1.546125, 0.223688)",
        "(0.303874, 1.541945, 0.223782)",
        "(0.304513, 1.533459, 0.223164)",
        "(0.305481, 1.525149, 0.221435)",
        "(0.306163, 1.516802, 0.218952)",
        "(0.306285, 1.508464, 0.215880)",
        "(0.306169, 1.504423, 0.214153)",
        "(0.305618, 1.496727, 0.209852)",
        "(0.304865, 1.489634, 0.204350)",
        "(0.303908, 1.482826, 0.198372)",
        "(0.302636, 1.476643, 0.192083)",
        "(0.301973, 1.473877, 0.188809)",
        "(0.300708, 1.468690, 0.181999)",
        "(0.299473, 1.464007, 0.174707)",
        "(0.298616, 1.460035, 0.167074)",
        "(0.298022, 1.456948, 0.159634)",
        "(0.297674, 1.455672, 0.156013)",
        "(0.296667, 1.453611, 0.148764)",
        "(0.295894, 1.452181, 0.141535)",
        "(0.295547, 1.451346, 0.134605)",
        "(0.295031, 1.451177, 0.127996)",
        "(0.294850, 1.451375, 0.124849)",
        "(0.294644, 1.452402, 0.118914)",
        "(0.294630, 1.453895, 0.113376)",
        "(0.294936, 1.455834, 0.108360)",
        "(0.295120, 1.458299, 0.103845)",
        "(0.295213, 1.459636, 0.101746)",
        "(0.295492, 1.462617, 0.097877)",
        "(0.295852, 1.465670, 0.094055)",
        "(0.296397, 1.468998, 0.090590)",
        "(0.296820, 1.472664, 0.087376)",
        "(0.296971, 1.474549, 0.085775)",
        "(0.297304, 1.478380, 0.082559)",
        "(0.297683, 1.482362, 0.079344)",
        "(0.297840, 1.486470, 0.076268)",
        "(0.297844, 1.491359, 0.073264)",
        "(0.297827, 1.493925, 0.071817)",
        "(0.297905, 1.499341, 0.069019)",
        "(0.298293, 1.504929, 0.066400)",
        "(0.298533, 1.510833, 0.064060)",
        "(0.298288, 1.517362, 0.062187)",
        "(0.298184, 1.520829, 0.061383)",
        "(0.298477, 1.528073, 0.060063)",
        "(0.299054, 1.535304, 0.058847)",
        "(0.299704, 1.542479, 0.057846)",
        "(0.299875, 1.546074, 0.057489)",
        "(0.299573, 1.553268, 0.057035)",
        "(0.298484, 1.560337, 0.056758)",
        "(0.299040, 1.567025, 0.056956)",
        "(0.300102, 1.573468, 0.057376)",
        "(0.300654, 1.579600, 0.057723)",
        "(0.300750, 1.582645, 0.058012)",
        "(0.300178, 1.588742, 0.058954)",
        "(0.298960, 1.594388, 0.059838)",
        "(0.300866, 1.598929, 0.061099)",
        "(0.302178, 1.603616, 0.062878)",
        "(0.302771, 1.606056, 0.064054)",
        "(0.303945, 1.611005, 0.067233)",
        "(0.304532, 1.616094, 0.070873)",
        "(0.304441, 1.619996, 0.073703)",
        "(0.305059, 1.622305, 0.076374)",
        "(0.305334, 1.623769, 0.077957)",
        "(0.306309, 1.626469, 0.081934)",
        "(0.307229, 1.628210, 0.085991)",
        "(0.307439, 1.629084, 0.089905)",
        "(0.307418, 1.629209, 0.094073)",
        "(0.307654, 1.629181, 0.096460)",
        "(0.308105, 1.628849, 0.101723)",
        "(0.307682, 1.627945, 0.107231)",
        "(0.306898, 1.626159, 0.112932)",
        "(0.306548, 1.623923, 0.119010)",
        "(0.306378, 1.622749, 0.122135)",
        "(0.305571, 1.620130, 0.128461)",
        "(0.304031, 1.617246, 0.135064)",
        "(0.302554, 1.613830, 0.142147)",
        "(0.302097, 1.609918, 0.149333)",
        "(0.302122, 1.607861, 0.152855)",
        "(0.301849, 1.603375, 0.159240)",
        "(0.300231, 1.598486, 0.164838)",
        "(0.298197, 1.593430, 0.170199)",
        "(0.296884, 1.588312, 0.175480)",
        "(0.296436, 1.585738, 0.177997)",
        "(0.295291, 1.580468, 0.182371)",
        "(0.293680, 1.575138, 0.185972)",
        "(0.291860, 1.569703, 0.189093)",
        "(0.290811, 1.564262, 0.191811)",
        "(0.290551, 1.561529, 0.193022)",
        "(0.290022, 1.556077, 0.194842)",
        "(0.289315, 1.550181, 0.195703)",
        "(0.288721, 1.543837, 0.196007)",
        "(0.288448, 1.537236, 0.195887)",
        "(0.288285, 1.533970, 0.195642)",
        "(0.287687, 1.527156, 0.194774)",
        "(0.286769, 1.519962, 0.193672)",
        "(0.286796, 1.512323, 0.192219)",
        "(0.286909, 1.504506, 0.189572)",
        "(0.286774, 1.500475, 0.187800)",
        "(0.285945, 1.492346, 0.183318)",
        "(0.284822, 1.484292, 0.178545)",
        "(0.283666, 1.477645, 0.173867)",
        "(0.283142, 1.471938, 0.168417)",
        "(0.282815, 1.469249, 0.165313)",
        "(0.282377, 1.464441, 0.158201)",
        "(0.282358, 1.460570, 0.150800)",
        "(0.281870, 1.457461, 0.143221)",
        "(0.281719, 1.455112, 0.135480)",
        "(0.281715, 1.454377, 0.131583)",
        "(0.281611, 1.453478, 0.123576)",
        "(0.281461, 1.453458, 0.115660)",
        "(0.281166, 1.454359, 0.107875)",
        "(0.281610, 1.456257, 0.100354)",
        "(0.281968, 1.457502, 0.096748)",
        "(0.282643, 1.460827, 0.090011)",
        "(0.283350, 1.465159, 0.084091)",
        "(0.283953, 1.470012, 0.078573)",
        "(0.284414, 1.472577, 0.075968)",
        "(0.285538, 1.478023, 0.071373)",
        "(0.286502, 1.483960, 0.067745)",
        "(0.287315, 1.490294, 0.064845)",
        "(0.287951, 1.496900, 0.062449)",
        "(0.288396, 1.503479, 0.060490)",
        "(0.288804, 1.506738, 0.059714)",
        "(0.289651, 1.513155, 0.058576)",
        "(0.290209, 1.519433, 0.057619)",
        "(0.290620, 1.525791, 0.056608)",
        "(0.291002, 1.532070, 0.055621)",
        "(0.291351, 1.535128, 0.055182)",
        "(0.292236, 1.541052, 0.054473)",
        "(0.293059, 1.546538, 0.053798)",
        "(0.293728, 1.551951, 0.053171)",
        "(0.293824, 1.557315, 0.052429)",
        "(0.293862, 1.559982, 0.052099)",
        "(0.294306, 1.565229, 0.051600)",
        "(0.295244, 1.570354, 0.051045)",
        "(0.295760, 1.575432, 0.050580)",
        "(0.295840, 1.577961, 0.050473)",
        "(0.296073, 1.583309, 0.050737)",
        "(0.296316, 1.588858, 0.051293)",
        "(0.296238, 1.594169, 0.051850)",
        "(0.296085, 1.599525, 0.052956)",
        "(0.296257, 1.605036, 0.054981)",
        "(0.296393, 1.607815, 0.056225)",
        "(0.296509, 1.613296, 0.059236)",
        "(0.296381, 1.618658, 0.062733)",
        "(0.295924, 1.623475, 0.066316)",
        "(0.296004, 1.627611, 0.070113)",
        "(0.296094, 1.629502, 0.072174)",
        "(0.296025, 1.633066, 0.076354)",
        "(0.295497, 1.636053, 0.080868)",
        "(0.295123, 1.638593, 0.085763)",
        "(0.295376, 1.640507, 0.091081)",
        "(0.295547, 1.641265, 0.093886)",
        "(0.295846, 1.642570, 0.099595)",
        "(0.296298, 1.643092, 0.105742)",
        "(0.296698, 1.642821, 0.112256)",
        "(0.296984, 1.641590, 0.119121)",
        "(0.297066, 1.640668, 0.122653)",
        "(0.296969, 1.638091, 0.129937)",
        "(0.296493, 1.634524, 0.137234)",
        "(0.296047, 1.630217, 0.144337)",
        "(0.295253, 1.625217, 0.151252)",
        "(0.294830, 1.622594, 0.154746)",
        "(0.294108, 1.617134, 0.161735)",
        "(0.293124, 1.611322, 0.168014)",
        "(0.292058, 1.605064, 0.173463)",
        "(0.291648, 1.598559, 0.178381)",
        "(0.291533, 1.595377, 0.180716)",
        "(0.291218, 1.589173, 0.184877)",
        "(0.290844, 1.582944, 0.188146)",
        "(0.290766, 1.576387, 0.190529)",
        "(0.291100, 1.569493, 0.191976)",
        "(0.291327, 1.566057, 0.192355)",
        "(0.291898, 1.559282, 0.192673)",
        "(0.292631, 1.552360, 0.192339)",
        "(0.293779, 1.545082, 0.191477)",
        "(0.295253, 1.537365, 0.190248)",
        "(0.295921, 1.533445, 0.189535)",
        "(0.296902, 1.525398, 0.187705)",
        "(0.297470, 1.517109, 0.185549)",
        "(0.297812, 1.508704, 0.183299)",
        "(0.298400, 1.500189, 0.180839)",
        "(0.298724, 1.495886, 0.179439)",
        "(0.299156, 1.487221, 0.176314)",
        "(0.299450, 1.478530, 0.172711)",
        "(0.299349, 1.470073, 0.168908)",
        "(0.299208, 1.465990, 0.167028)",
        "(0.298808, 1.458351, 0.163272)",
        "(0.298514, 1.450941, 0.159150)",
        "(0.297998, 1.443762, 0.154427)",
        "(0.297228, 1.436842, 0.149048)",
        "(0.296757, 1.433607, 0.146231)",
        "(0.295977, 1.427711, 0.140224)",
        "(0.295370, 1.422623, 0.133993)",
        "(0.294652, 1.418362, 0.128029)",
        "(0.293658, 1.415354, 0.122225)",
        "(0.292884, 1.413718, 0.116414)",
        "(0.292693, 1.413318, 0.113487)",
        "(0.292537, 1.413471, 0.107596)",
        "(0.292631, 1.415043, 0.102153)",
        "(0.292412, 1.417608, 0.097178)",
        "(0.292352, 1.421255, 0.092771)",
        "(0.292467, 1.423372, 0.090730)",
        "(0.292940, 1.428382, 0.087134)",
        "(0.293660, 1.434129, 0.084265)",
        "(0.294074, 1.440233, 0.081803)",
        "(0.293787, 1.446533, 0.079587)",
        "(0.293836, 1.449780, 0.078600)",
        "(0.294174, 1.456623, 0.076992)",
        "(0.294372, 1.463671, 0.075403)",
        "(0.294656, 1.470870, 0.073792)",
        "(0.294818, 1.474509, 0.072981)",
        "(0.295315, 1.481831, 0.071414)",
        "(0.295790, 1.489249, 0.070116)",
        "(0.296085, 1.496907, 0.068991)",
        "(0.296430, 1.504676, 0.067622)",
        "(0.296778, 1.508614, 0.066911)",
        "(0.297670, 1.516575, 0.065695)",
        "(0.298187, 1.524749, 0.064976)",
        "(0.298088, 1.533346, 0.064685)",
        "(0.297676, 1.542141, 0.064552)",
        "(0.298009, 1.550885, 0.064671)",
        "(0.298325, 1.555238, 0.064765)",
        "(0.298732, 1.563837, 0.065030)",
        "(0.298230, 1.572347, 0.065555)",
        "(0.297082, 1.580747, 0.066590)",
        "(0.296683, 1.584854, 0.067254)",
        "(0.296894, 1.592910, 0.069098)",
        "(0.297147, 1.600775, 0.071184)",
        "(0.297080, 1.608360, 0.073300)",
        "(0.296643, 1.615718, 0.075595)",
        "(0.296350, 1.619303, 0.076838)",
        "(0.295861, 1.626190, 0.079858)",
        "(0.295465, 1.632772, 0.083302)",
        "(0.295348, 1.638760, 0.086938)",
        "(0.295491, 1.644342, 0.090729)",
        "(0.295598, 1.646954, 0.092672)",
        "(0.295712, 1.651555, 0.096735)",
        "(0.295474, 1.655449, 0.101060)",
        "(0.294898, 1.658589, 0.105918)",
        "(0.294474, 1.661287, 0.111322)",
        "(0.294352, 1.662478, 0.114198)",
        "(0.294130, 1.664197, 0.120096)",
        "(0.294084, 1.664981, 0.125994)",
        "(0.294444, 1.665045, 0.132029)",
        "(0.294890, 1.664305, 0.138196)",
        "(0.295117, 1.663682, 0.141401)",
        "(0.295502, 1.662139, 0.147824)",
        "(0.295624, 1.659759, 0.153981)",
        "(0.295908, 1.656379, 0.159470)",
        "(0.296665, 1.651750, 0.164503)",
        "(0.296961, 1.649114, 0.166954)",
        "(0.297238, 1.643322, 0.171821)",
        "(0.296901, 1.637031, 0.176608)",
        "(0.296672, 1.630216, 0.181206)",
        "(0.297472, 1.622823, 0.185270)",
        "(0.297935, 1.619050, 0.187024)",
        "(0.298764, 1.611307, 0.189692)",
        "(0.299431, 1.603194, 0.191638)",
        "(0.300498, 1.594951, 0.193751)",
        "(0.302232, 1.586789, 0.195874)",
        "(0.303072, 1.582736, 0.196789)",
        "(0.304381, 1.574419, 0.198038)",
        "(0.305193, 1.565583, 0.198391)",
        "(0.306261, 1.556264, 0.198112)",
        "(0.307664, 1.547154, 0.197704)",
        "(0.308145, 1.542749, 0.197435)",
        "(0.308138, 1.534068, 0.196457)",
        "(0.307260, 1.525381, 0.194907)",
        "(0.306990, 1.516726, 0.193222)",
        "(0.307352, 1.508137, 0.191368)",
        "(0.307506, 1.503918, 0.190134)",
        "(0.307047, 1.495604, 0.186838)",
        "(0.305985, 1.487206, 0.182434)",
        "(0.304693, 1.479087, 0.177389)",
        "(0.304312, 1.475348, 0.174774)",
        "(0.303700, 1.468185, 0.169610)",
        "(0.302516, 1.461558, 0.163741)",
        "(0.300861, 1.455217, 0.156798)",
        "(0.298976, 1.449396, 0.149311)",
        "(0.297328, 1.444664, 0.141932)",
        "(0.296510, 1.442865, 0.138316)",
        "(0.294627, 1.439822, 0.130922)",
        "(0.293180, 1.437996, 0.123237)",
        "(0.292320, 1.437100, 0.115857)",
        "(0.291395, 1.437236, 0.109170)",
        "(0.290911, 1.437626, 0.106104)",
        "(0.289863, 1.439135, 0.100514)",
        "(0.289136, 1.441390, 0.095362)",
        "(0.288991, 1.444515, 0.090817)",
        "(0.289061, 1.448153, 0.086780)",
        "(0.289118, 1.450157, 0.084933)",
        "(0.289230, 1.454655, 0.081799)",
        "(0.289550, 1.459560, 0.079283)",
        "(0.290045, 1.464807, 0.077275)",
        "(0.290804, 1.470111, 0.075345)",
        "(0.291613, 1.475511, 0.073654)",
        "(0.291992, 1.478276, 0.072907)",
        "(0.292529, 1.484050, 0.071425)",
        "(0.292501, 1.489910, 0.069901)",
        "(0.292503, 1.495912, 0.068391)",
        "(0.292641, 1.499005, 0.067694)",
        "(0.293016, 1.505454, 0.066376)",
        "(0.293219, 1.512229, 0.065206)",
        "(0.293039, 1.519533, 0.064380)",
        "(0.292625, 1.527373, 0.063730)",
        "(0.292957, 1.535699, 0.063310)",
        "(0.293460, 1.539982, 0.063168)",
        "(0.294220, 1.548561, 0.062774)",
        "(0.294354, 1.557291, 0.062589)",
        "(0.293948, 1.566087, 0.062846)",
        "(0.293923, 1.574819, 0.063706)",
        "(0.293987, 1.579142, 0.064280)",
        "(0.294052, 1.587550, 0.065461)",
        "(0.293509, 1.595388, 0.066862)",
        "(0.292443, 1.602743, 0.068541)",
        "(0.292249, 1.609558, 0.070945)",
        "(0.292650, 1.612798, 0.072459)",
        "(0.292715, 1.618730, 0.075618)",
        "(0.292129, 1.623390, 0.078463)",
        "(0.292490, 1.627053, 0.081211)",
        "(0.293493, 1.629727, 0.083744)",
        "(0.294218, 1.630710, 0.084908)",
        "(0.295677, 1.632165, 0.087100)",
        "(0.296676, 1.633458, 0.089171)",
        "(0.297309, 1.634858, 0.091136)",
        "(0.297564, 1.635600, 0.092125)",
        "(0.298337, 1.636905, 0.093988)",
        "(0.299266, 1.638297, 0.095621)",
        "(0.299882, 1.640360, 0.097275)",
        "(0.300531, 1.643249, 0.099596)",
        "(0.301037, 1.644920, 0.101084)",
        "(0.302388, 1.648097, 0.104271)",
        "(0.303913, 1.650896, 0.107356)",
        "(0.305759, 1.653739, 0.111002)",
        "(0.308214, 1.656807, 0.116018)",
        "(0.309829, 1.658205, 0.119070)",
        "(0.312820, 1.659948, 0.125026)",
        "(0.314955, 1.661214, 0.131266)",
        "(0.315519, 1.660361, 0.136890)",
        "(0.316098, 1.659232, 0.143457)",
        "(0.317769, 1.657577, 0.146947)",
        "(0.320874, 1.654103, 0.154384)",
        "(0.322093, 1.649848, 0.161935)",
        "(0.322719, 1.644578, 0.169373)",
        "(0.323590, 1.637961, 0.176800)",
        "(0.324877, 1.630531, 0.183844)",
        "(0.325348, 1.626720, 0.187284)",
        "(0.325517, 1.618629, 0.193853)",
        "(0.324982, 1.610065, 0.200013)",
        "(0.325094, 1.601183, 0.205196)",
        "(0.325191, 1.591969, 0.209223)",
        "(0.324831, 1.587145, 0.210579)",
        "(0.323754, 1.577569, 0.212965)",
        "(0.322190, 1.568316, 0.214976)",
        "(0.320692, 1.559017, 0.216313)",
        "(0.319599, 1.549373, 0.216339)",
        "(0.318833, 1.544606, 0.216034)",
        "(0.316971, 1.535246, 0.214644)",
        "(0.314872, 1.526005, 0.212825)",
        "(0.312118, 1.517304, 0.210698)",
        "(0.309420, 1.509043, 0.207883)",
        "(0.308050, 1.505117, 0.206222)",
        "(0.305043, 1.497644, 0.202091)",
        "(0.302622, 1.490902, 0.197328)",
        "(0.301133, 1.485357, 0.192176)",
        "(0.299182, 1.479974, 0.186366)",
        "(0.297907, 1.477615, 0.183327)",
        "(0.295098, 1.473415, 0.176841)",
        "(0.292921, 1.469935, 0.170125)",
        "(0.292184, 1.467454, 0.163461)",
        "(0.291537, 1.465487, 0.156514)",
        "(0.290886, 1.464619, 0.152901)",
        "(0.289185, 1.463541, 0.145607)",
        "(0.287966, 1.463334, 0.138409)",
        "(0.287946, 1.463813, 0.131446)",
        "(0.287854, 1.464860, 0.124598)",
        "(0.287698, 1.465552, 0.121191)",
        "(0.287008, 1.467526, 0.114768)",
        "(0.286626, 1.470260, 0.108672)",
        "(0.286910, 1.473457, 0.102870)",
        "(0.287024, 1.475080, 0.100009)",
        "(0.287010, 1.478452, 0.094573)",
        "(0.286477, 1.482502, 0.089666)",
        "(0.286081, 1.487353, 0.085235)",
        "(0.286593, 1.492526, 0.080969)",
        "(0.286962, 1.495144, 0.078849)",
        "(0.287567, 1.500342, 0.074681)",
        "(0.287960, 1.505539, 0.070772)",
        "(0.287995, 1.510912, 0.067417)",
        "(0.288451, 1.516591, 0.064596)",
        "(0.289273, 1.522300, 0.062000)",
        "(0.289692, 1.525134, 0.060736)",
        "(0.290377, 1.530732, 0.058317)",
        "(0.290710, 1.536339, 0.056250)",
        "(0.290858, 1.542118, 0.054622)",
        "(0.291305, 1.548030, 0.053181)",
        "(0.291642, 1.551016, 0.052512)",
        "(0.292284, 1.556911, 0.051125)",
        "(0.292516, 1.562827, 0.049872)",
        "(0.291963, 1.569052, 0.049096)",
        "(0.291439, 1.575547, 0.048943)",
        "(0.291478, 1.578793, 0.048952)",
        "(0.292259, 1.585459, 0.049381)",
        "(0.292985, 1.592162, 0.050200)",
        "(0.293470, 1.599056, 0.051716)",
        "(0.293733, 1.605988, 0.053926)",
        "(0.293923, 1.609336, 0.055201)",
        "(0.294424, 1.615806, 0.058248)",
        "(0.294862, 1.621985, 0.062010)",
        "(0.295604, 1.627846, 0.066228)",
        "(0.296671, 1.633291, 0.070757)",
        "(0.297226, 1.635769, 0.073072)",
        "(0.298411, 1.640155, 0.078208)",
        "(0.299530, 1.643949, 0.084217)",
        "(0.300483, 1.647208, 0.090978)",
        "(0.301539, 1.649646, 0.098207)",
        "(0.302003, 1.650450, 0.101923)",
        "(0.302944, 1.651457, 0.109330)",
        "(0.303971, 1.651196, 0.116933)",
        "(0.304800, 1.650373, 0.124700)",
        "(0.305078, 1.649812, 0.128632)",
        "(0.305316, 1.648176, 0.136610)",
        "(0.305336, 1.645831, 0.144503)",
        "(0.305928, 1.642509, 0.152063)",
        "(0.306542, 1.638490, 0.159037)",
        "(0.306709, 1.636292, 0.162319)",
        "(0.306862, 1.631561, 0.168492)",
        "(0.307105, 1.626489, 0.174248)",
        "(0.307589, 1.620774, 0.179233)",
        "(0.308544, 1.614618, 0.183552)",
        "(0.308939, 1.611419, 0.185422)",
        "(0.309134, 1.604739, 0.188345)",
        "(0.309190, 1.597750, 0.190514)",
        "(0.309724, 1.590749, 0.192371)",
        "(0.310515, 1.583898, 0.193645)",
        "(0.310929, 1.580543, 0.194061)",
        "(0.311426, 1.573872, 0.194274)",
        "(0.311642, 1.567226, 0.194018)",
        "(0.312439, 1.560605, 0.193305)",
        "(0.313433, 1.553987, 0.192117)",
        "(0.314001, 1.550647, 0.191288)",
        "(0.315014, 1.543963, 0.189561)",
        "(0.315555, 1.537344, 0.187583)",
        "(0.315860, 1.530651, 0.185417)",
        "(0.316239, 1.523895, 0.182813)",
        "(0.316481, 1.520517, 0.181321)",
        "(0.316777, 1.513829, 0.177885)",
        "(0.316505, 1.507365, 0.174317)",
        "(0.316025, 1.501390, 0.170894)",
        "(0.315444, 1.495684, 0.166986)",
        "(0.314985, 1.492734, 0.164764)",
        "(0.313929, 1.486673, 0.159896)",
        "(0.313355, 1.481022, 0.155269)",
        "(0.313322, 1.476256, 0.151270)",
        "(0.313028, 1.471776, 0.147166)",
        "(0.312600, 1.469542, 0.144834)",
        "(0.311475, 1.465237, 0.140017)",
        "(0.310503, 1.461676, 0.135342)",
        "(0.309865, 1.458861, 0.130964)",
        "(0.309048, 1.456787, 0.126413)",
        "(0.308505, 1.456070, 0.124039)",
        "(0.307452, 1.455118, 0.119179)",
        "(0.306446, 1.455069, 0.114288)",
        "(0.305931, 1.456133, 0.109619)",
        "(0.305611, 1.458221, 0.105241)",
        "(0.305372, 1.459527, 0.103133)",
        "(0.304964, 1.462934, 0.099160)",
        "(0.304840, 1.467308, 0.095469)",
        "(0.304962, 1.472147, 0.091890)",
        "(0.305134, 1.477204, 0.088478)",
        "(0.305158, 1.479941, 0.086942)",
        "(0.305074, 1.485536, 0.084079)",
        "(0.305052, 1.491325, 0.081443)",
        "(0.305408, 1.497138, 0.079055)",
        "(0.305576, 1.502872, 0.076799)",
        "(0.305610, 1.505718, 0.075689)",
        "(0.305763, 1.511590, 0.073684)",
        "(0.305869, 1.517733, 0.072003)",
        "(0.305740, 1.523871, 0.070176)",
        "(0.305655, 1.530213, 0.068432)",
        "(0.305478, 1.533507, 0.067664)",
        "(0.304744, 1.540441, 0.066426)",
        "(0.303940, 1.547811, 0.065385)",
        "(0.303067, 1.555640, 0.064392)",
        "(0.302273, 1.563872, 0.063923)",
        "(0.301778, 1.568148, 0.063942)",
        "(0.300213, 1.576777, 0.064140)",
        "(0.297707, 1.585499, 0.064549)",
        "(0.294887, 1.594168, 0.065265)",
        "(0.293358, 1.602880, 0.066741)",
        "(0.292855, 1.607233, 0.067608)",
        "(0.291746, 1.615798, 0.069392)",
        "(0.290266, 1.624094, 0.071413)",
        "(0.288743, 1.631971, 0.073997)",
        "(0.288072, 1.639411, 0.077250)",
        "(0.287979, 1.646235, 0.080840)",
        "(0.287816, 1.649325, 0.082723)",
        "(0.287313, 1.655191, 0.086847)",
        "(0.286844, 1.660400, 0.091915)",
        "(0.286618, 1.664809, 0.097203)",
        "(0.286527, 1.668157, 0.102338)",
        "(0.286645, 1.669702, 0.105183)",
        "(0.287183, 1.672401, 0.111349)",
        "(0.288060, 1.674355, 0.117872)",
        "(0.288883, 1.675385, 0.124319)",
        "(0.289191, 1.675437, 0.127421)",
        "(0.289730, 1.675109, 0.133666)",
        "(0.290604, 1.673801, 0.140086)",
        "(0.291505, 1.671484, 0.146645)",
        "(0.292111, 1.667986, 0.153217)",
        "(0.292080, 1.665786, 0.156465)",
        "(0.291723, 1.660736, 0.162792)",
        "(0.291519, 1.654267, 0.169003)",
        "(0.291614, 1.646513, 0.174941)",
        "(0.291680, 1.637375, 0.180260)",
        "(0.291588, 1.632454, 0.182733)",
        "(0.291074, 1.621755, 0.187468)",
        "(0.290919, 1.610208, 0.192044)",
        "(0.291013, 1.597933, 0.196007)",
        "(0.291281, 1.585264, 0.199028)",
        "(0.291344, 1.578745, 0.200243)",
        "(0.291067, 1.565328, 0.202513)",
        "(0.290798, 1.551846, 0.204551)",
        "(0.290579, 1.538885, 0.205971)",
        "(0.290149, 1.526153, 0.206748)",
        "(0.290102, 1.519855, 0.206970)",
        "(0.290307, 1.507581, 0.207114)",
        "(0.290437, 1.495862, 0.206186)",
        "(0.289806, 1.483969, 0.204566)",
        "(0.289126, 1.472124, 0.202605)",
        "(0.289190, 1.466454, 0.201534)",
        "(0.289620, 1.455403, 0.198950)",
        "(0.289314, 1.444288, 0.195114)",
        "(0.288063, 1.432972, 0.190450)",
        "(0.286601, 1.422320, 0.185309)",
        "(0.285956, 1.417286, 0.182759)",
        "(0.284989, 1.408123, 0.177024)",
        "(0.283311, 1.399255, 0.170818)",
        "(0.281703, 1.391042, 0.164112)",
        "(0.280647, 1.384077, 0.157241)",
        "(0.280211, 1.381141, 0.153793)",
        "(0.279360, 1.375746, 0.146744)",
        "(0.278297, 1.370958, 0.139498)",
        "(0.276611, 1.366777, 0.132255)",
        "(0.275023, 1.363725, 0.125279)",
        "(0.274424, 1.362768, 0.121935)",
        "(0.273333, 1.361403, 0.115375)",
        "(0.272033, 1.361001, 0.109103)",
        "(0.270654, 1.361538, 0.103390)",
        "(0.269550, 1.363409, 0.098414)",
        "(0.268342, 1.366208, 0.093815)",
        "(0.267830, 1.367884, 0.091589)",
        "(0.267049, 1.372015, 0.087456)",
        "(0.265985, 1.376631, 0.083759)",
        "(0.264960, 1.382019, 0.080629)",
        "(0.264550, 1.384988, 0.079241)",
        "(0.263576, 1.391652, 0.076668)",
        "(0.262504, 1.399163, 0.074061)",
        "(0.261709, 1.407338, 0.071680)",
        "(0.260868, 1.416365, 0.069957)",
        "(0.260534, 1.421124, 0.069229)",
        "(0.260020, 1.431178, 0.067954)",
        "(0.259166, 1.441765, 0.066877)",
        "(0.257921, 1.452336, 0.066035)",
        "(0.257158, 1.462819, 0.065734)",
        "(0.257024, 1.468027, 0.065850)",
        "(0.256282, 1.478224, 0.066690)",
        "(0.254804, 1.488013, 0.068124)",
        "(0.253342, 1.497570, 0.070030)",
        "(0.253206, 1.506578, 0.072399)",
        "(0.253403, 1.510997, 0.073847)",
        "(0.253522, 1.519680, 0.077341)",
        "(0.253401, 1.528062, 0.081433)",
        "(0.253698, 1.535914, 0.085566)",
        "(0.254104, 1.542923, 0.089807)",
        "(0.254480, 1.546199, 0.092068)",
        "(0.255259, 1.552458, 0.097224)",
        "(0.255555, 1.558121, 0.102840)",
        "(0.255510, 1.563089, 0.108707)",
        "(0.255338, 1.567203, 0.114809)",
        "(0.255405, 1.568998, 0.118030)",
        "(0.255520, 1.572304, 0.125223)",
        "(0.255531, 1.575196, 0.133309)",
        "(0.255895, 1.577578, 0.141526)",
        "(0.256351, 1.579231, 0.149620)",
        "(0.256569, 1.579819, 0.153635)",
        "(0.257001, 1.580625, 0.161778)",
        "(0.257843, 1.581344, 0.170136)",
        "(0.258866, 1.581812, 0.178438)",
        "(0.260130, 1.581988, 0.186608)",
        "(0.260977, 1.581929, 0.190579)",
        "(0.263112, 1.581186, 0.197875)",
        "(0.265111, 1.579701, 0.204308)",
        "(0.266437, 1.577457, 0.210236)",
        "(0.267650, 1.574639, 0.216219)",
        "(0.268539, 1.573098, 0.219229)",
        "(0.270667, 1.569258, 0.224919)",
        "(0.272367, 1.564143, 0.229806)",
        "(0.273571, 1.558257, 0.234184)",
        "(0.274393, 1.551799, 0.238399)",
        "(0.274781, 1.548341, 0.240473)",
        "(0.275853, 1.541144, 0.244359)",
        "(0.277250, 1.533403, 0.247223)",
        "(0.278793, 1.525399, 0.249107)",
        "(0.280266, 1.517075, 0.250204)",
        "(0.281009, 1.512766, 0.250471)",
        "(0.282430, 1.503912, 0.250611)",
        "(0.283453, 1.494838, 0.250391)",
        "(0.284180, 1.485746, 0.249732)",
        "(0.284694, 1.476560, 0.248407)",
        "(0.284805, 1.471861, 0.247506)",
        "(0.285056, 1.462391, 0.245345)",
        "(0.285237, 1.452855, 0.242525)",
        "(0.284653, 1.443228, 0.238807)",
        "(0.283335, 1.433851, 0.234591)",
        "(0.282845, 1.429422, 0.232367)",
        "(0.282410, 1.421263, 0.227461)",
        "(0.281580, 1.413303, 0.221545)",
        "(0.280278, 1.405273, 0.214783)",
        "(0.278893, 1.397867, 0.207793)",
        "(0.278429, 1.394476, 0.204244)",
        "(0.277614, 1.388232, 0.196801)",
        "(0.276430, 1.382200, 0.188584)",
        "(0.275303, 1.376434, 0.179865)",
        "(0.274705, 1.371708, 0.171298)",
        "(0.274520, 1.369671, 0.167141)",
        "(0.274071, 1.366222, 0.158965)",
        "(0.273025, 1.363343, 0.150920)",
        "(0.272311, 1.361081, 0.142894)",
        "(0.272014, 1.359716, 0.135124)",
        "(0.271946, 1.359352, 0.131352)",
        "(0.271963, 1.359541, 0.124084)",
        "(0.271719, 1.360478, 0.117163)",
        "(0.271632, 1.362108, 0.110485)",
        "(0.271622, 1.364476, 0.104059)",
        "(0.271715, 1.367638, 0.097878)",
        "(0.271745, 1.369677, 0.094954)",
        "(0.271642, 1.374382, 0.089356)",
        "(0.271757, 1.379919, 0.084039)",
        "(0.271969, 1.386060, 0.079019)",
        "(0.271988, 1.389295, 0.076652)",
        "(0.272272, 1.396543, 0.072726)",
        "(0.272544, 1.404627, 0.069771)",
        "(0.272375, 1.412961, 0.067075)",
        "(0.272639, 1.421938, 0.064928)",
        "(0.272834, 1.426614, 0.064069)",
        "(0.273116, 1.436387, 0.062873)",
        "(0.272981, 1.446715, 0.062177)",
        "(0.272710, 1.457492, 0.061968)",
        "(0.273099, 1.468687, 0.062291)",
        "(0.273585, 1.474364, 0.062559)",
        "(0.274756, 1.485843, 0.063353)",
        "(0.275729, 1.497205, 0.064229)",
        "(0.276320, 1.508492, 0.065238)",
        "(0.277587, 1.519566, 0.066429)",
        "(0.278286, 1.524938, 0.067070)",
        "(0.279557, 1.535284, 0.068487)",
        "(0.280785, 1.545027, 0.070141)",
        "(0.281962, 1.554317, 0.072168)",
        "(0.283067, 1.562932, 0.074400)",
        "(0.283606, 1.566932, 0.075656)",
        "(0.284764, 1.574523, 0.078523)",
        "(0.285865, 1.581486, 0.081978)",
        "(0.286969, 1.587529, 0.085886)",
        "(0.288042, 1.592665, 0.090159)",
        "(0.288377, 1.594998, 0.092388)",
        "(0.288655, 1.599071, 0.097149)",
        "(0.289203, 1.602510, 0.102595)",
        "(0.289870, 1.605294, 0.108326)",
        "(0.290082, 1.607147, 0.114195)",
        "(0.290087, 1.607893, 0.117294)",
        "(0.289935, 1.609272, 0.124048)",
        "(0.289637, 1.610440, 0.131467)",
        "(0.289356, 1.611224, 0.138749)",
        "(0.289211, 1.611669, 0.145765)",
        "(0.289171, 1.611836, 0.149135)",
        "(0.289252, 1.612218, 0.155831)",
        "(0.289604, 1.612873, 0.162799)",
        "(0.289939, 1.613643, 0.169870)",
        "(0.290405, 1.614034, 0.176677)",
        "(0.290946, 1.614042, 0.179891)",
        "(0.292456, 1.613711, 0.186054)",
        "(0.293613, 1.613152, 0.192295)",
        "(0.294723, 1.612367, 0.198835)",
        "(0.296031, 1.611086, 0.205401)",
        "(0.296746, 1.610218, 0.208627)",
        "(0.298305, 1.608038, 0.214905)",
        "(0.299537, 1.605303, 0.220963)",
        "(0.300843, 1.602051, 0.226858)",
        "(0.302374, 1.598019, 0.232267)",
        "(0.303967, 1.593204, 0.236988)",
        "(0.304764, 1.590459, 0.239127)",
        "(0.306201, 1.584474, 0.243307)",
        "(0.307595, 1.578047, 0.247342)",
        "(0.308772, 1.571293, 0.251011)",
        "(0.309258, 1.567751, 0.252637)",
        "(0.310114, 1.560213, 0.255251)",
        "(0.311113, 1.552256, 0.257416)",
        "(0.312358, 1.544254, 0.259420)",
        "(0.313305, 1.536205, 0.260982)",
        "(0.313595, 1.532101, 0.261533)",
        "(0.313826, 1.523590, 0.262108)",
        "(0.314145, 1.514798, 0.262180)",
        "(0.314721, 1.505977, 0.261990)",
        "(0.314506, 1.497108, 0.261143)",
        "(0.314051, 1.492632, 0.260398)",
        "(0.312979, 1.483649, 0.258638)",
        "(0.312173, 1.474968, 0.256925)",
        "(0.311609, 1.466837, 0.255134)",
        "(0.310971, 1.458979, 0.252617)",
        "(0.310410, 1.454970, 0.250984)",
        "(0.308939, 1.446853, 0.246800)",
        "(0.307389, 1.439209, 0.242189)",
        "(0.306257, 1.432402, 0.237694)",
        "(0.305361, 1.426188, 0.232808)",
        "(0.304859, 1.423090, 0.229809)",
        "(0.303534, 1.416644, 0.222932)",
        "(0.302023, 1.410440, 0.214968)",
        "(0.300873, 1.405155, 0.206846)",
        "(0.299533, 1.400730, 0.198534)",
        "(0.298558, 1.398731, 0.194207)",
        "(0.296367, 1.394953, 0.185369)",
        "(0.294609, 1.392260, 0.176266)",
        "(0.292968, 1.390422, 0.167007)",
        "(0.291360, 1.389384, 0.157636)",
        "(0.290561, 1.389137, 0.153001)",
        "(0.289055, 1.389389, 0.144000)",
        "(0.287824, 1.390946, 0.135594)",
        "(0.286873, 1.393558, 0.127359)",
        "(0.286203, 1.397074, 0.119265)",
        "(0.285937, 1.399068, 0.115332)",
        "(0.285644, 1.403668, 0.107916)",
        "(0.285201, 1.409006, 0.101319)",
        "(0.284677, 1.415026, 0.095541)",
        "(0.284248, 1.421823, 0.090629)",
        "(0.283962, 1.425468, 0.088451)",
        "(0.283449, 1.432978, 0.084297)",
        "(0.283656, 1.441090, 0.080938)",
        "(0.283840, 1.449627, 0.078195)",
        "(0.283823, 1.458542, 0.075992)",
        "(0.283678, 1.463125, 0.075037)",
        "(0.283589, 1.472673, 0.073577)",
        "(0.284228, 1.482763, 0.072847)",
        "(0.284825, 1.492931, 0.072277)",
        "(0.285376, 1.503319, 0.072184)",
        "(0.285624, 1.508566, 0.072324)",
        "(0.286167, 1.519009, 0.072978)",
        "(0.286655, 1.529058, 0.073984)",
        "(0.287008, 1.538653, 0.075107)",
        "(0.287485, 1.547968, 0.076643)",
        "(0.287761, 1.552543, 0.077544)",
        "(0.288186, 1.561283, 0.079760)",
        "(0.288467, 1.568931, 0.082189)",
        "(0.289106, 1.575946, 0.084749)",
        "(0.289359, 1.582122, 0.087487)",
        "(0.289329, 1.584931, 0.089067)",
        "(0.289442, 1.590271, 0.092657)",
        "(0.289748, 1.594841, 0.096756)",
        "(0.290106, 1.598773, 0.101090)",
        "(0.290075, 1.602196, 0.105754)",
        "(0.289973, 1.603742, 0.108273)",
        "(0.289837, 1.606560, 0.113522)",
        "(0.289769, 1.608584, 0.118930)",
        "(0.289867, 1.609882, 0.124363)",
        "(0.289934, 1.610440, 0.129814)",
        "(0.289988, 1.610492, 0.132611)",
        "(0.290305, 1.610236, 0.138333)",
        "(0.290949, 1.609385, 0.144350)",
        "(0.291528, 1.607932, 0.150455)",
        "(0.291550, 1.605894, 0.156408)",
        "(0.291399, 1.604760, 0.159396)",
        "(0.291305, 1.602376, 0.165490)",
        "(0.291543, 1.599872, 0.171939)",
        "(0.291903, 1.597211, 0.178441)",
        "(0.292216, 1.594351, 0.184632)",
        "(0.292337, 1.592811, 0.187572)",
        "(0.292521, 1.589542, 0.193285)",
        "(0.293003, 1.586000, 0.199010)",
        "(0.293764, 1.582404, 0.204895)",
        "(0.294596, 1.578657, 0.210631)",
        "(0.295052, 1.576680, 0.213323)",
        "(0.295945, 1.572603, 0.218383)",
        "(0.296777, 1.568094, 0.222924)",
        "(0.298037, 1.563200, 0.227015)",
        "(0.299306, 1.558080, 0.230611)",
        "(0.299803, 1.555375, 0.232149)",
        "(0.300624, 1.549791, 0.234744)",
        "(0.301320, 1.543957, 0.236815)",
        "(0.301914, 1.537765, 0.238425)",
        "(0.302378, 1.531268, 0.239482)",
        "(0.302503, 1.527973, 0.239762)",
        "(0.302489, 1.521299, 0.239970)",
        "(0.302179, 1.514289, 0.239644)",
        "(0.302024, 1.507000, 0.238887)",
        "(0.301985, 1.499573, 0.237539)",
        "(0.301926, 1.495855, 0.236590)",
        "(0.301576, 1.488353, 0.234386)",
        "(0.301125, 1.480749, 0.231601)",
        "(0.300691, 1.473120, 0.228296)",
        "(0.300089, 1.465563, 0.224354)",
        "(0.299611, 1.461879, 0.222131)",
        "(0.298507, 1.454766, 0.217225)",
        "(0.297448, 1.447968, 0.211695)",
        "(0.296570, 1.441605, 0.205677)",
        "(0.295883, 1.435835, 0.199477)",
        "(0.295574, 1.433227, 0.196245)",
        "(0.294880, 1.428142, 0.189261)",
        "(0.294043, 1.423231, 0.181532)",
        "(0.293276, 1.418671, 0.173575)",
        "(0.292587, 1.414590, 0.165894)",
        "(0.292265, 1.412809, 0.162145)",
        "(0.291439, 1.409730, 0.154586)",
        "(0.290554, 1.406971, 0.146701)",
        "(0.289883, 1.404767, 0.138984)",
        "(0.289527, 1.403515, 0.131807)",
        "(0.289377, 1.403403, 0.128453)",
        "(0.288778, 1.403845, 0.121960)",
        "(0.288452, 1.405360, 0.115797)",
        "(0.288729, 1.408111, 0.110138)",
        "(0.289136, 1.412001, 0.105076)",
        "(0.289466, 1.414431, 0.102797)",
        "(0.290174, 1.419778, 0.098406)",
        "(0.290750, 1.425855, 0.094329)",
        "(0.291388, 1.432773, 0.090875)",
        "(0.292113, 1.440635, 0.088106)",
        "(0.292388, 1.444814, 0.086900)",
        "(0.292735, 1.453786, 0.084673)",
        "(0.293339, 1.463131, 0.082356)",
        "(0.294678, 1.472994, 0.080349)",
        "(0.296034, 1.483267, 0.078673)",
        "(0.296565, 1.488517, 0.077960)",
        "(0.297334, 1.498951, 0.076554)",
        "(0.297972, 1.509234, 0.075048)",
        "(0.300073, 1.519349, 0.073798)",
        "(0.301806, 1.529274, 0.072615)",
        "(0.302339, 1.534132, 0.071920)",
        "(0.303437, 1.543486, 0.070611)",
        "(0.304397, 1.552565, 0.069555)",
        "(0.305182, 1.561135, 0.068769)",
        "(0.306364, 1.569265, 0.068245)",
        "(0.306981, 1.573129, 0.067993)",
        "(0.308084, 1.580625, 0.067508)",
        "(0.308916, 1.587369, 0.066961)",
        "(0.309719, 1.593706, 0.066649)",
        "(0.310215, 1.599778, 0.066788)",
        "(0.310201, 1.602662, 0.066987)",
        "(0.310240, 1.608113, 0.067666)",
        "(0.310718, 1.613122, 0.068623)",
        "(0.311146, 1.617834, 0.069896)",
        "(0.311095, 1.622141, 0.071520)",
        "(0.310956, 1.624137, 0.072625)",
        "(0.310626, 1.627895, 0.075353)",
        "(0.310050, 1.631164, 0.078607)",
        "(0.309098, 1.633746, 0.082146)",
        "(0.308110, 1.635720, 0.086095)",
        "(0.307894, 1.636515, 0.088384)",
        "(0.307394, 1.637890, 0.093398)",
        "(0.306560, 1.638490, 0.098744)",
        "(0.305879, 1.638163, 0.104439)",
        "(0.305277, 1.637277, 0.110836)",
        "(0.305161, 1.636661, 0.114467)",
        "(0.304798, 1.635392, 0.122376)",
        "(0.304039, 1.633724, 0.130846)",
        "(0.303419, 1.631171, 0.139402)",
        "(0.303114, 1.627522, 0.147743)",
        "(0.302962, 1.625345, 0.151889)",
        "(0.302501, 1.620948, 0.160854)",
        "(0.302536, 1.616492, 0.170868)",
        "(0.302436, 1.611839, 0.181419)",
        "(0.302227, 1.606545, 0.191571)",
        "(0.302089, 1.603566, 0.196221)",
        "(0.301736, 1.597304, 0.204613)",
        "(0.301325, 1.590909, 0.212446)",
        "(0.301324, 1.584661, 0.220222)",
        "(0.301826, 1.578540, 0.227191)",
        "(0.302046, 1.575449, 0.230192)",
        "(0.302179, 1.569190, 0.235388)",
        "(0.302130, 1.563372, 0.239123)",
        "(0.302283, 1.558589, 0.241698)",
        "(0.303069, 1.556713, 0.242392)",
        "(0.305175, 1.553209, 0.243744)",
        "(0.307639, 1.549895, 0.244053)",
        "(0.310346, 1.546648, 0.242929)",
        "(0.312748, 1.543675, 0.240726)",
        "(0.313078, 1.539993, 0.238486)",
        "(0.313617, 1.538785, 0.237434)",
        "(0.316595, 1.535790, 0.235447)",
        "(0.319978, 1.532433, 0.232829)",
        "(0.321526, 1.528504, 0.230025)",
        "(0.322708, 1.523715, 0.227287)",
        "(0.323274, 1.521032, 0.226239)",
        "(0.324184, 1.515184, 0.224202)",
        "(0.324994, 1.508058, 0.221883)",
        "(0.325499, 1.499608, 0.219273)",
        "(0.325486, 1.489825, 0.216218)",
        "(0.325260, 1.484540, 0.214619)",
        "(0.324726, 1.473105, 0.211522)",
        "(0.324241, 1.461473, 0.208382)",
        "(0.323354, 1.450085, 0.204869)",
        "(0.321362, 1.438761, 0.200448)",
        "(0.320072, 1.433281, 0.197818)",
        "(0.317878, 1.423134, 0.192314)",
        "(0.315439, 1.414630, 0.186380)",
        "(0.312554, 1.407265, 0.179910)",
        "(0.309562, 1.401278, 0.172343)",
        "(0.308410, 1.398881, 0.168299)",
        "(0.306569, 1.395458, 0.160196)",
        "(0.304618, 1.393911, 0.152180)",
        "(0.302107, 1.393538, 0.143900)",
        "(0.299387, 1.394417, 0.135393)",
        "(0.298351, 1.395584, 0.131158)",
        "(0.297102, 1.398910, 0.122987)",
        "(0.295844, 1.403579, 0.115386)",
        "(0.294636, 1.409531, 0.108262)",
        "(0.293983, 1.416576, 0.101564)",
        "(0.293946, 1.420463, 0.098453)",
        "(0.293684, 1.428676, 0.092627)",
        "(0.293327, 1.437751, 0.087390)",
        "(0.293261, 1.447448, 0.082680)",
        "(0.293267, 1.457339, 0.078489)",
        "(0.293525, 1.462369, 0.076695)",
        "(0.293864, 1.472505, 0.073497)",
        "(0.293761, 1.482740, 0.070852)",
        "(0.293364, 1.492800, 0.068577)",
        "(0.293324, 1.502574, 0.066696)",
        "(0.293571, 1.507364, 0.065945)",
        "(0.294195, 1.516792, 0.064699)",
        "(0.294902, 1.526013, 0.063829)",
        "(0.295341, 1.534856, 0.063376)",
        "(0.295356, 1.543009, 0.063149)",
        "(0.295310, 1.546762, 0.063148)",
        "(0.294904, 1.553875, 0.063447)",
        "(0.294225, 1.560568, 0.064292)",
        "(0.293589, 1.566861, 0.065508)",
        "(0.293529, 1.572566, 0.067079)",
        "(0.293621, 1.575243, 0.068076)",
        "(0.293588, 1.580308, 0.070424)",
        "(0.293125, 1.584745, 0.073234)",
        "(0.292505, 1.588696, 0.076515)",
        "(0.292454, 1.592316, 0.080380)",
        "(0.292550, 1.593962, 0.082457)",
        "(0.292666, 1.596946, 0.086760)",
        "(0.292822, 1.599415, 0.091439)",
        "(0.292874, 1.601429, 0.096618)",
        "(0.292848, 1.602975, 0.102374)",
        "(0.292893, 1.603610, 0.105519)",
        "(0.293095, 1.604683, 0.112009)",
        "(0.293695, 1.605218, 0.118784)",
        "(0.294685, 1.605028, 0.125755)",
        "(0.295774, 1.603916, 0.132831)",
        "(0.296105, 1.602985, 0.136435)",
        "(0.296490, 1.600816, 0.144052)",
        "(0.297053, 1.598306, 0.152278)",
        "(0.297823, 1.595225, 0.160567)",
        "(0.298391, 1.591251, 0.168518)",
        "(0.298463, 1.588826, 0.172316)",
        "(0.298546, 1.583438, 0.179825)",
        "(0.298738, 1.577487, 0.187414)",
        "(0.298772, 1.571115, 0.194976)",
        "(0.298790, 1.564364, 0.202169)",
        "(0.298841, 1.560852, 0.205538)",
        "(0.299117, 1.553442, 0.211837)",
        "(0.299617, 1.545407, 0.217494)",
        "(0.300181, 1.537059, 0.222314)",
        "(0.300250, 1.528515, 0.226401)",
        "(0.300200, 1.524215, 0.228283)",
        "(0.300571, 1.515675, 0.231958)",
        "(0.301669, 1.507085, 0.234913)",
        "(0.302698, 1.498098, 0.236484)",
        "(0.302745, 1.488784, 0.237154)",
        "(0.302685, 1.484221, 0.237371)",
        "(0.302784, 1.475541, 0.238002)",
        "(0.302821, 1.467172, 0.238150)",
        "(0.302669, 1.458754, 0.237124)",
        "(0.302348, 1.450396, 0.235070)",
        "(0.302173, 1.446369, 0.233813)",
        "(0.302027, 1.438635, 0.230841)",
        "(0.301810, 1.431345, 0.227105)",
        "(0.301048, 1.424221, 0.222734)",
        "(0.300125, 1.417427, 0.218131)",
        "(0.299699, 1.414299, 0.215852)",
        "(0.299242, 1.408592, 0.211275)",
        "(0.299035, 1.403498, 0.206415)",
        "(0.298331, 1.398553, 0.200999)",
        "(0.297093, 1.393765, 0.195052)",
        "(0.296626, 1.391632, 0.191886)",
        "(0.295862, 1.387872, 0.185272)",
        "(0.294932, 1.384718, 0.178172)",
        "(0.293818, 1.382338, 0.170883)",
        "(0.292642, 1.380920, 0.163710)",
        "(0.292191, 1.380701, 0.160174)",
        "(0.291406, 1.380969, 0.153117)",
        "(0.290547, 1.382254, 0.146001)",
        "(0.289782, 1.384467, 0.138764)",
        "(0.289670, 1.387666, 0.131712)",
        "(0.289759, 1.389660, 0.128366)",
        "(0.289737, 1.394198, 0.122128)",
        "(0.289685, 1.399673, 0.116514)",
        "(0.289740, 1.405833, 0.111378)",
        "(0.290101, 1.412476, 0.106618)",
        "(0.290297, 1.415960, 0.104409)",
        "(0.290513, 1.423206, 0.100358)",
        "(0.290742, 1.430896, 0.096863)",
        "(0.290972, 1.438929, 0.093770)",
        "(0.291628, 1.447454, 0.091032)",
        "(0.292050, 1.451898, 0.089789)",
        "(0.292876, 1.460922, 0.087486)",
        "(0.293644, 1.470127, 0.085460)",
        "(0.294064, 1.479223, 0.083547)",
        "(0.294175, 1.488197, 0.081940)",
        "(0.294199, 1.492688, 0.081319)",
        "(0.294490, 1.501754, 0.080490)",
        "(0.294963, 1.510704, 0.079901)",
        "(0.295158, 1.519099, 0.079369)",
        "(0.294961, 1.526642, 0.078777)",
        "(0.295262, 1.530098, 0.078540)",
        "(0.296154, 1.537030, 0.078678)",
        "(0.295996, 1.543594, 0.078898)",
        "(0.295783, 1.549823, 0.079306)",
        "(0.296240, 1.555726, 0.079892)",
        "(0.296495, 1.558436, 0.080173)",
        "(0.296538, 1.563643, 0.080959)",
        "(0.296514, 1.568710, 0.082274)",
        "(0.296758, 1.573640, 0.083753)",
        "(0.297035, 1.578153, 0.085125)",
        "(0.296996, 1.580179, 0.085714)",
        "(0.296597, 1.583848, 0.086774)",
        "(0.296591, 1.586942, 0.087859)",
        "(0.297231, 1.589999, 0.089122)",
        "(0.297786, 1.593254, 0.090437)",
        "(0.298040, 1.595024, 0.091212)",
        "(0.298543, 1.598398, 0.092781)",
        "(0.299218, 1.601908, 0.094691)",
        "(0.299733, 1.605111, 0.096765)",
        "(0.300487, 1.607743, 0.099177)",
        "(0.300942, 1.608864, 0.100520)",
        "(0.301844, 1.610797, 0.103442)",
        "(0.302346, 1.612067, 0.106789)",
        "(0.302527, 1.612823, 0.110834)",
        "(0.302677, 1.613108, 0.115715)",
        "(0.302778, 1.613011, 0.118437)",
        "(0.302959, 1.612331, 0.124273)",
        "(0.302782, 1.611253, 0.130895)",
        "(0.302694, 1.609794, 0.138290)",
        "(0.302973, 1.607827, 0.146010)",
        "(0.303273, 1.606475, 0.149775)",
        "(0.303830, 1.603004, 0.157001)",
        "(0.304084, 1.598594, 0.164016)",
        "(0.304469, 1.593642, 0.171189)",
        "(0.304731, 1.588373, 0.178508)",
        "(0.304794, 1.585495, 0.181997)",
        "(0.305085, 1.579221, 0.188333)",
        "(0.305567, 1.572189, 0.193849)",
        "(0.305620, 1.564736, 0.199036)",
        "(0.305414, 1.557329, 0.204212)",
        "(0.305267, 1.553722, 0.206670)",
        "(0.304690, 1.546369, 0.211035)",
        "(0.304214, 1.538584, 0.214503)",
        "(0.303918, 1.530552, 0.217193)",
        "(0.303565, 1.522416, 0.219020)",
        "(0.303197, 1.518248, 0.219520)",
        "(0.302222, 1.509753, 0.220072)",
        "(0.301329, 1.501347, 0.220137)",
        "(0.301245, 1.493313, 0.219500)",
        "(0.300589, 1.485507, 0.218171)",
        "(0.299781, 1.481566, 0.217143)",
        "(0.298146, 1.473609, 0.214625)",
        "(0.297156, 1.465852, 0.211288)",
        "(0.296474, 1.458284, 0.206756)",
        "(0.295471, 1.450688, 0.200834)",
        "(0.294642, 1.446967, 0.197510)",
        "(0.293067, 1.439926, 0.190657)",
        "(0.291877, 1.433578, 0.183686)",
        "(0.290616, 1.427701, 0.176314)",
        "(0.289189, 1.422133, 0.168284)",
        "(0.288576, 1.419548, 0.164086)",
        "(0.287677, 1.414878, 0.155749)",
        "(0.286866, 1.410996, 0.147711)",
        "(0.285764, 1.407809, 0.140039)",
        "(0.284185, 1.405287, 0.132613)",
        "(0.283459, 1.404286, 0.128935)",
        "(0.282505, 1.402839, 0.121781)",
        "(0.281949, 1.402306, 0.114950)",
        "(0.281392, 1.402793, 0.108682)",
        "(0.280523, 1.404293, 0.102820)",
        "(0.280203, 1.405479, 0.100056)",
        "(0.280279, 1.408566, 0.094869)",
        "(0.280616, 1.412470, 0.090173)",
        "(0.281153, 1.417254, 0.086212)",
        "(0.281824, 1.422963, 0.082986)",
        "(0.282126, 1.426052, 0.081539)",
        "(0.282958, 1.432358, 0.078819)",
        "(0.283920, 1.438999, 0.076498)",
        "(0.284717, 1.445886, 0.074511)",
        "(0.285746, 1.453156, 0.072922)",
        "(0.286233, 1.456968, 0.072208)",
        "(0.287129, 1.464846, 0.070810)",
        "(0.287720, 1.472962, 0.069448)",
        "(0.287895, 1.481409, 0.068291)",
        "(0.288632, 1.490286, 0.067637)",
        "(0.289199, 1.494893, 0.067466)",
        "(0.290054, 1.504153, 0.067067)",
        "(0.290348, 1.513411, 0.066619)",
        "(0.290308, 1.522658, 0.066357)",
        "(0.291226, 1.531879, 0.066731)",
        "(0.291871, 1.536462, 0.067219)",
        "(0.292682, 1.545376, 0.068407)",
        "(0.292824, 1.553910, 0.070012)",
        "(0.293047, 1.562058, 0.072264)",
        "(0.293967, 1.569775, 0.075474)",
        "(0.294405, 1.573394, 0.077336)",
        "(0.294872, 1.580137, 0.081180)",
        "(0.295474, 1.586267, 0.085400)",
        "(0.296887, 1.592146, 0.090480)",
        "(0.298553, 1.597800, 0.096198)",
        "(0.299364, 1.600403, 0.099197)",
        "(0.300811, 1.605026, 0.105088)",
        "(0.301951, 1.608872, 0.111037)",
        "(0.303329, 1.611753, 0.117177)",
        "(0.304834, 1.613912, 0.123680)",
        "(0.305331, 1.614755, 0.127069)",
        "(0.306005, 1.616017, 0.134095)",
        "(0.306824, 1.616578, 0.141260)",
        "(0.307917, 1.616362, 0.148526)",
        "(0.309074, 1.615538, 0.156133)",
        "(0.309601, 1.614946, 0.160062)",
        "(0.310443, 1.613388, 0.167786)",
        "(0.311185, 1.611003, 0.175114)",
        "(0.312153, 1.607817, 0.182091)",
        "(0.313380, 1.603835, 0.188697)",
        "(0.313975, 1.601535, 0.191854)",
        "(0.314964, 1.596465, 0.197834)",
        "(0.315562, 1.590603, 0.203247)",
        "(0.315959, 1.583886, 0.208029)",
        "(0.316338, 1.576441, 0.212290)",
        "(0.316404, 1.572507, 0.214346)",
        "(0.316463, 1.564356, 0.218496)",
        "(0.316601, 1.555737, 0.222711)",
        "(0.316503, 1.546697, 0.226558)",
        "(0.316083, 1.536952, 0.229757)",
        "(0.315878, 1.531714, 0.231146)",
        "(0.315590, 1.520917, 0.233799)",
        "(0.315092, 1.509665, 0.236140)",
        "(0.314179, 1.498151, 0.237897)",
        "(0.313382, 1.486074, 0.239001)",
        "(0.313258, 1.479880, 0.239272)",
        "(0.313233, 1.467508, 0.239081)",
        "(0.312594, 1.455391, 0.238065)",
        "(0.311370, 1.443444, 0.236451)",
        "(0.310402, 1.431888, 0.233869)",
        "(0.309812, 1.420955, 0.229894)",
        "(0.309533, 1.415694, 0.227470)",
        "(0.308884, 1.405713, 0.221741)",
        "(0.308180, 1.396740, 0.215338)",
        "(0.307278, 1.388837, 0.208142)",
        "(0.306732, 1.385003, 0.204357)",
        "(0.305580, 1.378308, 0.195948)",
        "(0.304466, 1.372684, 0.187580)",
        "(0.303270, 1.368322, 0.179269)",
        "(0.301924, 1.364995, 0.170919)",
        "(0.301399, 1.363814, 0.166710)",
        "(0.300576, 1.362127, 0.158337)",
        "(0.300034, 1.361420, 0.150145)",
        "(0.299525, 1.361740, 0.142532)",
        "(0.298878, 1.362932, 0.135589)",
        "(0.298717, 1.363939, 0.132413)",
        "(0.298705, 1.366444, 0.126402)",
        "(0.298643, 1.369666, 0.120752)",
        "(0.298675, 1.373377, 0.115400)",
        "(0.298661, 1.377832, 0.110385)",
        "(0.298701, 1.380286, 0.107955)",
        "(0.298956, 1.385758, 0.103405)",
        "(0.299237, 1.391619, 0.099083)",
        "(0.299531, 1.397815, 0.094897)",
        "(0.299596, 1.404456, 0.090848)",
        "(0.299569, 1.407865, 0.088826)",
        "(0.299838, 1.415056, 0.085085)",
        "(0.300293, 1.422979, 0.081936)",
        "(0.300601, 1.431321, 0.079067)",
        "(0.300775, 1.440224, 0.076586)",
        "(0.300793, 1.444943, 0.075498)",
        "(0.300837, 1.454525, 0.073589)",
        "(0.300845, 1.464267, 0.072323)",
        "(0.300631, 1.474145, 0.071486)",
        "(0.300579, 1.484085, 0.071032)",
        "(0.300571, 1.489064, 0.070975)",
        "(0.300908, 1.498980, 0.071222)",
        "(0.302618, 1.508455, 0.071737)",
        "(0.304064, 1.517721, 0.072298)",
        "(0.305158, 1.526840, 0.073176)",
        "(0.305451, 1.531342, 0.073875)",
        "(0.305310, 1.539987, 0.075354)",
        "(0.306829, 1.547586, 0.076907)",
        "(0.309013, 1.554681, 0.078735)",
        "(0.310407, 1.561454, 0.080818)",
        "(0.311035, 1.564571, 0.082098)",
        "(0.311166, 1.570672, 0.085063)",
        "(0.310703, 1.575606, 0.088338)",
        "(0.312353, 1.579142, 0.092097)",
        "(0.313798, 1.582421, 0.096196)",
        "(0.314318, 1.583787, 0.098140)",
        "(0.315464, 1.586178, 0.101981)",
        "(0.316093, 1.587993, 0.105932)",
        "(0.316273, 1.589598, 0.110229)",
        "(0.316790, 1.590672, 0.114810)",
        "(0.317286, 1.591008, 0.117058)",
        "(0.318227, 1.591304, 0.121176)",
        "(0.318812, 1.590843, 0.124660)",
        "(0.319301, 1.590011, 0.127892)",
        "(0.319960, 1.588927, 0.131400)",
        "(0.320319, 1.588195, 0.133285)",
        "(0.320952, 1.586454, 0.137358)",
        "(0.321513, 1.584212, 0.141674)",
        "(0.321557, 1.581651, 0.145923)",
        "(0.321278, 1.578988, 0.150427)",
        "(0.321263, 1.577634, 0.152955)",
        "(0.321456, 1.574908, 0.158644)",
        "(0.321334, 1.571973, 0.165072)",
        "(0.320979, 1.568395, 0.171963)",
        "(0.320789, 1.563976, 0.178994)",
        "(0.320651, 1.561477, 0.182548)",
        "(0.319881, 1.555931, 0.189474)",
        "(0.319387, 1.549331, 0.195971)",
        "(0.319174, 1.541830, 0.201869)",
        "(0.318545, 1.533681, 0.207118)",
        "(0.317993, 1.529392, 0.209566)",
        "(0.316950, 1.520679, 0.214389)",
        "(0.316255, 1.511936, 0.218909)",
        "(0.315750, 1.502939, 0.222752)",
        "(0.315115, 1.493653, 0.225717)",
        "(0.314757, 1.489057, 0.226923)",
        "(0.313915, 1.480168, 0.229278)",
        "(0.312969, 1.471801, 0.231505)",
        "(0.312337, 1.463766, 0.233391)",
        "(0.312297, 1.455917, 0.234432)",
        "(0.312314, 1.452185, 0.234542)",
        "(0.312269, 1.445051, 0.234219)",
        "(0.312214, 1.438296, 0.233170)",
        "(0.312281, 1.432015, 0.231627)",
        "(0.312459, 1.426069, 0.229394)",
        "(0.312531, 1.423187, 0.227885)",
        "(0.312158, 1.417528, 0.224302)",
        "(0.311475, 1.412120, 0.219995)",
        "(0.310855, 1.407029, 0.215159)",
        "(0.310365, 1.402341, 0.209823)",
        "(0.310139, 1.400123, 0.206965)",
        "(0.309658, 1.395824, 0.200959)",
        "(0.309032, 1.391767, 0.194552)",
        "(0.308123, 1.388032, 0.187577)",
        "(0.306875, 1.384682, 0.180083)",
        "(0.306296, 1.383267, 0.176156)",
        "(0.305451, 1.381104, 0.168192)",
        "(0.304891, 1.380023, 0.160081)",
        "(0.304232, 1.379985, 0.151913)",
        "(0.303520, 1.380831, 0.143834)",
        "(0.303228, 1.381605, 0.139840)",
        "(0.302934, 1.383677, 0.132004)",
        "(0.302714, 1.386474, 0.124523)",
        "(0.302546, 1.390056, 0.117535)",
        "(0.302397, 1.394231, 0.111039)",
        "(0.302366, 1.396484, 0.107955)",
        "(0.302339, 1.401230, 0.102117)",
        "(0.302302, 1.406597, 0.096926)",
        "(0.302209, 1.412491, 0.092198)",
        "(0.302241, 1.418775, 0.087935)",
        "(0.302307, 1.422068, 0.086030)",
        "(0.302247, 1.428894, 0.082527)",
        "(0.302021, 1.436134, 0.079422)",
        "(0.301375, 1.443525, 0.076337)",
        "(0.301393, 1.451039, 0.073602)",
        "(0.301726, 1.454955, 0.072605)",
        "(0.301807, 1.462916, 0.070884)",
        "(0.301558, 1.471197, 0.069681)",
        "(0.301378, 1.479760, 0.068965)",
        "(0.302029, 1.488356, 0.068646)",
        "(0.302456, 1.492630, 0.068620)",
        "(0.303183, 1.501233, 0.068938)",
        "(0.303448, 1.510091, 0.069908)",
        "(0.303669, 1.519217, 0.071685)",
        "(0.304050, 1.528282, 0.073783)",
        "(0.304355, 1.532677, 0.074912)",
        "(0.305108, 1.541315, 0.077514)",
        "(0.305668, 1.549805, 0.080772)",
        "(0.305713, 1.558091, 0.084459)",
        "(0.304886, 1.566159, 0.088522)",
        "(0.304257, 1.569979, 0.090661)",
        "(0.304167, 1.577173, 0.095516)",
        "(0.304760, 1.583996, 0.101218)",
        "(0.304630, 1.590246, 0.107044)",
        "(0.304181, 1.595885, 0.112961)",
        "(0.303860, 1.598448, 0.115974)",
        "(0.304081, 1.602939, 0.122135)",
        "(0.304987, 1.606674, 0.128732)",
        "(0.305863, 1.609523, 0.135476)",
        "(0.306646, 1.611493, 0.142348)",
        "(0.307192, 1.612086, 0.145848)",
        "(0.308450, 1.612565, 0.152824)",
        "(0.309667, 1.611694, 0.159641)",
        "(0.310795, 1.609537, 0.166332)",
        "(0.311941, 1.606434, 0.173154)",
        "(0.312813, 1.602507, 0.180130)",
        "(0.313069, 1.600240, 0.183563)",
        "(0.313305, 1.594847, 0.190195)",
        "(0.313922, 1.588818, 0.196495)",
        "(0.314510, 1.582326, 0.202463)",
        "(0.314734, 1.578923, 0.205248)",
        "(0.315169, 1.572050, 0.210457)",
        "(0.314947, 1.564676, 0.214827)",
        "(0.314996, 1.556846, 0.218874)",
        "(0.315812, 1.548545, 0.222189)",
        "(0.316324, 1.544202, 0.223472)",
        "(0.317383, 1.535288, 0.225318)",
        "(0.317801, 1.525928, 0.226165)",
        "(0.317624, 1.516169, 0.226684)",
        "(0.318124, 1.506642, 0.227227)",
        "(0.318662, 1.502161, 0.227527)",
        "(0.319579, 1.493211, 0.227686)",
        "(0.319846, 1.483809, 0.227027)",
        "(0.319889, 1.474056, 0.225824)",
        "(0.320165, 1.464873, 0.224387)",
        "(0.320467, 1.460507, 0.223563)",
        "(0.320850, 1.451819, 0.221569)",
        "(0.320418, 1.442659, 0.218168)",
        "(0.319084, 1.433080, 0.213189)",
        "(0.317858, 1.423937, 0.207504)",
        "(0.317585, 1.419927, 0.204644)",
        "(0.317121, 1.412711, 0.198923)",
        "(0.315685, 1.406711, 0.192935)",
        "(0.313908, 1.401638, 0.186697)",
        "(0.313257, 1.397962, 0.180266)",
        "(0.313247, 1.396506, 0.176985)",
        "(0.313536, 1.394386, 0.170281)",
        "(0.313139, 1.392731, 0.163676)",
        "(0.312419, 1.391820, 0.157238)",
        "(0.311980, 1.391418, 0.150821)",
        "(0.311843, 1.391369, 0.147720)",
        "(0.311643, 1.391441, 0.141849)",
        "(0.311375, 1.391743, 0.136315)",
        "(0.310799, 1.392110, 0.130594)",
        "(0.310438, 1.392419, 0.124460)",
        "(0.310326, 1.392584, 0.121328)",
        "(0.309909, 1.393012, 0.115382)",
        "(0.309373, 1.393788, 0.109943)",
        "(0.308632, 1.395052, 0.104744)",
        "(0.307719, 1.396736, 0.099387)",
        "(0.307432, 1.397892, 0.096743)",
        "(0.307091, 1.400678, 0.091569)",
        "(0.306802, 1.404225, 0.086722)",
        "(0.306314, 1.408267, 0.082263)",
        "(0.305452, 1.412904, 0.078058)",
        "(0.305016, 1.415416, 0.076004)",
        "(0.304722, 1.420903, 0.072132)",
        "(0.304325, 1.427020, 0.068731)",
        "(0.303666, 1.433664, 0.065729)",
        "(0.302454, 1.440894, 0.063365)",
        "(0.301856, 1.444756, 0.062481)",
        "(0.301211, 1.452833, 0.060984)",
        "(0.300674, 1.461393, 0.059692)",
        "(0.299931, 1.470425, 0.058703)",
        "(0.298836, 1.479895, 0.058257)",
        "(0.298496, 1.484809, 0.058296)",
        "(0.298171, 1.494769, 0.058540)",
        "(0.298166, 1.504838, 0.058958)",
        "(0.298574, 1.515123, 0.059772)",
        "(0.298599, 1.525345, 0.060925)",
        "(0.297974, 1.530274, 0.061565)",
        "(0.296703, 1.539634, 0.063101)",
        "(0.296757, 1.548589, 0.065658)",
        "(0.296495, 1.556933, 0.068239)",
        "(0.295621, 1.564584, 0.070648)",
        "(0.295262, 1.568101, 0.071899)",
        "(0.295491, 1.574665, 0.074739)",
        "(0.296585, 1.580596, 0.078274)",
        "(0.296979, 1.585590, 0.081754)",
        "(0.296970, 1.589876, 0.085279)",
        "(0.297114, 1.591825, 0.087174)",
        "(0.297665, 1.595292, 0.091022)",
        "(0.298686, 1.597988, 0.095042)",
        "(0.299492, 1.600041, 0.099393)",
        "(0.299777, 1.601544, 0.104235)",
        "(0.299757, 1.602159, 0.106893)",
        "(0.299741, 1.603179, 0.112387)",
        "(0.299734, 1.603805, 0.118158)",
        "(0.299979, 1.603893, 0.123998)",
        "(0.300643, 1.603489, 0.129950)",
        "(0.300924, 1.603170, 0.132941)",
        "(0.301241, 1.602375, 0.139044)",
        "(0.301408, 1.601329, 0.145291)",
        "(0.301707, 1.599774, 0.151418)",
        "(0.302251, 1.597460, 0.157230)",
        "(0.302572, 1.595968, 0.160036)",
        "(0.302883, 1.592863, 0.165662)",
        "(0.303042, 1.589823, 0.171376)",
        "(0.303104, 1.586731, 0.177083)",
        "(0.303081, 1.583061, 0.182364)",
        "(0.303224, 1.580865, 0.184774)",
        "(0.303809, 1.575834, 0.189170)",
        "(0.304116, 1.570509, 0.193159)",
        "(0.304034, 1.565204, 0.196937)",
        "(0.303712, 1.559911, 0.200781)",
        "(0.303682, 1.557190, 0.202660)",
        "(0.304481, 1.552047, 0.206133)",
        "(0.304900, 1.547132, 0.209161)",
        "(0.305176, 1.542237, 0.211769)",
        "(0.305675, 1.537647, 0.214092)",
        "(0.305830, 1.535447, 0.215174)",
        "(0.306113, 1.530883, 0.217157)",
        "(0.306675, 1.526055, 0.218762)",
        "(0.307184, 1.520847, 0.219981)",
        "(0.307369, 1.515141, 0.220741)",
        "(0.307382, 1.512088, 0.220807)",
        "(0.307326, 1.505695, 0.220492)",
        "(0.307148, 1.498869, 0.219782)",
        "(0.307263, 1.491554, 0.218816)",
        "(0.307853, 1.483861, 0.217334)",
        "(0.308184, 1.479744, 0.216315)",
        "(0.308365, 1.470794, 0.213824)",
        "(0.308273, 1.461129, 0.210859)",
        "(0.308272, 1.451630, 0.207501)",
        "(0.308189, 1.442471, 0.203465)",
        "(0.307785, 1.437941, 0.201053)",
        "(0.306644, 1.429204, 0.195737)",
        "(0.305763, 1.421608, 0.189929)",
        "(0.305283, 1.415125, 0.183532)",
        "(0.304562, 1.409370, 0.176565)",
        "(0.303969, 1.406788, 0.172729)",
        "(0.302794, 1.402272, 0.164567)",
        "(0.302062, 1.398933, 0.156096)",
        "(0.301286, 1.396764, 0.147512)",
        "(0.300338, 1.395678, 0.138999)",
        "(0.299749, 1.395581, 0.134786)",
        "(0.298808, 1.396159, 0.126577)",
        "(0.298859, 1.398113, 0.118820)",
        "(0.299040, 1.401052, 0.111590)",
        "(0.299050, 1.404672, 0.105083)",
        "(0.299060, 1.406796, 0.102238)",
        "(0.299300, 1.411458, 0.097155)",
        "(0.299943, 1.416554, 0.092969)",
        "(0.300452, 1.421856, 0.089478)",
        "(0.300533, 1.427197, 0.086597)",
        "(0.300481, 1.429932, 0.085440)",
        "(0.300778, 1.435588, 0.083573)",
        "(0.301361, 1.441413, 0.082068)",
        "(0.301487, 1.447252, 0.080474)",
        "(0.301132, 1.453078, 0.078886)",
        "(0.300990, 1.456019, 0.078145)",
        "(0.301371, 1.462165, 0.077063)",
        "(0.301839, 1.468437, 0.076062)",
        "(0.302664, 1.474631, 0.074846)",
        "(0.303820, 1.480787, 0.073588)",
        "(0.304441, 1.483910, 0.073077)",
        "(0.305771, 1.490313, 0.072431)",
        "(0.306831, 1.496779, 0.072005)",
        "(0.307468, 1.503179, 0.071511)",
        "(0.308561, 1.509399, 0.071044)",
        "(0.309695, 1.512578, 0.071071)",
        "(0.312036, 1.519070, 0.071431)",
        "(0.314093, 1.525519, 0.071987)",
        "(0.315668, 1.531843, 0.072750)",
        "(0.316971, 1.538030, 0.073836)",
        "(0.317516, 1.541039, 0.074545)",
        "(0.319357, 1.547009, 0.076449)",
        "(0.321701, 1.553213, 0.078964)",
        "(0.323485, 1.559237, 0.081386)",
        "(0.324811, 1.564995, 0.083781)",
        "(0.325329, 1.567784, 0.085027)",
        "(0.325868, 1.573184, 0.087532)",
        "(0.326739, 1.578082, 0.090058)",
        "(0.328287, 1.582558, 0.092819)",
        "(0.329134, 1.586320, 0.095415)",
        "(0.329350, 1.587842, 0.096749)",
        "(0.329551, 1.590529, 0.099840)",
        "(0.330026, 1.592620, 0.103664)",
        "(0.330580, 1.594171, 0.108352)",
        "(0.330382, 1.595002, 0.113299)",
        "(0.330076, 1.595105, 0.115876)",
        "(0.329965, 1.595024, 0.121411)",
        "(0.330413, 1.594630, 0.127758)",
        "(0.330894, 1.593805, 0.134900)",
        "(0.331334, 1.592385, 0.142634)",
        "(0.331463, 1.591404, 0.146631)",
        "(0.331426, 1.588998, 0.154674)",
        "(0.331591, 1.585721, 0.162944)",
        "(0.332210, 1.581581, 0.171704)",
        "(0.332756, 1.576451, 0.180723)",
        "(0.332913, 1.573566, 0.185240)",
        "(0.332641, 1.567409, 0.193965)",
        "(0.331583, 1.560608, 0.202202)",
        "(0.330310, 1.553137, 0.210067)",
        "(0.329423, 1.545144, 0.217659)",
        "(0.329167, 1.540959, 0.221170)",
        "(0.328362, 1.532405, 0.227583)",
        "(0.326873, 1.523531, 0.232787)",
        "(0.325135, 1.514406, 0.236836)",
        "(0.323763, 1.505112, 0.240148)",
        "(0.323419, 1.500390, 0.241509)",
        "(0.323084, 1.490821, 0.243757)",
        "(0.322395, 1.480827, 0.244756)",
        "(0.320955, 1.470545, 0.244543)",
        "(0.319518, 1.460507, 0.243671)",
        "(0.318964, 1.455719, 0.243153)",
        "(0.318539, 1.446707, 0.242068)",
        "(0.318158, 1.438113, 0.240290)",
        "(0.316972, 1.429454, 0.237299)",
        "(0.315564, 1.420943, 0.233269)",
        "(0.315045, 1.416921, 0.230991)",
        "(0.314268, 1.409300, 0.226284)",
        "(0.313535, 1.401932, 0.221098)",
        "(0.312740, 1.394450, 0.214949)",
        "(0.311576, 1.386722, 0.207429)",
        "(0.310861, 1.382766, 0.203128)",
        "(0.309224, 1.374983, 0.194202)",
        "(0.307325, 1.367862, 0.185129)",
        "(0.305235, 1.361752, 0.176037)",
        "(0.303349, 1.356688, 0.166591)",
        "(0.302485, 1.354608, 0.161648)",
        "(0.300917, 1.351270, 0.151397)",
        "(0.299673, 1.349280, 0.140948)",
        "(0.298266, 1.348468, 0.130637)",
        "(0.297167, 1.348869, 0.120705)",
        "(0.296879, 1.349661, 0.116007)",
        "(0.296655, 1.352044, 0.106956)",
        "(0.296638, 1.355510, 0.098471)",
        "(0.296524, 1.359925, 0.090668)",
        "(0.296728, 1.365249, 0.083771)",
        "(0.296922, 1.368293, 0.080786)",
        "(0.296904, 1.374813, 0.075365)",
        "(0.296673, 1.382172, 0.070779)",
        "(0.296057, 1.390248, 0.067050)",
        "(0.295760, 1.398981, 0.064168)",
        "(0.295977, 1.403694, 0.063198)",
        "(0.296125, 1.413446, 0.061733)",
        "(0.295877, 1.423521, 0.060691)",
        "(0.295391, 1.433914, 0.059964)",
        "(0.296099, 1.444649, 0.059716)",
        "(0.296647, 1.450154, 0.059744)",
        "(0.297524, 1.461162, 0.059875)",
        "(0.298112, 1.472288, 0.060465)",
        "(0.298491, 1.483341, 0.061526)",
        "(0.299909, 1.494429, 0.063360)",
        "(0.300596, 1.499993, 0.064503)",
        "(0.301177, 1.510637, 0.066537)",
        "(0.301059, 1.520794, 0.068648)",
        "(0.300584, 1.530872, 0.071432)",
        "(0.301709, 1.540538, 0.074987)",
        "(0.302440, 1.545155, 0.076954)",
        "(0.303019, 1.553680, 0.080646)",
        "(0.302971, 1.561314, 0.084370)",
        "(0.303319, 1.568595, 0.088898)",
        "(0.305042, 1.575501, 0.094279)",
        "(0.305850, 1.578655, 0.097071)",
        "(0.306668, 1.584212, 0.102300)",
        "(0.307167, 1.589008, 0.107534)",
        "(0.308141, 1.593562, 0.113252)",
        "(0.309402, 1.597912, 0.119347)",
        "(0.310115, 1.599892, 0.122429)",
        "(0.311623, 1.603406, 0.128471)",
        "(0.313320, 1.606264, 0.134306)",
        "(0.314977, 1.608351, 0.139952)",
        "(0.316100, 1.609732, 0.145633)",
        "(0.316527, 1.610145, 0.148584)",
        "(0.317394, 1.610618, 0.154690)",
        "(0.318077, 1.610287, 0.160735)",
        "(0.318462, 1.609016, 0.166529)",
        "(0.318616, 1.606827, 0.172196)",
        "(0.318528, 1.605437, 0.175034)",
        "(0.318382, 1.602406, 0.180952)",
        "(0.318312, 1.598868, 0.187068)",
        "(0.318093, 1.594557, 0.192954)",
        "(0.317722, 1.589527, 0.198314)",
        "(0.317440, 1.586712, 0.200780)",
        "(0.317021, 1.580731, 0.205486)",
        "(0.316780, 1.574090, 0.209841)",
        "(0.316602, 1.566831, 0.213611)",
        "(0.316294, 1.559216, 0.216819)",
        "(0.316187, 1.555296, 0.218124)",
        "(0.315845, 1.547394, 0.220264)",
        "(0.315284, 1.539306, 0.221861)",
        "(0.314987, 1.531157, 0.223135)",
        "(0.314766, 1.523177, 0.224169)",
        "(0.314671, 1.519299, 0.224568)",
        "(0.314401, 1.511801, 0.225160)",
        "(0.314163, 1.503453, 0.225224)",
        "(0.313959, 1.494708, 0.224700)",
        "(0.313984, 1.486136, 0.223713)",
        "(0.314082, 1.481992, 0.223134)",
        "(0.314047, 1.473914, 0.222063)",
        "(0.313755, 1.466142, 0.220953)",
        "(0.313313, 1.458549, 0.219498)",
        "(0.312857, 1.451037, 0.217454)",
        "(0.312750, 1.447396, 0.216263)",
        "(0.312950, 1.440543, 0.213850)",
        "(0.313286, 1.434308, 0.211161)",
        "(0.313370, 1.428356, 0.207964)",
        "(0.312849, 1.422405, 0.204064)",
        "(0.312439, 1.419476, 0.201824)",
        "(0.312040, 1.414169, 0.196971)",
        "(0.311830, 1.409785, 0.191781)",
        "(0.311298, 1.405925, 0.186207)",
        "(0.310553, 1.402431, 0.180074)",
        "(0.310408, 1.400920, 0.176708)",
        "(0.310460, 1.398278, 0.169646)",
        "(0.310733, 1.396091, 0.162203)",
        "(0.310678, 1.394321, 0.154809)",
        "(0.310265, 1.392957, 0.147594)",
        "(0.310197, 1.392526, 0.144085)",
        "(0.310401, 1.392219, 0.137378)",
        "(0.310716, 1.392468, 0.130983)",
        "(0.310987, 1.393188, 0.124904)",
        "(0.311144, 1.394433, 0.119132)",
        "(0.311228, 1.395231, 0.116323)",
        "(0.311581, 1.396916, 0.110923)",
        "(0.311921, 1.398650, 0.105747)",
        "(0.312107, 1.400706, 0.100960)",
        "(0.312390, 1.403211, 0.096458)",
        "(0.312537, 1.404647, 0.094257)",
        "(0.312958, 1.407752, 0.089791)",
        "(0.313463, 1.411211, 0.085342)",
        "(0.313928, 1.415033, 0.081060)",
        "(0.314206, 1.419217, 0.077005)",
        "(0.314317, 1.421480, 0.075117)",
        "(0.314872, 1.426278, 0.071726)",
        "(0.315846, 1.431539, 0.068891)",
        "(0.316517, 1.437084, 0.066289)",
        "(0.316923, 1.442951, 0.064032)",
        "(0.316813, 1.446134, 0.063115)",
        "(0.315091, 1.452800, 0.061288)",
        "(0.312014, 1.459708, 0.059401)",
        "(0.311798, 1.466931, 0.058204)",
        "(0.312833, 1.474752, 0.057552)",
        "(0.313245, 1.478774, 0.057283)",
        "(0.313371, 1.487029, 0.056887)",
        "(0.313045, 1.495772, 0.056866)",
        "(0.313475, 1.503891, 0.057003)",
        "(0.314975, 1.511516, 0.057226)",
        "(0.316069, 1.515234, 0.057602)",
        "(0.317919, 1.522563, 0.058607)",
        "(0.319628, 1.529628, 0.060246)",
        "(0.320852, 1.536242, 0.062476)",
        "(0.321574, 1.542167, 0.065075)",
        "(0.322107, 1.544747, 0.066642)",
        "(0.323489, 1.549329, 0.070278)",
        "(0.324926, 1.553209, 0.074644)",
        "(0.325475, 1.555978, 0.079305)",
        "(0.325629, 1.557968, 0.084583)",
        "(0.325795, 1.558575, 0.087562)",
        "(0.327138, 1.559600, 0.094090)",
        "(0.327795, 1.559384, 0.100596)",
        "(0.327129, 1.558374, 0.106940)",
        "(0.326904, 1.556752, 0.113554)",
        "(0.327398, 1.555931, 0.117113)",
        "(0.329147, 1.554421, 0.124579)",
        "(0.330042, 1.552655, 0.131704)",
        "(0.329747, 1.550097, 0.138000)",
        "(0.328982, 1.547188, 0.144022)",
        "(0.329083, 1.545664, 0.147074)",
        "(0.330041, 1.542636, 0.153317)",
        "(0.330538, 1.539554, 0.159611)",
        "(0.329749, 1.536221, 0.165705)",
        "(0.328518, 1.532473, 0.171170)",
        "(0.328375, 1.530455, 0.173661)",
        "(0.328684, 1.526336, 0.178340)",
        "(0.328273, 1.522006, 0.182574)",
        "(0.327069, 1.517524, 0.186396)",
        "(0.325573, 1.512712, 0.189332)",
        "(0.325067, 1.510151, 0.190310)",
        "(0.324745, 1.504798, 0.191842)",
        "(0.324800, 1.499277, 0.193038)",
        "(0.324564, 1.493759, 0.193874)",
        "(0.323861, 1.488050, 0.194045)",
        "(0.323403, 1.485046, 0.193861)",
        "(0.322895, 1.478902, 0.193130)",
        "(0.323011, 1.472664, 0.192041)",
        "(0.322879, 1.466368, 0.190691)",
        "(0.322269, 1.459937, 0.189076)",
        "(0.321884, 1.456669, 0.188124)",
        "(0.321496, 1.450099, 0.185892)",
        "(0.321330, 1.443525, 0.183183)",
        "(0.321139, 1.437072, 0.180084)",
        "(0.321214, 1.431060, 0.176789)",
        "(0.321210, 1.428284, 0.175071)",
        "(0.320992, 1.423033, 0.171420)",
        "(0.320545, 1.418255, 0.167353)",
        "(0.320125, 1.413980, 0.162595)",
        "(0.319835, 1.410200, 0.157270)",
        "(0.319879, 1.408572, 0.154526)",
        "(0.319923, 1.405754, 0.149132)",
        "(0.319762, 1.403427, 0.143746)",
        "(0.319457, 1.401547, 0.138342)",
        "(0.319033, 1.400049, 0.132871)",
        "(0.318830, 1.399429, 0.130084)",
        "(0.318751, 1.398498, 0.124487)",
        "(0.318733, 1.398112, 0.119106)",
        "(0.318435, 1.398088, 0.113999)",
        "(0.317907, 1.398316, 0.109107)",
        "(0.317570, 1.398558, 0.106668)",
        "(0.316832, 1.399256, 0.101681)",
        "(0.316408, 1.400470, 0.096710)",
        "(0.316160, 1.402241, 0.091790)",
        "(0.315408, 1.404537, 0.086968)",
        "(0.314882, 1.406006, 0.084661)",
        "(0.313703, 1.409551, 0.080301)",
        "(0.312882, 1.414179, 0.076488)",
        "(0.312235, 1.419268, 0.072786)",
        "(0.311180, 1.424707, 0.069200)",
        "(0.310493, 1.427570, 0.067584)",
        "(0.309204, 1.433745, 0.064909)",
        "(0.307897, 1.440647, 0.062753)",
        "(0.306581, 1.448042, 0.060851)",
        "(0.305282, 1.455711, 0.059088)",
        "(0.304749, 1.459662, 0.058327)",
        "(0.304099, 1.467767, 0.057063)",
        "(0.303494, 1.476238, 0.056008)",
        "(0.303129, 1.485105, 0.055247)",
        "(0.302814, 1.494162, 0.054631)",
        "(0.302542, 1.498703, 0.054359)",
        "(0.302171, 1.507730, 0.054023)",
        "(0.302539, 1.516776, 0.054444)",
        "(0.302806, 1.525621, 0.055035)",
        "(0.302714, 1.534117, 0.055522)",
        "(0.302365, 1.538256, 0.055837)",
        "(0.302681, 1.546277, 0.056885)",
        "(0.303993, 1.554120, 0.058957)",
        "(0.305232, 1.561402, 0.061274)",
        "(0.306056, 1.568128, 0.063680)",
        "(0.306348, 1.571356, 0.065043)",
        "(0.307335, 1.577517, 0.068085)",
        "(0.309092, 1.583279, 0.072007)",
        "(0.310884, 1.588398, 0.076653)",
        "(0.312117, 1.592710, 0.081740)",
        "(0.312628, 1.594561, 0.084486)",
        "(0.313638, 1.597783, 0.090308)",
        "(0.314647, 1.600208, 0.096563)",
        "(0.315815, 1.601734, 0.103174)",
        "(0.317007, 1.602534, 0.110199)",
        "(0.317483, 1.602663, 0.113855)",
        "(0.318262, 1.602588, 0.121368)",
        "(0.319230, 1.601944, 0.129027)",
        "(0.320379, 1.600543, 0.136458)",
        "(0.321333, 1.598276, 0.143556)",
        "(0.321747, 1.596869, 0.147075)",
        "(0.322809, 1.593861, 0.154155)",
        "(0.324407, 1.590407, 0.161210)",
        "(0.325808, 1.586302, 0.167820)",
        "(0.326257, 1.581305, 0.173805)",
        "(0.326245, 1.578489, 0.176666)",
        "(0.326733, 1.572666, 0.182466)",
        "(0.327789, 1.566730, 0.188249)",
        "(0.328383, 1.560614, 0.193596)",
        "(0.328248, 1.554194, 0.198638)",
        "(0.327982, 1.550846, 0.201161)",
        "(0.327707, 1.544062, 0.206388)",
        "(0.328060, 1.537380, 0.211755)",
        "(0.329204, 1.530707, 0.216800)",
        "(0.329944, 1.523861, 0.221246)",
        "(0.329931, 1.520342, 0.223205)",
        "(0.329610, 1.513036, 0.226815)",
        "(0.329577, 1.505388, 0.229958)",
        "(0.329876, 1.497519, 0.232407)",
        "(0.330091, 1.489573, 0.233953)",
        "(0.330055, 1.485538, 0.234250)",
        "(0.329631, 1.477520, 0.234394)",
        "(0.329394, 1.469790, 0.233968)",
        "(0.329809, 1.462407, 0.233007)",
        "(0.330120, 1.455169, 0.231195)",
        "(0.329949, 1.451498, 0.229786)",
        "(0.329155, 1.444178, 0.226268)",
        "(0.328173, 1.437340, 0.222015)",
        "(0.327508, 1.431391, 0.217334)",
        "(0.327177, 1.426066, 0.212102)",
        "(0.326964, 1.423558, 0.209213)",
        "(0.326339, 1.418698, 0.203033)",
        "(0.325508, 1.414187, 0.196510)",
        "(0.324592, 1.410344, 0.190125)",
        "(0.323571, 1.407230, 0.184053)",
        "(0.323087, 1.405908, 0.181016)",
        "(0.322229, 1.403594, 0.174815)",
        "(0.321683, 1.401821, 0.168350)",
        "(0.321343, 1.400640, 0.161933)",
        "(0.321111, 1.400253, 0.155884)",
        "(0.320843, 1.400319, 0.152942)",
        "(0.320283, 1.400687, 0.146907)",
        "(0.319906, 1.401352, 0.140755)",
        "(0.319707, 1.402526, 0.134688)",
        "(0.319505, 1.404340, 0.128463)",
        "(0.319358, 1.405464, 0.125221)",
        "(0.319162, 1.408017, 0.118681)",
        "(0.319209, 1.411183, 0.112207)",
        "(0.318940, 1.414849, 0.105819)",
        "(0.317271, 1.418697, 0.099513)",
        "(0.316312, 1.420726, 0.096422)",
        "(0.314593, 1.425814, 0.091045)",
        "(0.314447, 1.431441, 0.087059)",
        "(0.314820, 1.437535, 0.082906)",
        "(0.312653, 1.441305, 0.076977)",
        "(0.312619, 1.443931, 0.075082)",
        "(0.313552, 1.449763, 0.071855)",
        "(0.315140, 1.455367, 0.068988)",
        "(0.315902, 1.461061, 0.066691)",
        "(0.316423, 1.467329, 0.064600)",
        "(0.316537, 1.470667, 0.063848)",
        "(0.316392, 1.477716, 0.062624)",
        "(0.316904, 1.484763, 0.061993)",
        "(0.318509, 1.491926, 0.062462)",
        "(0.320426, 1.499577, 0.064531)",
        "(0.321580, 1.503357, 0.066101)",
        "(0.323820, 1.510590, 0.069577)",
        "(0.325145, 1.515535, 0.072410)",
        "(0.326642, 1.520024, 0.076370)",
        "(0.328163, 1.523717, 0.081229)",
        "(0.328700, 1.525291, 0.083896)",
        "(0.329655, 1.528072, 0.089180)",
        "(0.330591, 1.529629, 0.094377)",
        "(0.330943, 1.530413, 0.099672)",
        "(0.331616, 1.531314, 0.105484)",
        "(0.332020, 1.531741, 0.108657)",
        "(0.332603, 1.532284, 0.114837)",
        "(0.333277, 1.532345, 0.120737)",
        "(0.333932, 1.531809, 0.126112)",
        "(0.335071, 1.530985, 0.131632)",
        "(0.335861, 1.530459, 0.134463)",
        "(0.336954, 1.529145, 0.140106)",
        "(0.337280, 1.527375, 0.145457)",
        "(0.337271, 1.525176, 0.150515)",
        "(0.337750, 1.522397, 0.155160)",
        "(0.338081, 1.520758, 0.157388)",
        "(0.338673, 1.517060, 0.161846)",
        "(0.339458, 1.512819, 0.166499)",
        "(0.340087, 1.508275, 0.171132)",
        "(0.340080, 1.503525, 0.175365)",
        "(0.339953, 1.501029, 0.177271)",
        "(0.339842, 1.495822, 0.180751)",
        "(0.339544, 1.490506, 0.183876)",
        "(0.338683, 1.485113, 0.186600)",
        "(0.337318, 1.479697, 0.188656)",
        "(0.336672, 1.476945, 0.189417)",
        "(0.336139, 1.471437, 0.190593)",
        "(0.336284, 1.466105, 0.191391)",
        "(0.336127, 1.460895, 0.191643)",
        "(0.335487, 1.455703, 0.191252)",
        "(0.335093, 1.453084, 0.190866)",
        "(0.334526, 1.447662, 0.189984)",
        "(0.334417, 1.442260, 0.189030)",
        "(0.334290, 1.436810, 0.187823)",
        "(0.334165, 1.431380, 0.186148)",
        "(0.334014, 1.428668, 0.185086)",
        "(0.333325, 1.423201, 0.182656)",
        "(0.332525, 1.417857, 0.180197)",
        "(0.331749, 1.412779, 0.177895)",
        "(0.330840, 1.408308, 0.175742)",
        "(0.330514, 1.406360, 0.174594)",
        "(0.329925, 1.402606, 0.171544)",
        "(0.329348, 1.399246, 0.167949)",
        "(0.328898, 1.396832, 0.164721)",
        "(0.328089, 1.395321, 0.161848)",
        "(0.327512, 1.394845, 0.160432)",
        "(0.326540, 1.394152, 0.157238)",
        "(0.326156, 1.393947, 0.153466)",
        "(0.325591, 1.394222, 0.149141)",
        "(0.324997, 1.394965, 0.144410)",
        "(0.324648, 1.395505, 0.141874)",
        "(0.323855, 1.396622, 0.136522)",
        "(0.323273, 1.397810, 0.130856)",
        "(0.322979, 1.399126, 0.125203)",
        "(0.322648, 1.400651, 0.119671)",
        "(0.322388, 1.401487, 0.116943)",
        "(0.321924, 1.403232, 0.111522)",
        "(0.321807, 1.405113, 0.106120)",
        "(0.321480, 1.407066, 0.100677)",
        "(0.320772, 1.409230, 0.095379)",
        "(0.320416, 1.410482, 0.092846)",
        "(0.319867, 1.413224, 0.087902)",
        "(0.319535, 1.416304, 0.083137)",
        "(0.319364, 1.419685, 0.078581)",
        "(0.318998, 1.423469, 0.074316)",
        "(0.318791, 1.425509, 0.072336)",
        "(0.318293, 1.429611, 0.068482)",
        "(0.318051, 1.433769, 0.064961)",
        "(0.317849, 1.438054, 0.061900)",
        "(0.317147, 1.442397, 0.059169)",
        "(0.316656, 1.444621, 0.057974)",
        "(0.315868, 1.449157, 0.055735)",
        "(0.315387, 1.453693, 0.053591)",
        "(0.315677, 1.458232, 0.051820)",
        "(0.315373, 1.462818, 0.050145)",
        "(0.314964, 1.465137, 0.049254)",
        "(0.313991, 1.470048, 0.047594)",
        "(0.313529, 1.475162, 0.046133)",
        "(0.314141, 1.480468, 0.044962)",
        "(0.314516, 1.485823, 0.043755)",
        "(0.314470, 1.488576, 0.043199)",
        "(0.314080, 1.494286, 0.042407)",
        "(0.313296, 1.500197, 0.041981)",
        "(0.313082, 1.506231, 0.042081)",
        "(0.312930, 1.512252, 0.042599)",
        "(0.312608, 1.515247, 0.043055)",
        "(0.311735, 1.521257, 0.044423)",
        "(0.310454, 1.527252, 0.046623)",
        "(0.309990, 1.533012, 0.049679)",
        "(0.309649, 1.538515, 0.053196)",
        "(0.309374, 1.541182, 0.055136)",
        "(0.309045, 1.546425, 0.059512)",
        "(0.309342, 1.551811, 0.064486)",
        "(0.310176, 1.557163, 0.069756)",
        "(0.310828, 1.562091, 0.074983)",
        "(0.311033, 1.564301, 0.077531)",
        "(0.311629, 1.568469, 0.082765)",
        "(0.312359, 1.572453, 0.088336)",
        "(0.312834, 1.575985, 0.094091)",
        "(0.313204, 1.578703, 0.099933)",
        "(0.313354, 1.579578, 0.102687)",
        "(0.313914, 1.580537, 0.107933)",
        "(0.314468, 1.580894, 0.113374)",
        "(0.315064, 1.580728, 0.119197)",
        "(0.315524, 1.579673, 0.124959)",
        "(0.315491, 1.578701, 0.127746)",
        "(0.315356, 1.576169, 0.133289)",
        "(0.315572, 1.573057, 0.138983)",
        "(0.315840, 1.569427, 0.144672)",
        "(0.315934, 1.565259, 0.150081)",
        "(0.315982, 1.562970, 0.152676)",
        "(0.316273, 1.558107, 0.157722)",
        "(0.316649, 1.552826, 0.162388)",
        "(0.316978, 1.547465, 0.166754)",
        "(0.316923, 1.542309, 0.171057)",
        "(0.316710, 1.539797, 0.173171)",
        "(0.316512, 1.534838, 0.177074)",
        "(0.316757, 1.529872, 0.180474)",
        "(0.317244, 1.525014, 0.183494)",
        "(0.317900, 1.520490, 0.186297)",
        "(0.318207, 1.518407, 0.187637)",
        "(0.318693, 1.514358, 0.190217)",
        "(0.319205, 1.510289, 0.192560)",
        "(0.320121, 1.506119, 0.194675)",
        "(0.321523, 1.501990, 0.196618)",
        "(0.322170, 1.499961, 0.197473)",
        "(0.322879, 1.496044, 0.199137)",
        "(0.323019, 1.492373, 0.200859)",
        "(0.323391, 1.488845, 0.202845)",
        "(0.324309, 1.485169, 0.204938)",
        "(0.324897, 1.483196, 0.205856)",
        "(0.325847, 1.479108, 0.207270)",
        "(0.326188, 1.474884, 0.208236)",
        "(0.326183, 1.470620, 0.209027)",
        "(0.326319, 1.466335, 0.209690)",
        "(0.326460, 1.464131, 0.209885)",
        "(0.326742, 1.459571, 0.209906)",
        "(0.327069, 1.454802, 0.209418)",
        "(0.327368, 1.449892, 0.208613)",
        "(0.327704, 1.444832, 0.207276)",
        "(0.327825, 1.442197, 0.206236)",
        "(0.327886, 1.436768, 0.203595)",
        "(0.327862, 1.431132, 0.200303)",
        "(0.327998, 1.425510, 0.196387)",
        "(0.327970, 1.419882, 0.191548)",
        "(0.327716, 1.416951, 0.188576)",
        "(0.326781, 1.410994, 0.181996)",
        "(0.325800, 1.405486, 0.174983)",
        "(0.324827, 1.400766, 0.167968)",
        "(0.323784, 1.396716, 0.160837)",
        "(0.323191, 1.394891, 0.157130)",
        "(0.321967, 1.391590, 0.149443)",
        "(0.321035, 1.389276, 0.141575)",
        "(0.320173, 1.388452, 0.134042)",
        "(0.319176, 1.388672, 0.126787)",
        "(0.318676, 1.388987, 0.123197)",
        "(0.318000, 1.390197, 0.116143)",
        "(0.317537, 1.392036, 0.109296)",
        "(0.316821, 1.394623, 0.102748)",
        "(0.315952, 1.398253, 0.096613)",
        "(0.315592, 1.400452, 0.093665)",
        "(0.315176, 1.405290, 0.087995)",
        "(0.315215, 1.410735, 0.082897)",
        "(0.315018, 1.416875, 0.078509)",
        "(0.314518, 1.423761, 0.074656)",
        "(0.314048, 1.427435, 0.072815)",
        "(0.313538, 1.435010, 0.069266)",
        "(0.314109, 1.443033, 0.066263)",
        "(0.314495, 1.451280, 0.063801)",
        "(0.314258, 1.459588, 0.061788)",
        "(0.313719, 1.463733, 0.060882)",
        "(0.313122, 1.471921, 0.059026)",
        "(0.313627, 1.480114, 0.057764)",
        "(0.314220, 1.488156, 0.056909)",
        "(0.314535, 1.495995, 0.056464)",
        "(0.314418, 1.499874, 0.056446)",
        "(0.313466, 1.507460, 0.056441)",
        "(0.313251, 1.514625, 0.056698)",
        "(0.313845, 1.521615, 0.057383)",
        "(0.314415, 1.528265, 0.058012)",
        "(0.314446, 1.531434, 0.058286)",
        "(0.313915, 1.537562, 0.058887)",
        "(0.313916, 1.543538, 0.060260)",
        "(0.314223, 1.549423, 0.062565)",
        "(0.314235, 1.555016, 0.065051)",
        "(0.314263, 1.557718, 0.066359)",
        "(0.314221, 1.562998, 0.068929)",
        "(0.313978, 1.567949, 0.071524)",
        "(0.314171, 1.572861, 0.074897)",
        "(0.314204, 1.577736, 0.078842)",
        "(0.314231, 1.580086, 0.080945)",
        "(0.314560, 1.584517, 0.085176)",
        "(0.315221, 1.588464, 0.089414)",
        "(0.315986, 1.591733, 0.093457)",
        "(0.316577, 1.594344, 0.097650)",
        "(0.316825, 1.595429, 0.099952)",
        "(0.317266, 1.597275, 0.105041)",
        "(0.317512, 1.598511, 0.110513)",
        "(0.317356, 1.598898, 0.115792)",
        "(0.317110, 1.598421, 0.120822)",
        "(0.317187, 1.597908, 0.123353)",
        "(0.317501, 1.596506, 0.128587)",
        "(0.317499, 1.594422, 0.133906)",
        "(0.316981, 1.591769, 0.139165)",
        "(0.316182, 1.588624, 0.144242)",
        "(0.315968, 1.586890, 0.146711)",
        "(0.315791, 1.583035, 0.151417)",
        "(0.315828, 1.578510, 0.155834)",
        "(0.315693, 1.573397, 0.160323)",
        "(0.315451, 1.567805, 0.165257)",
        "(0.315491, 1.564777, 0.167797)",
        "(0.315536, 1.558292, 0.172687)",
        "(0.315638, 1.551397, 0.177539)",
        "(0.315832, 1.544531, 0.182782)",
        "(0.315770, 1.537685, 0.188635)",
        "(0.315590, 1.534250, 0.191745)",
        "(0.315328, 1.527423, 0.197945)",
        "(0.315441, 1.520712, 0.204213)",
        "(0.315561, 1.514349, 0.210795)",
        "(0.316202, 1.508424, 0.217717)",
        "(0.316745, 1.505571, 0.221316)",
        "(0.318158, 1.499730, 0.228352)",
        "(0.319641, 1.493502, 0.234684)",
        "(0.320860, 1.486862, 0.239808)",
        "(0.322080, 1.480033, 0.243542)",
        "(0.322855, 1.476637, 0.244974)",
        "(0.324466, 1.469865, 0.247206)",
        "(0.325858, 1.462697, 0.248077)",
        "(0.327325, 1.454808, 0.247303)",
        "(0.329118, 1.446153, 0.244858)",
        "(0.330035, 1.441708, 0.243035)",
        "(0.331639, 1.433158, 0.239121)",
        "(0.332608, 1.425088, 0.235044)",
        "(0.333290, 1.417553, 0.230424)",
        "(0.333839, 1.410495, 0.224617)",
        "(0.334143, 1.407349, 0.221358)",
        "(0.334897, 1.401720, 0.214839)",
        "(0.335279, 1.397138, 0.208668)",
        "(0.335085, 1.393343, 0.202073)",
        "(0.334042, 1.389556, 0.194279)",
        "(0.333466, 1.387425, 0.189836)",
        "(0.333455, 1.383882, 0.180904)",
        "(0.333272, 1.381294, 0.172348)",
        "(0.333047, 1.379781, 0.163996)",
        "(0.332421, 1.378703, 0.155843)",
        "(0.331827, 1.378245, 0.151763)",
        "(0.330874, 1.377718, 0.143790)",
        "(0.330149, 1.378284, 0.136171)",
        "(0.329483, 1.379781, 0.128572)",
        "(0.328697, 1.381941, 0.120941)",
        "(0.328535, 1.383263, 0.117070)",
        "(0.328662, 1.386495, 0.109622)",
        "(0.328630, 1.390601, 0.102763)",
        "(0.328554, 1.395496, 0.096666)",
        "(0.328869, 1.400984, 0.091152)",
        "(0.329148, 1.403870, 0.088522)",
        "(0.330050, 1.409933, 0.083606)",
        "(0.330491, 1.416541, 0.079369)",
        "(0.330541, 1.423655, 0.075761)",
        "(0.330443, 1.431138, 0.072630)",
        "(0.330673, 1.434897, 0.071172)",
        "(0.331527, 1.442436, 0.068366)",
        "(0.331823, 1.450057, 0.065763)",
        "(0.331203, 1.457951, 0.063499)",
        "(0.330224, 1.466090, 0.061709)",
        "(0.329950, 1.470199, 0.061109)",
        "(0.329577, 1.478418, 0.060458)",
        "(0.329157, 1.486569, 0.060388)"
    ],
    "leftHandPositions": [
        "(0.300456, 1.469769, -0.113339)",
        "(0.299641, 1.471300, -0.113644)",
        "(0.298887, 1.473438, -0.114107)",
        "(0.298553, 1.474674, -0.114335)",
        "(0.297980, 1.477361, -0.114843)",
        "(0.297449, 1.480273, -0.115381)",
        "(0.297058, 1.483270, -0.115885)",
        "(0.296823, 1.486350, -0.116333)",
        "(0.296757, 1.487848, -0.116510)",
        "(0.296799, 1.490768, -0.116802)",
        "(0.297000, 1.493476, -0.116981)",
        "(0.297246, 1.495846, -0.116877)",
        "(0.297639, 1.497888, -0.116408)",
        "(0.297906, 1.498756, -0.116040)",
        "(0.298645, 1.500041, -0.115039)",
        "(0.299709, 1.500637, -0.113846)",
        "(0.300748, 1.500696, -0.112450)",
        "(0.301412, 1.500411, -0.110790)",
        "(0.301601, 1.500183, -0.109883)",
        "(0.301687, 1.499839, -0.108226)",
        "(0.301559, 1.500046, -0.106921)",
        "(0.301026, 1.500576, -0.105693)",
        "(0.299788, 1.501483, -0.104145)",
        "(0.299014, 1.502077, -0.103483)",
        "(0.297491, 1.503518, -0.102462)",
        "(0.295784, 1.505450, -0.101961)",
        "(0.293400, 1.507253, -0.101593)",
        "(0.290659, 1.508941, -0.101404)",
        "(0.289303, 1.509873, -0.101556)",
        "(0.287157, 1.512078, -0.102264)",
        "(0.285874, 1.514550, -0.103350)",
        "(0.285050, 1.516857, -0.104512)",
        "(0.284532, 1.518865, -0.105514)",
        "(0.284505, 1.519763, -0.105974)",
        "(0.284560, 1.521528, -0.106915)",
        "(0.284942, 1.523147, -0.108024)",
        "(0.285419, 1.524417, -0.109063)",
        "(0.285620, 1.525411, -0.109790)",
        "(0.285740, 1.525812, -0.110018)",
        "(0.286104, 1.526646, -0.110436)",
        "(0.286643, 1.527471, -0.110943)",
        "(0.287109, 1.528398, -0.111664)",
        "(0.287369, 1.529561, -0.112634)",
        "(0.287480, 1.530159, -0.113178)",
        "(0.287706, 1.531142, -0.114021)",
        "(0.287891, 1.532029, -0.114962)",
        "(0.288086, 1.533003, -0.116259)",
        "(0.288230, 1.533957, -0.117745)",
        "(0.288292, 1.534330, -0.118418)",
        "(0.288575, 1.534819, -0.119527)",
        "(0.289160, 1.534887, -0.120421)",
        "(0.289700, 1.534605, -0.121069)",
        "(0.289964, 1.534202, -0.121352)",
        "(0.290300, 1.533768, -0.121876)",
        "(0.290760, 1.533017, -0.122467)",
        "(0.291131, 1.532227, -0.123010)",
        "(0.291542, 1.531135, -0.123494)",
        "(0.291903, 1.530143, -0.123766)",
        "(0.292063, 1.529654, -0.123865)",
        "(0.292258, 1.528610, -0.123938)",
        "(0.292298, 1.527943, -0.124088)",
        "(0.292309, 1.527084, -0.124258)",
        "(0.292216, 1.526378, -0.124187)",
        "(0.292107, 1.526051, -0.124072)",
        "(0.291811, 1.525546, -0.123585)",
        "(0.291569, 1.525401, -0.123157)",
        "(0.291257, 1.525320, -0.122362)",
        "(0.290868, 1.525333, -0.121242)",
        "(0.290629, 1.525367, -0.120552)",
        "(0.290264, 1.525497, -0.118861)",
        "(0.289793, 1.526048, -0.116896)",
        "(0.289570, 1.527126, -0.114361)",
        "(0.289774, 1.528664, -0.111318)",
        "(0.289929, 1.529615, -0.109764)",
        "(0.290423, 1.532069, -0.106767)",
        "(0.291098, 1.535346, -0.103967)",
        "(0.291668, 1.539217, -0.101306)",
        "(0.291958, 1.543297, -0.098585)",
        "(0.292061, 1.545459, -0.097196)",
        "(0.292342, 1.550044, -0.094595)",
        "(0.292413, 1.555270, -0.092759)",
        "(0.292659, 1.561267, -0.091885)",
        "(0.292936, 1.567529, -0.091477)",
        "(0.293054, 1.570623, -0.091371)",
        "(0.293135, 1.576621, -0.091405)",
        "(0.293399, 1.582617, -0.092050)",
        "(0.293886, 1.588561, -0.093478)",
        "(0.293683, 1.593757, -0.095066)",
        "(0.293474, 1.595963, -0.095638)",
        "(0.293026, 1.599304, -0.096146)",
        "(0.292580, 1.602112, -0.096381)",
        "(0.292267, 1.604896, -0.097146)",
        "(0.292229, 1.607618, -0.098623)",
        "(0.292084, 1.609033, -0.099835)",
        "(0.291316, 1.611928, -0.102882)",
        "(0.290337, 1.615102, -0.106571)",
        "(0.289505, 1.618201, -0.110367)",
        "(0.288427, 1.621040, -0.114173)",
        "(0.287813, 1.622469, -0.116358)",
        "(0.286942, 1.625429, -0.121501)",
        "(0.286462, 1.628343, -0.127373)",
        "(0.286139, 1.630653, -0.133821)",
        "(0.285974, 1.631421, -0.137211)",
        "(0.285527, 1.632328, -0.144148)",
        "(0.284950, 1.632116, -0.150958)",
        "(0.284356, 1.630590, -0.157858)",
        "(0.283737, 1.628109, -0.165221)",
        "(0.282664, 1.624851, -0.173024)",
        "(0.281919, 1.622760, -0.176881)",
        "(0.280461, 1.617670, -0.184269)",
        "(0.279638, 1.610960, -0.190780)",
        "(0.278993, 1.603434, -0.196276)",
        "(0.278567, 1.595279, -0.200611)",
        "(0.278537, 1.591120, -0.202475)",
        "(0.278704, 1.582849, -0.205838)",
        "(0.279248, 1.574440, -0.208301)",
        "(0.279792, 1.566098, -0.210237)",
        "(0.280537, 1.557996, -0.211739)",
        "(0.280935, 1.554056, -0.212338)",
        "(0.281720, 1.546276, -0.213242)",
        "(0.282423, 1.538865, -0.213620)",
        "(0.282932, 1.532123, -0.213807)",
        "(0.283714, 1.526095, -0.214204)",
        "(0.284211, 1.523302, -0.214469)",
        "(0.284952, 1.517630, -0.214672)",
        "(0.285147, 1.511921, -0.213863)",
        "(0.285006, 1.506347, -0.212670)",
        "(0.284924, 1.501230, -0.211538)",
        "(0.284852, 1.498897, -0.210982)",
        "(0.284463, 1.494323, -0.209573)",
        "(0.283819, 1.489569, -0.207576)",
        "(0.283410, 1.484828, -0.204942)",
        "(0.283271, 1.480381, -0.201660)",
        "(0.283273, 1.478362, -0.199560)",
        "(0.283108, 1.474538, -0.195139)",
        "(0.282632, 1.471091, -0.190310)",
        "(0.282239, 1.468198, -0.185444)",
        "(0.281933, 1.465920, -0.180436)",
        "(0.281725, 1.464970, -0.177855)",
        "(0.281297, 1.463569, -0.172562)",
        "(0.280870, 1.462775, -0.166970)",
        "(0.280504, 1.462496, -0.161336)",
        "(0.280308, 1.462995, -0.155974)",
        "(0.280261, 1.463453, -0.153411)",
        "(0.280291, 1.464938, -0.148598)",
        "(0.280395, 1.466852, -0.143945)",
        "(0.280519, 1.469023, -0.139350)",
        "(0.280705, 1.471634, -0.134946)",
        "(0.280803, 1.473101, -0.132875)",
        "(0.280911, 1.476205, -0.128874)",
        "(0.280983, 1.479637, -0.125009)",
        "(0.281030, 1.483244, -0.121135)",
        "(0.281145, 1.487119, -0.117361)",
        "(0.281176, 1.489219, -0.115602)",
        "(0.281163, 1.493680, -0.112298)",
        "(0.281053, 1.498419, -0.109184)",
        "(0.280815, 1.503296, -0.106120)",
        "(0.280578, 1.508335, -0.103167)",
        "(0.280444, 1.510910, -0.101747)",
        "(0.280356, 1.516224, -0.099053)",
        "(0.280658, 1.521912, -0.096669)",
        "(0.280976, 1.527694, -0.094270)",
        "(0.281055, 1.533556, -0.091836)",
        "(0.281087, 1.536502, -0.090652)",
        "(0.281450, 1.542645, -0.088607)",
        "(0.281618, 1.548875, -0.086800)",
        "(0.281531, 1.555191, -0.085067)",
        "(0.281542, 1.558441, -0.084270)",
        "(0.281681, 1.565106, -0.082776)",
        "(0.281911, 1.571815, -0.081524)",
        "(0.282146, 1.578586, -0.080805)",
        "(0.282566, 1.585297, -0.080601)",
        "(0.282965, 1.591405, -0.080355)",
        "(0.283154, 1.594279, -0.080204)",
        "(0.283581, 1.599789, -0.080078)",
        "(0.284085, 1.605012, -0.080206)",
        "(0.284250, 1.609800, -0.080501)",
        "(0.284427, 1.613964, -0.080884)",
        "(0.284696, 1.615805, -0.081090)",
        "(0.285439, 1.618764, -0.081258)",
        "(0.286437, 1.620332, -0.081074)",
        "(0.287506, 1.620969, -0.080678)",
        "(0.288180, 1.621354, -0.080599)",
        "(0.288400, 1.621432, -0.080897)",
        "(0.288698, 1.621480, -0.081726)",
        "(0.288922, 1.621374, -0.083295)",
        "(0.288742, 1.620871, -0.085104)",
        "(0.288107, 1.620330, -0.087576)",
        "(0.287635, 1.620140, -0.089250)",
        "(0.286702, 1.619861, -0.093311)",
        "(0.285893, 1.619518, -0.098344)",
        "(0.284888, 1.618952, -0.103907)",
        "(0.283936, 1.618316, -0.110340)",
        "(0.283595, 1.618076, -0.113798)",
        "(0.283123, 1.617658, -0.121348)",
        "(0.282708, 1.616996, -0.129572)",
        "(0.282399, 1.616167, -0.137386)",
        "(0.282336, 1.615001, -0.145203)",
        "(0.282406, 1.614268, -0.149035)",
        "(0.282652, 1.612458, -0.156487)",
        "(0.282633, 1.610167, -0.163392)",
        "(0.282580, 1.607384, -0.169644)",
        "(0.282978, 1.604385, -0.175415)",
        "(0.283267, 1.602797, -0.177979)",
        "(0.283610, 1.599326, -0.182612)",
        "(0.284110, 1.595654, -0.186590)",
        "(0.284806, 1.591653, -0.189921)",
        "(0.285459, 1.587311, -0.192794)",
        "(0.285769, 1.585059, -0.194032)",
        "(0.286551, 1.580573, -0.196239)",
        "(0.287525, 1.575969, -0.198026)",
        "(0.288504, 1.570872, -0.199271)",
        "(0.289615, 1.565190, -0.200029)",
        "(0.290299, 1.562293, -0.200212)",
        "(0.291553, 1.556231, -0.199877)",
        "(0.292409, 1.549763, -0.198853)",
        "(0.293527, 1.542703, -0.197368)",
        "(0.294865, 1.535117, -0.194973)",
        "(0.295415, 1.531111, -0.193076)",
        "(0.296050, 1.523185, -0.189031)",
        "(0.296213, 1.515535, -0.184530)",
        "(0.296009, 1.508610, -0.179675)",
        "(0.295242, 1.502505, -0.174427)",
        "(0.294693, 1.499761, -0.171661)",
        "(0.293762, 1.494969, -0.166128)",
        "(0.293215, 1.491124, -0.160647)",
        "(0.292643, 1.488032, -0.155066)",
        "(0.292027, 1.485582, -0.149408)",
        "(0.291770, 1.484554, -0.146672)",
        "(0.291333, 1.483256, -0.141429)",
        "(0.291027, 1.482384, -0.136301)",
        "(0.290715, 1.481951, -0.131206)",
        "(0.290318, 1.481669, -0.126034)",
        "(0.290087, 1.481617, -0.123504)",
        "(0.289725, 1.482066, -0.118811)",
        "(0.289768, 1.483371, -0.114842)",
        "(0.289812, 1.484772, -0.110955)",
        "(0.289804, 1.485605, -0.109075)",
        "(0.289800, 1.487450, -0.105311)",
        "(0.289936, 1.489700, -0.101836)",
        "(0.290005, 1.492361, -0.098665)",
        "(0.290027, 1.495373, -0.095759)",
        "(0.289992, 1.498651, -0.092967)",
        "(0.289898, 1.500384, -0.091604)",
        "(0.289572, 1.504148, -0.088996)",
        "(0.289096, 1.508242, -0.086395)",
        "(0.288227, 1.512665, -0.083853)",
        "(0.287308, 1.517429, -0.081426)",
        "(0.286970, 1.520011, -0.080257)",
        "(0.286214, 1.525619, -0.078070)",
        "(0.285009, 1.531465, -0.075950)",
        "(0.283849, 1.537780, -0.074215)",
        "(0.282833, 1.544579, -0.072981)",
        "(0.282350, 1.548110, -0.072468)",
        "(0.281573, 1.555244, -0.071467)",
        "(0.280892, 1.562593, -0.070613)",
        "(0.280244, 1.570007, -0.069971)",
        "(0.279937, 1.577470, -0.069567)",
        "(0.279993, 1.581252, -0.069455)",
        "(0.280122, 1.588685, -0.069250)",
        "(0.279832, 1.595896, -0.069275)",
        "(0.279507, 1.602856, -0.069707)",
        "(0.279751, 1.609423, -0.070447)",
        "(0.280099, 1.612587, -0.070938)",
        "(0.280741, 1.618710, -0.072073)",
        "(0.281020, 1.624644, -0.073382)",
        "(0.281331, 1.630141, -0.075177)",
        "(0.281879, 1.635240, -0.077122)",
        "(0.282288, 1.637539, -0.078237)",
        "(0.283177, 1.641950, -0.080692)",
        "(0.284039, 1.646078, -0.083468)",
        "(0.284794, 1.649669, -0.086785)",
        "(0.285740, 1.652680, -0.090466)",
        "(0.286259, 1.653957, -0.092530)",
        "(0.287156, 1.656070, -0.097051)",
        "(0.287835, 1.657616, -0.102132)",
        "(0.288247, 1.658680, -0.107836)",
        "(0.288554, 1.659337, -0.114058)",
        "(0.288687, 1.659398, -0.117412)",
        "(0.288898, 1.658928, -0.124254)",
        "(0.288896, 1.657635, -0.131366)",
        "(0.288685, 1.655863, -0.138604)",
        "(0.288391, 1.653512, -0.145717)",
        "(0.288358, 1.652126, -0.149108)",
        "(0.288807, 1.648714, -0.155419)",
        "(0.289919, 1.644171, -0.161101)",
        "(0.291115, 1.639256, -0.166423)",
        "(0.291895, 1.633663, -0.171088)",
        "(0.292020, 1.630653, -0.173263)",
        "(0.292373, 1.624280, -0.177294)",
        "(0.293295, 1.617679, -0.181074)",
        "(0.294370, 1.611077, -0.184658)",
        "(0.294768, 1.604347, -0.188290)",
        "(0.294891, 1.600920, -0.190144)",
        "(0.295295, 1.594204, -0.193969)",
        "(0.295661, 1.587981, -0.197696)",
        "(0.295955, 1.582069, -0.201226)",
        "(0.296272, 1.576152, -0.204348)",
        "(0.296471, 1.573194, -0.205796)",
        "(0.296926, 1.567551, -0.207859)",
        "(0.297109, 1.561975, -0.209673)",
        "(0.297134, 1.556737, -0.211426)",
        "(0.297291, 1.551626, -0.213147)",
        "(0.297326, 1.549071, -0.213835)",
        "(0.297144, 1.544003, -0.214229)",
        "(0.296780, 1.538825, -0.214009)",
        "(0.296379, 1.533505, -0.213659)",
        "(0.296227, 1.530873, -0.213499)",
        "(0.296045, 1.525768, -0.212991)",
        "(0.295817, 1.520505, -0.212010)",
        "(0.295604, 1.514829, -0.210364)",
        "(0.295619, 1.508993, -0.208113)",
        "(0.295859, 1.503224, -0.205412)",
        "(0.296015, 1.500384, -0.203845)",
        "(0.296004, 1.494774, -0.200120)",
        "(0.295160, 1.489381, -0.195820)",
        "(0.294393, 1.483896, -0.191072)",
        "(0.293994, 1.479462, -0.186352)",
        "(0.293941, 1.477467, -0.183617)",
        "(0.293727, 1.473679, -0.177773)",
        "(0.293290, 1.470532, -0.171692)",
        "(0.292835, 1.468166, -0.165712)",
        "(0.292618, 1.466570, -0.159714)",
        "(0.292522, 1.465918, -0.156631)",
        "(0.292440, 1.465009, -0.150379)",
        "(0.292486, 1.464577, -0.144157)",
        "(0.292640, 1.464664, -0.138035)",
        "(0.292900, 1.465131, -0.132032)",
        "(0.292849, 1.465475, -0.129123)",
        "(0.292518, 1.466395, -0.123451)",
        "(0.292469, 1.467797, -0.118071)",
        "(0.292688, 1.469600, -0.112857)",
        "(0.293050, 1.471895, -0.107861)",
        "(0.293222, 1.473121, -0.105632)",
        "(0.293490, 1.475947, -0.101496)",
        "(0.293499, 1.478902, -0.097510)",
        "(0.293270, 1.482261, -0.093816)",
        "(0.293112, 1.486250, -0.090604)",
        "(0.293063, 1.488375, -0.089139)",
        "(0.293070, 1.493034, -0.086522)",
        "(0.293142, 1.498077, -0.084121)",
        "(0.293066, 1.503313, -0.081801)",
        "(0.292895, 1.508817, -0.079551)",
        "(0.292867, 1.511689, -0.078505)",
        "(0.292880, 1.517618, -0.076683)",
        "(0.293050, 1.523778, -0.075207)",
        "(0.293295, 1.530207, -0.073993)",
        "(0.293500, 1.536856, -0.073081)",
        "(0.293605, 1.540222, -0.072732)",
        "(0.294038, 1.547189, -0.072516)",
        "(0.294585, 1.554287, -0.072776)",
        "(0.294861, 1.561218, -0.073238)",
        "(0.294958, 1.567920, -0.073978)",
        "(0.295043, 1.571160, -0.074472)",
        "(0.295626, 1.577431, -0.075883)",
        "(0.296546, 1.583398, -0.077865)",
        "(0.296987, 1.589106, -0.080381)",
        "(0.296949, 1.594495, -0.083435)",
        "(0.296963, 1.597081, -0.085201)",
        "(0.297347, 1.602013, -0.089060)",
        "(0.297872, 1.606510, -0.093281)",
        "(0.298123, 1.610398, -0.097724)",
        "(0.298073, 1.613919, -0.102430)",
        "(0.298044, 1.615483, -0.104861)",
        "(0.298038, 1.618341, -0.109878)",
        "(0.298125, 1.620410, -0.114964)",
        "(0.298102, 1.621808, -0.120103)",
        "(0.298225, 1.622938, -0.125656)",
        "(0.298369, 1.623394, -0.128560)",
        "(0.298715, 1.623743, -0.134564)",
        "(0.298897, 1.623437, -0.140563)",
        "(0.298664, 1.622380, -0.146426)",
        "(0.298414, 1.621091, -0.152424)",
        "(0.298419, 1.620330, -0.155544)",
        "(0.298662, 1.618605, -0.161647)",
        "(0.298943, 1.616223, -0.167313)",
        "(0.299173, 1.613135, -0.172508)",
        "(0.299328, 1.611302, -0.174870)",
        "(0.299785, 1.607472, -0.179314)",
        "(0.300032, 1.603387, -0.183430)",
        "(0.300152, 1.598935, -0.187179)",
        "(0.300456, 1.594252, -0.190358)",
        "(0.300846, 1.589356, -0.192842)",
        "(0.301108, 1.586867, -0.193927)",
        "(0.301729, 1.581880, -0.195622)",
        "(0.302138, 1.576788, -0.196810)",
        "(0.302207, 1.571697, -0.197387)",
        "(0.302016, 1.566605, -0.197572)",
        "(0.302005, 1.564079, -0.197533)",
        "(0.302172, 1.559182, -0.197179)",
        "(0.302302, 1.554503, -0.196407)",
        "(0.302162, 1.550099, -0.195330)",
        "(0.301958, 1.545919, -0.194214)",
        "(0.301883, 1.543918, -0.193684)",
        "(0.301846, 1.540071, -0.192547)",
        "(0.301724, 1.536508, -0.191368)",
        "(0.301726, 1.533214, -0.190300)",
        "(0.302014, 1.530060, -0.189210)",
        "(0.302190, 1.528436, -0.188541)",
        "(0.302473, 1.525136, -0.186956)",
        "(0.302774, 1.521963, -0.185431)",
        "(0.303255, 1.519085, -0.184039)",
        "(0.303475, 1.516214, -0.182462)",
        "(0.303524, 1.514729, -0.181589)",
        "(0.303554, 1.511777, -0.179629)",
        "(0.303663, 1.508819, -0.177258)",
        "(0.304033, 1.505827, -0.174259)",
        "(0.304271, 1.502862, -0.170542)",
        "(0.304319, 1.501414, -0.168652)",
        "(0.304256, 1.498657, -0.164330)",
        "(0.304244, 1.496252, -0.159895)",
        "(0.304279, 1.494307, -0.155092)",
        "(0.304285, 1.492718, -0.149841)",
        "(0.304323, 1.492098, -0.147077)",
        "(0.304525, 1.491296, -0.141484)",
        "(0.304599, 1.491192, -0.135936)",
        "(0.304716, 1.491955, -0.130562)",
        "(0.305054, 1.493585, -0.125386)",
        "(0.305263, 1.494610, -0.122908)",
        "(0.305689, 1.497117, -0.118053)",
        "(0.306107, 1.500176, -0.113355)",
        "(0.306574, 1.503859, -0.108912)",
        "(0.307155, 1.508050, -0.104842)",
        "(0.307557, 1.510298, -0.102942)",
        "(0.308361, 1.515080, -0.099381)",
        "(0.308919, 1.519993, -0.096032)",
        "(0.309152, 1.525050, -0.093080)",
        "(0.309194, 1.530164, -0.090314)",
        "(0.309272, 1.532746, -0.089014)",
        "(0.309733, 1.538051, -0.086617)",
        "(0.310129, 1.543522, -0.084539)",
        "(0.310323, 1.549237, -0.082687)",
        "(0.310587, 1.555115, -0.080974)",
        "(0.310814, 1.558162, -0.080231)",
        "(0.311595, 1.564516, -0.079084)",
        "(0.312253, 1.571025, -0.078299)",
        "(0.312644, 1.577728, -0.078033)",
        "(0.312734, 1.584411, -0.077899)",
        "(0.312846, 1.587684, -0.077943)",
        "(0.313526, 1.594035, -0.078478)",
        "(0.313970, 1.600101, -0.079655)",
        "(0.313455, 1.605678, -0.081419)",
        "(0.312135, 1.610586, -0.083469)",
        "(0.311411, 1.612811, -0.084647)",
        "(0.310569, 1.616569, -0.087696)",
        "(0.310006, 1.619814, -0.091137)",
        "(0.309052, 1.622475, -0.094992)",
        "(0.308416, 1.623630, -0.097057)",
        "(0.307234, 1.625514, -0.101390)",
        "(0.306434, 1.627066, -0.106142)",
        "(0.305961, 1.628254, -0.111293)",
        "(0.305672, 1.629064, -0.116625)",
        "(0.305489, 1.629258, -0.119283)",
        "(0.305183, 1.629353, -0.124519)",
        "(0.304972, 1.629073, -0.129737)",
        "(0.304986, 1.628480, -0.134919)",
        "(0.304727, 1.627536, -0.140036)",
        "(0.304316, 1.626348, -0.145015)",
        "(0.304159, 1.625717, -0.147459)",
        "(0.303921, 1.624174, -0.152126)",
        "(0.303653, 1.622434, -0.156555)",
        "(0.303322, 1.620646, -0.160929)",
        "(0.303115, 1.618974, -0.165358)",
        "(0.302991, 1.618118, -0.167494)",
        "(0.302679, 1.616312, -0.171428)",
        "(0.302817, 1.614503, -0.175098)",
        "(0.303313, 1.612534, -0.178629)",
        "(0.303706, 1.610362, -0.182075)",
        "(0.303778, 1.609171, -0.183865)",
        "(0.304021, 1.606925, -0.187146)",
        "(0.304417, 1.604455, -0.190509)",
        "(0.305018, 1.601338, -0.193966)",
        "(0.305559, 1.597962, -0.197507)",
        "(0.305769, 1.596094, -0.199317)",
        "(0.305951, 1.591917, -0.203023)",
        "(0.306200, 1.587086, -0.206808)",
        "(0.306821, 1.581482, -0.210545)",
        "(0.307198, 1.575182, -0.213775)",
        "(0.307157, 1.571574, -0.214997)",
        "(0.306847, 1.563745, -0.216961)",
        "(0.306616, 1.555170, -0.218515)",
        "(0.306673, 1.546354, -0.219347)",
        "(0.306457, 1.536912, -0.218759)",
        "(0.306126, 1.531879, -0.217875)",
        "(0.305360, 1.521627, -0.215658)",
        "(0.305075, 1.511584, -0.213347)",
        "(0.304835, 1.502265, -0.210922)",
        "(0.303266, 1.493251, -0.207752)",
        "(0.302010, 1.488653, -0.205821)",
        "(0.299280, 1.479656, -0.201102)",
        "(0.297573, 1.471631, -0.195817)",
        "(0.296667, 1.464775, -0.189990)",
        "(0.295075, 1.458536, -0.183755)",
        "(0.294031, 1.455660, -0.180513)",
        "(0.291909, 1.450840, -0.173751)",
        "(0.290460, 1.447218, -0.166756)",
        "(0.289836, 1.444494, -0.159555)",
        "(0.289326, 1.442671, -0.152599)",
        "(0.288876, 1.442034, -0.149214)",
        "(0.287752, 1.441296, -0.142455)",
        "(0.286706, 1.441321, -0.135762)",
        "(0.286340, 1.442079, -0.129227)",
        "(0.286271, 1.442736, -0.126023)",
        "(0.286090, 1.444311, -0.119697)",
        "(0.285765, 1.446467, -0.113535)",
        "(0.285389, 1.448971, -0.107764)",
        "(0.285216, 1.451798, -0.102367)",
        "(0.285145, 1.455107, -0.097338)",
        "(0.285210, 1.456977, -0.094948)",
        "(0.285414, 1.461207, -0.090555)",
        "(0.285506, 1.465595, -0.086256)",
        "(0.285728, 1.470271, -0.082260)",
        "(0.286067, 1.475343, -0.078735)",
        "(0.286113, 1.478021, -0.077076)",
        "(0.286144, 1.483332, -0.073795)",
        "(0.286087, 1.488994, -0.070968)",
        "(0.286173, 1.495012, -0.068488)",
        "(0.286274, 1.498115, -0.067301)",
        "(0.286272, 1.504390, -0.064934)",
        "(0.285874, 1.510889, -0.062651)",
        "(0.285913, 1.517932, -0.060822)",
        "(0.286379, 1.525354, -0.059345)",
        "(0.286517, 1.532853, -0.057844)",
        "(0.286378, 1.536607, -0.057088)",
        "(0.286356, 1.544465, -0.055913)",
        "(0.287026, 1.552591, -0.055021)",
        "(0.287774, 1.560679, -0.054149)",
        "(0.288386, 1.568742, -0.053539)",
        "(0.288573, 1.572739, -0.053331)",
        "(0.289097, 1.580698, -0.053312)",
        "(0.289977, 1.588535, -0.053867)",
        "(0.290795, 1.595966, -0.054626)",
        "(0.291054, 1.602913, -0.055534)",
        "(0.291076, 1.606318, -0.056101)",
        "(0.291462, 1.612859, -0.057943)",
        "(0.292141, 1.619115, -0.060359)",
        "(0.292300, 1.624812, -0.063110)",
        "(0.291948, 1.630076, -0.066038)",
        "(0.291777, 1.632420, -0.067748)",
        "(0.291853, 1.636946, -0.071430)",
        "(0.292333, 1.641054, -0.075745)",
        "(0.292409, 1.644513, -0.080489)",
        "(0.292138, 1.647314, -0.085409)",
        "(0.291976, 1.648494, -0.088006)",
        "(0.291736, 1.650102, -0.093529)",
        "(0.291594, 1.651196, -0.099376)",
        "(0.291336, 1.651628, -0.105814)",
        "(0.291091, 1.651349, -0.112480)",
        "(0.291000, 1.650894, -0.115860)",
        "(0.290719, 1.648992, -0.122721)",
        "(0.290125, 1.645895, -0.129541)",
        "(0.289731, 1.642328, -0.136633)",
        "(0.289122, 1.638216, -0.144016)",
        "(0.288655, 1.635884, -0.147704)",
        "(0.288044, 1.630651, -0.154721)",
        "(0.287291, 1.624604, -0.161012)",
        "(0.286605, 1.617774, -0.166769)",
        "(0.286650, 1.610547, -0.172425)",
        "(0.286586, 1.606884, -0.175184)",
        "(0.286476, 1.598778, -0.179858)",
        "(0.286687, 1.590253, -0.184025)",
        "(0.287719, 1.581159, -0.187606)",
        "(0.288890, 1.571537, -0.190966)",
        "(0.289456, 1.566595, -0.192618)",
        "(0.290681, 1.556323, -0.195900)",
        "(0.292071, 1.545296, -0.198947)",
        "(0.293293, 1.534089, -0.201304)",
        "(0.293975, 1.522318, -0.202319)",
        "(0.294273, 1.516333, -0.202639)",
        "(0.295010, 1.504217, -0.203008)",
        "(0.295897, 1.492548, -0.202951)",
        "(0.296292, 1.481787, -0.201449)",
        "(0.295805, 1.471326, -0.199044)",
        "(0.295523, 1.466316, -0.197493)",
        "(0.295499, 1.456695, -0.194119)",
        "(0.296087, 1.448039, -0.189982)",
        "(0.296654, 1.440220, -0.185128)",
        "(0.297006, 1.433390, -0.179884)",
        "(0.297149, 1.430286, -0.177190)",
        "(0.297451, 1.424652, -0.171563)",
        "(0.297760, 1.419569, -0.165666)",
        "(0.298098, 1.415019, -0.159487)",
        "(0.297952, 1.411112, -0.152848)",
        "(0.297660, 1.409458, -0.149303)",
        "(0.297034, 1.406849, -0.142182)",
        "(0.296993, 1.405551, -0.135344)",
        "(0.296988, 1.405214, -0.128407)",
        "(0.296759, 1.405271, -0.124816)",
        "(0.296151, 1.406203, -0.117530)",
        "(0.295705, 1.408095, -0.110462)",
        "(0.295861, 1.410698, -0.103527)",
        "(0.295981, 1.414175, -0.096728)",
        "(0.295685, 1.418568, -0.090206)",
        "(0.295527, 1.421005, -0.087155)",
        "(0.295237, 1.426309, -0.081583)",
        "(0.294820, 1.432070, -0.076442)",
        "(0.294580, 1.438518, -0.071702)",
        "(0.294589, 1.445348, -0.067185)",
        "(0.294679, 1.448910, -0.065112)",
        "(0.294920, 1.456333, -0.061524)",
        "(0.294626, 1.463936, -0.058446)",
        "(0.293999, 1.471523, -0.055697)",
        "(0.293810, 1.479127, -0.053395)",
        "(0.294075, 1.482997, -0.052686)",
        "(0.294305, 1.490753, -0.051751)",
        "(0.293731, 1.498400, -0.051144)",
        "(0.291916, 1.505500, -0.050749)",
        "(0.290361, 1.512969, -0.051072)",
        "(0.290232, 1.516846, -0.051571)",
        "(0.290864, 1.524769, -0.053141)",
        "(0.291045, 1.532418, -0.054823)",
        "(0.290327, 1.539709, -0.056685)",
        "(0.289381, 1.546725, -0.059021)",
        "(0.289171, 1.550095, -0.060461)",
        "(0.289194, 1.556431, -0.063822)",
        "(0.288881, 1.562174, -0.067188)",
        "(0.287785, 1.567406, -0.071338)",
        "(0.287149, 1.569926, -0.073591)",
        "(0.285998, 1.574478, -0.078536)",
        "(0.285328, 1.578457, -0.083927)",
        "(0.284573, 1.582074, -0.089748)",
        "(0.283615, 1.585454, -0.096209)",
        "(0.283053, 1.588249, -0.102958)",
        "(0.282974, 1.589374, -0.106508)",
        "(0.283045, 1.591153, -0.113909)",
        "(0.282928, 1.592582, -0.121910)",
        "(0.282539, 1.593662, -0.130401)",
        "(0.282269, 1.594371, -0.139198)",
        "(0.282268, 1.594536, -0.143502)",
        "(0.282491, 1.594381, -0.151958)",
        "(0.282417, 1.593864, -0.160417)",
        "(0.282160, 1.593101, -0.168977)",
        "(0.282521, 1.592056, -0.177472)",
        "(0.282813, 1.591408, -0.181625)",
        "(0.283081, 1.589597, -0.189539)",
        "(0.283279, 1.587216, -0.196952)",
        "(0.283850, 1.584517, -0.204238)",
        "(0.284767, 1.581398, -0.211585)",
        "(0.285180, 1.579600, -0.215149)",
        "(0.285842, 1.575713, -0.221998)",
        "(0.286300, 1.571435, -0.228576)",
        "(0.287140, 1.566761, -0.234799)",
        "(0.288252, 1.561344, -0.240317)",
        "(0.288714, 1.558370, -0.242785)",
        "(0.289308, 1.552045, -0.247067)",
        "(0.289953, 1.545816, -0.251176)",
        "(0.291135, 1.539731, -0.254945)",
        "(0.291817, 1.536563, -0.256739)",
        "(0.293112, 1.529914, -0.259991)",
        "(0.294467, 1.522969, -0.262618)",
        "(0.295844, 1.516049, -0.265357)",
        "(0.297878, 1.509326, -0.267796)",
        "(0.299936, 1.502539, -0.270134)",
        "(0.300816, 1.498989, -0.271122)",
        "(0.302671, 1.491575, -0.272529)",
        "(0.305040, 1.483933, -0.273599)",
        "(0.307302, 1.476060, -0.274461)",
        "(0.309545, 1.467898, -0.275012)",
        "(0.310659, 1.463723, -0.274983)",
        "(0.312718, 1.454997, -0.274011)",
        "(0.314261, 1.445854, -0.271915)",
        "(0.315116, 1.436378, -0.268305)",
        "(0.315450, 1.431785, -0.266149)",
        "(0.316543, 1.423315, -0.261981)",
        "(0.317957, 1.415726, -0.257271)",
        "(0.318929, 1.408312, -0.251376)",
        "(0.319445, 1.400828, -0.244401)",
        "(0.320148, 1.393908, -0.236256)",
        "(0.320639, 1.390662, -0.232186)",
        "(0.321787, 1.384917, -0.223279)",
        "(0.322615, 1.379725, -0.213814)",
        "(0.322599, 1.375807, -0.203528)",
        "(0.322930, 1.372921, -0.192966)",
        "(0.323141, 1.372060, -0.187520)",
        "(0.323240, 1.371361, -0.176614)",
        "(0.322789, 1.372347, -0.165846)",
        "(0.322244, 1.375400, -0.155536)",
        "(0.322540, 1.380400, -0.145615)",
        "(0.322821, 1.383366, -0.140814)",
        "(0.323411, 1.390452, -0.131575)",
        "(0.323893, 1.398678, -0.122984)",
        "(0.323952, 1.407646, -0.115309)",
        "(0.324480, 1.417094, -0.108434)",
        "(0.324791, 1.422183, -0.105521)",
        "(0.325367, 1.432672, -0.100347)",
        "(0.325768, 1.443073, -0.095739)",
        "(0.325799, 1.453180, -0.091534)",
        "(0.325739, 1.463374, -0.088377)",
        "(0.325663, 1.468521, -0.087069)",
        "(0.325488, 1.478670, -0.085186)",
        "(0.325190, 1.488557, -0.083650)",
        "(0.324458, 1.498150, -0.082582)",
        "(0.324309, 1.507446, -0.082191)",
        "(0.324168, 1.511943, -0.082249)",
        "(0.323357, 1.520749, -0.082502)",
        "(0.321807, 1.529146, -0.083077)",
        "(0.320876, 1.537256, -0.084345)",
        "(0.320026, 1.544930, -0.086039)",
        "(0.319380, 1.548550, -0.086896)",
        "(0.317860, 1.555326, -0.088682)",
        "(0.317194, 1.562097, -0.090752)",
        "(0.317096, 1.568912, -0.093053)",
        "(0.316489, 1.575382, -0.095556)",
        "(0.316034, 1.578453, -0.096718)",
        "(0.314753, 1.584218, -0.098933)",
        "(0.314283, 1.589915, -0.101450)",
        "(0.314044, 1.595412, -0.104783)",
        "(0.313218, 1.600512, -0.108071)",
        "(0.312725, 1.602849, -0.109661)",
        "(0.312020, 1.607219, -0.112746)",
        "(0.311761, 1.611052, -0.116119)",
        "(0.311540, 1.614591, -0.119769)",
        "(0.310984, 1.617571, -0.123545)",
        "(0.310609, 1.618824, -0.125391)",
        "(0.310195, 1.620859, -0.129158)",
        "(0.310330, 1.622472, -0.133552)",
        "(0.310499, 1.623502, -0.138223)",
        "(0.310725, 1.623670, -0.142891)",
        "(0.310867, 1.623439, -0.145305)",
        "(0.310988, 1.622864, -0.150482)",
        "(0.310706, 1.622039, -0.156245)",
        "(0.310100, 1.620564, -0.162166)",
        "(0.309520, 1.617919, -0.167776)",
        "(0.309313, 1.616197, -0.170486)",
        "(0.309054, 1.612016, -0.175793)",
        "(0.308467, 1.607511, -0.181013)",
        "(0.307879, 1.602686, -0.186166)",
        "(0.307869, 1.597318, -0.191124)",
        "(0.308220, 1.594334, -0.193514)",
        "(0.308813, 1.588371, -0.198153)",
        "(0.308988, 1.582236, -0.202479)",
        "(0.309086, 1.576128, -0.206552)",
        "(0.309462, 1.569888, -0.210255)",
        "(0.309759, 1.566657, -0.211982)",
        "(0.310596, 1.559818, -0.214995)",
        "(0.311259, 1.552984, -0.217596)",
        "(0.311307, 1.546323, -0.219581)",
        "(0.311270, 1.543102, -0.220340)",
        "(0.311393, 1.536799, -0.221639)",
        "(0.311661, 1.530299, -0.222397)",
        "(0.311771, 1.523582, -0.222526)",
        "(0.311695, 1.517473, -0.222100)",
        "(0.311573, 1.511503, -0.221154)",
        "(0.311486, 1.508568, -0.220445)",
        "(0.311517, 1.502572, -0.218622)",
        "(0.311555, 1.496394, -0.216386)",
        "(0.311456, 1.490162, -0.213776)",
        "(0.311087, 1.484098, -0.210937)",
        "(0.310884, 1.481116, -0.209410)",
        "(0.310522, 1.475303, -0.206130)",
        "(0.310130, 1.469620, -0.202439)",
        "(0.309643, 1.464286, -0.198459)",
        "(0.309032, 1.459384, -0.194255)",
        "(0.308700, 1.457096, -0.192024)",
        "(0.308075, 1.453018, -0.187332)",
        "(0.307758, 1.449354, -0.182144)",
        "(0.307746, 1.446173, -0.176380)",
        "(0.307862, 1.443594, -0.170309)",
        "(0.307945, 1.442637, -0.167255)",
        "(0.308236, 1.441301, -0.161469)",
        "(0.308534, 1.440682, -0.155902)",
        "(0.308900, 1.440558, -0.150131)",
        "(0.309713, 1.440948, -0.144023)",
        "(0.310181, 1.441373, -0.140995)",
        "(0.311097, 1.442517, -0.135284)",
        "(0.311716, 1.444274, -0.130107)",
        "(0.312062, 1.446497, -0.125253)",
        "(0.312642, 1.448781, -0.120456)",
        "(0.313093, 1.449973, -0.118127)",
        "(0.314056, 1.452579, -0.113610)",
        "(0.314618, 1.455537, -0.109260)",
        "(0.314803, 1.458852, -0.105133)",
        "(0.314943, 1.462628, -0.101232)",
        "(0.315089, 1.464692, -0.099346)",
        "(0.315319, 1.469229, -0.095631)",
        "(0.315180, 1.474316, -0.092079)",
        "(0.314860, 1.480296, -0.089071)",
        "(0.314810, 1.486983, -0.086515)",
        "(0.314955, 1.490583, -0.085409)",
        "(0.315158, 1.498021, -0.083288)",
        "(0.314971, 1.505847, -0.081528)",
        "(0.314793, 1.513872, -0.080467)",
        "(0.314829, 1.522125, -0.079922)",
        "(0.314792, 1.526301, -0.079789)",
        "(0.314445, 1.534745, -0.079778)",
        "(0.314058, 1.543144, -0.079957)",
        "(0.314336, 1.551626, -0.080657)",
        "(0.314549, 1.559980, -0.081754)",
        "(0.314449, 1.564080, -0.082389)",
        "(0.313770, 1.571973, -0.083677)",
        "(0.313166, 1.579603, -0.085293)",
        "(0.313653, 1.586939, -0.087484)",
        "(0.313916, 1.593759, -0.089773)",
        "(0.313749, 1.597055, -0.090986)",
        "(0.312829, 1.603408, -0.093912)",
        "(0.311197, 1.609525, -0.097358)",
        "(0.310022, 1.615185, -0.101226)",
        "(0.309482, 1.620309, -0.105203)",
        "(0.309268, 1.622613, -0.107142)",
        "(0.308575, 1.627084, -0.111168)",
        "(0.307827, 1.631312, -0.115834)",
        "(0.306978, 1.635232, -0.120815)",
        "(0.306517, 1.638402, -0.125806)",
        "(0.306554, 1.639696, -0.128176)",
        "(0.307207, 1.641727, -0.132978)",
        "(0.307835, 1.643329, -0.138112)",
        "(0.307982, 1.644552, -0.143578)",
        "(0.307999, 1.645124, -0.149339)",
        "(0.308035, 1.645127, -0.152193)",
        "(0.308260, 1.644632, -0.157915)",
        "(0.308509, 1.643526, -0.163733)",
        "(0.308621, 1.642026, -0.169740)",
        "(0.308670, 1.640878, -0.172818)",
        "(0.308637, 1.638277, -0.179062)",
        "(0.308465, 1.635044, -0.185269)",
        "(0.308211, 1.631237, -0.191415)",
        "(0.308290, 1.626948, -0.197539)",
        "(0.308780, 1.622029, -0.203562)",
        "(0.308986, 1.619409, -0.206469)",
        "(0.309248, 1.613445, -0.211810)",
        "(0.309629, 1.607072, -0.216667)",
        "(0.309970, 1.600210, -0.221213)",
        "(0.310694, 1.592514, -0.225308)",
        "(0.311111, 1.588447, -0.227108)",
        "(0.311484, 1.579761, -0.229884)",
        "(0.311438, 1.570805, -0.231991)",
        "(0.311327, 1.561810, -0.233614)",
        "(0.311385, 1.552827, -0.234762)",
        "(0.311500, 1.548385, -0.235132)",
        "(0.311918, 1.539598, -0.235114)",
        "(0.312012, 1.530895, -0.234410)",
        "(0.311619, 1.522382, -0.232965)",
        "(0.311343, 1.514543, -0.231512)",
        "(0.311353, 1.510757, -0.230756)",
        "(0.311399, 1.503392, -0.229032)",
        "(0.311084, 1.496167, -0.226772)",
        "(0.310332, 1.489146, -0.223862)",
        "(0.309598, 1.482466, -0.220604)",
        "(0.309258, 1.479272, -0.218952)",
        "(0.308498, 1.473403, -0.215610)",
        "(0.307730, 1.468027, -0.212246)",
        "(0.307065, 1.462979, -0.208648)",
        "(0.306554, 1.457974, -0.204505)",
        "(0.306396, 1.455504, -0.202178)",
        "(0.306122, 1.450857, -0.197128)",
        "(0.305968, 1.447141, -0.192170)",
        "(0.305712, 1.444180, -0.187578)",
        "(0.305153, 1.441529, -0.182644)",
        "(0.304828, 1.440231, -0.179803)",
        "(0.304400, 1.438126, -0.173464)",
        "(0.304146, 1.437202, -0.166754)",
        "(0.304057, 1.437555, -0.160387)",
        "(0.303965, 1.438917, -0.154299)",
        "(0.303878, 1.439880, -0.151205)",
        "(0.303748, 1.442097, -0.144747)",
        "(0.304145, 1.445416, -0.138271)",
        "(0.304977, 1.449483, -0.132123)",
        "(0.305409, 1.451670, -0.129136)",
        "(0.306134, 1.456179, -0.123215)",
        "(0.306295, 1.460765, -0.117594)",
        "(0.306525, 1.465732, -0.112458)",
        "(0.307220, 1.471059, -0.107659)",
        "(0.307585, 1.473779, -0.105379)",
        "(0.308070, 1.479374, -0.101068)",
        "(0.308183, 1.485173, -0.097039)",
        "(0.308067, 1.491313, -0.093418)",
        "(0.308368, 1.497715, -0.090090)",
        "(0.308701, 1.504386, -0.086882)",
        "(0.308760, 1.507785, -0.085316)",
        "(0.308649, 1.514847, -0.082427)",
        "(0.308152, 1.522356, -0.079904)",
        "(0.308138, 1.530237, -0.077870)",
        "(0.308187, 1.534288, -0.077016)",
        "(0.308085, 1.542370, -0.075321)",
        "(0.307686, 1.550547, -0.073698)",
        "(0.307030, 1.558827, -0.072483)",
        "(0.306603, 1.567652, -0.072007)",
        "(0.306638, 1.575939, -0.072252)",
        "(0.306529, 1.580005, -0.072428)",
        "(0.305901, 1.587773, -0.072966)",
        "(0.305355, 1.595391, -0.073770)",
        "(0.305464, 1.602926, -0.075303)",
        "(0.305628, 1.606628, -0.076361)",
        "(0.305827, 1.613627, -0.079125)",
        "(0.305569, 1.619763, -0.081881)",
        "(0.305236, 1.625139, -0.084579)",
        "(0.305323, 1.630129, -0.087838)",
        "(0.305319, 1.632599, -0.089597)",
        "(0.305205, 1.637195, -0.093656)",
        "(0.305023, 1.641476, -0.098103)",
        "(0.304624, 1.644987, -0.102475)",
        "(0.304514, 1.647775, -0.106694)",
        "(0.304665, 1.649036, -0.108852)",
        "(0.304966, 1.651345, -0.113509)",
        "(0.305099, 1.653463, -0.118568)",
        "(0.304950, 1.655124, -0.123711)",
        "(0.304531, 1.655860, -0.128583)",
        "(0.304598, 1.655909, -0.133341)",
        "(0.304794, 1.655798, -0.135825)",
        "(0.305070, 1.655393, -0.141032)",
        "(0.304759, 1.654511, -0.146342)",
        "(0.304106, 1.652999, -0.151559)",
        "(0.303542, 1.650993, -0.156804)",
        "(0.303279, 1.649892, -0.159469)",
        "(0.302751, 1.647496, -0.164950)",
        "(0.302107, 1.645120, -0.170506)",
        "(0.301295, 1.642516, -0.175900)",
        "(0.300543, 1.639484, -0.181063)",
        "(0.300233, 1.637838, -0.183496)",
        "(0.299656, 1.634372, -0.187953)",
        "(0.299275, 1.630836, -0.192110)",
        "(0.299084, 1.627288, -0.196120)",
        "(0.299193, 1.623579, -0.199841)",
        "(0.299289, 1.621601, -0.201552)",
        "(0.299693, 1.617321, -0.204593)",
        "(0.300324, 1.612653, -0.207095)",
        "(0.300880, 1.607651, -0.209151)",
        "(0.301313, 1.602193, -0.210783)",
        "(0.301517, 1.599319, -0.211468)",
        "(0.301851, 1.593248, -0.212573)",
        "(0.302114, 1.586825, -0.213243)",
        "(0.302556, 1.580039, -0.213498)",
        "(0.303010, 1.573005, -0.213259)",
        "(0.303170, 1.569362, -0.212851)",
        "(0.303024, 1.561787, -0.211530)",
        "(0.302422, 1.553951, -0.209912)",
        "(0.302177, 1.546268, -0.208319)",
        "(0.302056, 1.538588, -0.205982)",
        "(0.301747, 1.534616, -0.204455)",
        "(0.300375, 1.526471, -0.200587)",
        "(0.298627, 1.518475, -0.196196)",
        "(0.297401, 1.511149, -0.191847)",
        "(0.296263, 1.504370, -0.187331)",
        "(0.295544, 1.501116, -0.184922)",
        "(0.293761, 1.494772, -0.179808)",
        "(0.292286, 1.488989, -0.174258)",
        "(0.291172, 1.483844, -0.168280)",
        "(0.290113, 1.479505, -0.162288)",
        "(0.289713, 1.477644, -0.159387)",
        "(0.289135, 1.474665, -0.153739)",
        "(0.288693, 1.472424, -0.148161)",
        "(0.288389, 1.470874, -0.142454)",
        "(0.288354, 1.469836, -0.136699)",
        "(0.288487, 1.469697, -0.133906)",
        "(0.288822, 1.469844, -0.128599)",
        "(0.289250, 1.471009, -0.123903)",
        "(0.289776, 1.472601, -0.119414)",
        "(0.290536, 1.474608, -0.115038)",
        "(0.291045, 1.475786, -0.112900)",
        "(0.292249, 1.478432, -0.108804)",
        "(0.293228, 1.481301, -0.104903)",
        "(0.294025, 1.484405, -0.101276)",
        "(0.294642, 1.487795, -0.097851)",
        "(0.294946, 1.489657, -0.096181)",
        "(0.295825, 1.493556, -0.092922)",
        "(0.296915, 1.497725, -0.089721)",
        "(0.297813, 1.502103, -0.086443)",
        "(0.298302, 1.506898, -0.083249)",
        "(0.298388, 1.509369, -0.081710)",
        "(0.298619, 1.514584, -0.078901)",
        "(0.299403, 1.520038, -0.076496)",
        "(0.299857, 1.525694, -0.074038)",
        "(0.299922, 1.531732, -0.071724)",
        "(0.299903, 1.534861, -0.070661)",
        "(0.300353, 1.541718, -0.069103)",
        "(0.301259, 1.548618, -0.067732)",
        "(0.302140, 1.555470, -0.066402)",
        "(0.302451, 1.558867, -0.065766)",
        "(0.302700, 1.565705, -0.064749)",
        "(0.302569, 1.572512, -0.064140)",
        "(0.302716, 1.578978, -0.063629)",
        "(0.303142, 1.585041, -0.063242)",
        "(0.303438, 1.590759, -0.062985)",
        "(0.303526, 1.593589, -0.062938)",
        "(0.303199, 1.599037, -0.063152)",
        "(0.302891, 1.604165, -0.063392)",
        "(0.303473, 1.609257, -0.064325)",
        "(0.303740, 1.614126, -0.065397)",
        "(0.303778, 1.616400, -0.066024)",
        "(0.304215, 1.620955, -0.067563)",
        "(0.304720, 1.625378, -0.069549)",
        "(0.304857, 1.629482, -0.071933)",
        "(0.304985, 1.633210, -0.075005)",
        "(0.305038, 1.634940, -0.076636)",
        "(0.305129, 1.637825, -0.080190)",
        "(0.304864, 1.640121, -0.084216)",
        "(0.304571, 1.642350, -0.088999)",
        "(0.304311, 1.644253, -0.094314)",
        "(0.304097, 1.644983, -0.096971)",
        "(0.303709, 1.645691, -0.102469)",
        "(0.303515, 1.645752, -0.108529)",
        "(0.303060, 1.645532, -0.115108)",
        "(0.302399, 1.644976, -0.121815)",
        "(0.302161, 1.644526, -0.125191)",
        "(0.302006, 1.642901, -0.131943)",
        "(0.302058, 1.640451, -0.138762)",
        "(0.302020, 1.637562, -0.145953)",
        "(0.301910, 1.634301, -0.153420)",
        "(0.301846, 1.632493, -0.157175)",
        "(0.301788, 1.628337, -0.164388)",
        "(0.301685, 1.623407, -0.170814)",
        "(0.301024, 1.618140, -0.176796)",
        "(0.300299, 1.612782, -0.182639)",
        "(0.300130, 1.610211, -0.185507)",
        "(0.299894, 1.605204, -0.190908)",
        "(0.299654, 1.600137, -0.195488)",
        "(0.299726, 1.594944, -0.199077)",
        "(0.299753, 1.589585, -0.201994)",
        "(0.299816, 1.586870, -0.203360)",
        "(0.300270, 1.581327, -0.205760)",
        "(0.300609, 1.575364, -0.207409)",
        "(0.300604, 1.568869, -0.208258)",
        "(0.300456, 1.561814, -0.208627)",
        "(0.300434, 1.558317, -0.208824)",
        "(0.300567, 1.550867, -0.209217)",
        "(0.300667, 1.543008, -0.209455)",
        "(0.300507, 1.534795, -0.209073)",
        "(0.299770, 1.526280, -0.207635)",
        "(0.299370, 1.522025, -0.206554)",
        "(0.298709, 1.513712, -0.203602)",
        "(0.297919, 1.506168, -0.200121)",
        "(0.296654, 1.499444, -0.196228)",
        "(0.294947, 1.493276, -0.191556)",
        "(0.294245, 1.490371, -0.188860)",
        "(0.293266, 1.485090, -0.182524)",
        "(0.292581, 1.480671, -0.175768)",
        "(0.292041, 1.477486, -0.169146)",
        "(0.291294, 1.475341, -0.162365)",
        "(0.290947, 1.474679, -0.158782)",
        "(0.290466, 1.473952, -0.151341)",
        "(0.290444, 1.474057, -0.143739)",
        "(0.290704, 1.475134, -0.136382)",
        "(0.290787, 1.477037, -0.129366)",
        "(0.290752, 1.478242, -0.125939)",
        "(0.291028, 1.481313, -0.119451)",
        "(0.291985, 1.485184, -0.113671)",
        "(0.292988, 1.489560, -0.108379)",
        "(0.293454, 1.491975, -0.106002)",
        "(0.294385, 1.496958, -0.101666)",
        "(0.295016, 1.502100, -0.097817)",
        "(0.295824, 1.507507, -0.094634)",
        "(0.296793, 1.513087, -0.091873)",
        "(0.297515, 1.518550, -0.089267)",
        "(0.297840, 1.521216, -0.088069)",
        "(0.298793, 1.526456, -0.086161)",
        "(0.299709, 1.531574, -0.084652)",
        "(0.300116, 1.536530, -0.083052)",
        "(0.300426, 1.541237, -0.081435)",
        "(0.300628, 1.543534, -0.080606)",
        "(0.301489, 1.547832, -0.079181)",
        "(0.302256, 1.551797, -0.078150)",
        "(0.302408, 1.555943, -0.077244)",
        "(0.302452, 1.560288, -0.076515)",
        "(0.302496, 1.562465, -0.076214)",
        "(0.302807, 1.566825, -0.075657)",
        "(0.303371, 1.571368, -0.075073)",
        "(0.303528, 1.576260, -0.074590)",
        "(0.303556, 1.578795, -0.074436)",
        "(0.303563, 1.584027, -0.074166)",
        "(0.303805, 1.589315, -0.074008)",
        "(0.304043, 1.594392, -0.073980)",
        "(0.304154, 1.599476, -0.074058)",
        "(0.304063, 1.604631, -0.074513)",
        "(0.304022, 1.607232, -0.074980)",
        "(0.303886, 1.612575, -0.076542)",
        "(0.303704, 1.617574, -0.078444)",
        "(0.303560, 1.622146, -0.080494)",
        "(0.303677, 1.626473, -0.083066)",
        "(0.303820, 1.628581, -0.084607)",
        "(0.303865, 1.632659, -0.087907)",
        "(0.303451, 1.636317, -0.091742)",
        "(0.303064, 1.639454, -0.095971)",
        "(0.303075, 1.641903, -0.100518)",
        "(0.303169, 1.642842, -0.102941)",
        "(0.303230, 1.644460, -0.108105)",
        "(0.302990, 1.645464, -0.114002)",
        "(0.302724, 1.645928, -0.120386)",
        "(0.302075, 1.645537, -0.127009)",
        "(0.301637, 1.644989, -0.130307)",
        "(0.300740, 1.643148, -0.137021)",
        "(0.300051, 1.640705, -0.144072)",
        "(0.299174, 1.637982, -0.151316)",
        "(0.298123, 1.634677, -0.158541)",
        "(0.297629, 1.632784, -0.161977)",
        "(0.296926, 1.628286, -0.168327)",
        "(0.296240, 1.623266, -0.174027)",
        "(0.295211, 1.617703, -0.178773)",
        "(0.294214, 1.612166, -0.183224)",
        "(0.293920, 1.609329, -0.185276)",
        "(0.293786, 1.603372, -0.189170)",
        "(0.293821, 1.597214, -0.192383)",
        "(0.293573, 1.590965, -0.194745)",
        "(0.293244, 1.584589, -0.196475)",
        "(0.293191, 1.581291, -0.197106)",
        "(0.293582, 1.574442, -0.198005)",
        "(0.294664, 1.567306, -0.198251)",
        "(0.295731, 1.559800, -0.197761)",
        "(0.296330, 1.551797, -0.196863)",
        "(0.296508, 1.547729, -0.196403)",
        "(0.297069, 1.539483, -0.195312)",
        "(0.297638, 1.531284, -0.193909)",
        "(0.297888, 1.523055, -0.192051)",
        "(0.297932, 1.514969, -0.190040)",
        "(0.298053, 1.511021, -0.189037)",
        "(0.298641, 1.503337, -0.187019)",
        "(0.299307, 1.495892, -0.184527)",
        "(0.299235, 1.488355, -0.181361)",
        "(0.299079, 1.484655, -0.179493)",
        "(0.299231, 1.477678, -0.175734)",
        "(0.299590, 1.471076, -0.171783)",
        "(0.299957, 1.464859, -0.167205)",
        "(0.299760, 1.458928, -0.161655)",
        "(0.299561, 1.456008, -0.158685)",
        "(0.299030, 1.450632, -0.151935)",
        "(0.299064, 1.446096, -0.145186)",
        "(0.299310, 1.442664, -0.138493)",
        "(0.299066, 1.440151, -0.131641)",
        "(0.298644, 1.438669, -0.124488)",
        "(0.298625, 1.438345, -0.120836)",
        "(0.298952, 1.438587, -0.113490)",
        "(0.299558, 1.439949, -0.106436)",
        "(0.299880, 1.442247, -0.099853)",
        "(0.299868, 1.445480, -0.093612)",
        "(0.300015, 1.447399, -0.090682)",
        "(0.300831, 1.451924, -0.085289)",
        "(0.301642, 1.456849, -0.080237)",
        "(0.302231, 1.462399, -0.075787)",
        "(0.302700, 1.468473, -0.071768)",
        "(0.302927, 1.471598, -0.069831)",
        "(0.303763, 1.478155, -0.066345)",
        "(0.304810, 1.484893, -0.063414)",
        "(0.305476, 1.491858, -0.060906)",
        "(0.305682, 1.495373, -0.059706)",
        "(0.305851, 1.502483, -0.057402)",
        "(0.306413, 1.509733, -0.055314)",
        "(0.307120, 1.517221, -0.053796)",
        "(0.307497, 1.524774, -0.052291)",
        "(0.307597, 1.528563, -0.051476)",
        "(0.307439, 1.536175, -0.049824)",
        "(0.307392, 1.544157, -0.048707)",
        "(0.308186, 1.552657, -0.048717)",
        "(0.308276, 1.560935, -0.048322)",
        "(0.307812, 1.569189, -0.047947)",
        "(0.307445, 1.573415, -0.047850)",
        "(0.307485, 1.582115, -0.048333)",
        "(0.307847, 1.590961, -0.049500)",
        "(0.307601, 1.599085, -0.049860)",
        "(0.307540, 1.603046, -0.050074)",
        "(0.307960, 1.611448, -0.051421)",
        "(0.308121, 1.619545, -0.053704)",
        "(0.307715, 1.627323, -0.055990)",
        "(0.307142, 1.634179, -0.057669)",
        "(0.307117, 1.637438, -0.058556)",
        "(0.307272, 1.643805, -0.060927)",
        "(0.306986, 1.650165, -0.064134)",
        "(0.306403, 1.656189, -0.067860)",
        "(0.305644, 1.661307, -0.071264)",
        "(0.305493, 1.663627, -0.073080)",
        "(0.305950, 1.667867, -0.077347)",
        "(0.306454, 1.671731, -0.082267)",
        "(0.306490, 1.674962, -0.087563)",
        "(0.306225, 1.677369, -0.092853)",
        "(0.306127, 1.678342, -0.095590)",
        "(0.306234, 1.679688, -0.101484)",
        "(0.306427, 1.680183, -0.107927)",
        "(0.306195, 1.680011, -0.114544)",
        "(0.305562, 1.678875, -0.121029)",
        "(0.305148, 1.677851, -0.124196)",
        "(0.304585, 1.675201, -0.130504)",
        "(0.304111, 1.671489, -0.137016)",
        "(0.303252, 1.667165, -0.143621)",
        "(0.302040, 1.662167, -0.150027)",
        "(0.301415, 1.659470, -0.153135)",
        "(0.300549, 1.653451, -0.159298)",
        "(0.300213, 1.646743, -0.165612)",
        "(0.299825, 1.639741, -0.171851)",
        "(0.299093, 1.632405, -0.177593)",
        "(0.298593, 1.628553, -0.180151)",
        "(0.297687, 1.620208, -0.184605)",
        "(0.297700, 1.611338, -0.188667)",
        "(0.298013, 1.602502, -0.192594)",
        "(0.298002, 1.593401, -0.196110)",
        "(0.297870, 1.588770, -0.197734)",
        "(0.297572, 1.579416, -0.200737)",
        "(0.297882, 1.570170, -0.203316)",
        "(0.298481, 1.560926, -0.204928)",
        "(0.299087, 1.551775, -0.205710)",
        "(0.299290, 1.547291, -0.205945)",
        "(0.299694, 1.538541, -0.206045)",
        "(0.300148, 1.530129, -0.205903)",
        "(0.300321, 1.521888, -0.205430)",
        "(0.300135, 1.513909, -0.204034)",
        "(0.299833, 1.509999, -0.202810)",
        "(0.299392, 1.502358, -0.199644)",
        "(0.299511, 1.495149, -0.195632)",
        "(0.299652, 1.488635, -0.191085)",
        "(0.299633, 1.485726, -0.188502)",
        "(0.299201, 1.480108, -0.182979)",
        "(0.298789, 1.475171, -0.176578)",
        "(0.298653, 1.470934, -0.169667)",
        "(0.298348, 1.467383, -0.162439)",
        "(0.297660, 1.464644, -0.154987)",
        "(0.297111, 1.463626, -0.151174)",
        "(0.296277, 1.462113, -0.143574)",
        "(0.296091, 1.461768, -0.136111)",
        "(0.295714, 1.462065, -0.128777)",
        "(0.295267, 1.463275, -0.121833)",
        "(0.295106, 1.464166, -0.118523)",
        "(0.294943, 1.466517, -0.112291)",
        "(0.294808, 1.469325, -0.106330)",
        "(0.295063, 1.472712, -0.100812)",
        "(0.295496, 1.476507, -0.095698)",
        "(0.295802, 1.478556, -0.093340)",
        "(0.296511, 1.483022, -0.089151)",
        "(0.297184, 1.487775, -0.085473)",
        "(0.297895, 1.492763, -0.082266)",
        "(0.298571, 1.497779, -0.079241)",
        "(0.299097, 1.502976, -0.076626)",
        "(0.299397, 1.505642, -0.075407)",
        "(0.299999, 1.511166, -0.073090)",
        "(0.300321, 1.516868, -0.070898)",
        "(0.300130, 1.522612, -0.068724)",
        "(0.300194, 1.525566, -0.067716)",
        "(0.300887, 1.531775, -0.066106)",
        "(0.301522, 1.538363, -0.064723)",
        "(0.301301, 1.545118, -0.063288)",
        "(0.300819, 1.551939, -0.061857)",
        "(0.301393, 1.559200, -0.061151)",
        "(0.301721, 1.562985, -0.061000)",
        "(0.301895, 1.570562, -0.060591)",
        "(0.301747, 1.578325, -0.060255)",
        "(0.301393, 1.586225, -0.060138)",
        "(0.301889, 1.594393, -0.060800)",
        "(0.302442, 1.598668, -0.061591)",
        "(0.303030, 1.606991, -0.063008)",
        "(0.303170, 1.614627, -0.064271)",
        "(0.303303, 1.621679, -0.065701)",
        "(0.304350, 1.628409, -0.068043)",
        "(0.304935, 1.631666, -0.069484)",
        "(0.305358, 1.637663, -0.072688)",
        "(0.305271, 1.642078, -0.075809)",
        "(0.306106, 1.645594, -0.078887)",
        "(0.307421, 1.648070, -0.081808)",
        "(0.307888, 1.649100, -0.083118)",
        "(0.308437, 1.650200, -0.085257)",
        "(0.308949, 1.651144, -0.087415)",
        "(0.309225, 1.651814, -0.089255)",
        "(0.309398, 1.652162, -0.090184)",
        "(0.309583, 1.652834, -0.091872)",
        "(0.309328, 1.653714, -0.093207)",
        "(0.308495, 1.655016, -0.094426)",
        "(0.307701, 1.656690, -0.096280)",
        "(0.307461, 1.657619, -0.097531)",
        "(0.307397, 1.659301, -0.099913)",
        "(0.307565, 1.661021, -0.102255)",
        "(0.307437, 1.662939, -0.104819)",
        "(0.307683, 1.665098, -0.108226)",
        "(0.308009, 1.666166, -0.110301)",
        "(0.308934, 1.667754, -0.114735)",
        "(0.309638, 1.668499, -0.119590)",
        "(0.310115, 1.668752, -0.125080)",
        "(0.310545, 1.668201, -0.131532)",
        "(0.310792, 1.667573, -0.135162)",
        "(0.311333, 1.665577, -0.142764)",
        "(0.311478, 1.662437, -0.150456)",
        "(0.311051, 1.658373, -0.158108)",
        "(0.311027, 1.653405, -0.166135)",
        "(0.311574, 1.648167, -0.174333)",
        "(0.311746, 1.645435, -0.178339)",
        "(0.311955, 1.639419, -0.185955)",
        "(0.312438, 1.632580, -0.192811)",
        "(0.312902, 1.625286, -0.198590)",
        "(0.313308, 1.617739, -0.203694)",
        "(0.313655, 1.613749, -0.205846)",
        "(0.314205, 1.605796, -0.209423)",
        "(0.314191, 1.597756, -0.212030)",
        "(0.313703, 1.589308, -0.213911)",
        "(0.313867, 1.580484, -0.215160)",
        "(0.314135, 1.576084, -0.215582)",
        "(0.314405, 1.567262, -0.215545)",
        "(0.313842, 1.558331, -0.214528)",
        "(0.312995, 1.549040, -0.212682)",
        "(0.312421, 1.540022, -0.210343)",
        "(0.312226, 1.535558, -0.208856)",
        "(0.311549, 1.528022, -0.205984)",
        "(0.310419, 1.520939, -0.202872)",
        "(0.309433, 1.513998, -0.199059)",
        "(0.308510, 1.507287, -0.194017)",
        "(0.307935, 1.504039, -0.191121)",
        "(0.306741, 1.498173, -0.185094)",
        "(0.305808, 1.493411, -0.179363)",
        "(0.305056, 1.489549, -0.173539)",
        "(0.304133, 1.486091, -0.167330)",
        "(0.303508, 1.484472, -0.164065)",
        "(0.302103, 1.481805, -0.157092)",
        "(0.301026, 1.480191, -0.150002)",
        "(0.300034, 1.479417, -0.143321)",
        "(0.298694, 1.479394, -0.137092)",
        "(0.297942, 1.479614, -0.134068)",
        "(0.296832, 1.480739, -0.128322)",
        "(0.296107, 1.482509, -0.122682)",
        "(0.295683, 1.484697, -0.117240)",
        "(0.295741, 1.486038, -0.114732)",
        "(0.295944, 1.489038, -0.109962)",
        "(0.295928, 1.492552, -0.105498)",
        "(0.296007, 1.496603, -0.101370)",
        "(0.296593, 1.501049, -0.097746)",
        "(0.296989, 1.503394, -0.096088)",
        "(0.297746, 1.508289, -0.092974)",
        "(0.298281, 1.513359, -0.089967)",
        "(0.298750, 1.518587, -0.087250)",
        "(0.298994, 1.523954, -0.084829)",
        "(0.299551, 1.529493, -0.083070)",
        "(0.299826, 1.532250, -0.082296)",
        "(0.300000, 1.537666, -0.080630)",
        "(0.299693, 1.542975, -0.078691)",
        "(0.299710, 1.548542, -0.077025)",
        "(0.300577, 1.554602, -0.076014)",
        "(0.300937, 1.557694, -0.075557)",
        "(0.301271, 1.563815, -0.074450)",
        "(0.301107, 1.570063, -0.073116)",
        "(0.300888, 1.576678, -0.071987)",
        "(0.302001, 1.583769, -0.071688)",
        "(0.302665, 1.587326, -0.071607)",
        "(0.303801, 1.594276, -0.071361)",
        "(0.304779, 1.601077, -0.071348)",
        "(0.305219, 1.607862, -0.071914)",
        "(0.305574, 1.614611, -0.073507)",
        "(0.305700, 1.617802, -0.074497)",
        "(0.305668, 1.623515, -0.076513)",
        "(0.305970, 1.628696, -0.078985)",
        "(0.306458, 1.633832, -0.082402)",
        "(0.306731, 1.638741, -0.086652)",
        "(0.306750, 1.641068, -0.089038)",
        "(0.306638, 1.645107, -0.094177)",
        "(0.307050, 1.648475, -0.099833)",
        "(0.307998, 1.651510, -0.106189)",
        "(0.308816, 1.653971, -0.113039)",
        "(0.309280, 1.654871, -0.116654)",
        "(0.310084, 1.656271, -0.124138)",
        "(0.310272, 1.656940, -0.131791)",
        "(0.310423, 1.657063, -0.139617)",
        "(0.310569, 1.656984, -0.143583)",
        "(0.310835, 1.656204, -0.151578)",
        "(0.310793, 1.654724, -0.159452)",
        "(0.310563, 1.652463, -0.167168)",
        "(0.310519, 1.649553, -0.174724)",
        "(0.310599, 1.647978, -0.178365)",
        "(0.310675, 1.644335, -0.185128)",
        "(0.310570, 1.639982, -0.191138)",
        "(0.310186, 1.634626, -0.196162)",
        "(0.309990, 1.628983, -0.200896)",
        "(0.309914, 1.626092, -0.203102)",
        "(0.309751, 1.620076, -0.206979)",
        "(0.309951, 1.613663, -0.210080)",
        "(0.310523, 1.606906, -0.212592)",
        "(0.311343, 1.600048, -0.214333)",
        "(0.311763, 1.596605, -0.214997)",
        "(0.312295, 1.589596, -0.215752)",
        "(0.312511, 1.582299, -0.215876)",
        "(0.312588, 1.574764, -0.215549)",
        "(0.313114, 1.567211, -0.215082)",
        "(0.313468, 1.563486, -0.214632)",
        "(0.313811, 1.556034, -0.213477)",
        "(0.313488, 1.548408, -0.211524)",
        "(0.313177, 1.540757, -0.209067)",
        "(0.313196, 1.533339, -0.206027)",
        "(0.313288, 1.529833, -0.204335)",
        "(0.313368, 1.523288, -0.200555)",
        "(0.312788, 1.517271, -0.196204)",
        "(0.311998, 1.511738, -0.191607)",
        "(0.311079, 1.506746, -0.186628)",
        "(0.310673, 1.504348, -0.184069)",
        "(0.310124, 1.500039, -0.178594)",
        "(0.309668, 1.496128, -0.172928)",
        "(0.309383, 1.492577, -0.167005)",
        "(0.309129, 1.489210, -0.160906)",
        "(0.308876, 1.487647, -0.157708)",
        "(0.308045, 1.484753, -0.151237)",
        "(0.306964, 1.482792, -0.144986)",
        "(0.306184, 1.481425, -0.139126)",
        "(0.305706, 1.480964, -0.133530)",
        "(0.305577, 1.480893, -0.130709)",
        "(0.305530, 1.481385, -0.124854)",
        "(0.305490, 1.482415, -0.118913)",
        "(0.305287, 1.484319, -0.113251)",
        "(0.305242, 1.487145, -0.108058)",
        "(0.305341, 1.488724, -0.105551)",
        "(0.306125, 1.492615, -0.101050)",
        "(0.306953, 1.496801, -0.096685)",
        "(0.307578, 1.501212, -0.092490)",
        "(0.307993, 1.505853, -0.088573)",
        "(0.308217, 1.508256, -0.086752)",
        "(0.308894, 1.513016, -0.083514)",
        "(0.309638, 1.517764, -0.080717)",
        "(0.310417, 1.522441, -0.078159)",
        "(0.310744, 1.526885, -0.075543)",
        "(0.310717, 1.529102, -0.074254)",
        "(0.310833, 1.533690, -0.072080)",
        "(0.310847, 1.538473, -0.070688)",
        "(0.310468, 1.543389, -0.069413)",
        "(0.310040, 1.548637, -0.068147)",
        "(0.309909, 1.551399, -0.067563)",
        "(0.309775, 1.557226, -0.066425)",
        "(0.309739, 1.563566, -0.065273)",
        "(0.309535, 1.570713, -0.064316)",
        "(0.308720, 1.578526, -0.063648)",
        "(0.308154, 1.582551, -0.063305)",
        "(0.307019, 1.590889, -0.062807)",
        "(0.306504, 1.599496, -0.062677)",
        "(0.305902, 1.608189, -0.062680)",
        "(0.304608, 1.616783, -0.062713)",
        "(0.303761, 1.621081, -0.062834)",
        "(0.302135, 1.629802, -0.063625)",
        "(0.301703, 1.638657, -0.065609)",
        "(0.301562, 1.646712, -0.067765)",
        "(0.301254, 1.653766, -0.069663)",
        "(0.300784, 1.660186, -0.072190)",
        "(0.300580, 1.663215, -0.073949)",
        "(0.299750, 1.669096, -0.078026)",
        "(0.298470, 1.673717, -0.082594)",
        "(0.297189, 1.677216, -0.087073)",
        "(0.296211, 1.679944, -0.091878)",
        "(0.295813, 1.681223, -0.094672)",
        "(0.294904, 1.683528, -0.100849)",
        "(0.294266, 1.685179, -0.107705)",
        "(0.293775, 1.685560, -0.114423)",
        "(0.293565, 1.685311, -0.117781)",
        "(0.293365, 1.684674, -0.124945)",
        "(0.293096, 1.683487, -0.132873)",
        "(0.292626, 1.681426, -0.141063)",
        "(0.291955, 1.677798, -0.149157)",
        "(0.291635, 1.675435, -0.153198)",
        "(0.290973, 1.670407, -0.161386)",
        "(0.290149, 1.664356, -0.169738)",
        "(0.289381, 1.657163, -0.177805)",
        "(0.288986, 1.648573, -0.185245)",
        "(0.288837, 1.643865, -0.188550)",
        "(0.288725, 1.633354, -0.194355)",
        "(0.288895, 1.621807, -0.199380)",
        "(0.289508, 1.609251, -0.203559)",
        "(0.290266, 1.596297, -0.206941)",
        "(0.290446, 1.589657, -0.208312)",
        "(0.290167, 1.576055, -0.210563)",
        "(0.290162, 1.562350, -0.212814)",
        "(0.291303, 1.549193, -0.214861)",
        "(0.291834, 1.536279, -0.215953)",
        "(0.291497, 1.529692, -0.215931)",
        "(0.290495, 1.516662, -0.215475)",
        "(0.290194, 1.504444, -0.214853)",
        "(0.290781, 1.492950, -0.214423)",
        "(0.291392, 1.481683, -0.212869)",
        "(0.291420, 1.476001, -0.211359)",
        "(0.291360, 1.464317, -0.207317)",
        "(0.291284, 1.453294, -0.202506)",
        "(0.291472, 1.444043, -0.197920)",
        "(0.291637, 1.435105, -0.192425)",
        "(0.291770, 1.430704, -0.189595)",
        "(0.291780, 1.422131, -0.182366)",
        "(0.291785, 1.413983, -0.174318)",
        "(0.291656, 1.406675, -0.165496)",
        "(0.291820, 1.400192, -0.156031)",
        "(0.292072, 1.397372, -0.151122)",
        "(0.292486, 1.392641, -0.141345)",
        "(0.292214, 1.388713, -0.131699)",
        "(0.291100, 1.385759, -0.122419)",
        "(0.289572, 1.384039, -0.113634)",
        "(0.288875, 1.383687, -0.109340)",
        "(0.287695, 1.383624, -0.100954)",
        "(0.286347, 1.384410, -0.092910)",
        "(0.284473, 1.385908, -0.085484)",
        "(0.282456, 1.388870, -0.078902)",
        "(0.281587, 1.393022, -0.073115)",
        "(0.281487, 1.395478, -0.070435)",
        "(0.280944, 1.400590, -0.065218)",
        "(0.279779, 1.406111, -0.060470)",
        "(0.278288, 1.412101, -0.056386)",
        "(0.277618, 1.415290, -0.054625)",
        "(0.276354, 1.422184, -0.051711)",
        "(0.274780, 1.429980, -0.049508)",
        "(0.273300, 1.438604, -0.047940)",
        "(0.271946, 1.447607, -0.046848)",
        "(0.271159, 1.452123, -0.046360)",
        "(0.269402, 1.461624, -0.045807)",
        "(0.268000, 1.471968, -0.046206)",
        "(0.267158, 1.482757, -0.047226)",
        "(0.266769, 1.493560, -0.048757)",
        "(0.266530, 1.498816, -0.049588)",
        "(0.265950, 1.508824, -0.051471)",
        "(0.264795, 1.518203, -0.054179)",
        "(0.263842, 1.527256, -0.057552)",
        "(0.263033, 1.535754, -0.061948)",
        "(0.262676, 1.539793, -0.064276)",
        "(0.262188, 1.547310, -0.069556)",
        "(0.261922, 1.553916, -0.075427)",
        "(0.261125, 1.559853, -0.081685)",
        "(0.260038, 1.565458, -0.088513)",
        "(0.259562, 1.568112, -0.092000)",
        "(0.258710, 1.572706, -0.099502)",
        "(0.258013, 1.576772, -0.107411)",
        "(0.257564, 1.580329, -0.115706)",
        "(0.257268, 1.583515, -0.124394)",
        "(0.257143, 1.584943, -0.128741)",
        "(0.256994, 1.587235, -0.137547)",
        "(0.257514, 1.589000, -0.146578)",
        "(0.258450, 1.590390, -0.155723)",
        "(0.259265, 1.591078, -0.164763)",
        "(0.259590, 1.591241, -0.169276)",
        "(0.259965, 1.591128, -0.178287)",
        "(0.260128, 1.590725, -0.187271)",
        "(0.260470, 1.589920, -0.196045)",
        "(0.261428, 1.588639, -0.204410)",
        "(0.261936, 1.587767, -0.208376)",
        "(0.262604, 1.585526, -0.215797)",
        "(0.263042, 1.583151, -0.222982)",
        "(0.263624, 1.580408, -0.229721)",
        "(0.264698, 1.576960, -0.235766)",
        "(0.265404, 1.574934, -0.238505)",
        "(0.266874, 1.570150, -0.243253)",
        "(0.268226, 1.565064, -0.247657)",
        "(0.269510, 1.559876, -0.251839)",
        "(0.270656, 1.554243, -0.255458)",
        "(0.271239, 1.551096, -0.256896)",
        "(0.272659, 1.544514, -0.259275)",
        "(0.274442, 1.537701, -0.260640)",
        "(0.276071, 1.530902, -0.261251)",
        "(0.277358, 1.523839, -0.261154)",
        "(0.277843, 1.520086, -0.260720)",
        "(0.278884, 1.512153, -0.259231)",
        "(0.280264, 1.503801, -0.257182)",
        "(0.281674, 1.495230, -0.254712)",
        "(0.282635, 1.486743, -0.251866)",
        "(0.282879, 1.482445, -0.250191)",
        "(0.282998, 1.473698, -0.246524)",
        "(0.283398, 1.464937, -0.242329)",
        "(0.284319, 1.456396, -0.237793)",
        "(0.284721, 1.447776, -0.232755)",
        "(0.284788, 1.443493, -0.229997)",
        "(0.284814, 1.435151, -0.224111)",
        "(0.284860, 1.427115, -0.217842)",
        "(0.284858, 1.419460, -0.211419)",
        "(0.284712, 1.412332, -0.204746)",
        "(0.284643, 1.408933, -0.201310)",
        "(0.284548, 1.402619, -0.194305)",
        "(0.284275, 1.397072, -0.186925)",
        "(0.284051, 1.391961, -0.179000)",
        "(0.283950, 1.387614, -0.170773)",
        "(0.283916, 1.385708, -0.166659)",
        "(0.283612, 1.382515, -0.158504)",
        "(0.283127, 1.380180, -0.150415)",
        "(0.282601, 1.378626, -0.142441)",
        "(0.282147, 1.377761, -0.134382)",
        "(0.281969, 1.377547, -0.130292)",
        "(0.281968, 1.377863, -0.122171)",
        "(0.282164, 1.378967, -0.114542)",
        "(0.281948, 1.380493, -0.107331)",
        "(0.281224, 1.382502, -0.100220)",
        "(0.280603, 1.385219, -0.093351)",
        "(0.280567, 1.387030, -0.090155)",
        "(0.280815, 1.391331, -0.084102)",
        "(0.280725, 1.396308, -0.078382)",
        "(0.280560, 1.401968, -0.073098)",
        "(0.280471, 1.404991, -0.070559)",
        "(0.280638, 1.411770, -0.066050)",
        "(0.281507, 1.419682, -0.062609)",
        "(0.282448, 1.428256, -0.059756)",
        "(0.282967, 1.437449, -0.057188)",
        "(0.282943, 1.442182, -0.056000)",
        "(0.282796, 1.451999, -0.053946)",
        "(0.283302, 1.462442, -0.052709)",
        "(0.284098, 1.473260, -0.051995)",
        "(0.284709, 1.484216, -0.051528)",
        "(0.284833, 1.489639, -0.051323)",
        "(0.284572, 1.500261, -0.050850)",
        "(0.284721, 1.510823, -0.050853)",
        "(0.285152, 1.521287, -0.051407)",
        "(0.285221, 1.531370, -0.052042)",
        "(0.285155, 1.536249, -0.052340)",
        "(0.284790, 1.545707, -0.053047)",
        "(0.285281, 1.554824, -0.054294)",
        "(0.286029, 1.563567, -0.056067)",
        "(0.286283, 1.571738, -0.058033)",
        "(0.286364, 1.575628, -0.059219)",
        "(0.286489, 1.583135, -0.061959)",
        "(0.287048, 1.590144, -0.065531)",
        "(0.287703, 1.595995, -0.069377)",
        "(0.288191, 1.601025, -0.073443)",
        "(0.288461, 1.603425, -0.075705)",
        "(0.288835, 1.607807, -0.080876)",
        "(0.288978, 1.611585, -0.086942)",
        "(0.289077, 1.614390, -0.093073)",
        "(0.289039, 1.616291, -0.099185)",
        "(0.289141, 1.617159, -0.102389)",
        "(0.289372, 1.618799, -0.109254)",
        "(0.289218, 1.620142, -0.116457)",
        "(0.288769, 1.621172, -0.123698)",
        "(0.288102, 1.621893, -0.130769)",
        "(0.287897, 1.622174, -0.134230)",
        "(0.288071, 1.622728, -0.141316)",
        "(0.288393, 1.623151, -0.148691)",
        "(0.288537, 1.623612, -0.156094)",
        "(0.288445, 1.623893, -0.163403)",
        "(0.288446, 1.623912, -0.166989)",
        "(0.288890, 1.623710, -0.174026)",
        "(0.290170, 1.623120, -0.181034)",
        "(0.291364, 1.622059, -0.188152)",
        "(0.292461, 1.620526, -0.195256)",
        "(0.292919, 1.619682, -0.198817)",
        "(0.293807, 1.617904, -0.205982)",
        "(0.294984, 1.615758, -0.212996)",
        "(0.296517, 1.612917, -0.219813)",
        "(0.298064, 1.609315, -0.226288)",
        "(0.299261, 1.605068, -0.232213)",
        "(0.299648, 1.602678, -0.234921)",
        "(0.300243, 1.597542, -0.239960)",
        "(0.300846, 1.591662, -0.244473)",
        "(0.301571, 1.585095, -0.248492)",
        "(0.301967, 1.581733, -0.250325)",
        "(0.302583, 1.574813, -0.253649)",
        "(0.302978, 1.567609, -0.256556)",
        "(0.303571, 1.560103, -0.258910)",
        "(0.304227, 1.552290, -0.261033)",
        "(0.304560, 1.548307, -0.261932)",
        "(0.305346, 1.540616, -0.263469)",
        "(0.305730, 1.533118, -0.264305)",
        "(0.305756, 1.525500, -0.264594)",
        "(0.305913, 1.517738, -0.264251)",
        "(0.306092, 1.513776, -0.263689)",
        "(0.306290, 1.505750, -0.261905)",
        "(0.305948, 1.497792, -0.259550)",
        "(0.305308, 1.489880, -0.256799)",
        "(0.304792, 1.482044, -0.253543)",
        "(0.304531, 1.478096, -0.251654)",
        "(0.303732, 1.470096, -0.247133)",
        "(0.302517, 1.462123, -0.241887)",
        "(0.301451, 1.454511, -0.236428)",
        "(0.300585, 1.447410, -0.230536)",
        "(0.300187, 1.444056, -0.227455)",
        "(0.299234, 1.437519, -0.220984)",
        "(0.297770, 1.431423, -0.213900)",
        "(0.296333, 1.425800, -0.206466)",
        "(0.295027, 1.420943, -0.198765)",
        "(0.294381, 1.418845, -0.194823)",
        "(0.293112, 1.415062, -0.186821)",
        "(0.292069, 1.412131, -0.178440)",
        "(0.291177, 1.409862, -0.169750)",
        "(0.290312, 1.408627, -0.161133)",
        "(0.289971, 1.408334, -0.156922)",
        "(0.289457, 1.408415, -0.148715)",
        "(0.289026, 1.409595, -0.140837)",
        "(0.288728, 1.411562, -0.133254)",
        "(0.288588, 1.414595, -0.126195)",
        "(0.288582, 1.416314, -0.122798)",
        "(0.288790, 1.420840, -0.116784)",
        "(0.288835, 1.425979, -0.111265)",
        "(0.288909, 1.431800, -0.106322)",
        "(0.289185, 1.438238, -0.101868)",
        "(0.289294, 1.441733, -0.099869)",
        "(0.289241, 1.448911, -0.096040)",
        "(0.289178, 1.456617, -0.092853)",
        "(0.289135, 1.464604, -0.090033)",
        "(0.288957, 1.472804, -0.087411)",
        "(0.288788, 1.476997, -0.086165)",
        "(0.288581, 1.485693, -0.083965)",
        "(0.288753, 1.494845, -0.082240)",
        "(0.289023, 1.504258, -0.081028)",
        "(0.289127, 1.513609, -0.080196)",
        "(0.289055, 1.518173, -0.079812)",
        "(0.288645, 1.527136, -0.079174)",
        "(0.288666, 1.536253, -0.079013)",
        "(0.289120, 1.545438, -0.079351)",
        "(0.289450, 1.554339, -0.079943)",
        "(0.289483, 1.558671, -0.080321)",
        "(0.289218, 1.566929, -0.081262)",
        "(0.288980, 1.574620, -0.082624)",
        "(0.289500, 1.581881, -0.084552)",
        "(0.289762, 1.588823, -0.087107)",
        "(0.289630, 1.592024, -0.088554)",
        "(0.289226, 1.597988, -0.091425)",
        "(0.289105, 1.603488, -0.094857)",
        "(0.289739, 1.608859, -0.098950)",
        "(0.290352, 1.613969, -0.103793)",
        "(0.290518, 1.616431, -0.106504)",
        "(0.290597, 1.621000, -0.112115)",
        "(0.290233, 1.624442, -0.117692)",
        "(0.290486, 1.627369, -0.123541)",
        "(0.291287, 1.629897, -0.129793)",
        "(0.291570, 1.630953, -0.133142)",
        "(0.291945, 1.632694, -0.140248)",
        "(0.292160, 1.633708, -0.147905)",
        "(0.292322, 1.633939, -0.155254)",
        "(0.292577, 1.633779, -0.162902)",
        "(0.292723, 1.633538, -0.166905)",
        "(0.293026, 1.632717, -0.175200)",
        "(0.293232, 1.631407, -0.183764)",
        "(0.293401, 1.629613, -0.192269)",
        "(0.293817, 1.627506, -0.200614)",
        "(0.294245, 1.626333, -0.204743)",
        "(0.295453, 1.623705, -0.212965)",
        "(0.296944, 1.620405, -0.220898)",
        "(0.298093, 1.616624, -0.228417)",
        "(0.299125, 1.612401, -0.235470)",
        "(0.299636, 1.610118, -0.238867)",
        "(0.300978, 1.605375, -0.245522)",
        "(0.302671, 1.600206, -0.251569)",
        "(0.303909, 1.594571, -0.256977)",
        "(0.304705, 1.588569, -0.261679)",
        "(0.305039, 1.585514, -0.263903)",
        "(0.305753, 1.579375, -0.268074)",
        "(0.306552, 1.573117, -0.271819)",
        "(0.306978, 1.566624, -0.274958)",
        "(0.307075, 1.559919, -0.277446)",
        "(0.307114, 1.556529, -0.278401)",
        "(0.307471, 1.549719, -0.279752)",
        "(0.308224, 1.542629, -0.280221)",
        "(0.308900, 1.535195, -0.279856)",
        "(0.309096, 1.527248, -0.278535)",
        "(0.308929, 1.523102, -0.277512)",
        "(0.308666, 1.514604, -0.274945)",
        "(0.308717, 1.505800, -0.271869)",
        "(0.308871, 1.496817, -0.268170)",
        "(0.308391, 1.487818, -0.263547)",
        "(0.307874, 1.483358, -0.260818)",
        "(0.306678, 1.474498, -0.254904)",
        "(0.305181, 1.465855, -0.248319)",
        "(0.304009, 1.457869, -0.241386)",
        "(0.303205, 1.450821, -0.234212)",
        "(0.302755, 1.447595, -0.230512)",
        "(0.301629, 1.441383, -0.222776)",
        "(0.300249, 1.435724, -0.214575)",
        "(0.299294, 1.431143, -0.206103)",
        "(0.298849, 1.427630, -0.197677)",
        "(0.298582, 1.426216, -0.193453)",
        "(0.297866, 1.424193, -0.184998)",
        "(0.297328, 1.423046, -0.176556)",
        "(0.297148, 1.422949, -0.168343)",
        "(0.297093, 1.423818, -0.160178)",
        "(0.297148, 1.424589, -0.156081)",
        "(0.297415, 1.426590, -0.148015)",
        "(0.297961, 1.429456, -0.140445)",
        "(0.298554, 1.433028, -0.133312)",
        "(0.299094, 1.437289, -0.126576)",
        "(0.299300, 1.439737, -0.123391)",
        "(0.299798, 1.445080, -0.117294)",
        "(0.300540, 1.451082, -0.111635)",
        "(0.301168, 1.457596, -0.106406)",
        "(0.301424, 1.464582, -0.101440)",
        "(0.301487, 1.468217, -0.099057)",
        "(0.301500, 1.475870, -0.094589)",
        "(0.301844, 1.483983, -0.090489)",
        "(0.302365, 1.492370, -0.086754)",
        "(0.302765, 1.500749, -0.083113)",
        "(0.302861, 1.504847, -0.081297)",
        "(0.303047, 1.513119, -0.077935)",
        "(0.303570, 1.521712, -0.075271)",
        "(0.304190, 1.530437, -0.073287)",
        "(0.304221, 1.538598, -0.071387)",
        "(0.304060, 1.542429, -0.070335)",
        "(0.303786, 1.549865, -0.068420)",
        "(0.304275, 1.557518, -0.067261)",
        "(0.305106, 1.565170, -0.066702)",
        "(0.305368, 1.572221, -0.066110)",
        "(0.305262, 1.575503, -0.065733)",
        "(0.304850, 1.582021, -0.065255)",
        "(0.305076, 1.588557, -0.065486)",
        "(0.305619, 1.595113, -0.066200)",
        "(0.305790, 1.601289, -0.066818)",
        "(0.305764, 1.604146, -0.067058)",
        "(0.305908, 1.609661, -0.067526)",
        "(0.306451, 1.615120, -0.068511)",
        "(0.306857, 1.620590, -0.070180)",
        "(0.306923, 1.625795, -0.072201)",
        "(0.306920, 1.628264, -0.073365)",
        "(0.306975, 1.632828, -0.076038)",
        "(0.307124, 1.637008, -0.079525)",
        "(0.307321, 1.640904, -0.083834)",
        "(0.306872, 1.644402, -0.088705)",
        "(0.306468, 1.645901, -0.091311)",
        "(0.305789, 1.648515, -0.096823)",
        "(0.305577, 1.650353, -0.102878)",
        "(0.305422, 1.651488, -0.109493)",
        "(0.304827, 1.652158, -0.116813)",
        "(0.304289, 1.652338, -0.120795)",
        "(0.303375, 1.652536, -0.129179)",
        "(0.302854, 1.652007, -0.138357)",
        "(0.302807, 1.650503, -0.147546)",
        "(0.302278, 1.647389, -0.156509)",
        "(0.301771, 1.645445, -0.160988)",
        "(0.301183, 1.641491, -0.170589)",
        "(0.301122, 1.637314, -0.180986)",
        "(0.300578, 1.632508, -0.191572)",
        "(0.299663, 1.626690, -0.201305)",
        "(0.299295, 1.623494, -0.205670)",
        "(0.298978, 1.616565, -0.213186)",
        "(0.298907, 1.609463, -0.219975)",
        "(0.299195, 1.602261, -0.226632)",
        "(0.299247, 1.595168, -0.232932)",
        "(0.299065, 1.591543, -0.235599)",
        "(0.298564, 1.584494, -0.239945)",
        "(0.298329, 1.578304, -0.242710)",
        "(0.298251, 1.573292, -0.244317)",
        "(0.298099, 1.571186, -0.244747)",
        "(0.297847, 1.566977, -0.245699)",
        "(0.298003, 1.563258, -0.246076)",
        "(0.298125, 1.559562, -0.245559)",
        "(0.298497, 1.556146, -0.244583)",
        "(0.299646, 1.553098, -0.243725)",
        "(0.300451, 1.551540, -0.243247)",
        "(0.301992, 1.547997, -0.242142)",
        "(0.303099, 1.544183, -0.240781)",
        "(0.303801, 1.540400, -0.239801)",
        "(0.304300, 1.536404, -0.239276)",
        "(0.304597, 1.534248, -0.239155)",
        "(0.305536, 1.529477, -0.238961)",
        "(0.306584, 1.523963, -0.238741)",
        "(0.307171, 1.517705, -0.238327)",
        "(0.307173, 1.510334, -0.237472)",
        "(0.307082, 1.506393, -0.236979)",
        "(0.307125, 1.498062, -0.235846)",
        "(0.307499, 1.489772, -0.234447)",
        "(0.307675, 1.481480, -0.232215)",
        "(0.307055, 1.472977, -0.228935)",
        "(0.306473, 1.468748, -0.226888)",
        "(0.305314, 1.460764, -0.222294)",
        "(0.304229, 1.454735, -0.217333)",
        "(0.303005, 1.449540, -0.211581)",
        "(0.301422, 1.444858, -0.204394)",
        "(0.300561, 1.442784, -0.200176)",
        "(0.299137, 1.439448, -0.191182)",
        "(0.297937, 1.437491, -0.181995)",
        "(0.296467, 1.436805, -0.172849)",
        "(0.294809, 1.437356, -0.163660)",
        "(0.294038, 1.438053, -0.158950)",
        "(0.292979, 1.440003, -0.149376)",
        "(0.292362, 1.442970, -0.140089)",
        "(0.291802, 1.446898, -0.131337)",
        "(0.291276, 1.451736, -0.123209)",
        "(0.291040, 1.454433, -0.119398)",
        "(0.290713, 1.460106, -0.112138)",
        "(0.290900, 1.466436, -0.105684)",
        "(0.291143, 1.473437, -0.099987)",
        "(0.291149, 1.480889, -0.094840)",
        "(0.291175, 1.484719, -0.092549)",
        "(0.290857, 1.492471, -0.088349)",
        "(0.290725, 1.500504, -0.084850)",
        "(0.291331, 1.508875, -0.082066)",
        "(0.291844, 1.517158, -0.079711)",
        "(0.291991, 1.521206, -0.078678)",
        "(0.292060, 1.529146, -0.076753)",
        "(0.292381, 1.537067, -0.075395)",
        "(0.293482, 1.545163, -0.074942)",
        "(0.294379, 1.552915, -0.074998)",
        "(0.294639, 1.556530, -0.075093)",
        "(0.295116, 1.563475, -0.075443)",
        "(0.295626, 1.570180, -0.076235)",
        "(0.296780, 1.576773, -0.077659)",
        "(0.298115, 1.583060, -0.079571)",
        "(0.298657, 1.585952, -0.080622)",
        "(0.299448, 1.591297, -0.082888)",
        "(0.300049, 1.596189, -0.085572)",
        "(0.300872, 1.600803, -0.088896)",
        "(0.301813, 1.605061, -0.092776)",
        "(0.302118, 1.607001, -0.094846)",
        "(0.302430, 1.610441, -0.099115)",
        "(0.302491, 1.613296, -0.103624)",
        "(0.302827, 1.615735, -0.108648)",
        "(0.303181, 1.617751, -0.114307)",
        "(0.303271, 1.618508, -0.117288)",
        "(0.303371, 1.619664, -0.123383)",
        "(0.303280, 1.620061, -0.129689)",
        "(0.303139, 1.619732, -0.136343)",
        "(0.303342, 1.618950, -0.143489)",
        "(0.303411, 1.618344, -0.147217)",
        "(0.303401, 1.616752, -0.154746)",
        "(0.303372, 1.614582, -0.162258)",
        "(0.303386, 1.611790, -0.169636)",
        "(0.303305, 1.608372, -0.176864)",
        "(0.303319, 1.606402, -0.180438)",
        "(0.303364, 1.602243, -0.187562)",
        "(0.303391, 1.597748, -0.194504)",
        "(0.303377, 1.592764, -0.200821)",
        "(0.303519, 1.587036, -0.206244)",
        "(0.303661, 1.583817, -0.208621)",
        "(0.304158, 1.577132, -0.212969)",
        "(0.304726, 1.570285, -0.216847)",
        "(0.304933, 1.563144, -0.220193)",
        "(0.304949, 1.555591, -0.223038)",
        "(0.304995, 1.551642, -0.224250)",
        "(0.305157, 1.543706, -0.226310)",
        "(0.305078, 1.535691, -0.227811)",
        "(0.304690, 1.527479, -0.228765)",
        "(0.304084, 1.519135, -0.229221)",
        "(0.303754, 1.514901, -0.229176)",
        "(0.303009, 1.506406, -0.228717)",
        "(0.301975, 1.497934, -0.227426)",
        "(0.300827, 1.489598, -0.225661)",
        "(0.299865, 1.481538, -0.223318)",
        "(0.299606, 1.477698, -0.221939)",
        "(0.299226, 1.470291, -0.218679)",
        "(0.298560, 1.463140, -0.214779)",
        "(0.297481, 1.456165, -0.210429)",
        "(0.296527, 1.449642, -0.205837)",
        "(0.296232, 1.446635, -0.203499)",
        "(0.295669, 1.440821, -0.198745)",
        "(0.295111, 1.435241, -0.193609)",
        "(0.294443, 1.429922, -0.187938)",
        "(0.293604, 1.424881, -0.181706)",
        "(0.293143, 1.422530, -0.178387)",
        "(0.292394, 1.418246, -0.171523)",
        "(0.291766, 1.414687, -0.164317)",
        "(0.290985, 1.411807, -0.156660)",
        "(0.290323, 1.409602, -0.148681)",
        "(0.290273, 1.408953, -0.144613)",
        "(0.290528, 1.408315, -0.136449)",
        "(0.290518, 1.408268, -0.128288)",
        "(0.290290, 1.409053, -0.120617)",
        "(0.290518, 1.411119, -0.113860)",
        "(0.290828, 1.412711, -0.110849)",
        "(0.291008, 1.416352, -0.104953)",
        "(0.290768, 1.420727, -0.099072)",
        "(0.290772, 1.426035, -0.093610)",
        "(0.291152, 1.432221, -0.088887)",
        "(0.291445, 1.435659, -0.086864)",
        "(0.291900, 1.442870, -0.083183)",
        "(0.292190, 1.450539, -0.079908)",
        "(0.292282, 1.458542, -0.077043)",
        "(0.292340, 1.466818, -0.074582)",
        "(0.292541, 1.471054, -0.073516)",
        "(0.293192, 1.479697, -0.071898)",
        "(0.293664, 1.488134, -0.070398)",
        "(0.293658, 1.496204, -0.068727)",
        "(0.293178, 1.504204, -0.067138)",
        "(0.293152, 1.508235, -0.066547)",
        "(0.293596, 1.516357, -0.065672)",
        "(0.294530, 1.524246, -0.064801)",
        "(0.295437, 1.531598, -0.063929)",
        "(0.295725, 1.538278, -0.063033)",
        "(0.295639, 1.541459, -0.062588)",
        "(0.295894, 1.547913, -0.062192)",
        "(0.296080, 1.553982, -0.061985)",
        "(0.296122, 1.559756, -0.061799)",
        "(0.296587, 1.565382, -0.061795)",
        "(0.296860, 1.568064, -0.061838)",
        "(0.297407, 1.573468, -0.062044)",
        "(0.298259, 1.578739, -0.062511)",
        "(0.299149, 1.583717, -0.062895)",
        "(0.299898, 1.588346, -0.063255)",
        "(0.300046, 1.590577, -0.063536)",
        "(0.300076, 1.594956, -0.064221)",
        "(0.300298, 1.598990, -0.064887)",
        "(0.300733, 1.602752, -0.065515)",
        "(0.300999, 1.606415, -0.066184)",
        "(0.301084, 1.608171, -0.066626)",
        "(0.301421, 1.611661, -0.067856)",
        "(0.302022, 1.615075, -0.069629)",
        "(0.302246, 1.618122, -0.071633)",
        "(0.302071, 1.620609, -0.073859)",
        "(0.301897, 1.621690, -0.075219)",
        "(0.301843, 1.623616, -0.078567)",
        "(0.301827, 1.625096, -0.082371)",
        "(0.301768, 1.626097, -0.086579)",
        "(0.301524, 1.626732, -0.091366)",
        "(0.301286, 1.626931, -0.093976)",
        "(0.300984, 1.627176, -0.099728)",
        "(0.301171, 1.626975, -0.106073)",
        "(0.301472, 1.625907, -0.112709)",
        "(0.301678, 1.624003, -0.119529)",
        "(0.301741, 1.622715, -0.123002)",
        "(0.301848, 1.619740, -0.130016)",
        "(0.302061, 1.616531, -0.137320)",
        "(0.302438, 1.612873, -0.144566)",
        "(0.303042, 1.608433, -0.151406)",
        "(0.303462, 1.605986, -0.154698)",
        "(0.304351, 1.600905, -0.160995)",
        "(0.304656, 1.595479, -0.166781)",
        "(0.304524, 1.589861, -0.172373)",
        "(0.304785, 1.584103, -0.177874)",
        "(0.304941, 1.581061, -0.180413)",
        "(0.304913, 1.574502, -0.184949)",
        "(0.304357, 1.567274, -0.188578)",
        "(0.303537, 1.559541, -0.191623)",
        "(0.303092, 1.551241, -0.194273)",
        "(0.302989, 1.546786, -0.195371)",
        "(0.302799, 1.537338, -0.196936)",
        "(0.302216, 1.527360, -0.197494)",
        "(0.301094, 1.517115, -0.197263)",
        "(0.299564, 1.506911, -0.196941)",
        "(0.298841, 1.501907, -0.196859)",
        "(0.297802, 1.492149, -0.196779)",
        "(0.296511, 1.482563, -0.196308)",
        "(0.294793, 1.472833, -0.194666)",
        "(0.292644, 1.463142, -0.192014)",
        "(0.291671, 1.458579, -0.190393)",
        "(0.290335, 1.450406, -0.187119)",
        "(0.289079, 1.443325, -0.183702)",
        "(0.287281, 1.436947, -0.179821)",
        "(0.285236, 1.431358, -0.175427)",
        "(0.284369, 1.428906, -0.173048)",
        "(0.282988, 1.424556, -0.168151)",
        "(0.281633, 1.420808, -0.162978)",
        "(0.279982, 1.417640, -0.157363)",
        "(0.278376, 1.415319, -0.151341)",
        "(0.277868, 1.414634, -0.148190)",
        "(0.277167, 1.413881, -0.141772)",
        "(0.276777, 1.414023, -0.135273)",
        "(0.276579, 1.415016, -0.128907)",
        "(0.276417, 1.416889, -0.122570)",
        "(0.276440, 1.418237, -0.119518)",
        "(0.276926, 1.421565, -0.113656)",
        "(0.277692, 1.425696, -0.108190)",
        "(0.278452, 1.430502, -0.103074)",
        "(0.279228, 1.435949, -0.098412)",
        "(0.279635, 1.438872, -0.096276)",
        "(0.280766, 1.444982, -0.092242)",
        "(0.281921, 1.451405, -0.088425)",
        "(0.282865, 1.458078, -0.084665)",
        "(0.283991, 1.465063, -0.081150)",
        "(0.284793, 1.468775, -0.079543)",
        "(0.286360, 1.476429, -0.076418)",
        "(0.287355, 1.484306, -0.073280)",
        "(0.287688, 1.492534, -0.070479)",
        "(0.287714, 1.501301, -0.068243)",
        "(0.287888, 1.505840, -0.067294)",
        "(0.288774, 1.515304, -0.065858)",
        "(0.289609, 1.524733, -0.064364)",
        "(0.290173, 1.534063, -0.062725)",
        "(0.290772, 1.543495, -0.061583)",
        "(0.291269, 1.548366, -0.061410)",
        "(0.292997, 1.558305, -0.061891)",
        "(0.295058, 1.568016, -0.063209)",
        "(0.296632, 1.576795, -0.064563)",
        "(0.297832, 1.584947, -0.066501)",
        "(0.298383, 1.588834, -0.067939)",
        "(0.299704, 1.596287, -0.071598)",
        "(0.300987, 1.603375, -0.076333)",
        "(0.301676, 1.609862, -0.081625)",
        "(0.302333, 1.615476, -0.087056)",
        "(0.302925, 1.617983, -0.090002)",
        "(0.304512, 1.622822, -0.096328)",
        "(0.305778, 1.626972, -0.103137)",
        "(0.306610, 1.630773, -0.110145)",
        "(0.307409, 1.633821, -0.117482)",
        "(0.307861, 1.634935, -0.121117)",
        "(0.309029, 1.636387, -0.128343)",
        "(0.310192, 1.637017, -0.135755)",
        "(0.310906, 1.637059, -0.143408)",
        "(0.311603, 1.636412, -0.151342)",
        "(0.312002, 1.635665, -0.155332)",
        "(0.312554, 1.633517, -0.163304)",
        "(0.312668, 1.630531, -0.171285)",
        "(0.312692, 1.627007, -0.179426)",
        "(0.312703, 1.622991, -0.187673)",
        "(0.312744, 1.620681, -0.191681)",
        "(0.312865, 1.615230, -0.199273)",
        "(0.312922, 1.608634, -0.206233)",
        "(0.313160, 1.601498, -0.212738)",
        "(0.313435, 1.594227, -0.218859)",
        "(0.313483, 1.590395, -0.221662)",
        "(0.313442, 1.582152, -0.226521)",
        "(0.313275, 1.573315, -0.230640)",
        "(0.313295, 1.563784, -0.233551)",
        "(0.313560, 1.554072, -0.235766)",
        "(0.313694, 1.549058, -0.236415)",
        "(0.313550, 1.538883, -0.237556)",
        "(0.313031, 1.528424, -0.238347)",
        "(0.313003, 1.518015, -0.238783)",
        "(0.313144, 1.507595, -0.238484)",
        "(0.313013, 1.502232, -0.237984)",
        "(0.312251, 1.491117, -0.236059)",
        "(0.311145, 1.479872, -0.233196)",
        "(0.309889, 1.469106, -0.229572)",
        "(0.308172, 1.458647, -0.225019)",
        "(0.306422, 1.448390, -0.219475)",
        "(0.305648, 1.443363, -0.216478)",
        "(0.304190, 1.433536, -0.209848)",
        "(0.302684, 1.424269, -0.202433)",
        "(0.301170, 1.415681, -0.194169)",
        "(0.300580, 1.411500, -0.189914)",
        "(0.299968, 1.404014, -0.180616)",
        "(0.299172, 1.397198, -0.171065)",
        "(0.297985, 1.391069, -0.161310)",
        "(0.296626, 1.385966, -0.151679)",
        "(0.296215, 1.383928, -0.146939)",
        "(0.295874, 1.380657, -0.137710)",
        "(0.295575, 1.378109, -0.128759)",
        "(0.294848, 1.376516, -0.120249)",
        "(0.294135, 1.376171, -0.112562)",
        "(0.294009, 1.376512, -0.108992)",
        "(0.293975, 1.377610, -0.102167)",
        "(0.293924, 1.379714, -0.095945)",
        "(0.294011, 1.382814, -0.090437)",
        "(0.294222, 1.387134, -0.085273)",
        "(0.294349, 1.389453, -0.082859)",
        "(0.294900, 1.394657, -0.078399)",
        "(0.295804, 1.400516, -0.074220)",
        "(0.296560, 1.406877, -0.070108)",
        "(0.296863, 1.413738, -0.066112)",
        "(0.296822, 1.417326, -0.064178)",
        "(0.296769, 1.424959, -0.060595)",
        "(0.297815, 1.433292, -0.057570)",
        "(0.298858, 1.442097, -0.055029)",
        "(0.299446, 1.451448, -0.052917)",
        "(0.299531, 1.456309, -0.052058)",
        "(0.299855, 1.466114, -0.050619)",
        "(0.300684, 1.476114, -0.049995)",
        "(0.301400, 1.486095, -0.049733)",
        "(0.301613, 1.495935, -0.049529)",
        "(0.301758, 1.500778, -0.049477)",
        "(0.302540, 1.510440, -0.049890)",
        "(0.303714, 1.519899, -0.050853)",
        "(0.304620, 1.529110, -0.052218)",
        "(0.305148, 1.538033, -0.053996)",
        "(0.305114, 1.542404, -0.055053)",
        "(0.305081, 1.550951, -0.057359)",
        "(0.306590, 1.559154, -0.060520)",
        "(0.308442, 1.566689, -0.063895)",
        "(0.309783, 1.573591, -0.067210)",
        "(0.310097, 1.576851, -0.068999)",
        "(0.310198, 1.583139, -0.072852)",
        "(0.311767, 1.589051, -0.077836)",
        "(0.314424, 1.594517, -0.083377)",
        "(0.316124, 1.598873, -0.088352)",
        "(0.316792, 1.600690, -0.090655)",
        "(0.318069, 1.604093, -0.095403)",
        "(0.318945, 1.606934, -0.100585)",
        "(0.320663, 1.609399, -0.106116)",
        "(0.322145, 1.611198, -0.111578)",
        "(0.322635, 1.611707, -0.114045)",
        "(0.323288, 1.612071, -0.118839)",
        "(0.323746, 1.611881, -0.123691)",
        "(0.324376, 1.611248, -0.128791)",
        "(0.324427, 1.609959, -0.133958)",
        "(0.324218, 1.608966, -0.136569)",
        "(0.323905, 1.606648, -0.142068)",
        "(0.323443, 1.603909, -0.147862)",
        "(0.322646, 1.600798, -0.153825)",
        "(0.322035, 1.597501, -0.160033)",
        "(0.321887, 1.595734, -0.163283)",
        "(0.321781, 1.591862, -0.169947)",
        "(0.321808, 1.587722, -0.176782)",
        "(0.321728, 1.583258, -0.183498)",
        "(0.321476, 1.578236, -0.189865)",
        "(0.321527, 1.575508, -0.192968)",
        "(0.321987, 1.569684, -0.199062)",
        "(0.322443, 1.563171, -0.204575)",
        "(0.322253, 1.556033, -0.209225)",
        "(0.321374, 1.548474, -0.213177)",
        "(0.320895, 1.544529, -0.214937)",
        "(0.320270, 1.536336, -0.218289)",
        "(0.319658, 1.527649, -0.221397)",
        "(0.318528, 1.518749, -0.224107)",
        "(0.316838, 1.509830, -0.226134)",
        "(0.315980, 1.505318, -0.226816)",
        "(0.314321, 1.496202, -0.227995)",
        "(0.313305, 1.487162, -0.228827)",
        "(0.312684, 1.478278, -0.229254)",
        "(0.311714, 1.469379, -0.229162)",
        "(0.311093, 1.464901, -0.228840)",
        "(0.309914, 1.456004, -0.227812)",
        "(0.309171, 1.447317, -0.226294)",
        "(0.308606, 1.438736, -0.224292)",
        "(0.307570, 1.430184, -0.221585)",
        "(0.306916, 1.425944, -0.219846)",
        "(0.305428, 1.417708, -0.215894)",
        "(0.304240, 1.409984, -0.211381)",
        "(0.303548, 1.402981, -0.206561)",
        "(0.302803, 1.396676, -0.201346)",
        "(0.302299, 1.393775, -0.198630)",
        "(0.301185, 1.388644, -0.192918)",
        "(0.300525, 1.384048, -0.186993)",
        "(0.299808, 1.380116, -0.180779)",
        "(0.298815, 1.376768, -0.174193)",
        "(0.298228, 1.375647, -0.170687)",
        "(0.297230, 1.374000, -0.163599)",
        "(0.296862, 1.373615, -0.156537)",
        "(0.296537, 1.374453, -0.149571)",
        "(0.296164, 1.376526, -0.142538)",
        "(0.296106, 1.378081, -0.139048)",
        "(0.296413, 1.381946, -0.132267)",
        "(0.297008, 1.386625, -0.125784)",
        "(0.297552, 1.392164, -0.119630)",
        "(0.298087, 1.398287, -0.113679)",
        "(0.298380, 1.401574, -0.110805)",
        "(0.299012, 1.408298, -0.105198)",
        "(0.300119, 1.415457, -0.099883)",
        "(0.301272, 1.422919, -0.094948)",
        "(0.302425, 1.430671, -0.090560)",
        "(0.302808, 1.434568, -0.088491)",
        "(0.303243, 1.442368, -0.084398)",
        "(0.303820, 1.450347, -0.080769)",
        "(0.304954, 1.458526, -0.077682)",
        "(0.306035, 1.466771, -0.074935)",
        "(0.306330, 1.470929, -0.073652)",
        "(0.306546, 1.479217, -0.071055)",
        "(0.307140, 1.487764, -0.069126)",
        "(0.308734, 1.496738, -0.068455)",
        "(0.310232, 1.505727, -0.068367)",
        "(0.310606, 1.510089, -0.068199)",
        "(0.310975, 1.518710, -0.067886)",
        "(0.311180, 1.527335, -0.068040)",
        "(0.312376, 1.536250, -0.069452)",
        "(0.313423, 1.544916, -0.071366)",
        "(0.313566, 1.549032, -0.072357)",
        "(0.313337, 1.557171, -0.074613)",
        "(0.313449, 1.565279, -0.077790)",
        "(0.314359, 1.573349, -0.082024)",
        "(0.314532, 1.580726, -0.086233)",
        "(0.314180, 1.584066, -0.088261)",
        "(0.313115, 1.590488, -0.092747)",
        "(0.312449, 1.596746, -0.098137)",
        "(0.313088, 1.602681, -0.104340)",
        "(0.313585, 1.608027, -0.110792)",
        "(0.313503, 1.610284, -0.113899)",
        "(0.313163, 1.614265, -0.120046)",
        "(0.313194, 1.617753, -0.126579)",
        "(0.314106, 1.620659, -0.133630)",
        "(0.315169, 1.622890, -0.141151)",
        "(0.315535, 1.623582, -0.144965)",
        "(0.315999, 1.624245, -0.152393)",
        "(0.316374, 1.623738, -0.159663)",
        "(0.316710, 1.622218, -0.167084)",
        "(0.317099, 1.619808, -0.174794)",
        "(0.317455, 1.616664, -0.182614)",
        "(0.317544, 1.614819, -0.186458)",
        "(0.317425, 1.610245, -0.193784)",
        "(0.317317, 1.604770, -0.200480)",
        "(0.317543, 1.598255, -0.206645)",
        "(0.317637, 1.594895, -0.209125)",
        "(0.317717, 1.587712, -0.213550)",
        "(0.317531, 1.579848, -0.216828)",
        "(0.317456, 1.571809, -0.219783)",
        "(0.317580, 1.563284, -0.222141)",
        "(0.317780, 1.558783, -0.223071)",
        "(0.318330, 1.549751, -0.224397)",
        "(0.318819, 1.541088, -0.225112)",
        "(0.319274, 1.532850, -0.225370)",
        "(0.319540, 1.524859, -0.225451)",
        "(0.319561, 1.520845, -0.225398)",
        "(0.319672, 1.512744, -0.225034)",
        "(0.319663, 1.504612, -0.224163)",
        "(0.319760, 1.496764, -0.222896)",
        "(0.319425, 1.488893, -0.221181)",
        "(0.319092, 1.484802, -0.219972)",
        "(0.318191, 1.476480, -0.217123)",
        "(0.317063, 1.468277, -0.214018)",
        "(0.315761, 1.460170, -0.210710)",
        "(0.314515, 1.452298, -0.207048)",
        "(0.313944, 1.448528, -0.205056)",
        "(0.313004, 1.441282, -0.200931)",
        "(0.312387, 1.434793, -0.196680)",
        "(0.311555, 1.428806, -0.192147)",
        "(0.310467, 1.423210, -0.187176)",
        "(0.309879, 1.420638, -0.184572)",
        "(0.309145, 1.416108, -0.179556)",
        "(0.308691, 1.412379, -0.174786)",
        "(0.307990, 1.409231, -0.169908)",
        "(0.307258, 1.406588, -0.164796)",
        "(0.307091, 1.405477, -0.162240)",
        "(0.306936, 1.403534, -0.157312)",
        "(0.306747, 1.402185, -0.152587)",
        "(0.306468, 1.401437, -0.147834)",
        "(0.306159, 1.401031, -0.142680)",
        "(0.306122, 1.401008, -0.140027)",
        "(0.306165, 1.401212, -0.134748)",
        "(0.305880, 1.401943, -0.129455)",
        "(0.305570, 1.403300, -0.124270)",
        "(0.305397, 1.405339, -0.119211)",
        "(0.305310, 1.406639, -0.116734)",
        "(0.305028, 1.409590, -0.111760)",
        "(0.304781, 1.413265, -0.106866)",
        "(0.304512, 1.417353, -0.102016)",
        "(0.304059, 1.422046, -0.097307)",
        "(0.303897, 1.424727, -0.095142)",
        "(0.303632, 1.430631, -0.091202)",
        "(0.303243, 1.437066, -0.087504)",
        "(0.302433, 1.443977, -0.083895)",
        "(0.301401, 1.451440, -0.080590)",
        "(0.301070, 1.455514, -0.079184)",
        "(0.300625, 1.464038, -0.076608)",
        "(0.300004, 1.472868, -0.074115)",
        "(0.299162, 1.481915, -0.071599)",
        "(0.298075, 1.491158, -0.069171)",
        "(0.297913, 1.496006, -0.068266)",
        "(0.298226, 1.506122, -0.067133)",
        "(0.298444, 1.516187, -0.066217)",
        "(0.298435, 1.525981, -0.065246)",
        "(0.298462, 1.535764, -0.064615)",
        "(0.298598, 1.540683, -0.064570)",
        "(0.299453, 1.550540, -0.065196)",
        "(0.300272, 1.560028, -0.066254)",
        "(0.300428, 1.568616, -0.067170)",
        "(0.299810, 1.576570, -0.068324)",
        "(0.299568, 1.580390, -0.069177)",
        "(0.300078, 1.587926, -0.071724)",
        "(0.300580, 1.594733, -0.074745)",
        "(0.300472, 1.600404, -0.077728)",
        "(0.300287, 1.605167, -0.080868)",
        "(0.300108, 1.607332, -0.082608)",
        "(0.299832, 1.611435, -0.086418)",
        "(0.299673, 1.615054, -0.091062)",
        "(0.298962, 1.618076, -0.095936)",
        "(0.298154, 1.620122, -0.100844)",
        "(0.298030, 1.620965, -0.103401)",
        "(0.298338, 1.622476, -0.108704)",
        "(0.298469, 1.623614, -0.114363)",
        "(0.298276, 1.624158, -0.120154)",
        "(0.298032, 1.624032, -0.126003)",
        "(0.297938, 1.623834, -0.128922)",
        "(0.297973, 1.623168, -0.134879)",
        "(0.298236, 1.622115, -0.140960)",
        "(0.298239, 1.620446, -0.146972)",
        "(0.298200, 1.618108, -0.153051)",
        "(0.298242, 1.616738, -0.156135)",
        "(0.298340, 1.613965, -0.162375)",
        "(0.298482, 1.611163, -0.168548)",
        "(0.298731, 1.608085, -0.174337)",
        "(0.299271, 1.604445, -0.179584)",
        "(0.299759, 1.602190, -0.181890)",
        "(0.300763, 1.597481, -0.186278)",
        "(0.301876, 1.592752, -0.190516)",
        "(0.303015, 1.588179, -0.194836)",
        "(0.304097, 1.583653, -0.199250)",
        "(0.304639, 1.581254, -0.201404)",
        "(0.305492, 1.576075, -0.205341)",
        "(0.305940, 1.570533, -0.208781)",
        "(0.306322, 1.565090, -0.211998)",
        "(0.306873, 1.559817, -0.215086)",
        "(0.307115, 1.557194, -0.216499)",
        "(0.307493, 1.551690, -0.219028)",
        "(0.307827, 1.545774, -0.220996)",
        "(0.307988, 1.539426, -0.222218)",
        "(0.308202, 1.532859, -0.222889)",
        "(0.308392, 1.529429, -0.222989)",
        "(0.308408, 1.522559, -0.222979)",
        "(0.308173, 1.515647, -0.222811)",
        "(0.308088, 1.508529, -0.222614)",
        "(0.308318, 1.500700, -0.222121)",
        "(0.308468, 1.496378, -0.221586)",
        "(0.308706, 1.487189, -0.220006)",
        "(0.308626, 1.477533, -0.218161)",
        "(0.308474, 1.467514, -0.215770)",
        "(0.308104, 1.457679, -0.212504)",
        "(0.307759, 1.452928, -0.210359)",
        "(0.306501, 1.443766, -0.205564)",
        "(0.304912, 1.435524, -0.200286)",
        "(0.303793, 1.428745, -0.194724)",
        "(0.302866, 1.423271, -0.188712)",
        "(0.302393, 1.420820, -0.185511)",
        "(0.301430, 1.416574, -0.178431)",
        "(0.300254, 1.413245, -0.170355)",
        "(0.299210, 1.411119, -0.162108)",
        "(0.298381, 1.410400, -0.154024)",
        "(0.298116, 1.410587, -0.150079)",
        "(0.297860, 1.411661, -0.142382)",
        "(0.297736, 1.413655, -0.134936)",
        "(0.297801, 1.416715, -0.128046)",
        "(0.298249, 1.420734, -0.122043)",
        "(0.298678, 1.423088, -0.119429)",
        "(0.299428, 1.427903, -0.114554)",
        "(0.299857, 1.433068, -0.110022)",
        "(0.300129, 1.438170, -0.106277)",
        "(0.300839, 1.443493, -0.103078)",
        "(0.301400, 1.446275, -0.101662)",
        "(0.302558, 1.451846, -0.098919)",
        "(0.303280, 1.457419, -0.096283)",
        "(0.303370, 1.462908, -0.093576)",
        "(0.303542, 1.468363, -0.090915)",
        "(0.304062, 1.471202, -0.089744)",
        "(0.305245, 1.476974, -0.087595)",
        "(0.305988, 1.482779, -0.085447)",
        "(0.306414, 1.488750, -0.083193)",
        "(0.306792, 1.494853, -0.080892)",
        "(0.307315, 1.498015, -0.079856)",
        "(0.308959, 1.504641, -0.078215)",
        "(0.310132, 1.511271, -0.076494)",
        "(0.311044, 1.518063, -0.074736)",
        "(0.312140, 1.525108, -0.073313)",
        "(0.312844, 1.528634, -0.072707)",
        "(0.314473, 1.535579, -0.071758)",
        "(0.316032, 1.542257, -0.071004)",
        "(0.317211, 1.548825, -0.070518)",
        "(0.318255, 1.555418, -0.070549)",
        "(0.318826, 1.558648, -0.070744)",
        "(0.320344, 1.564973, -0.071476)",
        "(0.321878, 1.570796, -0.072417)",
        "(0.322703, 1.576001, -0.073154)",
        "(0.323335, 1.581105, -0.074234)",
        "(0.323713, 1.583618, -0.074992)",
        "(0.324474, 1.588461, -0.076672)",
        "(0.325114, 1.592853, -0.078428)",
        "(0.325214, 1.596504, -0.079969)",
        "(0.324787, 1.599483, -0.081640)",
        "(0.324671, 1.600961, -0.082840)",
        "(0.324950, 1.603900, -0.085993)",
        "(0.325215, 1.606384, -0.089817)",
        "(0.324969, 1.608209, -0.094217)",
        "(0.324479, 1.609206, -0.099021)",
        "(0.324272, 1.609504, -0.101753)",
        "(0.324173, 1.610121, -0.107870)",
        "(0.323703, 1.610667, -0.114878)",
        "(0.322819, 1.610753, -0.122464)",
        "(0.322204, 1.609976, -0.130520)",
        "(0.322012, 1.609304, -0.134640)",
        "(0.321838, 1.607769, -0.143149)",
        "(0.321589, 1.605879, -0.151903)",
        "(0.321247, 1.603222, -0.160640)",
        "(0.321329, 1.599470, -0.169372)",
        "(0.321438, 1.597155, -0.173664)",
        "(0.321328, 1.591909, -0.181976)",
        "(0.320853, 1.585788, -0.189859)",
        "(0.320565, 1.578849, -0.197326)",
        "(0.320192, 1.570994, -0.204378)",
        "(0.319897, 1.566669, -0.207632)",
        "(0.319147, 1.557709, -0.213516)",
        "(0.318278, 1.548532, -0.218508)",
        "(0.317862, 1.539373, -0.222805)",
        "(0.317581, 1.529894, -0.226323)",
        "(0.317416, 1.524892, -0.227633)",
        "(0.316694, 1.514552, -0.229606)",
        "(0.315463, 1.503927, -0.230933)",
        "(0.314900, 1.493351, -0.231797)",
        "(0.315129, 1.482965, -0.232206)",
        "(0.315352, 1.477775, -0.232025)",
        "(0.315398, 1.467168, -0.230733)",
        "(0.314770, 1.456365, -0.228276)",
        "(0.314034, 1.445724, -0.225307)",
        "(0.313739, 1.435761, -0.222206)",
        "(0.313627, 1.431036, -0.220626)",
        "(0.312998, 1.421787, -0.216967)",
        "(0.311761, 1.412703, -0.212390)",
        "(0.311219, 1.404115, -0.206914)",
        "(0.311173, 1.395927, -0.200821)",
        "(0.310994, 1.392016, -0.197328)",
        "(0.309736, 1.384516, -0.190245)",
        "(0.307932, 1.378154, -0.183043)",
        "(0.306146, 1.372848, -0.175583)",
        "(0.304766, 1.368507, -0.167515)",
        "(0.304233, 1.366708, -0.163194)",
        "(0.303026, 1.363822, -0.154080)",
        "(0.301583, 1.362355, -0.144735)",
        "(0.300145, 1.362177, -0.135474)",
        "(0.299394, 1.363344, -0.126670)",
        "(0.299206, 1.364402, -0.122409)",
        "(0.298714, 1.367042, -0.113940)",
        "(0.298325, 1.370969, -0.105956)",
        "(0.298365, 1.375650, -0.098523)",
        "(0.298926, 1.381406, -0.092030)",
        "(0.298980, 1.384512, -0.088973)",
        "(0.298573, 1.391166, -0.083158)",
        "(0.298213, 1.398788, -0.077987)",
        "(0.299004, 1.407396, -0.073624)",
        "(0.299756, 1.416650, -0.069665)",
        "(0.299872, 1.421723, -0.068042)",
        "(0.299426, 1.432068, -0.065196)",
        "(0.298118, 1.442526, -0.062501)",
        "(0.298528, 1.453572, -0.060756)",
        "(0.300017, 1.465113, -0.059801)",
        "(0.300468, 1.470786, -0.059235)",
        "(0.300901, 1.482152, -0.058369)",
        "(0.300855, 1.493580, -0.058065)",
        "(0.301151, 1.504942, -0.058415)",
        "(0.302387, 1.515825, -0.059287)",
        "(0.302855, 1.520911, -0.059606)",
        "(0.303159, 1.530823, -0.060232)",
        "(0.302987, 1.540524, -0.061233)",
        "(0.303567, 1.549894, -0.063001)",
        "(0.305116, 1.558984, -0.065751)",
        "(0.305592, 1.563213, -0.067308)",
        "(0.305634, 1.570925, -0.070179)",
        "(0.305400, 1.577764, -0.073160)",
        "(0.306274, 1.584314, -0.077105)",
        "(0.307900, 1.590503, -0.082140)",
        "(0.308294, 1.593292, -0.084822)",
        "(0.308456, 1.598439, -0.090252)",
        "(0.307854, 1.602772, -0.095699)",
        "(0.307431, 1.606545, -0.101406)",
        "(0.307889, 1.610163, -0.107871)",
        "(0.308052, 1.611839, -0.111311)",
        "(0.307867, 1.614930, -0.118247)",
        "(0.307194, 1.617488, -0.125226)",
        "(0.306362, 1.619236, -0.132006)",
        "(0.306616, 1.620312, -0.138702)",
        "(0.306974, 1.620618, -0.142083)",
        "(0.307312, 1.620946, -0.148827)",
        "(0.307642, 1.620831, -0.155628)",
        "(0.307994, 1.620076, -0.162339)",
        "(0.308559, 1.618765, -0.169000)",
        "(0.308960, 1.617809, -0.172333)",
        "(0.309688, 1.615325, -0.179061)",
        "(0.310361, 1.612135, -0.185782)",
        "(0.310815, 1.608485, -0.192420)",
        "(0.311045, 1.604308, -0.198846)",
        "(0.311193, 1.601970, -0.201998)",
        "(0.311827, 1.596842, -0.208128)",
        "(0.312728, 1.590814, -0.213958)",
        "(0.313307, 1.584785, -0.218731)",
        "(0.313552, 1.578481, -0.222905)",
        "(0.313775, 1.575271, -0.224783)",
        "(0.314725, 1.568739, -0.228336)",
        "(0.316021, 1.561975, -0.231412)",
        "(0.317146, 1.555157, -0.233790)",
        "(0.317642, 1.548300, -0.235577)",
        "(0.317720, 1.544847, -0.236299)",
        "(0.318281, 1.537876, -0.237531)",
        "(0.319192, 1.530923, -0.238450)",
        "(0.319914, 1.523742, -0.238784)",
        "(0.319909, 1.516219, -0.238582)",
        "(0.319628, 1.512367, -0.238342)",
        "(0.319369, 1.504816, -0.237870)",
        "(0.319540, 1.497579, -0.237391)",
        "(0.319686, 1.490388, -0.236489)",
        "(0.319272, 1.482666, -0.234967)",
        "(0.318788, 1.478526, -0.233896)",
        "(0.317611, 1.470054, -0.231459)",
        "(0.316694, 1.461841, -0.228760)",
        "(0.315998, 1.454202, -0.225820)",
        "(0.315026, 1.446949, -0.222550)",
        "(0.314369, 1.443383, -0.220643)",
        "(0.312934, 1.436544, -0.216268)",
        "(0.311617, 1.430468, -0.211246)",
        "(0.310425, 1.425225, -0.205869)",
        "(0.309359, 1.420794, -0.200311)",
        "(0.308816, 1.418859, -0.197381)",
        "(0.307754, 1.415457, -0.191187)",
        "(0.306784, 1.412738, -0.184679)",
        "(0.305989, 1.410614, -0.177958)",
        "(0.305426, 1.409039, -0.171193)",
        "(0.305223, 1.408607, -0.167835)",
        "(0.304658, 1.408011, -0.161149)",
        "(0.304281, 1.408130, -0.154689)",
        "(0.303884, 1.408627, -0.148425)",
        "(0.303500, 1.409451, -0.142217)",
        "(0.303455, 1.410104, -0.139240)",
        "(0.303707, 1.411934, -0.133670)",
        "(0.304204, 1.414291, -0.128596)",
        "(0.304630, 1.416964, -0.123766)",
        "(0.304819, 1.419900, -0.119012)",
        "(0.304950, 1.421491, -0.116661)",
        "(0.305736, 1.424866, -0.112211)",
        "(0.306840, 1.428543, -0.108162)",
        "(0.307734, 1.432473, -0.104463)",
        "(0.308309, 1.436741, -0.100983)",
        "(0.308640, 1.439078, -0.099382)",
        "(0.309307, 1.444019, -0.096296)",
        "(0.310338, 1.449392, -0.093441)",
        "(0.311644, 1.455207, -0.090937)",
        "(0.312828, 1.461429, -0.088618)",
        "(0.313222, 1.464741, -0.087488)",
        "(0.313463, 1.471656, -0.085170)",
        "(0.313320, 1.479065, -0.083071)",
        "(0.313971, 1.487045, -0.081627)",
        "(0.314988, 1.495332, -0.080314)",
        "(0.315346, 1.499487, -0.079567)",
        "(0.315606, 1.507805, -0.078013)",
        "(0.315468, 1.516156, -0.076617)",
        "(0.316473, 1.524789, -0.075933)",
        "(0.317993, 1.533467, -0.075872)",
        "(0.318540, 1.537584, -0.075741)",
        "(0.319101, 1.545467, -0.075429)",
        "(0.319317, 1.553360, -0.075696)",
        "(0.320890, 1.561453, -0.077177)",
        "(0.322767, 1.569152, -0.079601)",
        "(0.323213, 1.572491, -0.080787)",
        "(0.323558, 1.578345, -0.083176)",
        "(0.323781, 1.583449, -0.086353)",
        "(0.324452, 1.588067, -0.090578)",
        "(0.325108, 1.591966, -0.095752)",
        "(0.325198, 1.593411, -0.098542)",
        "(0.324722, 1.595291, -0.104327)",
        "(0.323607, 1.595785, -0.110629)",
        "(0.322670, 1.595568, -0.117645)",
        "(0.321736, 1.594994, -0.125396)",
        "(0.321016, 1.594473, -0.129362)",
        "(0.319298, 1.592557, -0.137450)",
        "(0.318172, 1.589861, -0.145544)",
        "(0.317412, 1.586470, -0.153736)",
        "(0.316410, 1.583087, -0.162029)",
        "(0.316000, 1.581373, -0.166231)",
        "(0.315549, 1.578155, -0.174600)",
        "(0.315527, 1.574518, -0.182660)",
        "(0.315892, 1.570014, -0.190119)",
        "(0.316094, 1.565162, -0.196927)",
        "(0.315992, 1.562697, -0.200125)",
        "(0.315814, 1.557966, -0.206383)",
        "(0.315944, 1.553201, -0.212219)",
        "(0.316209, 1.547909, -0.217143)",
        "(0.316108, 1.542286, -0.221203)",
        "(0.315940, 1.539393, -0.222753)",
        "(0.315889, 1.533910, -0.225906)",
        "(0.316107, 1.528630, -0.228602)",
        "(0.316520, 1.523379, -0.230823)",
        "(0.316987, 1.518114, -0.232180)",
        "(0.317148, 1.515448, -0.232574)",
        "(0.317439, 1.510007, -0.233059)",
        "(0.317701, 1.504457, -0.233278)",
        "(0.317905, 1.498715, -0.233177)",
        "(0.318288, 1.492841, -0.232564)",
        "(0.318528, 1.489771, -0.231972)",
        "(0.318763, 1.483217, -0.230301)",
        "(0.318530, 1.476220, -0.228187)",
        "(0.318390, 1.469240, -0.225889)",
        "(0.318421, 1.462563, -0.223646)",
        "(0.318365, 1.459273, -0.222461)",
        "(0.317806, 1.452445, -0.219583)",
        "(0.316562, 1.445376, -0.215815)",
        "(0.315468, 1.438745, -0.211402)",
        "(0.314952, 1.433135, -0.206965)",
        "(0.314718, 1.430652, -0.204766)",
        "(0.313969, 1.425843, -0.200156)",
        "(0.312754, 1.421270, -0.195025)",
        "(0.311560, 1.417142, -0.189273)",
        "(0.310478, 1.413696, -0.183254)",
        "(0.310095, 1.412359, -0.180221)",
        "(0.309394, 1.410318, -0.174250)",
        "(0.308967, 1.409213, -0.168396)",
        "(0.308662, 1.408888, -0.162756)",
        "(0.308056, 1.409193, -0.157160)",
        "(0.307677, 1.409614, -0.154327)",
        "(0.307007, 1.410843, -0.148658)",
        "(0.306666, 1.412822, -0.142965)",
        "(0.306489, 1.415504, -0.137212)",
        "(0.306170, 1.418839, -0.131442)",
        "(0.305907, 1.420774, -0.128606)",
        "(0.305085, 1.425056, -0.122996)",
        "(0.304635, 1.430272, -0.117699)",
        "(0.304763, 1.436159, -0.112630)",
        "(0.305009, 1.442636, -0.107607)",
        "(0.305017, 1.446308, -0.104951)",
        "(0.304706, 1.453274, -0.100290)",
        "(0.304229, 1.460767, -0.096201)",
        "(0.304100, 1.468994, -0.092793)",
        "(0.304287, 1.477626, -0.089744)",
        "(0.304465, 1.482028, -0.088298)",
        "(0.304649, 1.490858, -0.085361)",
        "(0.304285, 1.499743, -0.082443)",
        "(0.304522, 1.508908, -0.079972)",
        "(0.305424, 1.518335, -0.078221)",
        "(0.305828, 1.522917, -0.077304)",
        "(0.306379, 1.531631, -0.075219)",
        "(0.306845, 1.540153, -0.073274)",
        "(0.307911, 1.548608, -0.071870)",
        "(0.309392, 1.556951, -0.071268)",
        "(0.309970, 1.560944, -0.071202)",
        "(0.310769, 1.568530, -0.071042)",
        "(0.311436, 1.575822, -0.071365)",
        "(0.312315, 1.582878, -0.072437)",
        "(0.313768, 1.589652, -0.074344)",
        "(0.314432, 1.592850, -0.075605)",
        "(0.315018, 1.598663, -0.078171)",
        "(0.314860, 1.603742, -0.081098)",
        "(0.315024, 1.608396, -0.084772)",
        "(0.315791, 1.612706, -0.089352)",
        "(0.316241, 1.614718, -0.091974)",
        "(0.316746, 1.618245, -0.097366)",
        "(0.316796, 1.620873, -0.103017)",
        "(0.316899, 1.622760, -0.109256)",
        "(0.317431, 1.624305, -0.116110)",
        "(0.317774, 1.624934, -0.119791)",
        "(0.318248, 1.625747, -0.127249)",
        "(0.318511, 1.625650, -0.134742)",
        "(0.318777, 1.624746, -0.142397)",
        "(0.319290, 1.623260, -0.150351)",
        "(0.319514, 1.622356, -0.154447)",
        "(0.319556, 1.620193, -0.162542)",
        "(0.319455, 1.617145, -0.170284)",
        "(0.319612, 1.613065, -0.177524)",
        "(0.319988, 1.608275, -0.184455)",
        "(0.320181, 1.605670, -0.187780)",
        "(0.320584, 1.600322, -0.194220)",
        "(0.321141, 1.594705, -0.200075)",
        "(0.322093, 1.588723, -0.205300)",
        "(0.323173, 1.582243, -0.210077)",
        "(0.323790, 1.578870, -0.212308)",
        "(0.325006, 1.572302, -0.216634)",
        "(0.326032, 1.565733, -0.220549)",
        "(0.326858, 1.558967, -0.224039)",
        "(0.327523, 1.552007, -0.226842)",
        "(0.327881, 1.548374, -0.227909)",
        "(0.328365, 1.540834, -0.229607)",
        "(0.328281, 1.532954, -0.230728)",
        "(0.327516, 1.524874, -0.231489)",
        "(0.326544, 1.516658, -0.231684)",
        "(0.326213, 1.512432, -0.231379)",
        "(0.325549, 1.503644, -0.230100)",
        "(0.324274, 1.494290, -0.227879)",
        "(0.322870, 1.484719, -0.225125)",
        "(0.321657, 1.475346, -0.221995)",
        "(0.320997, 1.470782, -0.220059)",
        "(0.319229, 1.461751, -0.215591)",
        "(0.317012, 1.452840, -0.210188)",
        "(0.315128, 1.444386, -0.204174)",
        "(0.313896, 1.436744, -0.197938)",
        "(0.313350, 1.433308, -0.194725)",
        "(0.312136, 1.426920, -0.188025)",
        "(0.310674, 1.421307, -0.181078)",
        "(0.309059, 1.416345, -0.174118)",
        "(0.307905, 1.412290, -0.167370)",
        "(0.307459, 1.410679, -0.164071)",
        "(0.306655, 1.408064, -0.157436)",
        "(0.305907, 1.406261, -0.150980)",
        "(0.305483, 1.405294, -0.144878)",
        "(0.305298, 1.405070, -0.139146)",
        "(0.305163, 1.405210, -0.136398)",
        "(0.304831, 1.405755, -0.130919)",
        "(0.304500, 1.406864, -0.125739)",
        "(0.304484, 1.408399, -0.120897)",
        "(0.304658, 1.410521, -0.116331)",
        "(0.304713, 1.411698, -0.114005)",
        "(0.304881, 1.414379, -0.109517)",
        "(0.305240, 1.417600, -0.105374)",
        "(0.305358, 1.421192, -0.101245)",
        "(0.305605, 1.425289, -0.097167)",
        "(0.305858, 1.427580, -0.095295)",
        "(0.306340, 1.432558, -0.091934)",
        "(0.306345, 1.438064, -0.088729)",
        "(0.306725, 1.444099, -0.085425)",
        "(0.307988, 1.450554, -0.082222)",
        "(0.308666, 1.453853, -0.080728)",
        "(0.309786, 1.460567, -0.077716)",
        "(0.310161, 1.467413, -0.074556)",
        "(0.309278, 1.474886, -0.071042)",
        "(0.309239, 1.482791, -0.067672)",
        "(0.309865, 1.487090, -0.066431)",
        "(0.311213, 1.495693, -0.064110)",
        "(0.311740, 1.504577, -0.062227)",
        "(0.311507, 1.513527, -0.061104)",
        "(0.311631, 1.522629, -0.061619)",
        "(0.311922, 1.527037, -0.062603)",
        "(0.312452, 1.535145, -0.064707)",
        "(0.312987, 1.542687, -0.067563)",
        "(0.313465, 1.549810, -0.071504)",
        "(0.314102, 1.556275, -0.076431)",
        "(0.314640, 1.559158, -0.079408)",
        "(0.315889, 1.564059, -0.085687)",
        "(0.316892, 1.567738, -0.092385)",
        "(0.317369, 1.570678, -0.099509)",
        "(0.317455, 1.573221, -0.107156)",
        "(0.317422, 1.574227, -0.111130)",
        "(0.317618, 1.575822, -0.119192)",
        "(0.318503, 1.576780, -0.127643)",
        "(0.319386, 1.577506, -0.136448)",
        "(0.320015, 1.577851, -0.145257)",
        "(0.320404, 1.577769, -0.149581)",
        "(0.321622, 1.576880, -0.157864)",
        "(0.322964, 1.574970, -0.165614)",
        "(0.324009, 1.572547, -0.173088)",
        "(0.325140, 1.569904, -0.180556)",
        "(0.325860, 1.568485, -0.184343)",
        "(0.327609, 1.565021, -0.191744)",
        "(0.329686, 1.560673, -0.198716)",
        "(0.331503, 1.555695, -0.204751)",
        "(0.332800, 1.550347, -0.209997)",
        "(0.333302, 1.547611, -0.212394)",
        "(0.334415, 1.541956, -0.216787)",
        "(0.335372, 1.536015, -0.220573)",
        "(0.336008, 1.529985, -0.223536)",
        "(0.336030, 1.523983, -0.225880)",
        "(0.335943, 1.520911, -0.226785)",
        "(0.335807, 1.514715, -0.228371)",
        "(0.335666, 1.508375, -0.229401)",
        "(0.335424, 1.501986, -0.229962)",
        "(0.335010, 1.495645, -0.230171)",
        "(0.334686, 1.492459, -0.230121)",
        "(0.334049, 1.486125, -0.229816)",
        "(0.333453, 1.479737, -0.229080)",
        "(0.333074, 1.473318, -0.227844)",
        "(0.332774, 1.466754, -0.225998)",
        "(0.332532, 1.463672, -0.224951)",
        "(0.332041, 1.457781, -0.222967)",
        "(0.331110, 1.451977, -0.221101)",
        "(0.329408, 1.446267, -0.219222)",
        "(0.327795, 1.440848, -0.217192)",
        "(0.327224, 1.438210, -0.215946)",
        "(0.326524, 1.433150, -0.212969)",
        "(0.326058, 1.428753, -0.209731)",
        "(0.325429, 1.425285, -0.206742)",
        "(0.324401, 1.422642, -0.204049)",
        "(0.323982, 1.421613, -0.202612)",
        "(0.323694, 1.419912, -0.199316)",
        "(0.323426, 1.418642, -0.195453)",
        "(0.323112, 1.417725, -0.191117)",
        "(0.322534, 1.417064, -0.186343)",
        "(0.322253, 1.416850, -0.183725)",
        "(0.322045, 1.416651, -0.178264)",
        "(0.321939, 1.416705, -0.172585)",
        "(0.321770, 1.416999, -0.166786)",
        "(0.321529, 1.417640, -0.161001)",
        "(0.321455, 1.418186, -0.158199)",
        "(0.321580, 1.419559, -0.152793)",
        "(0.321677, 1.421121, -0.147450)",
        "(0.321508, 1.422876, -0.142114)",
        "(0.321267, 1.424955, -0.136956)",
        "(0.321085, 1.426112, -0.134449)",
        "(0.320557, 1.428591, -0.129620)",
        "(0.320047, 1.431451, -0.125130)",
        "(0.319676, 1.434661, -0.120921)",
        "(0.319237, 1.438000, -0.116691)",
        "(0.319048, 1.439718, -0.114584)",
        "(0.318730, 1.443223, -0.110633)",
        "(0.318277, 1.446988, -0.107193)",
        "(0.317788, 1.450998, -0.104189)",
        "(0.317264, 1.455247, -0.101479)",
        "(0.317119, 1.457460, -0.100211)",
        "(0.317115, 1.461977, -0.097735)",
        "(0.317075, 1.466534, -0.095357)",
        "(0.316757, 1.471104, -0.093088)",
        "(0.315946, 1.475752, -0.090964)",
        "(0.315442, 1.478125, -0.089929)",
        "(0.314542, 1.482971, -0.088012)",
        "(0.314336, 1.488071, -0.086481)",
        "(0.314246, 1.493426, -0.085055)",
        "(0.313809, 1.498969, -0.083565)",
        "(0.313387, 1.501779, -0.082800)",
        "(0.312130, 1.507526, -0.081501)",
        "(0.311157, 1.513759, -0.080993)",
        "(0.310727, 1.520413, -0.081184)",
        "(0.310307, 1.527142, -0.081732)",
        "(0.310001, 1.530452, -0.082050)",
        "(0.309361, 1.536923, -0.082889)",
        "(0.309328, 1.543498, -0.084545)",
        "(0.309638, 1.550065, -0.087240)",
        "(0.309267, 1.556195, -0.090326)",
        "(0.308874, 1.559103, -0.091951)",
        "(0.308302, 1.564662, -0.095551)",
        "(0.308562, 1.570246, -0.099753)",
        "(0.309271, 1.575757, -0.104469)",
        "(0.309491, 1.580974, -0.109520)",
        "(0.309402, 1.583442, -0.112132)",
        "(0.309116, 1.588008, -0.117357)",
        "(0.309136, 1.592011, -0.122581)",
        "(0.309651, 1.595614, -0.128137)",
        "(0.310214, 1.598812, -0.133838)",
        "(0.310376, 1.600108, -0.136677)",
        "(0.310469, 1.601882, -0.142007)",
        "(0.310748, 1.602881, -0.147237)",
        "(0.311246, 1.603405, -0.152739)",
        "(0.311630, 1.603386, -0.158324)",
        "(0.311604, 1.603084, -0.161143)",
        "(0.311472, 1.602024, -0.166828)",
        "(0.311390, 1.600221, -0.172517)",
        "(0.311209, 1.597798, -0.178095)",
        "(0.310715, 1.594760, -0.183402)",
        "(0.310389, 1.593004, -0.185960)",
        "(0.309963, 1.589195, -0.190998)",
        "(0.310047, 1.584929, -0.195773)",
        "(0.310103, 1.580554, -0.200123)",
        "(0.310031, 1.576156, -0.204027)",
        "(0.309910, 1.573868, -0.205683)",
        "(0.309683, 1.569195, -0.208891)",
        "(0.309824, 1.564260, -0.211621)",
        "(0.310490, 1.559365, -0.214092)",
        "(0.311380, 1.554452, -0.216046)",
        "(0.311608, 1.551941, -0.216950)",
        "(0.311845, 1.546885, -0.218733)",
        "(0.312369, 1.541771, -0.220376)",
        "(0.313026, 1.536759, -0.221847)",
        "(0.313744, 1.531602, -0.222925)",
        "(0.313926, 1.528892, -0.223307)",
        "(0.313935, 1.523401, -0.224025)",
        "(0.313842, 1.518372, -0.224767)",
        "(0.314193, 1.513899, -0.225771)",
        "(0.314450, 1.509597, -0.226808)",
        "(0.314458, 1.507371, -0.227205)",
        "(0.314264, 1.502724, -0.227663)",
        "(0.313933, 1.498013, -0.227944)",
        "(0.313791, 1.493494, -0.227970)",
        "(0.313850, 1.489155, -0.227754)",
        "(0.313762, 1.486902, -0.227460)",
        "(0.313320, 1.482134, -0.226557)",
        "(0.312961, 1.477143, -0.225274)",
        "(0.313109, 1.472043, -0.223687)",
        "(0.313663, 1.466646, -0.221292)",
        "(0.313862, 1.463727, -0.219592)",
        "(0.313950, 1.457655, -0.215626)",
        "(0.314165, 1.451506, -0.211119)",
        "(0.314503, 1.445239, -0.205809)",
        "(0.314626, 1.438756, -0.199615)",
        "(0.314555, 1.435465, -0.196197)",
        "(0.314266, 1.429065, -0.189154)",
        "(0.313850, 1.423317, -0.181944)",
        "(0.313296, 1.418430, -0.174702)",
        "(0.312575, 1.414216, -0.167341)",
        "(0.312325, 1.412475, -0.163658)",
        "(0.312141, 1.409665, -0.156318)",
        "(0.311859, 1.407823, -0.149002)",
        "(0.311580, 1.407354, -0.141869)",
        "(0.311476, 1.407891, -0.134979)",
        "(0.311533, 1.408371, -0.131587)",
        "(0.311721, 1.409710, -0.124836)",
        "(0.311512, 1.411679, -0.118135)",
        "(0.311246, 1.414794, -0.111775)",
        "(0.311427, 1.419149, -0.106054)",
        "(0.311562, 1.421695, -0.103407)",
        "(0.311670, 1.427037, -0.098437)",
        "(0.311455, 1.432860, -0.093882)",
        "(0.311291, 1.439359, -0.089695)",
        "(0.311303, 1.446066, -0.085726)",
        "(0.311173, 1.449547, -0.083819)",
        "(0.310732, 1.456789, -0.080275)",
        "(0.310351, 1.464426, -0.077150)",
        "(0.310100, 1.472088, -0.074324)",
        "(0.310125, 1.479744, -0.071644)",
        "(0.310157, 1.483627, -0.070365)",
        "(0.310086, 1.491402, -0.067838)",
        "(0.310087, 1.499192, -0.065589)",
        "(0.310582, 1.507089, -0.063939)",
        "(0.311399, 1.514912, -0.062778)",
        "(0.311621, 1.518669, -0.062199)",
        "(0.311495, 1.525914, -0.060988)",
        "(0.311261, 1.532996, -0.060018)",
        "(0.311756, 1.539961, -0.059483)",
        "(0.312588, 1.546836, -0.059515)",
        "(0.312801, 1.550158, -0.059625)",
        "(0.312415, 1.556524, -0.059927)",
        "(0.311304, 1.562427, -0.060344)",
        "(0.311077, 1.568370, -0.061416)",
        "(0.311569, 1.574273, -0.063025)",
        "(0.311727, 1.577092, -0.063898)",
        "(0.311561, 1.582580, -0.065714)",
        "(0.310861, 1.587808, -0.067866)",
        "(0.310506, 1.593015, -0.070686)",
        "(0.310976, 1.598070, -0.074068)",
        "(0.311216, 1.600398, -0.075916)",
        "(0.311658, 1.604551, -0.079686)",
        "(0.311958, 1.608036, -0.083622)",
        "(0.312018, 1.611138, -0.087900)",
        "(0.311667, 1.613805, -0.092607)",
        "(0.311464, 1.614905, -0.095092)",
        "(0.311378, 1.616754, -0.100346)",
        "(0.311753, 1.617838, -0.105966)",
        "(0.311878, 1.618120, -0.111805)",
        "(0.311538, 1.617825, -0.117895)",
        "(0.311339, 1.617478, -0.121091)",
        "(0.311078, 1.616479, -0.127778)",
        "(0.311138, 1.614900, -0.134822)",
        "(0.311180, 1.612862, -0.141874)",
        "(0.310793, 1.610108, -0.148438)",
        "(0.310533, 1.608524, -0.151566)",
        "(0.310325, 1.605269, -0.157902)",
        "(0.310497, 1.601736, -0.164380)",
        "(0.310707, 1.597707, -0.170999)",
        "(0.311045, 1.592889, -0.177620)",
        "(0.311347, 1.590246, -0.180957)",
        "(0.311870, 1.585032, -0.187777)",
        "(0.312179, 1.579992, -0.194879)",
        "(0.312687, 1.574811, -0.202194)",
        "(0.313351, 1.569259, -0.209695)",
        "(0.313569, 1.566357, -0.213443)",
        "(0.313369, 1.560634, -0.221000)",
        "(0.312936, 1.555180, -0.228619)",
        "(0.313061, 1.550106, -0.236380)",
        "(0.314012, 1.544852, -0.243801)",
        "(0.314578, 1.541943, -0.247335)",
        "(0.315027, 1.535511, -0.253762)",
        "(0.314972, 1.528519, -0.259190)",
        "(0.315247, 1.521246, -0.263119)",
        "(0.315598, 1.513710, -0.265772)",
        "(0.315854, 1.509590, -0.266580)",
        "(0.316078, 1.500836, -0.267751)",
        "(0.316092, 1.491192, -0.267769)",
        "(0.316045, 1.481110, -0.267282)",
        "(0.315851, 1.470290, -0.265699)",
        "(0.315632, 1.464749, -0.264505)",
        "(0.314974, 1.453604, -0.261573)",
        "(0.314287, 1.442491, -0.258003)",
        "(0.314035, 1.431815, -0.253942)",
        "(0.313625, 1.422078, -0.249429)",
        "(0.313248, 1.417885, -0.246734)",
        "(0.312545, 1.410056, -0.241063)",
        "(0.312261, 1.403081, -0.234520)",
        "(0.312582, 1.397229, -0.227147)",
        "(0.313366, 1.392876, -0.219424)",
        "(0.313807, 1.391404, -0.215561)",
        "(0.314513, 1.389322, -0.207829)",
        "(0.315037, 1.388072, -0.199729)",
        "(0.315372, 1.387402, -0.191190)",
        "(0.315988, 1.387318, -0.182237)",
        "(0.316271, 1.387464, -0.177722)",
        "(0.316480, 1.388360, -0.168570)",
        "(0.316590, 1.389956, -0.159637)",
        "(0.316915, 1.392517, -0.151209)",
        "(0.317171, 1.395499, -0.143051)",
        "(0.317119, 1.397365, -0.139115)",
        "(0.317139, 1.401377, -0.131377)",
        "(0.317507, 1.406103, -0.124295)",
        "(0.318110, 1.411203, -0.117932)",
        "(0.318231, 1.416418, -0.111996)",
        "(0.318112, 1.419129, -0.109151)",
        "(0.317653, 1.424947, -0.103988)",
        "(0.317239, 1.431116, -0.099288)",
        "(0.317464, 1.437734, -0.095398)",
        "(0.317579, 1.444346, -0.091886)",
        "(0.317416, 1.447675, -0.090237)",
        "(0.316508, 1.454430, -0.087042)",
        "(0.315260, 1.461646, -0.084166)",
        "(0.315116, 1.469569, -0.082147)",
        "(0.315323, 1.477775, -0.080620)",
        "(0.315151, 1.481802, -0.079770)",
        "(0.313937, 1.489627, -0.077961)",
        "(0.313186, 1.497663, -0.076775)"
    ],
    "rightHandRotations": [
        "(274.541400, 279.587100, 325.761100)",
        "(274.307900, 272.575400, 333.452100)",
        "(273.783500, 267.738000, 338.816100)",
        "(273.765700, 265.557600, 341.041800)",
        "(273.845400, 263.223200, 343.660900)",
        "(273.877100, 258.504800, 348.676900)",
        "(273.625800, 250.914600, 356.693800)",
        "(273.325600, 244.426700, 3.532718)",
        "(273.335100, 243.178600, 4.880411)",
        "(273.338300, 242.881400, 5.462365)",
        "(273.270300, 242.812900, 5.731215)",
        "(273.184300, 240.363200, 8.217451)",
        "(273.109800, 236.708900, 12.025830)",
        "(273.091600, 235.067800, 13.747970)",
        "(273.206900, 233.579000, 15.313420)",
        "(273.405200, 235.234300, 13.704100)",
        "(273.303200, 236.350200, 12.485290)",
        "(273.283600, 237.540500, 11.015810)",
        "(273.353500, 236.820200, 11.694800)",
        "(273.437000, 230.379800, 18.229150)",
        "(273.280300, 225.585300, 22.922660)",
        "(273.314500, 225.283500, 22.955430)",
        "(273.585700, 226.367100, 21.824730)",
        "(273.863900, 227.725100, 20.672330)",
        "(274.713700, 230.683700, 18.408680)",
        "(275.184400, 228.274000, 21.181170)",
        "(274.506100, 222.235100, 26.945960)",
        "(274.226200, 222.528100, 26.433420)",
        "(274.306300, 224.711500, 24.390670)",
        "(274.774500, 230.499700, 19.345940)",
        "(274.552700, 234.129900, 15.996580)",
        "(273.676500, 239.008100, 10.809140)",
        "(272.983700, 249.244400, 0.537728)",
        "(272.860600, 256.678500, 353.192100)",
        "(272.895800, 269.733200, 340.122000)",
        "(272.971300, 280.106900, 329.762600)",
        "(272.852000, 286.836500, 323.213600)",
        "(272.783800, 291.680000, 318.640700)",
        "(272.804600, 294.680900, 315.645400)",
        "(272.909900, 297.901200, 312.384700)",
        "(273.006000, 296.383100, 314.066200)",
        "(272.978500, 295.713500, 314.902600)",
        "(272.875400, 295.284000, 315.518500)",
        "(272.903200, 294.198600, 316.748200)",
        "(273.002600, 292.321400, 318.722400)",
        "(273.047600, 290.566600, 320.519400)",
        "(272.977100, 291.153100, 319.992000)",
        "(272.774300, 294.642500, 316.672000)",
        "(272.683100, 298.042100, 313.339700)",
        "(272.741500, 303.651600, 307.650400)",
        "(272.902500, 309.165500, 302.097700)",
        "(273.135900, 311.409000, 299.861300)",
        "(273.241600, 315.086800, 296.454500)",
        "(273.277900, 316.485900, 295.093600)",
        "(273.403400, 318.896900, 292.680400)",
        "(273.520100, 318.546200, 293.134900)",
        "(273.589400, 317.315600, 294.544000)",
        "(273.700200, 316.449400, 295.554600)",
        "(273.759800, 316.075300, 295.989300)",
        "(273.946600, 313.934200, 298.271400)",
        "(274.063500, 311.410500, 301.054700)",
        "(274.133700, 311.897800, 300.712200)",
        "(274.406600, 312.069300, 300.537800)",
        "(274.561100, 311.461900, 301.149500)",
        "(274.731800, 307.818600, 304.863300)",
        "(274.821200, 304.137800, 308.732100)",
        "(274.696100, 305.811800, 306.963700)",
        "(274.503400, 305.315600, 307.031600)",
        "(274.493000, 305.303400, 306.936600)",
        "(274.500900, 299.020700, 313.322300)",
        "(274.348700, 290.939300, 321.273000)",
        "(274.117300, 284.442600, 327.493100)",
        "(273.582100, 285.743000, 325.886700)",
        "(273.562900, 287.635100, 323.756600)",
        "(273.940300, 286.381000, 324.868700)",
        "(274.059500, 280.742500, 330.855700)",
        "(273.586000, 282.019700, 329.220200)",
        "(272.940600, 291.630700, 319.062900)",
        "(272.506100, 296.483400, 314.272400)",
        "(272.006600, 307.697600, 303.671700)",
        "(272.380200, 322.311400, 289.233600)",
        "(272.621700, 333.709000, 277.375100)",
        "(272.213800, 355.609100, 255.193900)",
        "(272.145900, 15.931100, 235.143600)",
        "(272.497300, 43.858240, 207.568400)",
        "(273.069200, 51.292350, 200.358500)",
        "(273.291600, 52.647830, 199.040100)",
        "(273.559000, 57.574340, 194.194600)",
        "(273.731000, 58.575490, 193.225500)",
        "(273.968600, 66.582310, 185.115600)",
        "(274.290100, 76.695610, 175.291500)",
        "(274.447800, 79.161420, 173.525600)",
        "(274.542800, 73.474040, 179.282100)",
        "(274.639400, 68.944410, 183.603100)",
        "(274.837100, 66.568890, 186.110200)",
        "(274.877000, 71.900590, 181.614900)",
        "(274.846500, 77.920520, 176.220900)",
        "(274.741400, 82.357540, 172.246200)",
        "(274.655300, 81.630830, 173.086500)",
        "(274.886200, 80.483710, 175.011500)",
        "(275.153000, 82.753810, 173.680400)",
        "(275.271000, 82.790410, 174.068100)",
        "(275.284800, 82.679440, 174.334100)",
        "(275.051600, 84.195410, 173.488600)",
        "(274.761800, 89.918610, 168.866300)",
        "(274.370700, 88.847800, 170.392800)",
        "(274.030100, 83.493730, 175.835700)",
        "(273.696600, 85.356930, 174.659500)",
        "(273.436400, 84.754610, 175.519300)",
        "(272.873500, 79.014470, 181.431500)",
        "(272.236800, 76.707050, 184.181400)",
        "(271.614000, 74.743330, 186.352500)",
        "(270.857300, 59.209940, 202.127600)",
        "(270.580500, 38.544360, 222.837900)",
        "(270.841600, 328.081600, 293.208400)",
        "(271.712500, 306.578900, 314.765400)",
        "(272.637900, 303.571400, 317.624300)",
        "(273.517200, 308.335600, 312.448800)",
        "(273.936100, 308.128300, 312.448000)",
        "(274.594900, 304.728500, 315.782700)",
        "(275.281700, 301.816600, 318.436500)",
        "(276.093600, 300.769900, 319.153900)",
        "(277.006000, 300.754200, 318.964800)",
        "(277.398700, 301.139900, 318.406500)",
        "(278.138900, 301.349300, 317.987400)",
        "(278.589700, 300.807200, 318.294900)",
        "(278.940300, 301.327700, 317.295300)",
        "(279.749500, 300.665300, 317.575500)",
        "(280.160200, 299.684600, 318.418500)",
        "(280.612300, 298.492600, 319.396900)",
        "(280.745400, 298.691300, 318.606600)",
        "(280.873900, 299.299100, 317.366800)",
        "(281.151800, 297.605400, 318.496800)",
        "(281.204800, 296.551200, 319.381400)",
        "(281.340600, 294.930600, 320.559200)",
        "(281.617400, 294.591100, 320.256800)",
        "(281.942600, 294.810000, 319.211800)",
        "(281.981300, 293.989000, 319.484800)",
        "(281.957400, 293.170800, 320.091100)",
        "(281.973800, 292.309900, 320.442000)",
        "(282.065700, 292.803900, 319.206400)",
        "(282.168000, 293.270500, 318.246900)",
        "(282.217200, 293.133900, 317.959900)",
        "(282.152300, 293.245300, 317.615400)",
        "(281.886100, 293.685900, 316.746400)",
        "(281.689600, 293.844500, 316.259200)",
        "(281.491700, 294.333900, 315.454000)",
        "(281.335800, 294.804100, 314.624300)",
        "(281.241400, 294.937900, 314.363100)",
        "(280.893800, 295.475800, 313.525500)",
        "(280.511900, 295.858400, 312.876800)",
        "(280.064400, 295.939100, 312.589500)",
        "(279.693200, 295.648300, 312.711700)",
        "(279.598700, 295.347800, 312.915700)",
        "(279.184200, 295.616400, 312.514900)",
        "(278.514800, 296.275900, 311.684700)",
        "(278.004500, 296.251600, 311.547500)",
        "(277.367100, 296.193400, 311.390700)",
        "(277.057300, 295.526000, 312.017500)",
        "(276.457200, 293.690800, 313.924800)",
        "(275.809200, 294.093900, 313.298200)",
        "(275.076900, 293.809100, 313.488200)",
        "(274.291900, 291.680900, 315.683600)",
        "(273.946300, 290.041900, 317.388100)",
        "(273.449800, 286.829200, 320.685000)",
        "(272.833600, 286.532600, 320.781000)",
        "(271.882200, 284.647400, 322.599100)",
        "(271.427400, 275.945700, 331.462400)",
        "(270.854100, 246.899800, 0.812842)",
        "(270.597400, 218.241700, 29.561540)",
        "(270.562300, 171.639100, 76.244730)",
        "(271.018200, 131.678800, 116.312600)",
        "(271.552700, 130.744200, 117.371200)",
        "(271.895300, 129.182000, 119.010800)",
        "(272.353500, 126.879200, 121.462400)",
        "(272.692600, 126.706400, 122.034300)",
        "(273.154100, 125.333500, 123.748600)",
        "(273.305900, 123.364400, 125.683700)",
        "(273.392000, 123.418200, 125.733700)",
        "(273.517200, 127.415000, 122.294000)",
        "(273.293900, 135.961900, 114.335400)",
        "(273.852100, 135.259200, 114.821800)",
        "(274.429300, 129.383300, 120.964900)",
        "(274.536700, 127.610600, 122.831400)",
        "(274.414400, 122.404300, 128.087700)",
        "(274.147700, 119.803700, 130.495600)",
        "(274.434000, 118.750600, 131.746300)",
        "(274.831900, 115.302100, 135.815700)",
        "(274.858300, 113.395400, 137.926200)",
        "(274.634200, 111.496400, 139.987500)",
        "(274.337000, 115.316500, 136.418100)",
        "(274.352300, 117.236400, 135.138800)",
        "(274.288200, 119.191400, 134.127400)",
        "(274.234600, 119.892600, 133.923800)",
        "(273.973100, 122.247600, 132.288100)",
        "(274.028300, 125.100000, 130.443500)",
        "(274.041300, 129.440200, 127.073500)",
        "(273.753000, 134.799300, 122.786100)",
        "(273.575700, 137.812300, 120.292100)",
        "(273.270000, 143.287700, 115.589200)",
        "(273.121600, 145.078100, 114.561700)",
        "(272.992900, 147.539300, 112.729100)",
        "(272.506500, 154.685500, 106.172400)",
        "(272.285200, 159.811100, 101.335400)",
        "(272.119500, 167.822900, 93.953510)",
        "(272.013200, 168.842000, 93.322030)",
        "(271.722200, 177.293400, 84.981350)",
        "(271.562700, 199.612400, 62.883030)",
        "(271.551900, 209.119200, 53.588940)",
        "(271.426300, 223.874800, 38.880670)",
        "(271.271200, 233.848800, 28.845360)",
        "(271.387900, 240.490200, 22.334660)",
        "(271.709400, 253.991300, 8.710420)",
        "(271.879300, 260.168100, 2.461728)",
        "(272.219500, 268.918000, 353.468200)",
        "(272.472700, 273.831500, 348.435000)",
        "(272.877100, 277.696700, 344.419600)",
        "(273.422600, 284.488800, 337.315100)",
        "(273.613100, 287.794400, 333.653300)",
        "(274.025900, 289.213100, 331.797300)",
        "(274.508300, 289.381600, 331.399800)",
        "(275.110200, 292.457000, 327.704000)",
        "(275.884000, 294.324300, 325.257400)",
        "(276.219500, 294.680800, 324.712600)",
        "(276.852100, 295.857500, 323.013900)",
        "(277.411800, 296.677000, 321.638900)",
        "(277.840400, 298.100800, 319.519200)",
        "(278.138400, 299.031200, 318.044600)",
        "(278.312200, 299.109000, 317.710900)",
        "(278.508500, 299.009800, 317.099600)",
        "(278.539200, 298.210300, 317.461900)",
        "(278.617600, 296.965000, 318.347100)",
        "(278.828800, 297.859400, 316.697400)",
        "(278.932100, 297.962100, 316.243500)",
        "(278.874000, 297.236700, 316.513000)",
        "(278.701700, 296.382400, 317.089800)",
        "(278.565200, 296.262100, 316.793000)",
        "(278.494900, 296.498300, 316.306800)",
        "(278.379600, 296.632800, 315.692500)",
        "(278.161700, 296.458900, 315.518500)",
        "(277.875700, 296.499000, 315.189600)",
        "(277.600800, 297.039400, 314.202300)",
        "(277.299100, 298.129900, 312.679500)",
        "(277.136300, 298.382000, 312.297300)",
        "(276.773400, 299.083400, 311.424500)",
        "(276.508600, 300.990200, 309.231400)",
        "(276.318000, 301.237000, 308.730400)",
        "(275.781800, 301.331900, 308.535300)",
        "(275.501500, 301.852400, 307.940600)",
        "(275.071600, 304.442000, 305.040300)",
        "(274.609000, 306.887000, 302.435600)",
        "(274.173900, 305.978000, 303.407200)",
        "(273.752300, 307.513900, 301.776400)",
        "(273.431900, 310.140900, 298.972600)",
        "(272.655300, 320.166500, 288.800600)",
        "(272.003500, 333.171600, 275.773100)",
        "(271.597700, 343.051300, 266.054100)",
        "(271.341700, 2.185389, 246.867700)",
        "(271.340700, 19.065420, 229.939500)",
        "(271.652300, 47.922340, 201.107700)",
        "(272.207000, 60.769400, 188.298700)",
        "(272.519100, 68.550340, 180.765200)",
        "(272.771100, 75.531030, 174.090100)",
        "(273.038300, 78.637510, 171.075200)",
        "(273.624900, 84.343930, 165.469100)",
        "(274.099400, 89.051240, 160.961200)",
        "(274.328700, 91.244800, 158.959200)",
        "(274.590600, 94.738060, 155.947200)",
        "(274.757200, 95.793820, 155.119800)",
        "(274.946200, 95.448710, 155.673600)",
        "(275.059400, 96.349460, 155.110200)",
        "(275.278900, 97.911170, 154.176800)",
        "(275.458000, 98.203670, 154.572500)",
        "(275.473900, 97.728740, 155.403800)",
        "(275.518000, 95.702900, 157.776900)",
        "(275.774000, 94.249880, 159.539700)",
        "(276.157500, 95.219880, 159.316200)",
        "(276.421600, 96.284740, 159.297200)",
        "(276.399800, 95.566160, 160.393100)",
        "(276.186000, 92.063320, 164.292100)",
        "(276.263600, 91.035680, 166.027000)",
        "(276.663800, 94.194300, 163.999500)",
        "(276.750600, 95.763710, 163.472800)",
        "(276.645000, 95.309910, 164.331800)",
        "(276.235600, 93.296300, 166.944900)",
        "(276.085700, 92.458470, 168.421900)",
        "(276.276600, 94.503190, 166.961000)",
        "(276.382200, 96.805620, 165.262600)",
        "(276.345900, 97.366000, 165.014800)",
        "(276.094500, 97.131460, 165.651400)",
        "(275.894000, 97.183990, 165.801200)",
        "(275.807700, 98.538890, 164.852800)",
        "(275.667800, 98.750790, 165.085900)",
        "(275.473600, 97.945850, 166.063600)",
        "(274.908100, 94.934400, 169.283600)",
        "(274.212000, 94.109020, 170.592900)",
        "(273.822900, 92.426770, 172.629900)",
        "(273.659100, 86.210590, 178.997900)",
        "(273.441600, 82.325060, 183.015900)",
        "(272.754100, 70.407170, 195.280200)",
        "(272.311700, 58.183990, 207.795200)",
        "(272.158200, 48.236070, 218.049600)",
        "(272.232100, 35.949990, 230.526700)",
        "(272.362000, 28.821300, 237.725600)",
        "(272.789300, 10.275740, 256.200800)",
        "(273.108000, 354.650500, 272.003900)",
        "(273.339300, 345.107600, 281.744000)",
        "(273.527800, 343.734100, 283.065100)",
        "(274.069700, 341.423600, 285.029900)",
        "(274.675100, 336.852100, 289.373400)",
        "(275.289800, 331.508900, 294.535500)",
        "(275.736300, 326.779700, 298.963200)",
        "(275.955100, 325.071600, 300.259500)",
        "(276.092300, 324.924100, 300.139500)",
        "(276.775100, 324.352100, 300.095400)",
        "(277.574300, 320.815000, 302.882600)",
        "(277.959800, 316.527900, 306.875600)",
        "(278.277300, 314.025900, 308.931000)",
        "(278.427900, 314.048700, 308.592400)",
        "(279.033000, 314.953000, 306.745300)",
        "(279.787800, 313.838700, 307.016600)",
        "(280.126500, 311.335100, 309.068500)",
        "(280.012300, 310.309600, 309.435200)",
        "(279.984500, 310.313600, 309.030700)",
        "(280.124400, 310.101700, 308.353500)",
        "(280.377100, 309.241400, 308.449900)",
        "(280.348300, 308.115200, 308.962100)",
        "(280.060600, 307.951300, 308.482300)",
        "(280.010600, 308.426300, 307.639800)",
        "(280.199000, 308.814300, 306.415600)",
        "(280.251500, 308.001200, 306.710900)",
        "(279.983500, 307.373100, 306.911900)",
        "(279.641500, 308.865300, 304.724000)",
        "(279.516500, 309.369400, 303.890300)",
        "(279.164300, 309.261300, 303.608100)",
        "(278.832600, 309.526600, 302.959000)",
        "(278.522800, 310.057100, 302.042700)",
        "(278.187800, 311.651000, 299.890900)",
        "(277.995800, 312.445600, 298.876300)",
        "(277.462400, 313.783900, 297.313400)",
        "(276.943100, 315.857100, 294.942700)",
        "(276.547400, 318.294300, 292.217800)",
        "(276.185400, 321.976000, 288.297100)",
        "(276.020000, 324.540600, 285.576500)",
        "(275.491600, 330.750400, 279.153700)",
        "(274.995000, 336.862900, 272.889500)",
        "(274.637400, 343.285600, 266.307100)",
        "(274.561700, 350.110800, 259.241000)",
        "(274.504600, 353.789200, 255.424400)",
        "(274.217700, 5.247183, 243.782800)",
        "(273.970400, 18.145880, 231.021400)",
        "(273.782300, 25.929450, 223.419000)",
        "(273.872000, 35.074950, 214.179700)",
        "(273.998600, 41.160520, 208.058500)",
        "(274.325900, 52.282530, 196.957700)",
        "(274.838000, 65.752620, 183.960200)",
        "(275.196500, 72.320870, 177.693100)",
        "(275.485500, 75.188330, 174.951400)",
        "(275.792900, 76.954390, 173.362200)",
        "(276.433200, 79.758880, 170.978900)",
        "(276.786200, 81.726260, 169.366900)",
        "(276.951500, 82.580760, 168.874400)",
        "(277.033000, 84.706170, 167.541600)",
        "(277.128600, 85.997340, 166.676600)",
        "(277.433300, 86.593890, 166.610600)",
        "(277.662000, 86.838840, 166.685600)",
        "(277.888800, 90.014700, 164.465500)",
        "(278.108800, 91.562550, 163.611000)",
        "(278.176300, 91.168430, 164.304500)",
        "(278.058400, 89.998540, 166.021800)",
        "(278.063800, 90.577900, 166.249300)",
        "(278.054500, 92.526200, 165.285000)",
        "(278.181200, 94.134150, 164.406100)",
        "(278.277300, 94.129070, 164.692000)",
        "(278.362400, 93.772420, 165.726500)",
        "(277.993600, 93.679570, 166.664500)",
        "(277.432300, 92.614970, 168.571300)",
        "(277.241100, 92.206120, 169.241800)",
        "(277.198600, 93.341480, 168.632100)",
        "(277.284400, 95.488390, 167.070100)",
        "(277.012700, 95.005930, 167.926600)",
        "(276.380700, 93.717320, 169.701400)",
        "(275.862900, 93.633810, 170.181100)",
        "(275.768000, 93.593830, 170.341200)",
        "(275.624100, 94.204690, 169.838300)",
        "(275.445500, 94.029120, 170.204700)",
        "(275.093400, 91.434900, 172.719100)",
        "(274.527500, 89.097210, 175.055700)",
        "(274.280600, 88.745960, 175.506900)",
        "(274.004100, 86.913410, 177.467500)",
        "(273.840800, 79.529590, 184.430900)",
        "(273.619500, 72.447580, 191.126300)",
        "(273.147800, 66.919400, 196.639300)",
        "(272.968200, 63.123670, 200.498800)",
        "(272.835600, 51.798920, 211.641700)",
        "(272.960700, 42.061740, 220.824600)",
        "(273.037700, 39.651520, 222.863300)",
        "(272.958500, 38.154460, 224.229200)",
        "(272.920600, 34.757180, 227.517100)",
        "(273.011700, 23.054880, 238.921900)",
        "(273.221500, 15.893890, 245.672600)",
        "(273.418500, 11.083510, 250.053500)",
        "(273.485800, 7.333530, 253.475000)",
        "(273.556800, 5.150621, 255.443900)",
        "(273.729500, 357.902000, 262.219700)",
        "(273.835400, 350.668600, 269.059600)",
        "(273.958600, 344.997300, 274.362500)",
        "(274.124900, 340.011900, 279.041400)",
        "(274.308700, 337.210100, 281.619800)",
        "(274.828700, 331.208500, 287.024700)",
        "(275.111100, 327.919600, 289.811700)",
        "(275.240900, 324.604700, 292.651000)",
        "(275.243000, 323.106000, 293.610800)",
        "(275.319300, 322.132400, 294.349600)",
        "(275.729400, 319.088800, 296.715400)",
        "(275.876000, 317.280700, 297.885300)",
        "(275.657000, 317.254400, 297.406300)",
        "(275.463200, 318.490000, 295.654800)",
        "(275.433400, 318.728900, 295.077500)",
        "(275.478800, 319.347600, 293.870100)",
        "(275.345000, 320.825100, 291.857700)",
        "(274.986500, 325.195600, 286.951600)",
        "(274.792400, 330.480700, 281.168300)",
        "(274.678500, 332.534600, 278.934500)",
        "(274.519300, 338.756600, 272.333900)",
        "(274.499500, 345.650100, 264.821700)",
        "(274.327800, 353.416800, 256.858000)",
        "(274.318800, 358.015100, 252.095500)",
        "(274.387600, 358.806200, 251.190900)",
        "(274.541000, 4.611427, 244.930500)",
        "(274.652600, 13.940550, 235.175600)",
        "(274.926300, 26.847790, 222.259300)",
        "(275.258200, 32.264840, 216.612800)",
        "(275.127900, 30.143160, 218.814700)",
        "(274.611300, 28.157070, 221.181400)",
        "(275.037900, 39.515000, 209.622200)",
        "(275.754800, 49.266780, 199.674600)",
        "(276.052200, 55.544400, 193.645400)",
        "(276.103000, 56.216180, 193.074500)",
        "(275.457600, 53.346430, 196.012200)",
        "(275.947300, 60.085880, 189.358300)",
        "(276.763200, 66.174530, 183.536900)",
        "(277.184900, 71.199520, 178.820600)",
        "(277.387600, 73.230580, 177.001400)",
        "(277.484000, 75.917650, 174.621100)",
        "(277.648600, 77.960780, 173.054700)",
        "(277.976300, 80.449070, 171.023600)",
        "(278.153100, 81.410090, 170.254300)",
        "(278.476200, 83.856550, 168.490600)",
        "(278.599700, 86.814060, 166.373700)",
        "(278.560000, 87.449650, 166.427400)",
        "(278.486600, 85.959470, 168.164500)",
        "(278.448700, 85.423740, 168.817600)",
        "(278.497100, 87.159910, 168.062000)",
        "(278.514300, 88.821760, 167.509900)",
        "(278.262100, 86.800140, 169.857300)",
        "(277.954800, 84.510100, 172.614700)",
        "(277.817900, 85.961010, 172.081700)",
        "(277.946200, 86.885470, 171.582500)",
        "(278.104200, 86.649380, 172.306500)",
        "(277.924100, 85.189490, 174.019500)",
        "(277.566400, 83.046390, 176.842500)",
        "(277.183900, 82.840420, 177.750400)",
        "(277.173100, 83.055410, 177.814300)",
        "(277.252900, 83.554340, 177.609800)",
        "(277.145200, 83.976510, 177.665000)",
        "(276.730800, 81.687360, 180.582500)",
        "(276.149200, 78.481200, 184.129400)",
        "(275.986000, 77.824190, 185.007100)",
        "(275.799500, 79.389960, 183.932000)",
        "(275.592100, 79.795560, 184.076600)",
        "(275.063800, 78.705410, 185.706700)",
        "(274.505100, 75.997540, 188.897700)",
        "(274.126200, 73.897870, 191.165900)",
        "(273.456100, 70.888330, 194.613300)",
        "(272.869100, 71.144250, 194.925500)",
        "(272.163200, 64.203330, 202.488200)",
        "(271.555900, 41.994520, 225.082900)",
        "(271.408600, 25.514850, 241.682100)",
        "(271.565200, 350.661100, 276.791300)",
        "(272.301600, 324.980800, 302.604700)",
        "(273.136200, 314.140800, 313.676700)",
        "(273.954100, 308.880400, 319.302800)",
        "(274.312500, 307.631600, 320.607500)",
        "(274.916400, 306.568600, 321.441500)",
        "(275.441500, 305.889400, 321.796100)",
        "(275.992900, 306.105900, 321.208000)",
        "(276.868100, 307.871200, 318.932500)",
        "(277.409900, 308.596600, 317.888800)",
        "(278.689600, 307.899600, 317.990400)",
        "(279.535200, 305.533900, 320.138400)",
        "(279.650700, 303.523000, 321.348000)",
        "(280.222300, 304.887800, 319.210600)",
        "(280.666800, 304.878800, 318.832400)",
        "(281.484300, 303.055900, 320.106100)",
        "(281.640900, 301.726000, 320.919700)",
        "(281.727800, 302.803400, 318.888100)",
        "(281.650000, 303.859700, 316.746700)",
        "(281.615400, 303.071500, 317.198100)",
        "(281.552200, 300.263200, 319.406400)",
        "(281.467900, 299.826400, 318.919900)",
        "(281.533300, 301.159900, 316.425500)",
        "(281.447900, 301.372800, 315.792600)",
        "(281.214900, 301.213100, 315.277400)",
        "(280.915600, 301.645900, 314.002000)",
        "(280.614300, 303.239700, 311.627600)",
        "(280.402600, 304.944000, 309.005800)",
        "(279.999300, 305.814100, 307.512700)",
        "(279.853100, 306.470300, 306.583300)",
        "(279.588000, 307.765300, 304.718500)",
        "(279.210600, 309.648600, 302.284000)",
        "(278.911100, 311.714500, 299.516700)",
        "(278.403200, 315.219700, 295.461600)",
        "(278.137700, 316.443200, 294.092100)",
        "(277.799400, 318.771200, 291.365300)",
        "(277.569700, 321.704700, 287.838600)",
        "(277.228700, 323.632600, 285.439800)",
        "(276.905000, 324.268300, 284.718300)",
        "(276.334100, 326.187000, 282.634900)",
        "(275.909100, 330.951400, 277.407900)",
        "(275.563600, 336.773900, 271.221200)",
        "(275.151900, 342.410600, 265.483500)",
        "(274.752900, 348.951800, 258.870800)",
        "(274.597600, 353.317900, 254.432500)",
        "(274.591200, 5.783440, 241.692300)",
        "(274.763100, 15.707750, 231.879100)",
        "(274.997600, 20.021530, 227.550400)",
        "(275.014900, 24.936910, 222.593900)",
        "(275.029800, 29.656870, 217.813100)",
        "(275.416400, 41.646640, 205.951000)",
        "(275.823100, 48.895510, 198.879900)",
        "(276.004700, 53.324110, 194.737600)",
        "(276.129100, 56.546030, 191.525800)",
        "(276.326600, 58.719640, 189.244500)",
        "(276.929300, 65.739710, 182.463500)",
        "(277.461200, 72.263170, 176.689700)",
        "(277.720100, 73.898220, 175.146900)",
        "(277.922300, 74.905300, 174.124100)",
        "(278.033300, 76.465470, 172.801000)",
        "(278.485200, 81.248350, 168.963300)",
        "(278.872900, 83.050740, 167.750700)",
        "(279.026600, 82.230980, 168.681100)",
        "(279.238400, 84.149440, 167.430800)",
        "(279.446100, 85.949690, 166.208900)",
        "(279.722500, 87.203150, 165.507000)",
        "(279.698200, 86.996740, 166.040400)",
        "(279.666300, 87.784730, 165.898100)",
        "(279.853400, 89.766620, 164.833100)",
        "(279.864100, 90.347590, 164.678900)",
        "(279.581100, 90.621890, 165.090900)",
        "(279.199200, 89.921810, 166.352900)",
        "(279.056600, 90.072760, 166.932100)",
        "(279.047400, 90.696470, 167.053400)",
        "(278.961800, 90.815320, 167.267200)",
        "(278.548000, 90.932530, 167.839200)",
        "(278.016900, 90.481450, 168.977900)",
        "(277.911900, 89.868450, 170.114200)",
        "(277.780400, 89.562190, 170.837700)",
        "(277.618700, 89.718690, 170.965800)",
        "(277.005100, 90.709540, 170.668600)",
        "(276.295500, 90.652970, 171.300800)",
        "(276.014200, 88.472320, 173.556400)",
        "(275.732300, 87.694550, 174.566900)",
        "(275.516800, 88.482430, 174.073800)",
        "(275.075300, 88.022830, 175.078600)",
        "(274.739200, 82.042300, 181.005800)",
        "(274.148700, 76.448340, 186.797900)",
        "(273.448200, 71.007000, 192.628600)",
        "(273.244900, 67.108930, 196.610200)",
        "(273.102200, 58.608730, 204.841600)",
        "(272.729600, 46.475080, 216.815500)",
        "(272.205700, 26.050220, 237.390100)",
        "(272.273500, 0.168280, 263.252600)",
        "(272.548000, 351.156700, 272.103800)",
        "(273.203800, 342.473400, 280.273200)",
        "(273.286000, 333.196100, 289.408900)",
        "(273.475600, 322.366900, 300.278800)",
        "(274.359600, 316.764900, 305.320200)",
        "(274.749900, 315.392300, 306.405500)",
        "(275.128100, 316.485400, 304.683600)",
        "(275.198100, 317.634300, 302.694400)",
        "(275.296100, 313.531300, 306.453100)",
        "(276.122900, 311.559600, 307.821800)",
        "(276.561600, 313.013200, 305.893800)",
        "(277.080400, 314.539900, 303.464600)",
        "(276.974600, 314.981600, 302.342700)",
        "(276.973200, 315.310300, 301.341200)",
        "(277.124600, 315.266000, 300.966600)",
        "(277.639200, 314.143800, 301.402300)",
        "(277.680400, 314.861300, 300.092700)",
        "(277.642500, 318.188900, 295.695900)",
        "(277.660500, 320.172500, 292.966800)",
        "(277.629800, 319.649500, 292.997300)",
        "(277.758700, 319.445800, 292.940700)",
        "(277.885200, 322.164500, 289.298900)",
        "(277.579400, 326.927400, 283.803300)",
        "(277.334600, 330.269400, 279.871500)",
        "(277.319800, 333.435200, 276.192300)",
        "(277.351800, 334.720700, 274.670700)",
        "(277.359900, 339.371200, 269.388900)",
        "(277.199900, 345.985800, 262.179300)",
        "(277.025900, 351.749300, 256.073000)",
        "(276.842200, 355.798700, 251.787300)",
        "(276.799800, 358.640300, 248.763700)",
        "(276.706800, 4.235916, 242.820100)",
        "(276.493200, 11.325340, 235.440400)",
        "(276.358000, 16.299140, 230.489200)",
        "(276.235500, 16.596720, 230.365900)",
        "(276.227200, 17.209520, 229.802300)",
        "(276.444300, 21.315810, 225.518400)",
        "(276.586900, 28.912430, 217.904800)",
        "(276.746000, 37.595380, 209.443800)",
        "(276.637400, 43.552740, 203.976100)",
        "(276.666300, 45.893190, 201.852800)",
        "(277.099100, 50.001010, 197.821200)",
        "(277.656000, 55.630830, 192.302700)",
        "(277.841100, 62.321390, 186.040900)",
        "(277.895300, 65.753400, 182.874700)",
        "(278.101600, 72.635650, 176.816600)",
        "(278.459200, 76.057770, 173.690500)",
        "(278.743900, 80.301330, 169.890900)",
        "(279.256800, 86.563910, 164.685400)",
        "(279.720900, 90.440230, 161.586000)",
        "(279.825700, 91.306470, 160.965300)",
        "(280.194700, 93.187020, 159.691500)",
        "(280.510300, 95.444660, 158.297100)",
        "(280.712200, 97.991380, 156.850800)",
        "(280.660800, 98.747600, 157.133400)",
        "(280.522000, 98.257500, 157.957500)",
        "(280.443000, 96.734600, 160.129500)",
        "(280.555800, 98.289490, 159.769900)",
        "(280.605000, 99.676450, 159.455500)",
        "(280.372200, 98.736790, 161.260500)",
        "(280.247500, 98.319510, 162.104200)",
        "(280.228700, 98.686260, 162.691600)",
        "(279.990100, 99.585330, 162.744500)",
        "(279.446700, 99.782390, 163.284000)",
        "(279.256400, 100.661500, 163.242800)",
        "(279.195900, 101.656900, 162.680100)",
        "(279.125100, 104.042300, 161.064200)",
        "(278.646000, 105.411700, 160.331800)",
        "(277.918800, 105.076800, 161.166700)",
        "(277.588300, 105.265200, 161.480300)",
        "(277.526900, 106.307300, 160.733700)",
        "(277.415800, 109.184800, 158.401000)",
        "(276.898600, 110.746600, 157.122100)",
        "(276.203500, 111.499800, 156.682900)",
        "(275.931500, 111.834500, 156.537000)",
        "(275.548600, 109.977100, 158.651100)",
        "(275.194900, 108.162700, 160.471800)",
        "(274.705100, 109.555200, 159.343300)",
        "(274.421100, 111.659700, 157.580800)",
        "(274.080700, 109.191800, 160.184400)",
        "(273.821000, 107.169500, 162.248000)",
        "(273.254200, 101.607200, 167.806200)",
        "(273.194300, 98.442630, 170.885000)",
        "(273.158000, 97.844530, 171.452200)",
        "(272.943600, 93.984470, 175.129600)",
        "(272.762900, 90.595270, 178.377800)",
        "(272.570100, 85.917810, 182.978700)",
        "(272.400000, 79.318360, 189.451700)",
        "(272.006700, 64.872250, 203.706900)",
        "(271.819900, 55.907990, 212.562200)",
        "(271.653600, 43.415250, 224.594700)",
        "(271.494800, 43.219500, 224.474900)",
        "(271.351200, 35.451080, 231.946200)",
        "(271.810500, 13.161830, 253.746600)",
        "(272.554500, 355.096600, 271.267400)",
        "(272.824200, 351.621000, 274.448200)",
        "(272.770900, 350.357900, 274.967200)",
        "(272.059900, 346.625100, 278.189900)",
        "(272.127900, 339.777400, 284.122600)",
        "(272.880900, 335.670600, 286.862800)",
        "(273.049400, 332.460400, 289.510300)",
        "(272.634300, 330.565400, 290.558700)",
        "(272.456500, 333.408500, 286.515600)",
        "(272.731000, 336.513400, 282.156600)",
        "(272.937300, 336.435200, 281.170700)",
        "(272.909600, 338.549400, 278.417800)",
        "(272.543000, 354.771500, 260.860000)",
        "(272.481100, 14.909590, 239.632300)",
        "(272.780500, 23.498640, 230.049300)",
        "(272.983600, 13.036830, 239.810200)",
        "(272.932400, 10.910340, 241.540500)",
        "(273.548200, 36.398270, 214.887600)",
        "(274.211700, 50.863850, 199.782100)",
        "(274.235800, 50.710590, 199.730000)",
        "(273.420200, 36.018110, 214.248200)",
        "(273.540200, 40.774420, 208.996800)",
        "(274.910800, 60.007170, 189.172200)",
        "(275.456500, 71.190530, 178.219500)",
        "(275.511700, 71.331270, 178.168300)",
        "(275.187900, 67.883370, 181.480600)",
        "(275.904100, 70.420480, 178.482300)",
        "(277.548400, 76.934270, 171.774900)",
        "(278.554400, 84.133600, 165.238000)",
        "(278.845700, 84.025630, 165.353300)",
        "(278.403200, 81.730630, 167.789700)",
        "(278.336300, 82.301400, 167.270700)",
        "(279.558200, 85.381250, 164.246200)",
        "(280.476800, 87.974760, 161.983800)",
        "(280.373200, 88.294520, 161.842400)",
        "(279.893600, 86.656350, 163.639600)",
        "(279.750600, 87.375210, 163.326300)",
        "(280.654100, 90.889740, 160.119200)",
        "(281.636700, 91.816890, 159.298300)",
        "(281.758700, 92.978240, 158.487400)",
        "(281.969800, 93.654150, 158.069400)",
        "(281.957600, 93.661130, 158.097800)",
        "(282.051200, 94.193030, 157.668800)",
        "(282.489700, 96.770100, 156.021800)",
        "(282.360600, 98.534780, 155.205200)",
        "(282.025700, 98.510010, 155.432400)",
        "(282.183400, 98.400390, 155.479400)",
        "(282.746500, 99.445870, 154.813400)",
        "(283.200700, 101.676500, 153.365400)",
        "(283.191300, 101.379000, 154.159900)",
        "(282.443200, 100.419700, 155.346400)",
        "(282.213700, 99.669860, 156.125900)",
        "(282.225600, 98.088610, 157.897200)",
        "(282.505700, 99.485150, 157.468700)",
        "(282.551100, 100.426600, 157.146600)",
        "(282.164500, 98.534710, 159.176300)",
        "(281.829000, 97.532360, 160.371400)",
        "(281.174500, 96.830440, 161.664900)",
        "(280.967500, 97.349600, 161.423100)",
        "(280.874300, 97.652110, 161.366900)",
        "(280.464900, 97.962040, 161.541000)",
        "(279.979200, 98.369230, 161.430100)",
        "(279.073900, 96.919620, 163.376200)",
        "(278.442700, 93.218800, 166.985200)",
        "(278.081800, 91.420290, 168.850400)",
        "(277.685500, 91.598820, 168.977700)",
        "(277.345300, 91.625760, 169.296400)",
        "(276.325700, 87.906290, 173.398000)",
        "(275.472100, 78.444860, 182.738400)",
        "(275.073200, 74.383870, 186.576200)",
        "(274.791500, 75.403420, 185.695300)",
        "(273.890700, 74.803170, 186.849700)",
        "(272.952800, 61.613680, 200.469900)",
        "(272.783500, 24.361600, 237.609400)",
        "(273.330400, 5.979331, 255.663100)",
        "(273.449600, 359.010200, 262.493000)",
        "(273.374500, 353.796500, 267.924700)",
        "(273.689300, 338.581600, 283.392800)",
        "(274.897100, 331.665500, 290.254300)",
        "(276.029500, 330.657600, 290.686400)",
        "(276.615200, 330.912100, 289.893600)",
        "(276.700100, 329.979600, 290.662500)",
        "(276.660000, 326.407400, 294.291200)",
        "(277.117000, 323.307800, 297.073100)",
        "(277.898900, 322.581000, 296.991000)",
        "(278.269100, 322.636100, 296.182800)",
        "(278.283100, 322.491700, 296.070400)",
        "(278.195300, 321.678100, 296.487500)",
        "(278.485100, 320.705000, 296.808000)",
        "(278.847700, 319.029500, 297.706200)",
        "(278.429000, 319.149900, 296.738000)",
        "(278.016000, 320.029100, 295.484300)",
        "(277.673000, 321.424800, 293.504500)",
        "(277.876000, 321.947300, 292.380100)",
        "(278.104500, 321.087300, 292.727000)",
        "(277.680000, 323.429500, 289.656700)",
        "(277.481600, 324.868000, 288.015000)",
        "(277.320500, 326.245400, 286.191200)",
        "(277.468000, 326.728600, 285.172100)",
        "(277.741700, 327.806900, 283.447900)",
        "(277.404400, 330.583400, 280.041900)",
        "(277.249100, 331.722500, 278.766400)",
        "(277.126500, 333.054500, 276.978900)",
        "(277.143900, 333.955900, 275.467600)",
        "(277.022600, 335.141600, 273.772500)",
        "(276.697600, 338.487100, 270.007100)",
        "(276.575300, 340.371600, 267.889700)",
        "(276.318600, 342.782800, 264.989400)",
        "(275.962600, 345.772300, 261.540500)",
        "(275.552700, 353.175900, 253.850000)",
        "(275.468000, 2.585928, 244.167700)",
        "(275.579900, 6.683200, 239.801500)",
        "(275.692600, 13.435660, 232.693600)",
        "(275.534500, 22.545280, 223.620500)",
        "(275.760600, 33.679590, 212.633900)",
        "(276.241600, 39.411770, 206.846100)",
        "(276.433500, 40.770900, 205.458300)",
        "(276.683800, 42.538520, 203.773700)",
        "(277.018300, 49.086340, 197.286800)",
        "(277.675900, 56.463810, 190.148500)",
        "(278.087500, 61.930440, 185.098700)",
        "(278.374000, 64.492300, 182.692000)",
        "(278.969100, 67.711590, 179.538100)",
        "(279.588600, 70.600940, 176.493800)",
        "(280.174300, 73.467120, 173.885500)",
        "(280.596800, 77.162950, 170.795800)",
        "(280.707300, 78.930270, 169.305400)",
        "(280.730900, 80.723880, 167.759900)",
        "(280.804500, 81.121130, 167.403700)",
        "(280.742200, 82.744480, 166.293400)",
        "(280.622300, 84.428620, 165.461600)",
        "(280.565600, 84.686550, 165.399800)",
        "(280.483500, 84.760970, 165.829100)",
        "(280.484500, 85.602330, 165.651900)",
        "(280.477400, 86.698590, 165.366300)",
        "(280.725200, 89.030270, 164.077000)",
        "(280.924300, 89.548870, 163.986200)",
        "(281.150800, 89.119130, 164.918600)",
        "(281.193500, 88.593910, 165.858600)",
        "(281.446800, 89.682500, 165.413700)",
        "(281.646100, 90.400570, 165.324600)",
        "(281.714200, 90.534580, 165.458200)",
        "(281.845400, 90.515060, 166.100300)",
        "(281.721300, 89.402700, 167.582300)",
        "(281.672900, 89.253200, 168.198400)",
        "(281.727300, 89.905330, 167.939300)",
        "(281.588000, 91.483040, 167.219900)",
        "(281.262000, 91.934280, 167.332000)",
        "(281.073600, 92.453360, 167.316500)",
        "(280.875100, 93.543850, 166.798800)",
        "(280.640400, 94.940920, 165.936200)",
        "(280.446000, 95.501430, 165.594700)",
        "(279.888500, 96.760640, 164.780700)",
        "(279.376400, 97.715380, 164.310300)",
        "(278.893100, 98.654790, 163.857000)",
        "(278.456100, 98.749980, 164.078600)",
        "(278.112900, 98.566160, 164.358800)",
        "(277.059800, 99.585640, 163.728700)",
        "(276.111700, 103.119900, 160.855800)",
        "(275.608400, 102.633900, 161.728400)",
        "(275.036400, 96.116070, 168.200600)",
        "(274.689900, 91.585470, 172.666000)",
        "(273.944400, 84.691940, 179.747600)",
        "(273.228300, 78.784390, 186.075700)",
        "(272.806900, 71.826910, 193.136200)",
        "(272.686300, 59.537650, 205.058500)",
        "(272.733900, 51.630450, 212.828100)",
        "(272.841000, 31.062310, 233.128500)",
        "(273.156900, 13.113070, 250.857500)",
        "(273.455400, 359.842100, 263.934600)",
        "(273.724300, 352.740100, 270.687700)",
        "(273.819100, 350.083400, 273.132300)",
        "(274.014700, 344.293600, 278.655300)",
        "(274.499800, 336.908700, 285.623200)",
        "(275.375600, 332.385300, 289.581200)",
        "(276.060600, 331.179700, 289.727500)",
        "(276.168800, 330.869800, 289.615800)",
        "(275.701400, 328.927200, 290.965600)",
        "(275.378500, 325.249200, 294.223900)",
        "(276.018200, 322.326100, 296.263300)",
        "(276.849600, 320.202200, 297.445200)",
        "(277.009200, 320.247000, 296.850300)",
        "(276.973600, 319.487400, 296.844600)",
        "(276.681700, 316.978600, 298.817800)",
        "(276.724500, 315.517500, 299.431200)",
        "(277.094300, 317.036000, 296.880900)",
        "(277.250100, 317.616700, 295.810800)",
        "(276.960100, 318.488200, 294.523900)",
        "(276.677400, 321.224500, 291.118300)",
        "(276.576000, 325.064900, 286.479500)",
        "(276.501600, 326.399100, 284.813100)",
        "(276.445200, 330.505400, 279.999500)",
        "(276.321900, 334.175100, 275.793100)",
        "(276.176800, 335.406000, 274.238700)",
        "(276.145500, 339.680100, 269.420600)",
        "(276.071900, 341.909700, 266.891200)",
        "(275.796500, 346.110800, 262.370200)",
        "(275.575800, 349.007400, 259.217100)",
        "(275.544500, 352.784400, 255.159800)",
        "(275.607000, 356.448900, 251.132700)",
        "(275.464500, 1.504066, 245.704700)",
        "(275.344700, 5.746371, 241.320100)",
        "(275.109500, 14.325870, 232.621800)",
        "(275.075500, 19.830520, 227.032800)",
        "(275.151000, 22.579250, 224.159100)",
        "(275.159100, 23.884350, 222.771100)",
        "(275.249700, 28.516520, 217.873800)",
        "(275.426300, 36.052330, 210.277800)",
        "(275.715500, 45.269740, 201.157300)",
        "(275.961700, 48.874860, 197.483500)",
        "(275.819000, 48.398160, 197.959000)",
        "(275.801600, 49.435540, 196.857600)",
        "(276.268800, 54.483650, 191.724200)",
        "(276.736900, 60.094760, 186.341400)",
        "(277.110800, 64.910660, 181.952000)",
        "(277.199000, 66.138790, 180.824000)",
        "(277.158000, 66.471330, 180.623300)",
        "(277.533300, 68.358900, 178.779000)",
        "(277.931900, 71.394940, 176.263200)",
        "(278.279900, 75.426530, 173.062300)",
        "(278.438100, 76.714370, 172.070700)",
        "(278.553500, 77.362050, 171.780200)",
        "(278.827800, 77.418780, 171.815700)",
        "(279.181400, 78.217990, 171.336600)",
        "(279.601300, 81.304570, 169.115500)",
        "(279.774600, 82.541400, 168.235700)",
        "(279.839600, 83.421080, 167.924700)",
        "(279.588900, 82.949400, 168.828000)",
        "(279.409200, 81.663730, 170.467400)",
        "(279.314900, 82.109450, 170.689900)",
        "(279.444900, 83.733580, 169.710500)",
        "(279.492300, 84.408810, 169.387000)",
        "(279.399200, 85.155360, 169.344800)",
        "(279.382100, 85.366030, 169.654800)",
        "(279.407000, 86.051490, 169.575300)",
        "(279.405900, 86.796390, 169.440000)",
        "(279.415100, 87.258670, 169.241700)",
        "(279.436400, 87.794880, 169.364400)",
        "(279.291600, 87.522800, 170.226400)",
        "(278.974400, 87.293180, 171.115300)",
        "(278.784800, 88.151020, 170.933100)",
        "(278.711300, 88.545880, 170.845700)",
        "(278.455000, 89.549390, 170.429200)",
        "(278.068400, 90.585110, 170.044200)",
        "(277.611300, 90.971470, 170.138300)",
        "(277.133300, 92.554730, 169.057400)",
        "(276.956100, 94.066150, 167.837700)",
        "(276.652800, 97.516870, 164.959700)",
        "(276.400600, 100.585800, 162.356000)",
        "(275.913400, 101.764500, 161.416000)",
        "(275.210700, 103.112600, 160.341600)",
        "(274.899500, 103.655300, 159.999300)",
        "(274.439000, 103.796500, 160.230200)",
        "(274.146000, 100.832400, 163.082000)",
        "(273.756500, 99.040290, 165.015400)",
        "(273.071800, 96.466020, 167.829700)",
        "(272.736700, 93.761700, 170.641100)",
        "(272.087800, 83.831550, 180.504500)",
        "(271.792500, 64.343520, 199.405600)",
        "(271.669100, 47.659810, 215.776500)",
        "(271.563500, 26.007830, 237.372000)",
        "(271.714400, 12.214800, 251.073500)",
        "(272.389800, 349.209800, 273.423700)",
        "(273.003600, 341.135400, 280.642400)",
        "(273.276700, 335.887900, 285.361400)",
        "(273.743100, 329.813800, 290.877500)",
        "(274.117700, 327.179200, 293.106500)",
        "(274.875300, 323.493800, 295.837300)",
        "(275.289400, 320.559600, 298.032600)",
        "(275.272600, 318.307400, 299.620800)",
        "(275.384000, 317.730700, 299.313500)",
        "(275.599200, 317.724200, 298.859900)",
        "(276.186900, 315.419600, 300.233900)",
        "(276.294100, 313.143200, 301.814100)",
        "(276.042800, 313.016000, 301.224600)",
        "(275.828400, 311.408700, 302.262900)",
        "(275.790300, 311.329400, 301.984600)",
        "(275.933800, 311.758500, 300.641800)",
        "(275.820800, 312.041600, 299.677700)",
        "(275.397700, 314.819800, 296.365200)",
        "(275.138500, 317.245200, 293.427100)",
        "(275.090100, 318.753700, 291.644400)",
        "(275.201100, 322.116800, 287.523300)",
        "(274.976100, 325.637800, 283.601400)",
        "(274.833100, 331.278300, 277.475900)",
        "(274.927300, 336.545200, 271.669200)",
        "(274.906300, 338.647600, 269.391300)",
        "(274.879500, 343.019700, 264.610200)",
        "(274.813200, 348.344600, 258.854300)",
        "(274.727900, 353.121500, 253.699900)",
        "(274.800100, 357.835100, 248.627900)",
        "(274.818300, 0.169115, 246.146200)",
        "(274.845300, 5.341293, 240.657100)",
        "(274.880700, 13.100640, 232.583600)",
        "(274.985100, 20.362670, 225.019700)",
        "(275.133800, 23.822640, 221.311200)",
        "(275.244000, 25.301260, 219.706800)",
        "(275.581800, 30.739770, 213.982600)",
        "(276.031900, 36.479530, 207.987400)",
        "(276.515300, 42.284310, 202.003100)",
        "(276.779900, 44.674310, 199.579100)",
        "(277.076400, 47.924660, 196.476700)",
        "(276.893900, 49.160880, 195.806800)",
        "(277.518400, 52.993940, 191.750200)",
        "(278.408600, 56.183730, 188.200100)",
        "(278.878000, 60.756060, 184.044100)",
        "(278.950100, 61.702020, 183.291700)",
        "(278.163000, 58.452960, 186.667300)",
        "(276.611900, 50.288520, 195.129800)",
        "(277.410100, 60.465880, 184.626500)",
        "(279.007300, 71.387770, 175.269000)",
        "(279.515600, 74.394290, 172.874800)",
        "(279.943900, 74.011120, 173.470200)",
        "(279.522900, 67.414130, 179.806400)",
        "(278.711400, 68.461810, 179.535000)",
        "(279.275700, 79.246250, 169.818200)",
        "(279.574900, 82.436700, 167.132500)",
        "(280.468000, 83.226300, 167.280900)",
        "(280.510600, 83.352950, 167.210800)",
        "(280.499400, 86.081460, 165.311700)",
        "(280.765000, 90.974780, 161.764700)",
        "(281.109000, 92.070560, 161.125300)",
        "(281.420300, 91.803730, 161.569900)",
        "(281.053500, 92.034140, 161.773500)",
        "(280.716900, 94.177840, 160.741400)",
        "(280.803300, 95.491850, 160.186300)",
        "(280.910900, 95.402150, 160.516900)",
        "(280.842800, 95.171620, 161.193100)",
        "(280.147800, 95.523510, 161.623600)",
        "(279.431200, 96.276250, 162.100400)",
        "(279.267300, 95.844370, 163.288200)",
        "(279.362200, 94.712070, 164.534400)",
        "(279.279300, 92.582890, 166.704300)",
        "(278.501800, 93.502100, 166.564700)",
        "(277.561200, 95.070500, 166.163600)",
        "(276.877900, 94.650700, 167.052700)",
        "(276.774000, 93.872550, 167.962600)",
        "(276.434900, 93.893330, 168.339900)",
        "(275.660900, 94.982410, 167.726500)",
        "(274.649200, 96.863810, 166.424100)",
        "(274.147600, 95.080710, 168.497500)",
        "(273.996600, 93.276290, 170.231900)",
        "(273.793000, 88.258250, 175.268600)",
        "(273.301200, 85.210350, 178.398200)",
        "(272.783700, 80.764380, 182.909400)",
        "(272.602900, 72.129190, 191.429600)",
        "(272.527200, 65.765830, 197.670700)",
        "(272.291000, 52.592270, 210.558600)",
        "(272.060700, 30.419860, 232.743100)",
        "(272.548600, 16.207480, 246.462900)",
        "(273.024100, 2.478042, 259.161400)",
        "(273.020600, 0.923671, 260.444800)",
        "(272.486200, 356.361800, 265.019300)",
        "(272.258000, 333.787000, 287.128200)",
        "(273.553500, 322.098600, 297.644900)",
        "(274.509000, 322.500900, 295.838700)",
        "(274.682600, 322.357100, 295.637700)",
        "(274.624500, 319.100800, 298.379600)",
        "(274.738800, 318.705200, 297.869100)",
        "(275.407800, 315.581900, 300.083200)",
        "(275.952600, 314.699400, 299.811400)",
        "(276.110000, 315.691900, 298.301500)",
        "(276.136500, 315.687700, 297.353500)",
        "(276.145400, 314.623100, 297.650600)",
        "(276.492600, 312.075600, 299.346000)",
        "(276.450500, 312.757900, 297.585200)",
        "(276.242900, 313.921800, 295.914200)",
        "(275.751200, 316.498700, 292.664200)",
        "(275.636700, 318.545100, 289.874900)",
        "(275.641600, 319.773500, 287.960500)",
        "(275.403900, 320.692900, 286.733200)",
        "(274.762200, 326.924000, 279.964100)",
        "(274.382800, 333.735600, 272.625600)",
        "(274.268600, 341.796600, 264.192600)",
        "(274.342400, 347.825800, 257.753700)",
        "(274.252900, 354.003300, 251.541400)",
        "(274.256200, 359.245500, 246.197100)",
        "(274.462600, 8.955235, 236.185900)",
        "(274.676500, 14.703420, 230.203600)",
        "(274.834700, 20.760850, 224.022400)",
        "(274.954000, 27.254130, 217.600300)",
        "(275.084400, 30.953140, 213.871700)",
        "(275.494600, 36.283260, 208.367600)",
        "(275.839500, 39.867810, 204.568400)",
        "(276.232400, 43.334740, 200.839700)",
        "(276.351600, 47.120700, 197.234900)",
        "(276.404800, 48.540470, 195.924100)",
        "(276.670100, 49.785280, 194.572400)",
        "(277.144800, 51.931710, 191.997300)",
        "(277.464800, 55.581600, 188.264500)",
        "(277.600000, 58.100790, 185.950500)",
        "(277.885600, 60.649100, 183.669900)",
        "(277.990700, 60.022670, 184.112000)",
        "(277.929600, 61.036440, 183.084100)",
        "(278.022800, 62.711150, 181.486900)",
        "(278.579900, 65.770730, 178.705900)",
        "(278.914600, 67.152330, 177.516400)",
        "(279.189700, 68.865980, 176.117300)",
        "(279.096400, 68.583800, 176.557800)",
        "(278.886500, 70.016920, 175.714400)",
        "(279.266700, 73.658000, 172.768700)",
        "(279.453800, 74.527940, 172.112900)",
        "(279.586400, 75.743940, 171.261000)",
        "(279.456600, 77.550640, 170.019100)",
        "(279.350900, 79.476360, 168.748600)",
        "(279.744000, 82.100680, 166.862200)",
        "(279.925800, 83.004650, 166.337900)",
        "(279.978100, 83.892080, 166.047200)",
        "(279.912900, 83.565470, 166.770500)",
        "(279.889300, 83.784360, 167.184400)",
        "(279.982200, 85.304700, 166.611800)",
        "(280.083600, 85.995570, 166.426000)",
        "(279.943000, 86.304270, 166.929800)",
        "(279.285000, 85.226080, 168.585000)",
        "(278.968800, 85.755380, 168.868000)",
        "(278.767800, 88.458920, 167.441100)",
        "(278.590400, 89.000400, 167.408800)",
        "(278.152900, 86.528470, 170.446700)",
        "(277.349100, 82.114860, 175.143300)",
        "(276.629800, 81.601420, 176.459400)",
        "(276.409700, 83.466710, 175.388200)",
        "(276.347200, 83.324870, 175.784100)",
        "(276.033300, 80.502190, 178.991000)",
        "(275.366600, 75.144290, 184.568800)",
        "(274.823300, 71.353650, 188.657700)",
        "(274.598300, 72.991960, 187.454400)",
        "(274.543400, 74.309860, 186.290100)",
        "(274.386200, 74.324620, 186.348700)",
        "(274.048100, 70.763330, 189.863800)",
        "(273.906300, 66.818120, 193.796600)",
        "(273.982500, 63.933570, 196.473800)",
        "(273.997300, 61.723370, 198.525200)",
        "(273.947800, 57.286880, 202.705400)",
        "(273.803500, 53.496090, 206.352000)",
        "(273.629000, 45.764570, 214.000900)",
        "(273.732500, 37.355120, 222.110200)",
        "(273.820300, 33.326300, 225.965600)",
        "(273.891400, 26.480750, 232.573800)",
        "(273.901900, 20.243090, 238.470500)",
        "(273.926800, 12.562600, 245.832200)",
        "(274.010100, 8.281540, 249.949500)",
        "(274.455300, 359.927900, 257.877100)",
        "(275.016700, 353.586500, 263.653800)",
        "(275.229300, 349.745900, 267.256700)",
        "(275.225600, 344.758600, 272.064200)",
        "(275.350100, 341.633700, 275.005600)",
        "(275.693100, 335.869300, 280.056000)",
        "(275.769600, 332.902600, 282.437000)",
        "(275.927300, 330.528900, 284.335400)",
        "(276.440500, 326.641800, 287.558100)",
        "(277.065500, 323.709400, 289.633800)",
        "(277.218100, 323.272200, 289.612300)",
        "(277.090800, 322.494600, 289.671400)",
        "(276.786000, 323.705700, 287.871200)",
        "(276.757900, 323.372100, 287.659800)",
        "(276.870400, 324.209800, 286.041100)",
        "(276.780700, 325.736900, 284.169100)",
        "(276.318700, 330.127000, 279.371000)",
        "(276.187900, 336.277800, 272.691800)",
        "(276.228900, 341.218200, 267.241200)",
        "(276.213900, 343.756600, 264.520300)",
        "(276.155400, 346.375800, 261.741000)",
        "(276.127700, 354.064800, 253.701700)",
        "(276.232800, 358.662400, 248.715400)",
        "(276.309000, 3.358397, 243.707100)",
        "(276.327900, 5.756970, 241.191500)",
        "(276.371200, 12.275230, 234.511900)",
        "(276.554800, 18.621770, 227.950200)",
        "(276.850900, 22.179550, 224.104500)",
        "(277.007700, 25.949510, 220.158200)",
        "(277.127700, 28.305010, 217.635500)",
        "(277.473800, 34.156250, 211.455500)",
        "(277.885700, 39.848500, 205.759100)",
        "(278.169000, 42.303290, 203.346200)",
        "(278.199000, 42.966190, 202.769000)",
        "(278.590900, 45.852680, 199.706600)",
        "(278.926600, 48.013770, 197.498000)",
        "(279.539900, 52.575310, 192.990000)",
        "(279.772000, 55.841220, 189.932700)",
        "(279.699600, 57.891590, 188.389800)",
        "(279.738900, 59.077790, 187.435400)",
        "(280.343200, 61.150420, 185.222500)",
        "(280.905900, 63.424260, 183.005800)",
        "(281.308100, 66.590680, 180.303200)",
        "(281.509800, 69.249950, 178.224800)",
        "(281.538000, 70.290510, 177.394100)",
        "(281.765500, 71.774290, 176.189500)",
        "(282.138800, 73.328020, 175.093800)",
        "(282.538000, 76.090160, 173.015500)",
        "(282.820600, 78.154330, 171.527500)",
        "(282.936800, 78.905400, 170.979800)",
        "(283.170400, 80.586690, 169.743400)",
        "(283.372100, 82.718610, 168.394100)",
        "(283.342300, 84.613680, 167.237900)",
        "(283.288800, 85.702820, 166.785800)",
        "(283.300000, 85.858720, 166.918700)",
        "(283.249300, 86.448530, 167.016200)",
        "(283.264100, 87.819830, 166.518300)",
        "(283.307100, 88.918830, 166.093600)",
        "(283.415100, 90.308570, 165.594400)",
        "(283.448100, 90.463090, 165.864200)",
        "(283.331600, 89.746040, 167.155600)",
        "(282.929200, 88.363440, 169.011500)",
        "(282.599700, 88.652090, 169.358500)",
        "(282.646500, 90.422780, 168.346300)",
        "(282.637100, 91.458700, 167.721200)",
        "(282.331700, 92.536790, 167.166800)",
        "(281.591100, 92.621790, 167.529500)",
        "(280.837400, 93.048510, 167.738500)",
        "(280.559100, 93.075680, 168.001100)",
        "(280.390100, 93.021420, 168.071300)",
        "(280.032700, 94.161480, 167.132800)",
        "(279.625100, 97.192730, 164.633900)",
        "(279.145900, 98.545750, 163.779800)",
        "(278.785000, 95.994850, 166.194700)",
        "(278.657600, 94.394000, 167.652200)",
        "(278.396500, 92.519100, 169.475600)",
        "(277.891200, 93.257650, 169.118300)",
        "(277.543800, 94.600500, 168.190000)",
        "(277.405100, 92.341690, 170.199200)",
        "(277.256800, 90.365910, 171.908600)",
        "(276.665400, 87.550860, 174.500100)",
        "(275.848300, 88.278590, 174.178800)",
        "(275.253900, 86.275150, 176.305900)",
        "(274.977500, 77.901020, 184.153700)",
        "(274.855500, 72.615230, 189.003700)",
        "(274.436200, 64.051250, 197.005000)",
        "(273.711700, 60.724060, 200.086800)",
        "(273.006000, 57.241370, 203.412600)",
        "(272.920600, 52.013550, 208.302200)",
        "(273.094700, 37.330790, 221.903000)",
        "(273.351200, 21.213810, 236.982800)",
        "(273.378700, 7.046641, 250.203500)",
        "(273.067400, 358.433100, 258.393500)",
        "(273.061600, 350.952100, 265.172100)",
        "(273.290600, 347.364400, 268.251200)",
        "(273.805600, 336.896500, 277.789200)",
        "(273.888100, 330.296500, 283.752100)",
        "(273.659200, 329.417200, 283.975600)",
        "(273.560200, 328.703200, 284.018400)",
        "(273.619600, 328.972400, 283.359100)",
        "(273.977100, 328.547000, 282.983000)",
        "(274.029500, 329.326200, 281.672900)",
        "(273.873500, 334.489400, 275.989700)",
        "(273.731400, 340.936600, 269.077100)",
        "(273.708500, 343.899100, 265.863700)",
        "(273.780200, 349.567900, 259.853500)",
        "(273.955300, 356.484400, 252.589900)",
        "(274.279200, 2.806003, 245.888100)",
        "(274.521200, 10.920750, 237.495300)",
        "(274.733900, 18.590880, 229.669700)",
        "(274.926200, 21.514850, 226.640300)",
        "(275.297400, 24.555450, 223.243000)",
        "(275.442900, 27.557270, 220.192100)",
        "(275.550000, 31.520870, 216.199600)",
        "(275.684000, 33.745640, 213.833900)",
        "(276.014800, 38.361490, 208.940900)",
        "(276.234400, 42.948560, 204.226200)",
        "(276.454700, 46.602350, 200.662700)",
        "(276.627300, 48.379930, 199.014200)",
        "(277.124100, 50.081700, 197.040800)",
        "(277.510500, 51.692060, 195.231600)",
        "(278.162000, 55.690660, 191.170800)",
        "(278.429400, 58.220070, 188.794200)",
        "(278.438000, 58.383800, 188.745000)",
        "(278.777300, 57.929530, 188.946900)",
        "(279.053900, 57.828730, 188.904800)",
        "(279.517800, 58.524190, 188.058200)",
        "(279.679300, 60.391240, 186.507900)",
        "(279.448600, 63.159000, 184.572100)",
        "(279.617200, 65.533990, 182.537500)",
        "(280.041400, 66.070190, 181.712700)",
        "(280.575200, 67.232030, 180.619900)",
        "(280.616800, 72.032790, 177.150300)",
        "(280.913800, 75.644630, 174.350000)",
        "(281.066600, 76.323750, 173.779800)",
        "(281.216200, 76.947550, 173.118900)",
        "(281.721800, 78.658450, 171.747700)",
        "(281.951400, 79.539720, 171.099100)",
        "(282.110200, 79.479610, 171.319900)",
        "(282.162500, 79.029120, 171.823700)",
        "(282.248900, 78.067840, 172.765500)",
        "(282.582500, 77.803490, 172.957100)",
        "(283.044100, 79.176550, 172.104300)",
        "(283.211100, 78.921260, 172.602600)",
        "(283.251400, 77.890210, 173.594100)",
        "(283.485400, 75.698190, 175.692300)",
        "(283.752400, 74.128460, 177.245500)",
        "(283.987500, 72.601130, 178.881000)",
        "(284.226900, 69.656780, 181.842500)",
        "(285.057700, 68.716180, 183.331100)",
        "(286.364100, 68.856060, 183.916800)",
        "(286.327300, 66.303360, 187.100600)",
        "(284.384600, 65.254490, 188.341600)",
        "(282.978900, 65.093830, 190.787500)",
        "(283.788000, 68.262520, 188.183400)",
        "(284.465800, 69.937180, 186.567500)",
        "(284.174200, 70.397060, 187.179700)",
        "(283.521500, 71.312580, 187.734600)",
        "(283.113900, 72.993920, 187.400900)",
        "(283.017800, 75.468260, 185.663500)",
        "(283.018500, 76.090930, 185.440500)",
        "(282.314800, 75.697330, 186.556100)",
        "(281.070500, 73.780400, 189.443800)",
        "(280.520900, 71.252630, 192.493900)",
        "(280.141700, 68.985090, 194.834400)",
        "(279.760800, 68.540200, 195.441100)",
        "(279.056900, 67.795670, 196.843500)",
        "(278.230000, 61.658580, 203.337300)",
        "(277.533600, 50.098350, 214.643000)",
        "(277.346800, 44.433270, 220.049900)",
        "(277.184400, 42.351310, 222.182300)",
        "(276.775800, 37.909100, 226.646900)",
        "(276.503500, 31.510610, 232.651800)",
        "(276.547500, 19.185420, 244.581700)",
        "(276.828600, 8.271002, 254.905000)",
        "(276.977400, 5.124057, 257.864000)",
        "(276.897100, 358.787200, 264.147800)",
        "(276.856300, 353.489400, 269.075900)",
        "(277.418900, 351.440700, 269.868400)",
        "(277.619800, 346.158700, 273.919300)",
        "(277.657700, 343.724600, 276.123900)",
        "(277.468200, 338.888500, 280.940600)",
        "(277.423800, 333.597400, 285.681700)",
        "(277.327500, 334.383800, 283.789600)",
        "(277.251300, 335.476500, 281.547000)",
        "(277.221400, 333.727400, 282.850600)",
        "(277.227500, 327.848600, 288.206200)",
        "(277.228300, 324.282400, 291.186300)",
        "(277.031100, 326.155000, 288.027600)",
        "(276.731700, 328.050400, 285.222100)",
        "(276.608500, 328.059600, 284.815100)",
        "(276.636700, 326.212000, 286.033400)",
        "(276.622900, 326.186900, 285.368000)",
        "(276.439500, 330.573900, 280.126800)",
        "(276.235400, 332.096700, 278.209200)",
        "(275.803500, 335.272300, 274.484100)",
        "(275.686600, 334.525100, 274.803700)",
        "(275.664700, 334.890200, 274.086100)",
        "(275.554400, 339.962500, 268.324000)",
        "(275.472700, 342.931500, 264.999800)",
        "(275.119900, 348.393400, 259.090900)",
        "(274.745300, 353.507000, 253.593300)",
        "(274.518900, 357.303400, 249.571600)",
        "(274.551600, 2.798197, 243.701900)",
        "(274.690300, 10.383550, 235.694700)",
        "(274.760300, 13.944030, 231.964800)",
        "(274.846100, 20.668850, 224.961000)",
        "(274.949000, 26.080380, 219.392900)",
        "(275.092200, 28.612050, 216.613500)",
        "(275.332200, 32.306730, 212.681900)",
        "(275.502500, 34.601410, 210.283200)",
        "(275.688500, 39.487390, 205.247600)",
        "(275.757200, 43.940690, 200.798000)",
        "(275.563900, 44.046280, 200.663600)",
        "(275.500500, 44.669100, 200.137600)",
        "(275.613900, 46.844380, 198.004600)",
        "(276.148900, 53.760820, 191.136100)",
        "(276.594100, 60.143980, 185.035300)",
        "(276.797000, 62.519550, 182.794200)",
        "(276.923300, 63.356630, 182.148300)",
        "(277.096100, 65.129550, 180.542700)",
        "(277.691600, 70.283640, 175.866800)",
        "(278.139500, 74.510900, 172.342000)",
        "(278.489600, 76.880330, 170.650100)",
[truncated: 531,464 more chars]
