# Supplementary material for: Playing the mirror game in virtual reality with an autonomous character
Source: Sci Rep. 2022 Dec 9;12:21329. doi: 10.1038/s41598-022-25197-z (PMC9734752; doi:10.1038/s41598-022-25197-z)
Supplement: Supplementary file 2 — Supplementary Information 1. [file 41598_2022_25197_MOESM2_ESM.zip › Data/Couple19/condition3_trial1_player1.json]

{
    "isFemale": false,
    "eyesLevel": 1.681508183479309,
    "timestamps": [
        0.0,
        0.02001953125,
        0.0400390625,
        0.05999755859375,
        0.08001708984375,
        0.10003662109375,
        0.1199951171875,
        0.1400146484375,
        0.1600341796875,
        0.17999267578125,
        0.20001220703125,
        0.22003173828125,
        0.239990234375,
        0.260009765625,
        0.280029296875,
        0.29998779296875,
        0.32000732421875,
        0.34002685546875,
        0.3599853515625,
        0.3800048828125,
        0.4000244140625,
        0.41998291015625,
        0.44000244140625,
        0.46002197265625,
        0.48004150390625,
        0.5,
        0.52001953125,
        0.5400390625,
        0.55999755859375,
        0.58001708984375,
        0.60003662109375,
        0.6199951171875,
        0.6400146484375,
        0.6600341796875,
        0.67999267578125,
        0.70001220703125,
        0.72003173828125,
        0.739990234375,
        0.760009765625,
        0.780029296875,
        0.79998779296875,
        0.82000732421875,
        0.84002685546875,
        0.8599853515625,
        0.8800048828125,
        0.9000244140625,
        0.91998291015625,
        0.94000244140625,
        0.96002197265625,
        0.98004150390625,
        1.0,
        1.02001953125,
        1.0400390625,
        1.05999755859375,
        1.08001708984375,
        1.10003662109375,
        1.1199951171875,
        1.1400146484375,
        1.1600341796875,
        1.17999267578125,
        1.20001220703125,
        1.22003173828125,
        1.239990234375,
        1.260009765625,
        1.280029296875,
        1.29998779296875,
        1.32000732421875,
        1.34002685546875,
        1.3599853515625,
        1.3800048828125,
        1.4000244140625,
        1.41998291015625,
        1.44000244140625,
        1.46002197265625,
        1.48004150390625,
        1.5,
        1.52001953125,
        1.5400390625,
        1.55999755859375,
        1.58001708984375,
        1.60003662109375,
        1.6199951171875,
        1.6400146484375,
        1.6600341796875,
        1.67999267578125,
        1.70001220703125,
        1.72003173828125,
        1.739990234375,
        1.760009765625,
        1.780029296875,
        1.79998779296875,
        1.82000732421875,
        1.84002685546875,
        1.8599853515625,
        1.8800048828125,
        1.9000244140625,
        1.91998291015625,
        1.94000244140625,
        1.96002197265625,
        1.98004150390625,
        2.0,
        2.02001953125,
        2.0400390625,
        2.05999755859375,
        2.08001708984375,
        2.10003662109375,
        2.1199951171875,
        2.1400146484375,
        2.1600341796875,
        2.17999267578125,
        2.20001220703125,
        2.22003173828125,
        2.239990234375,
        2.260009765625,
        2.280029296875,
        2.29998779296875,
        2.32000732421875,
        2.34002685546875,
        2.3599853515625,
        2.3800048828125,
        2.4000244140625,
        2.41998291015625,
        2.44000244140625,
        2.46002197265625,
        2.48004150390625,
        2.5,
        2.52001953125,
        2.5400390625,
        2.55999755859375,
        2.58001708984375,
        2.60003662109375,
        2.6199951171875,
        2.6400146484375,
        2.6600341796875,
        2.67999267578125,
        2.70001220703125,
        2.72003173828125,
        2.739990234375,
        2.760009765625,
        2.780029296875,
        2.79998779296875,
        2.82000732421875,
        2.84002685546875,
        2.8599853515625,
        2.8800048828125,
        2.9000244140625,
        2.91998291015625,
        2.94000244140625,
        2.96002197265625,
        2.98004150390625,
        3.0,
        3.02001953125,
        3.0400390625,
        3.05999755859375,
        3.08001708984375,
        3.10003662109375,
        3.1199951171875,
        3.1400146484375,
        3.1600341796875,
        3.17999267578125,
        3.20001220703125,
        3.22003173828125,
        3.239990234375,
        3.260009765625,
        3.280029296875,
        3.29998779296875,
        3.32000732421875,
        3.34002685546875,
        3.3599853515625,
        3.3800048828125,
        3.4000244140625,
        3.41998291015625,
        3.44000244140625,
        3.46002197265625,
        3.48004150390625,
        3.5,
        3.52001953125,
        3.5400390625,
        3.55999755859375,
        3.58001708984375,
        3.60003662109375,
        3.6199951171875,
        3.6400146484375,
        3.6600341796875,
        3.67999267578125,
        3.70001220703125,
        3.72003173828125,
        3.739990234375,
        3.760009765625,
        3.780029296875,
        3.79998779296875,
        3.82000732421875,
        3.84002685546875,
        3.8599853515625,
        3.8800048828125,
        3.9000244140625,
        3.91998291015625,
        3.94000244140625,
        3.96002197265625,
        3.98004150390625,
        4.0,
        4.02001953125,
        4.0400390625,
        4.05999755859375,
        4.08001708984375,
        4.10003662109375,
        4.1199951171875,
        4.1400146484375,
        4.1600341796875,
        4.17999267578125,
        4.20001220703125,
        4.22003173828125,
        4.239990234375,
        4.260009765625,
        4.280029296875,
        4.29998779296875,
        4.32000732421875,
        4.34002685546875,
        4.3599853515625,
        4.3800048828125,
        4.4000244140625,
        4.41998291015625,
        4.44000244140625,
        4.46002197265625,
        4.48004150390625,
        4.5,
        4.52001953125,
        4.5400390625,
        4.55999755859375,
        4.58001708984375,
        4.60003662109375,
        4.6199951171875,
        4.6400146484375,
        4.6600341796875,
        4.67999267578125,
        4.70001220703125,
        4.72003173828125,
        4.739990234375,
        4.760009765625,
        4.780029296875,
        4.79998779296875,
        4.82000732421875,
        4.84002685546875,
        4.8599853515625,
        4.8800048828125,
        4.9000244140625,
        4.91998291015625,
        4.94000244140625,
        4.96002197265625,
        4.98004150390625,
        5.0,
        5.02001953125,
        5.0400390625,
        5.05999755859375,
        5.08001708984375,
        5.10003662109375,
        5.1199951171875,
        5.1400146484375,
        5.1600341796875,
        5.17999267578125,
        5.20001220703125,
        5.22003173828125,
        5.239990234375,
        5.260009765625,
        5.280029296875,
        5.29998779296875,
        5.32000732421875,
        5.34002685546875,
        5.3599853515625,
        5.3800048828125,
        5.4000244140625,
        5.41998291015625,
        5.44000244140625,
        5.46002197265625,
        5.48004150390625,
        5.5,
        5.52001953125,
        5.5400390625,
        5.55999755859375,
        5.58001708984375,
        5.60003662109375,
        5.6199951171875,
        5.6400146484375,
        5.6600341796875,
        5.67999267578125,
        5.70001220703125,
        5.72003173828125,
        5.739990234375,
        5.760009765625,
        5.780029296875,
        5.79998779296875,
        5.82000732421875,
        5.84002685546875,
        5.8599853515625,
        5.8800048828125,
        5.9000244140625,
        5.91998291015625,
        5.94000244140625,
        5.96002197265625,
        5.98004150390625,
        6.0,
        6.02001953125,
        6.0400390625,
        6.05999755859375,
        6.08001708984375,
        6.10003662109375,
        6.1199951171875,
        6.1400146484375,
        6.1600341796875,
        6.17999267578125,
        6.20001220703125,
        6.22003173828125,
        6.239990234375,
        6.260009765625,
        6.280029296875,
        6.29998779296875,
        6.32000732421875,
        6.34002685546875,
        6.3599853515625,
        6.3800048828125,
        6.4000244140625,
        6.41998291015625,
        6.44000244140625,
        6.46002197265625,
        6.48004150390625,
        6.5,
        6.52001953125,
        6.5400390625,
        6.55999755859375,
        6.58001708984375,
        6.60003662109375,
        6.6199951171875,
        6.6400146484375,
        6.6600341796875,
        6.67999267578125,
        6.70001220703125,
        6.72003173828125,
        6.739990234375,
        6.760009765625,
        6.780029296875,
        6.79998779296875,
        6.82000732421875,
        6.84002685546875,
        6.8599853515625,
        6.8800048828125,
        6.9000244140625,
        6.91998291015625,
        6.94000244140625,
        6.96002197265625,
        6.98004150390625,
        7.0,
        7.02001953125,
        7.0400390625,
        7.05999755859375,
        7.08001708984375,
        7.10003662109375,
        7.1199951171875,
        7.1400146484375,
        7.1600341796875,
        7.17999267578125,
        7.20001220703125,
        7.22003173828125,
        7.239990234375,
        7.260009765625,
        7.280029296875,
        7.29998779296875,
        7.32000732421875,
        7.34002685546875,
        7.3599853515625,
        7.3800048828125,
        7.4000244140625,
        7.41998291015625,
        7.44000244140625,
        7.46002197265625,
        7.48004150390625,
        7.5,
        7.52001953125,
        7.5400390625,
        7.55999755859375,
        7.58001708984375,
        7.60003662109375,
        7.6199951171875,
        7.6400146484375,
        7.6600341796875,
        7.67999267578125,
        7.70001220703125,
        7.72003173828125,
        7.739990234375,
        7.760009765625,
        7.780029296875,
        7.79998779296875,
        7.82000732421875,
        7.84002685546875,
        7.8599853515625,
        7.8800048828125,
        7.9000244140625,
        7.91998291015625,
        7.94000244140625,
        7.96002197265625,
        7.98004150390625,
        8.0,
        8.02001953125,
        8.0400390625,
        8.05999755859375,
        8.08001708984375,
        8.10003662109375,
        8.1199951171875,
        8.1400146484375,
        8.1600341796875,
        8.17999267578125,
        8.20001220703125,
        8.22003173828125,
        8.239990234375,
        8.260009765625,
        8.280029296875,
        8.29998779296875,
        8.32000732421875,
        8.34002685546875,
        8.3599853515625,
        8.3800048828125,
        8.4000244140625,
        8.41998291015625,
        8.44000244140625,
        8.46002197265625,
        8.48004150390625,
        8.5,
        8.52001953125,
        8.5400390625,
        8.55999755859375,
        8.58001708984375,
        8.60003662109375,
        8.6199951171875,
        8.6400146484375,
        8.6600341796875,
        8.67999267578125,
        8.70001220703125,
        8.72003173828125,
        8.739990234375,
        8.760009765625,
        8.780029296875,
        8.79998779296875,
        8.82000732421875,
        8.84002685546875,
        8.8599853515625,
        8.8800048828125,
        8.9000244140625,
        8.91998291015625,
        8.94000244140625,
        8.96002197265625,
        8.98004150390625,
        9.0,
        9.02001953125,
        9.0400390625,
        9.05999755859375,
        9.08001708984375,
        9.10003662109375,
        9.1199951171875,
        9.1400146484375,
        9.1600341796875,
        9.17999267578125,
        9.20001220703125,
        9.22003173828125,
        9.239990234375,
        9.260009765625,
        9.280029296875,
        9.29998779296875,
        9.32000732421875,
        9.34002685546875,
        9.3599853515625,
        9.3800048828125,
        9.4000244140625,
        9.41998291015625,
        9.44000244140625,
        9.46002197265625,
        9.48004150390625,
        9.5,
        9.52001953125,
        9.5400390625,
        9.55999755859375,
        9.58001708984375,
        9.60003662109375,
        9.6199951171875,
        9.6400146484375,
        9.6600341796875,
        9.67999267578125,
        9.70001220703125,
        9.72003173828125,
        9.739990234375,
        9.760009765625,
        9.780029296875,
        9.79998779296875,
        9.82000732421875,
        9.84002685546875,
        9.8599853515625,
        9.8800048828125,
        9.9000244140625,
        9.91998291015625,
        9.94000244140625,
        9.96002197265625,
        9.98004150390625,
        10.0,
        10.02001953125,
        10.0400390625,
        10.05999755859375,
        10.08001708984375,
        10.10003662109375,
        10.1199951171875,
        10.1400146484375,
        10.1600341796875,
        10.17999267578125,
        10.20001220703125,
        10.22003173828125,
        10.239990234375,
        10.260009765625,
        10.280029296875,
        10.29998779296875,
        10.32000732421875,
        10.34002685546875,
        10.3599853515625,
        10.3800048828125,
        10.4000244140625,
        10.41998291015625,
        10.44000244140625,
        10.46002197265625,
        10.48004150390625,
        10.5,
        10.52001953125,
        10.5400390625,
        10.55999755859375,
        10.58001708984375,
        10.60003662109375,
        10.6199951171875,
        10.6400146484375,
        10.6600341796875,
        10.67999267578125,
        10.70001220703125,
        10.72003173828125,
        10.739990234375,
        10.760009765625,
        10.780029296875,
        10.79998779296875,
        10.82000732421875,
        10.84002685546875,
        10.8599853515625,
        10.8800048828125,
        10.9000244140625,
        10.91998291015625,
        10.94000244140625,
        10.96002197265625,
        10.98004150390625,
        11.0,
        11.02001953125,
        11.0400390625,
        11.05999755859375,
        11.08001708984375,
        11.10003662109375,
        11.1199951171875,
        11.1400146484375,
        11.1600341796875,
        11.17999267578125,
        11.20001220703125,
        11.22003173828125,
        11.239990234375,
        11.260009765625,
        11.280029296875,
        11.29998779296875,
        11.32000732421875,
        11.34002685546875,
        11.3599853515625,
        11.3800048828125,
        11.4000244140625,
        11.41998291015625,
        11.44000244140625,
        11.46002197265625,
        11.48004150390625,
        11.5,
        11.52001953125,
        11.5400390625,
        11.55999755859375,
        11.58001708984375,
        11.60003662109375,
        11.6199951171875,
        11.6400146484375,
        11.6600341796875,
        11.67999267578125,
        11.70001220703125,
        11.72003173828125,
        11.739990234375,
        11.760009765625,
        11.780029296875,
        11.79998779296875,
        11.82000732421875,
        11.84002685546875,
        11.8599853515625,
        11.8800048828125,
        11.9000244140625,
        11.91998291015625,
        11.94000244140625,
        11.96002197265625,
        11.98004150390625,
        12.0,
        12.02001953125,
        12.0400390625,
        12.05999755859375,
        12.08001708984375,
        12.10003662109375,
        12.1199951171875,
        12.1400146484375,
        12.1600341796875,
        12.17999267578125,
        12.20001220703125,
        12.22003173828125,
        12.239990234375,
        12.260009765625,
        12.280029296875,
        12.29998779296875,
        12.32000732421875,
        12.34002685546875,
        12.3599853515625,
        12.3800048828125,
        12.4000244140625,
        12.41998291015625,
        12.44000244140625,
        12.46002197265625,
        12.48004150390625,
        12.5,
        12.52001953125,
        12.5400390625,
        12.55999755859375,
        12.58001708984375,
        12.60003662109375,
        12.6199951171875,
        12.6400146484375,
        12.6600341796875,
        12.67999267578125,
        12.70001220703125,
        12.72003173828125,
        12.739990234375,
        12.760009765625,
        12.780029296875,
        12.79998779296875,
        12.82000732421875,
        12.84002685546875,
        12.8599853515625,
        12.8800048828125,
        12.9000244140625,
        12.91998291015625,
        12.94000244140625,
        12.96002197265625,
        12.98004150390625,
        13.0,
        13.02001953125,
        13.0400390625,
        13.05999755859375,
        13.08001708984375,
        13.10003662109375,
        13.1199951171875,
        13.1400146484375,
        13.1600341796875,
        13.17999267578125,
        13.20001220703125,
        13.22003173828125,
        13.239990234375,
        13.260009765625,
        13.280029296875,
        13.29998779296875,
        13.32000732421875,
        13.34002685546875,
        13.3599853515625,
        13.3800048828125,
        13.4000244140625,
        13.41998291015625,
        13.44000244140625,
        13.46002197265625,
        13.48004150390625,
        13.5,
        13.52001953125,
        13.5400390625,
        13.55999755859375,
        13.58001708984375,
        13.60003662109375,
        13.6199951171875,
        13.6400146484375,
        13.6600341796875,
        13.67999267578125,
        13.70001220703125,
        13.72003173828125,
        13.739990234375,
        13.760009765625,
        13.780029296875,
        13.79998779296875,
        13.82000732421875,
        13.84002685546875,
        13.8599853515625,
        13.8800048828125,
        13.9000244140625,
        13.91998291015625,
        13.94000244140625,
        13.96002197265625,
        13.98004150390625,
        14.0,
        14.02001953125,
        14.0400390625,
        14.05999755859375,
        14.08001708984375,
        14.10003662109375,
        14.1199951171875,
        14.1400146484375,
        14.1600341796875,
        14.17999267578125,
        14.20001220703125,
        14.22003173828125,
        14.239990234375,
        14.260009765625,
        14.280029296875,
        14.29998779296875,
        14.32000732421875,
        14.34002685546875,
        14.3599853515625,
        14.3800048828125,
        14.4000244140625,
        14.41998291015625,
        14.44000244140625,
        14.46002197265625,
        14.48004150390625,
        14.5,
        14.52001953125,
        14.5400390625,
        14.55999755859375,
        14.58001708984375,
        14.60003662109375,
        14.6199951171875,
        14.6400146484375,
        14.6600341796875,
        14.67999267578125,
        14.70001220703125,
        14.72003173828125,
        14.739990234375,
        14.760009765625,
        14.780029296875,
        14.79998779296875,
        14.82000732421875,
        14.84002685546875,
        14.8599853515625,
        14.8800048828125,
        14.9000244140625,
        14.91998291015625,
        14.94000244140625,
        14.96002197265625,
        14.98004150390625,
        15.0,
        15.02001953125,
        15.0400390625,
        15.05999755859375,
        15.08001708984375,
        15.10003662109375,
        15.1199951171875,
        15.1400146484375,
        15.1600341796875,
        15.17999267578125,
        15.20001220703125,
        15.22003173828125,
        15.239990234375,
        15.260009765625,
        15.280029296875,
        15.29998779296875,
        15.32000732421875,
        15.34002685546875,
        15.3599853515625,
        15.3800048828125,
        15.4000244140625,
        15.41998291015625,
        15.44000244140625,
        15.46002197265625,
        15.48004150390625,
        15.5,
        15.52001953125,
        15.5400390625,
        15.55999755859375,
        15.58001708984375,
        15.60003662109375,
        15.6199951171875,
        15.6400146484375,
        15.6600341796875,
        15.67999267578125,
        15.70001220703125,
        15.72003173828125,
        15.739990234375,
        15.760009765625,
        15.780029296875,
        15.79998779296875,
        15.82000732421875,
        15.84002685546875,
        15.8599853515625,
        15.8800048828125,
        15.9000244140625,
        15.91998291015625,
        15.94000244140625,
        15.96002197265625,
        15.98004150390625,
        16.0,
        16.02001953125,
        16.0400390625,
        16.05999755859375,
        16.08001708984375,
        16.10003662109375,
        16.1199951171875,
        16.1400146484375,
        16.1600341796875,
        16.17999267578125,
        16.20001220703125,
        16.22003173828125,
        16.239990234375,
        16.260009765625,
        16.280029296875,
        16.29998779296875,
        16.32000732421875,
        16.34002685546875,
        16.3599853515625,
        16.3800048828125,
        16.4000244140625,
        16.41998291015625,
        16.44000244140625,
        16.46002197265625,
        16.48004150390625,
        16.5,
        16.52001953125,
        16.5400390625,
        16.55999755859375,
        16.58001708984375,
        16.60003662109375,
        16.6199951171875,
        16.6400146484375,
        16.6600341796875,
        16.67999267578125,
        16.70001220703125,
        16.72003173828125,
        16.739990234375,
        16.760009765625,
        16.780029296875,
        16.79998779296875,
        16.82000732421875,
        16.84002685546875,
        16.8599853515625,
        16.8800048828125,
        16.9000244140625,
        16.91998291015625,
        16.94000244140625,
        16.96002197265625,
        16.98004150390625,
        17.0,
        17.02001953125,
        17.0400390625,
        17.05999755859375,
        17.08001708984375,
        17.10003662109375,
        17.1199951171875,
        17.1400146484375,
        17.1600341796875,
        17.17999267578125,
        17.20001220703125,
        17.22003173828125,
        17.239990234375,
        17.260009765625,
        17.280029296875,
        17.29998779296875,
        17.32000732421875,
        17.34002685546875,
        17.3599853515625,
        17.3800048828125,
        17.4000244140625,
        17.41998291015625,
        17.44000244140625,
        17.46002197265625,
        17.48004150390625,
        17.5,
        17.52001953125,
        17.5400390625,
        17.55999755859375,
        17.58001708984375,
        17.60003662109375,
        17.6199951171875,
        17.6400146484375,
        17.6600341796875,
        17.67999267578125,
        17.70001220703125,
        17.72003173828125,
        17.739990234375,
        17.760009765625,
        17.780029296875,
        17.79998779296875,
        17.82000732421875,
        17.84002685546875,
        17.8599853515625,
        17.8800048828125,
        17.9000244140625,
        17.91998291015625,
        17.94000244140625,
        17.96002197265625,
        17.98004150390625,
        18.0,
        18.02001953125,
        18.0400390625,
        18.05999755859375,
        18.08001708984375,
        18.10003662109375,
        18.1199951171875,
        18.1400146484375,
        18.1600341796875,
        18.17999267578125,
        18.20001220703125,
        18.22003173828125,
        18.239990234375,
        18.260009765625,
        18.280029296875,
        18.29998779296875,
        18.32000732421875,
        18.34002685546875,
        18.3599853515625,
        18.3800048828125,
        18.4000244140625,
        18.41998291015625,
        18.44000244140625,
        18.46002197265625,
        18.48004150390625,
        18.5,
        18.52001953125,
        18.5400390625,
        18.55999755859375,
        18.58001708984375,
        18.60003662109375,
        18.6199951171875,
        18.6400146484375,
        18.6600341796875,
        18.67999267578125,
        18.70001220703125,
        18.72003173828125,
        18.739990234375,
        18.760009765625,
        18.780029296875,
        18.79998779296875,
        18.82000732421875,
        18.84002685546875,
        18.8599853515625,
        18.8800048828125,
        18.9000244140625,
        18.91998291015625,
        18.94000244140625,
        18.96002197265625,
        18.98004150390625,
        19.0,
        19.02001953125,
        19.0400390625,
        19.05999755859375,
        19.08001708984375,
        19.10003662109375,
        19.1199951171875,
        19.1400146484375,
        19.1600341796875,
        19.17999267578125,
        19.20001220703125,
        19.22003173828125,
        19.239990234375,
        19.260009765625,
        19.280029296875,
        19.29998779296875,
        19.32000732421875,
        19.34002685546875,
        19.3599853515625,
        19.3800048828125,
        19.4000244140625,
        19.41998291015625,
        19.44000244140625,
        19.46002197265625,
        19.48004150390625,
        19.5,
        19.52001953125,
        19.5400390625,
        19.55999755859375,
        19.58001708984375,
        19.60003662109375,
        19.6199951171875,
        19.6400146484375,
        19.6600341796875,
        19.67999267578125,
        19.70001220703125,
        19.72003173828125,
        19.739990234375,
        19.760009765625,
        19.780029296875,
        19.79998779296875,
        19.82000732421875,
        19.84002685546875,
        19.8599853515625,
        19.8800048828125,
        19.9000244140625,
        19.91998291015625,
        19.94000244140625,
        19.96002197265625,
        19.98004150390625,
        20.0,
        20.02001953125,
        20.0400390625,
        20.05999755859375,
        20.08001708984375,
        20.10003662109375,
        20.1199951171875,
        20.1400146484375,
        20.1600341796875,
        20.17999267578125,
        20.20001220703125,
        20.22003173828125,
        20.239990234375,
        20.260009765625,
        20.280029296875,
        20.29998779296875,
        20.32000732421875,
        20.34002685546875,
        20.3599853515625,
        20.3800048828125,
        20.4000244140625,
        20.41998291015625,
        20.44000244140625,
        20.46002197265625,
        20.48004150390625,
        20.5,
        20.52001953125,
        20.5400390625,
        20.55999755859375,
        20.58001708984375,
        20.60003662109375,
        20.6199951171875,
        20.6400146484375,
        20.6600341796875,
        20.67999267578125,
        20.70001220703125,
        20.72003173828125,
        20.739990234375,
        20.760009765625,
        20.780029296875,
        20.79998779296875,
        20.82000732421875,
        20.84002685546875,
        20.8599853515625,
        20.8800048828125,
        20.9000244140625,
        20.91998291015625,
        20.94000244140625,
        20.96002197265625,
        20.98004150390625,
        21.0,
        21.02001953125,
        21.0400390625,
        21.05999755859375,
        21.08001708984375,
        21.10003662109375,
        21.1199951171875,
        21.1400146484375,
        21.1600341796875,
        21.17999267578125,
        21.20001220703125,
        21.22003173828125,
        21.239990234375,
        21.260009765625,
        21.280029296875,
        21.29998779296875,
        21.32000732421875,
        21.34002685546875,
        21.3599853515625,
        21.3800048828125,
        21.4000244140625,
        21.41998291015625,
        21.44000244140625,
        21.46002197265625,
        21.48004150390625,
        21.5,
        21.52001953125,
        21.5400390625,
        21.55999755859375,
        21.58001708984375,
        21.60003662109375,
        21.6199951171875,
        21.6400146484375,
        21.6600341796875,
        21.67999267578125,
        21.70001220703125,
        21.72003173828125,
        21.739990234375,
        21.760009765625,
        21.780029296875,
        21.79998779296875,
        21.82000732421875,
        21.84002685546875,
        21.8599853515625,
        21.8800048828125,
        21.9000244140625,
        21.91998291015625,
        21.94000244140625,
        21.96002197265625,
        21.98004150390625,
        22.0,
        22.02001953125,
        22.0400390625,
        22.05999755859375,
        22.08001708984375,
        22.10003662109375,
        22.1199951171875,
        22.1400146484375,
        22.1600341796875,
        22.17999267578125,
        22.20001220703125,
        22.22003173828125,
        22.239990234375,
        22.260009765625,
        22.280029296875,
        22.29998779296875,
        22.32000732421875,
        22.34002685546875,
        22.3599853515625,
        22.3800048828125,
        22.4000244140625,
        22.41998291015625,
        22.44000244140625,
        22.46002197265625,
        22.48004150390625,
        22.5,
        22.52001953125,
        22.5400390625,
        22.55999755859375,
        22.58001708984375,
        22.60003662109375,
        22.6199951171875,
        22.6400146484375,
        22.6600341796875,
        22.67999267578125,
        22.70001220703125,
        22.72003173828125,
        22.739990234375,
        22.760009765625,
        22.780029296875,
        22.79998779296875,
        22.82000732421875,
        22.84002685546875,
        22.8599853515625,
        22.8800048828125,
        22.9000244140625,
        22.91998291015625,
        22.94000244140625,
        22.96002197265625,
        22.98004150390625,
        23.0,
        23.02001953125,
        23.0400390625,
        23.05999755859375,
        23.08001708984375,
        23.10003662109375,
        23.1199951171875,
        23.1400146484375,
        23.1600341796875,
        23.17999267578125,
        23.20001220703125,
        23.22003173828125,
        23.239990234375,
        23.260009765625,
        23.280029296875,
        23.29998779296875,
        23.32000732421875,
        23.34002685546875,
        23.3599853515625,
        23.3800048828125,
        23.4000244140625,
        23.41998291015625,
        23.44000244140625,
        23.46002197265625,
        23.48004150390625,
        23.5,
        23.52001953125,
        23.5400390625,
        23.55999755859375,
        23.58001708984375,
        23.60003662109375,
        23.6199951171875,
        23.6400146484375,
        23.6600341796875,
        23.67999267578125,
        23.70001220703125,
        23.72003173828125,
        23.739990234375,
        23.760009765625,
        23.780029296875,
        23.79998779296875,
        23.82000732421875,
        23.84002685546875,
        23.8599853515625,
        23.8800048828125,
        23.9000244140625,
        23.91998291015625,
        23.94000244140625,
        23.96002197265625,
        23.98004150390625,
        24.0,
        24.02001953125,
        24.0400390625,
        24.05999755859375,
        24.08001708984375,
        24.10003662109375,
        24.1199951171875,
        24.1400146484375,
        24.1600341796875,
        24.17999267578125,
        24.20001220703125,
        24.22003173828125,
        24.239990234375,
        24.260009765625,
        24.280029296875,
        24.29998779296875,
        24.32000732421875,
        24.34002685546875,
        24.3599853515625,
        24.3800048828125,
        24.4000244140625,
        24.41998291015625,
        24.44000244140625,
        24.46002197265625,
        24.48004150390625,
        24.5,
        24.52001953125,
        24.5400390625,
        24.55999755859375,
        24.58001708984375,
        24.60003662109375,
        24.6199951171875,
        24.6400146484375,
        24.6600341796875,
        24.67999267578125,
        24.70001220703125,
        24.72003173828125,
        24.739990234375,
        24.760009765625,
        24.780029296875,
        24.79998779296875,
        24.82000732421875,
        24.84002685546875,
        24.8599853515625,
        24.8800048828125,
        24.9000244140625,
        24.91998291015625,
        24.94000244140625,
        24.96002197265625,
        24.98004150390625,
        25.0,
        25.02001953125,
        25.0400390625,
        25.05999755859375,
        25.08001708984375,
        25.10003662109375,
        25.1199951171875,
        25.1400146484375,
        25.1600341796875,
        25.17999267578125,
        25.20001220703125,
        25.22003173828125,
        25.239990234375,
        25.260009765625,
        25.280029296875,
        25.29998779296875,
        25.32000732421875,
        25.34002685546875,
        25.3599853515625,
        25.3800048828125,
        25.4000244140625,
        25.41998291015625,
        25.44000244140625,
        25.46002197265625,
        25.48004150390625,
        25.5,
        25.52001953125,
        25.5400390625,
        25.55999755859375,
        25.58001708984375,
        25.60003662109375,
        25.6199951171875,
        25.6400146484375,
        25.6600341796875,
        25.67999267578125,
        25.70001220703125,
        25.72003173828125,
        25.739990234375,
        25.760009765625,
        25.780029296875,
        25.79998779296875,
        25.82000732421875,
        25.84002685546875,
        25.8599853515625,
        25.8800048828125,
        25.9000244140625,
        25.91998291015625,
        25.94000244140625,
        25.96002197265625,
        25.98004150390625,
        26.0,
        26.02001953125,
        26.0400390625,
        26.05999755859375,
        26.08001708984375,
        26.10003662109375,
        26.1199951171875,
        26.1400146484375,
        26.1600341796875,
        26.17999267578125,
        26.20001220703125,
        26.22003173828125,
        26.239990234375,
        26.260009765625,
        26.280029296875,
        26.29998779296875,
        26.32000732421875,
        26.34002685546875,
        26.3599853515625,
        26.3800048828125,
        26.4000244140625,
        26.41998291015625,
        26.44000244140625,
        26.46002197265625,
        26.48004150390625,
        26.5,
        26.52001953125,
        26.5400390625,
        26.55999755859375,
        26.58001708984375,
        26.60003662109375,
        26.6199951171875,
        26.6400146484375,
        26.6600341796875,
        26.67999267578125,
        26.70001220703125,
        26.72003173828125,
        26.739990234375,
        26.760009765625,
        26.780029296875,
        26.79998779296875,
        26.82000732421875,
        26.84002685546875,
        26.8599853515625,
        26.8800048828125,
        26.9000244140625,
        26.91998291015625,
        26.94000244140625,
        26.96002197265625,
        26.98004150390625,
        27.0,
        27.02001953125,
        27.0400390625,
        27.05999755859375,
        27.08001708984375,
        27.10003662109375,
        27.1199951171875,
        27.1400146484375,
        27.1600341796875,
        27.17999267578125,
        27.20001220703125,
        27.22003173828125,
        27.239990234375,
        27.260009765625,
        27.280029296875,
        27.29998779296875,
        27.32000732421875,
        27.34002685546875,
        27.3599853515625,
        27.3800048828125,
        27.4000244140625,
        27.41998291015625,
        27.44000244140625,
        27.46002197265625,
        27.48004150390625,
        27.5,
        27.52001953125,
        27.5400390625,
        27.55999755859375,
        27.58001708984375,
        27.60003662109375,
        27.6199951171875,
        27.6400146484375,
        27.6600341796875,
        27.67999267578125,
        27.70001220703125,
        27.72003173828125,
        27.739990234375,
        27.760009765625,
        27.780029296875,
        27.79998779296875,
        27.82000732421875,
        27.84002685546875,
        27.8599853515625,
        27.8800048828125,
        27.9000244140625,
        27.91998291015625,
        27.94000244140625,
        27.96002197265625,
        27.98004150390625,
        28.0,
        28.02001953125,
        28.0400390625,
        28.05999755859375,
        28.08001708984375,
        28.10003662109375,
        28.1199951171875,
        28.1400146484375,
        28.1600341796875,
        28.17999267578125,
        28.20001220703125,
        28.22003173828125,
        28.239990234375,
        28.260009765625,
        28.280029296875,
        28.29998779296875,
        28.32000732421875,
        28.34002685546875,
        28.3599853515625,
        28.3800048828125,
        28.4000244140625,
        28.41998291015625,
        28.44000244140625,
        28.46002197265625,
        28.48004150390625,
        28.5,
        28.52001953125,
        28.5400390625,
        28.55999755859375,
        28.58001708984375,
        28.60003662109375,
        28.6199951171875,
        28.6400146484375,
        28.6600341796875,
        28.67999267578125,
        28.70001220703125,
        28.72003173828125,
        28.739990234375,
        28.760009765625,
        28.780029296875,
        28.79998779296875,
        28.82000732421875,
        28.84002685546875,
        28.8599853515625,
        28.8800048828125,
        28.9000244140625,
        28.91998291015625,
        28.94000244140625,
        28.96002197265625,
        28.98004150390625,
        29.0,
        29.02001953125,
        29.0400390625,
        29.05999755859375,
        29.08001708984375,
        29.10003662109375,
        29.1199951171875,
        29.1400146484375,
        29.1600341796875,
        29.17999267578125,
        29.20001220703125,
        29.22003173828125,
        29.239990234375,
        29.260009765625,
        29.280029296875,
        29.29998779296875,
        29.32000732421875,
        29.34002685546875,
        29.3599853515625,
        29.3800048828125,
        29.4000244140625,
        29.41998291015625,
        29.44000244140625,
        29.46002197265625,
        29.48004150390625,
        29.5,
        29.52001953125,
        29.5400390625,
        29.55999755859375,
        29.58001708984375,
        29.60003662109375,
        29.6199951171875,
        29.6400146484375,
        29.6600341796875,
        29.67999267578125,
        29.70001220703125,
        29.72003173828125,
        29.739990234375,
        29.760009765625,
        29.780029296875,
        29.79998779296875,
        29.82000732421875,
        29.84002685546875,
        29.8599853515625,
        29.8800048828125,
        29.9000244140625,
        29.91998291015625,
        29.94000244140625,
        29.96002197265625,
        29.98004150390625,
        30.0,
        30.02001953125,
        30.0400390625,
        30.05999755859375,
        30.08001708984375,
        30.10003662109375,
        30.1199951171875,
        30.1400146484375,
        30.1600341796875,
        30.17999267578125,
        30.20001220703125,
        30.22003173828125,
        30.239990234375,
        30.260009765625,
        30.280029296875,
        30.29998779296875,
        30.32000732421875,
        30.34002685546875,
        30.3599853515625,
        30.3800048828125,
        30.4000244140625,
        30.41998291015625,
        30.44000244140625,
        30.46002197265625,
        30.48004150390625,
        30.5,
        30.52001953125,
        30.5400390625,
        30.55999755859375,
        30.58001708984375,
        30.60003662109375,
        30.6199951171875,
        30.6400146484375,
        30.6600341796875,
        30.67999267578125,
        30.70001220703125,
        30.72003173828125,
        30.739990234375,
        30.760009765625,
        30.780029296875,
        30.79998779296875,
        30.82000732421875,
        30.84002685546875,
        30.8599853515625,
        30.8800048828125,
        30.9000244140625,
        30.91998291015625,
        30.94000244140625,
        30.96002197265625,
        30.98004150390625,
        31.0,
        31.02001953125,
        31.0400390625,
        31.05999755859375,
        31.08001708984375,
        31.10003662109375,
        31.1199951171875,
        31.1400146484375,
        31.1600341796875,
        31.17999267578125,
        31.20001220703125,
        31.22003173828125,
        31.239990234375,
        31.260009765625,
        31.280029296875,
        31.29998779296875,
        31.32000732421875,
        31.34002685546875,
        31.3599853515625,
        31.3800048828125,
        31.4000244140625,
        31.41998291015625,
        31.44000244140625,
        31.46002197265625,
        31.48004150390625,
        31.5,
        31.52001953125,
        31.5400390625,
        31.55999755859375,
        31.58001708984375,
        31.60003662109375,
        31.6199951171875,
        31.6400146484375,
        31.6600341796875,
        31.67999267578125,
        31.70001220703125,
        31.72003173828125,
        31.739990234375,
        31.760009765625,
        31.780029296875,
        31.79998779296875,
        31.82000732421875,
        31.84002685546875,
        31.8599853515625,
        31.8800048828125,
        31.9000244140625,
        31.91998291015625,
        31.94000244140625,
        31.96002197265625,
        31.98004150390625,
        32.0,
        32.02001953125,
        32.0400390625,
        32.05999755859375,
        32.08001708984375,
        32.10003662109375,
        32.1199951171875,
        32.1400146484375,
        32.1600341796875,
        32.17999267578125,
        32.20001220703125,
        32.22003173828125,
        32.239990234375,
        32.260009765625,
        32.280029296875,
        32.29998779296875,
        32.32000732421875,
        32.34002685546875,
        32.3599853515625,
        32.3800048828125,
        32.4000244140625,
        32.41998291015625,
        32.44000244140625,
        32.46002197265625,
        32.48004150390625,
        32.5,
        32.52001953125,
        32.5400390625,
        32.55999755859375,
        32.58001708984375,
        32.60003662109375,
        32.6199951171875,
        32.6400146484375,
        32.6600341796875,
        32.67999267578125,
        32.70001220703125,
        32.72003173828125,
        32.739990234375,
        32.760009765625,
        32.780029296875,
        32.79998779296875,
        32.82000732421875,
        32.84002685546875,
        32.8599853515625,
        32.8800048828125,
        32.9000244140625,
        32.91998291015625,
        32.94000244140625,
        32.96002197265625,
        32.98004150390625,
        33.0,
        33.02001953125,
        33.0400390625,
        33.05999755859375,
        33.08001708984375,
        33.10003662109375,
        33.1199951171875,
        33.1400146484375,
        33.1600341796875,
        33.17999267578125,
        33.20001220703125,
        33.22003173828125,
        33.239990234375,
        33.260009765625,
        33.280029296875,
        33.29998779296875,
        33.32000732421875,
        33.34002685546875,
        33.3599853515625,
        33.3800048828125,
        33.4000244140625,
        33.41998291015625,
        33.44000244140625,
        33.46002197265625,
        33.48004150390625,
        33.5,
        33.52001953125,
        33.5400390625,
        33.55999755859375,
        33.58001708984375,
        33.60003662109375,
        33.6199951171875,
        33.6400146484375,
        33.6600341796875,
        33.67999267578125,
        33.70001220703125,
        33.72003173828125,
        33.739990234375,
        33.760009765625,
        33.780029296875,
        33.79998779296875,
        33.82000732421875,
        33.84002685546875,
        33.8599853515625,
        33.8800048828125,
        33.9000244140625,
        33.91998291015625,
        33.94000244140625,
        33.96002197265625,
        33.98004150390625,
        34.0,
        34.02001953125,
        34.0400390625,
        34.05999755859375,
        34.08001708984375,
        34.10003662109375,
        34.1199951171875,
        34.1400146484375,
        34.1600341796875,
        34.17999267578125,
        34.20001220703125,
        34.22003173828125,
        34.239990234375,
        34.260009765625,
        34.280029296875,
        34.29998779296875,
        34.32000732421875,
        34.34002685546875,
        34.3599853515625,
        34.3800048828125,
        34.4000244140625,
        34.41998291015625,
        34.44000244140625,
        34.46002197265625,
        34.48004150390625,
        34.5,
        34.52001953125,
        34.5400390625,
        34.55999755859375,
        34.58001708984375,
        34.60003662109375,
        34.6199951171875,
        34.6400146484375,
        34.6600341796875,
        34.67999267578125,
        34.70001220703125,
        34.72003173828125,
        34.739990234375,
        34.760009765625,
        34.780029296875,
        34.79998779296875,
        34.82000732421875,
        34.84002685546875,
        34.8599853515625,
        34.8800048828125,
        34.9000244140625,
        34.91998291015625,
        34.94000244140625,
        34.96002197265625,
        34.98004150390625,
        35.0,
        35.02001953125,
        35.0400390625,
        35.05999755859375,
        35.08001708984375,
        35.10003662109375,
        35.1199951171875,
        35.1400146484375,
        35.1600341796875,
        35.17999267578125,
        35.20001220703125,
        35.22003173828125,
        35.239990234375,
        35.260009765625,
        35.280029296875,
        35.29998779296875,
        35.32000732421875,
        35.34002685546875,
        35.3599853515625,
        35.3800048828125,
        35.4000244140625,
        35.41998291015625,
        35.44000244140625,
        35.46002197265625,
        35.48004150390625,
        35.5,
        35.52001953125,
        35.5400390625,
        35.55999755859375,
        35.58001708984375,
        35.60003662109375,
        35.6199951171875,
        35.6400146484375,
        35.6600341796875,
        35.67999267578125,
        35.70001220703125,
        35.72003173828125,
        35.739990234375,
        35.760009765625,
        35.780029296875,
        35.79998779296875,
        35.82000732421875,
        35.84002685546875,
        35.8599853515625,
        35.8800048828125,
        35.9000244140625,
        35.91998291015625,
        35.94000244140625,
        35.96002197265625,
        35.98004150390625,
        36.0,
        36.02001953125,
        36.0400390625,
        36.05999755859375,
        36.08001708984375,
        36.10003662109375,
        36.1199951171875,
        36.1400146484375,
        36.1600341796875,
        36.17999267578125,
        36.20001220703125,
        36.22003173828125,
        36.239990234375,
        36.260009765625,
        36.280029296875,
        36.29998779296875,
        36.32000732421875,
        36.34002685546875,
        36.3599853515625,
        36.3800048828125,
        36.4000244140625,
        36.41998291015625,
        36.44000244140625,
        36.46002197265625,
        36.48004150390625,
        36.5,
        36.52001953125,
        36.5400390625,
        36.55999755859375,
        36.58001708984375,
        36.60003662109375,
        36.6199951171875,
        36.6400146484375,
        36.6600341796875,
        36.67999267578125,
        36.70001220703125,
        36.72003173828125,
        36.739990234375,
        36.760009765625,
        36.780029296875,
        36.79998779296875,
        36.82000732421875,
        36.84002685546875,
        36.8599853515625,
        36.8800048828125,
        36.9000244140625,
        36.91998291015625,
        36.94000244140625,
        36.96002197265625,
        36.98004150390625,
        37.0,
        37.02001953125,
        37.0400390625,
        37.05999755859375,
        37.08001708984375,
        37.10003662109375,
        37.1199951171875,
        37.1400146484375,
        37.1600341796875,
        37.17999267578125,
        37.20001220703125,
        37.22003173828125,
        37.239990234375,
        37.260009765625,
        37.280029296875,
        37.29998779296875,
        37.32000732421875,
        37.34002685546875,
        37.3599853515625,
        37.3800048828125,
        37.4000244140625,
        37.41998291015625,
        37.44000244140625,
        37.46002197265625,
        37.48004150390625,
        37.5,
        37.52001953125,
        37.5400390625,
        37.55999755859375,
        37.58001708984375,
        37.60003662109375,
        37.6199951171875,
        37.6400146484375,
        37.6600341796875,
        37.67999267578125,
        37.70001220703125,
        37.72003173828125,
        37.739990234375,
        37.760009765625,
        37.780029296875,
        37.79998779296875,
        37.82000732421875,
        37.84002685546875,
        37.8599853515625,
        37.8800048828125,
        37.9000244140625,
        37.91998291015625,
        37.94000244140625,
        37.96002197265625,
        37.98004150390625,
        38.0,
        38.02001953125,
        38.0400390625,
        38.05999755859375,
        38.08001708984375,
        38.10003662109375,
        38.1199951171875,
        38.1400146484375,
        38.1600341796875,
        38.17999267578125,
        38.20001220703125,
        38.22003173828125,
        38.239990234375,
        38.260009765625,
        38.280029296875,
        38.29998779296875,
        38.32000732421875,
        38.34002685546875,
        38.3599853515625,
        38.3800048828125,
        38.4000244140625,
        38.41998291015625,
        38.44000244140625,
        38.46002197265625,
        38.48004150390625,
        38.5,
        38.52001953125,
        38.5400390625,
        38.55999755859375,
        38.58001708984375,
        38.60003662109375,
        38.6199951171875,
        38.6400146484375,
        38.6600341796875,
        38.67999267578125,
        38.70001220703125,
        38.72003173828125,
        38.739990234375,
        38.760009765625,
        38.780029296875,
        38.79998779296875,
        38.82000732421875,
        38.84002685546875,
        38.8599853515625,
        38.8800048828125,
        38.9000244140625,
        38.91998291015625,
        38.94000244140625,
        38.96002197265625,
        38.98004150390625,
        39.0,
        39.02001953125,
        39.0400390625,
        39.05999755859375,
        39.08001708984375,
        39.10003662109375,
        39.1199951171875,
        39.1400146484375,
        39.1600341796875,
        39.17999267578125,
        39.20001220703125,
        39.22003173828125,
        39.239990234375,
        39.260009765625,
        39.280029296875,
        39.29998779296875,
        39.32000732421875,
        39.34002685546875,
        39.3599853515625,
        39.3800048828125,
        39.4000244140625,
        39.41998291015625,
        39.44000244140625,
        39.46002197265625,
        39.48004150390625,
        39.5,
        39.52001953125,
        39.5400390625,
        39.55999755859375,
        39.58001708984375,
        39.60003662109375,
        39.6199951171875,
        39.6400146484375,
        39.6600341796875,
        39.67999267578125,
        39.70001220703125,
        39.72003173828125,
        39.739990234375,
        39.760009765625,
        39.780029296875,
        39.79998779296875,
        39.82000732421875,
        39.84002685546875,
        39.8599853515625,
        39.8800048828125,
        39.9000244140625,
        39.91998291015625,
        39.94000244140625,
        39.96002197265625,
        39.98004150390625,
        40.0,
        40.02001953125,
        40.0400390625,
        40.05999755859375,
        40.08001708984375,
        40.10003662109375,
        40.1199951171875,
        40.1400146484375,
        40.1600341796875,
        40.17999267578125,
        40.20001220703125,
        40.22003173828125,
        40.239990234375,
        40.260009765625,
        40.280029296875,
        40.29998779296875,
        40.32000732421875,
        40.34002685546875,
        40.3599853515625,
        40.3800048828125,
        40.4000244140625,
        40.41998291015625,
        40.44000244140625,
        40.46002197265625,
        40.48004150390625,
        40.5,
        40.52001953125,
        40.5400390625,
        40.55999755859375,
        40.58001708984375,
        40.60003662109375,
        40.6199951171875,
        40.6400146484375,
        40.6600341796875,
        40.67999267578125,
        40.70001220703125,
        40.72003173828125,
        40.739990234375,
        40.760009765625,
        40.780029296875,
        40.79998779296875,
        40.82000732421875,
        40.84002685546875,
        40.8599853515625,
        40.8800048828125,
        40.9000244140625,
        40.91998291015625,
        40.94000244140625,
        40.96002197265625,
        40.97998046875,
        41.0,
        41.02001953125,
        41.0400390625,
        41.05999755859375,
        41.08001708984375,
        41.10003662109375,
        41.1199951171875,
        41.1400146484375,
        41.1600341796875,
        41.17999267578125,
        41.20001220703125,
        41.22003173828125,
        41.239990234375,
        41.260009765625,
        41.280029296875,
        41.29998779296875,
        41.32000732421875,
        41.34002685546875,
        41.3599853515625,
        41.3800048828125,
        41.4000244140625,
        41.41998291015625,
        41.44000244140625,
        41.46002197265625,
        41.47998046875,
        41.5,
        41.52001953125,
        41.5400390625,
        41.55999755859375,
        41.58001708984375,
        41.60003662109375,
        41.6199951171875,
        41.6400146484375,
        41.6600341796875,
        41.67999267578125,
        41.70001220703125,
        41.72003173828125,
        41.739990234375,
        41.760009765625,
        41.780029296875,
        41.79998779296875,
        41.82000732421875,
        41.84002685546875,
        41.8599853515625,
        41.8800048828125,
        41.9000244140625,
        41.91998291015625,
        41.94000244140625,
        41.96002197265625,
        41.97998046875,
        42.0,
        42.02001953125,
        42.0400390625,
        42.05999755859375,
        42.08001708984375,
        42.10003662109375,
        42.1199951171875,
        42.1400146484375,
        42.1600341796875,
        42.17999267578125,
        42.20001220703125,
        42.22003173828125,
        42.239990234375,
        42.260009765625,
        42.280029296875,
        42.29998779296875,
        42.32000732421875,
        42.34002685546875,
        42.3599853515625,
        42.3800048828125,
        42.4000244140625,
        42.41998291015625,
        42.44000244140625,
        42.46002197265625,
        42.47998046875,
        42.5,
        42.52001953125,
        42.5400390625,
        42.55999755859375,
        42.58001708984375,
        42.60003662109375,
        42.6199951171875,
        42.6400146484375,
        42.6600341796875,
        42.67999267578125,
        42.70001220703125,
        42.72003173828125,
        42.739990234375,
        42.760009765625,
        42.780029296875,
        42.79998779296875,
        42.82000732421875,
        42.84002685546875,
        42.8599853515625,
        42.8800048828125,
        42.9000244140625,
        42.91998291015625,
        42.94000244140625,
        42.96002197265625,
        42.97998046875,
        43.0,
        43.02001953125,
        43.0400390625,
        43.05999755859375,
        43.08001708984375,
        43.10003662109375,
        43.1199951171875,
        43.1400146484375,
        43.1600341796875,
        43.17999267578125,
        43.20001220703125,
        43.22003173828125,
        43.239990234375,
        43.260009765625,
        43.280029296875,
        43.29998779296875,
        43.32000732421875,
        43.34002685546875,
        43.3599853515625,
        43.3800048828125,
        43.4000244140625,
        43.41998291015625,
        43.44000244140625,
        43.46002197265625,
        43.47998046875,
        43.5,
        43.52001953125,
        43.5400390625,
        43.55999755859375,
        43.58001708984375,
        43.60003662109375,
        43.6199951171875,
        43.6400146484375,
        43.6600341796875,
        43.67999267578125,
        43.70001220703125,
        43.72003173828125,
        43.739990234375,
        43.760009765625,
        43.780029296875,
        43.79998779296875,
        43.82000732421875,
        43.84002685546875,
        43.8599853515625,
        43.8800048828125,
        43.9000244140625,
        43.91998291015625,
        43.94000244140625,
        43.96002197265625,
        43.97998046875,
        44.0,
        44.02001953125,
        44.0400390625,
        44.05999755859375,
        44.08001708984375,
        44.10003662109375,
        44.1199951171875,
        44.1400146484375,
        44.1600341796875,
        44.17999267578125,
        44.20001220703125,
        44.22003173828125,
        44.239990234375,
        44.260009765625,
        44.280029296875,
        44.29998779296875,
        44.32000732421875,
        44.34002685546875,
        44.3599853515625,
        44.3800048828125,
        44.4000244140625,
        44.41998291015625,
        44.44000244140625,
        44.46002197265625,
        44.47998046875,
        44.5,
        44.52001953125,
        44.5400390625,
        44.55999755859375,
        44.58001708984375,
        44.60003662109375,
        44.6199951171875,
        44.6400146484375,
        44.6600341796875,
        44.67999267578125,
        44.70001220703125,
        44.72003173828125,
        44.739990234375,
        44.760009765625,
        44.780029296875,
        44.79998779296875,
        44.82000732421875,
        44.84002685546875,
        44.8599853515625,
        44.8800048828125,
        44.9000244140625,
        44.91998291015625,
        44.94000244140625,
        44.96002197265625,
        44.97998046875,
        45.0,
        45.02001953125,
        45.0400390625,
        45.05999755859375,
        45.08001708984375,
        45.10003662109375,
        45.1199951171875,
        45.1400146484375,
        45.1600341796875,
        45.17999267578125,
        45.20001220703125,
        45.22003173828125,
        45.239990234375,
        45.260009765625,
        45.280029296875,
        45.29998779296875,
        45.32000732421875,
        45.34002685546875,
        45.3599853515625,
        45.3800048828125,
        45.4000244140625,
        45.41998291015625,
        45.44000244140625,
        45.46002197265625,
        45.47998046875,
        45.5,
        45.52001953125,
        45.5400390625,
        45.55999755859375,
        45.58001708984375,
        45.60003662109375,
        45.6199951171875,
        45.6400146484375,
        45.6600341796875,
        45.67999267578125,
        45.70001220703125,
        45.72003173828125,
        45.739990234375,
        45.760009765625,
        45.780029296875,
        45.79998779296875,
        45.82000732421875,
        45.84002685546875,
        45.8599853515625,
        45.8800048828125,
        45.9000244140625,
        45.91998291015625,
        45.94000244140625,
        45.96002197265625,
        45.97998046875,
        46.0,
        46.02001953125,
        46.0400390625,
        46.05999755859375,
        46.08001708984375,
        46.10003662109375,
        46.1199951171875,
        46.1400146484375,
        46.1600341796875,
        46.17999267578125,
        46.20001220703125,
        46.22003173828125,
        46.239990234375,
        46.260009765625,
        46.280029296875,
        46.29998779296875,
        46.32000732421875,
        46.34002685546875,
        46.3599853515625,
        46.3800048828125,
        46.4000244140625,
        46.41998291015625,
        46.44000244140625,
        46.46002197265625,
        46.47998046875,
        46.5,
        46.52001953125,
        46.5400390625,
        46.55999755859375,
        46.58001708984375,
        46.60003662109375,
        46.6199951171875,
        46.6400146484375,
        46.6600341796875,
        46.67999267578125,
        46.70001220703125,
        46.72003173828125,
        46.739990234375,
        46.760009765625,
        46.780029296875,
        46.79998779296875,
        46.82000732421875,
        46.84002685546875,
        46.8599853515625,
        46.8800048828125,
        46.9000244140625,
        46.91998291015625,
        46.94000244140625,
        46.96002197265625,
        46.97998046875,
        47.0,
        47.02001953125,
        47.0400390625,
        47.05999755859375,
        47.08001708984375,
        47.10003662109375,
        47.1199951171875,
        47.1400146484375,
        47.1600341796875,
        47.17999267578125,
        47.20001220703125,
        47.22003173828125,
        47.239990234375,
        47.260009765625,
        47.280029296875,
        47.29998779296875,
        47.32000732421875,
        47.34002685546875,
        47.3599853515625,
        47.3800048828125,
        47.4000244140625,
        47.41998291015625,
        47.44000244140625,
        47.46002197265625,
        47.47998046875,
        47.5,
        47.52001953125,
        47.5400390625,
        47.55999755859375,
        47.58001708984375,
        47.60003662109375,
        47.6199951171875,
        47.6400146484375,
        47.6600341796875,
        47.67999267578125,
        47.70001220703125,
        47.72003173828125,
        47.739990234375,
        47.760009765625,
        47.780029296875,
        47.79998779296875,
        47.82000732421875,
        47.84002685546875,
        47.8599853515625,
        47.8800048828125,
        47.9000244140625,
        47.91998291015625,
        47.94000244140625,
        47.96002197265625,
        47.97998046875,
        48.0,
        48.02001953125,
        48.0400390625,
        48.05999755859375,
        48.08001708984375,
        48.10003662109375,
        48.1199951171875,
        48.1400146484375,
        48.1600341796875,
        48.17999267578125,
        48.20001220703125,
        48.22003173828125,
        48.239990234375,
        48.260009765625,
        48.280029296875,
        48.29998779296875,
        48.32000732421875,
        48.34002685546875,
        48.3599853515625,
        48.3800048828125,
        48.4000244140625,
        48.41998291015625,
        48.44000244140625,
        48.46002197265625,
        48.47998046875,
        48.5,
        48.52001953125,
        48.5400390625,
        48.55999755859375,
        48.58001708984375,
        48.60003662109375,
        48.6199951171875,
        48.6400146484375,
        48.6600341796875,
        48.67999267578125,
        48.70001220703125,
        48.72003173828125,
        48.739990234375,
        48.760009765625,
        48.780029296875,
        48.79998779296875,
        48.82000732421875,
        48.84002685546875,
        48.8599853515625,
        48.8800048828125,
        48.9000244140625,
        48.91998291015625,
        48.94000244140625,
        48.96002197265625,
        48.97998046875,
        49.0,
        49.02001953125,
        49.0400390625,
        49.05999755859375,
        49.08001708984375,
        49.10003662109375,
        49.1199951171875,
        49.1400146484375,
        49.1600341796875,
        49.17999267578125,
        49.20001220703125,
        49.22003173828125,
        49.239990234375,
        49.260009765625,
        49.280029296875,
        49.29998779296875,
        49.32000732421875,
        49.34002685546875,
        49.3599853515625,
        49.3800048828125,
        49.4000244140625,
        49.41998291015625,
        49.44000244140625,
        49.46002197265625,
        49.47998046875,
        49.5,
        49.52001953125,
        49.5400390625,
        49.55999755859375,
        49.58001708984375,
        49.60003662109375,
        49.6199951171875,
        49.6400146484375,
        49.6600341796875,
        49.67999267578125,
        49.70001220703125,
        49.72003173828125,
        49.739990234375,
        49.760009765625,
        49.780029296875,
        49.79998779296875,
        49.82000732421875,
        49.84002685546875,
        49.8599853515625,
        49.8800048828125,
        49.9000244140625,
        49.91998291015625,
        49.94000244140625,
        49.96002197265625,
        49.97998046875,
        50.0,
        50.02001953125,
        50.0400390625,
        50.05999755859375,
        50.08001708984375,
        50.10003662109375,
        50.1199951171875,
        50.1400146484375,
        50.1600341796875,
        50.17999267578125,
        50.20001220703125,
        50.22003173828125,
        50.239990234375,
        50.260009765625,
        50.280029296875,
        50.29998779296875,
        50.32000732421875,
        50.34002685546875,
        50.3599853515625,
        50.3800048828125,
        50.4000244140625,
        50.41998291015625,
        50.44000244140625,
        50.46002197265625,
        50.47998046875,
        50.5,
        50.52001953125,
        50.5400390625,
        50.55999755859375,
        50.58001708984375,
        50.60003662109375,
        50.6199951171875,
        50.6400146484375,
        50.6600341796875,
        50.67999267578125,
        50.70001220703125,
        50.72003173828125,
        50.739990234375,
        50.760009765625,
        50.780029296875,
        50.79998779296875,
        50.82000732421875,
        50.84002685546875,
        50.8599853515625,
        50.8800048828125,
        50.9000244140625,
        50.91998291015625,
        50.94000244140625,
        50.96002197265625,
        50.97998046875,
        51.0,
        51.02001953125,
        51.0400390625,
        51.05999755859375,
        51.08001708984375,
        51.10003662109375,
        51.1199951171875,
        51.1400146484375,
        51.1600341796875,
        51.17999267578125,
        51.20001220703125,
        51.22003173828125,
        51.239990234375,
        51.260009765625,
        51.280029296875,
        51.29998779296875,
        51.32000732421875,
        51.34002685546875,
        51.3599853515625,
        51.3800048828125,
        51.4000244140625,
        51.41998291015625,
        51.44000244140625,
        51.46002197265625,
        51.47998046875,
        51.5,
        51.52001953125,
        51.5400390625,
        51.55999755859375,
        51.58001708984375,
        51.60003662109375,
        51.6199951171875,
        51.6400146484375,
        51.6600341796875,
        51.67999267578125,
        51.70001220703125,
        51.72003173828125,
        51.739990234375,
        51.760009765625,
        51.780029296875,
        51.79998779296875,
        51.82000732421875,
        51.84002685546875,
        51.8599853515625,
        51.8800048828125,
        51.9000244140625,
        51.91998291015625,
        51.94000244140625,
        51.96002197265625,
        51.97998046875,
        52.0,
        52.02001953125,
        52.0400390625,
        52.05999755859375,
        52.08001708984375,
        52.10003662109375,
        52.1199951171875,
        52.1400146484375,
        52.1600341796875,
        52.17999267578125,
        52.20001220703125,
        52.22003173828125,
        52.239990234375,
        52.260009765625,
        52.280029296875,
        52.29998779296875,
        52.32000732421875,
        52.34002685546875,
        52.3599853515625,
        52.3800048828125,
        52.4000244140625,
        52.41998291015625,
        52.44000244140625,
        52.46002197265625,
        52.47998046875,
        52.5,
        52.52001953125,
        52.5400390625,
        52.55999755859375,
        52.58001708984375,
        52.60003662109375,
        52.6199951171875,
        52.6400146484375,
        52.6600341796875,
        52.67999267578125,
        52.70001220703125,
        52.72003173828125,
        52.739990234375,
        52.760009765625,
        52.780029296875,
        52.79998779296875,
        52.82000732421875,
        52.84002685546875,
        52.8599853515625,
        52.8800048828125,
        52.9000244140625,
        52.91998291015625,
        52.94000244140625,
        52.96002197265625,
        52.97998046875,
        53.0,
        53.02001953125,
        53.0400390625,
        53.05999755859375,
        53.08001708984375,
        53.10003662109375,
        53.1199951171875,
        53.1400146484375,
        53.1600341796875,
        53.17999267578125,
        53.20001220703125,
        53.22003173828125,
        53.239990234375,
        53.260009765625,
        53.280029296875,
        53.29998779296875,
        53.32000732421875,
        53.34002685546875,
        53.3599853515625,
        53.3800048828125,
        53.4000244140625,
        53.41998291015625,
        53.44000244140625,
        53.46002197265625,
        53.47998046875,
        53.5,
        53.52001953125,
        53.5400390625,
        53.55999755859375,
        53.58001708984375,
        53.60003662109375,
        53.6199951171875,
        53.6400146484375,
        53.6600341796875,
        53.67999267578125,
        53.70001220703125,
        53.72003173828125,
        53.739990234375,
        53.760009765625,
        53.780029296875,
        53.79998779296875,
        53.82000732421875,
        53.84002685546875,
        53.8599853515625,
        53.8800048828125,
        53.9000244140625,
        53.91998291015625,
        53.94000244140625,
        53.96002197265625,
        53.97998046875,
        54.0,
        54.02001953125,
        54.0400390625,
        54.05999755859375,
        54.08001708984375,
        54.10003662109375,
        54.1199951171875,
        54.1400146484375,
        54.1600341796875,
        54.17999267578125,
        54.20001220703125,
        54.22003173828125,
        54.239990234375,
        54.260009765625,
        54.280029296875,
        54.29998779296875,
        54.32000732421875,
        54.34002685546875,
        54.3599853515625,
        54.3800048828125,
        54.4000244140625,
        54.41998291015625,
        54.44000244140625,
        54.46002197265625,
        54.47998046875,
        54.5,
        54.52001953125,
        54.5400390625,
        54.55999755859375,
        54.58001708984375,
        54.60003662109375,
        54.6199951171875,
        54.6400146484375,
        54.6600341796875,
        54.67999267578125,
        54.70001220703125,
        54.72003173828125,
        54.739990234375,
        54.760009765625,
        54.780029296875,
        54.79998779296875,
        54.82000732421875,
        54.84002685546875,
        54.8599853515625,
        54.8800048828125,
        54.9000244140625,
        54.91998291015625,
        54.94000244140625,
        54.96002197265625,
        54.97998046875,
        55.0,
        55.02001953125,
        55.0400390625,
        55.05999755859375,
        55.08001708984375,
        55.10003662109375,
        55.1199951171875,
        55.1400146484375,
        55.1600341796875,
        55.17999267578125,
        55.20001220703125,
        55.22003173828125,
        55.239990234375,
        55.260009765625,
        55.280029296875,
        55.29998779296875,
        55.32000732421875,
        55.34002685546875,
        55.3599853515625,
        55.3800048828125,
        55.4000244140625,
        55.41998291015625,
        55.44000244140625,
        55.46002197265625,
        55.47998046875,
        55.5,
        55.52001953125,
        55.5400390625,
        55.55999755859375,
        55.58001708984375,
        55.60003662109375,
        55.6199951171875,
        55.6400146484375,
        55.6600341796875,
        55.67999267578125,
        55.70001220703125,
        55.72003173828125,
        55.739990234375,
        55.760009765625,
        55.780029296875,
        55.79998779296875,
        55.82000732421875,
        55.84002685546875,
        55.8599853515625,
        55.8800048828125,
        55.9000244140625,
        55.91998291015625,
        55.94000244140625,
        55.96002197265625,
        55.97998046875,
        56.0,
        56.02001953125,
        56.0400390625,
        56.05999755859375,
        56.08001708984375,
        56.10003662109375,
        56.1199951171875,
        56.1400146484375,
        56.1600341796875,
        56.17999267578125,
        56.20001220703125,
        56.22003173828125,
        56.239990234375,
        56.260009765625,
        56.280029296875,
        56.29998779296875,
        56.32000732421875,
        56.34002685546875,
        56.3599853515625,
        56.3800048828125,
        56.4000244140625,
        56.41998291015625,
        56.44000244140625,
        56.46002197265625,
        56.47998046875,
        56.5,
        56.52001953125,
        56.5400390625,
        56.55999755859375,
        56.58001708984375,
        56.60003662109375,
        56.6199951171875,
        56.6400146484375,
        56.6600341796875,
        56.67999267578125,
        56.70001220703125,
        56.72003173828125,
        56.739990234375,
        56.760009765625,
        56.780029296875,
        56.79998779296875,
        56.82000732421875,
        56.84002685546875,
        56.8599853515625,
        56.8800048828125,
        56.9000244140625,
        56.91998291015625,
        56.94000244140625,
        56.96002197265625,
        56.97998046875,
        57.0,
        57.02001953125,
        57.0400390625,
        57.05999755859375,
        57.08001708984375,
        57.10003662109375,
        57.1199951171875,
        57.1400146484375,
        57.1600341796875,
        57.17999267578125,
        57.20001220703125,
        57.22003173828125,
        57.239990234375,
        57.260009765625,
        57.280029296875,
        57.29998779296875,
        57.32000732421875,
        57.34002685546875,
        57.3599853515625,
        57.3800048828125,
        57.4000244140625,
        57.41998291015625,
        57.44000244140625,
        57.46002197265625,
        57.47998046875,
        57.5,
        57.52001953125,
        57.5400390625,
        57.55999755859375,
        57.58001708984375,
        57.60003662109375,
        57.6199951171875,
        57.6400146484375,
        57.6600341796875,
        57.67999267578125,
        57.70001220703125,
        57.72003173828125,
        57.739990234375,
        57.760009765625,
        57.780029296875,
        57.79998779296875,
        57.82000732421875,
        57.84002685546875,
        57.8599853515625,
        57.8800048828125,
        57.9000244140625,
        57.91998291015625,
        57.94000244140625,
        57.96002197265625,
        57.97998046875,
        58.0,
        58.02001953125,
        58.0400390625,
        58.05999755859375,
        58.08001708984375,
        58.10003662109375,
        58.1199951171875,
        58.1400146484375,
        58.1600341796875,
        58.17999267578125,
        58.20001220703125,
        58.22003173828125,
        58.239990234375,
        58.260009765625,
        58.280029296875,
        58.29998779296875,
        58.32000732421875,
        58.34002685546875,
        58.3599853515625,
        58.3800048828125,
        58.4000244140625,
        58.41998291015625,
        58.44000244140625,
        58.46002197265625,
        58.47998046875,
        58.5,
        58.52001953125,
        58.5400390625,
        58.55999755859375,
        58.58001708984375,
        58.60003662109375,
        58.6199951171875,
        58.6400146484375,
        58.6600341796875,
        58.67999267578125,
        58.70001220703125,
        58.72003173828125,
        58.739990234375,
        58.760009765625,
        58.780029296875,
        58.79998779296875,
        58.82000732421875,
        58.84002685546875,
        58.8599853515625,
        58.8800048828125,
        58.9000244140625,
        58.91998291015625,
        58.94000244140625,
        58.96002197265625,
        58.97998046875,
        59.0,
        59.02001953125,
        59.0400390625,
        59.05999755859375,
        59.08001708984375,
        59.10003662109375,
        59.1199951171875,
        59.1400146484375,
        59.1600341796875,
        59.17999267578125,
        59.20001220703125,
        59.22003173828125,
        59.239990234375,
        59.260009765625,
        59.280029296875,
        59.29998779296875,
        59.32000732421875,
        59.34002685546875,
        59.3599853515625,
        59.3800048828125,
        59.4000244140625,
        59.41998291015625,
        59.44000244140625,
        59.46002197265625,
        59.47998046875,
        59.5,
        59.52001953125,
        59.5400390625,
        59.55999755859375,
        59.58001708984375,
        59.60003662109375,
        59.6199951171875,
        59.6400146484375,
        59.6600341796875,
        59.67999267578125,
        59.70001220703125,
        59.72003173828125,
        59.739990234375,
        59.760009765625,
        59.780029296875,
        59.79998779296875,
        59.82000732421875,
        59.84002685546875,
        59.8599853515625,
        59.8800048828125,
        59.9000244140625,
        59.91998291015625,
        59.94000244140625,
        59.96002197265625,
        59.97998046875
    ],
    "rightHandPositions": [
        "(-0.176385, 1.578003, -0.134023)",
        "(-0.280000, 1.527199, -0.057273)",
        "(-0.280000, 1.526300, -0.059486)",
        "(-0.280000, 1.525492, -0.061650)",
        "(-0.280000, 1.524751, -0.063742)",
        "(-0.280000, 1.524115, -0.065754)",
        "(-0.280000, 1.523567, -0.067660)",
        "(-0.280000, 1.523103, -0.069438)",
        "(-0.280000, 1.522732, -0.071079)",
        "(-0.280000, 1.522457, -0.072560)",
        "(-0.280000, 1.522278, -0.073862)",
        "(-0.280000, 1.522230, -0.074975)",
        "(-0.280000, 1.522298, -0.075886)",
        "(-0.280000, 1.522446, -0.076586)",
        "(-0.280000, 1.522705, -0.077072)",
        "(-0.280000, 1.523036, -0.077342)",
        "(-0.280000, 1.523358, -0.077401)",
        "(-0.280000, 1.523635, -0.077253)",
        "(-0.280000, 1.523899, -0.076899)",
        "(-0.280000, 1.524138, -0.076347)",
        "(-0.280000, 1.524433, -0.075595)",
        "(-0.280000, 1.524783, -0.074657)",
        "(-0.280000, 1.525181, -0.073551)",
        "(-0.280000, 1.525629, -0.072285)",
        "(-0.280000, 1.526144, -0.070881)",
        "(-0.280000, 1.526743, -0.069358)",
        "(-0.280000, 1.527438, -0.067743)",
        "(-0.280000, 1.528267, -0.066052)",
        "(-0.280000, 1.529165, -0.064315)",
        "(-0.280000, 1.530200, -0.062566)",
        "(-0.280000, 1.531451, -0.060825)",
        "(-0.280000, 1.532922, -0.059131)",
        "(-0.280000, 1.534614, -0.057525)",
        "(-0.280000, 1.536395, -0.056017)",
        "(-0.280000, 1.538371, -0.054653)",
        "(-0.280000, 1.540466, -0.053458)",
        "(-0.280000, 1.542642, -0.052443)",
        "(-0.280000, 1.544821, -0.051618)",
        "(-0.280000, 1.546892, -0.050976)",
        "(-0.280000, 1.548933, -0.050531)",
        "(-0.280000, 1.550879, -0.050273)",
        "(-0.280000, 1.552688, -0.050185)",
        "(-0.280000, 1.554401, -0.050264)",
        "(-0.280000, 1.555960, -0.050474)",
        "(-0.280000, 1.557405, -0.050799)",
        "(-0.280000, 1.558813, -0.051230)",
        "(-0.280000, 1.560163, -0.051717)",
        "(-0.280000, 1.561457, -0.052224)",
        "(-0.280000, 1.562675, -0.052777)",
        "(-0.280000, 1.563805, -0.053409)",
        "(-0.280000, 1.564809, -0.054136)",
        "(-0.280000, 1.565668, -0.054968)",
        "(-0.280000, 1.566376, -0.055918)",
        "(-0.280000, 1.566921, -0.056984)",
        "(-0.280000, 1.567274, -0.058146)",
        "(-0.280000, 1.567436, -0.059405)",
        "(-0.280000, 1.567449, -0.060765)",
        "(-0.280000, 1.567315, -0.062207)",
        "(-0.280000, 1.567088, -0.063751)",
        "(-0.280000, 1.566774, -0.065372)",
        "(-0.280000, 1.566387, -0.067050)",
        "(-0.280000, 1.565981, -0.068798)",
        "(-0.280000, 1.565579, -0.070599)",
        "(-0.280000, 1.565151, -0.072403)",
        "(-0.280000, 1.564789, -0.074246)",
        "(-0.280000, 1.564513, -0.076109)",
        "(-0.280000, 1.564317, -0.077957)",
        "(-0.280000, 1.564226, -0.079796)",
        "(-0.280000, 1.564155, -0.081543)",
        "(-0.280000, 1.564160, -0.083203)",
        "(-0.280000, 1.564234, -0.084762)",
        "(-0.280000, 1.564342, -0.086170)",
        "(-0.280000, 1.564477, -0.087397)",
        "(-0.280000, 1.564660, -0.088447)",
        "(-0.280000, 1.564891, -0.089300)",
        "(-0.280000, 1.565171, -0.089943)",
        "(-0.280000, 1.565501, -0.090367)",
        "(-0.280000, 1.565915, -0.090593)",
        "(-0.280000, 1.566432, -0.090633)",
        "(-0.280000, 1.567025, -0.090470)",
        "(-0.280000, 1.567723, -0.090125)",
        "(-0.280000, 1.568523, -0.089608)",
        "(-0.280000, 1.569402, -0.088913)",
        "(-0.280000, 1.570404, -0.088083)",
        "(-0.280000, 1.571502, -0.087115)",
        "(-0.280000, 1.572647, -0.085990)",
        "(-0.280000, 1.573902, -0.084770)",
        "(-0.280000, 1.575251, -0.083469)",
        "(-0.280000, 1.576661, -0.082087)",
        "(-0.280000, 1.578174, -0.080670)",
        "(-0.280000, 1.579774, -0.079232)",
        "(-0.280000, 1.581413, -0.077761)",
        "(-0.280000, 1.583146, -0.076312)",
        "(-0.280000, 1.584902, -0.074847)",
        "(-0.280000, 1.586697, -0.073404)",
        "(-0.280000, 1.588537, -0.071985)",
        "(-0.280000, 1.590374, -0.070562)",
        "(-0.280000, 1.592183, -0.069111)",
        "(-0.280000, 1.594026, -0.067622)",
        "(-0.280000, 1.595104, -0.066913)",
        "(-0.280000, 1.595266, -0.067069)",
        "(-0.280000, 1.595384, -0.067184)",
        "(-0.280000, 1.595490, -0.067286)",
        "(-0.280000, 1.595576, -0.067369)",
        "(-0.280000, 1.595637, -0.067429)",
        "(-0.280000, 1.595704, -0.067494)",
        "(-0.280000, 1.595771, -0.067559)",
        "(-0.280000, 1.595831, -0.067618)",
        "(-0.280000, 1.595924, -0.067710)",
        "(-0.280000, 1.596054, -0.067838)",
        "(-0.280000, 1.596223, -0.068005)",
        "(-0.280000, 1.596462, -0.068243)",
        "(-0.280000, 1.596781, -0.068563)",
        "(-0.280000, 1.597093, -0.068879)",
        "(-0.280000, 1.597535, -0.069332)",
        "(-0.280000, 1.598054, -0.069872)",
        "(-0.280000, 1.598617, -0.070466)",
        "(-0.280000, 1.599223, -0.071118)",
        "(-0.280000, 1.599806, -0.071756)",
        "(-0.280000, 1.600352, -0.072363)",
        "(-0.280000, 1.600889, -0.072972)",
        "(-0.280000, 1.601412, -0.073575)",
        "(-0.280000, 1.601908, -0.074155)",
        "(-0.280000, 1.602387, -0.074726)",
        "(-0.280000, 1.602870, -0.075310)",
        "(-0.280000, 1.603389, -0.075948)",
        "(-0.280000, 1.603970, -0.076675)",
        "(-0.280000, 1.604682, -0.077588)",
        "(-0.280000, 1.605446, -0.078592)",
        "(-0.280000, 1.606352, -0.079819)",
        "(-0.280000, 1.607466, -0.081384)",
        "(-0.280000, 1.608777, -0.083317)",
        "(-0.280000, 1.610263, -0.085636)",
        "(-0.280000, 1.611738, -0.088093)",
        "(-0.280000, 1.613336, -0.090958)",
        "(-0.280000, 1.615003, -0.094217)",
        "(-0.280000, 1.616705, -0.097899)",
        "(-0.280000, 1.618255, -0.101662)",
        "(-0.280000, 1.619755, -0.105810)",
        "(-0.280000, 1.621158, -0.110354)",
        "(-0.280000, 1.622405, -0.115265)",
        "(-0.280000, 1.623443, -0.120533)",
        "(-0.280000, 1.624227, -0.126219)",
        "(-0.280000, 1.624666, -0.131838)",
        "(-0.280000, 1.623523, -0.137825)",
        "(-0.280000, 1.620886, -0.143974)",
        "(-0.280000, 1.617854, -0.150146)",
        "(-0.280000, 1.614372, -0.156238)",
        "(-0.280000, 1.610522, -0.161775)",
        "(-0.280000, 1.606224, -0.167167)",
        "(-0.280000, 1.601491, -0.172308)",
        "(-0.280000, 1.596369, -0.177099)",
        "(-0.280000, 1.590862, -0.181507)",
        "(-0.280000, 1.585255, -0.185202)",
        "(-0.280000, 1.579430, -0.188446)",
        "(-0.280000, 1.573418, -0.191219)",
        "(-0.280000, 1.567285, -0.193506)",
        "(-0.280000, 1.561079, -0.195312)",
        "(-0.280000, 1.555047, -0.196545)",
        "(-0.280000, 1.548974, -0.197375)",
        "(-0.280000, 1.542966, -0.197788)",
        "(-0.280000, 1.537032, -0.197804)",
        "(-0.280000, 1.531178, -0.197449)",
        "(-0.280000, 1.525634, -0.196754)",
        "(-0.280000, 1.520122, -0.195750)",
        "(-0.280000, 1.514679, -0.194440)",
        "(-0.280000, 1.509363, -0.192841)",
        "(-0.280000, 1.504158, -0.190957)",
        "(-0.280000, 1.499242, -0.188886)",
        "(-0.280000, 1.494403, -0.186544)",
        "(-0.280000, 1.489619, -0.183896)",
        "(-0.280000, 1.484949, -0.180955)",
        "(-0.280000, 1.480431, -0.177733)",
        "(-0.280000, 1.476166, -0.174348)",
        "(-0.280000, 1.472039, -0.170637)",
        "(-0.280000, 1.468091, -0.166600)",
        "(-0.280000, 1.464381, -0.162259)",
        "(-0.280000, 1.460930, -0.157604)",
        "(-0.280000, 1.457833, -0.152847)",
        "(-0.280000, 1.455063, -0.147808)",
        "(-0.280000, 1.452650, -0.142470)",
        "(-0.280000, 1.450653, -0.136866)",
        "(-0.280000, 1.449122, -0.131050)",
        "(-0.280000, 1.448058, -0.125273)",
        "(-0.280000, 1.447503, -0.119359)",
        "(-0.280000, 1.447485, -0.113384)",
        "(-0.280000, 1.448019, -0.107392)",
        "(-0.280000, 1.449110, -0.101464)",
        "(-0.280000, 1.450645, -0.095881)",
        "(-0.280000, 1.452696, -0.090457)",
        "(-0.280000, 1.455227, -0.085273)",
        "(-0.280000, 1.458193, -0.080391)",
        "(-0.280000, 1.461573, -0.075815)",
        "(-0.280000, 1.465158, -0.071730)",
        "(-0.280000, 1.469039, -0.067976)",
        "(-0.280000, 1.473202, -0.064520)",
        "(-0.280000, 1.477615, -0.061344)",
        "(-0.280000, 1.482255, -0.058432)",
        "(-0.280000, 1.486938, -0.055924)",
        "(-0.280000, 1.491949, -0.053708)",
        "(-0.280000, 1.497335, -0.051836)",
        "(-0.280000, 1.503133, -0.050363)",
        "(-0.280000, 1.509454, -0.049345)",
        "(-0.280000, 1.515755, -0.048956)",
        "(-0.280000, 1.522516, -0.049146)",
        "(-0.280000, 1.529669, -0.050024)",
        "(-0.280000, 1.537002, -0.051669)",
        "(-0.280000, 1.544330, -0.054116)",
        "(-0.280000, 1.551060, -0.057249)",
        "(-0.280000, 1.557513, -0.061088)",
        "(-0.280000, 1.563473, -0.065527)",
        "(-0.280000, 1.568827, -0.070465)",
        "(-0.280000, 1.573505, -0.075767)",
        "(-0.280000, 1.577296, -0.081138)",
        "(-0.280000, 1.580472, -0.086659)",
        "(-0.280000, 1.583037, -0.092212)",
        "(-0.280000, 1.585042, -0.097720)",
        "(-0.280000, 1.586457, -0.102989)",
        "(-0.280000, 1.587475, -0.108150)",
        "(-0.280000, 1.588150, -0.113170)",
        "(-0.280000, 1.588542, -0.118085)",
        "(-0.280000, 1.588695, -0.122892)",
        "(-0.280000, 1.588647, -0.127602)",
        "(-0.280000, 1.588407, -0.132057)",
        "(-0.280000, 1.588039, -0.136493)",
        "(-0.280000, 1.587544, -0.140946)",
        "(-0.280000, 1.586912, -0.145445)",
        "(-0.280000, 1.586114, -0.150059)",
        "(-0.280000, 1.585194, -0.154543)",
        "(-0.280000, 1.584060, -0.159189)",
        "(-0.280000, 1.582643, -0.164032)",
        "(-0.280000, 1.580869, -0.169069)",
        "(-0.280000, 1.578663, -0.174264)",
        "(-0.280000, 1.576152, -0.179361)",
        "(-0.280000, 1.573083, -0.184574)",
        "(-0.280000, 1.569408, -0.189799)",
        "(-0.280000, 1.565058, -0.194971)",
        "(-0.280000, 1.559989, -0.199972)",
        "(-0.280000, 1.554484, -0.204558)",
        "(-0.280000, 1.548308, -0.208777)",
        "(-0.280000, 1.541517, -0.212502)",
        "(-0.280000, 1.534165, -0.215623)",
        "(-0.280000, 1.526309, -0.218061)",
        "(-0.280000, 1.518318, -0.219763)",
        "(-0.280000, 1.510074, -0.220693)",
        "(-0.280000, 1.501651, -0.220830)",
        "(-0.280000, 1.493163, -0.220161)",
        "(-0.280000, 1.484696, -0.218671)",
        "(-0.280000, 1.476539, -0.216472)",
        "(-0.280000, 1.468984, -0.212812)",
        "(-0.280000, 1.462664, -0.207452)",
        "(-0.280000, 1.456885, -0.201633)",
        "(-0.280000, 1.451655, -0.195389)",
        "(-0.280000, 1.447174, -0.189045)",
        "(-0.280000, 1.443246, -0.182413)",
        "(-0.280000, 1.439872, -0.175517)",
        "(-0.280000, 1.437082, -0.168449)",
        "(-0.280000, 1.434885, -0.161292)",
        "(-0.280000, 1.433314, -0.154337)",
        "(-0.280000, 1.432267, -0.147336)",
        "(-0.280000, 1.431738, -0.140350)",
        "(-0.280000, 1.431717, -0.133336)",
        "(-0.280000, 1.432207, -0.126327)",
        "(-0.280000, 1.433149, -0.119686)",
        "(-0.280000, 1.434571, -0.113044)",
        "(-0.280000, 1.436472, -0.106469)",
        "(-0.280000, 1.438841, -0.100028)",
        "(-0.280000, 1.441694, -0.093706)",
        "(-0.280000, 1.444862, -0.087846)",
        "(-0.280000, 1.450042, -0.083235)",
        "(-0.280000, 1.455565, -0.079056)",
        "(-0.280000, 1.461366, -0.075333)",
        "(-0.280000, 1.467379, -0.072074)",
        "(-0.280000, 1.473324, -0.069478)",
        "(-0.280000, 1.479416, -0.067261)",
        "(-0.280000, 1.485618, -0.065420)",
        "(-0.280000, 1.491901, -0.063943)",
        "(-0.280000, 1.498295, -0.062807)",
        "(-0.280000, 1.504393, -0.062133)",
        "(-0.280000, 1.510513, -0.061743)",
        "(-0.280000, 1.516696, -0.061627)",
        "(-0.280000, 1.522920, -0.061787)",
        "(-0.280000, 1.529126, -0.062227)",
        "(-0.280000, 1.535014, -0.062913)",
        "(-0.280000, 1.540881, -0.063819)",
        "(-0.280000, 1.546726, -0.064942)",
        "(-0.280000, 1.552592, -0.066297)",
        "(-0.280000, 1.558429, -0.067876)",
        "(-0.280000, 1.564005, -0.069563)",
        "(-0.280000, 1.569595, -0.071466)",
        "(-0.280000, 1.575182, -0.073602)",
        "(-0.280000, 1.580779, -0.076019)",
        "(-0.280000, 1.586404, -0.078772)",
        "(-0.280000, 1.591853, -0.081716)",
        "(-0.280000, 1.597249, -0.085036)",
        "(-0.280000, 1.602593, -0.088829)",
        "(-0.280000, 1.607806, -0.093144)",
        "(-0.280000, 1.612788, -0.098017)",
        "(-0.280000, 1.617351, -0.103192)",
        "(-0.280000, 1.620813, -0.109159)",
        "(-0.280000, 1.622535, -0.115851)",
        "(-0.280000, 1.623787, -0.122731)",
        "(-0.280000, 1.624547, -0.129822)",
        "(-0.280000, 1.624782, -0.136728)",
        "(-0.280000, 1.624512, -0.143769)",
        "(-0.280000, 1.623702, -0.150959)",
        "(-0.280000, 1.622324, -0.158208)",
        "(-0.280000, 1.620363, -0.165436)",
        "(-0.280000, 1.617932, -0.172279)",
        "(-0.280000, 1.614937, -0.179037)",
        "(-0.280000, 1.611391, -0.185618)",
        "(-0.280000, 1.607274, -0.192008)",
        "(-0.280000, 1.602602, -0.198134)",
        "(-0.280000, 1.597660, -0.203657)",
        "(-0.280000, 1.592168, -0.208911)",
        "(-0.280000, 1.586133, -0.213826)",
        "(-0.280000, 1.579540, -0.218353)",
        "(-0.280000, 1.572322, -0.222460)",
        "(-0.280000, 1.564955, -0.225849)",
        "(-0.280000, 1.556434, -0.226891)",
        "(-0.280000, 1.547666, -0.227155)",
        "(-0.280000, 1.538817, -0.226594)",
        "(-0.280000, 1.530041, -0.225199)",
        "(-0.280000, 1.521857, -0.223007)",
        "(-0.280000, 1.513944, -0.220109)",
        "(-0.280000, 1.506426, -0.216564)",
        "(-0.280000, 1.499432, -0.212477)",
        "(-0.280000, 1.492993, -0.207931)",
        "(-0.280000, 1.487368, -0.203178)",
        "(-0.280000, 1.482266, -0.198197)",
        "(-0.280000, 1.477636, -0.193028)",
        "(-0.280000, 1.473433, -0.187717)",
        "(-0.280000, 1.469627, -0.182305)",
        "(-0.280000, 1.466290, -0.176985)",
        "(-0.280000, 1.463221, -0.171576)",
        "(-0.280000, 1.460398, -0.166075)",
        "(-0.280000, 1.457782, -0.160407)",
        "(-0.280000, 1.455377, -0.154540)",
        "(-0.280000, 1.453254, -0.148747)",
        "(-0.280000, 1.451337, -0.142668)",
        "(-0.280000, 1.449682, -0.136303)",
        "(-0.280000, 1.448351, -0.129641)",
        "(-0.280000, 1.447411, -0.122640)",
        "(-0.280000, 1.446862, -0.115655)",
        "(-0.280000, 1.446831, -0.108369)",
        "(-0.280000, 1.447408, -0.100807)",
        "(-0.280000, 1.448683, -0.093064)",
        "(-0.280000, 1.450737, -0.085217)",
        "(-0.280000, 1.453357, -0.077588)",
        "(-0.280000, 1.457626, -0.070682)",
        "(-0.280000, 1.463521, -0.064884)",
        "(-0.280000, 1.470041, -0.059497)",
        "(-0.280000, 1.477224, -0.054566)",
        "(-0.280000, 1.484590, -0.050421)",
        "(-0.280000, 1.492549, -0.046832)",
        "(-0.280000, 1.501083, -0.043892)",
        "(-0.280000, 1.510034, -0.041729)",
        "(-0.280000, 1.519260, -0.040417)",
        "(-0.280000, 1.528251, -0.040000)",
        "(-0.280000, 1.537450, -0.040442)",
        "(-0.280000, 1.546711, -0.041787)",
        "(-0.280000, 1.555856, -0.044039)",
        "(-0.280000, 1.564703, -0.047156)",
        "(-0.280000, 1.572816, -0.050914)",
        "(-0.280000, 1.580554, -0.055410)",
        "(-0.280000, 1.587791, -0.060563)",
        "(-0.280000, 1.594413, -0.066256)",
        "(-0.280000, 1.600396, -0.072413)",
        "(-0.280000, 1.605527, -0.078699)",
        "(-0.280000, 1.610025, -0.085255)",
        "(-0.280000, 1.613923, -0.092072)",
        "(-0.280000, 1.617205, -0.099064)",
        "(-0.280000, 1.619869, -0.106152)",
        "(-0.280000, 1.621884, -0.113079)",
        "(-0.280000, 1.623369, -0.120099)",
        "(-0.280000, 1.624327, -0.127196)",
        "(-0.280000, 1.624756, -0.134338)",
        "(-0.280000, 1.624654, -0.141538)",
        "(-0.280000, 1.624052, -0.148413)",
        "(-0.280000, 1.622954, -0.155258)",
        "(-0.280000, 1.621342, -0.162102)",
        "(-0.280000, 1.619202, -0.168909)",
        "(-0.280000, 1.616525, -0.175628)",
        "(-0.280000, 1.613454, -0.181939)",
        "(-0.280000, 1.609835, -0.188165)",
        "(-0.280000, 1.605649, -0.194255)",
        "(-0.280000, 1.600842, -0.200200)",
        "(-0.280000, 1.595401, -0.205919)",
        "(-0.280000, 1.589658, -0.211053)",
        "(-0.280000, 1.583174, -0.215957)",
        "(-0.280000, 1.575938, -0.220505)",
        "(-0.280000, 1.567966, -0.224560)",
        "(-0.280000, 1.559199, -0.228015)",
        "(-0.280000, 1.550316, -0.230557)",
        "(-0.280000, 1.540533, -0.231070)",
        "(-0.280000, 1.530407, -0.229493)",
        "(-0.280000, 1.520456, -0.226882)",
        "(-0.280000, 1.510928, -0.223209)",
        "(-0.280000, 1.502367, -0.218590)",
        "(-0.280000, 1.494533, -0.213048)",
        "(-0.280000, 1.487554, -0.206664)",
        "(-0.280000, 1.481591, -0.199597)",
        "(-0.280000, 1.476761, -0.192012)",
        "(-0.280000, 1.473307, -0.184335)",
        "(-0.280000, 1.471004, -0.176610)",
        "(-0.280000, 1.469802, -0.168984)",
        "(-0.280000, 1.469608, -0.161610)",
        "(-0.280000, 1.470315, -0.154632)",
        "(-0.280000, 1.471850, -0.148320)",
        "(-0.280000, 1.473992, -0.142530)",
        "(-0.280000, 1.476608, -0.137329)",
        "(-0.280000, 1.479585, -0.132705)",
        "(-0.280000, 1.482796, -0.128655)",
        "(-0.280000, 1.486078, -0.125313)",
        "(-0.280000, 1.489378, -0.122426)",
        "(-0.280000, 1.492613, -0.119943)",
        "(-0.280000, 1.495721, -0.117799)",
        "(-0.280000, 1.498685, -0.115901)",
        "(-0.280000, 1.501396, -0.114280)",
        "(-0.280000, 1.503935, -0.112729)",
        "(-0.280000, 1.506342, -0.111178)",
        "(-0.280000, 1.508645, -0.109573)",
        "(-0.280000, 1.510903, -0.107872)",
        "(-0.280000, 1.513060, -0.106101)",
        "(-0.280000, 1.515299, -0.104171)",
        "(-0.280000, 1.517678, -0.102091)",
        "(-0.280000, 1.520231, -0.099897)",
        "(-0.280000, 1.523020, -0.097610)",
        "(-0.280000, 1.525943, -0.095286)",
        "(-0.280000, 1.529151, -0.092956)",
        "(-0.280000, 1.532682, -0.090666)",
        "(-0.280000, 1.536523, -0.088481)",
        "(-0.280000, 1.540652, -0.086467)",
        "(-0.280000, 1.544943, -0.084626)",
        "(-0.280000, 1.549497, -0.083046)",
        "(-0.280000, 1.554254, -0.081776)",
        "(-0.280000, 1.559202, -0.080850)",
        "(-0.280000, 1.564276, -0.080304)",
        "(-0.280000, 1.569280, -0.080070)",
        "(-0.280000, 1.574341, -0.080244)",
        "(-0.280000, 1.579397, -0.080841)",
        "(-0.280000, 1.584390, -0.081858)",
        "(-0.280000, 1.589303, -0.083288)",
        "(-0.280000, 1.593988, -0.084980)",
        "(-0.280000, 1.598557, -0.087067)",
        "(-0.280000, 1.603048, -0.089578)",
        "(-0.280000, 1.607442, -0.092482)",
        "(-0.280000, 1.611723, -0.095761)",
        "(-0.280000, 1.615761, -0.099219)",
        "(-0.280000, 1.618915, -0.103413)",
        "(-0.280000, 1.620595, -0.108433)",
        "(-0.280000, 1.622045, -0.113732)",
        "(-0.280000, 1.623240, -0.119371)",
        "(-0.280000, 1.624081, -0.124942)",
        "(-0.280000, 1.624615, -0.130883)",
        "(-0.280000, 1.624779, -0.137313)",
        "(-0.280000, 1.624471, -0.144302)",
        "(-0.280000, 1.623568, -0.151824)",
        "(-0.280000, 1.622085, -0.159222)",
        "(-0.280000, 1.619836, -0.167067)",
        "(-0.280000, 1.616727, -0.175167)",
        "(-0.280000, 1.612654, -0.183411)",
        "(-0.280000, 1.607576, -0.191575)",
        "(-0.280000, 1.601836, -0.199048)",
        "(-0.280000, 1.595124, -0.206186)",
        "(-0.280000, 1.587475, -0.212801)",
        "(-0.280000, 1.578949, -0.218721)",
        "(-0.280000, 1.569617, -0.223796)",
        "(-0.280000, 1.560003, -0.227729)",
        "(-0.280000, 1.549462, -0.228780)",
        "(-0.280000, 1.538961, -0.228594)",
        "(-0.280000, 1.528711, -0.227214)",
        "(-0.280000, 1.518844, -0.224720)",
        "(-0.280000, 1.509788, -0.221259)",
        "(-0.280000, 1.501250, -0.216914)",
        "(-0.280000, 1.493338, -0.211785)",
        "(-0.280000, 1.486174, -0.206016)",
        "(-0.280000, 1.479728, -0.199673)",
        "(-0.280000, 1.474264, -0.193089)",
        "(-0.280000, 1.469465, -0.186145)",
        "(-0.280000, 1.465347, -0.178920)",
        "(-0.280000, 1.461934, -0.171556)",
        "(-0.280000, 1.459193, -0.164147)",
        "(-0.280000, 1.457133, -0.156959)",
        "(-0.280000, 1.455578, -0.149753)",
        "(-0.280000, 1.454497, -0.142546)",
        "(-0.280000, 1.453865, -0.135305)",
        "(-0.280000, 1.453676, -0.128038)",
        "(-0.280000, 1.453874, -0.121029)",
        "(-0.280000, 1.454494, -0.113915)",
        "(-0.280000, 1.455572, -0.106715)",
        "(-0.280000, 1.457157, -0.099452)",
        "(-0.280000, 1.459313, -0.092110)",
        "(-0.280000, 1.461891, -0.085016)",
        "(-0.280000, 1.465143, -0.077906)",
        "(-0.280000, 1.469161, -0.070826)",
        "(-0.280000, 1.474010, -0.063899)",
        "(-0.280000, 1.479716, -0.057268)",
        "(-0.280000, 1.485885, -0.051178)",
        "(-0.280000, 1.493278, -0.046545)",
        "(-0.280000, 1.501614, -0.043739)",
        "(-0.280000, 1.510228, -0.041692)",
        "(-0.280000, 1.519066, -0.040435)",
        "(-0.280000, 1.527616, -0.040002)",
        "(-0.280000, 1.536201, -0.040330)",
        "(-0.280000, 1.544770, -0.041428)",
        "(-0.280000, 1.553182, -0.043282)",
        "(-0.280000, 1.561338, -0.045856)",
        "(-0.280000, 1.568885, -0.048979)",
        "(-0.280000, 1.576084, -0.052696)",
        "(-0.280000, 1.582853, -0.056940)",
        "(-0.280000, 1.589172, -0.061667)",
        "(-0.280000, 1.595000, -0.066813)",
        "(-0.280000, 1.600136, -0.072121)",
        "(-0.280000, 1.604847, -0.077802)",
        "(-0.280000, 1.609104, -0.083816)",
        "(-0.280000, 1.612880, -0.090118)",
        "(-0.280000, 1.616169, -0.096696)",
        "(-0.280000, 1.618844, -0.103222)",
        "(-0.280000, 1.621056, -0.109994)",
        "(-0.280000, 1.622795, -0.117072)",
        "(-0.280000, 1.624021, -0.124457)",
        "(-0.280000, 1.624680, -0.132117)",
        "(-0.280000, 1.624733, -0.139629)",
        "(-0.280000, 1.624170, -0.147409)",
        "(-0.280000, 1.622923, -0.155416)",
        "(-0.280000, 1.620934, -0.163547)",
        "(-0.280000, 1.618145, -0.171740)",
        "(-0.280000, 1.614733, -0.179450)",
        "(-0.280000, 1.610543, -0.187028)",
        "(-0.280000, 1.605520, -0.194428)",
        "(-0.280000, 1.599702, -0.201478)",
        "(-0.280000, 1.593132, -0.208047)",
        "(-0.280000, 1.586176, -0.213793)",
        "(-0.280000, 1.578579, -0.218948)",
        "(-0.280000, 1.570452, -0.223395)",
        "(-0.280000, 1.561842, -0.227077)",
        "(-0.280000, 1.552852, -0.229925)",
        "(-0.280000, 1.543971, -0.231825)",
        "(-0.280000, 1.534826, -0.232892)",
        "(-0.280000, 1.525529, -0.233081)",
        "(-0.280000, 1.516146, -0.232360)",
        "(-0.280000, 1.506704, -0.230690)",
        "(-0.280000, 1.497773, -0.228192)",
        "(-0.280000, 1.489470, -0.223634)",
        "(-0.280000, 1.482145, -0.217294)",
        "(-0.280000, 1.475568, -0.210355)",
        "(-0.280000, 1.469857, -0.202909)",
        "(-0.280000, 1.465329, -0.195324)",
        "(-0.280000, 1.461667, -0.187464)",
        "(-0.280000, 1.458920, -0.179494)",
        "(-0.280000, 1.457096, -0.171607)",
        "(-0.280000, 1.456134, -0.163893)",
        "(-0.280000, 1.456024, -0.156710)",
        "(-0.280000, 1.456545, -0.149852)",
        "(-0.280000, 1.457624, -0.143347)",
        "(-0.280000, 1.459170, -0.137247)",
        "(-0.280000, 1.461091, -0.131577)",
        "(-0.280000, 1.463289, -0.126491)",
        "(-0.280000, 1.465696, -0.121744)",
        "(-0.280000, 1.468254, -0.117322)",
        "(-0.280000, 1.470935, -0.113181)",
        "(-0.280000, 1.473705, -0.109280)",
        "(-0.280000, 1.476443, -0.105754)",
        "(-0.280000, 1.479257, -0.102332)",
        "(-0.280000, 1.482159, -0.098986)",
        "(-0.280000, 1.485174, -0.095691)",
        "(-0.280000, 1.488364, -0.092406)",
        "(-0.280000, 1.491560, -0.089295)",
        "(-0.280000, 1.495002, -0.086175)",
        "(-0.280000, 1.498755, -0.083056)",
        "(-0.280000, 1.502867, -0.079984)",
        "(-0.280000, 1.507363, -0.077026)",
        "(-0.280000, 1.511992, -0.074314)",
        "(-0.280000, 1.517062, -0.071803)",
        "(-0.280000, 1.522568, -0.069580)",
        "(-0.280000, 1.528464, -0.067739)",
        "(-0.280000, 1.534729, -0.066353)",
        "(-0.280000, 1.540989, -0.065446)",
        "(-0.280000, 1.547460, -0.065083)",
        "(-0.280000, 1.554083, -0.065303)",
        "(-0.280000, 1.560768, -0.066146)",
        "(-0.280000, 1.567425, -0.067636)",
        "(-0.280000, 1.573774, -0.069635)",
        "(-0.280000, 1.579968, -0.072263)",
        "(-0.280000, 1.585930, -0.075522)",
        "(-0.280000, 1.591610, -0.079414)",
        "(-0.280000, 1.596933, -0.083934)",
        "(-0.280000, 1.601622, -0.088751)",
        "(-0.280000, 1.605848, -0.094085)",
        "(-0.280000, 1.609534, -0.099855)",
        "(-0.280000, 1.612634, -0.106002)",
        "(-0.280000, 1.615144, -0.112542)",
        "(-0.280000, 1.616955, -0.119048)",
        "(-0.280000, 1.618175, -0.125832)",
        "(-0.280000, 1.618796, -0.132909)",
        "(-0.280000, 1.618805, -0.140214)",
        "(-0.280000, 1.618200, -0.147698)",
        "(-0.280000, 1.617065, -0.154930)",
        "(-0.280000, 1.615361, -0.162327)",
        "(-0.280000, 1.613066, -0.169829)",
        "(-0.280000, 1.610169, -0.177351)",
        "(-0.280000, 1.606629, -0.184879)",
        "(-0.280000, 1.602685, -0.191984)",
        "(-0.280000, 1.598109, -0.198992)",
        "(-0.280000, 1.592837, -0.205878)",
        "(-0.280000, 1.586854, -0.212534)",
        "(-0.280000, 1.579721, -0.218239)",
        "(-0.280000, 1.571946, -0.222652)",
        "(-0.280000, 1.563563, -0.226419)",
        "(-0.280000, 1.554640, -0.229435)",
        "(-0.280000, 1.545224, -0.231610)",
        "(-0.280000, 1.535440, -0.232848)",
        "(-0.280000, 1.525865, -0.233090)",
        "(-0.280000, 1.516096, -0.232354)",
        "(-0.280000, 1.506298, -0.230596)",
        "(-0.280000, 1.496678, -0.227820)",
        "(-0.280000, 1.487341, -0.224037)",
        "(-0.280000, 1.478767, -0.219491)",
        "(-0.280000, 1.470698, -0.214113)",
        "(-0.280000, 1.463212, -0.207955)",
        "(-0.280000, 1.456426, -0.201127)",
        "(-0.280000, 1.450436, -0.193769)",
        "(-0.280000, 1.445423, -0.186237)",
        "(-0.280000, 1.441182, -0.178364)",
        "(-0.280000, 1.437729, -0.170243)",
        "(-0.280000, 1.435069, -0.161976)",
        "(-0.280000, 1.433172, -0.153560)",
        "(-0.280000, 1.432071, -0.145415)",
        "(-0.280000, 1.431666, -0.137279)",
        "(-0.280000, 1.431949, -0.129144)",
        "(-0.280000, 1.432917, -0.121049)",
        "(-0.280000, 1.434574, -0.113033)",
        "(-0.280000, 1.436811, -0.105453)",
        "(-0.280000, 1.439709, -0.097973)",
        "(-0.280000, 1.443270, -0.090661)",
        "(-0.280000, 1.447488, -0.083591)",
        "(-0.280000, 1.452351, -0.076834)",
        "(-0.280000, 1.457556, -0.070757)",
        "(-0.280000, 1.463380, -0.065012)",
        "(-0.280000, 1.469805, -0.059676)",
        "(-0.280000, 1.476794, -0.054835)",
        "(-0.280000, 1.484354, -0.050541)",
        "(-0.280000, 1.491964, -0.047066)",
        "(-0.280000, 1.500387, -0.045475)",
        "(-0.280000, 1.509176, -0.045581)",
        "(-0.280000, 1.517839, -0.046500)",
        "(-0.280000, 1.526249, -0.048205)",
        "(-0.280000, 1.533949, -0.050608)",
        "(-0.280000, 1.541290, -0.053578)",
        "(-0.280000, 1.548226, -0.057034)",
        "(-0.280000, 1.554731, -0.060892)",
        "(-0.280000, 1.560832, -0.065107)",
        "(-0.280000, 1.566227, -0.069444)",
        "(-0.280000, 1.571259, -0.073972)",
        "(-0.280000, 1.576007, -0.078711)",
        "(-0.280000, 1.580501, -0.083666)",
        "(-0.280000, 1.584732, -0.088829)",
        "(-0.280000, 1.588535, -0.093971)",
        "(-0.280000, 1.592160, -0.099385)",
        "(-0.280000, 1.595572, -0.105096)",
        "(-0.280000, 1.598751, -0.111168)",
        "(-0.280000, 1.601626, -0.117591)",
        "(-0.280000, 1.604074, -0.124022)",
        "(-0.280000, 1.606160, -0.130826)",
        "(-0.280000, 1.607803, -0.138006)",
        "(-0.280000, 1.608915, -0.145525)",
        "(-0.280000, 1.609419, -0.153384)",
        "(-0.280000, 1.609326, -0.161190)",
        "(-0.280000, 1.608514, -0.169211)",
        "(-0.280000, 1.606900, -0.177414)",
        "(-0.280000, 1.604424, -0.185669)",
        "(-0.280000, 1.601048, -0.193839)",
        "(-0.280000, 1.596982, -0.201573)",
        "(-0.280000, 1.592024, -0.209025)",
        "(-0.280000, 1.585121, -0.214574)",
        "(-0.280000, 1.577717, -0.219469)",
        "(-0.280000, 1.569840, -0.223689)",
        "(-0.280000, 1.561891, -0.227058)",
        "(-0.280000, 1.553604, -0.229723)",
        "(-0.280000, 1.545025, -0.231645)",
        "(-0.280000, 1.536241, -0.232785)",
        "(-0.280000, 1.527370, -0.233115)",
        "(-0.280000, 1.518828, -0.232660)",
        "(-0.280000, 1.510320, -0.231444)",
        "(-0.280000, 1.501986, -0.229486)",
        "(-0.280000, 1.493840, -0.226789)",
        "(-0.280000, 1.485952, -0.223374)",
        "(-0.280000, 1.478724, -0.219466)",
        "(-0.280000, 1.471794, -0.214914)",
        "(-0.280000, 1.465260, -0.209766)",
        "(-0.280000, 1.459189, -0.204072)",
        "(-0.280000, 1.453609, -0.197849)",
        "(-0.280000, 1.448784, -0.191451)",
        "(-0.280000, 1.445688, -0.183957)",
        "(-0.280000, 1.444027, -0.175920)",
        "(-0.280000, 1.443163, -0.167916)",
        "(-0.280000, 1.443039, -0.160068)",
        "(-0.280000, 1.443675, -0.152706)",
        "(-0.280000, 1.444916, -0.145557)",
        "(-0.280000, 1.446725, -0.138651)",
        "(-0.280000, 1.449058, -0.132051)",
        "(-0.280000, 1.451883, -0.125776)",
        "(-0.280000, 1.455079, -0.120166)",
        "(-0.280000, 1.458612, -0.114910)",
        "(-0.280000, 1.462457, -0.110006)",
        "(-0.280000, 1.466554, -0.105484)",
        "(-0.280000, 1.470844, -0.101358)",
        "(-0.280000, 1.475150, -0.097816)",
        "(-0.280000, 1.479586, -0.094564)",
        "(-0.280000, 1.484148, -0.091574)",
        "(-0.280000, 1.488866, -0.088815)",
        "(-0.280000, 1.493757, -0.086276)",
        "(-0.280000, 1.498552, -0.084121)",
        "(-0.280000, 1.503596, -0.082129)",
        "(-0.280000, 1.508911, -0.080339)",
        "(-0.280000, 1.514494, -0.078810)",
        "(-0.280000, 1.520370, -0.077597)",
        "(-0.280000, 1.526155, -0.076778)",
        "(-0.280000, 1.532133, -0.076335)",
        "(-0.280000, 1.538273, -0.076310)",
        "(-0.280000, 1.544488, -0.076733)",
        "(-0.280000, 1.550716, -0.077624)",
        "(-0.280000, 1.556739, -0.078899)",
        "(-0.280000, 1.562708, -0.080624)",
        "(-0.280000, 1.568567, -0.082795)",
        "(-0.280000, 1.574259, -0.085403)",
        "(-0.280000, 1.579770, -0.088455)",
        "(-0.280000, 1.584922, -0.091779)",
        "(-0.280000, 1.589807, -0.095494)",
        "(-0.280000, 1.594401, -0.099591)",
        "(-0.280000, 1.598645, -0.104034)",
        "(-0.280000, 1.602502, -0.108812)",
        "(-0.280000, 1.605894, -0.113735)",
        "(-0.280000, 1.608858, -0.118967)",
        "(-0.280000, 1.611340, -0.124425)",
        "(-0.280000, 1.613323, -0.130124)",
        "(-0.280000, 1.614769, -0.136066)",
        "(-0.280000, 1.615656, -0.141897)",
        "(-0.280000, 1.615973, -0.147951)",
        "(-0.280000, 1.615676, -0.154184)",
        "(-0.280000, 1.614737, -0.160522)",
        "(-0.280000, 1.613123, -0.166957)",
        "(-0.280000, 1.610975, -0.173056)",
        "(-0.280000, 1.608194, -0.179116)",
        "(-0.280000, 1.604777, -0.185102)",
        "(-0.280000, 1.600768, -0.190924)",
        "(-0.280000, 1.596234, -0.196500)",
        "(-0.280000, 1.591420, -0.201556)",
        "(-0.280000, 1.586125, -0.206315)",
        "(-0.280000, 1.580361, -0.210722)",
        "(-0.280000, 1.574162, -0.214713)",
        "(-0.280000, 1.567530, -0.218250)",
        "(-0.280000, 1.560825, -0.221150)",
        "(-0.280000, 1.553819, -0.223526)",
        "(-0.280000, 1.546515, -0.225350)",
        "(-0.280000, 1.538972, -0.226575)",
        "(-0.280000, 1.531286, -0.227163)",
        "(-0.280000, 1.523720, -0.227103)",
        "(-0.280000, 1.516025, -0.226390)",
        "(-0.280000, 1.508328, -0.225005)",
        "(-0.280000, 1.500678, -0.222929)",
        "(-0.280000, 1.493146, -0.220154)",
        "(-0.280000, 1.486171, -0.216872)",
        "(-0.280000, 1.479431, -0.212964)",
        "(-0.280000, 1.473051, -0.208493)",
        "(-0.280000, 1.467093, -0.203503)",
        "(-0.280000, 1.461570, -0.198008)",
        "(-0.280000, 1.456754, -0.192333)",
        "(-0.280000, 1.452430, -0.186298)",
        "(-0.280000, 1.448623, -0.179945)",
        "(-0.280000, 1.445373, -0.173360)",
        "(-0.280000, 1.442685, -0.166587)",
        "(-0.280000, 1.440627, -0.159913)",
        "(-0.280000, 1.439087, -0.153089)",
        "(-0.280000, 1.438078, -0.146166)",
        "(-0.280000, 1.437606, -0.139218)",
        "(-0.280000, 1.437671, -0.132222)",
        "(-0.280000, 1.438240, -0.125536)",
        "(-0.280000, 1.439308, -0.118881)",
        "(-0.280000, 1.440882, -0.112268)",
        "(-0.280000, 1.442961, -0.105757)",
        "(-0.280000, 1.445526, -0.099416)",
        "(-0.280000, 1.448429, -0.093532)",
        "(-0.280000, 1.451770, -0.087842)",
        "(-0.280000, 1.455526, -0.082396)",
        "(-0.280000, 1.459740, -0.077158)",
        "(-0.280000, 1.464419, -0.072158)",
        "(-0.280000, 1.469286, -0.067676)",
        "(-0.280000, 1.474663, -0.063417)",
        "(-0.280000, 1.480601, -0.059419)",
        "(-0.280000, 1.487117, -0.055758)",
        "(-0.280000, 1.494254, -0.052508)",
        "(-0.280000, 1.501467, -0.049942)",
        "(-0.280000, 1.509241, -0.047913)",
        "(-0.280000, 1.517493, -0.046541)",
        "(-0.280000, 1.526023, -0.045930)",
        "(-0.280000, 1.534652, -0.046141)",
        "(-0.280000, 1.542876, -0.047163)",
        "(-0.280000, 1.551005, -0.049032)",
        "(-0.280000, 1.558852, -0.051742)",
        "(-0.280000, 1.566239, -0.055233)",
        "(-0.280000, 1.573099, -0.059457)",
        "(-0.280000, 1.579089, -0.064155)",
        "(-0.280000, 1.584452, -0.069389)",
        "(-0.280000, 1.589171, -0.075112)",
        "(-0.280000, 1.593169, -0.081192)",
        "(-0.280000, 1.596421, -0.087515)",
        "(-0.280000, 1.598810, -0.093792)",
        "(-0.280000, 1.600551, -0.100194)",
        "(-0.280000, 1.601661, -0.106645)",
        "(-0.280000, 1.602170, -0.113128)",
        "(-0.280000, 1.602095, -0.119557)",
        "(-0.280000, 1.601429, -0.125574)",
        "(-0.280000, 1.600298, -0.131540)",
        "(-0.280000, 1.598725, -0.137401)",
        "(-0.280000, 1.596734, -0.143125)",
        "(-0.280000, 1.594334, -0.148705)",
        "(-0.280000, 1.591632, -0.153801)",
        "(-0.280000, 1.588606, -0.158746)",
        "(-0.280000, 1.585246, -0.163543)",
        "(-0.280000, 1.581570, -0.168146)",
        "(-0.280000, 1.577585, -0.172541)",
        "(-0.280000, 1.573459, -0.176511)",
        "(-0.280000, 1.569022, -0.180302)",
        "(-0.280000, 1.564267, -0.183878)",
        "(-0.280000, 1.559209, -0.187188)",
        "(-0.280000, 1.553828, -0.190206)",
        "(-0.280000, 1.548366, -0.192803)",
        "(-0.280000, 1.542605, -0.195066)",
        "(-0.280000, 1.536516, -0.196954)",
        "(-0.280000, 1.530152, -0.198404)",
        "(-0.280000, 1.523591, -0.199364)",
        "(-0.280000, 1.517058, -0.199840)",
        "(-0.280000, 1.510355, -0.199793)",
        "(-0.280000, 1.503529, -0.199177)",
        "(-0.280000, 1.496623, -0.197961)",
        "(-0.280000, 1.489704, -0.196112)",
        "(-0.280000, 1.483060, -0.193776)",
        "(-0.280000, 1.476499, -0.190813)",
        "(-0.280000, 1.470117, -0.187232)",
        "(-0.280000, 1.464008, -0.183066)",
        "(-0.280000, 1.458198, -0.178306)",
        "(-0.280000, 1.452880, -0.173226)",
        "(-0.280000, 1.447957, -0.167627)",
        "(-0.280000, 1.443461, -0.161522)",
        "(-0.280000, 1.439459, -0.154981)",
        "(-0.280000, 1.435989, -0.148096)",
        "(-0.280000, 1.433033, -0.141173)",
        "(-0.280000, 1.431697, -0.134003)",
        "(-0.280000, 1.432150, -0.126879)",
        "(-0.280000, 1.433110, -0.119907)",
        "(-0.280000, 1.434555, -0.113106)",
        "(-0.280000, 1.436370, -0.106780)",
        "(-0.280000, 1.438574, -0.100686)",
        "(-0.280000, 1.441157, -0.094807)",
        "(-0.280000, 1.444092, -0.089171)",
        "(-0.280000, 1.447351, -0.083801)",
        "(-0.280000, 1.450789, -0.078873)",
        "(-0.280000, 1.454536, -0.074158)",
        "(-0.280000, 1.458574, -0.069681)",
        "(-0.280000, 1.462957, -0.065397)",
        "(-0.280000, 1.467717, -0.061308)",
        "(-0.280000, 1.472563, -0.057656)",
        "(-0.280000, 1.477873, -0.054166)",
        "(-0.280000, 1.483684, -0.050885)",
        "(-0.280000, 1.490031, -0.047874)",
        "(-0.280000, 1.497001, -0.045187)",
        "(-0.280000, 1.504043, -0.043077)",
        "(-0.280000, 1.511649, -0.041433)",
        "(-0.280000, 1.519781, -0.040370)",
        "(-0.280000, 1.528399, -0.040000)",
        "(-0.280000, 1.537273, -0.040425)",
        "(-0.280000, 1.545778, -0.041609)",
        "(-0.280000, 1.554297, -0.043587)",
        "(-0.280000, 1.562690, -0.046361)",
        "(-0.280000, 1.570823, -0.049905)",
        "(-0.280000, 1.578580, -0.054171)",
        "(-0.280000, 1.585541, -0.058852)",
        "(-0.280000, 1.591993, -0.064053)",
        "(-0.280000, 1.597916, -0.069727)",
        "(-0.280000, 1.603278, -0.075811)",
        "(-0.280000, 1.608047, -0.082228)",
        "(-0.280000, 1.612081, -0.088690)",
        "(-0.280000, 1.615588, -0.095438)",
        "(-0.280000, 1.618541, -0.102408)",
        "(-0.280000, 1.620948, -0.109622)",
        "(-0.280000, 1.622783, -0.117015)",
        "(-0.280000, 1.623985, -0.124180)",
        "(-0.280000, 1.624650, -0.131515)",
        "(-0.280000, 1.624751, -0.138987)",
        "(-0.280000, 1.624263, -0.146555)",
        "(-0.280000, 1.623147, -0.154252)",
        "(-0.280000, 1.621485, -0.161577)",
        "(-0.280000, 1.618042, -0.168439)",
        "(-0.280000, 1.613020, -0.174650)",
        "(-0.280000, 1.607540, -0.180460)",
        "(-0.280000, 1.601583, -0.185825)",
        "(-0.280000, 1.595386, -0.190393)",
        "(-0.280000, 1.588760, -0.194492)",
        "(-0.280000, 1.581719, -0.198077)",
        "(-0.280000, 1.574365, -0.201044)",
        "(-0.280000, 1.566777, -0.203324)",
        "(-0.280000, 1.559387, -0.204732)",
        "(-0.280000, 1.552012, -0.205468)",
        "(-0.280000, 1.544729, -0.205536)",
        "(-0.280000, 1.537630, -0.204971)",
        "(-0.280000, 1.531027, -0.203817)",
        "(-0.280000, 1.524626, -0.202171)",
        "(-0.280000, 1.518456, -0.200071)",
        "(-0.280000, 1.512579, -0.197564)",
        "(-0.280000, 1.506993, -0.194678)",
        "(-0.280000, 1.501693, -0.191445)",
        "(-0.280000, 1.496912, -0.188034)",
        "(-0.280000, 1.492391, -0.184363)",
        "(-0.280000, 1.488161, -0.180476)",
        "(-0.280000, 1.484240, -0.176420)",
        "(-0.280000, 1.480594, -0.172192)",
        "(-0.280000, 1.477327, -0.167985)",
        "(-0.280000, 1.474304, -0.163669)",
        "(-0.280000, 1.471509, -0.159241)",
        "(-0.280000, 1.468939, -0.154700)",
        "(-0.280000, 1.466598, -0.150038)",
        "(-0.280000, 1.464507, -0.145402)",
        "(-0.280000, 1.462637, -0.140621)",
        "(-0.280000, 1.461011, -0.135688)",
        "(-0.280000, 1.459660, -0.130608)",
        "(-0.280000, 1.458615, -0.125335)",
        "(-0.280000, 1.457871, -0.120108)",
        "(-0.280000, 1.457501, -0.114712)",
        "(-0.280000, 1.457561, -0.109117)",
        "(-0.280000, 1.458114, -0.103364)",
        "(-0.280000, 1.459221, -0.097495)",
        "(-0.280000, 1.460759, -0.091810)",
        "(-0.280000, 1.462922, -0.086088)",
        "(-0.280000, 1.465744, -0.080416)",
        "(-0.280000, 1.469287, -0.074834)",
        "(-0.280000, 1.473550, -0.069467)",
        "(-0.280000, 1.478182, -0.064664)",
        "(-0.280000, 1.483516, -0.060197)",
        "(-0.280000, 1.489496, -0.056192)",
        "(-0.280000, 1.496011, -0.052766)",
        "(-0.280000, 1.502987, -0.049984)",
        "(-0.280000, 1.509914, -0.047989)",
        "(-0.280000, 1.517068, -0.046659)",
        "(-0.280000, 1.524378, -0.045994)",
        "(-0.280000, 1.531721, -0.045971)",
        "(-0.280000, 1.538998, -0.046538)",
        "(-0.280000, 1.545905, -0.047577)",
        "(-0.280000, 1.552739, -0.049061)",
        "(-0.280000, 1.559466, -0.050949)",
        "(-0.280000, 1.566019, -0.053188)",
        "(-0.280000, 1.572437, -0.055766)",
        "(-0.280000, 1.578499, -0.058529)",
        "(-0.280000, 1.584472, -0.061606)",
        "(-0.280000, 1.590373, -0.065022)",
        "(-0.280000, 1.596149, -0.068767)",
        "(-0.280000, 1.601218, -0.073350)",
        "(-0.280000, 1.605347, -0.078459)",
        "(-0.280000, 1.609184, -0.083939)",
        "(-0.280000, 1.612681, -0.089757)",
        "(-0.280000, 1.615820, -0.095935)",
        "(-0.280000, 1.618556, -0.102447)",
        "(-0.280000, 1.620741, -0.108916)",
        "(-0.280000, 1.622519, -0.115779)",
        "(-0.280000, 1.623824, -0.122991)",
        "(-0.280000, 1.624594, -0.130540)",
        "(-0.280000, 1.624764, -0.138441)",
        "(-0.280000, 1.624305, -0.146143)",
        "(-0.280000, 1.623177, -0.154092)",
        "(-0.280000, 1.621302, -0.162248)",
        "(-0.280000, 1.618630, -0.170475)",
        "(-0.280000, 1.615143, -0.178614)",
        "(-0.280000, 1.611044, -0.186201)",
        "(-0.280000, 1.606144, -0.193585)",
        "(-0.280000, 1.600454, -0.200640)",
        "(-0.280000, 1.593987, -0.207261)",
        "(-0.280000, 1.586740, -0.213367)",
        "(-0.280000, 1.579167, -0.218586)",
        "(-0.280000, 1.570972, -0.223140)",
        "(-0.280000, 1.562154, -0.226960)",
        "(-0.280000, 1.552806, -0.229937)",
        "(-0.280000, 1.543080, -0.231969)",
        "(-0.280000, 1.533508, -0.232974)",
        "(-0.280000, 1.523777, -0.233016)",
        "(-0.280000, 1.514059, -0.232074)",
        "(-0.280000, 1.504504, -0.230160)",
        "(-0.280000, 1.495266, -0.227320)",
        "(-0.280000, 1.486774, -0.223770)",
        "(-0.280000, 1.478687, -0.219444)",
        "(-0.280000, 1.471132, -0.214433)",
        "(-0.280000, 1.464226, -0.208865)",
        "(-0.280000, 1.457974, -0.202807)",
        "(-0.280000, 1.452565, -0.196556)",
        "(-0.280000, 1.448872, -0.189233)",
        "(-0.280000, 1.446755, -0.181312)",
        "(-0.280000, 1.445452, -0.173538)",
        "(-0.280000, 1.444913, -0.166002)",
        "(-0.280000, 1.445173, -0.158926)",
        "(-0.280000, 1.446094, -0.152062)",
        "(-0.280000, 1.447665, -0.145450)",
        "(-0.280000, 1.449855, -0.139164)",
        "(-0.280000, 1.452646, -0.133171)",
        "(-0.280000, 1.455958, -0.127841)",
        "(-0.280000, 1.459731, -0.122886)",
        "(-0.280000, 1.463946, -0.118313)",
        "(-0.280000, 1.468538, -0.114177)",
        "(-0.280000, 1.473425, -0.110536)",
        "(-0.280000, 1.478415, -0.107655)",
        "(-0.280000, 1.483563, -0.105221)",
        "(-0.280000, 1.488785, -0.103253)",
        "(-0.280000, 1.494036, -0.101749)",
        "(-0.280000, 1.499227, -0.100708)",
        "(-0.280000, 1.504077, -0.100232)",
        "(-0.280000, 1.508767, -0.100088)",
        "(-0.280000, 1.513238, -0.100233)",
        "(-0.280000, 1.517455, -0.100609)",
        "(-0.280000, 1.521430, -0.101160)",
        "(-0.280000, 1.525018, -0.101835)",
        "(-0.280000, 1.528394, -0.102534)",
        "(-0.280000, 1.531608, -0.103219)",
        "(-0.280000, 1.534711, -0.103857)",
        "(-0.280000, 1.537770, -0.104438)",
        "(-0.280000, 1.540767, -0.104933)",
        "(-0.280000, 1.543849, -0.105385)",
        "(-0.280000, 1.547052, -0.105823)",
        "(-0.280000, 1.550395, -0.106288)",
        "(-0.280000, 1.553921, -0.106832)",
        "(-0.280000, 1.557568, -0.107446)",
        "(-0.280000, 1.561396, -0.108247)",
        "(-0.280000, 1.565413, -0.109302)",
        "(-0.280000, 1.569572, -0.110662)",
        "(-0.280000, 1.573825, -0.112389)",
        "(-0.280000, 1.578082, -0.114409)",
        "(-0.280000, 1.582354, -0.116912)",
        "(-0.280000, 1.586553, -0.119933)",
        "(-0.280000, 1.590615, -0.123504)",
        "(-0.280000, 1.594440, -0.127630)",
        "(-0.280000, 1.597912, -0.132067)",
        "(-0.280000, 1.601010, -0.137081)",
        "(-0.280000, 1.603629, -0.142665)",
        "(-0.280000, 1.605670, -0.148761)",
        "(-0.280000, 1.607060, -0.155355)",
        "(-0.280000, 1.607821, -0.162047)",
        "(-0.280000, 1.607819, -0.169130)",
        "(-0.280000, 1.606964, -0.176633)",
        "(-0.280000, 1.605196, -0.184451)",
        "(-0.280000, 1.602436, -0.192499)",
        "(-0.280000, 1.598908, -0.200284)",
        "(-0.280000, 1.593634, -0.207588)",
        "(-0.280000, 1.586380, -0.213639)",
        "(-0.280000, 1.578211, -0.219172)",
        "(-0.280000, 1.569161, -0.224010)",
        "(-0.280000, 1.559915, -0.227769)",
        "(-0.280000, 1.549985, -0.230634)",
        "(-0.280000, 1.539506, -0.232457)",
        "(-0.280000, 1.528729, -0.233117)",
        "(-0.280000, 1.517820, -0.232556)",
        "(-0.280000, 1.507467, -0.230861)",
        "(-0.280000, 1.497283, -0.228027)",
        "(-0.280000, 1.487562, -0.224140)",
        "(-0.280000, 1.478438, -0.219295)",
        "(-0.280000, 1.469990, -0.213583)",
        "(-0.280000, 1.462579, -0.207373)",
        "(-0.280000, 1.455892, -0.200528)",
        "(-0.280000, 1.449994, -0.193162)",
        "(-0.280000, 1.444921, -0.185390)",
        "(-0.280000, 1.440642, -0.177220)",
        "(-0.280000, 1.437323, -0.169104)",
        "(-0.280000, 1.436615, -0.160303)",
        "(-0.280000, 1.436801, -0.151651)",
        "(-0.280000, 1.437812, -0.143212)",
        "(-0.280000, 1.439577, -0.135098)",
        "(-0.280000, 1.441998, -0.127669)",
        "(-0.280000, 1.444980, -0.120587)",
        "(-0.280000, 1.448468, -0.113865)",
        "(-0.280000, 1.452409, -0.107497)",
        "(-0.280000, 1.456794, -0.101445)",
        "(-0.280000, 1.461390, -0.096057)",
        "(-0.280000, 1.466347, -0.090924)",
        "(-0.280000, 1.471711, -0.086021)",
        "(-0.280000, 1.477485, -0.081381)",
        "(-0.280000, 1.483657, -0.077061)",
        "(-0.280000, 1.489894, -0.073308)",
        "(-0.280000, 1.496547, -0.069866)",
        "(-0.280000, 1.503613, -0.066804)",
        "(-0.280000, 1.511088, -0.064192)",
        "(-0.280000, 1.518890, -0.062110)",
        "(-0.280000, 1.526605, -0.060623)",
        "(-0.280000, 1.534598, -0.059695)",
        "(-0.280000, 1.542831, -0.059388)",
        "(-0.280000, 1.551228, -0.059760)",
        "(-0.280000, 1.559733, -0.060853)",
        "(-0.280000, 1.567983, -0.062561)",
        "(-0.280000, 1.576182, -0.065011)",
        "(-0.280000, 1.584302, -0.068264)",
        "(-0.280000, 1.592231, -0.072362)",
        "(-0.280000, 1.599835, -0.077326)",
        "(-0.280000, 1.606819, -0.082895)",
        "(-0.280000, 1.612625, -0.089655)",
        "(-0.280000, 1.616587, -0.097632)",
        "(-0.280000, 1.619813, -0.105983)",
        "(-0.280000, 1.622277, -0.114709)",
        "(-0.280000, 1.623872, -0.123336)",
        "(-0.280000, 1.624683, -0.132199)",
        "(-0.280000, 1.624668, -0.141253)",
        "(-0.280000, 1.623785, -0.150399)",
        "(-0.280000, 1.622016, -0.159504)",
        "(-0.280000, 1.619485, -0.168101)",
        "(-0.280000, 1.616129, -0.176511)",
        "(-0.280000, 1.612010, -0.184552)",
        "(-0.280000, 1.607138, -0.192201)",
        "(-0.280000, 1.601544, -0.199390)",
        "(-0.280000, 1.595562, -0.205762)",
        "(-0.280000, 1.588929, -0.211649)",
        "(-0.280000, 1.581661, -0.216983)",
        "(-0.280000, 1.573792, -0.221690)",
        "(-0.280000, 1.565343, -0.225698)",
        "(-0.280000, 1.556852, -0.228767)",
        "(-0.280000, 1.547494, -0.229211)",
        "(-0.280000, 1.538036, -0.228697)",
        "(-0.280000, 1.528693, -0.227214)",
        "(-0.280000, 1.520099, -0.224844)",
        "(-0.280000, 1.511801, -0.221672)",
        "(-0.280000, 1.503941, -0.217768)",
        "(-0.280000, 1.496617, -0.213220)",
        "(-0.280000, 1.489915, -0.208148)",
        "(-0.280000, 1.483837, -0.202627)",
        "(-0.280000, 1.478646, -0.196968)",
        "(-0.280000, 1.474007, -0.191073)",
        "(-0.280000, 1.469885, -0.184979)",
        "(-0.280000, 1.466269, -0.178757)",
        "(-0.280000, 1.463114, -0.172435)",
        "(-0.280000, 1.460490, -0.166259)",
        "(-0.280000, 1.458198, -0.159966)",
        "(-0.280000, 1.456241, -0.153587)",
        "(-0.280000, 1.454602, -0.147076)",
        "(-0.280000, 1.453290, -0.140412)",
        "(-0.280000, 1.452317, -0.133877)",
        "(-0.280000, 1.451677, -0.127102)",
        "(-0.280000, 1.451422, -0.120113)",
        "(-0.280000, 1.451610, -0.112941)",
        "(-0.280000, 1.452304, -0.105564)",
        "(-0.280000, 1.453421, -0.098331)",
        "(-0.280000, 1.455136, -0.090979)",
        "(-0.280000, 1.457523, -0.083543)",
        "(-0.280000, 1.460648, -0.076127)",
        "(-0.280000, 1.464558, -0.068844)",
        "(-0.280000, 1.468978, -0.061995)",
        "(-0.280000, 1.474709, -0.056185)",
        "(-0.280000, 1.481736, -0.051927)",
        "(-0.280000, 1.489178, -0.048246)",
        "(-0.280000, 1.497005, -0.045186)",
        "(-0.280000, 1.504756, -0.042895)",
        "(-0.280000, 1.512757, -0.041247)",
        "(-0.280000, 1.521010, -0.040270)",
        "(-0.280000, 1.529491, -0.040008)",
        "(-0.280000, 1.538129, -0.040509)",
        "(-0.280000, 1.546417, -0.041730)",
        "(-0.280000, 1.554801, -0.043730)",
        "(-0.280000, 1.563155, -0.046540)",
        "(-0.280000, 1.571440, -0.050211)",
        "(-0.280000, 1.579482, -0.054729)",
        "(-0.280000, 1.586783, -0.059785)",
        "(-0.280000, 1.593714, -0.065604)",
        "(-0.280000, 1.600149, -0.072137)",
        "(-0.280000, 1.605980, -0.079309)",
        "(-0.280000, 1.611170, -0.087129)",
        "(-0.280000, 1.615451, -0.095148)",
        "(-0.280000, 1.619002, -0.103654)",
        "(-0.280000, 1.621765, -0.112610)",
        "(-0.280000, 1.623667, -0.121924)",
        "(-0.280000, 1.624650, -0.131521)",
        "(-0.280000, 1.624685, -0.140894)",
        "(-0.280000, 1.623781, -0.150426)",
        "(-0.280000, 1.621889, -0.160017)",
        "(-0.280000, 1.618976, -0.169537)",
        "(-0.280000, 1.614994, -0.178919)",
        "(-0.280000, 1.610209, -0.187568)",
        "(-0.280000, 1.604405, -0.195888)",
        "(-0.280000, 1.597549, -0.203772)",
        "(-0.280000, 1.589684, -0.211032)",
        "(-0.280000, 1.580925, -0.217468)",
        "(-0.280000, 1.571826, -0.222713)",
        "(-0.280000, 1.562022, -0.227010)",
        "(-0.280000, 1.551680, -0.230226)",
        "(-0.280000, 1.540904, -0.231686)",
        "(-0.280000, 1.530125, -0.231304)",
        "(-0.280000, 1.520092, -0.229921)",
        "(-0.280000, 1.510376, -0.227652)",
        "(-0.280000, 1.501109, -0.224577)",
        "(-0.280000, 1.492394, -0.220796)",
        "(-0.280000, 1.484220, -0.216365)",
        "(-0.280000, 1.476909, -0.211552)",
        "(-0.280000, 1.470180, -0.206284)",
        "(-0.280000, 1.464043, -0.200598)",
        "(-0.280000, 1.458542, -0.194551)",
        "(-0.280000, 1.453865, -0.188418)",
        "(-0.280000, 1.449760, -0.181970)",
        "(-0.280000, 1.446246, -0.175266)",
        "(-0.280000, 1.443334, -0.168376)",
        "(-0.280000, 1.441029, -0.161373)",
        "(-0.280000, 1.439312, -0.154261)",
        "(-0.280000, 1.438214, -0.147372)",
        "(-0.280000, 1.437650, -0.140439)",
        "(-0.280000, 1.437621, -0.133425)",
        "(-0.280000, 1.438142, -0.126367)",
        "(-0.280000, 1.439225, -0.119304)",
        "(-0.280000, 1.440802, -0.112560)",
        "(-0.280000, 1.442936, -0.105826)",
        "(-0.280000, 1.445647, -0.099146)",
        "(-0.280000, 1.448983, -0.092520)",
        "(-0.280000, 1.452947, -0.086042)",
        "(-0.280000, 1.457285, -0.080112)",
        "(-0.280000, 1.462242, -0.074391)",
        "(-0.280000, 1.467799, -0.068976)",
        "(-0.280000, 1.473925, -0.063963)",
        "(-0.280000, 1.480643, -0.059393)",
        "(-0.280000, 1.487495, -0.055567)",
        "(-0.280000, 1.494786, -0.052295)",
        "(-0.280000, 1.502502, -0.049629)",
        "(-0.280000, 1.510575, -0.047638)",
        "(-0.280000, 1.518902, -0.046384)",
        "(-0.280000, 1.527014, -0.045912)",
        "(-0.280000, 1.535199, -0.046172)",
        "(-0.280000, 1.543390, -0.047181)",
        "(-0.280000, 1.551521, -0.048948)",
        "(-0.280000, 1.559581, -0.051500)",
        "(-0.280000, 1.567072, -0.054650)",
        "(-0.280000, 1.574267, -0.058467)",
        "(-0.280000, 1.581137, -0.062948)",
        "(-0.280000, 1.587602, -0.068057)",
        "(-0.280000, 1.593572, -0.073727)",
        "(-0.280000, 1.598794, -0.079654)",
        "(-0.280000, 1.603473, -0.086004)",
        "(-0.280000, 1.607579, -0.092730)",
        "(-0.280000, 1.611124, -0.099874)",
        "(-0.280000, 1.614060, -0.107398)",
        "(-0.280000, 1.616238, -0.114840)",
        "(-0.280000, 1.617795, -0.122586)",
        "(-0.280000, 1.618680, -0.130563)",
        "(-0.280000, 1.618852, -0.138733)",
        "(-0.280000, 1.618266, -0.147080)",
        "(-0.280000, 1.616967, -0.155078)",
        "(-0.280000, 1.614905, -0.163102)",
        "(-0.280000, 1.612026, -0.171134)",
        "(-0.280000, 1.608292, -0.179072)",
        "(-0.280000, 1.603686, -0.186811)",
        "(-0.280000, 1.598528, -0.193897)",
        "(-0.280000, 1.592546, -0.200743)",
        "(-0.280000, 1.585737, -0.207251)",
        "(-0.280000, 1.578129, -0.213297)",
        "(-0.280000, 1.569742, -0.218770)",
        "(-0.280000, 1.561138, -0.223353)",
        "(-0.280000, 1.552000, -0.227205)",
        "(-0.280000, 1.542261, -0.230277)",
        "(-0.280000, 1.532127, -0.232448)",
        "(-0.280000, 1.521778, -0.232903)",
        "(-0.280000, 1.511949, -0.231737)",
        "(-0.280000, 1.502408, -0.229604)",
        "(-0.280000, 1.493301, -0.226582)",
        "(-0.280000, 1.484605, -0.222705)",
        "(-0.280000, 1.476412, -0.218041)",
        "(-0.280000, 1.469101, -0.212903)",
        "(-0.280000, 1.462390, -0.207197)",
        "(-0.280000, 1.456335, -0.201024)",
        "(-0.280000, 1.450933, -0.194438)",
        "(-0.280000, 1.446150, -0.187428)",
        "(-0.280000, 1.442183, -0.180386)",
        "(-0.280000, 1.438853, -0.173119)",
        "(-0.280000, 1.436145, -0.165633)",
        "(-0.280000, 1.434075, -0.158002)",
        "(-0.280000, 1.432691, -0.150608)",
        "(-0.280000, 1.431884, -0.143080)",
        "(-0.280000, 1.431670, -0.135472)",
        "(-0.280000, 1.432060, -0.127817)",
        "(-0.280000, 1.433064, -0.120171)",
        "(-0.280000, 1.434701, -0.112531)",
        "(-0.280000, 1.436858, -0.105316)",
        "(-0.280000, 1.439626, -0.098162)",
        "(-0.280000, 1.443065, -0.091041)",
        "(-0.280000, 1.447207, -0.084022)",
        "(-0.280000, 1.452062, -0.077202)",
        "(-0.280000, 1.457330, -0.071000)",
        "(-0.280000, 1.463311, -0.065074)",
        "(-0.280000, 1.469995, -0.059532)",
        "(-0.280000, 1.477408, -0.054453)",
        "(-0.280000, 1.485502, -0.049965)",
        "(-0.280000, 1.493705, -0.046380)",
        "(-0.280000, 1.502524, -0.043483)",
        "(-0.280000, 1.511833, -0.041401)",
        "(-0.280000, 1.521537, -0.040232)",
        "(-0.280000, 1.531520, -0.040056)",
        "(-0.280000, 1.541106, -0.040863)",
        "(-0.280000, 1.550370, -0.043927)",
        "(-0.280000, 1.558959, -0.048838)",
        "(-0.280000, 1.566886, -0.054562)",
        "(-0.280000, 1.574025, -0.060978)",
        "(-0.280000, 1.579996, -0.067712)",
        "(-0.280000, 1.585151, -0.074787)",
        "(-0.280000, 1.589520, -0.082088)",
        "(-0.280000, 1.593140, -0.089508)",
        "(-0.280000, 1.596078, -0.097006)",
        "(-0.280000, 1.598234, -0.104200)",
        "(-0.280000, 1.599858, -0.111305)",
        "(-0.280000, 1.601007, -0.118332)",
        "(-0.280000, 1.601728, -0.125260)",
        "(-0.280000, 1.602058, -0.132100)",
        "(-0.280000, 1.602027, -0.138631)",
        "(-0.280000, 1.601681, -0.145152)",
        "(-0.280000, 1.601002, -0.151694)",
        "(-0.280000, 1.599955, -0.158319)",
        "(-0.280000, 1.598479, -0.165052)",
        "(-0.280000, 1.596666, -0.171576)",
        "(-0.280000, 1.594311, -0.178266)",
        "(-0.280000, 1.591331, -0.185061)",
        "(-0.280000, 1.587642, -0.191884)",
        "(-0.280000, 1.583158, -0.198673)",
        "(-0.280000, 1.578151, -0.205054)",
        "(-0.280000, 1.572299, -0.211192)",
        "(-0.280000, 1.565547, -0.216971)",
        "(-0.280000, 1.557931, -0.222209)",
        "(-0.280000, 1.549537, -0.226727)",
        "(-0.280000, 1.540820, -0.230346)",
        "(-0.280000, 1.531538, -0.233053)",
        "(-0.280000, 1.522008, -0.232918)",
        "(-0.280000, 1.512612, -0.231848)",
        "(-0.280000, 1.503424, -0.229880)",
        "(-0.280000, 1.494862, -0.227172)",
        "(-0.280000, 1.486730, -0.223749)",
        "(-0.280000, 1.479055, -0.219663)",
        "(-0.280000, 1.471876, -0.214973)",
        "(-0.280000, 1.465240, -0.209749)",
        "(-0.280000, 1.459353, -0.204240)",
        "(-0.280000, 1.454025, -0.198352)",
        "(-0.280000, 1.449296, -0.192186)",
        "(-0.280000, 1.445116, -0.185722)",
        "(-0.280000, 1.441488, -0.178994)",
        "(-0.280000, 1.438540, -0.172346)",
        "(-0.280000, 1.436111, -0.165527)",
        "(-0.280000, 1.434212, -0.158597)",
        "(-0.280000, 1.432841, -0.151593)",
        "(-0.280000, 1.431992, -0.144513)",
        "(-0.280000, 1.431671, -0.137727)",
        "(-0.280000, 1.433205, -0.131064)",
        "(-0.280000, 1.436040, -0.124708)",
        "(-0.280000, 1.439333, -0.118756)",
        "(-0.280000, 1.443001, -0.113224)",
        "(-0.280000, 1.446966, -0.108364)",
        "(-0.280000, 1.451274, -0.103935)",
        "(-0.280000, 1.455906, -0.099967)",
        "(-0.280000, 1.460817, -0.096501)",
        "(-0.280000, 1.465855, -0.093738)",
        "(-0.280000, 1.471103, -0.091441)",
        "(-0.280000, 1.476473, -0.089656)",
        "(-0.280000, 1.481945, -0.088364)",
        "(-0.280000, 1.487457, -0.087555)",
        "(-0.280000, 1.492957, -0.087201)",
        "(-0.280000, 1.498177, -0.087432)",
        "(-0.280000, 1.503311, -0.088021)",
        "(-0.280000, 1.508302, -0.088938)",
        "(-0.280000, 1.513137, -0.090160)",
        "(-0.280000, 1.517743, -0.091656)",
        "(-0.280000, 1.521830, -0.093410)",
        "(-0.280000, 1.525696, -0.095300)",
        "(-0.280000, 1.529355, -0.097280)",
        "(-0.280000, 1.532787, -0.099310)",
        "(-0.280000, 1.536006, -0.101365)",
        "(-0.280000, 1.538856, -0.103348)",
        "(-0.280000, 1.541606, -0.105276)",
        "(-0.280000, 1.544330, -0.107172)",
        "(-0.280000, 1.547057, -0.109049)",
        "(-0.280000, 1.549822, -0.110939)",
        "(-0.280000, 1.552559, -0.112782)",
        "(-0.280000, 1.555439, -0.114758)",
        "(-0.280000, 1.558463, -0.116943)",
        "(-0.280000, 1.561603, -0.119421)",
        "(-0.280000, 1.564837, -0.122292)",
        "(-0.280000, 1.568034, -0.125435)",
        "(-0.280000, 1.571192, -0.129093)",
        "(-0.280000, 1.574217, -0.133302)",
        "(-0.280000, 1.576990, -0.138054)",
        "(-0.280000, 1.579391, -0.143312)",
        "(-0.280000, 1.581375, -0.148866)",
        "(-0.280000, 1.582834, -0.154830)",
        "(-0.280000, 1.583682, -0.161116)",
        "(-0.280000, 1.583852, -0.167682)",
        "(-0.280000, 1.583270, -0.174430)",
        "(-0.280000, 1.582031, -0.181072)",
        "(-0.280000, 1.579975, -0.187744)",
        "(-0.280000, 1.577068, -0.194330)",
        "(-0.280000, 1.573289, -0.200715)",
        "(-0.280000, 1.568541, -0.206866)",
        "(-0.280000, 1.563125, -0.212502)",
        "(-0.280000, 1.556666, -0.217722)",
        "(-0.280000, 1.549084, -0.222413)",
        "(-0.280000, 1.540388, -0.226395)",
        "(-0.280000, 1.530601, -0.229472)",
        "(-0.280000, 1.520413, -0.231474)",
        "(-0.280000, 1.509621, -0.231310)",
        "(-0.280000, 1.498951, -0.228575)",
        "(-0.280000, 1.488557, -0.224595)",
        "(-0.280000, 1.478625, -0.219407)",
        "(-0.280000, 1.469737, -0.213391)",
        "(-0.280000, 1.461635, -0.206486)",
        "(-0.280000, 1.454452, -0.198861)",
        "(-0.280000, 1.448288, -0.190727)",
        "(-0.280000, 1.443155, -0.182244)",
        "(-0.280000, 1.439133, -0.173798)",
        "(-0.280000, 1.436024, -0.165249)",
        "(-0.280000, 1.433794, -0.156730)",
        "(-0.280000, 1.432377, -0.148277)",
        "(-0.280000, 1.431724, -0.139976)",
        "(-0.280000, 1.431764, -0.132158)",
        "(-0.280000, 1.432420, -0.124495)",
        "(-0.280000, 1.433665, -0.117002)",
        "(-0.280000, 1.435478, -0.109688)",
        "(-0.280000, 1.437868, -0.102506)",
        "(-0.280000, 1.440675, -0.095828)",
        "(-0.280000, 1.444024, -0.089291)",
        "(-0.280000, 1.447970, -0.082863)",
        "(-0.280000, 1.452566, -0.076562)",
        "(-0.280000, 1.457863, -0.070429)",
        "(-0.280000, 1.463520, -0.064885)",
        "(-0.280000, 1.469926, -0.059584)",
        "(-0.280000, 1.477097, -0.054646)",
        "(-0.280000, 1.484991, -0.050219)",
        "(-0.280000, 1.493576, -0.046430)",
        "(-0.280000, 1.502201, -0.043572)",
        "(-0.280000, 1.511209, -0.041511)",
        "(-0.280000, 1.520503, -0.040309)",
        "(-0.280000, 1.529950, -0.040015)",
        "(-0.280000, 1.539347, -0.040643)",
        "(-0.280000, 1.548222, -0.042094)",
        "(-0.280000, 1.556897, -0.044356)",
        "(-0.280000, 1.565305, -0.047405)",
        "(-0.280000, 1.573186, -0.051776)",
        "(-0.280000, 1.580295, -0.057385)",
        "(-0.280000, 1.586538, -0.063198)",
        "(-0.280000, 1.592305, -0.069403)",
        "(-0.280000, 1.597584, -0.075967)",
        "(-0.280000, 1.602394, -0.082911)",
        "(-0.280000, 1.606504, -0.089898)",
        "(-0.280000, 1.610179, -0.097314)",
        "(-0.280000, 1.613313, -0.105093)",
        "(-0.280000, 1.615852, -0.113297)",
        "(-0.280000, 1.617698, -0.121980)",
        "(-0.280000, 1.618709, -0.131162)",
        "(-0.280000, 1.618736, -0.140277)",
        "(-0.280000, 1.617666, -0.149971)",
        "(-0.280000, 1.615242, -0.160220)",
        "(-0.280000, 1.611215, -0.170787)",
        "(-0.280000, 1.605421, -0.181270)",
        "(-0.280000, 1.598202, -0.190714)",
        "(-0.280000, 1.589427, -0.199230)",
        "(-0.280000, 1.579315, -0.206417)",
        "(-0.280000, 1.568246, -0.211935)",
        "(-0.280000, 1.556676, -0.215596)",
        "(-0.280000, 1.545239, -0.217318)",
        "(-0.280000, 1.534094, -0.217301)",
        "(-0.280000, 1.523544, -0.215719)",
        "(-0.280000, 1.513783, -0.212774)",
        "(-0.280000, 1.504989, -0.208714)",
        "(-0.280000, 1.497443, -0.203882)",
        "(-0.280000, 1.490900, -0.198423)",
        "(-0.280000, 1.485357, -0.192539)",
        "(-0.280000, 1.480759, -0.186400)",
        "(-0.280000, 1.477001, -0.180086)",
        "(-0.280000, 1.474157, -0.173907)",
        "(-0.280000, 1.471968, -0.167764)",
        "(-0.280000, 1.470351, -0.161672)",
        "(-0.280000, 1.469258, -0.155712)",
        "(-0.280000, 1.468614, -0.149902)",
        "(-0.280000, 1.468386, -0.144437)",
        "(-0.280000, 1.468459, -0.139080)",
        "(-0.280000, 1.468803, -0.133822)",
        "(-0.280000, 1.469391, -0.128671)",
        "(-0.280000, 1.470210, -0.123591)",
        "(-0.280000, 1.471188, -0.118778)",
        "(-0.280000, 1.472362, -0.113989)",
        "(-0.280000, 1.473757, -0.109176)",
        "(-0.280000, 1.475395, -0.104346)",
        "(-0.280000, 1.477303, -0.099505)",
        "(-0.280000, 1.479366, -0.094820)",
        "(-0.280000, 1.481757, -0.090097)",
        "(-0.280000, 1.484513, -0.085371)",
        "(-0.280000, 1.487683, -0.080655)",
        "(-0.280000, 1.491293, -0.076008)",
        "(-0.280000, 1.495104, -0.071624)",
        "(-0.280000, 1.499409, -0.067360)",
        "(-0.280000, 1.504197, -0.063301)",
        "(-0.280000, 1.509438, -0.059530)",
        "(-0.280000, 1.515155, -0.056089)",
        "(-0.280000, 1.521013, -0.053078)",
        "(-0.280000, 1.527303, -0.050495)",
        "(-0.280000, 1.534024, -0.048389)",
        "(-0.280000, 1.541098, -0.046823)",
        "(-0.280000, 1.548474, -0.045849)",
        "(-0.280000, 1.555814, -0.045408)",
        "(-0.280000, 1.563080, -0.046511)",
        "(-0.280000, 1.569850, -0.049434)",
        "(-0.280000, 1.576406, -0.052881)",
        "(-0.280000, 1.582729, -0.056855)",
        "(-0.280000, 1.588504, -0.061128)",
        "(-0.280000, 1.594020, -0.065888)",
        "(-0.280000, 1.599249, -0.071145)",
        "(-0.280000, 1.604118, -0.076863)",
        "(-0.280000, 1.608342, -0.082664)",
        "(-0.280000, 1.612208, -0.088912)",
        "(-0.280000, 1.615668, -0.095608)",
        "(-0.280000, 1.618665, -0.102737)",
        "(-0.280000, 1.621139, -0.110287)",
        "(-0.280000, 1.623028, -0.118241)",
        "(-0.280000, 1.624214, -0.126103)",
        "(-0.280000, 1.624760, -0.134478)",
        "(-0.280000, 1.624544, -0.143330)",
        "(-0.280000, 1.623443, -0.152587)",
        "(-0.280000, 1.621323, -0.162174)",
        "(-0.280000, 1.618289, -0.171370)",
        "(-0.280000, 1.614105, -0.180693)",
        "(-0.280000, 1.608626, -0.190028)",
        "(-0.280000, 1.601795, -0.199096)",
        "(-0.280000, 1.593621, -0.207599)",
        "(-0.280000, 1.584599, -0.214952)",
        "(-0.280000, 1.574423, -0.221348)",
        "(-0.280000, 1.563227, -0.226550)",
        "(-0.280000, 1.551268, -0.230328)",
        "(-0.280000, 1.538831, -0.232534)",
        "(-0.280000, 1.526647, -0.233106)",
        "(-0.280000, 1.514482, -0.232136)",
        "(-0.280000, 1.502476, -0.229623)",
        "(-0.280000, 1.490886, -0.225608)",
        "(-0.280000, 1.479998, -0.220214)",
        "(-0.280000, 1.470302, -0.213818)",
        "(-0.280000, 1.461572, -0.206426)",
        "(-0.280000, 1.453921, -0.198227)",
        "(-0.280000, 1.447874, -0.189037)",
        "(-0.280000, 1.443585, -0.179180)",
        "(-0.280000, 1.440538, -0.169634)",
        "(-0.280000, 1.438445, -0.160148)",
        "(-0.280000, 1.437241, -0.150868)",
        "(-0.280000, 1.436840, -0.141912)",
        "(-0.280000, 1.437148, -0.133308)",
        "(-0.280000, 1.438054, -0.125312)",
        "(-0.280000, 1.439489, -0.117670)",
        "(-0.280000, 1.441429, -0.110353)",
        "(-0.280000, 1.443835, -0.103436)",
        "(-0.280000, 1.446675, -0.096957)",
        "(-0.280000, 1.449802, -0.091077)",
        "(-0.280000, 1.453252, -0.085590)",
        "(-0.280000, 1.456998, -0.080474)",
        "(-0.280000, 1.461011, -0.075724)",
        "(-0.280000, 1.465317, -0.071281)",
        "(-0.280000, 1.469692, -0.067331)",
        "(-0.280000, 1.474339, -0.063656)",
        "(-0.280000, 1.479319, -0.060226)",
        "(-0.280000, 1.484650, -0.057061)",
        "(-0.280000, 1.490366, -0.054186)",
        "(-0.280000, 1.496132, -0.051773)",
        "(-0.280000, 1.502321, -0.049683)",
        "(-0.280000, 1.508886, -0.047990)",
        "(-0.280000, 1.515846, -0.046752)",
        "(-0.280000, 1.523148, -0.046046)",
        "(-0.280000, 1.530247, -0.045926)",
        "(-0.280000, 1.537570, -0.046387)",
        "(-0.280000, 1.544956, -0.047461)",
        "(-0.280000, 1.552272, -0.049152)",
        "(-0.280000, 1.559478, -0.051462)",
        "(-0.280000, 1.566164, -0.054225)",
        "(-0.280000, 1.572603, -0.057510)",
        "(-0.280000, 1.578755, -0.061293)",
        "(-0.280000, 1.584566, -0.065539)",
        "(-0.280000, 1.589989, -0.070201)",
        "(-0.280000, 1.594807, -0.075037)",
        "(-0.280000, 1.599208, -0.080171)",
        "(-0.280000, 1.603177, -0.085567)",
        "(-0.280000, 1.606709, -0.091190)",
        "(-0.280000, 1.609850, -0.097121)",
        "(-0.280000, 1.612460, -0.103054)",
        "(-0.280000, 1.614682, -0.109298)",
        "(-0.280000, 1.616494, -0.115906)",
        "(-0.280000, 1.617857, -0.122986)",
        "(-0.280000, 1.618683, -0.130617)",
        "(-0.280000, 1.618861, -0.138336)",
        "(-0.280000, 1.618286, -0.146906)",
        "(-0.280000, 1.616677, -0.156415)",
        "(-0.280000, 1.613658, -0.166877)",
        "(-0.280000, 1.608824, -0.178056)",
        "(-0.280000, 1.602464, -0.188584)",
        "(-0.280000, 1.594122, -0.198815)",
        "(-0.280000, 1.584080, -0.207962)",
        "(-0.280000, 1.572734, -0.215535)",
        "(-0.280000, 1.560409, -0.221309)",
        "(-0.280000, 1.547833, -0.225068)",
        "(-0.280000, 1.535005, -0.226961)",
        "(-0.280000, 1.522300, -0.227021)",
        "(-0.280000, 1.510111, -0.225387)",
        "(-0.280000, 1.498694, -0.222280)",
        "(-0.280000, 1.488336, -0.218042)",
        "(-0.280000, 1.478813, -0.212820)",
        "(-0.280000, 1.470139, -0.206784)",
        "(-0.280000, 1.462346, -0.200116)",
        "(-0.280000, 1.455405, -0.192950)",
        "(-0.280000, 1.449424, -0.185623)",
        "(-0.280000, 1.444199, -0.178057)",
        "(-0.280000, 1.439655, -0.170263)",
        "(-0.280000, 1.435765, -0.162278)",
        "(-0.280000, 1.433259, -0.154041)",
        "(-0.280000, 1.432126, -0.146000)",
        "(-0.280000, 1.431677, -0.138138)",
        "(-0.280000, 1.431854, -0.130504)",
        "(-0.280000, 1.432613, -0.123049)",
        "(-0.280000, 1.433920, -0.115809)",
        "(-0.280000, 1.435654, -0.109088)",
        "(-0.280000, 1.437840, -0.102579)",
        "(-0.280000, 1.440438, -0.096340)",
        "(-0.280000, 1.443424, -0.090377)",
        "(-0.280000, 1.446810, -0.084640)",
        "(-0.280000, 1.450406, -0.079391)",
        "(-0.280000, 1.454352, -0.074376)",
        "(-0.280000, 1.458683, -0.069567)",
        "(-0.280000, 1.463377, -0.065014)",
        "(-0.280000, 1.468427, -0.060743)",
        "(-0.280000, 1.473594, -0.056939)",
        "(-0.280000, 1.479132, -0.053410)",
        "(-0.280000, 1.485044, -0.050192)",
        "(-0.280000, 1.491296, -0.047340)",
        "(-0.280000, 1.497912, -0.044881)",
        "(-0.280000, 1.504451, -0.042972)",
        "(-0.280000, 1.511222, -0.041508)",
        "(-0.280000, 1.518250, -0.040516)",
        "(-0.280000, 1.525469, -0.040039)",
        "(-0.280000, 1.532764, -0.040107)",
        "(-0.280000, 1.539730, -0.040688)",
        "(-0.280000, 1.546648, -0.041774)",
        "(-0.280000, 1.553475, -0.043360)",
        "(-0.280000, 1.560228, -0.045458)",
        "(-0.280000, 1.566822, -0.048050)",
        "(-0.280000, 1.572886, -0.050951)",
        "(-0.280000, 1.578776, -0.054291)",
        "(-0.280000, 1.584484, -0.058084)",
        "(-0.280000, 1.589955, -0.062311)",
        "(-0.280000, 1.595154, -0.066961)",
        "(-0.280000, 1.599794, -0.071742)",
        "(-0.280000, 1.603095, -0.077693)",
        "(-0.280000, 1.605199, -0.084459)",
        "(-0.280000, 1.606765, -0.091287)",
        "(-0.280000, 1.607780, -0.098114)",
        "(-0.280000, 1.608119, -0.104712)",
        "(-0.280000, 1.607982, -0.111580)",
        "(-0.280000, 1.607367, -0.119101)",
        "(-0.280000, 1.606139, -0.127764)",
        "(-0.280000, 1.603863, -0.137919)",
        "(-0.280000, 1.600134, -0.147827)",
        "(-0.280000, 1.594834, -0.157559)",
        "(-0.280000, 1.588115, -0.166178)",
        "(-0.280000, 1.580308, -0.173306)",
        "(-0.280000, 1.571783, -0.178779)",
        "(-0.280000, 1.562897, -0.182537)",
        "(-0.280000, 1.553988, -0.184651)",
        "(-0.280000, 1.545403, -0.185237)",
        "(-0.280000, 1.537379, -0.184482)",
        "(-0.280000, 1.530130, -0.182629)",
        "(-0.280000, 1.523849, -0.179959)",
        "(-0.280000, 1.518468, -0.176728)",
        "(-0.280000, 1.513953, -0.173172)",
        "(-0.280000, 1.510226, -0.169490)",
        "(-0.280000, 1.507151, -0.165803)",
        "(-0.280000, 1.504666, -0.162272)",
        "(-0.280000, 1.502559, -0.158900)",
        "(-0.280000, 1.500707, -0.155688)",
        "(-0.280000, 1.499009, -0.152624)",
        "(-0.280000, 1.497389, -0.149682)",
        "(-0.280000, 1.495800, -0.146874)",
        "(-0.280000, 1.494167, -0.144058)",
        "(-0.280000, 1.492475, -0.141176)",
        "(-0.280000, 1.490735, -0.138184)",
        "(-0.280000, 1.488958, -0.135020)",
        "(-0.280000, 1.487168, -0.131745)",
        "(-0.280000, 1.485409, -0.128252)",
        "(-0.280000, 1.483717, -0.124504)",
        "(-0.280000, 1.482152, -0.120500)",
        "(-0.280000, 1.480774, -0.116253)",
        "(-0.280000, 1.479574, -0.111862)",
        "(-0.280000, 1.478649, -0.107256)",
        "(-0.280000, 1.478042, -0.102489)",
        "(-0.280000, 1.477805, -0.097556)",
        "(-0.280000, 1.477983, -0.092510)",
        "(-0.280000, 1.478488, -0.087536)",
        "(-0.280000, 1.479449, -0.082528)",
        "(-0.280000, 1.480879, -0.077551)",
        "(-0.280000, 1.482781, -0.072669)",
        "(-0.280000, 1.485175, -0.067889)",
        "(-0.280000, 1.487844, -0.063381)",
        "(-0.280000, 1.490938, -0.059059)",
        "(-0.280000, 1.494483, -0.054903)",
        "(-0.280000, 1.498470, -0.050925)",
        "(-0.280000, 1.502863, -0.047133)",
        "(-0.280000, 1.507435, -0.043552)",
        "(-0.280000, 1.512672, -0.041260)",
        "(-0.280000, 1.518454, -0.040495)",
        "(-0.280000, 1.524427, -0.040075)",
        "(-0.280000, 1.530641, -0.040030)",
        "(-0.280000, 1.536668, -0.040370)",
        "(-0.280000, 1.542912, -0.041124)",
        "(-0.280000, 1.549367, -0.042344)",
        "(-0.280000, 1.555843, -0.044034)",
        "(-0.280000, 1.562255, -0.046196)",
        "(-0.280000, 1.568308, -0.048714)",
        "(-0.280000, 1.574321, -0.051715)",
        "(-0.280000, 1.580185, -0.055174)",
        "(-0.280000, 1.585841, -0.059075)",
        "(-0.280000, 1.591225, -0.063386)",
        "(-0.280000, 1.596059, -0.067843)",
        "(-0.280000, 1.600665, -0.072718)",
        "(-0.280000, 1.604988, -0.077987)",
        "(-0.280000, 1.608985, -0.083633)",
        "(-0.280000, 1.612637, -0.089677)",
        "(-0.280000, 1.615728, -0.095736)",
        "(-0.280000, 1.618465, -0.102208)",
        "(-0.280000, 1.620843, -0.109263)",
        "(-0.280000, 1.622803, -0.117109)",
        "(-0.280000, 1.624202, -0.125996)",
        "(-0.280000, 1.624772, -0.135146)",
        "(-0.280000, 1.624341, -0.145782)",
        "(-0.280000, 1.622422, -0.157777)",
        "(-0.280000, 1.618603, -0.170547)",
        "(-0.280000, 1.612662, -0.183396)",
        "(-0.280000, 1.604931, -0.195206)",
        "(-0.280000, 1.595281, -0.206035)",
        "(-0.280000, 1.583989, -0.215387)",
        "(-0.280000, 1.571373, -0.222941)",
        "(-0.280000, 1.557815, -0.228472)",
        "(-0.280000, 1.543880, -0.231840)",
        "(-0.280000, 1.529723, -0.233107)",
        "(-0.280000, 1.515743, -0.232309)",
        "(-0.280000, 1.502243, -0.229558)",
        "(-0.280000, 1.489571, -0.225045)",
        "(-0.280000, 1.478171, -0.219133)",
        "(-0.280000, 1.467873, -0.211936)",
        "(-0.280000, 1.458825, -0.203698)",
        "(-0.280000, 1.451135, -0.194707)",
        "(-0.280000, 1.444804, -0.185190)",
        "(-0.280000, 1.439911, -0.175607)",
        "(-0.280000, 1.437424, -0.165531)",
        "(-0.280000, 1.437208, -0.155472)",
        "(-0.280000, 1.438063, -0.146023)",
        "(-0.280000, 1.439866, -0.137271)",
        "(-0.280000, 1.442507, -0.129463)",
        "(-0.280000, 1.445850, -0.122409)",
        "(-0.280000, 1.449796, -0.116118)",
        "(-0.280000, 1.454227, -0.110620)",
        "(-0.280000, 1.458989, -0.106063)",
        "(-0.280000, 1.464036, -0.102232)",
        "(-0.280000, 1.469258, -0.099126)",
        "(-0.280000, 1.474607, -0.096688)",
        "(-0.280000, 1.479991, -0.094882)",
        "(-0.280000, 1.485325, -0.093667)",
        "(-0.280000, 1.490433, -0.093107)",
        "(-0.280000, 1.495391, -0.092986)",
        "(-0.280000, 1.500143, -0.093244)",
        "(-0.280000, 1.504687, -0.093821)",
        "(-0.280000, 1.508982, -0.094656)",
        "(-0.280000, 1.512832, -0.095745)",
        "(-0.280000, 1.516450, -0.096935)",
        "(-0.280000, 1.519827, -0.098171)",
        "(-0.280000, 1.522978, -0.099400)",
        "(-0.280000, 1.525937, -0.100587)",
        "(-0.280000, 1.528578, -0.101689)",
        "(-0.280000, 1.531088, -0.102655)",
        "(-0.280000, 1.533526, -0.103470)",
        "(-0.280000, 1.535948, -0.104127)",
        "(-0.280000, 1.538403, -0.104633)",
        "(-0.280000, 1.540844, -0.104963)",
        "(-0.280000, 1.543417, -0.105171)",
        "(-0.280000, 1.546161, -0.105295)",
        "(-0.280000, 1.549123, -0.105396)",
        "(-0.280000, 1.552351, -0.105543)",
        "(-0.280000, 1.555739, -0.105712)",
        "(-0.280000, 1.559368, -0.106030)",
        "(-0.280000, 1.563237, -0.106558)",
        "(-0.280000, 1.567318, -0.107369)",
        "(-0.280000, 1.571574, -0.108551)",
        "(-0.280000, 1.575889, -0.110017)",
        "(-0.280000, 1.580290, -0.111957)",
        "(-0.280000, 1.584690, -0.114418)",
        "(-0.280000, 1.589046, -0.117485)",
        "(-0.280000, 1.593256, -0.121227)",
        "(-0.280000, 1.597157, -0.125387)",
        "(-0.280000, 1.600748, -0.130365)",
        "(-0.280000, 1.603875, -0.136211)",
        "(-0.280000, 1.606368, -0.142905)",
        "(-0.280000, 1.608064, -0.150487)",
        "(-0.280000, 1.608923, -0.158307)",
        "(-0.280000, 1.608722, -0.166829)",
        "(-0.280000, 1.607318, -0.175931)",
        "(-0.280000, 1.604607, -0.185385)",
        "(-0.280000, 1.600543, -0.194953)",
        "(-0.280000, 1.595503, -0.204056)",
        "(-0.280000, 1.588384, -0.212086)",
        "(-0.280000, 1.579402, -0.218439)",
        "(-0.280000, 1.569576, -0.223815)",
        "(-0.280000, 1.559056, -0.228063)",
        "(-0.280000, 1.548500, -0.230965)",
        "(-0.280000, 1.537567, -0.232665)",
        "(-0.280000, 1.526353, -0.233100)",
        "(-0.280000, 1.515069, -0.232218)",
        "(-0.280000, 1.503985, -0.230027)",
        "(-0.280000, 1.493649, -0.226716)",
        "(-0.280000, 1.483713, -0.222248)",
        "(-0.280000, 1.474349, -0.216692)",
        "(-0.280000, 1.465675, -0.210122)",
        "(-0.280000, 1.457880, -0.202707)",
        "(-0.280000, 1.451293, -0.194915)",
        "(-0.280000, 1.445610, -0.186548)",
        "(-0.280000, 1.440899, -0.177768)",
        "(-0.280000, 1.437160, -0.168673)",
        "(-0.280000, 1.434479, -0.159704)",
        "(-0.280000, 1.432684, -0.150558)",
        "(-0.280000, 1.431786, -0.141413)",
        "(-0.280000, 1.431758, -0.132298)",
        "(-0.280000, 1.432578, -0.123303)",
        "(-0.280000, 1.434211, -0.114525)",
        "(-0.280000, 1.436508, -0.106357)",
        "(-0.280000, 1.439492, -0.098474)",
        "(-0.280000, 1.443126, -0.090929)",
        "(-0.280000, 1.447373, -0.083767)",
        "(-0.280000, 1.452226, -0.076993)",
        "(-0.280000, 1.457393, -0.070933)",
        "(-0.280000, 1.463086, -0.065279)",
        "(-0.280000, 1.469323, -0.060045)",
        "(-0.280000, 1.476070, -0.055295)",
        "(-0.280000, 1.483302, -0.051085)",
        "(-0.280000, 1.490612, -0.047626)",
        "(-0.280000, 1.498342, -0.044740)",
        "(-0.280000, 1.506391, -0.042501)",
        "(-0.280000, 1.514760, -0.040943)",
        "(-0.280000, 1.523384, -0.040121)",
        "(-0.280000, 1.531725, -0.040064)",
        "(-0.280000, 1.540183, -0.040744)",
        "(-0.280000, 1.548603, -0.042175)",
        "(-0.280000, 1.556896, -0.044355)",
        "(-0.280000, 1.565046, -0.047297)",
        "(-0.280000, 1.572594, -0.050799)",
        "(-0.280000, 1.579219, -0.056041)",
        "(-0.280000, 1.584718, -0.062737)",
        "(-0.280000, 1.589550, -0.069795)",
        "(-0.280000, 1.593676, -0.077189)",
        "(-0.280000, 1.596824, -0.084570)",
        "(-0.280000, 1.599316, -0.092211)",
        "(-0.280000, 1.601129, -0.100076)",
        "(-0.280000, 1.602231, -0.108095)",
        "(-0.280000, 1.602600, -0.116260)",
        "(-0.280000, 1.602121, -0.123996)",
        "(-0.280000, 1.600961, -0.131708)",
        "(-0.280000, 1.599092, -0.139364)",
        "(-0.280000, 1.596509, -0.146839)",
        "(-0.280000, 1.593233, -0.154026)",
        "(-0.280000, 1.589420, -0.160490)",
        "(-0.280000, 1.585039, -0.166576)",
        "(-0.280000, 1.580142, -0.172206)",
        "(-0.280000, 1.574755, -0.177342)",
        "(-0.280000, 1.568929, -0.181939)",
        "(-0.280000, 1.562982, -0.185772)",
        "(-0.280000, 1.556697, -0.189079)",
        "(-0.280000, 1.550175, -0.191802)",
        "(-0.280000, 1.543460, -0.193928)",
        "(-0.280000, 1.536576, -0.195453)",
        "(-0.280000, 1.529847, -0.196354)",
        "(-0.280000, 1.523051, -0.196688)",
        "(-0.280000, 1.516235, -0.196453)",
        "(-0.280000, 1.509436, -0.195642)",
        "(-0.280000, 1.502658, -0.194229)",
        "(-0.280000, 1.496147, -0.192318)",
        "(-0.280000, 1.489694, -0.189790)",
        "(-0.280000, 1.483389, -0.186641)",
        "(-0.280000, 1.477325, -0.182880)",
        "(-0.280000, 1.471537, -0.178487)",
        "(-0.280000, 1.466260, -0.173717)",
        "(-0.280000, 1.461367, -0.168328)",
        "(-0.280000, 1.456925, -0.162303)",
        "(-0.280000, 1.453050, -0.155695)",
        "(-0.280000, 1.449853, -0.148618)",
        "(-0.280000, 1.447416, -0.141459)",
        "(-0.280000, 1.445731, -0.133980)",
        "(-0.280000, 1.444854, -0.126300)",
        "(-0.280000, 1.444811, -0.118507)",
        "(-0.280000, 1.445610, -0.110761)",
        "(-0.280000, 1.447111, -0.103486)",
        "(-0.280000, 1.449355, -0.096439)",
        "(-0.280000, 1.452302, -0.089711)",
        "(-0.280000, 1.455901, -0.083375)",
        "(-0.280000, 1.460118, -0.077451)",
        "(-0.280000, 1.464663, -0.072216)",
        "(-0.280000, 1.469672, -0.067435)",
        "(-0.280000, 1.475109, -0.063103)",
        "(-0.280000, 1.480913, -0.059227)",
        "(-0.280000, 1.487051, -0.055783)",
        "(-0.280000, 1.493174, -0.052881)",
        "(-0.280000, 1.499609, -0.050314)",
        "(-0.280000, 1.506315, -0.048098)",
        "(-0.280000, 1.513280, -0.046249)",
        "(-0.280000, 1.520564, -0.044778)",
        "(-0.280000, 1.527749, -0.043735)",
        "(-0.280000, 1.535242, -0.043110)",
        "(-0.280000, 1.543064, -0.042965)",
        "(-0.280000, 1.551126, -0.043364)",
        "(-0.280000, 1.559164, -0.045092)",
        "(-0.280000, 1.566616, -0.047961)",
        "(-0.280000, 1.573963, -0.051521)",
        "(-0.280000, 1.581116, -0.055775)",
        "(-0.280000, 1.588000, -0.060728)",
        "(-0.280000, 1.594494, -0.066332)",
        "(-0.280000, 1.600249, -0.072248)",
        "(-0.280000, 1.605581, -0.078772)",
        "(-0.280000, 1.610433, -0.085912)",
        "(-0.280000, 1.614723, -0.093648)",
        "(-0.280000, 1.618384, -0.101995)",
        "(-0.280000, 1.621167, -0.110385)",
        "(-0.280000, 1.623224, -0.119286)",
        "(-0.280000, 1.624463, -0.128719)",
        "(-0.280000, 1.624760, -0.138641)",
        "(-0.280000, 1.623984, -0.148945)",
        "(-0.280000, 1.622165, -0.158886)",
        "(-0.280000, 1.619160, -0.169025)",
        "(-0.280000, 1.614847, -0.179220)",
        "(-0.280000, 1.609152, -0.189230)",
        "(-0.280000, 1.602052, -0.198792)",
        "(-0.280000, 1.594071, -0.207183)",
        "(-0.280000, 1.584993, -0.214667)",
        "(-0.280000, 1.574945, -0.221062)",
        "(-0.280000, 1.564198, -0.226166)",
        "(-0.280000, 1.553032, -0.229877)",
        "(-0.280000, 1.541995, -0.232131)",
        "(-0.280000, 1.530894, -0.233081)",
        "(-0.280000, 1.519998, -0.232767)",
        "(-0.280000, 1.509443, -0.231275)",
        "(-0.280000, 1.499406, -0.228718)",
        "(-0.280000, 1.490251, -0.225339)",
        "(-0.280000, 1.481683, -0.221162)",
        "(-0.280000, 1.473761, -0.216294)",
        "(-0.280000, 1.466530, -0.210840)",
        "(-0.280000, 1.459973, -0.204865)",
        "(-0.280000, 1.454311, -0.198693)",
        "(-0.280000, 1.450387, -0.191448)",
        "(-0.280000, 1.448045, -0.183583)",
        "(-0.280000, 1.446494, -0.175788)",
        "(-0.280000, 1.445693, -0.168146)",
        "(-0.280000, 1.445683, -0.160976)",
        "(-0.280000, 1.446277, -0.154048)",
        "(-0.280000, 1.447425, -0.147421)",
        "(-0.280000, 1.449061, -0.141128)",
        "(-0.280000, 1.451139, -0.135129)",
        "(-0.280000, 1.453576, -0.129733)",
        "(-0.280000, 1.456303, -0.124644)",
        "(-0.280000, 1.459295, -0.119851)",
        "(-0.280000, 1.462492, -0.115388)",
        "(-0.280000, 1.465849, -0.111242)",
        "(-0.280000, 1.469250, -0.107577)",
        "(-0.280000, 1.472757, -0.104115)",
        "(-0.280000, 1.476351, -0.100844)",
        "(-0.280000, 1.480057, -0.097719)",
        "(-0.280000, 1.483688, -0.094930)",
        "(-0.280000, 1.487432, -0.092217)",
        "(-0.280000, 1.491342, -0.089560)",
        "(-0.280000, 1.495440, -0.086972)",
        "(-0.280000, 1.499765, -0.084468)",
        "(-0.280000, 1.504360, -0.082072)",
        "(-0.280000, 1.508936, -0.079937)",
        "(-0.280000, 1.513793, -0.077959)",
        "(-0.280000, 1.518969, -0.076182)",
        "(-0.280000, 1.524470, -0.074675)",
        "(-0.280000, 1.530241, -0.073510)",
        "(-0.280000, 1.535992, -0.072704)",
        "(-0.280000, 1.541949, -0.072298)",
        "(-0.280000, 1.548047, -0.072331)",
        "(-0.280000, 1.554248, -0.072850)",
        "(-0.280000, 1.560524, -0.073887)",
        "(-0.280000, 1.566582, -0.075333)",
        "(-0.280000, 1.572578, -0.077301)",
        "(-0.280000, 1.578462, -0.079795)",
        "(-0.280000, 1.584146, -0.082802)",
        "(-0.280000, 1.589538, -0.086283)",
        "(-0.280000, 1.594491, -0.090059)",
        "(-0.280000, 1.599081, -0.094242)",
        "(-0.280000, 1.603240, -0.098768)",
        "(-0.280000, 1.606938, -0.103583)",
        "(-0.280000, 1.610146, -0.108647)",
        "(-0.280000, 1.612788, -0.113717)",
        "(-0.280000, 1.614954, -0.119026)",
        "(-0.280000, 1.616623, -0.124555)",
        "(-0.280000, 1.617778, -0.130333)",
        "(-0.280000, 1.618401, -0.136541)",
        "(-0.280000, 1.618452, -0.142783)",
        "(-0.280000, 1.617844, -0.149765)",
        "(-0.280000, 1.616355, -0.157763)",
        "(-0.280000, 1.613678, -0.166823)",
        "(-0.280000, 1.609445, -0.176844)",
        "(-0.280000, 1.603901, -0.186591)",
        "(-0.280000, 1.596407, -0.196625)",
        "(-0.280000, 1.587111, -0.206110)",
        "(-0.280000, 1.576382, -0.214405)",
        "(-0.280000, 1.564484, -0.221220)",
        "(-0.280000, 1.552052, -0.226274)",
        "(-0.280000, 1.539048, -0.229644)",
        "(-0.280000, 1.525772, -0.231291)",
        "(-0.280000, 1.512562, -0.231241)",
        "(-0.280000, 1.499894, -0.228869)",
        "(-0.280000, 1.488401, -0.224524)",
        "(-0.280000, 1.477858, -0.218943)",
        "(-0.280000, 1.468349, -0.212314)",
        "(-0.280000, 1.459883, -0.204775)",
        "(-0.280000, 1.452522, -0.196501)",
        "(-0.280000, 1.446474, -0.187949)",
        "(-0.280000, 1.441465, -0.178946)",
        "(-0.280000, 1.437513, -0.169656)",
        "(-0.280000, 1.434599, -0.160186)",
        "(-0.280000, 1.432740, -0.150937)",
        "(-0.280000, 1.431799, -0.141662)",
        "(-0.280000, 1.431751, -0.132456)",
        "(-0.280000, 1.432566, -0.123390)",
        "(-0.280000, 1.434203, -0.114562)",
        "(-0.280000, 1.436615, -0.106036)",
        "(-0.280000, 1.439630, -0.098153)",
        "(-0.280000, 1.443303, -0.090600)",
        "(-0.280000, 1.447602, -0.083418)",
        "(-0.280000, 1.452461, -0.076695)",
        "(-0.280000, 1.457873, -0.070418)",
        "(-0.280000, 1.463527, -0.064878)",
        "(-0.280000, 1.469621, -0.059816)",
        "(-0.280000, 1.476162, -0.055237)",
        "(-0.280000, 1.483108, -0.051188)",
        "(-0.280000, 1.490411, -0.047711)",
        "(-0.280000, 1.497684, -0.044956)",
        "(-0.280000, 1.505236, -0.042776)",
        "(-0.280000, 1.512974, -0.041212)",
        "(-0.280000, 1.520877, -0.040280)",
        "(-0.280000, 1.528857, -0.040002)",
        "(-0.280000, 1.536468, -0.040353)",
        "(-0.280000, 1.544062, -0.041308)",
        "(-0.280000, 1.551502, -0.042848)",
        "(-0.280000, 1.558700, -0.044936)",
        "(-0.280000, 1.565695, -0.047568)",
        "(-0.280000, 1.572134, -0.050562)",
        "(-0.280000, 1.577587, -0.055108)",
        "(-0.280000, 1.582012, -0.060754)",
        "(-0.280000, 1.585836, -0.066565)",
        "(-0.280000, 1.589074, -0.072481)",
        "(-0.280000, 1.591581, -0.078295)",
        "(-0.280000, 1.593579, -0.084123)",
        "(-0.280000, 1.595071, -0.089882)",
        "(-0.280000, 1.596098, -0.095567)",
        "(-0.280000, 1.596717, -0.101168)",
        "(-0.280000, 1.596871, -0.106457)",
        "(-0.280000, 1.596736, -0.111654)",
        "(-0.280000, 1.596329, -0.116765)",
        "(-0.280000, 1.595684, -0.121805)",
        "(-0.280000, 1.594833, -0.126833)",
        "(-0.280000, 1.593744, -0.131578)",
        "(-0.280000, 1.592481, -0.136474)",
        "(-0.280000, 1.591003, -0.141558)",
        "(-0.280000, 1.589238, -0.146840)",
        "(-0.280000, 1.587123, -0.152281)",
        "(-0.280000, 1.584747, -0.157418)",
        "(-0.280000, 1.581923, -0.162739)",
        "(-0.280000, 1.578574, -0.168157)",
        "(-0.280000, 1.574647, -0.173548)",
        "(-0.280000, 1.570093, -0.178810)",
        "(-0.280000, 1.565161, -0.183608)",
        "(-0.280000, 1.559624, -0.188097)",
        "(-0.280000, 1.553498, -0.192166)",
        "(-0.280000, 1.546849, -0.195692)",
        "(-0.280000, 1.540043, -0.198524)",
        "(-0.280000, 1.532862, -0.200718)",
        "(-0.280000, 1.525419, -0.202211)",
        "(-0.280000, 1.517824, -0.202963)",
        "(-0.280000, 1.510156, -0.202966)",
        "(-0.280000, 1.502526, -0.202216)",
        "(-0.280000, 1.495206, -0.200824)",
        "(-0.280000, 1.488026, -0.198714)",
        "(-0.280000, 1.481012, -0.195866)",
        "(-0.280000, 1.474295, -0.192318)",
        "(-0.280000, 1.467969, -0.188102)",
        "(-0.280000, 1.462247, -0.183474)",
        "(-0.280000, 1.457004, -0.178266)",
        "(-0.280000, 1.452315, -0.172527)",
        "(-0.280000, 1.448218, -0.166269)",
        "(-0.280000, 1.444799, -0.159603)",
        "(-0.280000, 1.442172, -0.152939)",
        "(-0.280000, 1.440242, -0.146002)",
        "(-0.280000, 1.439042, -0.138892)",
        "(-0.280000, 1.438582, -0.131718)",
        "(-0.280000, 1.438855, -0.124499)",
        "(-0.280000, 1.439778, -0.117653)",
        "(-0.280000, 1.441338, -0.110918)",
        "(-0.280000, 1.443515, -0.104287)",
        "(-0.280000, 1.446248, -0.097849)",
        "(-0.280000, 1.449479, -0.091639)",
        "(-0.280000, 1.453031, -0.085917)",
        "(-0.280000, 1.457038, -0.080424)",
        "(-0.280000, 1.461485, -0.075203)",
        "(-0.280000, 1.466386, -0.070267)",
        "(-0.280000, 1.471722, -0.065665)",
        "(-0.280000, 1.477173, -0.061644)",
        "(-0.280000, 1.483016, -0.057980)",
        "(-0.280000, 1.489279, -0.054694)",
        "(-0.280000, 1.495901, -0.051861)",
        "(-0.280000, 1.502908, -0.049510)",
        "(-0.280000, 1.509874, -0.047780)",
        "(-0.280000, 1.517213, -0.046575)",
        "(-0.280000, 1.524866, -0.045966)",
        "(-0.280000, 1.532836, -0.046021)",
        "(-0.280000, 1.540977, -0.046805)",
        "(-0.280000, 1.548704, -0.048247)",
        "(-0.280000, 1.556481, -0.050420)",
        "(-0.280000, 1.564189, -0.053343)",
        "(-0.280000, 1.571651, -0.056983)",
        "(-0.280000, 1.578787, -0.061315)",
        "(-0.280000, 1.585181, -0.066031)",
        "(-0.280000, 1.591142, -0.071294)",
        "(-0.280000, 1.596649, -0.077093)",
        "(-0.280000, 1.601647, -0.083387)",
        "(-0.280000, 1.606097, -0.090148)",
        "(-0.280000, 1.609788, -0.096993)",
        "(-0.280000, 1.612935, -0.104275)",
        "(-0.280000, 1.615474, -0.111948)",
        "(-0.280000, 1.617358, -0.120028)",
        "(-0.280000, 1.618513, -0.128429)",
        "(-0.280000, 1.618878, -0.136588)",
        "(-0.280000, 1.618487, -0.144974)",
        "(-0.280000, 1.617269, -0.153563)",
        "(-0.280000, 1.615167, -0.162234)",
        "(-0.280000, 1.612146, -0.170843)",
        "(-0.280000, 1.608381, -0.178904)",
        "(-0.280000, 1.603693, -0.186786)",
        "(-0.280000, 1.598079, -0.194339)",
        "(-0.280000, 1.591550, -0.201429)",
        "(-0.280000, 1.584171, -0.207891)",
        "(-0.280000, 1.576375, -0.213369)",
        "(-0.280000, 1.567935, -0.218054)",
        "(-0.280000, 1.559008, -0.221828)",
        "(-0.280000, 1.549736, -0.224625)",
        "(-0.280000, 1.540160, -0.226426)",
        "(-0.280000, 1.530784, -0.227179)",
        "(-0.280000, 1.521387, -0.226957)",
        "(-0.280000, 1.512069, -0.225764)",
        "(-0.280000, 1.502950, -0.223621)",
        "(-0.280000, 1.494116, -0.220564)",
        "(-0.280000, 1.485936, -0.216823)",
        "(-0.280000, 1.478135, -0.212376)",
        "(-0.280000, 1.470781, -0.207309)",
        "(-0.280000, 1.463854, -0.201643)",
        "(-0.280000, 1.457392, -0.195427)",
        "(-0.280000, 1.451639, -0.189013)",
        "(-0.280000, 1.446364, -0.182179)",
        "(-0.280000, 1.441595, -0.174975)",
        "(-0.280000, 1.437365, -0.167458)",
        "(-0.280000, 1.434432, -0.159513)",
        "(-0.280000, 1.432845, -0.151620)",
        "(-0.280000, 1.431929, -0.143718)",
        "(-0.280000, 1.431666, -0.135900)",
        "(-0.280000, 1.432029, -0.128162)",
        "(-0.280000, 1.432998, -0.120561)",
        "(-0.280000, 1.434468, -0.113458)",
        "(-0.280000, 1.436473, -0.106465)",
        "(-0.280000, 1.439005, -0.099630)",
        "(-0.280000, 1.442047, -0.093000)",
        "(-0.280000, 1.445614, -0.086564)",
        "(-0.280000, 1.449484, -0.080668)",
        "(-0.280000, 1.453813, -0.075022)",
        "(-0.280000, 1.458628, -0.069624)",
        "(-0.280000, 1.463958, -0.064491)",
        "(-0.280000, 1.469771, -0.059702)",
        "(-0.280000, 1.475746, -0.055504)",
        "(-0.280000, 1.482230, -0.051657)",
        "(-0.280000, 1.489202, -0.048235)",
        "(-0.280000, 1.496671, -0.045300)",
        "(-0.280000, 1.504560, -0.042944)",
        "(-0.280000, 1.512292, -0.041323)",
        "(-0.280000, 1.520289, -0.040326)",
        "(-0.280000, 1.528488, -0.040000)",
        "(-0.280000, 1.536796, -0.040381)",
        "(-0.280000, 1.545047, -0.041477)",
        "(-0.280000, 1.552777, -0.043174)",
        "(-0.280000, 1.560290, -0.045480)",
        "(-0.280000, 1.567431, -0.048319)",
        "(-0.280000, 1.574208, -0.051653)",
        "(-0.280000, 1.580599, -0.055440)",
        "(-0.280000, 1.586331, -0.059441)",
        "(-0.280000, 1.591700, -0.063797)",
        "(-0.280000, 1.596656, -0.068438)",
        "(-0.280000, 1.601178, -0.073304)",
        "(-0.280000, 1.605334, -0.078443)",
        "(-0.280000, 1.608954, -0.083585)",
        "(-0.280000, 1.611095, -0.089620)",
        "(-0.280000, 1.611952, -0.096196)",
        "(-0.280000, 1.612342, -0.102761)",
        "(-0.280000, 1.612279, -0.109320)",
        "(-0.280000, 1.611632, -0.115571)",
        "(-0.280000, 1.610497, -0.121850)",
        "(-0.280000, 1.608834, -0.128093)",
        "(-0.280000, 1.606603, -0.134365)",
        "(-0.280000, 1.603760, -0.140741)",
        "(-0.280000, 1.600313, -0.146625)",
        "(-0.280000, 1.596199, -0.152600)",
        "(-0.280000, 1.591292, -0.158621)",
        "(-0.280000, 1.585503, -0.164527)",
        "(-0.280000, 1.578814, -0.170034)",
        "(-0.280000, 1.571648, -0.174380)",
        "(-0.280000, 1.563912, -0.177825)",
        "(-0.280000, 1.555905, -0.180129)",
        "(-0.280000, 1.547920, -0.181196)",
        "(-0.280000, 1.540439, -0.181021)",
        "(-0.280000, 1.533473, -0.179862)",
        "(-0.280000, 1.527134, -0.177881)",
        "(-0.280000, 1.521517, -0.175278)",
        "(-0.280000, 1.516654, -0.172259)",
        "(-0.280000, 1.512493, -0.168991)",
        "(-0.280000, 1.509023, -0.165670)",
        "(-0.280000, 1.506030, -0.162351)",
        "(-0.280000, 1.503402, -0.159074)",
        "(-0.280000, 1.501051, -0.155878)",
        "(-0.280000, 1.498888, -0.152759)",
        "(-0.280000, 1.496857, -0.149742)",
        "(-0.280000, 1.494858, -0.146701)",
        "(-0.280000, 1.492873, -0.143582)",
        "(-0.280000, 1.490891, -0.140341)",
        "(-0.280000, 1.488929, -0.136940)",
        "(-0.280000, 1.487005, -0.133434)",
        "(-0.280000, 1.485151, -0.129713)",
        "(-0.280000, 1.483401, -0.125736)",
        "(-0.280000, 1.481811, -0.121512)",
        "(-0.280000, 1.480436, -0.117061)",
        "(-0.280000, 1.479268, -0.112476)",
        "(-0.280000, 1.478395, -0.107691)",
        "(-0.280000, 1.477850, -0.102775)",
        "(-0.280000, 1.477658, -0.097746)",
        "(-0.280000, 1.477830, -0.092684)",
        "(-0.280000, 1.478296, -0.087732)",
        "(-0.280000, 1.479126, -0.082822)",
        "(-0.280000, 1.480304, -0.078018)",
        "(-0.280000, 1.481790, -0.073385)",
        "(-0.280000, 1.483491, -0.068975)",
        "(-0.280000, 1.485449, -0.064754)",
        "(-0.280000, 1.487625, -0.060743)",
        "(-0.280000, 1.490025, -0.056891)",
        "(-0.280000, 1.492611, -0.053191)",
        "(-0.280000, 1.495359, -0.049620)",
        "(-0.280000, 1.498183, -0.046185)",
        "(-0.280000, 1.501487, -0.043775)",
        "(-0.280000, 1.505257, -0.042771)",
        "(-0.280000, 1.509168, -0.041899)",
        "(-0.280000, 1.513249, -0.041168)",
        "(-0.280000, 1.517261, -0.040624)",
        "(-0.280000, 1.521507, -0.040234)",
        "(-0.280000, 1.526065, -0.040024)",
        "(-0.280000, 1.530921, -0.040038)",
        "(-0.280000, 1.536012, -0.040315)",
        "(-0.280000, 1.540964, -0.040844)",
        "(-0.280000, 1.546075, -0.041665)",
        "(-0.280000, 1.551234, -0.042782)",
        "(-0.280000, 1.556479, -0.044227)",
        "(-0.280000, 1.561712, -0.045994)",
        "(-0.280000, 1.566561, -0.047937)",
        "(-0.280000, 1.571279, -0.050131)",
        "(-0.280000, 1.575811, -0.052541)",
        "(-0.280000, 1.580178, -0.055170)",
        "(-0.280000, 1.584441, -0.058053)",
        "(-0.280000, 1.588337, -0.060995)",
        "(-0.280000, 1.592064, -0.064116)",
        "(-0.280000, 1.595613, -0.067406)",
        "(-0.280000, 1.599003, -0.070880)",
        "(-0.280000, 1.602272, -0.074588)",
        "(-0.280000, 1.605267, -0.078354)",
        "(-0.280000, 1.608321, -0.082634)",
        "(-0.280000, 1.611460, -0.087619)",
        "(-0.280000, 1.614818, -0.093839)",
        "(-0.280000, 1.618456, -0.102183)",
        "(-0.280000, 1.621468, -0.111478)",
        "(-0.280000, 1.623824, -0.122994)",
        "(-0.280000, 1.624773, -0.135221)",
        "(-0.280000, 1.624190, -0.147234)",
        "(-0.280000, 1.622217, -0.158667)",
        "(-0.280000, 1.618946, -0.169618)",
        "(-0.280000, 1.614467, -0.179982)",
        "(-0.280000, 1.608867, -0.189665)",
        "(-0.280000, 1.601744, -0.198240)",
        "(-0.280000, 1.593295, -0.205449)",
        "(-0.280000, 1.584340, -0.211616)",
        "(-0.280000, 1.574852, -0.216823)",
        "(-0.280000, 1.564947, -0.221020)",
        "(-0.280000, 1.554731, -0.224177)",
        "(-0.280000, 1.544197, -0.226281)",
        "(-0.280000, 1.533649, -0.227265)",
        "(-0.280000, 1.523024, -0.227132)",
        "(-0.280000, 1.512443, -0.225840)",
        "(-0.280000, 1.502129, -0.223378)",
        "(-0.280000, 1.492257, -0.219785)",
        "(-0.280000, 1.483142, -0.215288)",
        "(-0.280000, 1.474668, -0.209968)",
        "(-0.280000, 1.466948, -0.204016)",
        "(-0.280000, 1.459962, -0.197549)",
        "(-0.280000, 1.453729, -0.190717)",
        "(-0.280000, 1.448313, -0.183792)",
        "(-0.280000, 1.443540, -0.176694)",
        "(-0.280000, 1.439345, -0.169436)",
        "(-0.280000, 1.435707, -0.162068)",
        "(-0.280000, 1.433345, -0.154501)",
        "(-0.280000, 1.432241, -0.147106)",
        "(-0.280000, 1.431720, -0.139871)",
        "(-0.280000, 1.431736, -0.132833)",
        "(-0.280000, 1.432247, -0.125961)",
        "(-0.280000, 1.433220, -0.119294)",
        "(-0.280000, 1.434564, -0.113070)",
        "(-0.280000, 1.436306, -0.106981)",
        "(-0.280000, 1.438427, -0.101058)",
        "(-0.280000, 1.440926, -0.095292)",
        "(-0.280000, 1.443833, -0.089634)",
        "(-0.280000, 1.446977, -0.084379)",
        "(-0.280000, 1.450526, -0.079228)",
        "(-0.280000, 1.454541, -0.074151)",
        "(-0.280000, 1.459053, -0.069185)",
        "(-0.280000, 1.464123, -0.064345)",
        "(-0.280000, 1.469459, -0.059940)",
        "(-0.280000, 1.475505, -0.055661)",
        "(-0.280000, 1.482309, -0.051615)",
        "(-0.280000, 1.489966, -0.047902)",
        "(-0.280000, 1.498425, -0.044713)",
        "(-0.280000, 1.506913, -0.042381)",
        "(-0.280000, 1.515987, -0.040778)",
        "(-0.280000, 1.525514, -0.040038)",
        "(-0.280000, 1.535403, -0.040267)",
        "(-0.280000, 1.545430, -0.041545)",
        "(-0.280000, 1.554886, -0.043754)",
        "(-0.280000, 1.564215, -0.046959)",
        "(-0.280000, 1.573310, -0.051173)",
        "(-0.280000, 1.582123, -0.056444)",
        "(-0.280000, 1.590498, -0.062765)",
        "(-0.280000, 1.597871, -0.069680)",
        "(-0.280000, 1.604666, -0.077566)",
        "(-0.280000, 1.610732, -0.086400)",
        "(-0.280000, 1.615891, -0.096087)",
        "(-0.280000, 1.620002, -0.106555)",
        "(-0.280000, 1.622807, -0.117130)",
        "(-0.280000, 1.623110, -0.128339)",
        "(-0.280000, 1.621123, -0.139615)",
        "(-0.280000, 1.617792, -0.150549)",
        "(-0.280000, 1.613168, -0.160915)",
        "(-0.280000, 1.607465, -0.170170)",
        "(-0.280000, 1.600701, -0.178606)",
        "(-0.280000, 1.593008, -0.186060)",
        "(-0.280000, 1.584504, -0.192415)",
        "(-0.280000, 1.575397, -0.197540)",
        "(-0.280000, 1.566190, -0.201191)",
        "(-0.280000, 1.556777, -0.203634)",
        "(-0.280000, 1.547306, -0.204868)",
        "(-0.280000, 1.538002, -0.204919)",
        "(-0.280000, 1.529340, -0.203866)",
        "(-0.280000, 1.521114, -0.201884)",
        "(-0.280000, 1.513443, -0.199095)",
        "(-0.280000, 1.506402, -0.195637)",
        "(-0.280000, 1.499986, -0.191615)",
        "(-0.280000, 1.494185, -0.187134)",
        "(-0.280000, 1.489178, -0.182446)",
        "(-0.280000, 1.484695, -0.177479)",
        "(-0.280000, 1.480726, -0.172304)",
        "(-0.280000, 1.477255, -0.166984)",
        "(-0.280000, 1.474233, -0.161525)",
        "(-0.280000, 1.471707, -0.156154)",
        "(-0.280000, 1.469547, -0.150680)",
        "(-0.280000, 1.467738, -0.145081)",
        "(-0.280000, 1.466288, -0.139352)",
        "(-0.280000, 1.465215, -0.133512)",
        "(-0.280000, 1.464499, -0.127774)",
        "(-0.280000, 1.464165, -0.121911)",
        "(-0.280000, 1.464245, -0.115957)",
        "(-0.280000, 1.464771, -0.109911)",
        "(-0.280000, 1.465771, -0.103834)",
        "(-0.280000, 1.467144, -0.097965)",
        "(-0.280000, 1.469024, -0.092125)",
        "(-0.280000, 1.471456, -0.086323)",
        "(-0.280000, 1.474475, -0.080627)",
        "(-0.280000, 1.478120, -0.075102)",
        "(-0.280000, 1.482131, -0.070006)",
        "(-0.280000, 1.486794, -0.065178)",
        "(-0.280000, 1.492103, -0.060724)",
        "(-0.280000, 1.498099, -0.056709)",
        "(-0.280000, 1.504737, -0.053259)",
        "(-0.280000, 1.511509, -0.050573)",
        "(-0.280000, 1.518857, -0.048570)",
        "(-0.280000, 1.526727, -0.047360)",
        "(-0.280000, 1.534992, -0.047043)",
        "(-0.280000, 1.543528, -0.047689)",
        "(-0.280000, 1.551674, -0.049209)",
        "(-0.280000, 1.559806, -0.051654)",
        "(-0.280000, 1.567938, -0.055076)",
        "(-0.280000, 1.575913, -0.059462)",
        "(-0.280000, 1.583539, -0.064725)",
        "(-0.280000, 1.590388, -0.070484)",
        "(-0.280000, 1.596811, -0.076956)",
        "(-0.280000, 1.602738, -0.084095)",
        "(-0.280000, 1.608146, -0.091934)",
        "(-0.280000, 1.612935, -0.100417)",
        "(-0.280000, 1.616865, -0.109007)",
        "(-0.280000, 1.620108, -0.118144)",
        "(-0.280000, 1.622589, -0.127884)",
        "(-0.280000, 1.624177, -0.138209)",
        "(-0.280000, 1.623976, -0.149012)",
        "(-0.280000, 1.622049, -0.159371)",
        "(-0.280000, 1.618870, -0.169826)",
        "(-0.280000, 1.614358, -0.180199)",
        "(-0.280000, 1.608418, -0.190340)",
        "(-0.280000, 1.601005, -0.200013)",
        "(-0.280000, 1.592606, -0.208521)",
        "(-0.280000, 1.582913, -0.216137)",
        "(-0.280000, 1.572104, -0.222571)",
        "(-0.280000, 1.560385, -0.227604)",
        "(-0.280000, 1.548400, -0.230987)",
        "(-0.280000, 1.535980, -0.232806)",
        "(-0.280000, 1.523465, -0.233001)",
        "(-0.280000, 1.511063, -0.231581)",
        "(-0.280000, 1.499067, -0.228612)",
        "(-0.280000, 1.487747, -0.224225)",
        "(-0.280000, 1.477535, -0.218745)",
        "(-0.280000, 1.468230, -0.212220)",
        "(-0.280000, 1.459948, -0.204839)",
        "(-0.280000, 1.452912, -0.196990)",
        "(-0.280000, 1.446909, -0.188634)",
        "(-0.280000, 1.441955, -0.179936)",
        "(-0.280000, 1.438030, -0.171041)",
        "(-0.280000, 1.435080, -0.162018)",
        "(-0.280000, 1.433069, -0.152971)",
        "(-0.280000, 1.431951, -0.144003)",
        "(-0.280000, 1.431670, -0.135467)",
        "(-0.280000, 1.432126, -0.127120)",
        "(-0.280000, 1.433263, -0.119058)",
        "(-0.280000, 1.435032, -0.111276)",
        "(-0.280000, 1.437382, -0.103825)",
        "(-0.280000, 1.440132, -0.097016)",
        "(-0.280000, 1.443349, -0.090515)",
        "(-0.280000, 1.446976, -0.084380)",
        "(-0.280000, 1.450991, -0.078603)",
        "(-0.280000, 1.455421, -0.073128)",
        "(-0.280000, 1.460009, -0.068218)",
        "(-0.280000, 1.465827, -0.064601)",
        "(-0.280000, 1.472512, -0.062154)",
        "(-0.280000, 1.479344, -0.060209)",
        "(-0.280000, 1.486315, -0.058761)",
        "(-0.280000, 1.493057, -0.057995)",
        "(-0.280000, 1.499953, -0.057681)",
        "(-0.280000, 1.506971, -0.057846)",
        "(-0.280000, 1.514083, -0.058537)",
        "(-0.280000, 1.521189, -0.059784)",
        "(-0.280000, 1.527779, -0.061602)",
        "(-0.280000, 1.534315, -0.063915)",
        "(-0.280000, 1.540738, -0.066748)",
        "(-0.280000, 1.546948, -0.070091)",
        "(-0.280000, 1.552875, -0.073919)",
        "(-0.280000, 1.558133, -0.078051)",
        "(-0.280000, 1.563147, -0.082620)",
        "(-0.280000, 1.567881, -0.087636)",
        "(-0.280000, 1.572272, -0.093106)",
        "(-0.280000, 1.576246, -0.099007)",
        "(-0.280000, 1.579530, -0.104974)",
        "(-0.280000, 1.582365, -0.111305)",
        "(-0.280000, 1.584681, -0.117957)",
        "(-0.280000, 1.586414, -0.124848)",
        "(-0.280000, 1.587526, -0.131943)",
        "(-0.280000, 1.587993, -0.138910)",
        "(-0.280000, 1.587833, -0.145984)",
        "(-0.280000, 1.587015, -0.153128)",
        "(-0.280000, 1.585514, -0.160252)",
        "(-0.280000, 1.583315, -0.167287)",
        "(-0.280000, 1.580545, -0.173979)",
        "(-0.280000, 1.577067, -0.180516)",
        "(-0.280000, 1.572882, -0.186790)",
        "(-0.280000, 1.567976, -0.192737)",
        "(-0.280000, 1.562347, -0.198258)",
        "(-0.280000, 1.556287, -0.203136)",
        "(-0.280000, 1.549613, -0.207421)",
        "(-0.280000, 1.542253, -0.211053)",
        "(-0.280000, 1.534357, -0.213887)",
        "(-0.280000, 1.526067, -0.215822)",
        "(-0.280000, 1.517800, -0.216841)",
        "(-0.280000, 1.509371, -0.216910)",
        "(-0.280000, 1.500891, -0.215986)",
        "(-0.280000, 1.492465, -0.214050)",
        "(-0.280000, 1.484282, -0.211123)",
        "(-0.280000, 1.476811, -0.207481)",
        "(-0.280000, 1.469827, -0.203040)",
        "(-0.280000, 1.463428, -0.197880)",
        "(-0.280000, 1.457669, -0.192068)",
        "(-0.280000, 1.452596, -0.185678)",
        "(-0.280000, 1.448425, -0.179130)",
        "(-0.280000, 1.444981, -0.172296)",
        "(-0.280000, 1.442240, -0.165262)",
        "(-0.280000, 1.440169, -0.158124)",
        "(-0.280000, 1.438725, -0.150947)",
        "(-0.280000, 1.437942, -0.144035)",
        "(-0.280000, 1.437782, -0.137165)",
        "(-0.280000, 1.438254, -0.130408)",
        "(-0.280000, 1.439361, -0.123804)",
        "(-0.280000, 1.441029, -0.117692)",
        "(-0.280000, 1.443265, -0.111822)",
        "(-0.280000, 1.446032, -0.106258)",
        "(-0.280000, 1.449309, -0.101019)",
        "(-0.280000, 1.453047, -0.096161)",
        "(-0.280000, 1.457171, -0.091748)",
        "(-0.280000, 1.461500, -0.087984)",
        "(-0.280000, 1.466113, -0.084635)",
        "(-0.280000, 1.470948, -0.081716)",
        "(-0.280000, 1.475990, -0.079210)",
        "(-0.280000, 1.480963, -0.077292)",
        "(-0.280000, 1.486056, -0.075718)",
        "(-0.280000, 1.491273, -0.074473)",
        "(-0.280000, 1.496588, -0.073548)",
        "(-0.280000, 1.501998, -0.072926)",
        "(-0.280000, 1.507547, -0.072601)",
        "(-0.280000, 1.512847, -0.072672)",
        "(-0.280000, 1.518285, -0.073001)",
        "(-0.280000, 1.523901, -0.073622)",
        "(-0.280000, 1.529653, -0.074578)",
        "(-0.280000, 1.535474, -0.075907)",
        "(-0.280000, 1.541004, -0.077575)",
        "(-0.280000, 1.546594, -0.079634)",
        "(-0.280000, 1.552210, -0.082127)",
        "(-0.280000, 1.557775, -0.085080)",
        "(-0.280000, 1.563235, -0.088520)",
        "(-0.280000, 1.568304, -0.092258)",
        "(-0.280000, 1.573248, -0.096527)",
        "(-0.280000, 1.578029, -0.101407)",
        "(-0.280000, 1.582551, -0.106946)",
        "(-0.280000, 1.586696, -0.113177)",
        "(-0.280000, 1.590245, -0.119756)",
        "(-0.280000, 1.593241, -0.127048)",
        "(-0.280000, 1.595517, -0.135044)",
        "(-0.280000, 1.596906, -0.143725)",
        "(-0.280000, 1.597216, -0.152999)",
        "(-0.280000, 1.596432, -0.162269)",
        "(-0.280000, 1.594341, -0.171875)",
        "(-0.280000, 1.590822, -0.181563)",
        "(-0.280000, 1.585824, -0.191043)",
        "(-0.280000, 1.579338, -0.200069)",
        "(-0.280000, 1.571803, -0.208126)",
        "(-0.280000, 1.563041, -0.215271)",
        "(-0.280000, 1.553229, -0.221308)",
        "(-0.280000, 1.542626, -0.226063)",
        "(-0.280000, 1.531477, -0.229454)",
        "(-0.280000, 1.520276, -0.231529)",
        "(-0.280000, 1.509100, -0.231206)",
        "(-0.280000, 1.498573, -0.228454)",
        "(-0.280000, 1.488685, -0.224653)",
        "(-0.280000, 1.479553, -0.219955)",
        "(-0.280000, 1.471458, -0.214671)",
        "(-0.280000, 1.464148, -0.208796)",
        "(-0.280000, 1.457610, -0.202419)",
        "(-0.280000, 1.451867, -0.195665)",
        "(-0.280000, 1.446938, -0.188679)",
        "(-0.280000, 1.442886, -0.181740)",
        "(-0.280000, 1.439502, -0.174668)",
        "(-0.280000, 1.436759, -0.167511)",
        "(-0.280000, 1.434622, -0.160276)",
        "(-0.280000, 1.433079, -0.153034)",
        "(-0.280000, 1.432138, -0.146123)",
        "(-0.280000, 1.431700, -0.139211)",
        "(-0.280000, 1.431757, -0.132314)",
        "(-0.280000, 1.432305, -0.125445)",
        "(-0.280000, 1.433346, -0.118612)",
        "(-0.280000, 1.434794, -0.112171)",
        "(-0.280000, 1.436686, -0.105823)",
        "(-0.280000, 1.439033, -0.099562)",
        "(-0.280000, 1.441832, -0.093428)",
        "(-0.280000, 1.445078, -0.087461)",
        "(-0.280000, 1.448595, -0.081941)",
        "(-0.280000, 1.452566, -0.076561)",
        "(-0.280000, 1.457000, -0.071360)",
        "(-0.280000, 1.461959, -0.066326)",
        "(-0.280000, 1.467087, -0.061819)",
        "(-0.280000, 1.472740, -0.057532)",
        "(-0.280000, 1.478964, -0.053509)",
        "(-0.280000, 1.485839, -0.049799)",
        "(-0.280000, 1.493372, -0.046509)",
        "(-0.280000, 1.501597, -0.043743)",
        "(-0.280000, 1.509892, -0.041756)",
        "(-0.280000, 1.518906, -0.040451)",
        "(-0.280000, 1.528473, -0.040000)",
        "(-0.280000, 1.538508, -0.040549)",
        "(-0.280000, 1.548858, -0.042231)",
        "(-0.280000, 1.558745, -0.044951)",
        "(-0.280000, 1.568729, -0.048907)",
        "(-0.280000, 1.578574, -0.054167)",
        "(-0.280000, 1.588017, -0.060741)",
        "(-0.280000, 1.596865, -0.068648)",
        "(-0.280000, 1.604521, -0.077379)",
        "(-0.280000, 1.610175, -0.087901)",
        "(-0.280000, 1.613567, -0.099711)",
        "(-0.280000, 1.615458, -0.111893)",
        "(-0.280000, 1.615741, -0.124269)",
        "(-0.280000, 1.614363, -0.136039)",
        "(-0.280000, 1.611499, -0.147589)",
        "(-0.280000, 1.607197, -0.158658)",
        "(-0.280000, 1.601528, -0.169031)",
        "(-0.280000, 1.594634, -0.178492)",
        "(-0.280000, 1.586934, -0.186576)",
        "(-0.280000, 1.578412, -0.193572)",
        "(-0.280000, 1.569232, -0.199393)",
        "(-0.280000, 1.559598, -0.203985)",
        "(-0.280000, 1.549692, -0.207344)",
        "(-0.280000, 1.539896, -0.209464)",
        "(-0.280000, 1.530078, -0.210495)",
        "(-0.280000, 1.520409, -0.210484)",
        "(-0.280000, 1.510978, -0.209508)",
        "(-0.280000, 1.501858, -0.207641)",
        "(-0.280000, 1.493317, -0.205059)",
        "(-0.280000, 1.485157, -0.201770)",
        "(-0.280000, 1.477421, -0.197831)",
        "(-0.280000, 1.470154, -0.193300)",
        "(-0.280000, 1.463343, -0.188198)",
        "(-0.280000, 1.457182, -0.182793)",
        "(-0.280000, 1.451545, -0.176973)",
        "(-0.280000, 1.446437, -0.170770)",
        "(-0.280000, 1.441898, -0.164245)",
        "(-0.280000, 1.437958, -0.157459)",
        "(-0.280000, 1.434651, -0.150662)",
        "(-0.280000, 1.431936, -0.143683)",
        "(-0.280000, 1.431664, -0.136581)",
        "(-0.280000, 1.431911, -0.129653)",
        "(-0.280000, 1.432629, -0.122943)",
        "(-0.280000, 1.433731, -0.116686)",
        "(-0.280000, 1.435203, -0.110657)",
        "(-0.280000, 1.437033, -0.104809)",
        "(-0.280000, 1.439187, -0.099192)",
        "(-0.280000, 1.441627, -0.093841)",
        "(-0.280000, 1.444238, -0.088912)",
        "(-0.280000, 1.447106, -0.084178)",
        "(-0.280000, 1.450221, -0.079644)",
        "(-0.280000, 1.453601, -0.075279)",
        "(-0.280000, 1.457235, -0.071103)",
        "(-0.280000, 1.460925, -0.067315)",
        "(-0.280000, 1.464918, -0.063647)",
        "(-0.280000, 1.469245, -0.060105)",
        "(-0.280000, 1.473926, -0.056712)",
        "(-0.280000, 1.478724, -0.053653)",
        "(-0.280000, 1.483956, -0.050745)",
        "(-0.280000, 1.490227, -0.049296)",
        "(-0.280000, 1.497161, -0.048962)",
        "(-0.280000, 1.504375, -0.049096)",
        "(-0.280000, 1.511285, -0.049830)",
        "(-0.280000, 1.518464, -0.051039)",
        "(-0.280000, 1.525760, -0.052804)",
        "(-0.280000, 1.533029, -0.055170)",
        "(-0.280000, 1.540193, -0.058175)",
        "(-0.280000, 1.546691, -0.061707)",
        "(-0.280000, 1.552942, -0.065794)",
        "(-0.280000, 1.558797, -0.070381)",
        "(-0.280000, 1.564159, -0.075413)",
        "(-0.280000, 1.568966, -0.080803)",
        "(-0.280000, 1.573215, -0.086488)",
        "(-0.280000, 1.576686, -0.092185)",
        "(-0.280000, 1.579678, -0.098069)",
        "(-0.280000, 1.582194, -0.104103)",
        "(-0.280000, 1.584252, -0.110307)",
        "(-0.280000, 1.585838, -0.116639)",
        "(-0.280000, 1.586868, -0.122746)",
        "(-0.280000, 1.587488, -0.129024)",
        "(-0.280000, 1.587657, -0.135466)",
        "(-0.280000, 1.587325, -0.142062)",
        "(-0.280000, 1.586430, -0.148813)",
        "(-0.280000, 1.585025, -0.155307)",
        "(-0.280000, 1.583005, -0.161879)",
        "(-0.280000, 1.580312, -0.168461)",
        "(-0.280000, 1.576906, -0.174947)",
        "(-0.280000, 1.572992, -0.181000)",
        "(-0.280000, 1.568338, -0.186844)",
        "(-0.280000, 1.562941, -0.192350)",
        "(-0.280000, 1.556833, -0.197379)",
        "(-0.280000, 1.550055, -0.201825)",
        "(-0.280000, 1.542691, -0.205566)",
        "(-0.280000, 1.535121, -0.208479)",
        "(-0.280000, 1.527131, -0.210571)",
        "(-0.280000, 1.518779, -0.211772)",
        "(-0.280000, 1.510233, -0.212015)",
        "(-0.280000, 1.501678, -0.211276)",
        "(-0.280000, 1.493497, -0.209688)",
        "(-0.280000, 1.485518, -0.207184)",
        "(-0.280000, 1.477879, -0.203799)",
        "(-0.280000, 1.470660, -0.199567)",
        "(-0.280000, 1.464001, -0.194577)",
        "(-0.280000, 1.458190, -0.189176)",
        "(-0.280000, 1.453043, -0.183226)",
        "(-0.280000, 1.448611, -0.176817)",
        "(-0.280000, 1.444944, -0.170079)",
        "(-0.280000, 1.442107, -0.163321)",
        "(-0.280000, 1.439979, -0.156383)",
        "(-0.280000, 1.438540, -0.149344)",
        "(-0.280000, 1.437755, -0.142256)",
        "(-0.280000, 1.437577, -0.135204)",
        "(-0.280000, 1.437946, -0.128285)",
        "(-0.280000, 1.438783, -0.121761)",
        "(-0.280000, 1.440085, -0.115341)",
        "(-0.280000, 1.441838, -0.109063)",
        "(-0.280000, 1.444049, -0.102897)",
        "(-0.280000, 1.446734, -0.096834)",
        "(-0.280000, 1.449723, -0.091214)",
        "(-0.280000, 1.453191, -0.085680)",
        "(-0.280000, 1.457209, -0.080207)",
        "(-0.280000, 1.461816, -0.074846)",
        "(-0.280000, 1.466684, -0.069990)",
        "(-0.280000, 1.472245, -0.065250)",
        "(-0.280000, 1.478525, -0.060740)",
        "(-0.280000, 1.485511, -0.056596)",
        "(-0.280000, 1.493189, -0.052946)",
        "(-0.280000, 1.501505, -0.049930)",
        "(-0.280000, 1.509822, -0.047791)",
        "(-0.280000, 1.518627, -0.046413)",
        "(-0.280000, 1.527738, -0.045905)",
        "(-0.280000, 1.537006, -0.046330)",
        "(-0.280000, 1.546371, -0.047739)",
        "(-0.280000, 1.555209, -0.050013)",
        "(-0.280000, 1.563877, -0.053209)",
        "(-0.280000, 1.572273, -0.057325)",
        "(-0.280000, 1.580289, -0.062346)",
        "(-0.280000, 1.587842, -0.068266)",
        "(-0.280000, 1.594515, -0.074723)",
        "(-0.280000, 1.600645, -0.082030)",
        "(-0.280000, 1.606079, -0.090118)",
        "(-0.280000, 1.610711, -0.098953)",
        "(-0.280000, 1.614235, -0.107917)",
        "(-0.280000, 1.616844, -0.117463)",
        "(-0.280000, 1.618423, -0.127482)",
        "(-0.280000, 1.618868, -0.137901)",
        "(-0.280000, 1.618083, -0.148539)",
        "(-0.280000, 1.616141, -0.158669)",
        "(-0.280000, 1.612973, -0.168744)",
        "(-0.280000, 1.608568, -0.178548)",
        "(-0.280000, 1.602971, -0.187854)",
        "(-0.280000, 1.596191, -0.196549)",
        "(-0.280000, 1.588315, -0.204437)",
        "(-0.280000, 1.579821, -0.211098)",
        "(-0.280000, 1.570530, -0.216737)",
        "(-0.280000, 1.560619, -0.221229)",
        "(-0.280000, 1.550247, -0.224499)",
        "(-0.280000, 1.539552, -0.226504)",
        "(-0.280000, 1.529118, -0.227210)",
        "(-0.280000, 1.518744, -0.226718)",
        "(-0.280000, 1.508554, -0.225055)",
        "(-0.280000, 1.498706, -0.222275)",
        "(-0.280000, 1.489372, -0.218468)",
        "(-0.280000, 1.480931, -0.213902)",
        "(-0.280000, 1.473115, -0.208542)",
        "(-0.280000, 1.465993, -0.202483)",
        "(-0.280000, 1.459590, -0.195787)",
        "(-0.280000, 1.453979, -0.188581)",
        "(-0.280000, 1.449363, -0.181276)",
        "(-0.280000, 1.445516, -0.173680)",
        "(-0.280000, 1.442434, -0.165863)",
        "(-0.280000, 1.440121, -0.157924)",
        "(-0.280000, 1.438559, -0.149932)",
        "(-0.280000, 1.437746, -0.142249)",
        "(-0.280000, 1.437589, -0.134579)",
        "(-0.280000, 1.438074, -0.126982)",
        "(-0.280000, 1.439187, -0.119498)",
        "(-0.280000, 1.440905, -0.112185)",
        "(-0.280000, 1.443083, -0.105419)",
        "(-0.280000, 1.445798, -0.098814)",
        "(-0.280000, 1.449031, -0.092432)",
        "(-0.280000, 1.452754, -0.086331)",
        "(-0.280000, 1.456983, -0.080494)",
        "(-0.280000, 1.461445, -0.075247)",
        "(-0.280000, 1.466337, -0.070313)",
        "(-0.280000, 1.471712, -0.065672)",
        "(-0.280000, 1.477533, -0.061399)",
        "(-0.280000, 1.483786, -0.057541)",
        "(-0.280000, 1.490119, -0.054300)",
        "(-0.280000, 1.496900, -0.051487)",
        "(-0.280000, 1.504097, -0.049173)",
        "(-0.280000, 1.511730, -0.047416)",
        "(-0.280000, 1.519738, -0.046302)",
        "(-0.280000, 1.527561, -0.045906)",
        "(-0.280000, 1.535634, -0.046207)",
        "(-0.280000, 1.543891, -0.047268)",
        "(-0.280000, 1.552234, -0.049141)",
        "(-0.280000, 1.560556, -0.051866)",
        "(-0.280000, 1.568345, -0.055265)",
        "(-0.280000, 1.575973, -0.059498)",
        "(-0.280000, 1.583334, -0.064579)",
        "(-0.280000, 1.590309, -0.070500)",
        "(-0.280000, 1.596756, -0.077216)",
        "(-0.280000, 1.602293, -0.084291)",
        "(-0.280000, 1.607224, -0.092093)",
        "(-0.280000, 1.611421, -0.100552)",
        "(-0.280000, 1.614761, -0.109548)",
        "(-0.280000, 1.617164, -0.119010)",
        "(-0.280000, 1.618504, -0.128331)",
        "(-0.280000, 1.618868, -0.137934)",
        "(-0.280000, 1.618183, -0.147767)",
        "(-0.280000, 1.616379, -0.157700)",
        "(-0.280000, 1.613403, -0.167562)",
        "(-0.280000, 1.609429, -0.176708)",
        "(-0.280000, 1.604281, -0.185500)",
        "(-0.280000, 1.597982, -0.193707)",
        "(-0.280000, 1.590589, -0.201132)",
        "(-0.280000, 1.582252, -0.207549)",
        "(-0.280000, 1.573527, -0.212568)",
        "(-0.280000, 1.564257, -0.216403)",
        "(-0.280000, 1.554564, -0.219001)",
        "(-0.280000, 1.544700, -0.220297)",
        "(-0.280000, 1.535315, -0.220262)",
        "(-0.280000, 1.526159, -0.219066)",
        "(-0.280000, 1.517398, -0.216788)",
        "(-0.280000, 1.509188, -0.213538)",
        "(-0.280000, 1.501621, -0.209426)",
        "(-0.280000, 1.494788, -0.204590)",
        "(-0.280000, 1.489015, -0.199348)",
        "(-0.280000, 1.483978, -0.193677)",
        "(-0.280000, 1.479703, -0.187717)",
        "(-0.280000, 1.476174, -0.181591)",
        "(-0.280000, 1.473338, -0.175365)",
        "(-0.280000, 1.471284, -0.169360)",
        "(-0.280000, 1.469766, -0.163414)",
        "(-0.280000, 1.468725, -0.157529)",
        "(-0.280000, 1.468117, -0.151757)",
        "(-0.280000, 1.467891, -0.146118)",
        "(-0.280000, 1.468020, -0.140819)",
        "(-0.280000, 1.468414, -0.135602)",
        "(-0.280000, 1.469050, -0.130486)",
        "(-0.280000, 1.469918, -0.125429)",
        "(-0.280000, 1.471005, -0.120444)",
        "(-0.280000, 1.472230, -0.115727)",
        "(-0.280000, 1.473644, -0.111043)",
        "(-0.280000, 1.475261, -0.106370)",
        "(-0.280000, 1.477100, -0.101703)",
        "(-0.280000, 1.479185, -0.097048)",
        "(-0.280000, 1.481406, -0.092544)",
        "(-0.280000, 1.483936, -0.088015)",
        "(-0.280000, 1.486802, -0.083502)",
        "(-0.280000, 1.490055, -0.079010)",
        "(-0.280000, 1.493737, -0.074584)",
        "(-0.280000, 1.497610, -0.070406)",
        "(-0.280000, 1.501962, -0.066351)",
        "(-0.280000, 1.506800, -0.062498)",
        "(-0.280000, 1.512117, -0.058926)",
        "(-0.280000, 1.517966, -0.055682)",
        "(-0.280000, 1.523991, -0.052875)",
        "(-0.280000, 1.530491, -0.050520)",
        "(-0.280000, 1.537463, -0.048683)",
        "(-0.280000, 1.544881, -0.047447)",
        "(-0.280000, 1.552690, -0.046894)",
        "(-0.280000, 1.560493, -0.046957)",
        "(-0.280000, 1.568217, -0.048672)",
        "(-0.280000, 1.575382, -0.052300)",
        "(-0.280000, 1.582404, -0.056634)",
        "(-0.280000, 1.589162, -0.061659)",
        "(-0.280000, 1.595253, -0.067057)",
        "(-0.280000, 1.600947, -0.073039)",
        "(-0.280000, 1.606189, -0.079595)",
        "(-0.280000, 1.610886, -0.086654)",
        "(-0.280000, 1.614980, -0.094169)",
        "(-0.280000, 1.618287, -0.101745)",
        "(-0.280000, 1.620979, -0.109726)",
        "(-0.280000, 1.622993, -0.118058)",
        "(-0.280000, 1.624289, -0.126811)",
        "(-0.280000, 1.624780, -0.135987)",
        "(-0.280000, 1.624419, -0.144921)",
        "(-0.280000, 1.623129, -0.154350)",
        "(-0.280000, 1.620699, -0.164342)",
        "(-0.280000, 1.616855, -0.174875)",
        "(-0.280000, 1.611323, -0.185732)",
        "(-0.280000, 1.604504, -0.195761)",
        "(-0.280000, 1.595889, -0.205442)",
        "(-0.280000, 1.585548, -0.214260)",
        "(-0.280000, 1.573808, -0.221680)",
        "(-0.280000, 1.561078, -0.227357)",
        "(-0.280000, 1.548129, -0.231044)",
        "(-0.280000, 1.534821, -0.232893)",
        "(-0.280000, 1.521605, -0.232891)",
        "(-0.280000, 1.508756, -0.231136)",
        "(-0.280000, 1.496606, -0.227796)",
        "(-0.280000, 1.485645, -0.223224)",
        "(-0.280000, 1.475678, -0.217570)",
        "(-0.280000, 1.466742, -0.211016)",
        "(-0.280000, 1.458872, -0.203747)",
        "(-0.280000, 1.452122, -0.195992)",
        "(-0.280000, 1.446578, -0.188113)",
        "(-0.280000, 1.442006, -0.180037)",
        "(-0.280000, 1.438342, -0.171845)",
        "(-0.280000, 1.436087, -0.163407)",
        "(-0.280000, 1.435314, -0.155214)",
        "(-0.280000, 1.435127, -0.147317)",
        "(-0.280000, 1.435449, -0.139653)",
        "(-0.280000, 1.436225, -0.132227)",
        "(-0.280000, 1.437411, -0.125039)",
        "(-0.280000, 1.438994, -0.118025)",
        "(-0.280000, 1.440887, -0.111470)",
        "(-0.280000, 1.443150, -0.105046)",
        "(-0.280000, 1.445839, -0.098704)",
        "(-0.280000, 1.448990, -0.092507)",
        "(-0.280000, 1.452632, -0.086515)",
        "(-0.280000, 1.456566, -0.081027)",
        "(-0.280000, 1.461014, -0.075719)",
        "(-0.280000, 1.465986, -0.070643)",
        "(-0.280000, 1.471543, -0.065807)",
        "(-0.280000, 1.477673, -0.061305)",
        "(-0.280000, 1.483961, -0.057443)",
        "(-0.280000, 1.490829, -0.053975)",
        "(-0.280000, 1.498262, -0.050998)",
        "(-0.280000, 1.506161, -0.048629)",
        "(-0.280000, 1.514449, -0.046956)",
        "(-0.280000, 1.522582, -0.046079)",
        "(-0.280000, 1.530976, -0.045945)",
        "(-0.280000, 1.539419, -0.046598)",
        "(-0.280000, 1.547796, -0.048042)",
        "(-0.280000, 1.555990, -0.050261)",
        "(-0.280000, 1.563552, -0.053071)",
        "(-0.280000, 1.570865, -0.056558)",
        "(-0.280000, 1.577769, -0.060641)",
        "(-0.280000, 1.584165, -0.065223)",
        "(-0.280000, 1.590086, -0.070292)",
        "(-0.280000, 1.595290, -0.075564)",
        "(-0.280000, 1.600042, -0.081237)",
        "(-0.280000, 1.604355, -0.087342)",
        "(-0.280000, 1.608182, -0.093839)",
        "(-0.280000, 1.611495, -0.100725)",
        "(-0.280000, 1.614147, -0.107656)",
        "(-0.280000, 1.616290, -0.115053)",
        "(-0.280000, 1.617848, -0.122929)",
        "(-0.280000, 1.618729, -0.131360)",
        "(-0.280000, 1.618798, -0.140383)",
        "(-0.280000, 1.617984, -0.149264)",
        "(-0.280000, 1.616155, -0.158612)",
        "(-0.280000, 1.613108, -0.168387)",
        "(-0.280000, 1.608677, -0.178339)",
        "(-0.280000, 1.602785, -0.188124)",
        "(-0.280000, 1.595830, -0.196956)",
        "(-0.280000, 1.587562, -0.205096)",
        "(-0.280000, 1.578138, -0.212235)",
        "(-0.280000, 1.567739, -0.218149)",
        "(-0.280000, 1.556613, -0.222655)",
        "(-0.280000, 1.545429, -0.225567)",
        "(-0.280000, 1.533958, -0.227033)",
        "(-0.280000, 1.522501, -0.227034)",
        "(-0.280000, 1.511364, -0.225633)",
        "(-0.280000, 1.500671, -0.222927)",
        "(-0.280000, 1.490884, -0.219168)",
        "(-0.280000, 1.481740, -0.214391)",
        "(-0.280000, 1.473341, -0.208715)",
        "(-0.280000, 1.465812, -0.202312)",
        "(-0.280000, 1.459179, -0.195321)",
        "(-0.280000, 1.453568, -0.188107)",
        "(-0.280000, 1.448696, -0.180519)",
        "(-0.280000, 1.444547, -0.172662)",
        "(-0.280000, 1.441078, -0.164578)",
        "(-0.280000, 1.438272, -0.156340)",
        "(-0.280000, 1.436144, -0.148303)",
        "(-0.280000, 1.434579, -0.140139)",
        "(-0.280000, 1.433577, -0.131831)",
        "(-0.280000, 1.433154, -0.123452)",
        "(-0.280000, 1.433980, -0.115538)",
        "(-0.280000, 1.436025, -0.107869)",
        "(-0.280000, 1.438676, -0.100432)",
        "(-0.280000, 1.441886, -0.093321)",
        "(-0.280000, 1.445647, -0.086509)",
        "(-0.280000, 1.449920, -0.080058)",
        "(-0.280000, 1.454461, -0.074247)",
        "(-0.280000, 1.459497, -0.068733)",
        "(-0.280000, 1.465030, -0.063550)",
        "(-0.280000, 1.471074, -0.058728)",
        "(-0.280000, 1.477684, -0.054282)",
        "(-0.280000, 1.484410, -0.050512)",
        "(-0.280000, 1.491725, -0.047164)",
        "(-0.280000, 1.499709, -0.044306)",
        "(-0.280000, 1.508331, -0.042071)",
        "(-0.280000, 1.517540, -0.040593)",
        "(-0.280000, 1.526643, -0.040013)",
        "(-0.280000, 1.536257, -0.040335)",
        "(-0.280000, 1.546234, -0.041695)",
        "(-0.280000, 1.556417, -0.044208)",
        "(-0.280000, 1.566517, -0.047918)",
        "(-0.280000, 1.575807, -0.052539)",
        "(-0.280000, 1.584739, -0.058267)",
        "(-0.280000, 1.593152, -0.065090)",
        "(-0.280000, 1.600805, -0.072876)",
        "(-0.280000, 1.607534, -0.081483)",
        "(-0.280000, 1.613041, -0.090412)",
        "(-0.280000, 1.617601, -0.100018)",
        "(-0.280000, 1.621102, -0.110157)",
        "(-0.280000, 1.623475, -0.120727)",
        "(-0.280000, 1.624654, -0.131582)",
        "(-0.280000, 1.624624, -0.142081)",
        "(-0.280000, 1.623427, -0.152677)",
        "(-0.280000, 1.621026, -0.163227)",
        "(-0.280000, 1.617386, -0.173621)",
        "(-0.280000, 1.612450, -0.183775)",
        "(-0.280000, 1.606505, -0.193088)",
        "(-0.280000, 1.598320, -0.201038)",
        "(-0.280000, 1.588464, -0.207346)",
        "(-0.280000, 1.577878, -0.212406)",
        "(-0.280000, 1.566743, -0.216090)",
        "(-0.280000, 1.555684, -0.218137)",
        "(-0.280000, 1.544542, -0.218746)"
    ],
    "leftHandPositions": [
        "(-0.151784, 1.569731, 0.118359)",
        "(-0.280000, 1.527806, 0.073630)",
        "(-0.280000, 1.527361, 0.075832)",
        "(-0.280000, 1.526962, 0.077978)",
        "(-0.280000, 1.526658, 0.080044)",
        "(-0.280000, 1.526526, 0.082023)",
        "(-0.280000, 1.526594, 0.083890)",
        "(-0.280000, 1.526878, 0.085624)",
        "(-0.280000, 1.527265, 0.087222)",
        "(-0.280000, 1.527914, 0.088665)",
        "(-0.280000, 1.528868, 0.089942)",
        "(-0.280000, 1.530145, 0.091064)",
        "(-0.280000, 1.531678, 0.092034)",
        "(-0.280000, 1.533192, 0.092838)",
        "(-0.280000, 1.534861, 0.093493)",
        "(-0.280000, 1.536533, 0.093983)",
        "(-0.280000, 1.538086, 0.094288)",
        "(-0.280000, 1.539522, 0.094398)",
        "(-0.280000, 1.540832, 0.094304)",
        "(-0.280000, 1.542045, 0.094009)",
        "(-0.280000, 1.543180, 0.093514)",
        "(-0.280000, 1.544233, 0.092824)",
        "(-0.280000, 1.545214, 0.091954)",
        "(-0.280000, 1.546194, 0.090925)",
        "(-0.280000, 1.547153, 0.089751)",
        "(-0.280000, 1.548150, 0.088468)",
        "(-0.280000, 1.549192, 0.087103)",
        "(-0.280000, 1.550346, 0.085690)",
        "(-0.280000, 1.551536, 0.084236)",
        "(-0.280000, 1.552787, 0.082781)",
        "(-0.280000, 1.554118, 0.081345)",
        "(-0.280000, 1.555496, 0.079952)",
        "(-0.280000, 1.556915, 0.078631)",
        "(-0.280000, 1.558362, 0.077394)",
        "(-0.280000, 1.559818, 0.076263)",
        "(-0.280000, 1.561234, 0.075247)",
        "(-0.280000, 1.562635, 0.074367)",
        "(-0.280000, 1.564015, 0.073641)",
        "(-0.280000, 1.565322, 0.073066)",
        "(-0.280000, 1.566576, 0.072652)",
        "(-0.280000, 1.567761, 0.072398)",
        "(-0.280000, 1.568844, 0.072290)",
        "(-0.280000, 1.569849, 0.072325)",
        "(-0.280000, 1.570771, 0.072487)",
        "(-0.280000, 1.571609, 0.072749)",
        "(-0.280000, 1.572411, 0.073101)",
        "(-0.280000, 1.573187, 0.073504)",
        "(-0.280000, 1.573944, 0.073925)",
        "(-0.280000, 1.574690, 0.074406)",
        "(-0.280000, 1.575398, 0.074976)",
        "(-0.280000, 1.576038, 0.075655)",
        "(-0.280000, 1.576591, 0.076454)",
        "(-0.280000, 1.577057, 0.077394)",
        "(-0.280000, 1.577401, 0.078460)",
        "(-0.280000, 1.577606, 0.079639)",
        "(-0.280000, 1.577710, 0.080957)",
        "(-0.280000, 1.577679, 0.082378)",
        "(-0.280000, 1.577507, 0.083876)",
        "(-0.280000, 1.577219, 0.085457)",
        "(-0.280000, 1.576829, 0.087104)",
        "(-0.280000, 1.576348, 0.088791)",
        "(-0.280000, 1.575820, 0.090535)",
        "(-0.280000, 1.575237, 0.092293)",
        "(-0.280000, 1.574603, 0.094033)",
        "(-0.280000, 1.573979, 0.095781)",
        "(-0.280000, 1.573368, 0.097503)",
        "(-0.280000, 1.572782, 0.099172)",
        "(-0.280000, 1.572238, 0.100786)",
        "(-0.280000, 1.571735, 0.102309)",
        "(-0.280000, 1.571299, 0.103730)",
        "(-0.280000, 1.570961, 0.105062)",
        "(-0.280000, 1.570725, 0.106280)",
        "(-0.280000, 1.570579, 0.107353)",
        "(-0.280000, 1.570540, 0.108286)",
        "(-0.280000, 1.570611, 0.109062)",
        "(-0.280000, 1.570808, 0.109685)",
        "(-0.280000, 1.571115, 0.110133)",
        "(-0.280000, 1.571552, 0.110421)",
        "(-0.280000, 1.572115, 0.110541)",
        "(-0.280000, 1.572795, 0.110490)",
        "(-0.280000, 1.573601, 0.110277)",
        "(-0.280000, 1.574514, 0.109894)",
        "(-0.280000, 1.575511, 0.109334)",
        "(-0.280000, 1.576629, 0.108636)",
        "(-0.280000, 1.577840, 0.107797)",
        "(-0.280000, 1.579128, 0.106822)",
        "(-0.280000, 1.580515, 0.105745)",
        "(-0.280000, 1.581977, 0.104568)",
        "(-0.280000, 1.583497, 0.103307)",
        "(-0.280000, 1.585097, 0.101990)",
        "(-0.280000, 1.586747, 0.100621)",
        "(-0.280000, 1.588435, 0.099218)",
        "(-0.280000, 1.590184, 0.097809)",
        "(-0.280000, 1.591960, 0.096387)",
        "(-0.280000, 1.593744, 0.094960)",
        "(-0.280000, 1.595560, 0.093544)",
        "(-0.280000, 1.597393, 0.092144)",
        "(-0.280000, 1.599210, 0.090726)",
        "(-0.280000, 1.601079, 0.089285)",
        "(-0.280000, 1.602995, 0.087777)",
        "(-0.280000, 1.604972, 0.086187)",
        "(-0.280000, 1.606987, 0.084483)",
        "(-0.280000, 1.609091, 0.082697)",
        "(-0.280000, 1.611267, 0.080832)",
        "(-0.280000, 1.613458, 0.078862)",
        "(-0.280000, 1.614552, 0.077908)",
        "(-0.280000, 1.614565, 0.077922)",
        "(-0.280000, 1.614560, 0.077917)",
        "(-0.280000, 1.614582, 0.077941)",
        "(-0.280000, 1.614614, 0.077977)",
        "(-0.280000, 1.614651, 0.078016)",
        "(-0.280000, 1.614745, 0.078120)",
        "(-0.280000, 1.614860, 0.078247)",
        "(-0.280000, 1.614979, 0.078378)",
        "(-0.280000, 1.615187, 0.078608)",
        "(-0.280000, 1.615446, 0.078898)",
        "(-0.280000, 1.615728, 0.079215)",
        "(-0.280000, 1.616067, 0.079599)",
        "(-0.280000, 1.616414, 0.079996)",
        "(-0.280000, 1.616763, 0.080398)",
        "(-0.280000, 1.617136, 0.080833)",
        "(-0.280000, 1.617507, 0.081269)",
        "(-0.280000, 1.617869, 0.081699)",
        "(-0.280000, 1.618255, 0.082162)",
        "(-0.280000, 1.618667, 0.082663)",
        "(-0.280000, 1.619126, 0.083226)",
        "(-0.280000, 1.619643, 0.083870)",
        "(-0.280000, 1.620296, 0.084696)",
        "(-0.280000, 1.621017, 0.085628)",
        "(-0.280000, 1.621901, 0.086796)",
        "(-0.280000, 1.622996, 0.088286)",
        "(-0.280000, 1.624298, 0.090127)",
        "(-0.280000, 1.625793, 0.092336)",
        "(-0.280000, 1.627332, 0.094732)",
        "(-0.280000, 1.629042, 0.097555)",
        "(-0.280000, 1.630877, 0.100801)",
        "(-0.280000, 1.632800, 0.104490)",
        "(-0.280000, 1.634604, 0.108273)",
        "(-0.280000, 1.635044, 0.112930)",
        "(-0.280000, 1.633969, 0.118359)",
        "(-0.280000, 1.632790, 0.123820)",
        "(-0.280000, 1.631500, 0.129260)",
        "(-0.280000, 1.630095, 0.134748)",
        "(-0.280000, 1.628511, 0.139979)",
        "(-0.280000, 1.626802, 0.145255)",
        "(-0.280000, 1.624917, 0.150657)",
        "(-0.280000, 1.622790, 0.156193)",
        "(-0.280000, 1.620344, 0.161890)",
        "(-0.280000, 1.617554, 0.167326)",
        "(-0.280000, 1.614362, 0.172957)",
        "(-0.280000, 1.610699, 0.178749)",
        "(-0.280000, 1.606493, 0.184669)",
        "(-0.280000, 1.601650, 0.190645)",
        "(-0.280000, 1.596440, 0.195995)",
        "(-0.280000, 1.590609, 0.201204)",
        "(-0.280000, 1.584144, 0.206106)",
        "(-0.280000, 1.577124, 0.210509)",
        "(-0.280000, 1.569656, 0.214266)",
        "(-0.280000, 1.562223, 0.217060)",
        "(-0.280000, 1.554535, 0.219166)",
        "(-0.280000, 1.546746, 0.220524)",
        "(-0.280000, 1.538995, 0.221117)",
        "(-0.280000, 1.531406, 0.220979)",
        "(-0.280000, 1.524323, 0.220190)",
        "(-0.280000, 1.517406, 0.218833)",
        "(-0.280000, 1.510726, 0.216950)",
        "(-0.280000, 1.504363, 0.214603)",
        "(-0.280000, 1.498332, 0.211849)",
        "(-0.280000, 1.492796, 0.208849)",
        "(-0.280000, 1.487552, 0.205550)",
        "(-0.280000, 1.482555, 0.201944)",
        "(-0.280000, 1.477818, 0.198047)",
        "(-0.280000, 1.473372, 0.193897)",
        "(-0.280000, 1.469284, 0.189639)",
        "(-0.280000, 1.465469, 0.185160)",
        "(-0.280000, 1.461927, 0.180439)",
        "(-0.280000, 1.458687, 0.175481)",
        "(-0.280000, 1.455758, 0.170264)",
        "(-0.280000, 1.453203, 0.165002)",
        "(-0.280000, 1.451014, 0.159526)",
        "(-0.280000, 1.449217, 0.153810)",
        "(-0.280000, 1.447863, 0.147883)",
        "(-0.280000, 1.446996, 0.141805)",
        "(-0.280000, 1.446588, 0.135821)",
        "(-0.280000, 1.446699, 0.129761)",
        "(-0.280000, 1.447354, 0.123693)",
        "(-0.280000, 1.448568, 0.117648)",
        "(-0.280000, 1.450338, 0.111721)",
        "(-0.280000, 1.452505, 0.106206)",
        "(-0.280000, 1.455177, 0.100896)",
        "(-0.280000, 1.458303, 0.095879)",
        "(-0.280000, 1.461824, 0.091220)",
        "(-0.280000, 1.465716, 0.086917)",
        "(-0.280000, 1.469756, 0.083131)",
        "(-0.280000, 1.474046, 0.079711)",
        "(-0.280000, 1.478577, 0.076619)",
        "(-0.280000, 1.483318, 0.073832)",
        "(-0.280000, 1.488261, 0.071323)",
        "(-0.280000, 1.493202, 0.069218)",
        "(-0.280000, 1.498413, 0.067439)",
        "(-0.280000, 1.503913, 0.066038)",
        "(-0.280000, 1.509664, 0.065078)",
        "(-0.280000, 1.515691, 0.064605)",
        "(-0.280000, 1.521589, 0.064698)",
        "(-0.280000, 1.527626, 0.065326)",
        "(-0.280000, 1.533779, 0.066524)",
        "(-0.280000, 1.539935, 0.068308)",
        "(-0.280000, 1.545995, 0.070672)",
        "(-0.280000, 1.551624, 0.073535)",
        "(-0.280000, 1.557031, 0.076905)",
        "(-0.280000, 1.562116, 0.080722)",
        "(-0.280000, 1.566829, 0.084942)",
        "(-0.280000, 1.571111, 0.089488)",
        "(-0.280000, 1.574738, 0.094133)",
        "(-0.280000, 1.577930, 0.098948)",
        "(-0.280000, 1.580692, 0.103864)",
        "(-0.280000, 1.583026, 0.108799)",
        "(-0.280000, 1.584876, 0.113603)",
        "(-0.280000, 1.586410, 0.118369)",
        "(-0.280000, 1.587664, 0.123066)",
        "(-0.280000, 1.588686, 0.127716)",
        "(-0.280000, 1.589509, 0.132314)",
        "(-0.280000, 1.590165, 0.136863)",
        "(-0.280000, 1.590629, 0.141197)",
        "(-0.280000, 1.590996, 0.145537)",
        "(-0.280000, 1.591272, 0.149911)",
        "(-0.280000, 1.591456, 0.154351)",
        "(-0.280000, 1.591531, 0.158950)",
        "(-0.280000, 1.591492, 0.163470)",
        "(-0.280000, 1.591297, 0.168223)",
        "(-0.280000, 1.590882, 0.173263)",
        "(-0.280000, 1.590157, 0.178623)",
        "(-0.280000, 1.588991, 0.184374)",
        "(-0.280000, 1.587445, 0.190174)",
        "(-0.280000, 1.585135, 0.196498)",
        "(-0.280000, 1.581815, 0.203285)",
        "(-0.280000, 1.577270, 0.210377)",
        "(-0.280000, 1.571366, 0.217476)",
        "(-0.280000, 1.564619, 0.223935)",
        "(-0.280000, 1.556608, 0.229857)",
        "(-0.280000, 1.547582, 0.234901)",
        "(-0.280000, 1.537777, 0.238851)",
        "(-0.280000, 1.527416, 0.241597)",
        "(-0.280000, 1.517059, 0.243112)",
        "(-0.280000, 1.506606, 0.243420)",
        "(-0.280000, 1.496224, 0.242569)",
        "(-0.280000, 1.486118, 0.240639)",
        "(-0.280000, 1.476428, 0.237727)",
        "(-0.280000, 1.467410, 0.234042)",
        "(-0.280000, 1.458940, 0.229521)",
        "(-0.280000, 1.451105, 0.224233)",
        "(-0.280000, 1.444006, 0.218281)",
        "(-0.280000, 1.437675, 0.211736)",
        "(-0.280000, 1.432285, 0.204926)",
        "(-0.280000, 1.427722, 0.197725)",
        "(-0.280000, 1.423980, 0.190161)",
        "(-0.280000, 1.421104, 0.182377)",
        "(-0.280000, 1.419105, 0.174509)",
        "(-0.280000, 1.417981, 0.166857)",
        "(-0.280000, 1.417656, 0.159233)",
        "(-0.280000, 1.418103, 0.151724)",
        "(-0.280000, 1.419297, 0.144350)",
        "(-0.280000, 1.421199, 0.137200)",
        "(-0.280000, 1.423694, 0.130606)",
        "(-0.280000, 1.426791, 0.124277)",
        "(-0.280000, 1.430444, 0.118262)",
        "(-0.280000, 1.434588, 0.112630)",
        "(-0.280000, 1.439200, 0.107371)",
        "(-0.280000, 1.444050, 0.102788)",
        "(-0.280000, 1.449218, 0.098605)",
        "(-0.280000, 1.454694, 0.094802)",
        "(-0.280000, 1.460412, 0.091409)",
        "(-0.280000, 1.466311, 0.088429)",
        "(-0.280000, 1.472154, 0.086028)",
        "(-0.280000, 1.478135, 0.083961)",
        "(-0.280000, 1.484221, 0.082224)",
        "(-0.280000, 1.490386, 0.080805)",
        "(-0.280000, 1.496648, 0.079690)",
        "(-0.280000, 1.502659, 0.078983)",
        "(-0.280000, 1.508713, 0.078520)",
        "(-0.280000, 1.514835, 0.078300)",
        "(-0.280000, 1.520982, 0.078326)",
        "(-0.280000, 1.527105, 0.078595)",
        "(-0.280000, 1.532974, 0.079087)",
        "(-0.280000, 1.538876, 0.079778)",
        "(-0.280000, 1.544787, 0.080669)",
        "(-0.280000, 1.550734, 0.081774)",
        "(-0.280000, 1.556702, 0.083099)",
        "(-0.280000, 1.562448, 0.084550)",
        "(-0.280000, 1.568291, 0.086251)",
        "(-0.280000, 1.574198, 0.088231)",
        "(-0.280000, 1.580136, 0.090519)",
        "(-0.280000, 1.586122, 0.093173)",
        "(-0.280000, 1.591928, 0.096045)",
        "(-0.280000, 1.597705, 0.099342)",
        "(-0.280000, 1.603435, 0.103137)",
        "(-0.280000, 1.609025, 0.107460)",
        "(-0.280000, 1.614378, 0.112348)",
        "(-0.280000, 1.619298, 0.117549)",
        "(-0.280000, 1.623844, 0.123361)",
        "(-0.280000, 1.627917, 0.129794)",
        "(-0.280000, 1.631407, 0.136835)",
        "(-0.280000, 1.634224, 0.144492)",
        "(-0.280000, 1.636232, 0.152210)",
        "(-0.280000, 1.637421, 0.160347)",
        "(-0.280000, 1.637717, 0.168855)",
        "(-0.280000, 1.637053, 0.177558)",
        "(-0.280000, 1.635399, 0.186297)",
        "(-0.280000, 1.632888, 0.194557)",
        "(-0.280000, 1.629427, 0.202661)",
        "(-0.280000, 1.625063, 0.210430)",
        "(-0.280000, 1.619822, 0.217779)",
        "(-0.280000, 1.613775, 0.224583)",
        "(-0.280000, 1.607313, 0.230414)",
        "(-0.280000, 1.600178, 0.235646)",
        "(-0.280000, 1.592443, 0.240202)",
        "(-0.280000, 1.584119, 0.244061)",
        "(-0.280000, 1.575223, 0.247164)",
        "(-0.280000, 1.566386, 0.249208)",
        "(-0.280000, 1.557161, 0.250456)",
        "(-0.280000, 1.547693, 0.250817)",
        "(-0.280000, 1.537948, 0.250266)",
        "(-0.280000, 1.528291, 0.248738)",
        "(-0.280000, 1.519327, 0.246289)",
        "(-0.280000, 1.510694, 0.243016)",
        "(-0.280000, 1.502566, 0.239004)",
        "(-0.280000, 1.495076, 0.234382)",
        "(-0.280000, 1.488256, 0.229258)",
        "(-0.280000, 1.482346, 0.223911)",
        "(-0.280000, 1.477028, 0.218301)",
        "(-0.280000, 1.472243, 0.212467)",
        "(-0.280000, 1.467984, 0.206497)",
        "(-0.280000, 1.464212, 0.200446)",
        "(-0.280000, 1.460978, 0.194521)",
        "(-0.280000, 1.458074, 0.188520)",
        "(-0.280000, 1.455479, 0.182454)",
        "(-0.280000, 1.453153, 0.176260)",
        "(-0.280000, 1.451097, 0.169923)",
        "(-0.280000, 1.449349, 0.163707)",
        "(-0.280000, 1.447850, 0.157271)",
        "(-0.280000, 1.446645, 0.150610)",
        "(-0.280000, 1.445783, 0.143733)",
        "(-0.280000, 1.445318, 0.136603)",
        "(-0.280000, 1.445226, 0.129532)",
        "(-0.280000, 1.445634, 0.122252)",
        "(-0.280000, 1.446634, 0.114743)",
        "(-0.280000, 1.448318, 0.107079)",
        "(-0.280000, 1.450758, 0.099350)",
        "(-0.280000, 1.453727, 0.091859)",
        "(-0.280000, 1.457464, 0.084318)",
        "(-0.280000, 1.462014, 0.076775)",
        "(-0.280000, 1.467421, 0.069317)",
        "(-0.280000, 1.473772, 0.061992)",
        "(-0.280000, 1.480648, 0.055150)",
        "(-0.280000, 1.488475, 0.048659)",
        "(-0.280000, 1.497720, 0.044155)",
        "(-0.280000, 1.507880, 0.041849)",
        "(-0.280000, 1.518306, 0.040452)",
        "(-0.280000, 1.528479, 0.040000)",
        "(-0.280000, 1.538762, 0.040448)",
        "(-0.280000, 1.549002, 0.041808)",
        "(-0.280000, 1.559122, 0.044082)",
        "(-0.280000, 1.569000, 0.047246)",
        "(-0.280000, 1.578149, 0.051083)",
        "(-0.280000, 1.586934, 0.055683)",
        "(-0.280000, 1.595231, 0.060967)",
        "(-0.280000, 1.602936, 0.066836)",
        "(-0.280000, 1.610056, 0.073254)",
        "(-0.280000, 1.616334, 0.079903)",
        "(-0.280000, 1.621990, 0.086915)",
        "(-0.280000, 1.627034, 0.094258)",
        "(-0.280000, 1.631436, 0.101840)",
        "(-0.280000, 1.635206, 0.109621)",
        "(-0.280000, 1.638266, 0.117313)",
        "(-0.280000, 1.640764, 0.125173)",
        "(-0.280000, 1.642699, 0.133189)",
        "(-0.280000, 1.644067, 0.141360)",
        "(-0.280000, 1.644858, 0.149743)",
        "(-0.280000, 1.645047, 0.157862)",
        "(-0.280000, 1.644658, 0.166106)",
        "(-0.280000, 1.643661, 0.174466)",
        "(-0.280000, 1.642020, 0.182918)",
        "(-0.280000, 1.639700, 0.191412)",
        "(-0.280000, 1.636830, 0.199495)",
        "(-0.280000, 1.633242, 0.207615)",
        "(-0.280000, 1.628907, 0.215674)",
        "(-0.280000, 1.623739, 0.223673)",
        "(-0.280000, 1.617640, 0.231573)",
        "(-0.280000, 1.609996, 0.237775)",
        "(-0.280000, 1.600428, 0.242530)",
        "(-0.280000, 1.590064, 0.246775)",
        "(-0.280000, 1.578786, 0.250397)",
        "(-0.280000, 1.566582, 0.253131)",
        "(-0.280000, 1.554557, 0.254418)",
        "(-0.280000, 1.542057, 0.254463)",
        "(-0.280000, 1.529372, 0.253035)",
        "(-0.280000, 1.516991, 0.250023)",
        "(-0.280000, 1.505342, 0.245460)",
        "(-0.280000, 1.495057, 0.239591)",
        "(-0.280000, 1.485936, 0.232529)",
        "(-0.280000, 1.478202, 0.224517)",
        "(-0.280000, 1.472004, 0.215867)",
        "(-0.280000, 1.467377, 0.206850)",
        "(-0.280000, 1.464393, 0.197918)",
        "(-0.280000, 1.462788, 0.189145)",
        "(-0.280000, 1.462448, 0.180698)",
        "(-0.280000, 1.463228, 0.172775)",
        "(-0.280000, 1.464949, 0.165522)",
        "(-0.280000, 1.467444, 0.159111)",
        "(-0.280000, 1.470499, 0.153408)",
        "(-0.280000, 1.473949, 0.148423)",
        "(-0.280000, 1.477673, 0.144104)",
        "(-0.280000, 1.481537, 0.140424)",
        "(-0.280000, 1.485366, 0.137459)",
        "(-0.280000, 1.489135, 0.134969)",
        "(-0.280000, 1.492770, 0.132883)",
        "(-0.280000, 1.496212, 0.131127)",
        "(-0.280000, 1.499456, 0.129603)",
        "(-0.280000, 1.502415, 0.128299)",
        "(-0.280000, 1.505168, 0.127051)",
        "(-0.280000, 1.507776, 0.125775)",
        "(-0.280000, 1.510280, 0.124421)",
        "(-0.280000, 1.512728, 0.122956)",
        "(-0.280000, 1.515081, 0.121393)",
        "(-0.280000, 1.517507, 0.119669)",
        "(-0.280000, 1.520074, 0.117793)",
        "(-0.280000, 1.522817, 0.115800)",
        "(-0.280000, 1.525781, 0.113714)",
        "(-0.280000, 1.528877, 0.111585)",
        "(-0.280000, 1.532236, 0.109451)",
        "(-0.280000, 1.535888, 0.107354)",
        "(-0.280000, 1.539805, 0.105353)",
        "(-0.280000, 1.543956, 0.103501)",
        "(-0.280000, 1.548260, 0.101803)",
        "(-0.280000, 1.552768, 0.100330)",
        "(-0.280000, 1.557429, 0.099122)",
        "(-0.280000, 1.562219, 0.098198)",
        "(-0.280000, 1.567092, 0.097589)",
        "(-0.280000, 1.571910, 0.097256)",
        "(-0.280000, 1.576773, 0.097278)",
        "(-0.280000, 1.581618, 0.097660)",
        "(-0.280000, 1.586379, 0.098384)",
        "(-0.280000, 1.591080, 0.099471)",
        "(-0.280000, 1.595615, 0.100825)",
        "(-0.280000, 1.600048, 0.102522)",
        "(-0.280000, 1.604422, 0.104580)",
        "(-0.280000, 1.608722, 0.106967)",
        "(-0.280000, 1.612948, 0.109672)",
        "(-0.280000, 1.617002, 0.112585)",
        "(-0.280000, 1.620923, 0.115925)",
        "(-0.280000, 1.624644, 0.119717)",
        "(-0.280000, 1.628085, 0.123958)",
        "(-0.280000, 1.631204, 0.128689)",
        "(-0.280000, 1.633857, 0.133603)",
        "(-0.280000, 1.636076, 0.139008)",
        "(-0.280000, 1.637806, 0.144961)",
        "(-0.280000, 1.638963, 0.151469)",
        "(-0.280000, 1.639456, 0.158619)",
        "(-0.280000, 1.639212, 0.165919)",
        "(-0.280000, 1.638088, 0.174063)",
        "(-0.280000, 1.635871, 0.183062)",
        "(-0.280000, 1.632270, 0.192942)",
        "(-0.280000, 1.626960, 0.203556)",
        "(-0.280000, 1.620287, 0.213522)",
        "(-0.280000, 1.611578, 0.223591)",
        "(-0.280000, 1.600954, 0.232959)",
        "(-0.280000, 1.588802, 0.240907)",
        "(-0.280000, 1.575554, 0.246993)",
        "(-0.280000, 1.562193, 0.250811)",
        "(-0.280000, 1.548683, 0.252630)",
        "(-0.280000, 1.535401, 0.252495)",
        "(-0.280000, 1.522706, 0.250554)",
        "(-0.280000, 1.510886, 0.247030)",
        "(-0.280000, 1.500352, 0.242243)",
        "(-0.280000, 1.490941, 0.236433)",
        "(-0.280000, 1.482698, 0.229846)",
        "(-0.280000, 1.475615, 0.222711)",
        "(-0.280000, 1.469607, 0.215176)",
        "(-0.280000, 1.464757, 0.207581)",
        "(-0.280000, 1.460807, 0.199913)",
        "(-0.280000, 1.457651, 0.192222)",
        "(-0.280000, 1.455208, 0.184584)",
        "(-0.280000, 1.453393, 0.177041)",
        "(-0.280000, 1.452162, 0.169782)",
        "(-0.280000, 1.451385, 0.162641)",
        "(-0.280000, 1.451011, 0.155610)",
        "(-0.280000, 1.451005, 0.148633)",
        "(-0.280000, 1.451354, 0.141672)",
        "(-0.280000, 1.451997, 0.134949)",
        "(-0.280000, 1.452988, 0.128155)",
        "(-0.280000, 1.454367, 0.121285)",
        "(-0.280000, 1.456191, 0.114338)",
        "(-0.280000, 1.458533, 0.107294)",
        "(-0.280000, 1.461261, 0.100442)",
        "(-0.280000, 1.464606, 0.093577)",
        "(-0.280000, 1.468678, 0.086719)",
        "(-0.280000, 1.473534, 0.079994)",
        "(-0.280000, 1.479202, 0.073538)",
        "(-0.280000, 1.485326, 0.067568)",
        "(-0.280000, 1.492250, 0.061916)",
        "(-0.280000, 1.499952, 0.056673)",
        "(-0.280000, 1.508356, 0.051953)",
        "(-0.280000, 1.517472, 0.047825)",
        "(-0.280000, 1.526783, 0.044412)",
        "(-0.280000, 1.536611, 0.041734)",
        "(-0.280000, 1.546645, 0.041413)",
        "(-0.280000, 1.556382, 0.043372)",
        "(-0.280000, 1.565834, 0.046126)",
        "(-0.280000, 1.574650, 0.049507)",
        "(-0.280000, 1.583094, 0.053555)",
        "(-0.280000, 1.591097, 0.058211)",
        "(-0.280000, 1.598687, 0.063475)",
        "(-0.280000, 1.605813, 0.069303)",
        "(-0.280000, 1.612164, 0.075372)",
        "(-0.280000, 1.618035, 0.081898)",
        "(-0.280000, 1.623407, 0.088860)",
        "(-0.280000, 1.628259, 0.096240)",
        "(-0.280000, 1.632592, 0.104074)",
        "(-0.280000, 1.636177, 0.111895)",
        "(-0.280000, 1.639203, 0.120041)",
        "(-0.280000, 1.641657, 0.128569)",
        "(-0.280000, 1.643493, 0.137492)",
        "(-0.280000, 1.644652, 0.146823)",
        "(-0.280000, 1.645053, 0.156004)",
        "(-0.280000, 1.644699, 0.165600)",
        "(-0.280000, 1.643483, 0.175571)",
        "(-0.280000, 1.641300, 0.185837)",
        "(-0.280000, 1.638021, 0.196366)",
        "(-0.280000, 1.633863, 0.206322)",
        "(-0.280000, 1.628539, 0.216293)",
        "(-0.280000, 1.621966, 0.226116)",
        "(-0.280000, 1.614131, 0.235550)",
        "(-0.280000, 1.605104, 0.244320)",
        "(-0.280000, 1.595487, 0.251853)",
        "(-0.280000, 1.584884, 0.258476)",
        "(-0.280000, 1.573509, 0.263977)",
        "(-0.280000, 1.561551, 0.268229)",
        "(-0.280000, 1.549248, 0.271147)",
        "(-0.280000, 1.537156, 0.271235)",
        "(-0.280000, 1.525333, 0.268556)",
        "(-0.280000, 1.514218, 0.264793)",
        "(-0.280000, 1.503946, 0.260106)",
        "(-0.280000, 1.494481, 0.254594)",
        "(-0.280000, 1.486234, 0.248549)",
        "(-0.280000, 1.478847, 0.241988)",
        "(-0.280000, 1.472309, 0.234962)",
        "(-0.280000, 1.466634, 0.227536)",
        "(-0.280000, 1.461874, 0.219810)",
        "(-0.280000, 1.458231, 0.212112)",
        "(-0.280000, 1.455483, 0.204398)",
        "(-0.280000, 1.453573, 0.196756)",
        "(-0.280000, 1.452421, 0.189236)",
        "(-0.280000, 1.451968, 0.181863)",
        "(-0.280000, 1.452217, 0.174964)",
        "(-0.280000, 1.453001, 0.168362)",
        "(-0.280000, 1.454258, 0.162063)",
        "(-0.280000, 1.455920, 0.156096)",
        "(-0.280000, 1.457915, 0.150474)",
        "(-0.280000, 1.460164, 0.145370)",
        "(-0.280000, 1.462615, 0.140563)",
        "(-0.280000, 1.465219, 0.136040)",
        "(-0.280000, 1.467965, 0.131736)",
        "(-0.280000, 1.470828, 0.127634)",
        "(-0.280000, 1.473676, 0.123901)",
        "(-0.280000, 1.476630, 0.120258)",
        "(-0.280000, 1.479695, 0.116691)",
        "(-0.280000, 1.482892, 0.113186)",
        "(-0.280000, 1.486258, 0.109724)",
        "(-0.280000, 1.489630, 0.106461)",
        "(-0.280000, 1.493225, 0.103218)",
        "(-0.280000, 1.497121, 0.099993)",
        "(-0.280000, 1.501352, 0.096831)",
        "(-0.280000, 1.505955, 0.093786)",
        "(-0.280000, 1.510687, 0.090986)",
        "(-0.280000, 1.515847, 0.088384)",
        "(-0.280000, 1.521417, 0.086063)",
        "(-0.280000, 1.527378, 0.084109)",
        "(-0.280000, 1.533721, 0.082593)",
        "(-0.280000, 1.540078, 0.081551)",
        "(-0.280000, 1.546673, 0.081045)",
        "(-0.280000, 1.553459, 0.081124)",
        "(-0.280000, 1.560327, 0.081828)",
        "(-0.280000, 1.567189, 0.083184)",
        "(-0.280000, 1.573760, 0.085067)",
        "(-0.280000, 1.580171, 0.087572)",
        "(-0.280000, 1.586330, 0.090682)",
        "(-0.280000, 1.592196, 0.094394)",
        "(-0.280000, 1.597688, 0.098676)",
        "(-0.280000, 1.602573, 0.103262)",
        "(-0.280000, 1.607009, 0.108323)",
        "(-0.280000, 1.610922, 0.113769)",
        "(-0.280000, 1.614284, 0.119554)",
        "(-0.280000, 1.617100, 0.125672)",
        "(-0.280000, 1.619277, 0.131806)",
        "(-0.280000, 1.620923, 0.138172)",
        "(-0.280000, 1.622050, 0.144781)",
        "(-0.280000, 1.622663, 0.151615)",
        "(-0.280000, 1.622775, 0.158635)",
        "(-0.280000, 1.622426, 0.165503)",
        "(-0.280000, 1.621616, 0.172626)",
        "(-0.280000, 1.620291, 0.180058)",
        "(-0.280000, 1.618367, 0.187823)",
        "(-0.280000, 1.615727, 0.195942)",
        "(-0.280000, 1.612563, 0.203792)",
        "(-0.280000, 1.608518, 0.211923)",
        "(-0.280000, 1.603422, 0.220268)",
        "(-0.280000, 1.597164, 0.228629)",
        "(-0.280000, 1.589709, 0.236741)",
        "(-0.280000, 1.581592, 0.244046)",
        "(-0.280000, 1.572291, 0.250785)",
        "(-0.280000, 1.561876, 0.256698)",
        "(-0.280000, 1.550383, 0.261577)",
        "(-0.280000, 1.537969, 0.265181)",
        "(-0.280000, 1.525484, 0.267323)",
        "(-0.280000, 1.512504, 0.267992)",
        "(-0.280000, 1.499295, 0.267079)",
        "(-0.280000, 1.486105, 0.264524)",
        "(-0.280000, 1.473714, 0.259284)",
        "(-0.280000, 1.462699, 0.252600)",
        "(-0.280000, 1.452641, 0.244870)",
        "(-0.280000, 1.443596, 0.236213)",
        "(-0.280000, 1.435676, 0.226826)",
        "(-0.280000, 1.428957, 0.216937)",
        "(-0.280000, 1.423544, 0.206948)",
        "(-0.280000, 1.419222, 0.196733)",
        "(-0.280000, 1.415961, 0.186414)",
        "(-0.280000, 1.413712, 0.176082)",
        "(-0.280000, 1.412423, 0.165753)",
        "(-0.280000, 1.412057, 0.155859)",
        "(-0.280000, 1.412521, 0.146089)",
        "(-0.280000, 1.413794, 0.136447)",
        "(-0.280000, 1.415854, 0.126990)",
        "(-0.280000, 1.418684, 0.117761)",
        "(-0.280000, 1.422117, 0.109138)",
        "(-0.280000, 1.426255, 0.100759)",
        "(-0.280000, 1.431073, 0.092707)",
        "(-0.280000, 1.437093, 0.085419)",
        "(-0.280000, 1.444579, 0.079451)",
        "(-0.280000, 1.452223, 0.074543)",
        "(-0.280000, 1.460273, 0.070345)",
        "(-0.280000, 1.468612, 0.066909)",
        "(-0.280000, 1.477147, 0.064252)",
        "(-0.280000, 1.485842, 0.062371)",
        "(-0.280000, 1.494240, 0.061402)",
        "(-0.280000, 1.502630, 0.061138)",
        "(-0.280000, 1.510974, 0.061584)",
        "(-0.280000, 1.519143, 0.062735)",
        "(-0.280000, 1.527054, 0.064556)",
        "(-0.280000, 1.534347, 0.066965)",
        "(-0.280000, 1.541316, 0.069851)",
        "(-0.280000, 1.547919, 0.073137)",
        "(-0.280000, 1.554087, 0.076731)",
        "(-0.280000, 1.559872, 0.080584)",
        "(-0.280000, 1.565057, 0.084518)",
        "(-0.280000, 1.569935, 0.088576)",
        "(-0.280000, 1.574582, 0.092771)",
        "(-0.280000, 1.579039, 0.097109)",
        "(-0.280000, 1.583337, 0.101611)",
        "(-0.280000, 1.587333, 0.106122)",
        "(-0.280000, 1.591278, 0.110914)",
        "(-0.280000, 1.595155, 0.116060)",
        "(-0.280000, 1.598955, 0.121682)",
        "(-0.280000, 1.602599, 0.127849)",
        "(-0.280000, 1.605854, 0.134169)",
        "(-0.280000, 1.608830, 0.141160)",
        "(-0.280000, 1.611375, 0.148847)",
        "(-0.280000, 1.613320, 0.157177)",
        "(-0.280000, 1.614521, 0.166101)",
        "(-0.280000, 1.614933, 0.175016)",
        "(-0.280000, 1.614423, 0.184299)",
        "(-0.280000, 1.612883, 0.193856)",
        "(-0.280000, 1.610233, 0.203500)",
        "(-0.280000, 1.606439, 0.213022)",
        "(-0.280000, 1.601787, 0.221937)",
        "(-0.280000, 1.596037, 0.230474)",
        "(-0.280000, 1.589237, 0.238448)",
        "(-0.280000, 1.581464, 0.245684)",
        "(-0.280000, 1.572779, 0.252061)",
        "(-0.280000, 1.563728, 0.257282)",
        "(-0.280000, 1.553970, 0.261474)",
        "(-0.280000, 1.543630, 0.264530)",
        "(-0.280000, 1.532851, 0.266347)",
        "(-0.280000, 1.521882, 0.266851)",
        "(-0.280000, 1.511349, 0.266090)",
        "(-0.280000, 1.500980, 0.264080)",
        "(-0.280000, 1.490990, 0.260868)",
        "(-0.280000, 1.481478, 0.256495)",
        "(-0.280000, 1.472629, 0.251058)",
        "(-0.280000, 1.464950, 0.244941)",
        "(-0.280000, 1.458105, 0.238046)",
        "(-0.280000, 1.452168, 0.230495)",
        "(-0.280000, 1.447189, 0.222424)",
        "(-0.280000, 1.443192, 0.213940)",
        "(-0.280000, 1.440383, 0.205530)",
        "(-0.280000, 1.438488, 0.197006)",
        "(-0.280000, 1.437475, 0.188453)",
        "(-0.280000, 1.437303, 0.180026)",
        "(-0.280000, 1.437897, 0.171850)",
        "(-0.280000, 1.439236, 0.164268)",
        "(-0.280000, 1.441185, 0.157028)",
        "(-0.280000, 1.443685, 0.150186)",
        "(-0.280000, 1.446661, 0.143794)",
        "(-0.280000, 1.450068, 0.137829)",
        "(-0.280000, 1.453753, 0.132561)",
        "(-0.280000, 1.457694, 0.127727)",
        "(-0.280000, 1.461858, 0.123297)",
        "(-0.280000, 1.466183, 0.119274)",
        "(-0.280000, 1.470628, 0.115626)",
        "(-0.280000, 1.475037, 0.112490)",
        "(-0.280000, 1.479532, 0.109608)",
        "(-0.280000, 1.484101, 0.106963)",
        "(-0.280000, 1.488795, 0.104505)",
        "(-0.280000, 1.493640, 0.102217)",
        "(-0.280000, 1.498392, 0.100246)",
        "(-0.280000, 1.503380, 0.098397)",
        "(-0.280000, 1.508636, 0.096706)",
        "(-0.280000, 1.514166, 0.095229)",
        "(-0.280000, 1.519998, 0.094020)",
        "(-0.280000, 1.525782, 0.093164)",
        "(-0.280000, 1.531814, 0.092652)",
        "(-0.280000, 1.538047, 0.092539)",
        "(-0.280000, 1.544394, 0.092864)",
        "(-0.280000, 1.550781, 0.093653)",
        "(-0.280000, 1.556971, 0.094825)",
        "(-0.280000, 1.563141, 0.096458)",
        "(-0.280000, 1.569211, 0.098540)",
        "(-0.280000, 1.575114, 0.101056)",
        "(-0.280000, 1.580842, 0.104013)",
        "(-0.280000, 1.586217, 0.107253)",
        "(-0.280000, 1.591331, 0.110884)",
        "(-0.280000, 1.596175, 0.114916)",
        "(-0.280000, 1.600685, 0.119317)",
        "(-0.280000, 1.604815, 0.124063)",
        "(-0.280000, 1.608482, 0.128970)",
        "(-0.280000, 1.611730, 0.134201)",
        "(-0.280000, 1.614505, 0.139696)",
        "(-0.280000, 1.616792, 0.145479)",
        "(-0.280000, 1.618546, 0.151542)",
        "(-0.280000, 1.619725, 0.157536)",
        "(-0.280000, 1.620330, 0.163810)",
        "(-0.280000, 1.620316, 0.170286)",
        "(-0.280000, 1.619638, 0.176951)",
        "(-0.280000, 1.618232, 0.183859)",
        "(-0.280000, 1.616215, 0.190500)",
        "(-0.280000, 1.613445, 0.197260)",
        "(-0.280000, 1.609892, 0.204070)",
        "(-0.280000, 1.605560, 0.210818)",
        "(-0.280000, 1.600493, 0.217370)",
        "(-0.280000, 1.595030, 0.223293)",
        "(-0.280000, 1.588872, 0.228902)",
        "(-0.280000, 1.582062, 0.234071)",
        "(-0.280000, 1.574706, 0.238660)",
        "(-0.280000, 1.566846, 0.242605)",
        "(-0.280000, 1.558995, 0.245684)",
        "(-0.280000, 1.550832, 0.248064)",
        "(-0.280000, 1.542352, 0.249720)",
        "(-0.280000, 1.533704, 0.250595)",
        "(-0.280000, 1.525020, 0.250669)",
        "(-0.280000, 1.516718, 0.249989)",
        "(-0.280000, 1.508457, 0.248567)",
        "(-0.280000, 1.500301, 0.246400)",
        "(-0.280000, 1.492316, 0.243489)",
        "(-0.280000, 1.484637, 0.239876)",
        "(-0.280000, 1.477647, 0.235802)",
        "(-0.280000, 1.471016, 0.231130)",
        "(-0.280000, 1.464821, 0.225914)",
        "(-0.280000, 1.459101, 0.220191)",
        "(-0.280000, 1.453897, 0.214002)",
        "(-0.280000, 1.449431, 0.207683)",
        "(-0.280000, 1.445520, 0.201060)",
        "(-0.280000, 1.442165, 0.194146)",
        "(-0.280000, 1.439389, 0.186992)",
        "(-0.280000, 1.437212, 0.179669)",
        "(-0.280000, 1.435686, 0.172493)",
        "(-0.280000, 1.434722, 0.165206)",
        "(-0.280000, 1.434329, 0.157840)",
        "(-0.280000, 1.434513, 0.150461)",
        "(-0.280000, 1.435277, 0.143099)",
        "(-0.280000, 1.436546, 0.136134)",
        "(-0.280000, 1.438332, 0.129292)",
        "(-0.280000, 1.440634, 0.122584)",
        "(-0.280000, 1.443428, 0.116080)",
        "(-0.280000, 1.446679, 0.109844)",
        "(-0.280000, 1.450225, 0.104109)",
        "(-0.280000, 1.454180, 0.098631)",
        "(-0.280000, 1.458504, 0.093466)",
        "(-0.280000, 1.463219, 0.088592)",
        "(-0.280000, 1.468311, 0.084035)",
        "(-0.280000, 1.473494, 0.080023)",
        "(-0.280000, 1.479071, 0.076302)",
        "(-0.280000, 1.485024, 0.072921)",
        "(-0.280000, 1.491343, 0.069923)",
        "(-0.280000, 1.498070, 0.067331)",
        "(-0.280000, 1.504800, 0.065308)",
        "(-0.280000, 1.511845, 0.063758)",
        "(-0.280000, 1.519189, 0.062731)",
        "(-0.280000, 1.526747, 0.062282)",
        "(-0.280000, 1.534424, 0.062456)",
        "(-0.280000, 1.541831, 0.063271)",
        "(-0.280000, 1.549202, 0.064772)",
        "(-0.280000, 1.556420, 0.066979)",
        "(-0.280000, 1.563347, 0.069873)",
        "(-0.280000, 1.569938, 0.073448)",
        "(-0.280000, 1.575837, 0.077503)",
        "(-0.280000, 1.581250, 0.082090)",
        "(-0.280000, 1.586141, 0.087169)",
        "(-0.280000, 1.590443, 0.092648)",
        "(-0.280000, 1.594127, 0.098440)",
        "(-0.280000, 1.597030, 0.104284)",
        "(-0.280000, 1.599339, 0.110286)",
        "(-0.280000, 1.601066, 0.116365)",
        "(-0.280000, 1.602249, 0.122521)",
        "(-0.280000, 1.602921, 0.128726)",
        "(-0.280000, 1.603018, 0.134641)",
        "(-0.280000, 1.602686, 0.140542)",
        "(-0.280000, 1.601946, 0.146370)",
        "(-0.280000, 1.600829, 0.152156)",
        "(-0.280000, 1.599336, 0.157998)",
        "(-0.280000, 1.597491, 0.163505)",
        "(-0.280000, 1.595282, 0.169120)",
        "(-0.280000, 1.592642, 0.174857)",
        "(-0.280000, 1.589502, 0.180704)",
        "(-0.280000, 1.585757, 0.186655)",
        "(-0.280000, 1.581601, 0.192185)",
        "(-0.280000, 1.576702, 0.197742)",
        "(-0.280000, 1.571009, 0.203132)",
        "(-0.280000, 1.564559, 0.208122)",
        "(-0.280000, 1.557449, 0.212510)",
        "(-0.280000, 1.550150, 0.216026)",
        "(-0.280000, 1.542450, 0.218797)",
        "(-0.280000, 1.534452, 0.220772)",
        "(-0.280000, 1.526267, 0.221915)",
        "(-0.280000, 1.518017, 0.222215)",
        "(-0.280000, 1.509998, 0.221751)",
        "(-0.280000, 1.502093, 0.220538)",
        "(-0.280000, 1.494383, 0.218611)",
        "(-0.280000, 1.486859, 0.215976)",
        "(-0.280000, 1.479588, 0.212653)",
        "(-0.280000, 1.472798, 0.208839)",
        "(-0.280000, 1.466340, 0.204434)",
        "(-0.280000, 1.460294, 0.199503)",
        "(-0.280000, 1.454715, 0.194111)",
        "(-0.280000, 1.449603, 0.188271)",
        "(-0.280000, 1.445056, 0.182225)",
        "(-0.280000, 1.441020, 0.175851)",
        "(-0.280000, 1.437491, 0.169171)",
        "(-0.280000, 1.434494, 0.162245)",
        "(-0.280000, 1.432032, 0.155139)",
        "(-0.280000, 1.430032, 0.148076)",
        "(-0.280000, 1.428455, 0.140875)",
        "(-0.280000, 1.427279, 0.133547)",
        "(-0.280000, 1.426504, 0.126107)",
        "(-0.280000, 1.426139, 0.118501)",
        "(-0.280000, 1.426102, 0.110999)",
        "(-0.280000, 1.426492, 0.103402)",
        "(-0.280000, 1.428700, 0.096489)",
        "(-0.280000, 1.432536, 0.090526)",
        "(-0.280000, 1.436692, 0.084852)",
        "(-0.280000, 1.441009, 0.079637)",
        "(-0.280000, 1.445633, 0.074670)",
        "(-0.280000, 1.450567, 0.069954)",
        "(-0.280000, 1.455876, 0.065450)",
        "(-0.280000, 1.461589, 0.061170)",
        "(-0.280000, 1.467381, 0.057353)",
        "(-0.280000, 1.473695, 0.053725)",
        "(-0.280000, 1.480545, 0.050352)",
        "(-0.280000, 1.487953, 0.047304)",
        "(-0.280000, 1.495977, 0.044648)",
        "(-0.280000, 1.504031, 0.042610)",
        "(-0.280000, 1.512583, 0.041100)",
        "(-0.280000, 1.521584, 0.040209)",
        "(-0.280000, 1.530932, 0.040024)",
        "(-0.280000, 1.540448, 0.040609)",
        "(-0.280000, 1.549609, 0.041918)",
        "(-0.280000, 1.558730, 0.043976)",
        "(-0.280000, 1.567702, 0.046774)",
        "(-0.280000, 1.576352, 0.050257)",
        "(-0.280000, 1.584649, 0.054394)",
        "(-0.280000, 1.592254, 0.058957)",
        "(-0.280000, 1.599394, 0.064012)",
        "(-0.280000, 1.606082, 0.069541)",
        "(-0.280000, 1.612272, 0.075484)",
        "(-0.280000, 1.617941, 0.081785)",
        "(-0.280000, 1.622935, 0.088203)",
        "(-0.280000, 1.627470, 0.094953)",
        "(-0.280000, 1.631526, 0.102009)",
        "(-0.280000, 1.635115, 0.109414)",
        "(-0.280000, 1.638194, 0.117113)",
        "(-0.280000, 1.639246, 0.125103)",
        "(-0.280000, 1.638280, 0.133538)",
        "(-0.280000, 1.636816, 0.141921)",
        "(-0.280000, 1.634861, 0.150263)",
        "(-0.280000, 1.632376, 0.158666)",
        "(-0.280000, 1.629371, 0.166508)",
        "(-0.280000, 1.625824, 0.174323)",
        "(-0.280000, 1.621634, 0.182114)",
        "(-0.280000, 1.616695, 0.189842)",
        "(-0.280000, 1.610909, 0.197392)",
        "(-0.280000, 1.604566, 0.204044)",
        "(-0.280000, 1.597352, 0.210358)",
        "(-0.280000, 1.589276, 0.216129)",
        "(-0.280000, 1.580482, 0.221087)",
        "(-0.280000, 1.571131, 0.225027)",
        "(-0.280000, 1.561915, 0.227601)",
        "(-0.280000, 1.552623, 0.229093)",
        "(-0.280000, 1.543447, 0.229500)",
        "(-0.280000, 1.534568, 0.228886)",
        "(-0.280000, 1.526437, 0.227364)",
        "(-0.280000, 1.518737, 0.225091)",
        "(-0.280000, 1.511523, 0.222165)",
        "(-0.280000, 1.504854, 0.218696)",
        "(-0.280000, 1.498748, 0.214774)",
        "(-0.280000, 1.493221, 0.210511)",
        "(-0.280000, 1.488400, 0.206117)",
        "(-0.280000, 1.484009, 0.201504)",
        "(-0.280000, 1.480039, 0.196727)",
        "(-0.280000, 1.476488, 0.191860)",
        "(-0.280000, 1.473312, 0.186916)",
        "(-0.280000, 1.470542, 0.182067)",
        "(-0.280000, 1.468063, 0.177185)",
        "(-0.280000, 1.465837, 0.172237)",
        "(-0.280000, 1.463860, 0.167224)",
        "(-0.280000, 1.462133, 0.162149)",
        "(-0.280000, 1.460652, 0.157144)",
        "(-0.280000, 1.459407, 0.152043)",
        "(-0.280000, 1.458419, 0.146843)",
        "(-0.280000, 1.457717, 0.141541)",
        "(-0.280000, 1.457331, 0.136102)",
        "(-0.280000, 1.457230, 0.130752)",
        "(-0.280000, 1.457493, 0.125323)",
        "(-0.280000, 1.458161, 0.119805)",
        "(-0.280000, 1.459277, 0.114239)",
        "(-0.280000, 1.460862, 0.108693)",
        "(-0.280000, 1.462811, 0.103359)",
        "(-0.280000, 1.465283, 0.098088)",
        "(-0.280000, 1.468293, 0.092951)",
        "(-0.280000, 1.471868, 0.087987)",
        "(-0.280000, 1.476006, 0.083277)",
        "(-0.280000, 1.480420, 0.079066)",
        "(-0.280000, 1.485379, 0.075185)",
        "(-0.280000, 1.490841, 0.071718)",
        "(-0.280000, 1.496761, 0.068729)",
        "(-0.280000, 1.503101, 0.066263)",
        "(-0.280000, 1.509457, 0.064437)",
        "(-0.280000, 1.516043, 0.063166)",
        "(-0.280000, 1.522830, 0.062447)",
        "(-0.280000, 1.529733, 0.062272)",
        "(-0.280000, 1.536689, 0.062607)",
        "(-0.280000, 1.543372, 0.063370)",
        "(-0.280000, 1.550097, 0.064542)",
        "(-0.280000, 1.556827, 0.066105)",
        "(-0.280000, 1.563501, 0.068034)",
        "(-0.280000, 1.570141, 0.070330)",
        "(-0.280000, 1.576460, 0.072840)",
        "(-0.280000, 1.582758, 0.075705)",
        "(-0.280000, 1.589059, 0.078971)",
        "(-0.280000, 1.595301, 0.082644)",
        "(-0.280000, 1.601437, 0.086738)",
        "(-0.280000, 1.607249, 0.091043)",
        "(-0.280000, 1.612947, 0.095831)",
        "(-0.280000, 1.618465, 0.101127)",
        "(-0.280000, 1.623777, 0.106999)",
        "(-0.280000, 1.628806, 0.113490)",
        "(-0.280000, 1.633299, 0.120171)",
        "(-0.280000, 1.637422, 0.127587)",
        "(-0.280000, 1.641041, 0.135749)",
        "(-0.280000, 1.644017, 0.144679)",
        "(-0.280000, 1.645037, 0.154473)",
        "(-0.280000, 1.644804, 0.164134)",
        "(-0.280000, 1.643688, 0.174289)",
        "(-0.280000, 1.641537, 0.184911)",
        "(-0.280000, 1.638225, 0.195802)",
        "(-0.280000, 1.633676, 0.206717)",
        "(-0.280000, 1.628206, 0.216848)",
        "(-0.280000, 1.621540, 0.226685)",
        "(-0.280000, 1.613753, 0.235957)",
        "(-0.280000, 1.604955, 0.244450)",
        "(-0.280000, 1.595176, 0.252071)",
        "(-0.280000, 1.585050, 0.258384)",
        "(-0.280000, 1.574222, 0.263676)",
        "(-0.280000, 1.562773, 0.267861)",
        "(-0.280000, 1.550902, 0.270836)",
        "(-0.280000, 1.538777, 0.272550)",
        "(-0.280000, 1.527012, 0.272989)",
        "(-0.280000, 1.515263, 0.272239)",
        "(-0.280000, 1.503769, 0.270333)",
        "(-0.280000, 1.492871, 0.266702)",
        "(-0.280000, 1.483058, 0.260991)",
        "(-0.280000, 1.474527, 0.254604)",
        "(-0.280000, 1.466877, 0.247500)",
        "(-0.280000, 1.460217, 0.239864)",
        "(-0.280000, 1.454559, 0.231845)",
        "(-0.280000, 1.449853, 0.223512)",
        "(-0.280000, 1.446288, 0.215265)",
        "(-0.280000, 1.443596, 0.206977)",
        "(-0.280000, 1.441742, 0.198708)",
        "(-0.280000, 1.440709, 0.190610)",
        "(-0.280000, 1.440449, 0.182772)",
        "(-0.280000, 1.440988, 0.175428)",
        "(-0.280000, 1.442200, 0.168313)",
        "(-0.280000, 1.444075, 0.161481)",
        "(-0.280000, 1.446578, 0.155006)",
        "(-0.280000, 1.449685, 0.148929)",
        "(-0.280000, 1.453287, 0.143580)",
        "(-0.280000, 1.457325, 0.138688)",
        "(-0.280000, 1.461770, 0.134243)",
        "(-0.280000, 1.466546, 0.130283)",
        "(-0.280000, 1.471573, 0.126832)",
        "(-0.280000, 1.476668, 0.124110)",
        "(-0.280000, 1.481902, 0.121808)",
        "(-0.280000, 1.487221, 0.119913)",
        "(-0.280000, 1.492617, 0.118407)",
        "(-0.280000, 1.498051, 0.117275)",
        "(-0.280000, 1.503205, 0.116685)",
        "(-0.280000, 1.508336, 0.116392)",
        "(-0.280000, 1.513363, 0.116406)",
        "(-0.280000, 1.518228, 0.116710)",
        "(-0.280000, 1.522888, 0.117282)",
        "(-0.280000, 1.527118, 0.118075)",
        "(-0.280000, 1.531131, 0.118983)",
        "(-0.280000, 1.534971, 0.119968)",
        "(-0.280000, 1.538679, 0.120996)",
        "(-0.280000, 1.542292, 0.122048)",
        "(-0.280000, 1.545777, 0.123072)",
        "(-0.280000, 1.549291, 0.124118)",
        "(-0.280000, 1.552882, 0.125222)",
        "(-0.280000, 1.556562, 0.126417)",
        "(-0.280000, 1.560368, 0.127756)",
        "(-0.280000, 1.564216, 0.129192)",
        "(-0.280000, 1.568184, 0.130874)",
        "(-0.280000, 1.572270, 0.132878)",
        "(-0.280000, 1.576426, 0.135266)",
        "(-0.280000, 1.580583, 0.138084)",
        "(-0.280000, 1.584648, 0.141215)",
        "(-0.280000, 1.588610, 0.144895)",
        "(-0.280000, 1.592367, 0.149157)",
        "(-0.280000, 1.595833, 0.154024)",
        "(-0.280000, 1.598889, 0.159463)",
        "(-0.280000, 1.601460, 0.165123)",
        "(-0.280000, 1.603467, 0.171346)",
        "(-0.280000, 1.604796, 0.178065)",
        "(-0.280000, 1.605353, 0.185189)",
        "(-0.280000, 1.605076, 0.192641)",
        "(-0.280000, 1.604103, 0.199965)",
        "(-0.280000, 1.602241, 0.207444)",
        "(-0.280000, 1.599439, 0.215040)",
        "(-0.280000, 1.595685, 0.222635)",
        "(-0.280000, 1.590970, 0.230116)",
        "(-0.280000, 1.585601, 0.237105)",
        "(-0.280000, 1.579237, 0.243733)",
        "(-0.280000, 1.571910, 0.249808)",
        "(-0.280000, 1.563661, 0.255155)",
        "(-0.280000, 1.554561, 0.259621)",
        "(-0.280000, 1.545204, 0.262969)",
        "(-0.280000, 1.535307, 0.265225)",
        "(-0.280000, 1.524997, 0.266301)",
        "(-0.280000, 1.514455, 0.266120)",
        "(-0.280000, 1.503893, 0.264645)",
        "(-0.280000, 1.493851, 0.261996)",
        "(-0.280000, 1.484109, 0.258139)",
        "(-0.280000, 1.474888, 0.253155)",
        "(-0.280000, 1.466328, 0.247124)",
        "(-0.280000, 1.458585, 0.240178)",
        "(-0.280000, 1.452034, 0.232729)",
        "(-0.280000, 1.446382, 0.224630)",
        "(-0.280000, 1.441716, 0.216054)",
        "(-0.280000, 1.438082, 0.207184)",
        "(-0.280000, 1.435468, 0.198127)",
        "(-0.280000, 1.433966, 0.189348)",
        "(-0.280000, 1.433350, 0.180627)",
        "(-0.280000, 1.433575, 0.172016)",
        "(-0.280000, 1.434586, 0.163585)",
        "(-0.280000, 1.436323, 0.155415)",
        "(-0.280000, 1.438705, 0.147877)",
        "(-0.280000, 1.441650, 0.140636)",
        "(-0.280000, 1.445112, 0.133704)",
        "(-0.280000, 1.449041, 0.127103)",
        "(-0.280000, 1.453432, 0.120803)",
        "(-0.280000, 1.458039, 0.115184)",
        "(-0.280000, 1.462993, 0.109851)",
        "(-0.280000, 1.468322, 0.104776)",
        "(-0.280000, 1.474038, 0.099963)",
        "(-0.280000, 1.480148, 0.095442)",
        "(-0.280000, 1.486348, 0.091455)",
        "(-0.280000, 1.492987, 0.087741)",
        "(-0.280000, 1.500084, 0.084367)",
        "(-0.280000, 1.507653, 0.081406)",
        "(-0.280000, 1.515648, 0.078954)",
        "(-0.280000, 1.523610, 0.077121)",
        "(-0.280000, 1.531974, 0.075864)",
        "(-0.280000, 1.540683, 0.075279)",
        "(-0.280000, 1.549634, 0.075446)",
        "(-0.280000, 1.558770, 0.076429)",
        "(-0.280000, 1.567657, 0.078130)",
        "(-0.280000, 1.576578, 0.080720)",
        "(-0.280000, 1.585465, 0.084278)",
        "(-0.280000, 1.594159, 0.088850)",
        "(-0.280000, 1.602496, 0.094470)",
        "(-0.280000, 1.610092, 0.100794)",
        "(-0.280000, 1.617105, 0.108155)",
        "(-0.280000, 1.623373, 0.116555)",
        "(-0.280000, 1.628700, 0.125902)",
        "(-0.280000, 1.632932, 0.136115)",
        "(-0.280000, 1.635852, 0.146497)",
        "(-0.280000, 1.637486, 0.157385)",
        "(-0.280000, 1.637738, 0.168664)",
        "(-0.280000, 1.636539, 0.180054)",
        "(-0.280000, 1.633884, 0.191277)",
        "(-0.280000, 1.630007, 0.201680)",
        "(-0.280000, 1.624855, 0.211567)",
        "(-0.280000, 1.618525, 0.220747)",
        "(-0.280000, 1.611127, 0.229072)",
        "(-0.280000, 1.602827, 0.236384)",
        "(-0.280000, 1.594159, 0.242304)",
        "(-0.280000, 1.584920, 0.247148)",
        "(-0.280000, 1.575312, 0.250847)",
        "(-0.280000, 1.565542, 0.253382)",
        "(-0.280000, 1.555702, 0.254790)",
        "(-0.280000, 1.546285, 0.255048)",
        "(-0.280000, 1.537051, 0.254347)",
        "(-0.280000, 1.528061, 0.252738)",
        "(-0.280000, 1.519413, 0.250291)",
        "(-0.280000, 1.511542, 0.247155)",
        "(-0.280000, 1.504089, 0.243383)",
        "(-0.280000, 1.497126, 0.239061)",
        "(-0.280000, 1.490686, 0.234271)",
        "(-0.280000, 1.484791, 0.229104)",
        "(-0.280000, 1.479401, 0.223594)",
        "(-0.280000, 1.474750, 0.218018)",
        "(-0.280000, 1.470537, 0.212253)",
        "(-0.280000, 1.466722, 0.206301)",
        "(-0.280000, 1.463276, 0.200171)",
        "(-0.280000, 1.460196, 0.193894)",
        "(-0.280000, 1.457582, 0.187726)",
        "(-0.280000, 1.455248, 0.181377)",
        "(-0.280000, 1.453202, 0.174823)",
        "(-0.280000, 1.451460, 0.168006)",
        "(-0.280000, 1.450067, 0.160929)",
        "(-0.280000, 1.449062, 0.153979)",
        "(-0.280000, 1.448439, 0.146737)",
        "(-0.280000, 1.448268, 0.139238)",
        "(-0.280000, 1.448607, 0.131549)",
        "(-0.280000, 1.449521, 0.123667)",
        "(-0.280000, 1.450900, 0.115994)",
        "(-0.280000, 1.452902, 0.108276)",
        "(-0.280000, 1.455578, 0.100561)",
        "(-0.280000, 1.458970, 0.092952)",
        "(-0.280000, 1.463106, 0.085555)",
        "(-0.280000, 1.467730, 0.078623)",
        "(-0.280000, 1.473088, 0.071974)",
        "(-0.280000, 1.479181, 0.065687)",
        "(-0.280000, 1.485989, 0.059861)",
        "(-0.280000, 1.493563, 0.054543)",
        "(-0.280000, 1.501423, 0.049968)",
        "(-0.280000, 1.509941, 0.046066)",
        "(-0.280000, 1.519110, 0.042925)",
        "(-0.280000, 1.528836, 0.040665)",
        "(-0.280000, 1.538990, 0.040468)",
        "(-0.280000, 1.548834, 0.041779)",
        "(-0.280000, 1.558937, 0.044031)",
        "(-0.280000, 1.569171, 0.047310)",
        "(-0.280000, 1.579477, 0.051718)",
        "(-0.280000, 1.589711, 0.057343)",
        "(-0.280000, 1.599118, 0.063802)",
        "(-0.280000, 1.608258, 0.071532)",
        "(-0.280000, 1.616832, 0.080478)",
        "(-0.280000, 1.624549, 0.090490)",
        "(-0.280000, 1.631248, 0.101488)",
        "(-0.280000, 1.636528, 0.112752)",
        "(-0.280000, 1.640642, 0.124741)",
        "(-0.280000, 1.643468, 0.137338)",
        "(-0.280000, 1.644889, 0.150301)",
        "(-0.280000, 1.644851, 0.163381)",
        "(-0.280000, 1.643427, 0.175904)",
        "(-0.280000, 1.640641, 0.188263)",
        "(-0.280000, 1.636517, 0.200276)",
        "(-0.280000, 1.630751, 0.211530)",
        "(-0.280000, 1.622800, 0.221320)",
        "(-0.280000, 1.614230, 0.229629)",
        "(-0.280000, 1.604977, 0.236824)",
        "(-0.280000, 1.595154, 0.242898)",
        "(-0.280000, 1.584927, 0.247822)",
        "(-0.280000, 1.574460, 0.251599)",
        "(-0.280000, 1.564202, 0.254131)",
        "(-0.280000, 1.553951, 0.255658)",
        "(-0.280000, 1.543817, 0.256232)",
        "(-0.280000, 1.533833, 0.255908)",
        "(-0.280000, 1.524097, 0.254742)",
        "(-0.280000, 1.515028, 0.252850)",
        "(-0.280000, 1.506294, 0.250300)",
        "(-0.280000, 1.497965, 0.247158)",
        "(-0.280000, 1.490073, 0.243488)",
        "(-0.280000, 1.482615, 0.239326)",
        "(-0.280000, 1.475840, 0.234868)",
        "(-0.280000, 1.469522, 0.230039)",
        "(-0.280000, 1.463653, 0.224835)",
        "(-0.280000, 1.458264, 0.219266)",
        "(-0.280000, 1.453571, 0.213577)",
        "(-0.280000, 1.449341, 0.207544)",
        "(-0.280000, 1.445594, 0.201198)",
        "(-0.280000, 1.442339, 0.194543)",
        "(-0.280000, 1.439602, 0.187610)",
        "(-0.280000, 1.437393, 0.180374)",
        "(-0.280000, 1.435821, 0.173255)",
        "(-0.280000, 1.434788, 0.165886)",
        "(-0.280000, 1.434335, 0.158242)",
        "(-0.280000, 1.434517, 0.150402)",
        "(-0.280000, 1.435369, 0.142469)",
        "(-0.280000, 1.436828, 0.134898)",
        "(-0.280000, 1.438962, 0.127284)",
        "(-0.280000, 1.441775, 0.119762)",
        "(-0.280000, 1.445284, 0.112383)",
        "(-0.280000, 1.449468, 0.105259)",
        "(-0.280000, 1.454046, 0.098805)",
        "(-0.280000, 1.459243, 0.092655)",
        "(-0.280000, 1.465024, 0.086900)",
        "(-0.280000, 1.471348, 0.081615)",
        "(-0.280000, 1.478238, 0.076822)",
        "(-0.280000, 1.485271, 0.072793)",
        "(-0.280000, 1.492763, 0.069326)",
        "(-0.280000, 1.500700, 0.066475)",
        "(-0.280000, 1.509026, 0.064310)",
        "(-0.280000, 1.517678, 0.062894)",
        "(-0.280000, 1.526156, 0.062295)",
        "(-0.280000, 1.534850, 0.062475)",
        "(-0.280000, 1.543673, 0.063485)",
        "(-0.280000, 1.552531, 0.065366)",
        "(-0.280000, 1.561373, 0.068164)",
        "(-0.280000, 1.569601, 0.071674)",
        "(-0.280000, 1.577577, 0.076019)",
        "(-0.280000, 1.585209, 0.081196)",
        "(-0.280000, 1.592356, 0.087148)",
        "(-0.280000, 1.598877, 0.093769)",
        "(-0.280000, 1.604478, 0.100678)",
        "(-0.280000, 1.609389, 0.108062)",
        "(-0.280000, 1.613564, 0.115833)",
        "(-0.280000, 1.617010, 0.124005)",
        "(-0.280000, 1.619687, 0.132515)",
        "(-0.280000, 1.621483, 0.140857)",
        "(-0.280000, 1.622524, 0.149426)",
        "(-0.280000, 1.622776, 0.158147)",
        "(-0.280000, 1.622212, 0.166925)",
        "(-0.280000, 1.620806, 0.175735)",
        "(-0.280000, 1.618670, 0.184059)",
        "(-0.280000, 1.615738, 0.192269)",
        "(-0.280000, 1.611977, 0.200330)",
        "(-0.280000, 1.607393, 0.208123)",
        "(-0.280000, 1.602004, 0.215552)",
        "(-0.280000, 1.596131, 0.222274)",
        "(-0.280000, 1.589551, 0.228610)",
        "(-0.280000, 1.582315, 0.234477)",
        "(-0.280000, 1.574462, 0.239806)",
        "(-0.280000, 1.565999, 0.244548)",
        "(-0.280000, 1.557414, 0.248484)",
        "(-0.280000, 1.548378, 0.251751)",
        "(-0.280000, 1.538918, 0.254296)",
        "(-0.280000, 1.529119, 0.256046)",
        "(-0.280000, 1.519099, 0.256945)",
        "(-0.280000, 1.509252, 0.257022)",
        "(-0.280000, 1.499206, 0.256206)",
        "(-0.280000, 1.489132, 0.254459)",
        "(-0.280000, 1.479129, 0.251762)",
        "(-0.280000, 1.469304, 0.248094)",
        "(-0.280000, 1.460100, 0.243708)",
        "(-0.280000, 1.451196, 0.238376)",
        "(-0.280000, 1.442812, 0.232210)",
        "(-0.280000, 1.435081, 0.225303)",
        "(-0.280000, 1.428996, 0.217001)",
        "(-0.280000, 1.424242, 0.208376)",
        "(-0.280000, 1.420249, 0.199419)",
        "(-0.280000, 1.417025, 0.190164)",
        "(-0.280000, 1.414587, 0.180655)",
        "(-0.280000, 1.413014, 0.171419)",
        "(-0.280000, 1.412184, 0.161980)",
        "(-0.280000, 1.412126, 0.152440)",
        "(-0.280000, 1.412854, 0.142879)",
        "(-0.280000, 1.414377, 0.133354)",
        "(-0.280000, 1.416718, 0.123871)",
        "(-0.280000, 1.419699, 0.114996)",
        "(-0.280000, 1.423421, 0.106310)",
        "(-0.280000, 1.427897, 0.097847)",
        "(-0.280000, 1.433127, 0.089673)",
        "(-0.280000, 1.439086, 0.081883)",
        "(-0.280000, 1.445447, 0.074859)",
        "(-0.280000, 1.452480, 0.068268)",
        "(-0.280000, 1.460172, 0.062181)",
        "(-0.280000, 1.468907, 0.057202)",
        "(-0.280000, 1.478733, 0.054000)",
        "(-0.280000, 1.488387, 0.051953)",
        "(-0.280000, 1.498307, 0.050811)",
        "(-0.280000, 1.508347, 0.050617)",
        "(-0.280000, 1.518362, 0.051388)",
        "(-0.280000, 1.528258, 0.053134)",
        "(-0.280000, 1.537412, 0.055789)",
        "(-0.280000, 1.546184, 0.059263)",
        "(-0.280000, 1.554506, 0.063523)",
        "(-0.280000, 1.562267, 0.068501)",
        "(-0.280000, 1.569356, 0.074091)",
        "(-0.280000, 1.575465, 0.080019)",
        "(-0.280000, 1.580934, 0.086305)",
        "(-0.280000, 1.585795, 0.092878)",
        "(-0.280000, 1.590076, 0.099666)",
        "(-0.280000, 1.593810, 0.106644)",
        "(-0.280000, 1.596821, 0.113448)",
        "(-0.280000, 1.599380, 0.120309)",
        "(-0.280000, 1.601519, 0.127241)",
        "(-0.280000, 1.603250, 0.134217)",
        "(-0.280000, 1.604578, 0.141193)",
        "(-0.280000, 1.605490, 0.147913)",
        "(-0.280000, 1.606073, 0.154734)",
        "(-0.280000, 1.606299, 0.161678)",
        "(-0.280000, 1.606120, 0.168833)",
        "(-0.280000, 1.605464, 0.176205)",
        "(-0.280000, 1.604388, 0.183393)",
        "(-0.280000, 1.602708, 0.190862)",
        "(-0.280000, 1.600293, 0.198587)",
        "(-0.280000, 1.596984, 0.206531)",
        "(-0.280000, 1.592613, 0.214628)",
        "(-0.280000, 1.587512, 0.222289)",
        "(-0.280000, 1.581213, 0.229803)",
        "(-0.280000, 1.573677, 0.236941)",
        "(-0.280000, 1.564961, 0.243419)",
        "(-0.280000, 1.555222, 0.248964)",
        "(-0.280000, 1.545117, 0.253302)",
        "(-0.280000, 1.534357, 0.256462)",
        "(-0.280000, 1.523159, 0.258327)",
        "(-0.280000, 1.511790, 0.258833)",
        "(-0.280000, 1.500445, 0.257977)",
        "(-0.280000, 1.489708, 0.255923)",
        "(-0.280000, 1.479312, 0.252628)",
        "(-0.280000, 1.469405, 0.248146)",
        "(-0.280000, 1.460233, 0.242622)",
        "(-0.280000, 1.451959, 0.236219)",
        "(-0.280000, 1.444841, 0.229288)",
        "(-0.280000, 1.438649, 0.221698)",
        "(-0.280000, 1.433451, 0.213589)",
        "(-0.280000, 1.429263, 0.205043)",
        "(-0.280000, 1.426145, 0.196264)",
        "(-0.280000, 1.424187, 0.187723)",
        "(-0.280000, 1.423199, 0.179152)",
        "(-0.280000, 1.423154, 0.170678)",
        "(-0.280000, 1.424002, 0.162435)",
        "(-0.280000, 1.425686, 0.154460)",
        "(-0.280000, 1.428099, 0.147174)",
        "(-0.280000, 1.431137, 0.140296)",
        "(-0.280000, 1.434732, 0.133836)",
        "(-0.280000, 1.438789, 0.127823)",
        "(-0.280000, 1.443210, 0.122308)",
        "(-0.280000, 1.447874, 0.117552)",
        "(-0.280000, 1.452843, 0.113321)",
        "(-0.280000, 1.458073, 0.109658)",
        "(-0.280000, 1.463492, 0.106606)",
        "(-0.280000, 1.468926, 0.104324)",
        "(-0.280000, 1.474442, 0.102611)",
        "(-0.280000, 1.479965, 0.101455)",
        "(-0.280000, 1.485474, 0.100825)",
        "(-0.280000, 1.490895, 0.100695)",
        "(-0.280000, 1.496167, 0.101019)",
        "(-0.280000, 1.501125, 0.101829)",
        "(-0.280000, 1.505908, 0.102954)",
        "(-0.280000, 1.510494, 0.104338)",
        "(-0.280000, 1.514892, 0.105944)",
        "(-0.280000, 1.519078, 0.107722)",
        "(-0.280000, 1.522836, 0.109648)",
        "(-0.280000, 1.526406, 0.111635)",
        "(-0.280000, 1.529772, 0.113642)",
        "(-0.280000, 1.532937, 0.115626)",
        "(-0.280000, 1.535948, 0.117571)",
        "(-0.280000, 1.538684, 0.119406)",
        "(-0.280000, 1.541377, 0.121148)",
        "(-0.280000, 1.544076, 0.122812)",
        "(-0.280000, 1.546811, 0.124411)",
        "(-0.280000, 1.549631, 0.125980)",
        "(-0.280000, 1.552470, 0.127482)",
        "(-0.280000, 1.555520, 0.129088)",
        "(-0.280000, 1.558794, 0.130893)",
        "(-0.280000, 1.562266, 0.132984)",
        "(-0.280000, 1.565912, 0.135459)",
        "(-0.280000, 1.569577, 0.138207)",
        "(-0.280000, 1.573312, 0.141535)",
        "(-0.280000, 1.577029, 0.145578)",
        "(-0.280000, 1.580567, 0.150392)",
        "(-0.280000, 1.583743, 0.155939)",
        "(-0.280000, 1.586443, 0.161883)",
        "(-0.280000, 1.588536, 0.168481)",
        "(-0.280000, 1.589866, 0.175652)",
        "(-0.280000, 1.590302, 0.183328)",
        "(-0.280000, 1.589722, 0.191345)",
        "(-0.280000, 1.588259, 0.199219)",
        "(-0.280000, 1.585642, 0.207228)",
        "(-0.280000, 1.581775, 0.215197)",
        "(-0.280000, 1.576558, 0.222959)",
        "(-0.280000, 1.569890, 0.230345)",
        "(-0.280000, 1.562335, 0.236847)",
        "(-0.280000, 1.553325, 0.242589)",
        "(-0.280000, 1.542870, 0.247311)",
        "(-0.280000, 1.531317, 0.250695)",
        "(-0.280000, 1.519078, 0.252557)",
        "(-0.280000, 1.506836, 0.252899)",
        "(-0.280000, 1.494417, 0.251662)",
        "(-0.280000, 1.482135, 0.248857)",
        "(-0.280000, 1.470318, 0.244587)",
        "(-0.280000, 1.459147, 0.238975)",
        "(-0.280000, 1.449011, 0.232381)",
        "(-0.280000, 1.439820, 0.224824)",
        "(-0.280000, 1.431605, 0.216409)",
        "(-0.280000, 1.424471, 0.207337)",
        "(-0.280000, 1.419472, 0.197405)",
        "(-0.280000, 1.416227, 0.187399)",
        "(-0.280000, 1.413962, 0.177494)",
        "(-0.280000, 1.412602, 0.167780)",
        "(-0.280000, 1.412068, 0.158238)",
        "(-0.280000, 1.412301, 0.148929)",
        "(-0.280000, 1.413204, 0.140178)",
        "(-0.280000, 1.414742, 0.131624)",
        "(-0.280000, 1.416890, 0.123286)",
        "(-0.280000, 1.419627, 0.115184)",
        "(-0.280000, 1.422976, 0.107252)",
        "(-0.280000, 1.426734, 0.099889)",
        "(-0.280000, 1.431081, 0.092695)",
        "(-0.280000, 1.436079, 0.085644)",
        "(-0.280000, 1.441772, 0.078776)",
        "(-0.280000, 1.448191, 0.072156)",
        "(-0.280000, 1.454956, 0.066192)",
        "(-0.280000, 1.462445, 0.060574)",
        "(-0.280000, 1.470658, 0.055405)",
        "(-0.280000, 1.479712, 0.051206)",
        "(-0.280000, 1.489738, 0.048903)",
        "(-0.280000, 1.499526, 0.047663)",
        "(-0.280000, 1.509418, 0.047293)",
        "(-0.280000, 1.519360, 0.047800)",
        "(-0.280000, 1.529165, 0.049181)",
        "(-0.280000, 1.538642, 0.051384)",
        "(-0.280000, 1.547391, 0.054285)",
        "(-0.280000, 1.555766, 0.057824)",
        "(-0.280000, 1.563704, 0.061927)",
        "(-0.280000, 1.571173, 0.066536)",
        "(-0.280000, 1.578160, 0.071584)",
        "(-0.280000, 1.584392, 0.076822)",
        "(-0.280000, 1.590261, 0.082431)",
        "(-0.280000, 1.595761, 0.088397)",
        "(-0.280000, 1.600853, 0.094689)",
        "(-0.280000, 1.605332, 0.101041)",
        "(-0.280000, 1.609456, 0.107762)",
        "(-0.280000, 1.613186, 0.114902)",
        "(-0.280000, 1.616488, 0.122593)",
        "(-0.280000, 1.619271, 0.130988)",
        "(-0.280000, 1.621392, 0.140380)",
        "(-0.280000, 1.622507, 0.150108)",
        "(-0.280000, 1.622443, 0.161539)",
        "(-0.280000, 1.620474, 0.174975)",
        "(-0.280000, 1.616006, 0.189164)",
        "(-0.280000, 1.609124, 0.202530)",
        "(-0.280000, 1.600218, 0.214297)",
        "(-0.280000, 1.589627, 0.224203)",
        "(-0.280000, 1.577729, 0.232030)",
        "(-0.280000, 1.564996, 0.237613)",
        "(-0.280000, 1.551925, 0.240906)",
        "(-0.280000, 1.539020, 0.241974)",
        "(-0.280000, 1.526663, 0.241014)",
        "(-0.280000, 1.515220, 0.238297)",
        "(-0.280000, 1.504873, 0.234118)",
        "(-0.280000, 1.495780, 0.228801)",
        "(-0.280000, 1.488125, 0.222742)",
        "(-0.280000, 1.481749, 0.216161)",
        "(-0.280000, 1.476586, 0.209303)",
        "(-0.280000, 1.472510, 0.202342)",
        "(-0.280000, 1.469378, 0.195365)",
        "(-0.280000, 1.467171, 0.188644)",
        "(-0.280000, 1.465663, 0.182120)",
        "(-0.280000, 1.464740, 0.175784)",
        "(-0.280000, 1.464313, 0.169669)",
        "(-0.280000, 1.464304, 0.163798)",
        "(-0.280000, 1.464648, 0.158309)",
        "(-0.280000, 1.465254, 0.153017)",
        "(-0.280000, 1.466081, 0.147898)",
        "(-0.280000, 1.467094, 0.142945)",
        "(-0.280000, 1.468279, 0.138092)",
        "(-0.280000, 1.469559, 0.133496)",
        "(-0.280000, 1.470974, 0.128959)",
        "(-0.280000, 1.472543, 0.124432)",
        "(-0.280000, 1.474285, 0.119906)",
        "(-0.280000, 1.476225, 0.115377)",
        "(-0.280000, 1.478274, 0.110960)",
        "(-0.280000, 1.480580, 0.106505)",
        "(-0.280000, 1.483183, 0.102030)",
        "(-0.280000, 1.486162, 0.097519)",
        "(-0.280000, 1.489564, 0.093013)",
        "(-0.280000, 1.493188, 0.088696)",
        "(-0.280000, 1.497348, 0.084427)",
        "(-0.280000, 1.502059, 0.080298)",
        "(-0.280000, 1.507341, 0.076395)",
        "(-0.280000, 1.513203, 0.072791)",
        "(-0.280000, 1.519251, 0.069625)",
        "(-0.280000, 1.525781, 0.066894)",
        "(-0.280000, 1.532783, 0.064656)",
        "(-0.280000, 1.540138, 0.062979)",
        "(-0.280000, 1.547754, 0.061905)",
        "(-0.280000, 1.555315, 0.061377)",
        "(-0.280000, 1.563066, 0.061473)",
        "(-0.280000, 1.570939, 0.062223)",
        "(-0.280000, 1.578822, 0.063634)",
        "(-0.280000, 1.586723, 0.065747)",
        "(-0.280000, 1.594272, 0.068372)",
        "(-0.280000, 1.601735, 0.071725)",
        "(-0.280000, 1.609098, 0.075869)",
        "(-0.280000, 1.616263, 0.080836)",
        "(-0.280000, 1.621979, 0.086900)",
        "(-0.280000, 1.626833, 0.093942)",
        "(-0.280000, 1.631259, 0.101509)",
        "(-0.280000, 1.635179, 0.109558)",
        "(-0.280000, 1.638542, 0.118095)",
        "(-0.280000, 1.641282, 0.127092)",
        "(-0.280000, 1.643236, 0.135997)",
        "(-0.280000, 1.644530, 0.145462)",
        "(-0.280000, 1.645051, 0.155656)",
        "(-0.280000, 1.644604, 0.166731)",
        "(-0.280000, 1.642887, 0.178866)",
        "(-0.280000, 1.639866, 0.190879)",
        "(-0.280000, 1.634946, 0.203967)",
        "(-0.280000, 1.627635, 0.217781)",
        "(-0.280000, 1.617786, 0.231400)",
        "(-0.280000, 1.605681, 0.243814)",
        "(-0.280000, 1.592134, 0.254121)",
        "(-0.280000, 1.577111, 0.262398)",
        "(-0.280000, 1.561097, 0.268362)",
        "(-0.280000, 1.544560, 0.271462)",
        "(-0.280000, 1.528100, 0.270883)",
        "(-0.280000, 1.512731, 0.268024)",
        "(-0.280000, 1.498505, 0.263221)",
        "(-0.280000, 1.485590, 0.256770)",
        "(-0.280000, 1.474134, 0.248999)",
        "(-0.280000, 1.464236, 0.240251)",
        "(-0.280000, 1.456039, 0.230959)",
        "(-0.280000, 1.449277, 0.221249)",
        "(-0.280000, 1.443862, 0.211332)",
        "(-0.280000, 1.439673, 0.201330)",
        "(-0.280000, 1.436604, 0.191378)",
        "(-0.280000, 1.434621, 0.181855)",
        "(-0.280000, 1.433492, 0.172531)",
        "(-0.280000, 1.433129, 0.163467)",
        "(-0.280000, 1.433452, 0.154722)",
        "(-0.280000, 1.434393, 0.146295)",
        "(-0.280000, 1.435848, 0.138451)",
        "(-0.280000, 1.437774, 0.130971)",
        "(-0.280000, 1.440153, 0.123834)",
        "(-0.280000, 1.442963, 0.117073)",
        "(-0.280000, 1.446176, 0.110740)",
        "(-0.280000, 1.449648, 0.104982)",
        "(-0.280000, 1.453426, 0.099613)",
        "(-0.280000, 1.457482, 0.094621)",
        "(-0.280000, 1.461770, 0.090016)",
        "(-0.280000, 1.466320, 0.085738)",
        "(-0.280000, 1.470913, 0.081949)",
        "(-0.280000, 1.475741, 0.078455)",
        "(-0.280000, 1.480867, 0.075221)",
        "(-0.280000, 1.486320, 0.072259)",
        "(-0.280000, 1.492121, 0.069592)",
        "(-0.280000, 1.497958, 0.067370)",
        "(-0.280000, 1.504199, 0.065466)",
        "(-0.280000, 1.510836, 0.063945)",
        "(-0.280000, 1.517890, 0.062870)",
        "(-0.280000, 1.525271, 0.062322)",
        "(-0.280000, 1.532465, 0.062345)",
        "(-0.280000, 1.539921, 0.062952)",
        "(-0.280000, 1.547513, 0.064191)",
        "(-0.280000, 1.555088, 0.066077)",
        "(-0.280000, 1.562573, 0.068619)",
        "(-0.280000, 1.569509, 0.071629)",
        "(-0.280000, 1.576197, 0.075195)",
        "(-0.280000, 1.582627, 0.079322)",
        "(-0.280000, 1.588712, 0.083964)",
        "(-0.280000, 1.594376, 0.089062)",
        "(-0.280000, 1.599386, 0.094345)",
        "(-0.280000, 1.603966, 0.099990)",
        "(-0.280000, 1.608105, 0.105981)",
        "(-0.280000, 1.611796, 0.112327)",
        "(-0.280000, 1.615048, 0.119094)",
        "(-0.280000, 1.617674, 0.125872)",
        "(-0.280000, 1.619854, 0.133159)",
        "(-0.280000, 1.621518, 0.141065)",
        "(-0.280000, 1.622542, 0.149668)",
        "(-0.280000, 1.622753, 0.159159)",
        "(-0.280000, 1.621996, 0.168709)",
        "(-0.280000, 1.619995, 0.179283)",
        "(-0.280000, 1.616453, 0.190473)",
        "(-0.280000, 1.611183, 0.201809)",
        "(-0.280000, 1.604198, 0.212700)",
        "(-0.280000, 1.595931, 0.222385)",
        "(-0.280000, 1.586291, 0.230977)",
        "(-0.280000, 1.575555, 0.238178)",
        "(-0.280000, 1.564015, 0.243809)",
        "(-0.280000, 1.551912, 0.247795)",
        "(-0.280000, 1.539792, 0.250063)",
        "(-0.280000, 1.527712, 0.250732)",
        "(-0.280000, 1.515888, 0.249880)",
        "(-0.280000, 1.504573, 0.247633)",
        "(-0.280000, 1.493930, 0.244153)",
        "(-0.280000, 1.484202, 0.239720)",
        "(-0.280000, 1.475157, 0.234404)",
        "(-0.280000, 1.466799, 0.228311)",
        "(-0.280000, 1.459185, 0.221579)",
        "(-0.280000, 1.452307, 0.214300)",
        "(-0.280000, 1.446338, 0.206842)",
        "(-0.280000, 1.441074, 0.199078)",
        "(-0.280000, 1.436474, 0.191035)",
        "(-0.280000, 1.432544, 0.182799)",
        "(-0.280000, 1.429274, 0.174443)",
        "(-0.280000, 1.426657, 0.166206)",
        "(-0.280000, 1.424628, 0.157862)",
        "(-0.280000, 1.423197, 0.149447)",
        "(-0.280000, 1.422368, 0.140944)",
        "(-0.280000, 1.422160, 0.132411)",
        "(-0.280000, 1.422505, 0.124179)",
        "(-0.280000, 1.423487, 0.115894)",
        "(-0.280000, 1.425144, 0.107612)",
        "(-0.280000, 1.427507, 0.099397)",
        "(-0.280000, 1.431587, 0.091929)",
        "(-0.280000, 1.436341, 0.085305)",
        "(-0.280000, 1.441595, 0.078975)",
        "(-0.280000, 1.447383, 0.072933)",
        "(-0.280000, 1.453679, 0.067249)",
        "(-0.280000, 1.460417, 0.062004)",
        "(-0.280000, 1.467249, 0.057435)",
        "(-0.280000, 1.474474, 0.053313)",
        "(-0.280000, 1.482065, 0.049678)",
        "(-0.280000, 1.489936, 0.046587)",
        "(-0.280000, 1.498100, 0.044051)",
        "(-0.280000, 1.506071, 0.042190)",
        "(-0.280000, 1.514211, 0.040886)",
        "(-0.280000, 1.522480, 0.040159)",
        "(-0.280000, 1.530796, 0.040022)",
        "(-0.280000, 1.539076, 0.040476)",
        "(-0.280000, 1.546986, 0.041467)",
        "(-0.280000, 1.554810, 0.042997)",
        "(-0.280000, 1.562456, 0.045042)",
        "(-0.280000, 1.569686, 0.048213)",
        "(-0.280000, 1.576097, 0.052923)",
        "(-0.280000, 1.581702, 0.057916)",
        "(-0.280000, 1.586823, 0.063280)",
        "(-0.280000, 1.591424, 0.068938)",
        "(-0.280000, 1.595494, 0.074821)",
        "(-0.280000, 1.599080, 0.080930)",
        "(-0.280000, 1.601986, 0.087009)",
        "(-0.280000, 1.604475, 0.093238)",
        "(-0.280000, 1.606574, 0.099657)",
        "(-0.280000, 1.608236, 0.106189)",
        "(-0.280000, 1.609435, 0.112783)",
        "(-0.280000, 1.609996, 0.119170)",
        "(-0.280000, 1.610090, 0.125698)",
        "(-0.280000, 1.609745, 0.132627)",
        "(-0.280000, 1.608942, 0.140364)",
        "(-0.280000, 1.607503, 0.149786)",
        "(-0.280000, 1.604855, 0.159740)",
        "(-0.280000, 1.600486, 0.171222)",
        "(-0.280000, 1.594226, 0.181856)",
        "(-0.280000, 1.586483, 0.190804)",
        "(-0.280000, 1.577688, 0.197888)",
        "(-0.280000, 1.568251, 0.203035)",
        "(-0.280000, 1.558611, 0.206266)",
        "(-0.280000, 1.549183, 0.207701)",
        "(-0.280000, 1.540274, 0.207541)",
        "(-0.280000, 1.532154, 0.206059)",
        "(-0.280000, 1.525046, 0.203569)",
        "(-0.280000, 1.518927, 0.200372)",
        "(-0.280000, 1.513762, 0.196743)",
        "(-0.280000, 1.509451, 0.192899)",
        "(-0.280000, 1.505866, 0.188986)",
        "(-0.280000, 1.502951, 0.185188)",
        "(-0.280000, 1.500483, 0.181523)",
        "(-0.280000, 1.498326, 0.177994)",
        "(-0.280000, 1.496377, 0.174600)",
        "(-0.280000, 1.494545, 0.171300)",
        "(-0.280000, 1.492794, 0.168128)",
        "(-0.280000, 1.491038, 0.164928)",
        "(-0.280000, 1.489266, 0.161653)",
        "(-0.280000, 1.487489, 0.158251)",
        "(-0.280000, 1.485718, 0.154669)",
        "(-0.280000, 1.483977, 0.150991)",
        "(-0.280000, 1.482311, 0.147085)",
        "(-0.280000, 1.480761, 0.142906)",
        "(-0.280000, 1.479393, 0.138453)",
        "(-0.280000, 1.478265, 0.133762)",
        "(-0.280000, 1.477351, 0.128965)",
        "(-0.280000, 1.476760, 0.123963)",
        "(-0.280000, 1.476535, 0.118818)",
        "(-0.280000, 1.476711, 0.113550)",
        "(-0.280000, 1.477319, 0.108224)",
        "(-0.280000, 1.478248, 0.103032)",
        "(-0.280000, 1.479644, 0.097849)",
        "(-0.280000, 1.481504, 0.092750)",
        "(-0.280000, 1.483820, 0.087798)",
        "(-0.280000, 1.486598, 0.083006)",
        "(-0.280000, 1.489615, 0.078523)",
        "(-0.280000, 1.493042, 0.074258)",
        "(-0.280000, 1.496917, 0.070183)",
        "(-0.280000, 1.501206, 0.066320)",
        "(-0.280000, 1.505907, 0.062662)",
        "(-0.280000, 1.510760, 0.059232)",
        "(-0.280000, 1.516088, 0.055958)",
        "(-0.280000, 1.521918, 0.052868)",
        "(-0.280000, 1.528244, 0.050020)",
        "(-0.280000, 1.535140, 0.047460)",
        "(-0.280000, 1.542181, 0.045229)",
        "(-0.280000, 1.549799, 0.043430)",
        "(-0.280000, 1.557595, 0.043678)",
        "(-0.280000, 1.565153, 0.045898)",
        "(-0.280000, 1.572642, 0.048664)",
        "(-0.280000, 1.579665, 0.051810)",
        "(-0.280000, 1.586536, 0.055454)",
        "(-0.280000, 1.593169, 0.059561)",
        "(-0.280000, 1.599546, 0.064129)",
        "(-0.280000, 1.605576, 0.069093)",
        "(-0.280000, 1.610997, 0.074187)",
        "(-0.280000, 1.616088, 0.079623)",
        "(-0.280000, 1.620832, 0.085386)",
        "(-0.280000, 1.625237, 0.091502)",
        "(-0.280000, 1.629317, 0.098026)",
        "(-0.280000, 1.632855, 0.104599)",
        "(-0.280000, 1.636031, 0.111543)",
        "(-0.280000, 1.638844, 0.118971)",
        "(-0.280000, 1.641229, 0.126892)",
        "(-0.280000, 1.643177, 0.135668)",
        "(-0.280000, 1.644469, 0.144840)",
        "(-0.280000, 1.645054, 0.156067)",
        "(-0.280000, 1.644180, 0.170747)",
        "(-0.280000, 1.640494, 0.188777)",
        "(-0.280000, 1.633635, 0.206802)",
        "(-0.280000, 1.623973, 0.223340)",
        "(-0.280000, 1.611886, 0.237913)",
        "(-0.280000, 1.597645, 0.250302)",
        "(-0.280000, 1.581618, 0.260213)",
        "(-0.280000, 1.564258, 0.267394)",
        "(-0.280000, 1.546059, 0.271677)",
        "(-0.280000, 1.527622, 0.272996)",
        "(-0.280000, 1.509543, 0.271438)",
        "(-0.280000, 1.492324, 0.267223)",
        "(-0.280000, 1.476445, 0.260696)",
        "(-0.280000, 1.463149, 0.251159)",
        "(-0.280000, 1.452947, 0.239266)",
        "(-0.280000, 1.445030, 0.226903)",
        "(-0.280000, 1.439226, 0.214467)",
        "(-0.280000, 1.435329, 0.202245)",
        "(-0.280000, 1.433177, 0.190665)",
        "(-0.280000, 1.432432, 0.179726)",
        "(-0.280000, 1.432888, 0.169447)",
        "(-0.280000, 1.434381, 0.159925)",
        "(-0.280000, 1.436768, 0.151205)",
        "(-0.280000, 1.439921, 0.143453)",
        "(-0.280000, 1.443725, 0.136485)",
        "(-0.280000, 1.448080, 0.130317)",
        "(-0.280000, 1.452866, 0.124977)",
        "(-0.280000, 1.457927, 0.120589)",
        "(-0.280000, 1.463239, 0.116926)",
        "(-0.280000, 1.468700, 0.113975)",
        "(-0.280000, 1.474253, 0.111701)",
        "(-0.280000, 1.479810, 0.110063)",
        "(-0.280000, 1.485288, 0.109012)",
        "(-0.280000, 1.490511, 0.108604)",
        "(-0.280000, 1.495556, 0.108634)",
        "(-0.280000, 1.500378, 0.109033)",
        "(-0.280000, 1.504975, 0.109739)",
        "(-0.280000, 1.509318, 0.110685)",
        "(-0.280000, 1.513225, 0.111859)",
        "(-0.280000, 1.516897, 0.113123)",
        "(-0.280000, 1.520336, 0.114420)",
        "(-0.280000, 1.523551, 0.115698)",
        "(-0.280000, 1.526598, 0.116923)",
        "(-0.280000, 1.529356, 0.118056)",
        "(-0.280000, 1.532019, 0.119054)",
        "(-0.280000, 1.534643, 0.119912)",
        "(-0.280000, 1.537267, 0.120623)",
        "(-0.280000, 1.539928, 0.121196)",
        "(-0.280000, 1.542578, 0.121609)",
        "(-0.280000, 1.545382, 0.121925)",
        "(-0.280000, 1.548382, 0.122192)",
        "(-0.280000, 1.551594, 0.122461)",
        "(-0.280000, 1.555058, 0.122797)",
        "(-0.280000, 1.558667, 0.123172)",
        "(-0.280000, 1.562546, 0.123763)",
        "(-0.280000, 1.566702, 0.124659)",
        "(-0.280000, 1.571081, 0.125936)",
        "(-0.280000, 1.575610, 0.127657)",
        "(-0.280000, 1.580147, 0.129699)",
        "(-0.280000, 1.584744, 0.132333)",
        "(-0.280000, 1.589297, 0.135612)",
        "(-0.280000, 1.593718, 0.139581)",
        "(-0.280000, 1.597867, 0.144194)",
        "(-0.280000, 1.601597, 0.149128)",
        "(-0.280000, 1.604904, 0.154756)",
        "(-0.280000, 1.607651, 0.161141)",
        "(-0.280000, 1.609687, 0.168273)",
        "(-0.280000, 1.610868, 0.176152)",
        "(-0.280000, 1.611201, 0.184182)",
        "(-0.280000, 1.610427, 0.192858)",
        "(-0.280000, 1.608368, 0.202121)",
        "(-0.280000, 1.604896, 0.211747)",
        "(-0.280000, 1.599928, 0.221494)",
        "(-0.280000, 1.593892, 0.230720)",
        "(-0.280000, 1.586354, 0.239707)",
        "(-0.280000, 1.577374, 0.248153)",
        "(-0.280000, 1.567026, 0.255787)",
        "(-0.280000, 1.555382, 0.262393)",
        "(-0.280000, 1.543149, 0.267648)",
        "(-0.280000, 1.529976, 0.271539)",
        "(-0.280000, 1.516221, 0.272345)",
        "(-0.280000, 1.502684, 0.270091)",
        "(-0.280000, 1.489609, 0.266297)",
        "(-0.280000, 1.477547, 0.261240)",
        "(-0.280000, 1.466185, 0.254898)",
        "(-0.280000, 1.455736, 0.247437)",
        "(-0.280000, 1.446329, 0.239030)",
        "(-0.280000, 1.438043, 0.229847)",
        "(-0.280000, 1.431107, 0.220345)",
        "(-0.280000, 1.425229, 0.210315)",
        "(-0.280000, 1.420461, 0.199950)",
        "(-0.280000, 1.416796, 0.189398)",
        "(-0.280000, 1.414259, 0.179056)",
        "(-0.280000, 1.412691, 0.168656)",
        "(-0.280000, 1.412068, 0.158283)",
        "(-0.280000, 1.412366, 0.147985)",
        "(-0.280000, 1.413549, 0.137901)",
        "(-0.280000, 1.415559, 0.128144)",
        "(-0.280000, 1.418252, 0.119008)",
        "(-0.280000, 1.421664, 0.110169)",
        "(-0.280000, 1.425782, 0.101636)",
        "(-0.280000, 1.430594, 0.093445)",
        "(-0.280000, 1.436122, 0.085588)",
        "(-0.280000, 1.442035, 0.078483)",
        "(-0.280000, 1.448618, 0.071751)",
        "(-0.280000, 1.455938, 0.065401)",
        "(-0.280000, 1.463967, 0.059543)",
        "(-0.280000, 1.472691, 0.054267)",
        "(-0.280000, 1.481594, 0.049884)",
        "(-0.280000, 1.491135, 0.046173)",
        "(-0.280000, 1.501165, 0.043265)",
        "(-0.280000, 1.511671, 0.041230)",
        "(-0.280000, 1.522518, 0.040156)",
        "(-0.280000, 1.532908, 0.041525)",
        "(-0.280000, 1.542947, 0.045326)",
        "(-0.280000, 1.552431, 0.049903)",
        "(-0.280000, 1.561260, 0.055158)",
        "(-0.280000, 1.569409, 0.061030)",
        "(-0.280000, 1.576450, 0.067224)",
        "(-0.280000, 1.582768, 0.073796)",
        "(-0.280000, 1.588386, 0.080737)",
        "(-0.280000, 1.593265, 0.087995)",
        "(-0.280000, 1.597393, 0.095543)",
        "(-0.280000, 1.600530, 0.103043)",
        "(-0.280000, 1.602980, 0.110733)",
        "(-0.280000, 1.604765, 0.118621)",
        "(-0.280000, 1.605883, 0.126696)",
        "(-0.280000, 1.606312, 0.134993)",
        "(-0.280000, 1.605916, 0.142951)",
        "(-0.280000, 1.604840, 0.151052)",
        "(-0.280000, 1.603009, 0.159234)",
        "(-0.280000, 1.600372, 0.167374)",
        "(-0.280000, 1.596903, 0.175333)",
        "(-0.280000, 1.592761, 0.182550)",
        "(-0.280000, 1.587865, 0.189429)",
        "(-0.280000, 1.582268, 0.195805)",
        "(-0.280000, 1.576033, 0.201557)",
        "(-0.280000, 1.569268, 0.206580)",
        "(-0.280000, 1.562367, 0.210639)",
        "(-0.280000, 1.555133, 0.213974)",
        "(-0.280000, 1.547696, 0.216547)",
        "(-0.280000, 1.540165, 0.218358)",
        "(-0.280000, 1.532568, 0.219435)",
        "(-0.280000, 1.525203, 0.219808)",
        "(-0.280000, 1.517857, 0.219529)",
        "(-0.280000, 1.510569, 0.218610)",
        "(-0.280000, 1.503438, 0.217077)",
        "(-0.280000, 1.496510, 0.214954)",
        "(-0.280000, 1.489951, 0.212366)",
        "(-0.280000, 1.483583, 0.209214)",
        "(-0.280000, 1.477461, 0.205507)",
        "(-0.280000, 1.471664, 0.201279)",
        "(-0.280000, 1.466210, 0.196525)",
        "(-0.280000, 1.461276, 0.191482)",
        "(-0.280000, 1.456762, 0.185953)",
        "(-0.280000, 1.452705, 0.179920)",
        "(-0.280000, 1.449193, 0.173445)",
        "(-0.280000, 1.446300, 0.166600)",
        "(-0.280000, 1.444080, 0.159691)",
        "(-0.280000, 1.442535, 0.152508)",
        "(-0.280000, 1.441717, 0.145135)",
        "(-0.280000, 1.441657, 0.137629)",
        "(-0.280000, 1.442373, 0.130126)",
        "(-0.280000, 1.443750, 0.123016)",
        "(-0.280000, 1.445852, 0.116048)",
        "(-0.280000, 1.448644, 0.109335)",
        "(-0.280000, 1.452069, 0.102979)",
        "(-0.280000, 1.456099, 0.096995)",
        "(-0.280000, 1.460469, 0.091656)",
        "(-0.280000, 1.465298, 0.086741)",
        "(-0.280000, 1.470583, 0.082217)",
        "(-0.280000, 1.476286, 0.078089)",
        "(-0.280000, 1.482358, 0.074355)",
        "(-0.280000, 1.488473, 0.071140)",
        "(-0.280000, 1.494982, 0.068221)",
        "(-0.280000, 1.501889, 0.065618)",
        "(-0.280000, 1.509201, 0.063372)",
        "(-0.280000, 1.516988, 0.061522)",
        "(-0.280000, 1.524709, 0.060172)",
        "(-0.280000, 1.532920, 0.059306)",
        "(-0.280000, 1.541639, 0.059031)",
        "(-0.280000, 1.550821, 0.059474)",
        "(-0.280000, 1.560365, 0.060757)",
        "(-0.280000, 1.569656, 0.062755)",
        "(-0.280000, 1.579142, 0.065706)",
        "(-0.280000, 1.588633, 0.069663)",
        "(-0.280000, 1.598027, 0.074700)",
        "(-0.280000, 1.607075, 0.080772)",
        "(-0.280000, 1.615270, 0.087422)",
        "(-0.280000, 1.622919, 0.094990)",
        "(-0.280000, 1.629879, 0.103424)",
        "(-0.280000, 1.636036, 0.112692)",
        "(-0.280000, 1.640170, 0.123119)",
        "(-0.280000, 1.642781, 0.133597)",
        "(-0.280000, 1.644424, 0.144395)",
        "(-0.280000, 1.645050, 0.155524)",
        "(-0.280000, 1.644581, 0.166994)",
        "(-0.280000, 1.642901, 0.178794)",
        "(-0.280000, 1.640080, 0.190178)",
        "(-0.280000, 1.635872, 0.201835)",
        "(-0.280000, 1.630108, 0.213589)",
        "(-0.280000, 1.622677, 0.225153)",
        "(-0.280000, 1.613509, 0.236218)",
        "(-0.280000, 1.603278, 0.245879)",
        "(-0.280000, 1.591700, 0.254403)",
        "(-0.280000, 1.579001, 0.261511)",
        "(-0.280000, 1.565514, 0.266982)",
        "(-0.280000, 1.551606, 0.270696)",
        "(-0.280000, 1.537950, 0.272620)",
        "(-0.280000, 1.524395, 0.272925)",
        "(-0.280000, 1.511233, 0.271705)",
        "(-0.280000, 1.498810, 0.268451)",
        "(-0.280000, 1.487736, 0.262906)",
        "(-0.280000, 1.478191, 0.256535)",
        "(-0.280000, 1.469785, 0.249405)",
        "(-0.280000, 1.462531, 0.241708)",
        "(-0.280000, 1.456456, 0.233663)",
        "(-0.280000, 1.451517, 0.225419)",
        "(-0.280000, 1.447796, 0.217320)",
        "(-0.280000, 1.444989, 0.209251)",
        "(-0.280000, 1.443036, 0.201273)",
        "(-0.280000, 1.441878, 0.193478)",
        "(-0.280000, 1.441436, 0.185907)",
        "(-0.280000, 1.441713, 0.178785)",
        "(-0.280000, 1.442548, 0.171883)",
        "(-0.280000, 1.443899, 0.165232)",
        "(-0.280000, 1.445716, 0.158886)",
        "(-0.280000, 1.447961, 0.152826)",
        "(-0.280000, 1.450552, 0.147339)",
        "(-0.280000, 1.453436, 0.142139)",
        "(-0.280000, 1.456587, 0.137226)",
        "(-0.280000, 1.459954, 0.132628)",
        "(-0.280000, 1.463486, 0.128351)",
        "(-0.280000, 1.467061, 0.124569)",
        "(-0.280000, 1.470736, 0.121017)",
        "(-0.280000, 1.474489, 0.117681)",
        "(-0.280000, 1.478350, 0.114502)",
        "(-0.280000, 1.482128, 0.111664)",
        "(-0.280000, 1.486009, 0.108916)",
        "(-0.280000, 1.490057, 0.106224)",
        "(-0.280000, 1.494310, 0.103591)",
        "(-0.280000, 1.498815, 0.101031)",
        "(-0.280000, 1.503644, 0.098565)",
        "(-0.280000, 1.508492, 0.096362)",
        "(-0.280000, 1.513704, 0.094318)",
        "(-0.280000, 1.519326, 0.092500)",
        "(-0.280000, 1.525343, 0.091001)",
        "(-0.280000, 1.531744, 0.089915)",
        "(-0.280000, 1.538133, 0.089273)",
        "(-0.280000, 1.544777, 0.089135)",
        "(-0.280000, 1.551571, 0.089548)",
        "(-0.280000, 1.558424, 0.090549)",
        "(-0.280000, 1.565289, 0.092161)",
        "(-0.280000, 1.571836, 0.094235)",
        "(-0.280000, 1.578258, 0.096907)",
        "(-0.280000, 1.584486, 0.100167)",
        "(-0.280000, 1.590403, 0.103962)",
        "(-0.280000, 1.595884, 0.108183)",
        "(-0.280000, 1.600814, 0.112627)",
        "(-0.280000, 1.605296, 0.117434)",
        "(-0.280000, 1.609292, 0.122567)",
        "(-0.280000, 1.612776, 0.127967)",
        "(-0.280000, 1.615705, 0.133528)",
        "(-0.280000, 1.618035, 0.138997)",
        "(-0.280000, 1.619844, 0.144569)",
        "(-0.280000, 1.621136, 0.150258)",
        "(-0.280000, 1.621905, 0.156122)",
        "(-0.280000, 1.622131, 0.162338)",
        "(-0.280000, 1.621808, 0.168510)",
        "(-0.280000, 1.620824, 0.175321)",
        "(-0.280000, 1.618930, 0.183163)",
        "(-0.280000, 1.615750, 0.192240)",
        "(-0.280000, 1.610868, 0.202396)",
        "(-0.280000, 1.604638, 0.212215)",
        "(-0.280000, 1.596466, 0.222139)",
        "(-0.280000, 1.586567, 0.231368)",
        "(-0.280000, 1.575306, 0.239336)",
        "(-0.280000, 1.562993, 0.245767)",
        "(-0.280000, 1.550237, 0.250435)",
        "(-0.280000, 1.537010, 0.253424)",
        "(-0.280000, 1.523537, 0.254715)",
        "(-0.280000, 1.510079, 0.254318)",
        "(-0.280000, 1.496920, 0.252301)",
        "(-0.280000, 1.484481, 0.248884)",
        "(-0.280000, 1.472664, 0.244129)",
        "(-0.280000, 1.461561, 0.238120)",
        "(-0.280000, 1.451212, 0.230903)",
        "(-0.280000, 1.441758, 0.222579)",
        "(-0.280000, 1.433539, 0.213625)",
        "(-0.280000, 1.426329, 0.203806)",
        "(-0.280000, 1.420241, 0.193267)",
        "(-0.280000, 1.415367, 0.182185)",
        "(-0.280000, 1.412951, 0.170923)",
        "(-0.280000, 1.412095, 0.159573)",
        "(-0.280000, 1.412339, 0.148369)",
        "(-0.280000, 1.413635, 0.137380)",
        "(-0.280000, 1.415929, 0.126708)",
        "(-0.280000, 1.419157, 0.116446)",
        "(-0.280000, 1.423101, 0.106986)",
        "(-0.280000, 1.427819, 0.097980)",
        "(-0.280000, 1.433257, 0.089489)",
        "(-0.280000, 1.439338, 0.081583)",
        "(-0.280000, 1.446044, 0.074255)",
        "(-0.280000, 1.452995, 0.067827)",
        "(-0.280000, 1.460396, 0.062019)",
        "(-0.280000, 1.468264, 0.056814)",
        "(-0.280000, 1.476542, 0.052255)",
        "(-0.280000, 1.485154, 0.048386)",
        "(-0.280000, 1.493694, 0.045338)",
        "(-0.280000, 1.502510, 0.042949)",
        "(-0.280000, 1.511543, 0.041249)",
        "(-0.280000, 1.520818, 0.040923)",
        "(-0.280000, 1.530055, 0.042543)",
        "(-0.280000, 1.538566, 0.044950)",
        "(-0.280000, 1.546774, 0.048088)",
        "(-0.280000, 1.554573, 0.051893)",
        "(-0.280000, 1.561858, 0.056284)",
        "(-0.280000, 1.568560, 0.061188)",
        "(-0.280000, 1.574337, 0.066360)",
        "(-0.280000, 1.579483, 0.071811)",
        "(-0.280000, 1.584043, 0.077512)",
        "(-0.280000, 1.588004, 0.083382)",
        "(-0.280000, 1.591372, 0.089356)",
        "(-0.280000, 1.594006, 0.095228)",
        "(-0.280000, 1.596104, 0.101084)",
        "(-0.280000, 1.597696, 0.106868)",
        "(-0.280000, 1.598835, 0.112584)",
        "(-0.280000, 1.599560, 0.118198)",
        "(-0.280000, 1.599820, 0.123492)",
        "(-0.280000, 1.599782, 0.128648)",
        "(-0.280000, 1.599483, 0.133695)",
        "(-0.280000, 1.598953, 0.138610)",
        "(-0.280000, 1.598234, 0.143420)",
        "(-0.280000, 1.597316, 0.147956)",
        "(-0.280000, 1.596279, 0.152561)",
        "(-0.280000, 1.595107, 0.157409)",
        "(-0.280000, 1.593714, 0.162715)",
        "(-0.280000, 1.591950, 0.168608)",
        "(-0.280000, 1.589813, 0.174437)",
        "(-0.280000, 1.586942, 0.181007)",
        "(-0.280000, 1.583086, 0.188097)",
        "(-0.280000, 1.578164, 0.195231)",
        "(-0.280000, 1.572187, 0.202031)",
        "(-0.280000, 1.565641, 0.207917)",
        "(-0.280000, 1.558367, 0.213054)",
        "(-0.280000, 1.550520, 0.217316)",
        "(-0.280000, 1.542267, 0.220628)",
        "(-0.280000, 1.533944, 0.222943)",
        "(-0.280000, 1.525462, 0.224336)",
        "(-0.280000, 1.516956, 0.224813)",
        "(-0.280000, 1.508573, 0.224414)",
        "(-0.280000, 1.500388, 0.223196)",
        "(-0.280000, 1.492524, 0.221235)",
        "(-0.280000, 1.485149, 0.218678)",
        "(-0.280000, 1.478147, 0.215498)",
        "(-0.280000, 1.471482, 0.211676)",
        "(-0.280000, 1.465228, 0.207246)",
        "(-0.280000, 1.459462, 0.202260)",
        "(-0.280000, 1.454330, 0.196958)",
        "(-0.280000, 1.449727, 0.191163)",
        "(-0.280000, 1.445719, 0.184927)",
        "(-0.280000, 1.442333, 0.178250)",
        "(-0.280000, 1.439637, 0.171218)",
        "(-0.280000, 1.437709, 0.164248)",
        "(-0.280000, 1.436490, 0.157029)",
        "(-0.280000, 1.436015, 0.149666)",
        "(-0.280000, 1.436295, 0.142262)",
        "(-0.280000, 1.437324, 0.134876)",
        "(-0.280000, 1.438978, 0.127929)",
        "(-0.280000, 1.441274, 0.121147)",
        "(-0.280000, 1.444183, 0.114545)",
        "(-0.280000, 1.447634, 0.108207)",
        "(-0.280000, 1.451548, 0.102184)",
        "(-0.280000, 1.455724, 0.096700)",
        "(-0.280000, 1.460299, 0.091527)",
        "(-0.280000, 1.465245, 0.086698)",
        "(-0.280000, 1.470570, 0.082216)",
        "(-0.280000, 1.476256, 0.078109)",
        "(-0.280000, 1.481996, 0.074569)",
        "(-0.280000, 1.488042, 0.071417)",
        "(-0.280000, 1.494445, 0.068654)",
        "(-0.280000, 1.501164, 0.066333)",
        "(-0.280000, 1.508138, 0.064503)",
        "(-0.280000, 1.514997, 0.063245)",
        "(-0.280000, 1.522079, 0.062487)",
        "(-0.280000, 1.529327, 0.062267)",
        "(-0.280000, 1.536725, 0.062619)",
        "(-0.280000, 1.544193, 0.063571)",
        "(-0.280000, 1.551278, 0.065045)",
        "(-0.280000, 1.558327, 0.067091)",
        "(-0.280000, 1.565232, 0.069695)",
        "(-0.280000, 1.571966, 0.072859)",
        "(-0.280000, 1.578481, 0.076577)",
        "(-0.280000, 1.584440, 0.080624)",
        "(-0.280000, 1.590047, 0.085093)",
        "(-0.280000, 1.595313, 0.089989)",
        "(-0.280000, 1.600208, 0.095294)",
        "(-0.280000, 1.604710, 0.100995)",
        "(-0.280000, 1.608634, 0.106825)",
        "(-0.280000, 1.612164, 0.113028)",
        "(-0.280000, 1.615270, 0.119610)",
        "(-0.280000, 1.617925, 0.126612)",
        "(-0.280000, 1.620074, 0.134039)",
        "(-0.280000, 1.621580, 0.141444)",
        "(-0.280000, 1.622515, 0.149302)",
        "(-0.280000, 1.622783, 0.157693)",
        "(-0.280000, 1.622241, 0.166654)",
        "(-0.280000, 1.620704, 0.176217)",
        "(-0.280000, 1.618204, 0.185541)",
        "(-0.280000, 1.614420, 0.195327)",
        "(-0.280000, 1.609171, 0.205299)",
        "(-0.280000, 1.602354, 0.215100)",
        "(-0.280000, 1.594021, 0.224282)",
        "(-0.280000, 1.584877, 0.232052)",
        "(-0.280000, 1.574517, 0.238767)",
        "(-0.280000, 1.563279, 0.244104)",
        "(-0.280000, 1.551470, 0.247907)",
        "(-0.280000, 1.539377, 0.250112)",
        "(-0.280000, 1.527722, 0.250732)",
        "(-0.280000, 1.516302, 0.249935)",
        "(-0.280000, 1.505239, 0.247805)",
        "(-0.280000, 1.494724, 0.244453)",
        "(-0.280000, 1.484927, 0.240038)",
        "(-0.280000, 1.476135, 0.234890)",
        "(-0.280000, 1.468064, 0.229034)",
        "(-0.280000, 1.460726, 0.222603)",
        "(-0.280000, 1.454075, 0.215663)",
        "(-0.280000, 1.448123, 0.208321)",
        "(-0.280000, 1.442994, 0.200921)",
        "(-0.280000, 1.438470, 0.193250)",
        "(-0.280000, 1.434518, 0.185283)",
        "(-0.280000, 1.431156, 0.177072)",
        "(-0.280000, 1.428406, 0.168700)",
        "(-0.280000, 1.426272, 0.160458)",
        "(-0.280000, 1.424714, 0.152046)",
        "(-0.280000, 1.423765, 0.143495)",
        "(-0.280000, 1.423454, 0.134787)",
        "(-0.280000, 1.423823, 0.125982)",
        "(-0.280000, 1.424778, 0.117492)",
        "(-0.280000, 1.426461, 0.108909)",
        "(-0.280000, 1.428919, 0.100318)",
        "(-0.280000, 1.432177, 0.091827)",
        "(-0.280000, 1.437186, 0.084223)",
        "(-0.280000, 1.442842, 0.077598)",
        "(-0.280000, 1.449019, 0.071375)",
        "(-0.280000, 1.455706, 0.065586)",
        "(-0.280000, 1.462841, 0.060302)",
        "(-0.280000, 1.470364, 0.055574)",
        "(-0.280000, 1.477902, 0.051588)",
        "(-0.280000, 1.485773, 0.048140)",
        "(-0.280000, 1.493901, 0.045273)",
        "(-0.280000, 1.502292, 0.042999)",
        "(-0.280000, 1.510863, 0.041351)",
        "(-0.280000, 1.519198, 0.040376)",
        "(-0.280000, 1.527590, 0.040004)",
        "(-0.280000, 1.536046, 0.040241)",
        "(-0.280000, 1.544496, 0.041096)",
        "(-0.280000, 1.552869, 0.042566)",
        "(-0.280000, 1.560815, 0.044556)",
        "(-0.280000, 1.568617, 0.047105)",
        "(-0.280000, 1.576212, 0.050194)",
        "(-0.280000, 1.583280, 0.054407)",
        "(-0.280000, 1.589364, 0.060112)",
        "(-0.280000, 1.594581, 0.066034)",
        "(-0.280000, 1.599261, 0.072323)",
        "(-0.280000, 1.603346, 0.078874)",
        "(-0.280000, 1.606842, 0.085623)",
        "(-0.280000, 1.609748, 0.092529)",
        "(-0.280000, 1.611889, 0.099259)",
        "(-0.280000, 1.613506, 0.106011)",
        "(-0.280000, 1.614639, 0.112825)",
        "(-0.280000, 1.615291, 0.119661)",
        "(-0.280000, 1.615453, 0.126475)",
        "(-0.280000, 1.614994, 0.132953)",
        "(-0.280000, 1.614029, 0.139446)",
        "(-0.280000, 1.612528, 0.145940)",
        "(-0.280000, 1.610447, 0.152483)",
        "(-0.280000, 1.607744, 0.159112)",
        "(-0.280000, 1.604418, 0.165271)",
        "(-0.280000, 1.600397, 0.171650)",
        "(-0.280000, 1.595471, 0.178360)",
        "(-0.280000, 1.589413, 0.185287)",
        "(-0.280000, 1.582156, 0.191911)",
        "(-0.280000, 1.574220, 0.197195)",
        "(-0.280000, 1.565594, 0.201312)",
        "(-0.280000, 1.556741, 0.203962)",
        "(-0.280000, 1.547986, 0.205131)",
        "(-0.280000, 1.539749, 0.204912)",
        "(-0.280000, 1.532117, 0.203565)",
        "(-0.280000, 1.525219, 0.201292)",
        "(-0.280000, 1.519148, 0.198331)",
        "(-0.280000, 1.513899, 0.194906)",
        "(-0.280000, 1.509402, 0.191189)",
        "(-0.280000, 1.505650, 0.187385)",
        "(-0.280000, 1.502460, 0.183578)",
        "(-0.280000, 1.499709, 0.179817)",
        "(-0.280000, 1.497283, 0.176124)",
        "(-0.280000, 1.495091, 0.172496)",
        "(-0.280000, 1.493081, 0.168976)",
        "(-0.280000, 1.491159, 0.165452)",
        "(-0.280000, 1.489298, 0.161860)",
        "(-0.280000, 1.487484, 0.158125)",
        "(-0.280000, 1.485741, 0.154203)",
        "(-0.280000, 1.484085, 0.150182)",
        "(-0.280000, 1.482560, 0.145933)",
        "(-0.280000, 1.481204, 0.141435)",
        "(-0.280000, 1.480073, 0.136698)",
        "(-0.280000, 1.479219, 0.131759)",
        "(-0.280000, 1.478615, 0.126734)",
        "(-0.280000, 1.478365, 0.121537)",
        "(-0.280000, 1.478494, 0.116253)",
        "(-0.280000, 1.479030, 0.110896)",
        "(-0.280000, 1.479963, 0.105564)",
        "(-0.280000, 1.481184, 0.100415)",
        "(-0.280000, 1.482793, 0.095360)",
        "(-0.280000, 1.484755, 0.090474)",
        "(-0.280000, 1.487018, 0.085819)",
        "(-0.280000, 1.489457, 0.081446)",
        "(-0.280000, 1.492111, 0.077325)",
        "(-0.280000, 1.494932, 0.073467)",
        "(-0.280000, 1.497916, 0.069823)",
        "(-0.280000, 1.501006, 0.066381)",
        "(-0.280000, 1.504158, 0.063111)",
        "(-0.280000, 1.507331, 0.059990)",
        "(-0.280000, 1.510626, 0.057003)",
        "(-0.280000, 1.514041, 0.054164)",
        "(-0.280000, 1.517653, 0.051466)",
        "(-0.280000, 1.521449, 0.048940)",
        "(-0.280000, 1.525295, 0.046616)",
        "(-0.280000, 1.529355, 0.044511)",
        "(-0.280000, 1.533718, 0.042650)",
        "(-0.280000, 1.538382, 0.041082)",
        "(-0.280000, 1.543169, 0.040920)",
        "(-0.280000, 1.547834, 0.041606)",
        "(-0.280000, 1.552648, 0.042519)",
        "(-0.280000, 1.557558, 0.043668)",
        "(-0.280000, 1.562566, 0.045075)",
        "(-0.280000, 1.567585, 0.046733)",
        "(-0.280000, 1.572344, 0.048543)",
        "(-0.280000, 1.577043, 0.050570)",
        "(-0.280000, 1.581588, 0.052771)",
        "(-0.280000, 1.585982, 0.055138)",
        "(-0.280000, 1.590249, 0.057677)",
        "(-0.280000, 1.594209, 0.060262)",
        "(-0.280000, 1.597919, 0.062901)",
        "(-0.280000, 1.601373, 0.065562)",
        "(-0.280000, 1.604558, 0.068207)",
        "(-0.280000, 1.607468, 0.070797)",
        "(-0.280000, 1.610152, 0.073349)",
        "(-0.280000, 1.612543, 0.075765)",
        "(-0.280000, 1.614438, 0.077783)",
        "(-0.280000, 1.615602, 0.079719)",
        "(-0.280000, 1.615313, 0.081956)",
        "(-0.280000, 1.614875, 0.084134)",
        "(-0.280000, 1.614066, 0.085929)",
        "(-0.280000, 1.613900, 0.088557)",
        "(-0.280000, 1.615552, 0.093657)",
        "(-0.280000, 1.618043, 0.100437)",
        "(-0.280000, 1.621424, 0.109831)",
        "(-0.280000, 1.624769, 0.121568)",
        "(-0.280000, 1.627195, 0.135297)",
        "(-0.280000, 1.627926, 0.150579)",
        "(-0.280000, 1.626358, 0.166791)",
        "(-0.280000, 1.622093, 0.183276)",
        "(-0.280000, 1.614917, 0.199342)",
        "(-0.280000, 1.604891, 0.214184)",
        "(-0.280000, 1.592348, 0.227055)",
        "(-0.280000, 1.577808, 0.237399)",
        "(-0.280000, 1.561989, 0.244832)",
        "(-0.280000, 1.545682, 0.249233)",
        "(-0.280000, 1.529524, 0.250739)",
        "(-0.280000, 1.514101, 0.249620)",
        "(-0.280000, 1.499861, 0.246270)",
        "(-0.280000, 1.487112, 0.241207)",
        "(-0.280000, 1.475863, 0.234884)",
        "(-0.280000, 1.466067, 0.227673)",
        "(-0.280000, 1.457615, 0.219864)",
        "(-0.280000, 1.450393, 0.211684)",
        "(-0.280000, 1.444356, 0.203453)",
        "(-0.280000, 1.439250, 0.195107)",
        "(-0.280000, 1.434949, 0.186656)",
        "(-0.280000, 1.431401, 0.178201)",
        "(-0.280000, 1.428543, 0.169776)",
        "(-0.280000, 1.426322, 0.161590)",
        "(-0.280000, 1.424665, 0.153410)",
        "(-0.280000, 1.423566, 0.145211)",
        "(-0.280000, 1.423029, 0.136957)",
        "(-0.280000, 1.423069, 0.128699)",
        "(-0.280000, 1.423599, 0.120786)",
        "(-0.280000, 1.424708, 0.112865)",
        "(-0.280000, 1.426441, 0.104959)",
        "(-0.280000, 1.428826, 0.097124)",
        "(-0.280000, 1.432872, 0.090039)",
        "(-0.280000, 1.437540, 0.083778)",
        "(-0.280000, 1.442679, 0.077775)",
        "(-0.280000, 1.448329, 0.072025)",
        "(-0.280000, 1.454493, 0.066571)",
        "(-0.280000, 1.461185, 0.061455)",
        "(-0.280000, 1.468035, 0.056953)",
        "(-0.280000, 1.475424, 0.052821)",
        "(-0.280000, 1.483334, 0.049135)",
        "(-0.280000, 1.491777, 0.045957)",
        "(-0.280000, 1.500687, 0.043382)",
        "(-0.280000, 1.509507, 0.041568)",
        "(-0.280000, 1.518650, 0.040422)",
        "(-0.280000, 1.528084, 0.040001)",
        "(-0.280000, 1.537739, 0.040363)",
        "(-0.280000, 1.547488, 0.041549)",
        "(-0.280000, 1.556867, 0.043493)",
        "(-0.280000, 1.566229, 0.046260)",
        "(-0.280000, 1.575504, 0.049879)",
        "(-0.280000, 1.584405, 0.055018)",
        "(-0.280000, 1.592424, 0.062112)",
        "(-0.280000, 1.599376, 0.069737)",
        "(-0.280000, 1.605799, 0.078279)",
        "(-0.280000, 1.611558, 0.087725)",
        "(-0.280000, 1.616539, 0.098094)",
        "(-0.280000, 1.620567, 0.109400)",
        "(-0.280000, 1.623115, 0.120731)",
        "(-0.280000, 1.624484, 0.132764)",
        "(-0.280000, 1.624446, 0.145408)",
        "(-0.280000, 1.622772, 0.158336)",
        "(-0.280000, 1.619333, 0.171121)",
        "(-0.280000, 1.614282, 0.182746)",
        "(-0.280000, 1.607626, 0.193669)",
        "(-0.280000, 1.599506, 0.203508)",
        "(-0.280000, 1.590161, 0.211931)",
        "(-0.280000, 1.579926, 0.218708)",
        "(-0.280000, 1.569438, 0.223558)",
        "(-0.280000, 1.558705, 0.226786)",
        "(-0.280000, 1.547988, 0.228425)",
        "(-0.280000, 1.537580, 0.228573)",
        "(-0.280000, 1.527945, 0.227393)",
        "(-0.280000, 1.518919, 0.225116)",
        "(-0.280000, 1.510582, 0.221914)",
        "(-0.280000, 1.502990, 0.217953)",
        "(-0.280000, 1.496166, 0.213380)",
        "(-0.280000, 1.490114, 0.208345)",
        "(-0.280000, 1.484949, 0.203113)",
        "(-0.280000, 1.480393, 0.197612)",
        "(-0.280000, 1.476404, 0.191888)",
        "(-0.280000, 1.472969, 0.186021)",
        "(-0.280000, 1.470044, 0.180026)",
        "(-0.280000, 1.467663, 0.174144)",
        "(-0.280000, 1.465700, 0.168181)",
        "(-0.280000, 1.464137, 0.162115)",
        "(-0.280000, 1.462979, 0.155969)",
        "(-0.280000, 1.462234, 0.149766)",
        "(-0.280000, 1.461865, 0.143703)",
        "(-0.280000, 1.461899, 0.137573)",
        "(-0.280000, 1.462356, 0.131414)",
        "(-0.280000, 1.463250, 0.125242)",
        "(-0.280000, 1.464601, 0.119100)",
        "(-0.280000, 1.466302, 0.113202)",
        "(-0.280000, 1.468475, 0.107386)",
        "(-0.280000, 1.471163, 0.101656)",
        "(-0.280000, 1.474377, 0.096083)",
        "(-0.280000, 1.478120, 0.090741)",
        "(-0.280000, 1.482202, 0.085806)",
        "(-0.280000, 1.486860, 0.081155)",
        "(-0.280000, 1.492114, 0.076863)",
        "(-0.280000, 1.497989, 0.072995)",
        "(-0.280000, 1.504463, 0.069652)",
        "(-0.280000, 1.511080, 0.067014)",
        "(-0.280000, 1.518266, 0.065011)",
        "(-0.280000, 1.525936, 0.063746)",
        "(-0.280000, 1.534027, 0.063309)",
        "(-0.280000, 1.542522, 0.063788)",
        "(-0.280000, 1.550742, 0.065132)",
        "(-0.280000, 1.559124, 0.067431)",
        "(-0.280000, 1.567503, 0.070699)",
        "(-0.280000, 1.575702, 0.074906)",
        "(-0.280000, 1.583590, 0.079994)",
        "(-0.280000, 1.590735, 0.085603)",
        "(-0.280000, 1.597479, 0.091926)",
        "(-0.280000, 1.603696, 0.098844)",
        "(-0.280000, 1.609350, 0.106304)",
        "(-0.280000, 1.614426, 0.114300)",
        "(-0.280000, 1.618737, 0.122427)",
        "(-0.280000, 1.622467, 0.131080)",
        "(-0.280000, 1.625559, 0.140328)",
        "(-0.280000, 1.627903, 0.150204)",
        "(-0.280000, 1.629353, 0.160769)",
        "(-0.280000, 1.629821, 0.171418)",
        "(-0.280000, 1.629072, 0.182936)",
        "(-0.280000, 1.626767, 0.195287)",
        "(-0.280000, 1.622530, 0.208329)",
        "(-0.280000, 1.616043, 0.221661)",
        "(-0.280000, 1.607798, 0.234035)",
        "(-0.280000, 1.597293, 0.245736)",
        "(-0.280000, 1.584732, 0.256139)",
        "(-0.280000, 1.570420, 0.264752)",
        "(-0.280000, 1.554993, 0.269960)",
        "(-0.280000, 1.538925, 0.272537)",
        "(-0.280000, 1.522898, 0.272862)",
        "(-0.280000, 1.507203, 0.271026)",
        "(-0.280000, 1.492140, 0.267162)",
        "(-0.280000, 1.478038, 0.261477)",
        "(-0.280000, 1.465398, 0.254395)",
        "(-0.280000, 1.454047, 0.246059)",
        "(-0.280000, 1.444080, 0.236726)",
        "(-0.280000, 1.435685, 0.226838)",
        "(-0.280000, 1.428606, 0.216354)",
        "(-0.280000, 1.422833, 0.205440)",
        "(-0.280000, 1.418359, 0.194304)",
        "(-0.280000, 1.415125, 0.183071)",
        "(-0.280000, 1.413076, 0.171889)",
        "(-0.280000, 1.412137, 0.160873)",
        "(-0.280000, 1.412213, 0.150433)",
        "(-0.280000, 1.413188, 0.140294)",
        "(-0.280000, 1.414974, 0.130583)",
        "(-0.280000, 1.418126, 0.121524)",
        "(-0.280000, 1.423007, 0.113509)",
        "(-0.280000, 1.428291, 0.106593)",
        "(-0.280000, 1.433997, 0.100429)",
        "(-0.280000, 1.440010, 0.095023)",
        "(-0.280000, 1.446232, 0.090354)",
        "(-0.280000, 1.452634, 0.086352)",
        "(-0.280000, 1.458953, 0.083174)",
        "(-0.280000, 1.465334, 0.080546)",
        "(-0.280000, 1.471815, 0.078405)",
        "(-0.280000, 1.478393, 0.076725)",
        "(-0.280000, 1.485043, 0.075499)",
        "(-0.280000, 1.491475, 0.074871)",
        "(-0.280000, 1.497969, 0.074657)",
        "(-0.280000, 1.504502, 0.074858)",
        "(-0.280000, 1.511109, 0.075484)",
        "(-0.280000, 1.517725, 0.076553)",
        "(-0.280000, 1.523929, 0.078098)",
        "(-0.280000, 1.530077, 0.080035)",
        "(-0.280000, 1.536174, 0.082386)",
        "(-0.280000, 1.542163, 0.085150)",
        "(-0.280000, 1.547994, 0.088321)",
        "(-0.280000, 1.553322, 0.091788)",
        "(-0.280000, 1.558556, 0.095656)",
        "(-0.280000, 1.563698, 0.099976)",
        "(-0.280000, 1.568747, 0.104838)",
        "(-0.280000, 1.573619, 0.110296)",
        "(-0.280000, 1.577878, 0.115985)",
        "(-0.280000, 1.581867, 0.122332)",
        "(-0.280000, 1.585406, 0.129298)",
        "(-0.280000, 1.588325, 0.136784)",
        "(-0.280000, 1.590503, 0.144698)",
        "(-0.280000, 1.591827, 0.152537)",
        "(-0.280000, 1.592356, 0.160568)",
        "(-0.280000, 1.592053, 0.168710)",
        "(-0.280000, 1.590891, 0.176860)",
        "(-0.280000, 1.588857, 0.184914)",
        "(-0.280000, 1.586111, 0.192535)",
        "(-0.280000, 1.582534, 0.199945)",
        "(-0.280000, 1.578119, 0.207047)",
        "(-0.280000, 1.572845, 0.213772)",
        "(-0.280000, 1.566743, 0.219986)",
        "(-0.280000, 1.560158, 0.225430)",
        "(-0.280000, 1.552798, 0.230215)",
        "(-0.280000, 1.544810, 0.234201)",
        "(-0.280000, 1.536241, 0.237286)",
        "(-0.280000, 1.527277, 0.239362)",
        "(-0.280000, 1.518378, 0.240420)",
        "(-0.280000, 1.509361, 0.240446)",
        "(-0.280000, 1.500395, 0.239427)",
        "(-0.280000, 1.491567, 0.237365)",
        "(-0.280000, 1.483034, 0.234287)",
        "(-0.280000, 1.475235, 0.230460)",
        "(-0.280000, 1.467967, 0.225820)",
        "(-0.280000, 1.461355, 0.220487)",
        "(-0.280000, 1.455440, 0.214541)",
        "(-0.280000, 1.450209, 0.208003)",
        "(-0.280000, 1.445883, 0.201286)",
        "(-0.280000, 1.442268, 0.194215)",
        "(-0.280000, 1.439365, 0.186895)",
        "(-0.280000, 1.437156, 0.179448)",
        "(-0.280000, 1.435606, 0.171970)",
        "(-0.280000, 1.434747, 0.164748)",
        "(-0.280000, 1.434538, 0.157581)",
        "(-0.280000, 1.434984, 0.150568)",
        "(-0.280000, 1.436079, 0.143733)",
        "(-0.280000, 1.437750, 0.137404)",
        "(-0.280000, 1.439989, 0.131354)",
        "(-0.280000, 1.442751, 0.125658)",
        "(-0.280000, 1.446015, 0.120305)",
        "(-0.280000, 1.449717, 0.115368)",
        "(-0.280000, 1.453797, 0.110872)",
        "(-0.280000, 1.458077, 0.107020)",
        "(-0.280000, 1.462631, 0.103583)",
        "(-0.280000, 1.467377, 0.100590)",
        "(-0.280000, 1.472317, 0.097996)",
        "(-0.280000, 1.477198, 0.095967)",
        "(-0.280000, 1.482176, 0.094278)",
        "(-0.280000, 1.487290, 0.092881)",
        "(-0.280000, 1.492521, 0.091766)",
        "(-0.280000, 1.497889, 0.090909)",
        "(-0.280000, 1.503491, 0.090287)",
        "(-0.280000, 1.508932, 0.090045)",
        "(-0.280000, 1.514661, 0.090026)",
        "(-0.280000, 1.520751, 0.090293)",
        "(-0.280000, 1.527204, 0.090936)",
        "(-0.280000, 1.533956, 0.092062)",
        "(-0.280000, 1.540425, 0.093679)",
        "(-0.280000, 1.547074, 0.095869)",
        "(-0.280000, 1.553734, 0.098681)",
        "(-0.280000, 1.560294, 0.102151)",
        "(-0.280000, 1.566632, 0.106279)",
        "(-0.280000, 1.572400, 0.110813)",
        "(-0.280000, 1.577903, 0.116018)",
        "(-0.280000, 1.583068, 0.121947)",
        "(-0.280000, 1.587752, 0.128572)",
        "(-0.280000, 1.591825, 0.135851)",
        "(-0.280000, 1.595121, 0.143425)",
        "(-0.280000, 1.597672, 0.151615)",
        "(-0.280000, 1.599341, 0.160353)",
        "(-0.280000, 1.600004, 0.169575)",
        "(-0.280000, 1.599532, 0.179151)",
        "(-0.280000, 1.597971, 0.188587)",
        "(-0.280000, 1.595143, 0.198144)",
        "(-0.280000, 1.590969, 0.207619)",
        "(-0.280000, 1.585436, 0.216761)",
        "(-0.280000, 1.578547, 0.225373)",
        "(-0.280000, 1.570716, 0.233025)",
        "(-0.280000, 1.561800, 0.239756)",
        "(-0.280000, 1.551904, 0.245426)",
        "(-0.280000, 1.541231, 0.249879)",
        "(-0.280000, 1.530050, 0.253020)",
        "(-0.280000, 1.518846, 0.254904)",
        "(-0.280000, 1.507479, 0.255595)",
        "(-0.280000, 1.496096, 0.255132)",
        "(-0.280000, 1.484757, 0.253556)",
        "(-0.280000, 1.473590, 0.250902)",
        "(-0.280000, 1.462997, 0.247434)",
        "(-0.280000, 1.452777, 0.243067)",
        "(-0.280000, 1.444105, 0.236752)",
        "(-0.280000, 1.437268, 0.228881)",
        "(-0.280000, 1.431298, 0.220636)",
        "(-0.280000, 1.426326, 0.212371)",
        "(-0.280000, 1.422124, 0.203878)",
        "(-0.280000, 1.418674, 0.195208)",
        "(-0.280000, 1.415952, 0.186380)",
        "(-0.280000, 1.413954, 0.177447)",
        "(-0.280000, 1.412713, 0.168866)",
        "(-0.280000, 1.412113, 0.160192)",
        "(-0.280000, 1.412162, 0.151513)",
        "(-0.280000, 1.412851, 0.142905)",
        "(-0.280000, 1.414177, 0.134363)",
        "(-0.280000, 1.416023, 0.126352)",
        "(-0.280000, 1.418437, 0.118468)",
        "(-0.280000, 1.421427, 0.110719)",
        "(-0.280000, 1.424961, 0.103204)",
        "(-0.280000, 1.428999, 0.095995)",
        "(-0.280000, 1.433327, 0.089389)",
        "(-0.280000, 1.438125, 0.083052)",
        "(-0.280000, 1.443407, 0.076988)",
        "(-0.280000, 1.449201, 0.071205)",
        "(-0.280000, 1.455149, 0.066035)",
        "(-0.280000, 1.461586, 0.061172)",
        "(-0.280000, 1.468540, 0.056648)",
        "(-0.280000, 1.476094, 0.052480)",
        "(-0.280000, 1.484313, 0.048727)",
        "(-0.280000, 1.493275, 0.045470)",
        "(-0.280000, 1.502383, 0.042978)",
        "(-0.280000, 1.512420, 0.041123)",
        "(-0.280000, 1.523404, 0.040114)",
        "(-0.280000, 1.535477, 0.040206)",
        "(-0.280000, 1.548683, 0.041752)",
        "(-0.280000, 1.561209, 0.046174)",
        "(-0.280000, 1.573448, 0.053780)",
        "(-0.280000, 1.585081, 0.063024)",
        "(-0.280000, 1.595566, 0.073739)",
        "(-0.280000, 1.604516, 0.085694)",
        "(-0.280000, 1.611334, 0.098090)",
        "(-0.280000, 1.616379, 0.111047)",
        "(-0.280000, 1.619571, 0.124317)",
        "(-0.280000, 1.620874, 0.137592)",
        "(-0.280000, 1.620322, 0.150598)",
        "(-0.280000, 1.618058, 0.162748)",
        "(-0.280000, 1.614316, 0.174274)",
        "(-0.280000, 1.609244, 0.185040)",
        "(-0.280000, 1.602962, 0.194951)",
        "(-0.280000, 1.595615, 0.203900)",
        "(-0.280000, 1.587601, 0.211521)",
        "(-0.280000, 1.578878, 0.218092)",
        "(-0.280000, 1.569532, 0.223588)",
        "(-0.280000, 1.559749, 0.227934)",
        "(-0.280000, 1.549705, 0.231109)",
        "(-0.280000, 1.539777, 0.233095)",
        "(-0.280000, 1.529798, 0.234028)",
        "(-0.280000, 1.519889, 0.233933)",
        "(-0.280000, 1.510151, 0.232853)",
        "(-0.280000, 1.500706, 0.230850)",
        "(-0.280000, 1.491857, 0.228104)",
        "(-0.280000, 1.483357, 0.224593)",
        "(-0.280000, 1.475309, 0.220396)",
        "(-0.280000, 1.467804, 0.215619)",
        "(-0.280000, 1.460811, 0.210289)",
        "(-0.280000, 1.454478, 0.204632)",
        "(-0.280000, 1.448667, 0.198501)",
        "(-0.280000, 1.443404, 0.191942)",
        "(-0.280000, 1.438746, 0.185043)",
        "(-0.280000, 1.434730, 0.177892)",
        "(-0.280000, 1.431384, 0.170739)",
        "(-0.280000, 1.428662, 0.163392)",
        "(-0.280000, 1.426592, 0.155957)",
        "(-0.280000, 1.425171, 0.148434)",
        "(-0.280000, 1.424420, 0.140891)",
        "(-0.280000, 1.424283, 0.133661)",
        "(-0.280000, 1.424773, 0.126586)",
        "(-0.280000, 1.425883, 0.119672)",
        "(-0.280000, 1.427584, 0.113027)",
        "(-0.280000, 1.429841, 0.106724)",
        "(-0.280000, 1.432536, 0.100945)",
        "(-0.280000, 1.435728, 0.095533)",
        "(-0.280000, 1.439381, 0.090531)",
        "(-0.280000, 1.443491, 0.085934)",
        "(-0.280000, 1.448019, 0.081781)",
        "(-0.280000, 1.452732, 0.078279)",
        "(-0.280000, 1.457845, 0.075179)",
        "(-0.280000, 1.463351, 0.072484)",
        "(-0.280000, 1.469227, 0.070206)",
        "(-0.280000, 1.475167, 0.068546)",
        "(-0.280000, 1.481493, 0.067262)",
        "(-0.280000, 1.488179, 0.066374)",
        "(-0.280000, 1.495275, 0.065897)",
        "(-0.280000, 1.502730, 0.065872)",
        "(-0.280000, 1.509917, 0.066461)",
        "(-0.280000, 1.517441, 0.067536)",
        "(-0.280000, 1.525208, 0.069193)",
        "(-0.280000, 1.533051, 0.071507)",
        "(-0.280000, 1.540814, 0.074538)",
        "(-0.280000, 1.547858, 0.078166)",
        "(-0.280000, 1.554617, 0.082412)",
        "(-0.280000, 1.560945, 0.087218)",
        "(-0.280000, 1.566736, 0.092523)",
        "(-0.280000, 1.571906, 0.098219)",
        "(-0.280000, 1.576416, 0.104198)",
        "(-0.280000, 1.580087, 0.110181)",
        "(-0.280000, 1.583208, 0.116312)",
        "(-0.280000, 1.585789, 0.122525)",
        "(-0.280000, 1.587878, 0.128841)",
        "(-0.280000, 1.589510, 0.135285)",
        "(-0.280000, 1.590603, 0.141521)",
        "(-0.280000, 1.591300, 0.147972)",
        "(-0.280000, 1.591552, 0.154650)",
        "(-0.280000, 1.591290, 0.161546)",
        "(-0.280000, 1.590430, 0.168678)",
        "(-0.280000, 1.589010, 0.175584)",
        "(-0.280000, 1.586893, 0.182650)",
        "(-0.280000, 1.583986, 0.189794)",
        "(-0.280000, 1.580221, 0.196886)",
        "(-0.280000, 1.575844, 0.203484)",
        "(-0.280000, 1.570599, 0.209824)",
        "(-0.280000, 1.564516, 0.215728)",
        "(-0.280000, 1.557654, 0.221035)",
        "(-0.280000, 1.550071, 0.225629)",
        "(-0.280000, 1.541874, 0.229379)",
        "(-0.280000, 1.533506, 0.232168)",
        "(-0.280000, 1.524800, 0.234009)",
        "(-0.280000, 1.515848, 0.234860)",
        "(-0.280000, 1.506791, 0.234678)",
        "(-0.280000, 1.497805, 0.233456)",
        "(-0.280000, 1.489294, 0.231365)",
        "(-0.280000, 1.481101, 0.228357)",
        "(-0.280000, 1.473347, 0.224485)",
        "(-0.280000, 1.466058, 0.219758)",
        "(-0.280000, 1.459359, 0.214249)",
        "(-0.280000, 1.453554, 0.208344)",
        "(-0.280000, 1.448436, 0.201857)",
        "(-0.280000, 1.444075, 0.194884)",
        "(-0.280000, 1.440517, 0.187547)",
        "(-0.280000, 1.437854, 0.180248)",
        "(-0.280000, 1.435961, 0.172831)",
        "(-0.280000, 1.434811, 0.165438)",
        "(-0.280000, 1.434341, 0.158095)",
        "(-0.280000, 1.434487, 0.150873)",
        "(-0.280000, 1.435171, 0.143855)",
        "(-0.280000, 1.436306, 0.137253)",
        "(-0.280000, 1.437884, 0.130827)",
        "(-0.280000, 1.439888, 0.124586)",
        "(-0.280000, 1.442335, 0.118468)",
        "(-0.280000, 1.445222, 0.112500)",
        "(-0.280000, 1.448392, 0.106960)",
        "(-0.280000, 1.452005, 0.101541)",
        "(-0.280000, 1.456121, 0.096220)",
        "(-0.280000, 1.460788, 0.091017)",
        "(-0.280000, 1.465688, 0.086299)",
        "(-0.280000, 1.471239, 0.081699)",
        "(-0.280000, 1.477484, 0.077303)",
        "(-0.280000, 1.484461, 0.073217)",
        "(-0.280000, 1.492252, 0.069537)",
        "(-0.280000, 1.500795, 0.066446)",
        "(-0.280000, 1.509400, 0.064232)",
        "(-0.280000, 1.518622, 0.062789)",
        "(-0.280000, 1.528244, 0.062265)",
        "(-0.280000, 1.538070, 0.062746)",
        "(-0.280000, 1.547974, 0.064287)",
        "(-0.280000, 1.557278, 0.066748)",
        "(-0.280000, 1.566301, 0.070154)",
        "(-0.280000, 1.574959, 0.074482)",
        "(-0.280000, 1.583150, 0.079691)",
        "(-0.280000, 1.590757, 0.085710)",
        "(-0.280000, 1.597437, 0.092191)",
        "(-0.280000, 1.603470, 0.099333)",
        "(-0.280000, 1.608791, 0.107079)",
        "(-0.280000, 1.613360, 0.115410)",
        "(-0.280000, 1.616947, 0.123834)",
        "(-0.280000, 1.619742, 0.132728)",
        "(-0.280000, 1.621678, 0.142065)",
        "(-0.280000, 1.622678, 0.151902)",
        "(-0.280000, 1.622617, 0.162218)",
        "(-0.280000, 1.621462, 0.172268)",
        "(-0.280000, 1.619063, 0.182740)",
        "(-0.280000, 1.615235, 0.193470)",
        "(-0.280000, 1.609825, 0.204202)",
        "(-0.280000, 1.602739, 0.214612)",
        "(-0.280000, 1.594022, 0.224282)",
        "(-0.280000, 1.584361, 0.232434)",
        "(-0.280000, 1.573471, 0.239342)",
        "(-0.280000, 1.561688, 0.244719)",
        "(-0.280000, 1.549393, 0.248403)",
        "(-0.280000, 1.536938, 0.250362)",
        "(-0.280000, 1.524982, 0.250668)",
        "(-0.280000, 1.513417, 0.249512)",
        "(-0.280000, 1.502367, 0.247023)",
        "(-0.280000, 1.492000, 0.243357)",
        "(-0.280000, 1.482462, 0.238694)",
        "(-0.280000, 1.473998, 0.233337)",
        "(-0.280000, 1.466368, 0.227303)",
        "(-0.280000, 1.459546, 0.220673)",
        "(-0.280000, 1.453532, 0.213525)",
        "(-0.280000, 1.448385, 0.206029)",
        "(-0.280000, 1.444211, 0.198530)",
        "(-0.280000, 1.440825, 0.190908)",
        "(-0.280000, 1.438175, 0.183182)",
        "(-0.280000, 1.436232, 0.175390)",
        "(-0.280000, 1.434976, 0.167606)",
        "(-0.280000, 1.434389, 0.160137)",
        "(-0.280000, 1.434395, 0.152728)",
        "(-0.280000, 1.434973, 0.145418)",
        "(-0.280000, 1.436119, 0.138168)",
        "(-0.280000, 1.437830, 0.131016)",
        "(-0.280000, 1.439977, 0.124338)",
        "(-0.280000, 1.442635, 0.117793)",
        "(-0.280000, 1.445769, 0.111478)",
        "(-0.280000, 1.449355, 0.105433)",
        "(-0.280000, 1.453395, 0.099655)",
        "(-0.280000, 1.457663, 0.094413)",
        "(-0.280000, 1.462340, 0.089448)",
        "(-0.280000, 1.467475, 0.084739)",
        "(-0.280000, 1.473089, 0.080316)",
        "(-0.280000, 1.479193, 0.076227)",
        "(-0.280000, 1.485443, 0.072704)",
        "(-0.280000, 1.492249, 0.069539)",
        "(-0.280000, 1.499581, 0.066829)",
        "(-0.280000, 1.507443, 0.064660)",
        "(-0.280000, 1.515778, 0.063135)",
        "(-0.280000, 1.523995, 0.062375)",
        "(-0.280000, 1.532642, 0.062353)",
        "(-0.280000, 1.541685, 0.063184)",
        "(-0.280000, 1.550930, 0.064959)",
        "(-0.280000, 1.560218, 0.067743)",
        "(-0.280000, 1.568928, 0.071351)",
        "(-0.280000, 1.577483, 0.075962)",
        "(-0.280000, 1.585666, 0.081542)",
        "(-0.280000, 1.593334, 0.088060)",
        "(-0.280000, 1.600317, 0.095422)",
        "(-0.280000, 1.606214, 0.103121)",
        "(-0.280000, 1.611352, 0.111501)",
        "(-0.280000, 1.615621, 0.120447)",
        "(-0.280000, 1.618948, 0.129866)",
        "(-0.280000, 1.621276, 0.139672)",
        "(-0.280000, 1.622514, 0.149285)",
        "(-0.280000, 1.622755, 0.159078)",
        "(-0.280000, 1.621954, 0.169028)",
        "(-0.280000, 1.620061, 0.179013)",
        "(-0.280000, 1.617028, 0.188922)",
        "(-0.280000, 1.613007, 0.198161)",
        "(-0.280000, 1.607780, 0.207133)",
        "(-0.280000, 1.601344, 0.215597)",
        "(-0.280000, 1.593703, 0.223361)",
        "(-0.280000, 1.584980, 0.230164)",
        "(-0.280000, 1.575773, 0.235535)",
        "(-0.280000, 1.565866, 0.239695)",
        "(-0.280000, 1.555493, 0.242507)",
        "(-0.280000, 1.544941, 0.243900)",
        "(-0.280000, 1.534898, 0.243852)",
        "(-0.280000, 1.525074, 0.242542)",
        "(-0.280000, 1.515715, 0.240054)",
        "(-0.280000, 1.507010, 0.236528)",
        "(-0.280000, 1.499052, 0.232097)",
        "(-0.280000, 1.491958, 0.226944)",
        "(-0.280000, 1.486010, 0.221404)",
        "(-0.280000, 1.480920, 0.215501)",
        "(-0.280000, 1.476647, 0.209363)",
        "(-0.280000, 1.473136, 0.203097)",
        "(-0.280000, 1.470300, 0.196733)",
        "(-0.280000, 1.468231, 0.190592)",
        "(-0.280000, 1.466691, 0.184513)",
        "(-0.280000, 1.465622, 0.178494)",
        "(-0.280000, 1.464969, 0.172538)",
        "(-0.280000, 1.464697, 0.166684)",
        "(-0.280000, 1.464793, 0.161171)",
        "(-0.280000, 1.465163, 0.155746)",
        "(-0.280000, 1.465785, 0.150421)",
        "(-0.280000, 1.466648, 0.145153)",
        "(-0.280000, 1.467743, 0.139950)",
        "(-0.280000, 1.468989, 0.135014)",
        "(-0.280000, 1.470431, 0.130124)",
        "(-0.280000, 1.472083, 0.125249)",
        "(-0.280000, 1.473969, 0.120378)",
        "(-0.280000, 1.476121, 0.115510)",
        "(-0.280000, 1.478412, 0.110808)",
        "(-0.280000, 1.481033, 0.106073)",
        "(-0.280000, 1.484017, 0.101347)",
        "(-0.280000, 1.487443, 0.096618)",
        "(-0.280000, 1.491355, 0.091947)",
        "(-0.280000, 1.495482, 0.087548)",
        "(-0.280000, 1.500197, 0.083259)",
        "(-0.280000, 1.505522, 0.079180)",
        "(-0.280000, 1.511483, 0.075411)",
        "(-0.280000, 1.518121, 0.072037)",
        "(-0.280000, 1.524951, 0.069203)",
        "(-0.280000, 1.532459, 0.066936)",
        "(-0.280000, 1.540681, 0.065362)",
        "(-0.280000, 1.549522, 0.064627)",
        "(-0.280000, 1.558804, 0.064839)",
        "(-0.280000, 1.567928, 0.065867)",
        "(-0.280000, 1.577352, 0.067957)",
        "(-0.280000, 1.586903, 0.071185)",
        "(-0.280000, 1.596408, 0.075587)",
        "(-0.280000, 1.605646, 0.081157)",
        "(-0.280000, 1.614082, 0.087433)",
        "(-0.280000, 1.621964, 0.094720)",
        "(-0.280000, 1.629150, 0.102936)",
        "(-0.280000, 1.635485, 0.111961)",
        "(-0.280000, 1.639837, 0.122025)",
        "(-0.280000, 1.642486, 0.132173)",
        "(-0.280000, 1.644219, 0.142569)",
        "(-0.280000, 1.645005, 0.153122)",
        "(-0.280000, 1.644821, 0.163866)",
        "(-0.280000, 1.643603, 0.174835)",
        "(-0.280000, 1.641426, 0.185349)",
        "(-0.280000, 1.638067, 0.196239)",
        "(-0.280000, 1.633310, 0.207475)",
        "(-0.280000, 1.626934, 0.218900)",
        "(-0.280000, 1.618716, 0.230277)",
        "(-0.280000, 1.609252, 0.240524)",
        "(-0.280000, 1.598102, 0.249963)",
        "(-0.280000, 1.585328, 0.258230)",
        "(-0.280000, 1.571281, 0.264882)",
        "(-0.280000, 1.556382, 0.269627)",
        "(-0.280000, 1.541416, 0.272288)",
        "(-0.280000, 1.526213, 0.272976)",
        "(-0.280000, 1.511109, 0.271686)",
        "(-0.280000, 1.496592, 0.268083)",
        "(-0.280000, 1.483516, 0.261644)",
        "(-0.280000, 1.472156, 0.254005)",
        "(-0.280000, 1.462234, 0.245348)",
        "(-0.280000, 1.453761, 0.235910)",
        "(-0.280000, 1.446781, 0.226003)",
        "(-0.280000, 1.441269, 0.215933)",
        "(-0.280000, 1.437205, 0.206076)",
        "(-0.280000, 1.434260, 0.196324)",
        "(-0.280000, 1.432305, 0.186756)",
        "(-0.280000, 1.431229, 0.177414)",
        "(-0.280000, 1.430967, 0.168669)",
        "(-0.280000, 1.431331, 0.160225)",
        "(-0.280000, 1.432254, 0.152018)",
        "(-0.280000, 1.433689, 0.144041)",
        "(-0.280000, 1.435602, 0.136314)",
        "(-0.280000, 1.437985, 0.128792)",
        "(-0.280000, 1.440698, 0.121836)",
        "(-0.280000, 1.443832, 0.115088)",
        "(-0.280000, 1.447432, 0.108531)",
        "(-0.280000, 1.451513, 0.102233)",
        "(-0.280000, 1.456097, 0.096248)",
        "(-0.280000, 1.460938, 0.090863)",
        "(-0.280000, 1.466260, 0.085791)",
        "(-0.280000, 1.472045, 0.081087)",
        "(-0.280000, 1.478308, 0.076778)",
        "(-0.280000, 1.485020, 0.072923)",
        "(-0.280000, 1.491770, 0.069740)",
        "(-0.280000, 1.498876, 0.067060)",
        "(-0.280000, 1.506357, 0.064916)",
        "(-0.280000, 1.514155, 0.063371)",
        "(-0.280000, 1.522159, 0.062482)",
        "(-0.280000, 1.529924, 0.062274)",
        "(-0.280000, 1.537764, 0.062715)",
        "(-0.280000, 1.545587, 0.063816)",
        "(-0.280000, 1.553352, 0.065585)",
        "(-0.280000, 1.560926, 0.067999)",
        "(-0.280000, 1.567923, 0.070882)",
        "(-0.280000, 1.574636, 0.074300)",
        "(-0.280000, 1.581020, 0.078220)",
        "(-0.280000, 1.587066, 0.082630)",
        "(-0.280000, 1.592780, 0.087540)",
        "(-0.280000, 1.597848, 0.092635)",
        "(-0.280000, 1.602517, 0.098106)",
        "(-0.280000, 1.606830, 0.104027)",
        "(-0.280000, 1.610784, 0.110472)",
        "(-0.280000, 1.614322, 0.117459)",
        "(-0.280000, 1.617205, 0.124539)",
        "(-0.280000, 1.619598, 0.132179)",
        "(-0.280000, 1.621400, 0.140370)",
        "(-0.280000, 1.622507, 0.149195)",
        "(-0.280000, 1.622766, 0.158655)",
        "(-0.280000, 1.622084, 0.168011)",
        "(-0.280000, 1.620288, 0.178072)",
        "(-0.280000, 1.617109, 0.188724)",
        "(-0.280000, 1.612326, 0.199658)",
        "(-0.280000, 1.605823, 0.210443)",
        "(-0.280000, 1.598057, 0.220137)",
        "(-0.280000, 1.588785, 0.228975)",
        "(-0.280000, 1.578275, 0.236551)",
        "(-0.280000, 1.566756, 0.242645)",
        "(-0.280000, 1.554532, 0.247084)",
        "(-0.280000, 1.542315, 0.249725)",
        "(-0.280000, 1.529960, 0.250725)",
        "(-0.280000, 1.517843, 0.250125)",
        "(-0.280000, 1.506193, 0.248044)",
        "(-0.280000, 1.495084, 0.244591)",
        "(-0.280000, 1.484965, 0.240048)",
        "(-0.280000, 1.475639, 0.234476)",
        "(-0.280000, 1.467201, 0.228027)",
        "(-0.280000, 1.459722, 0.220862)",
        "(-0.280000, 1.453222, 0.213130)",
        "(-0.280000, 1.447813, 0.205219)",
        "(-0.280000, 1.443211, 0.196958)",
        "(-0.280000, 1.439397, 0.188456)",
        "(-0.280000, 1.436321, 0.179744)",
        "(-0.280000, 1.433965, 0.170899)",
        "(-0.280000, 1.432325, 0.162308)",
        "(-0.280000, 1.431306, 0.153597)",
        "(-0.280000, 1.430917, 0.144738)",
        "(-0.280000, 1.431183, 0.135797)",
        "(-0.280000, 1.432008, 0.127220)",
        "(-0.280000, 1.433473, 0.118595)",
        "(-0.280000, 1.435591, 0.110019)",
        "(-0.280000, 1.438383, 0.101553)",
        "(-0.280000, 1.441880, 0.093213)",
        "(-0.280000, 1.446077, 0.085103)",
        "(-0.280000, 1.450678, 0.077592)",
        "(-0.280000, 1.455978, 0.070357)",
        "(-0.280000, 1.461973, 0.063491)",
        "(-0.280000, 1.468658, 0.057083)",
        "(-0.280000, 1.476619, 0.052217)",
        "(-0.280000, 1.484786, 0.048535)",
        "(-0.280000, 1.493367, 0.045441)",
        "(-0.280000, 1.502391, 0.042976)",
        "(-0.280000, 1.511838, 0.041206)",
        "(-0.280000, 1.521615, 0.040207)",
        "(-0.280000, 1.531191, 0.040030)",
        "(-0.280000, 1.540989, 0.040665)",
        "(-0.280000, 1.550961, 0.042175)",
        "(-0.280000, 1.561087, 0.044635)",
        "(-0.280000, 1.571258, 0.048109)",
        "(-0.280000, 1.580819, 0.052381)",
        "(-0.280000, 1.590199, 0.057646)",
        "(-0.280000, 1.599334, 0.063966)",
        "(-0.280000, 1.608053, 0.071340)",
        "(-0.280000, 1.616184, 0.079732)",
        "(-0.280000, 1.623259, 0.088652)",
        "(-0.280000, 1.629609, 0.098533)",
        "(-0.280000, 1.635076, 0.109326)",
        "(-0.280000, 1.638885, 0.121216)",
        "(-0.280000, 1.640278, 0.133997)",
        "(-0.280000, 1.640086, 0.146288)",
        "(-0.280000, 1.638462, 0.158852)",
        "(-0.280000, 1.635289, 0.171574)",
        "(-0.280000, 1.630455, 0.184224)",
        "(-0.280000, 1.623842, 0.196563)",
        "(-0.280000, 1.615871, 0.207461)",
        "(-0.280000, 1.606263, 0.217551)",
        "(-0.280000, 1.595145, 0.226385)",
        "(-0.280000, 1.582844, 0.233526)",
        "(-0.280000, 1.569781, 0.238687)",
        "(-0.280000, 1.556768, 0.241600)",
        "(-0.280000, 1.543781, 0.242534)"
    ],
    "rightHandRotations": [
        "(289.675800, 130.519800, 302.119900)",
        "(290.000000, 70.000000, 0.000000)",
        "(290.000000, 70.000000, 0.000000)",
        "(290.000000, 70.000000, 0.000000)",
        "(290.000000, 70.000000, 0.000000)",
        "(290.000000, 70.000000, 0.000000)",
        "(290.000000, 70.000000, 0.000000)",
        "(290.000000, 70.000000, 0.000000)",
        "(290.000000, 70.000000, 0.000000)",
        "(290.000000, 70.000000, 0.000000)",
        "(290.000000, 70.000000, 0.000000)",
        "(290.000000, 70.000000, 0.000000)",
        "(290.000000, 70.000000, 0.000000)",
        "(290.000000, 70.000000, 0.000000)",
        "(290.000000, 70.000000, 0.000000)",
        "(290.000000, 70.000000, 0.000000)",
        "(290.000000, 70.000000, 0.000000)",
        "(290.000000, 70.000000, 0.000000)",
        "(290.000000, 70.000000, 0.000000)",
        "(290.000000, 70.000000, 0.000000)",
        "(290.000000, 70.000000, 0.000000)",
        "(290.000000, 70.000000, 0.000000)",
        "(290.000000, 70.000000, 0.000000)",
        "(290.000000, 70.000000, 0.000000)",
        "(290.000000, 70.000000, 0.000000)",
        "(290.000000, 70.000000, 0.000000)",
        "(290.000000, 70.000000, 0.000000)",
        "(290.000000, 70.000000, 0.000000)",
        "(290.000000, 70.000000, 0.000000)",
        "(290.000000, 70.000000, 0.000000)",
        "(290.000000, 70.000000, 0.000000)",
        "(290.000000, 70.000000, 0.000000)",
        "(290.000000, 70.000000, 0.000000)",
        "(290.000000, 70.000000, 0.000000)",
        "(290.000000, 70.000000, 0.000000)",
        "(290.000000, 70.000000, 0.000000)",
        "(290.000000, 70.000000, 0.000000)",
        "(290.000000, 70.000000, 0.000000)",
        "(290.000000, 70.000000, 0.000000)",
        "(290.000000, 70.000000, 0.000000)",
        "(290.000000, 70.000000, 0.000000)",
        "(290.000000, 70.000000, 0.000000)",
        "(290.000000, 70.000000, 0.000000)",
        "(290.000000, 70.000000, 0.000000)",
        "(290.000000, 70.000000, 0.000000)",
        "(290.000000, 70.000000, 0.000000)",
        "(290.000000, 70.000000, 0.000000)",
        "(290.000000, 70.000000, 0.000000)",
        "(290.000000, 70.000000, 0.000000)",
        "(290.000000, 70.000000, 0.000000)",
        "(290.000000, 70.000000, 0.000000)",
        "(290.000000, 70.000000, 0.000000)",
        "(290.000000, 70.000000, 0.000000)",
        "(290.000000, 70.000000, 0.000000)",
        "(290.000000, 70.000000, 0.000000)",
        "(290.000000, 70.000000, 0.000000)",
        "(290.000000, 70.000000, 0.000000)",
        "(290.000000, 70.000000, 0.000000)",
        "(290.000000, 70.000000, 0.000000)",
        "(290.000000, 70.000000, 0.000000)",
        "(290.000000, 70.000000, 0.000000)",
        "(290.000000, 70.000000, 0.000000)",
        "(290.000000, 70.000000, 0.000000)",
        "(290.000000, 70.000000, 0.000000)",
        "(290.000000, 70.000000, 0.000000)",
        "(290.000000, 70.000000, 0.000000)",
        "(290.000000, 70.000000, 0.000000)",
        "(290.000000, 70.000000, 0.000000)",
        "(290.000000, 70.000000, 0.000000)",
        "(290.000000, 70.000000, 0.000000)",
        "(290.000000, 70.000000, 0.000000)",
        "(290.000000, 70.000000, 0.000000)",
        "(290.000000, 70.000000, 0.000000)",
        "(290.000000, 70.000000, 0.000000)",
        "(290.000000, 70.000000, 0.000000)",
        "(290.000000, 70.000000, 0.000000)",
        "(290.000000, 70.000000, 0.000000)",
        "(290.000000, 70.000000, 0.000000)",
        "(290.000000, 70.000000, 0.000000)",
        "(290.000000, 70.000000, 0.000000)",
        "(290.000000, 70.000000, 0.000000)",
        "(290.000000, 70.000000, 0.000000)",
        "(290.000000, 70.000000, 0.000000)",
        "(290.000000, 70.000000, 0.000000)",
        "(290.000000, 70.000000, 0.000000)",
        "(290.000000, 70.000000, 0.000000)",
        "(290.000000, 70.000000, 0.000000)",
        "(290.000000, 70.000000, 0.000000)",
        "(290.000000, 70.000000, 0.000000)",
        "(290.000000, 70.000000, 0.000000)",
        "(290.000000, 70.000000, 0.000000)",
        "(290.000000, 70.000000, 0.000000)",
        "(290.000000, 70.000000, 0.000000)",
        "(290.000000, 70.000000, 0.000000)",
        "(290.000000, 70.000000, 0.000000)",
        "(290.000000, 70.000000, 0.000000)",
        "(290.000000, 70.000000, 0.000000)",
        "(290.000000, 70.000000, 0.000000)",
        "(290.000000, 70.000000, 0.000000)",
        "(290.000000, 70.000000, 0.000000)",
        "(290.000000, 70.000000, 0.000000)",
        "(290.000000, 70.000000, 0.000000)",
        "(290.000000, 70.000000, 0.000000)",
        "(290.000000, 70.000000, 0.000000)",
        "(290.000000, 70.000000, 0.000000)",
        "(290.000000, 70.000000, 0.000000)",
        "(290.000000, 70.000000, 0.000000)",
        "(290.000000, 70.000000, 0.000000)",
        "(290.000000, 70.000000, 0.000000)",
        "(290.000000, 70.000000, 0.000000)",
        "(290.000000, 70.000000, 0.000000)",
        "(290.000000, 70.000000, 0.000000)",
        "(290.000000, 70.000000, 0.000000)",
        "(290.000000, 70.000000, 0.000000)",
        "(290.000000, 70.000000, 0.000000)",
        "(290.000000, 70.000000, 0.000000)",
        "(290.000000, 70.000000, 0.000000)",
        "(290.000000, 70.000000, 0.000000)",
        "(290.000000, 70.000000, 0.000000)",
        "(290.000000, 70.000000, 0.000000)",
        "(290.000000, 70.000000, 0.000000)",
        "(290.000000, 70.000000, 0.000000)",
        "(290.000000, 70.000000, 0.000000)",
        "(290.000000, 70.000000, 0.000000)",
        "(290.000000, 70.000000, 0.000000)",
        "(290.000000, 70.000000, 0.000000)",
        "(290.000000, 70.000000, 0.000000)",
        "(290.000000, 70.000000, 0.000000)",
        "(290.000000, 70.000000, 0.000000)",
        "(290.000000, 70.000000, 0.000000)",
        "(290.000000, 70.000000, 0.000000)",
        "(290.000000, 70.000000, 0.000000)",
        "(290.000000, 70.000000, 0.000000)",
        "(290.000000, 70.000000, 0.000000)",
        "(290.000000, 70.000000, 0.000000)",
        "(290.000000, 70.000000, 0.000000)",
        "(290.000000, 70.000000, 0.000000)",
        "(290.000000, 70.000000, 0.000000)",
        "(290.000000, 70.000000, 0.000000)",
        "(290.000000, 70.000000, 0.000000)",
        "(290.000000, 70.000000, 0.000000)",
        "(290.000000, 70.000000, 0.000000)",
        "(290.000000, 70.000000, 0.000000)",
        "(290.000000, 70.000000, 0.000000)",
        "(290.000000, 70.000000, 0.000000)",
        "(290.000000, 70.000000, 0.000000)",
        "(290.000000, 70.000000, 0.000000)",
        "(290.000000, 70.000000, 0.000000)",
        "(290.000000, 70.000000, 0.000000)",
        "(290.000000, 70.000000, 0.000000)",
        "(290.000000, 70.000000, 0.000000)",
        "(290.000000, 70.000000, 0.000000)",
        "(290.000000, 70.000000, 0.000000)",
        "(290.000000, 70.000000, 0.000000)",
        "(290.000000, 70.000000, 0.000000)",
        "(290.000000, 70.000000, 0.000000)",
        "(290.000000, 70.000000, 0.000000)",
        "(290.000000, 70.000000, 0.000000)",
        "(290.000000, 70.000000, 0.000000)",
        "(290.000000, 70.000000, 0.000000)",
        "(290.000000, 70.000000, 0.000000)",
        "(290.000000, 70.000000, 0.000000)",
        "(290.000000, 70.000000, 0.000000)",
        "(290.000000, 70.000000, 0.000000)",
        "(290.000000, 70.000000, 0.000000)",
        "(290.000000, 70.000000, 0.000000)",
        "(290.000000, 70.000000, 0.000000)",
        "(290.000000, 70.000000, 0.000000)",
        "(290.000000, 70.000000, 0.000000)",
        "(290.000000, 70.000000, 0.000000)",
        "(290.000000, 70.000000, 0.000000)",
        "(290.000000, 70.000000, 0.000000)",
        "(290.000000, 70.000000, 0.000000)",
        "(290.000000, 70.000000, 0.000000)",
        "(290.000000, 70.000000, 0.000000)",
        "(290.000000, 70.000000, 0.000000)",
        "(290.000000, 70.000000, 0.000000)",
        "(290.000000, 70.000000, 0.000000)",
        "(290.000000, 70.000000, 0.000000)",
        "(290.000000, 70.000000, 0.000000)",
        "(290.000000, 70.000000, 0.000000)",
        "(290.000000, 70.000000, 0.000000)",
        "(290.000000, 70.000000, 0.000000)",
        "(290.000000, 70.000000, 0.000000)",
        "(290.000000, 70.000000, 0.000000)",
        "(290.000000, 70.000000, 0.000000)",
        "(290.000000, 70.000000, 0.000000)",
        "(290.000000, 70.000000, 0.000000)",
        "(290.000000, 70.000000, 0.000000)",
        "(290.000000, 70.000000, 0.000000)",
        "(290.000000, 70.000000, 0.000000)",
        "(290.000000, 70.000000, 0.000000)",
        "(290.000000, 70.000000, 0.000000)",
        "(290.000000, 70.000000, 0.000000)",
        "(290.000000, 70.000000, 0.000000)",
        "(290.000000, 70.000000, 0.000000)",
        "(290.000000, 70.000000, 0.000000)",
        "(290.000000, 70.000000, 0.000000)",
        "(290.000000, 70.000000, 0.000000)",
        "(290.000000, 70.000000, 0.000000)",
        "(290.000000, 70.000000, 0.000000)",
        "(290.000000, 70.000000, 0.000000)",
        "(290.000000, 70.000000, 0.000000)",
        "(290.000000, 70.000000, 0.000000)",
        "(290.000000, 70.000000, 0.000000)",
        "(290.000000, 70.000000, 0.000000)",
        "(290.000000, 70.000000, 0.000000)",
        "(290.000000, 70.000000, 0.000000)",
        "(290.000000, 70.000000, 0.000000)",
        "(290.000000, 70.000000, 0.000000)",
        "(290.000000, 70.000000, 0.000000)",
        "(290.000000, 70.000000, 0.000000)",
        "(290.000000, 70.000000, 0.000000)",
        "(290.000000, 70.000000, 0.000000)",
        "(290.000000, 70.000000, 0.000000)",
        "(290.000000, 70.000000, 0.000000)",
        "(290.000000, 70.000000, 0.000000)",
        "(290.000000, 70.000000, 0.000000)",
        "(290.000000, 70.000000, 0.000000)",
        "(290.000000, 70.000000, 0.000000)",
        "(290.000000, 70.000000, 0.000000)",
        "(290.000000, 70.000000, 0.000000)",
        "(290.000000, 70.000000, 0.000000)",
        "(290.000000, 70.000000, 0.000000)",
        "(290.000000, 70.000000, 0.000000)",
        "(290.000000, 70.000000, 0.000000)",
        "(290.000000, 70.000000, 0.000000)",
        "(290.000000, 70.000000, 0.000000)",
        "(290.000000, 70.000000, 0.000000)",
        "(290.000000, 70.000000, 0.000000)",
        "(290.000000, 70.000000, 0.000000)",
        "(290.000000, 70.000000, 0.000000)",
        "(290.000000, 70.000000, 0.000000)",
        "(290.000000, 70.000000, 0.000000)",
        "(290.000000, 70.000000, 0.000000)",
        "(290.000000, 70.000000, 0.000000)",
        "(290.000000, 70.000000, 0.000000)",
        "(290.000000, 70.000000, 0.000000)",
        "(290.000000, 70.000000, 0.000000)",
        "(290.000000, 70.000000, 0.000000)",
        "(290.000000, 70.000000, 0.000000)",
        "(290.000000, 70.000000, 0.000000)",
        "(290.000000, 70.000000, 0.000000)",
        "(290.000000, 70.000000, 0.000000)",
        "(290.000000, 70.000000, 0.000000)",
        "(290.000000, 70.000000, 0.000000)",
        "(290.000000, 70.000000, 0.000000)",
        "(290.000000, 70.000000, 0.000000)",
        "(290.000000, 70.000000, 0.000000)",
        "(290.000000, 70.000000, 0.000000)",
        "(290.000000, 70.000000, 0.000000)",
        "(290.000000, 70.000000, 0.000000)",
        "(290.000000, 70.000000, 0.000000)",
        "(290.000000, 70.000000, 0.000000)",
        "(290.000000, 70.000000, 0.000000)",
        "(290.000000, 70.000000, 0.000000)",
        "(290.000000, 70.000000, 0.000000)",
        "(290.000000, 70.000000, 0.000000)",
        "(290.000000, 70.000000, 0.000000)",
        "(290.000000, 70.000000, 0.000000)",
        "(290.000000, 70.000000, 0.000000)",
        "(290.000000, 70.000000, 0.000000)",
        "(290.000000, 70.000000, 0.000000)",
        "(290.000000, 70.000000, 0.000000)",
        "(290.000000, 70.000000, 0.000000)",
        "(290.000000, 70.000000, 0.000000)",
        "(290.000000, 70.000000, 0.000000)",
        "(290.000000, 70.000000, 0.000000)",
        "(290.000000, 70.000000, 0.000000)",
        "(290.000000, 70.000000, 0.000000)",
        "(290.000000, 70.000000, 0.000000)",
        "(290.000000, 70.000000, 0.000000)",
        "(290.000000, 70.000000, 0.000000)",
        "(290.000000, 70.000000, 0.000000)",
        "(290.000000, 70.000000, 0.000000)",
        "(290.000000, 70.000000, 0.000000)",
        "(290.000000, 70.000000, 0.000000)",
        "(290.000000, 70.000000, 0.000000)",
        "(290.000000, 70.000000, 0.000000)",
        "(290.000000, 70.000000, 0.000000)",
        "(290.000000, 70.000000, 0.000000)",
        "(290.000000, 70.000000, 0.000000)",
        "(290.000000, 70.000000, 0.000000)",
        "(290.000000, 70.000000, 0.000000)",
        "(290.000000, 70.000000, 0.000000)",
        "(290.000000, 70.000000, 0.000000)",
        "(290.000000, 70.000000, 0.000000)",
        "(290.000000, 70.000000, 0.000000)",
        "(290.000000, 70.000000, 0.000000)",
        "(290.000000, 70.000000, 0.000000)",
        "(290.000000, 70.000000, 0.000000)",
        "(290.000000, 70.000000, 0.000000)",
        "(290.000000, 70.000000, 0.000000)",
        "(290.000000, 70.000000, 0.000000)",
        "(290.000000, 70.000000, 0.000000)",
        "(290.000000, 70.000000, 0.000000)",
        "(290.000000, 70.000000, 0.000000)",
        "(290.000000, 70.000000, 0.000000)",
        "(290.000000, 70.000000, 0.000000)",
        "(290.000000, 70.000000, 0.000000)",
        "(290.000000, 70.000000, 0.000000)",
        "(290.000000, 70.000000, 0.000000)",
        "(290.000000, 70.000000, 0.000000)",
        "(290.000000, 70.000000, 0.000000)",
        "(290.000000, 70.000000, 0.000000)",
        "(290.000000, 70.000000, 0.000000)",
        "(290.000000, 70.000000, 0.000000)",
        "(290.000000, 70.000000, 0.000000)",
        "(290.000000, 70.000000, 0.000000)",
        "(290.000000, 70.000000, 0.000000)",
        "(290.000000, 70.000000, 0.000000)",
        "(290.000000, 70.000000, 0.000000)",
        "(290.000000, 70.000000, 0.000000)",
        "(290.000000, 70.000000, 0.000000)",
        "(290.000000, 70.000000, 0.000000)",
        "(290.000000, 70.000000, 0.000000)",
        "(290.000000, 70.000000, 0.000000)",
        "(290.000000, 70.000000, 0.000000)",
        "(290.000000, 70.000000, 0.000000)",
        "(290.000000, 70.000000, 0.000000)",
        "(290.000000, 70.000000, 0.000000)",
        "(290.000000, 70.000000, 0.000000)",
        "(290.000000, 70.000000, 0.000000)",
        "(290.000000, 70.000000, 0.000000)",
        "(290.000000, 70.000000, 0.000000)",
        "(290.000000, 70.000000, 0.000000)",
        "(290.000000, 70.000000, 0.000000)",
        "(290.000000, 70.000000, 0.000000)",
        "(290.000000, 70.000000, 0.000000)",
        "(290.000000, 70.000000, 0.000000)",
        "(290.000000, 70.000000, 0.000000)",
        "(290.000000, 70.000000, 0.000000)",
        "(290.000000, 70.000000, 0.000000)",
        "(290.000000, 70.000000, 0.000000)",
        "(290.000000, 70.000000, 0.000000)",
        "(290.000000, 70.000000, 0.000000)",
        "(290.000000, 70.000000, 0.000000)",
        "(290.000000, 70.000000, 0.000000)",
        "(290.000000, 70.000000, 0.000000)",
        "(290.000000, 70.000000, 0.000000)",
        "(290.000000, 70.000000, 0.000000)",
        "(290.000000, 70.000000, 0.000000)",
        "(290.000000, 70.000000, 0.000000)",
        "(290.000000, 70.000000, 0.000000)",
        "(290.000000, 70.000000, 0.000000)",
        "(290.000000, 70.000000, 0.000000)",
        "(290.000000, 70.000000, 0.000000)",
        "(290.000000, 70.000000, 0.000000)",
        "(290.000000, 70.000000, 0.000000)",
        "(290.000000, 70.000000, 0.000000)",
        "(290.000000, 70.000000, 0.000000)",
        "(290.000000, 70.000000, 0.000000)",
        "(290.000000, 70.000000, 0.000000)",
        "(290.000000, 70.000000, 0.000000)",
        "(290.000000, 70.000000, 0.000000)",
        "(290.000000, 70.000000, 0.000000)",
        "(290.000000, 70.000000, 0.000000)",
        "(290.000000, 70.000000, 0.000000)",
        "(290.000000, 70.000000, 0.000000)",
        "(290.000000, 70.000000, 0.000000)",
        "(290.000000, 70.000000, 0.000000)",
        "(290.000000, 70.000000, 0.000000)",
        "(290.000000, 70.000000, 0.000000)",
        "(290.000000, 70.000000, 0.000000)",
        "(290.000000, 70.000000, 0.000000)",
        "(290.000000, 70.000000, 0.000000)",
        "(290.000000, 70.000000, 0.000000)",
        "(290.000000, 70.000000, 0.000000)",
        "(290.000000, 70.000000, 0.000000)",
        "(290.000000, 70.000000, 0.000000)",
        "(290.000000, 70.000000, 0.000000)",
        "(290.000000, 70.000000, 0.000000)",
        "(290.000000, 70.000000, 0.000000)",
        "(290.000000, 70.000000, 0.000000)",
        "(290.000000, 70.000000, 0.000000)",
        "(290.000000, 70.000000, 0.000000)",
        "(290.000000, 70.000000, 0.000000)",
        "(290.000000, 70.000000, 0.000000)",
        "(290.000000, 70.000000, 0.000000)",
        "(290.000000, 70.000000, 0.000000)",
        "(290.000000, 70.000000, 0.000000)",
        "(290.000000, 70.000000, 0.000000)",
        "(290.000000, 70.000000, 0.000000)",
        "(290.000000, 70.000000, 0.000000)",
        "(290.000000, 70.000000, 0.000000)",
        "(290.000000, 70.000000, 0.000000)",
        "(290.000000, 70.000000, 0.000000)",
        "(290.000000, 70.000000, 0.000000)",
        "(290.000000, 70.000000, 0.000000)",
        "(290.000000, 70.000000, 0.000000)",
        "(290.000000, 70.000000, 0.000000)",
        "(290.000000, 70.000000, 0.000000)",
        "(290.000000, 70.000000, 0.000000)",
        "(290.000000, 70.000000, 0.000000)",
        "(290.000000, 70.000000, 0.000000)",
        "(290.000000, 70.000000, 0.000000)",
        "(290.000000, 70.000000, 0.000000)",
        "(290.000000, 70.000000, 0.000000)",
        "(290.000000, 70.000000, 0.000000)",
        "(290.000000, 70.000000, 0.000000)",
        "(290.000000, 70.000000, 0.000000)",
        "(290.000000, 70.000000, 0.000000)",
        "(290.000000, 70.000000, 0.000000)",
        "(290.000000, 70.000000, 0.000000)",
        "(290.000000, 70.000000, 0.000000)",
        "(290.000000, 70.000000, 0.000000)",
        "(290.000000, 70.000000, 0.000000)",
        "(290.000000, 70.000000, 0.000000)",
        "(290.000000, 70.000000, 0.000000)",
        "(290.000000, 70.000000, 0.000000)",
        "(290.000000, 70.000000, 0.000000)",
        "(290.000000, 70.000000, 0.000000)",
        "(290.000000, 70.000000, 0.000000)",
        "(290.000000, 70.000000, 0.000000)",
        "(290.000000, 70.000000, 0.000000)",
        "(290.000000, 70.000000, 0.000000)",
        "(290.000000, 70.000000, 0.000000)",
        "(290.000000, 70.000000, 0.000000)",
        "(290.000000, 70.000000, 0.000000)",
        "(290.000000, 70.000000, 0.000000)",
        "(290.000000, 70.000000, 0.000000)",
        "(290.000000, 70.000000, 0.000000)",
        "(290.000000, 70.000000, 0.000000)",
        "(290.000000, 70.000000, 0.000000)",
        "(290.000000, 70.000000, 0.000000)",
        "(290.000000, 70.000000, 0.000000)",
        "(290.000000, 70.000000, 0.000000)",
        "(290.000000, 70.000000, 0.000000)",
        "(290.000000, 70.000000, 0.000000)",
        "(290.000000, 70.000000, 0.000000)",
        "(290.000000, 70.000000, 0.000000)",
        "(290.000000, 70.000000, 0.000000)",
        "(290.000000, 70.000000, 0.000000)",
        "(290.000000, 70.000000, 0.000000)",
        "(290.000000, 70.000000, 0.000000)",
        "(290.000000, 70.000000, 0.000000)",
        "(290.000000, 70.000000, 0.000000)",
        "(290.000000, 70.000000, 0.000000)",
        "(290.000000, 70.000000, 0.000000)",
        "(290.000000, 70.000000, 0.000000)",
        "(290.000000, 70.000000, 0.000000)",
        "(290.000000, 70.000000, 0.000000)",
        "(290.000000, 70.000000, 0.000000)",
        "(290.000000, 70.000000, 0.000000)",
        "(290.000000, 70.000000, 0.000000)",
        "(290.000000, 70.000000, 0.000000)",
        "(290.000000, 70.000000, 0.000000)",
        "(290.000000, 70.000000, 0.000000)",
        "(290.000000, 70.000000, 0.000000)",
        "(290.000000, 70.000000, 0.000000)",
        "(290.000000, 70.000000, 0.000000)",
        "(290.000000, 70.000000, 0.000000)",
        "(290.000000, 70.000000, 0.000000)",
        "(290.000000, 70.000000, 0.000000)",
        "(290.000000, 70.000000, 0.000000)",
        "(290.000000, 70.000000, 0.000000)",
        "(290.000000, 70.000000, 0.000000)",
        "(290.000000, 70.000000, 0.000000)",
        "(290.000000, 70.000000, 0.000000)",
        "(290.000000, 70.000000, 0.000000)",
        "(290.000000, 70.000000, 0.000000)",
        "(290.000000, 70.000000, 0.000000)",
        "(290.000000, 70.000000, 0.000000)",
        "(290.000000, 70.000000, 0.000000)",
        "(290.000000, 70.000000, 0.000000)",
        "(290.000000, 70.000000, 0.000000)",
        "(290.000000, 70.000000, 0.000000)",
        "(290.000000, 70.000000, 0.000000)",
        "(290.000000, 70.000000, 0.000000)",
        "(290.000000, 70.000000, 0.000000)",
        "(290.000000, 70.000000, 0.000000)",
        "(290.000000, 70.000000, 0.000000)",
        "(290.000000, 70.000000, 0.000000)",
        "(290.000000, 70.000000, 0.000000)",
        "(290.000000, 70.000000, 0.000000)",
        "(290.000000, 70.000000, 0.000000)",
        "(290.000000, 70.000000, 0.000000)",
        "(290.000000, 70.000000, 0.000000)",
        "(290.000000, 70.000000, 0.000000)",
        "(290.000000, 70.000000, 0.000000)",
        "(290.000000, 70.000000, 0.000000)",
        "(290.000000, 70.000000, 0.000000)",
        "(290.000000, 70.000000, 0.000000)",
        "(290.000000, 70.000000, 0.000000)",
        "(290.000000, 70.000000, 0.000000)",
        "(290.000000, 70.000000, 0.000000)",
        "(290.000000, 70.000000, 0.000000)",
        "(290.000000, 70.000000, 0.000000)",
        "(290.000000, 70.000000, 0.000000)",
        "(290.000000, 70.000000, 0.000000)",
        "(290.000000, 70.000000, 0.000000)",
        "(290.000000, 70.000000, 0.000000)",
        "(290.000000, 70.000000, 0.000000)",
        "(290.000000, 70.000000, 0.000000)",
        "(290.000000, 70.000000, 0.000000)",
        "(290.000000, 70.000000, 0.000000)",
        "(290.000000, 70.000000, 0.000000)",
        "(290.000000, 70.000000, 0.000000)",
        "(290.000000, 70.000000, 0.000000)",
        "(290.000000, 70.000000, 0.000000)",
        "(290.000000, 70.000000, 0.000000)",
        "(290.000000, 70.000000, 0.000000)",
        "(290.000000, 70.000000, 0.000000)",
        "(290.000000, 70.000000, 0.000000)",
        "(290.000000, 70.000000, 0.000000)",
        "(290.000000, 70.000000, 0.000000)",
        "(290.000000, 70.000000, 0.000000)",
        "(290.000000, 70.000000, 0.000000)",
        "(290.000000, 70.000000, 0.000000)",
        "(290.000000, 70.000000, 0.000000)",
        "(290.000000, 70.000000, 0.000000)",
        "(290.000000, 70.000000, 0.000000)",
        "(290.000000, 70.000000, 0.000000)",
        "(290.000000, 70.000000, 0.000000)",
        "(290.000000, 70.000000, 0.000000)",
        "(290.000000, 70.000000, 0.000000)",
        "(290.000000, 70.000000, 0.000000)",
        "(290.000000, 70.000000, 0.000000)",
        "(290.000000, 70.000000, 0.000000)",
        "(290.000000, 70.000000, 0.000000)",
        "(290.000000, 70.000000, 0.000000)",
        "(290.000000, 70.000000, 0.000000)",
        "(290.000000, 70.000000, 0.000000)",
        "(290.000000, 70.000000, 0.000000)",
        "(290.000000, 70.000000, 0.000000)",
        "(290.000000, 70.000000, 0.000000)",
        "(290.000000, 70.000000, 0.000000)",
        "(290.000000, 70.000000, 0.000000)",
        "(290.000000, 70.000000, 0.000000)",
        "(290.000000, 70.000000, 0.000000)",
        "(290.000000, 70.000000, 0.000000)",
        "(290.000000, 70.000000, 0.000000)",
        "(290.000000, 70.000000, 0.000000)",
        "(290.000000, 70.000000, 0.000000)",
        "(290.000000, 70.000000, 0.000000)",
        "(290.000000, 70.000000, 0.000000)",
        "(290.000000, 70.000000, 0.000000)",
        "(290.000000, 70.000000, 0.000000)",
        "(290.000000, 70.000000, 0.000000)",
        "(290.000000, 70.000000, 0.000000)",
        "(290.000000, 70.000000, 0.000000)",
        "(290.000000, 70.000000, 0.000000)",
        "(290.000000, 70.000000, 0.000000)",
        "(290.000000, 70.000000, 0.000000)",
        "(290.000000, 70.000000, 0.000000)",
        "(290.000000, 70.000000, 0.000000)",
        "(290.000000, 70.000000, 0.000000)",
        "(290.000000, 70.000000, 0.000000)",
        "(290.000000, 70.000000, 0.000000)",
        "(290.000000, 70.000000, 0.000000)",
        "(290.000000, 70.000000, 0.000000)",
        "(290.000000, 70.000000, 0.000000)",
        "(290.000000, 70.000000, 0.000000)",
        "(290.000000, 70.000000, 0.000000)",
        "(290.000000, 70.000000, 0.000000)",
        "(290.000000, 70.000000, 0.000000)",
        "(290.000000, 70.000000, 0.000000)",
        "(290.000000, 70.000000, 0.000000)",
        "(290.000000, 70.000000, 0.000000)",
        "(290.000000, 70.000000, 0.000000)",
        "(290.000000, 70.000000, 0.000000)",
        "(290.000000, 70.000000, 0.000000)",
        "(290.000000, 70.000000, 0.000000)",
        "(290.000000, 70.000000, 0.000000)",
        "(290.000000, 70.000000, 0.000000)",
        "(290.000000, 70.000000, 0.000000)",
        "(290.000000, 70.000000, 0.000000)",
        "(290.000000, 70.000000, 0.000000)",
        "(290.000000, 70.000000, 0.000000)",
        "(290.000000, 70.000000, 0.000000)",
        "(290.000000, 70.000000, 0.000000)",
        "(290.000000, 70.000000, 0.000000)",
        "(290.000000, 70.000000, 0.000000)",
        "(290.000000, 70.000000, 0.000000)",
        "(290.000000, 70.000000, 0.000000)",
        "(290.000000, 70.000000, 0.000000)",
        "(290.000000, 70.000000, 0.000000)",
        "(290.000000, 70.000000, 0.000000)",
        "(290.000000, 70.000000, 0.000000)",
        "(290.000000, 70.000000, 0.000000)",
        "(290.000000, 70.000000, 0.000000)",
        "(290.000000, 70.000000, 0.000000)",
        "(290.000000, 70.000000, 0.000000)",
        "(290.000000, 70.000000, 0.000000)",
        "(290.000000, 70.000000, 0.000000)",
        "(290.000000, 70.000000, 0.000000)",
        "(290.000000, 70.000000, 0.000000)",
        "(290.000000, 70.000000, 0.000000)",
        "(290.000000, 70.000000, 0.000000)",
        "(290.000000, 70.000000, 0.000000)",
        "(290.000000, 70.000000, 0.000000)",
        "(290.000000, 70.000000, 0.000000)",
        "(290.000000, 70.000000, 0.000000)",
        "(290.000000, 70.000000, 0.000000)",
        "(290.000000, 70.000000, 0.000000)",
        "(290.000000, 70.000000, 0.000000)",
        "(290.000000, 70.000000, 0.000000)",
        "(290.000000, 70.000000, 0.000000)",
        "(290.000000, 70.000000, 0.000000)",
        "(290.000000, 70.000000, 0.000000)",
        "(290.000000, 70.000000, 0.000000)",
        "(290.000000, 70.000000, 0.000000)",
        "(290.000000, 70.000000, 0.000000)",
        "(290.000000, 70.000000, 0.000000)",
        "(290.000000, 70.000000, 0.000000)",
        "(290.000000, 70.000000, 0.000000)",
        "(290.000000, 70.000000, 0.000000)",
        "(290.000000, 70.000000, 0.000000)",
        "(290.000000, 70.000000, 0.000000)",
        "(290.000000, 70.000000, 0.000000)",
        "(290.000000, 70.000000, 0.000000)",
        "(290.000000, 70.000000, 0.000000)",
        "(290.000000, 70.000000, 0.000000)",
        "(290.000000, 70.000000, 0.000000)",
        "(290.000000, 70.000000, 0.000000)",
        "(290.000000, 70.000000, 0.000000)",
        "(290.000000, 70.000000, 0.000000)",
        "(290.000000, 70.000000, 0.000000)",
        "(290.000000, 70.000000, 0.000000)",
        "(290.000000, 70.000000, 0.000000)",
        "(290.000000, 70.000000, 0.000000)",
        "(290.000000, 70.000000, 0.000000)",
        "(290.000000, 70.000000, 0.000000)",
        "(290.000000, 70.000000, 0.000000)",
        "(290.000000, 70.000000, 0.000000)",
        "(290.000000, 70.000000, 0.000000)",
        "(290.000000, 70.000000, 0.000000)",
        "(290.000000, 70.000000, 0.000000)",
        "(290.000000, 70.000000, 0.000000)",
        "(290.000000, 70.000000, 0.000000)",
        "(290.000000, 70.000000, 0.000000)",
        "(290.000000, 70.000000, 0.000000)",
        "(290.000000, 70.000000, 0.000000)",
        "(290.000000, 70.000000, 0.000000)",
        "(290.000000, 70.000000, 0.000000)",
        "(290.000000, 70.000000, 0.000000)",
        "(290.000000, 70.000000, 0.000000)",
        "(290.000000, 70.000000, 0.000000)",
        "(290.000000, 70.000000, 0.000000)",
        "(290.000000, 70.000000, 0.000000)",
        "(290.000000, 70.000000, 0.000000)",
        "(290.000000, 70.000000, 0.000000)",
        "(290.000000, 70.000000, 0.000000)",
        "(290.000000, 70.000000, 0.000000)",
        "(290.000000, 70.000000, 0.000000)",
        "(290.000000, 70.000000, 0.000000)",
        "(290.000000, 70.000000, 0.000000)",
        "(290.000000, 70.000000, 0.000000)",
        "(290.000000, 70.000000, 0.000000)",
        "(290.000000, 70.000000, 0.000000)",
        "(290.000000, 70.000000, 0.000000)",
        "(290.000000, 70.000000, 0.000000)",
        "(290.000000, 70.000000, 0.000000)",
        "(290.000000, 70.000000, 0.000000)",
        "(290.000000, 70.000000, 0.000000)",
        "(290.000000, 70.000000, 0.000000)",
        "(290.000000, 70.000000, 0.000000)",
        "(290.000000, 70.000000, 0.000000)",
        "(290.000000, 70.000000, 0.000000)",
        "(290.000000, 70.000000, 0.000000)",
        "(290.000000, 70.000000, 0.000000)",
        "(290.000000, 70.000000, 0.000000)",
        "(290.000000, 70.000000, 0.000000)",
        "(290.000000, 70.000000, 0.000000)",
        "(290.000000, 70.000000, 0.000000)",
        "(290.000000, 70.000000, 0.000000)",
        "(290.000000, 70.000000, 0.000000)",
        "(290.000000, 70.000000, 0.000000)",
        "(290.000000, 70.000000, 0.000000)",
        "(290.000000, 70.000000, 0.000000)",
        "(290.000000, 70.000000, 0.000000)",
        "(290.000000, 70.000000, 0.000000)",
        "(290.000000, 70.000000, 0.000000)",
        "(290.000000, 70.000000, 0.000000)",
        "(290.000000, 70.000000, 0.000000)",
        "(290.000000, 70.000000, 0.000000)",
        "(290.000000, 70.000000, 0.000000)",
        "(290.000000, 70.000000, 0.000000)",
        "(290.000000, 70.000000, 0.000000)",
        "(290.000000, 70.000000, 0.000000)",
        "(290.000000, 70.000000, 0.000000)",
        "(290.000000, 70.000000, 0.000000)",
        "(290.000000, 70.000000, 0.000000)",
        "(290.000000, 70.000000, 0.000000)",
        "(290.000000, 70.000000, 0.000000)",
        "(290.000000, 70.000000, 0.000000)",
        "(290.000000, 70.000000, 0.000000)",
        "(290.000000, 70.000000, 0.000000)",
        "(290.000000, 70.000000, 0.000000)",
        "(290.000000, 70.000000, 0.000000)",
        "(290.000000, 70.000000, 0.000000)",
        "(290.000000, 70.000000, 0.000000)",
        "(290.000000, 70.000000, 0.000000)",
        "(290.000000, 70.000000, 0.000000)",
        "(290.000000, 70.000000, 0.000000)",
        "(290.000000, 70.000000, 0.000000)",
        "(290.000000, 70.000000, 0.000000)",
        "(290.000000, 70.000000, 0.000000)",
        "(290.000000, 70.000000, 0.000000)",
        "(290.000000, 70.000000, 0.000000)",
        "(290.000000, 70.000000, 0.000000)",
        "(290.000000, 70.000000, 0.000000)",
        "(290.000000, 70.000000, 0.000000)",
        "(290.000000, 70.000000, 0.000000)",
        "(290.000000, 70.000000, 0.000000)",
        "(290.000000, 70.000000, 0.000000)",
        "(290.000000, 70.000000, 0.000000)",
        "(290.000000, 70.000000, 0.000000)",
        "(290.000000, 70.000000, 0.000000)",
        "(290.000000, 70.000000, 0.000000)",
        "(290.000000, 70.000000, 0.000000)",
        "(290.000000, 70.000000, 0.000000)",
        "(290.000000, 70.000000, 0.000000)",
        "(290.000000, 70.000000, 0.000000)",
        "(290.000000, 70.000000, 0.000000)",
        "(290.000000, 70.000000, 0.000000)",
        "(290.000000, 70.000000, 0.000000)",
        "(290.000000, 70.000000, 0.000000)",
        "(290.000000, 70.000000, 0.000000)",
        "(290.000000, 70.000000, 0.000000)",
        "(290.000000, 70.000000, 0.000000)",
        "(290.000000, 70.000000, 0.000000)",
        "(290.000000, 70.000000, 0.000000)",
        "(290.000000, 70.000000, 0.000000)",
        "(290.000000, 70.000000, 0.000000)",
        "(290.000000, 70.000000, 0.000000)",
        "(290.000000, 70.000000, 0.000000)",
        "(290.000000, 70.000000, 0.000000)",
        "(290.000000, 70.000000, 0.000000)",
        "(290.000000, 70.000000, 0.000000)",
        "(290.000000, 70.000000, 0.000000)",
        "(290.000000, 70.000000, 0.000000)",
        "(290.000000, 70.000000, 0.000000)",
        "(290.000000, 70.000000, 0.000000)",
        "(290.000000, 70.000000, 0.000000)",
        "(290.000000, 70.000000, 0.000000)",
        "(290.000000, 70.000000, 0.000000)",
        "(290.000000, 70.000000, 0.000000)",
        "(290.000000, 70.000000, 0.000000)",
        "(290.000000, 70.000000, 0.000000)",
        "(290.000000, 70.000000, 0.000000)",
        "(290.000000, 70.000000, 0.000000)",
        "(290.000000, 70.000000, 0.000000)",
        "(290.000000, 70.000000, 0.000000)",
        "(290.000000, 70.000000, 0.000000)",
        "(290.000000, 70.000000, 0.000000)",
        "(290.000000, 70.000000, 0.000000)",
        "(290.000000, 70.000000, 0.000000)",
        "(290.000000, 70.000000, 0.000000)",
        "(290.000000, 70.000000, 0.000000)",
        "(290.000000, 70.000000, 0.000000)",
        "(290.000000, 70.000000, 0.000000)",
        "(290.000000, 70.000000, 0.000000)",
        "(290.000000, 70.000000, 0.000000)",
        "(290.000000, 70.000000, 0.000000)",
        "(290.000000, 70.000000, 0.000000)",
        "(290.000000, 70.000000, 0.000000)",
        "(290.000000, 70.000000, 0.000000)",
        "(290.000000, 70.000000, 0.000000)",
        "(290.000000, 70.000000, 0.000000)",
        "(290.000000, 70.000000, 0.000000)",
        "(290.000000, 70.000000, 0.000000)",
        "(290.000000, 70.000000, 0.000000)",
        "(290.000000, 70.000000, 0.000000)",
        "(290.000000, 70.000000, 0.000000)",
        "(290.000000, 70.000000, 0.000000)",
        "(290.000000, 70.000000, 0.000000)",
        "(290.000000, 70.000000, 0.000000)",
        "(290.000000, 70.000000, 0.000000)",
        "(290.000000, 70.000000, 0.000000)",
        "(290.000000, 70.000000, 0.000000)",
        "(290.000000, 70.000000, 0.000000)",
        "(290.000000, 70.000000, 0.000000)",
        "(290.000000, 70.000000, 0.000000)",
        "(290.000000, 70.000000, 0.000000)",
        "(290.000000, 70.000000, 0.000000)",
        "(290.000000, 70.000000, 0.000000)",
        "(290.000000, 70.000000, 0.000000)",
        "(290.000000, 70.000000, 0.000000)",
        "(290.000000, 70.000000, 0.000000)",
        "(290.000000, 70.000000, 0.000000)",
        "(290.000000, 70.000000, 0.000000)",
        "(290.000000, 70.000000, 0.000000)",
        "(290.000000, 70.000000, 0.000000)",
        "(290.000000, 70.000000, 0.000000)",
        "(290.000000, 70.000000, 0.000000)",
        "(290.000000, 70.000000, 0.000000)",
        "(290.000000, 70.000000, 0.000000)",
        "(290.000000, 70.000000, 0.000000)",
        "(290.000000, 70.000000, 0.000000)",
        "(290.000000, 70.000000, 0.000000)",
        "(290.000000, 70.000000, 0.000000)",
        "(290.000000, 70.000000, 0.000000)",
        "(290.000000, 70.000000, 0.000000)",
        "(290.000000, 70.000000, 0.000000)",
        "(290.000000, 70.000000, 0.000000)",
        "(290.000000, 70.000000, 0.000000)",
        "(290.000000, 70.000000, 0.000000)",
        "(290.000000, 70.000000, 0.000000)",
        "(290.000000, 70.000000, 0.000000)",
        "(290.000000, 70.000000, 0.000000)",
        "(290.000000, 70.000000, 0.000000)",
        "(290.000000, 70.000000, 0.000000)",
        "(290.000000, 70.000000, 0.000000)",
        "(290.000000, 70.000000, 0.000000)",
        "(290.000000, 70.000000, 0.000000)",
        "(290.000000, 70.000000, 0.000000)",
        "(290.000000, 70.000000, 0.000000)",
        "(290.000000, 70.000000, 0.000000)",
        "(290.000000, 70.000000, 0.000000)",
        "(290.000000, 70.000000, 0.000000)",
        "(290.000000, 70.000000, 0.000000)",
        "(290.000000, 70.000000, 0.000000)",
        "(290.000000, 70.000000, 0.000000)",
        "(290.000000, 70.000000, 0.000000)",
        "(290.000000, 70.000000, 0.000000)",
        "(290.000000, 70.000000, 0.000000)",
        "(290.000000, 70.000000, 0.000000)",
        "(290.000000, 70.000000, 0.000000)",
        "(290.000000, 70.000000, 0.000000)",
        "(290.000000, 70.000000, 0.000000)",
        "(290.000000, 70.000000, 0.000000)",
        "(290.000000, 70.000000, 0.000000)",
        "(290.000000, 70.000000, 0.000000)",
        "(290.000000, 70.000000, 0.000000)",
        "(290.000000, 70.000000, 0.000000)",
        "(290.000000, 70.000000, 0.000000)",
        "(290.000000, 70.000000, 0.000000)",
        "(290.000000, 70.000000, 0.000000)",
        "(290.000000, 70.000000, 0.000000)",
        "(290.000000, 70.000000, 0.000000)",
        "(290.000000, 70.000000, 0.000000)",
        "(290.000000, 70.000000, 0.000000)",
        "(290.000000, 70.000000, 0.000000)",
        "(290.000000, 70.000000, 0.000000)",
        "(290.000000, 70.000000, 0.000000)",
        "(290.000000, 70.000000, 0.000000)",
        "(290.000000, 70.000000, 0.000000)",
        "(290.000000, 70.000000, 0.000000)",
        "(290.000000, 70.000000, 0.000000)",
        "(290.000000, 70.000000, 0.000000)",
        "(290.000000, 70.000000, 0.000000)",
        "(290.000000, 70.000000, 0.000000)",
        "(290.000000, 70.000000, 0.000000)",
        "(290.000000, 70.000000, 0.000000)",
        "(290.000000, 70.000000, 0.000000)",
        "(290.000000, 70.000000, 0.000000)",
        "(290.000000, 70.000000, 0.000000)",
        "(290.000000, 70.000000, 0.000000)",
        "(290.000000, 70.000000, 0.000000)",
        "(290.000000, 70.000000, 0.000000)",
        "(290.000000, 70.000000, 0.000000)",
        "(290.000000, 70.000000, 0.000000)",
        "(290.000000, 70.000000, 0.000000)",
        "(290.000000, 70.000000, 0.000000)",
        "(290.000000, 70.000000, 0.000000)",
        "(290.000000, 70.000000, 0.000000)",
        "(290.000000, 70.000000, 0.000000)",
        "(290.000000, 70.000000, 0.000000)",
        "(290.000000, 70.000000, 0.000000)",
        "(290.000000, 70.000000, 0.000000)",
        "(290.000000, 70.000000, 0.000000)",
        "(290.000000, 70.000000, 0.000000)",
        "(290.000000, 70.000000, 0.000000)",
        "(290.000000, 70.000000, 0.000000)",
        "(290.000000, 70.000000, 0.000000)",
        "(290.000000, 70.000000, 0.000000)",
        "(290.000000, 70.000000, 0.000000)",
        "(290.000000, 70.000000, 0.000000)",
        "(290.000000, 70.000000, 0.000000)",
        "(290.000000, 70.000000, 0.000000)",
        "(290.000000, 70.000000, 0.000000)",
        "(290.000000, 70.000000, 0.000000)",
        "(290.000000, 70.000000, 0.000000)",
        "(290.000000, 70.000000, 0.000000)",
        "(290.000000, 70.000000, 0.000000)",
        "(290.000000, 70.000000, 0.000000)",
        "(290.000000, 70.000000, 0.000000)",
        "(290.000000, 70.000000, 0.000000)",
        "(290.000000, 70.000000, 0.000000)",
        "(290.000000, 70.000000, 0.000000)",
        "(290.000000, 70.000000, 0.000000)",
        "(290.000000, 70.000000, 0.000000)",
        "(290.000000, 70.000000, 0.000000)",
        "(290.000000, 70.000000, 0.000000)",
        "(290.000000, 70.000000, 0.000000)",
        "(290.000000, 70.000000, 0.000000)",
        "(290.000000, 70.000000, 0.000000)",
        "(290.000000, 70.000000, 0.000000)",
        "(290.000000, 70.000000, 0.000000)",
        "(290.000000, 70.000000, 0.000000)",
        "(290.000000, 70.000000, 0.000000)",
        "(290.000000, 70.000000, 0.000000)",
        "(290.000000, 70.000000, 0.000000)",
        "(290.000000, 70.000000, 0.000000)",
        "(290.000000, 70.000000, 0.000000)",
        "(290.000000, 70.000000, 0.000000)",
        "(290.000000, 70.000000, 0.000000)",
        "(290.000000, 70.000000, 0.000000)",
        "(290.000000, 70.000000, 0.000000)",
        "(290.000000, 70.000000, 0.000000)",
        "(290.000000, 70.000000, 0.000000)",
        "(290.000000, 70.000000, 0.000000)",
        "(290.000000, 70.000000, 0.000000)",
        "(290.000000, 70.000000, 0.000000)",
        "(290.000000, 70.000000, 0.000000)",
        "(290.000000, 70.000000, 0.000000)",
        "(290.000000, 70.000000, 0.000000)",
        "(290.000000, 70.000000, 0.000000)",
        "(290.000000, 70.000000, 0.000000)",
        "(290.000000, 70.000000, 0.000000)",
        "(290.000000, 70.000000, 0.000000)",
        "(290.000000, 70.000000, 0.000000)",
        "(290.000000, 70.000000, 0.000000)",
        "(290.000000, 70.000000, 0.000000)",
        "(290.000000, 70.000000, 0.000000)",
        "(290.000000, 70.000000, 0.000000)",
        "(290.000000, 70.000000, 0.000000)",
        "(290.000000, 70.000000, 0.000000)",
        "(290.000000, 70.000000, 0.000000)",
        "(290.000000, 70.000000, 0.000000)",
        "(290.000000, 70.000000, 0.000000)",
        "(290.000000, 70.000000, 0.000000)",
        "(290.000000, 70.000000, 0.000000)",
        "(290.000000, 70.000000, 0.000000)",
        "(290.000000, 70.000000, 0.000000)",
        "(290.000000, 70.000000, 0.000000)",
        "(290.000000, 70.000000, 0.000000)",
        "(290.000000, 70.000000, 0.000000)",
        "(290.000000, 70.000000, 0.000000)",
        "(290.000000, 70.000000, 0.000000)",
        "(290.000000, 70.000000, 0.000000)",
        "(290.000000, 70.000000, 0.000000)",
        "(290.000000, 70.000000, 0.000000)",
        "(290.000000, 70.000000, 0.000000)",
        "(290.000000, 70.000000, 0.000000)",
        "(290.000000, 70.000000, 0.000000)",
        "(290.000000, 70.000000, 0.000000)",
        "(290.000000, 70.000000, 0.000000)",
        "(290.000000, 70.000000, 0.000000)",
        "(290.000000, 70.000000, 0.000000)",
        "(290.000000, 70.000000, 0.000000)",
        "(290.000000, 70.000000, 0.000000)",
        "(290.000000, 70.000000, 0.000000)",
        "(290.000000, 70.000000, 0.000000)",
        "(290.000000, 70.000000, 0.000000)",
        "(290.000000, 70.000000, 0.000000)",
        "(290.000000, 70.000000, 0.000000)",
        "(290.000000, 70.000000, 0.000000)",
        "(290.000000, 70.000000, 0.000000)",
        "(290.000000, 70.000000, 0.000000)",
        "(290.000000, 70.000000, 0.000000)",
        "(290.000000, 70.000000, 0.000000)",
        "(290.000000, 70.000000, 0.000000)",
        "(290.000000, 70.000000, 0.000000)",
        "(290.000000, 70.000000, 0.000000)",
        "(290.000000, 70.000000, 0.000000)",
        "(290.000000, 70.000000, 0.000000)",
        "(290.000000, 70.000000, 0.000000)",
        "(290.000000, 70.000000, 0.000000)",
        "(290.000000, 70.000000, 0.000000)",
        "(290.000000, 70.000000, 0.000000)",
        "(290.000000, 70.000000, 0.000000)",
        "(290.000000, 70.000000, 0.000000)",
        "(290.000000, 70.000000, 0.000000)",
        "(290.000000, 70.000000, 0.000000)",
        "(290.000000, 70.000000, 0.000000)",
        "(290.000000, 70.000000, 0.000000)",
        "(290.000000, 70.000000, 0.000000)",
        "(290.000000, 70.000000, 0.000000)",
        "(290.000000, 70.000000, 0.000000)",
        "(290.000000, 70.000000, 0.000000)",
        "(290.000000, 70.000000, 0.000000)",
        "(290.000000, 70.000000, 0.000000)",
        "(290.000000, 70.000000, 0.000000)",
        "(290.000000, 70.000000, 0.000000)",
        "(290.000000, 70.000000, 0.000000)",
        "(290.000000, 70.000000, 0.000000)",
        "(290.000000, 70.000000, 0.000000)",
        "(290.000000, 70.000000, 0.000000)",
        "(290.000000, 70.000000, 0.000000)",
        "(290.000000, 70.000000, 0.000000)",
        "(290.000000, 70.000000, 0.000000)",
        "(290.000000, 70.000000, 0.000000)",
        "(290.000000, 70.000000, 0.000000)",
        "(290.000000, 70.000000, 0.000000)",
        "(290.000000, 70.000000, 0.000000)",
        "(290.000000, 70.000000, 0.000000)",
        "(290.000000, 70.000000, 0.000000)",
        "(290.000000, 70.000000, 0.000000)",
        "(290.000000, 70.000000, 0.000000)",
        "(290.000000, 70.000000, 0.000000)",
        "(290.000000, 70.000000, 0.000000)",
        "(290.000000, 70.000000, 0.000000)",
        "(290.000000, 70.000000, 0.000000)",
        "(290.000000, 70.000000, 0.000000)",
        "(290.000000, 70.000000, 0.000000)",
        "(290.000000, 70.000000, 0.000000)",
        "(290.000000, 70.000000, 0.000000)",
        "(290.000000, 70.000000, 0.000000)",
        "(290.000000, 70.000000, 0.000000)",
        "(290.000000, 70.000000, 0.000000)",
        "(290.000000, 70.000000, 0.000000)",
        "(290.000000, 70.000000, 0.000000)",
        "(290.000000, 70.000000, 0.000000)",
        "(290.000000, 70.000000, 0.000000)",
        "(290.000000, 70.000000, 0.000000)",
        "(290.000000, 70.000000, 0.000000)",
        "(290.000000, 70.000000, 0.000000)",
        "(290.000000, 70.000000, 0.000000)",
        "(290.000000, 70.000000, 0.000000)",
        "(290.000000, 70.000000, 0.000000)",
        "(290.000000, 70.000000, 0.000000)",
        "(290.000000, 70.000000, 0.000000)",
        "(290.000000, 70.000000, 0.000000)",
        "(290.000000, 70.000000, 0.000000)",
        "(290.000000, 70.000000, 0.000000)",
        "(290.000000, 70.000000, 0.000000)",
        "(290.000000, 70.000000, 0.000000)",
        "(290.000000, 70.000000, 0.000000)",
        "(290.000000, 70.000000, 0.000000)",
        "(290.000000, 70.000000, 0.000000)",
        "(290.000000, 70.000000, 0.000000)",
        "(290.000000, 70.000000, 0.000000)",
        "(290.000000, 70.000000, 0.000000)",
        "(290.000000, 70.000000, 0.000000)",
        "(290.000000, 70.000000, 0.000000)",
        "(290.000000, 70.000000, 0.000000)",
        "(290.000000, 70.000000, 0.000000)",
        "(290.000000, 70.000000, 0.000000)",
        "(290.000000, 70.000000, 0.000000)",
        "(290.000000, 70.000000, 0.000000)",
        "(290.000000, 70.000000, 0.000000)",
        "(290.000000, 70.000000, 0.000000)",
        "(290.000000, 70.000000, 0.000000)",
        "(290.000000, 70.000000, 0.000000)",
        "(290.000000, 70.000000, 0.000000)",
        "(290.000000, 70.000000, 0.000000)",
        "(290.000000, 70.000000, 0.000000)",
        "(290.000000, 70.000000, 0.000000)",
        "(290.000000, 70.000000, 0.000000)",
        "(290.000000, 70.000000, 0.000000)",
        "(290.000000, 70.000000, 0.000000)",
        "(290.000000, 70.000000, 0.000000)",
        "(290.000000, 70.000000, 0.000000)",
        "(290.000000, 70.000000, 0.000000)",
        "(290.000000, 70.000000, 0.000000)",
        "(290.000000, 70.000000, 0.000000)",
        "(290.000000, 70.000000, 0.000000)",
        "(290.000000, 70.000000, 0.000000)",
        "(290.000000, 70.000000, 0.000000)",
        "(290.000000, 70.000000, 0.000000)",
        "(290.000000, 70.000000, 0.000000)",
        "(290.000000, 70.000000, 0.000000)",
        "(290.000000, 70.000000, 0.000000)",
        "(290.000000, 70.000000, 0.000000)",
        "(290.000000, 70.000000, 0.000000)",
        "(290.000000, 70.000000, 0.000000)",
        "(290.000000, 70.000000, 0.000000)",
        "(290.000000, 70.000000, 0.000000)",
        "(290.000000, 70.000000, 0.000000)",
        "(290.000000, 70.000000, 0.000000)",
        "(290.000000, 70.000000, 0.000000)",
        "(290.000000, 70.000000, 0.000000)",
        "(290.000000, 70.000000, 0.000000)",
        "(290.000000, 70.000000, 0.000000)",
        "(290.000000, 70.000000, 0.000000)",
        "(290.000000, 70.000000, 0.000000)",
        "(290.000000, 70.000000, 0.000000)",
        "(290.000000, 70.000000, 0.000000)",
        "(290.000000, 70.000000, 0.000000)",
        "(290.000000, 70.000000, 0.000000)",
        "(290.000000, 70.000000, 0.000000)",
        "(290.000000, 70.000000, 0.000000)",
        "(290.000000, 70.000000, 0.000000)",
        "(290.000000, 70.000000, 0.000000)",
        "(290.000000, 70.000000, 0.000000)",
        "(290.000000, 70.000000, 0.000000)",
        "(290.000000, 70.000000, 0.000000)",
        "(290.000000, 70.000000, 0.000000)",
        "(290.000000, 70.000000, 0.000000)",
        "(290.000000, 70.000000, 0.000000)",
        "(290.000000, 70.000000, 0.000000)",
        "(290.000000, 70.000000, 0.000000)",
        "(290.000000, 70.000000, 0.000000)",
        "(290.000000, 70.000000, 0.000000)",
        "(290.000000, 70.000000, 0.000000)",
        "(290.000000, 70.000000, 0.000000)",
        "(290.000000, 70.000000, 0.000000)",
        "(290.000000, 70.000000, 0.000000)",
        "(290.000000, 70.000000, 0.000000)",
        "(290.000000, 70.000000, 0.000000)",
        "(290.000000, 70.000000, 0.000000)",
        "(290.000000, 70.000000, 0.000000)",
        "(290.000000, 70.000000, 0.000000)",
        "(290.000000, 70.000000, 0.000000)",
        "(290.000000, 70.000000, 0.000000)",
        "(290.000000, 70.000000, 0.000000)",
        "(290.000000, 70.000000, 0.000000)",
        "(290.000000, 70.000000, 0.000000)",
        "(290.000000, 70.000000, 0.000000)",
        "(290.000000, 70.000000, 0.000000)",
        "(290.000000, 70.000000, 0.000000)",
        "(290.000000, 70.000000, 0.000000)",
        "(290.000000, 70.000000, 0.000000)",
        "(290.000000, 70.000000, 0.000000)",
        "(290.000000, 70.000000, 0.000000)",
        "(290.000000, 70.000000, 0.000000)",
        "(290.000000, 70.000000, 0.000000)",
        "(290.000000, 70.000000, 0.000000)",
        "(290.000000, 70.000000, 0.000000)",
        "(290.000000, 70.000000, 0.000000)",
        "(290.000000, 70.000000, 0.000000)",
        "(290.000000, 70.000000, 0.000000)",
        "(290.000000, 70.000000, 0.000000)",
        "(290.000000, 70.000000, 0.000000)",
        "(290.000000, 70.000000, 0.000000)",
        "(290.000000, 70.000000, 0.000000)",
        "(290.000000, 70.000000, 0.000000)",
        "(290.000000, 70.000000, 0.000000)",
        "(290.000000, 70.000000, 0.000000)",
        "(290.000000, 70.000000, 0.000000)",
        "(290.000000, 70.000000, 0.000000)",
        "(290.000000, 70.000000, 0.000000)",
        "(290.000000, 70.000000, 0.000000)",
        "(290.000000, 70.000000, 0.000000)",
        "(290.000000, 70.000000, 0.000000)",
        "(290.000000, 70.000000, 0.000000)",
        "(290.000000, 70.000000, 0.000000)",
        "(290.000000, 70.000000, 0.000000)",
        "(290.000000, 70.000000, 0.000000)",
        "(290.000000, 70.000000, 0.000000)",
        "(290.000000, 70.000000, 0.000000)",
        "(290.000000, 70.000000, 0.000000)",
        "(290.000000, 70.000000, 0.000000)",
        "(290.000000, 70.000000, 0.000000)",
        "(290.000000, 70.000000, 0.000000)",
        "(290.000000, 70.000000, 0.000000)",
        "(290.000000, 70.000000, 0.000000)",
        "(290.000000, 70.000000, 0.000000)",
        "(290.000000, 70.000000, 0.000000)",
        "(290.000000, 70.000000, 0.000000)",
        "(290.000000, 70.000000, 0.000000)",
        "(290.000000, 70.000000, 0.000000)",
        "(290.000000, 70.000000, 0.000000)",
        "(290.000000, 70.000000, 0.000000)",
        "(290.000000, 70.000000, 0.000000)",
        "(290.000000, 70.000000, 0.000000)",
        "(290.000000, 70.000000, 0.000000)",
        "(290.000000, 70.000000, 0.000000)",
        "(290.000000, 70.000000, 0.000000)",
        "(290.000000, 70.000000, 0.000000)",
        "(290.000000, 70.000000, 0.000000)",
        "(290.000000, 70.000000, 0.000000)",
        "(290.000000, 70.000000, 0.000000)",
        "(290.000000, 70.000000, 0.000000)",
        "(290.000000, 70.000000, 0.000000)",
        "(290.000000, 70.000000, 0.000000)",
        "(290.000000, 70.000000, 0.000000)",
        "(290.000000, 70.000000, 0.000000)",
        "(290.000000, 70.000000, 0.000000)",
        "(290.000000, 70.000000, 0.000000)",
        "(290.000000, 70.000000, 0.000000)",
        "(290.000000, 70.000000, 0.000000)",
        "(290.000000, 70.000000, 0.000000)",
        "(290.000000, 70.000000, 0.000000)",
        "(290.000000, 70.000000, 0.000000)",
        "(290.000000, 70.000000, 0.000000)",
        "(290.000000, 70.000000, 0.000000)",
        "(290.000000, 70.000000, 0.000000)",
        "(290.000000, 70.000000, 0.000000)",
        "(290.000000, 70.000000, 0.000000)",
        "(290.000000, 70.000000, 0.000000)",
        "(290.000000, 70.000000, 0.000000)",
        "(290.000000, 70.000000, 0.000000)",
        "(290.000000, 70.000000, 0.000000)",
        "(290.000000, 70.000000, 0.000000)",
        "(290.000000, 70.000000, 0.000000)",
        "(290.000000, 70.000000, 0.000000)",
        "(290.000000, 70.000000, 0.000000)",
        "(290.000000, 70.000000, 0.000000)",
        "(290.000000, 70.000000, 0.000000)",
        "(290.000000, 70.000000, 0.000000)",
        "(290.000000, 70.000000, 0.000000)",
        "(290.000000, 70.000000, 0.000000)",
        "(290.000000, 70.000000, 0.000000)",
        "(290.000000, 70.000000, 0.000000)",
        "(290.000000, 70.000000, 0.000000)",
        "(290.000000, 70.000000, 0.000000)",
        "(290.000000, 70.000000, 0.000000)",
        "(290.000000, 70.000000, 0.000000)",
        "(290.000000, 70.000000, 0.000000)",
        "(290.000000, 70.000000, 0.000000)",
        "(290.000000, 70.000000, 0.000000)",
        "(290.000000, 70.000000, 0.000000)",
        "(290.000000, 70.000000, 0.000000)",
        "(290.000000, 70.000000, 0.000000)",
        "(290.000000, 70.000000, 0.000000)",
        "(290.000000, 70.000000, 0.000000)",
        "(290.000000, 70.000000, 0.000000)",
        "(290.000000, 70.000000, 0.000000)",
        "(290.000000, 70.000000, 0.000000)",
        "(290.000000, 70.000000, 0.000000)",
        "(290.000000, 70.000000, 0.000000)",
        "(290.000000, 70.000000, 0.000000)",
        "(290.000000, 70.000000, 0.000000)",
        "(290.000000, 70.000000, 0.000000)",
        "(290.000000, 70.000000, 0.000000)",
        "(290.000000, 70.000000, 0.000000)",
        "(290.000000, 70.000000, 0.000000)",
        "(290.000000, 70.000000, 0.000000)",
        "(290.000000, 70.000000, 0.000000)",
        "(290.000000, 70.000000, 0.000000)",
        "(290.000000, 70.000000, 0.000000)",
        "(290.000000, 70.000000, 0.000000)",
        "(290.000000, 70.000000, 0.000000)",
        "(290.000000, 70.000000, 0.000000)",
        "(290.000000, 70.000000, 0.000000)",
        "(290.000000, 70.000000, 0.000000)",
        "(290.000000, 70.000000, 0.000000)",
        "(290.000000, 70.000000, 0.000000)",
        "(290.000000, 70.000000, 0.000000)",
        "(290.000000, 70.000000, 0.000000)",
        "(290.000000, 70.000000, 0.000000)",
        "(290.000000, 70.000000, 0.000000)",
        "(290.000000, 70.000000, 0.000000)",
        "(290.000000, 70.000000, 0.000000)",
        "(290.000000, 70.000000, 0.000000)",
        "(290.000000, 70.000000, 0.000000)",
        "(290.000000, 70.000000, 0.000000)",
        "(290.000000, 70.000000, 0.000000)",
        "(290.000000, 70.000000, 0.000000)",
        "(290.000000, 70.000000, 0.000000)",
        "(290.000000, 70.000000, 0.000000)",
        "(290.000000, 70.000000, 0.000000)",
        "(290.000000, 70.000000, 0.000000)",
        "(290.000000, 70.000000, 0.000000)",
        "(290.000000, 70.000000, 0.000000)",
        "(290.000000, 70.000000, 0.000000)",
        "(290.000000, 70.000000, 0.000000)",
        "(290.000000, 70.000000, 0.000000)",
        "(290.000000, 70.000000, 0.000000)",
        "(290.000000, 70.000000, 0.000000)",
        "(290.000000, 70.000000, 0.000000)",
        "(290.000000, 70.000000, 0.000000)",
        "(290.000000, 70.000000, 0.000000)",
        "(290.000000, 70.000000, 0.000000)",
        "(290.000000, 70.000000, 0.000000)",
        "(290.000000, 70.000000, 0.000000)",
        "(290.000000, 70.000000, 0.000000)",
        "(290.000000, 70.000000, 0.000000)",
        "(290.000000, 70.000000, 0.000000)",
        "(290.000000, 70.000000, 0.000000)",
        "(290.000000, 70.000000, 0.000000)",
        "(290.000000, 70.000000, 0.000000)",
        "(290.000000, 70.000000, 0.000000)",
        "(290.000000, 70.000000, 0.000000)",
        "(290.000000, 70.000000, 0.000000)",
        "(290.000000, 70.000000, 0.000000)",
        "(290.000000, 70.000000, 0.000000)",
        "(290.000000, 70.000000, 0.000000)",
        "(290.000000, 70.000000, 0.000000)",
        "(290.000000, 70.000000, 0.000000)",
        "(290.000000, 70.000000, 0.000000)",
        "(290.000000, 70.000000, 0.000000)",
        "(290.000000, 70.000000, 0.000000)",
        "(290.000000, 70.000000, 0.000000)",
        "(290.000000, 70.000000, 0.000000)",
        "(290.000000, 70.000000, 0.000000)",
        "(290.000000, 70.000000, 0.000000)",
        "(290.000000, 70.000000, 0.000000)",
        "(290.000000, 70.000000, 0.000000)",
        "(290.000000, 70.000000, 0.000000)",
        "(290.000000, 70.000000, 0.000000)",
        "(290.000000, 70.000000, 0.000000)",
        "(290.000000, 70.000000, 0.000000)",
        "(290.000000, 70.000000, 0.000000)",
        "(290.000000, 70.000000, 0.000000)",
        "(290.000000, 70.000000, 0.000000)",
        "(290.000000, 70.000000, 0.000000)",
        "(290.000000, 70.000000, 0.000000)",
        "(290.000000, 70.000000, 0.000000)",
        "(290.000000, 70.000000, 0.000000)",
        "(290.000000, 70.000000, 0.000000)",
        "(290.000000, 70.000000, 0.000000)",
        "(290.000000, 70.000000, 0.000000)",
        "(290.000000, 70.000000, 0.000000)",
        "(290.000000, 70.000000, 0.000000)",
        "(290.000000, 70.000000, 0.000000)",
        "(290.000000, 70.000000, 0.000000)",
        "(290.000000, 70.000000, 0.000000)",
        "(290.000000, 70.000000, 0.000000)",
        "(290.000000, 70.000000, 0.000000)",
        "(290.000000, 70.000000, 0.000000)",
        "(290.000000, 70.000000, 0.000000)",
        "(290.000000, 70.000000, 0.000000)",
        "(290.000000, 70.000000, 0.000000)",
        "(290.000000, 70.000000, 0.000000)",
        "(290.000000, 70.000000, 0.000000)",
        "(290.000000, 70.000000, 0.000000)",
        "(290.000000, 70.000000, 0.000000)",
        "(290.000000, 70.000000, 0.000000)",
        "(290.000000, 70.000000, 0.000000)",
        "(290.000000, 70.000000, 0.000000)",
        "(290.000000, 70.000000, 0.000000)",
        "(290.000000, 70.000000, 0.000000)",
        "(290.000000, 70.000000, 0.000000)",
        "(290.000000, 70.000000, 0.000000)",
        "(290.000000, 70.000000, 0.000000)",
        "(290.000000, 70.000000, 0.000000)",
        "(290.000000, 70.000000, 0.000000)",
        "(290.000000, 70.000000, 0.000000)",
        "(290.000000, 70.000000, 0.000000)",
        "(290.000000, 70.000000, 0.000000)",
        "(290.000000, 70.000000, 0.000000)",
        "(290.000000, 70.000000, 0.000000)",
        "(290.000000, 70.000000, 0.000000)",
        "(290.000000, 70.000000, 0.000000)",
        "(290.000000, 70.000000, 0.000000)",
        "(290.000000, 70.000000, 0.000000)",
        "(290.000000, 70.000000, 0.000000)",
        "(290.000000, 70.000000, 0.000000)",
        "(290.000000, 70.000000, 0.000000)",
        "(290.000000, 70.000000, 0.000000)",
        "(290.000000, 70.000000, 0.000000)",
        "(290.000000, 70.000000, 0.000000)",
        "(290.000000, 70.000000, 0.000000)",
        "(290.000000, 70.000000, 0.000000)",
        "(290.000000, 70.000000, 0.000000)",
        "(290.000000, 70.000000, 0.000000)",
        "(290.000000, 70.000000, 0.000000)",
        "(290.000000, 70.000000, 0.000000)",
        "(290.000000, 70.000000, 0.000000)",
        "(290.000000, 70.000000, 0.000000)",
        "(290.000000, 70.000000, 0.000000)",
        "(290.000000, 70.000000, 0.000000)",
        "(290.000000, 70.000000, 0.000000)",
        "(290.000000, 70.000000, 0.000000)",
        "(290.000000, 70.000000, 0.000000)",
        "(290.000000, 70.000000, 0.000000)",
        "(290.000000, 70.000000, 0.000000)",
        "(290.000000, 70.000000, 0.000000)",
        "(290.000000, 70.000000, 0.000000)",
        "(290.000000, 70.000000, 0.000000)",
        "(290.000000, 70.000000, 0.000000)",
        "(290.000000, 70.000000, 0.000000)",
        "(290.000000, 70.000000, 0.000000)",
        "(290.000000, 70.000000, 0.000000)",
        "(290.000000, 70.000000, 0.000000)",
        "(290.000000, 70.000000, 0.000000)",
        "(290.000000, 70.000000, 0.000000)",
        "(290.000000, 70.000000, 0.000000)",
        "(290.000000, 70.000000, 0.000000)",
        "(290.000000, 70.000000, 0.000000)",
        "(290.000000, 70.000000, 0.000000)",
        "(290.000000, 70.000000, 0.000000)",
        "(290.000000, 70.000000, 0.000000)",
        "(290.000000, 70.000000, 0.000000)",
        "(290.000000, 70.000000, 0.000000)",
        "(290.000000, 70.000000, 0.000000)",
        "(290.000000, 70.000000, 0.000000)",
        "(290.000000, 70.000000, 0.000000)",
        "(290.000000, 70.000000, 0.000000)",
        "(290.000000, 70.000000, 0.000000)",
        "(290.000000, 70.000000, 0.000000)",
        "(290.000000, 70.000000, 0.000000)",
        "(290.000000, 70.000000, 0.000000)",
        "(290.000000, 70.000000, 0.000000)",
        "(290.000000, 70.000000, 0.000000)",
        "(290.000000, 70.000000, 0.000000)",
        "(290.000000, 70.000000, 0.000000)",
        "(290.000000, 70.000000, 0.000000)",
        "(290.000000, 70.000000, 0.000000)",
        "(290.000000, 70.000000, 0.000000)",
        "(290.000000, 70.000000, 0.000000)",
        "(290.000000, 70.000000, 0.000000)",
        "(290.000000, 70.000000, 0.000000)",
        "(290.000000, 70.000000, 0.000000)",
        "(290.000000, 70.000000, 0.000000)",
        "(290.000000, 70.000000, 0.000000)",
        "(290.000000, 70.000000, 0.000000)",
        "(290.000000, 70.000000, 0.000000)",
        "(290.000000, 70.000000, 0.000000)",
[truncated: 249,901 more chars]
