# Supplementary material for: Playing the mirror game in virtual reality with an autonomous character
Source: Sci Rep. 2022 Dec 9;12:21329. doi: 10.1038/s41598-022-25197-z (PMC9734752; doi:10.1038/s41598-022-25197-z)
Supplement: Supplementary file 2 — Supplementary Information 1. [file 41598_2022_25197_MOESM2_ESM.zip › Data/Couple19/condition3_trial1_player2.json]

{
    "isFemale": false,
    "eyesLevel": 1.681434154510498,
    "timestamps": [
        0.0,
        0.02001953125,
        0.0400390625,
        0.05999755859375,
        0.08001708984375,
        0.10003662109375,
        0.1199951171875,
        0.1400146484375,
        0.1600341796875,
        0.17999267578125,
        0.20001220703125,
        0.22003173828125,
        0.239990234375,
        0.260009765625,
        0.280029296875,
        0.29998779296875,
        0.32000732421875,
        0.34002685546875,
        0.3599853515625,
        0.3800048828125,
        0.4000244140625,
        0.41998291015625,
        0.44000244140625,
        0.46002197265625,
        0.48004150390625,
        0.5,
        0.52001953125,
        0.5400390625,
        0.55999755859375,
        0.58001708984375,
        0.60003662109375,
        0.6199951171875,
        0.6400146484375,
        0.6600341796875,
        0.67999267578125,
        0.70001220703125,
        0.72003173828125,
        0.739990234375,
        0.760009765625,
        0.780029296875,
        0.79998779296875,
        0.82000732421875,
        0.84002685546875,
        0.8599853515625,
        0.8800048828125,
        0.9000244140625,
        0.91998291015625,
        0.94000244140625,
        0.96002197265625,
        0.98004150390625,
        1.0,
        1.02001953125,
        1.0400390625,
        1.05999755859375,
        1.08001708984375,
        1.10003662109375,
        1.1199951171875,
        1.1400146484375,
        1.1600341796875,
        1.17999267578125,
        1.20001220703125,
        1.22003173828125,
        1.239990234375,
        1.260009765625,
        1.280029296875,
        1.29998779296875,
        1.32000732421875,
        1.34002685546875,
        1.3599853515625,
        1.3800048828125,
        1.4000244140625,
        1.41998291015625,
        1.44000244140625,
        1.46002197265625,
        1.48004150390625,
        1.5,
        1.52001953125,
        1.5400390625,
        1.55999755859375,
        1.58001708984375,
        1.60003662109375,
        1.6199951171875,
        1.6400146484375,
        1.6600341796875,
        1.67999267578125,
        1.70001220703125,
        1.72003173828125,
        1.739990234375,
        1.760009765625,
        1.780029296875,
        1.79998779296875,
        1.82000732421875,
        1.84002685546875,
        1.8599853515625,
        1.8800048828125,
        1.9000244140625,
        1.91998291015625,
        1.94000244140625,
        1.96002197265625,
        1.98004150390625,
        2.0,
        2.02001953125,
        2.0400390625,
        2.05999755859375,
        2.08001708984375,
        2.10003662109375,
        2.1199951171875,
        2.1400146484375,
        2.1600341796875,
        2.17999267578125,
        2.20001220703125,
        2.22003173828125,
        2.239990234375,
        2.260009765625,
        2.280029296875,
        2.29998779296875,
        2.32000732421875,
        2.34002685546875,
        2.3599853515625,
        2.3800048828125,
        2.4000244140625,
        2.41998291015625,
        2.44000244140625,
        2.46002197265625,
        2.48004150390625,
        2.5,
        2.52001953125,
        2.5400390625,
        2.55999755859375,
        2.58001708984375,
        2.60003662109375,
        2.6199951171875,
        2.6400146484375,
        2.6600341796875,
        2.67999267578125,
        2.70001220703125,
        2.72003173828125,
        2.739990234375,
        2.760009765625,
        2.780029296875,
        2.79998779296875,
        2.82000732421875,
        2.84002685546875,
        2.8599853515625,
        2.8800048828125,
        2.9000244140625,
        2.91998291015625,
        2.94000244140625,
        2.96002197265625,
        2.98004150390625,
        3.0,
        3.02001953125,
        3.0400390625,
        3.05999755859375,
        3.08001708984375,
        3.10003662109375,
        3.1199951171875,
        3.1400146484375,
        3.1600341796875,
        3.17999267578125,
        3.20001220703125,
        3.22003173828125,
        3.239990234375,
        3.260009765625,
        3.280029296875,
        3.29998779296875,
        3.32000732421875,
        3.34002685546875,
        3.3599853515625,
        3.3800048828125,
        3.4000244140625,
        3.41998291015625,
        3.44000244140625,
        3.46002197265625,
        3.48004150390625,
        3.5,
        3.52001953125,
        3.5400390625,
        3.55999755859375,
        3.58001708984375,
        3.60003662109375,
        3.6199951171875,
        3.6400146484375,
        3.6600341796875,
        3.67999267578125,
        3.70001220703125,
        3.72003173828125,
        3.739990234375,
        3.760009765625,
        3.780029296875,
        3.79998779296875,
        3.82000732421875,
        3.84002685546875,
        3.8599853515625,
        3.8800048828125,
        3.9000244140625,
        3.91998291015625,
        3.94000244140625,
        3.96002197265625,
        3.98004150390625,
        4.0,
        4.02001953125,
        4.0400390625,
        4.05999755859375,
        4.08001708984375,
        4.10003662109375,
        4.1199951171875,
        4.1400146484375,
        4.1600341796875,
        4.17999267578125,
        4.20001220703125,
        4.22003173828125,
        4.239990234375,
        4.260009765625,
        4.280029296875,
        4.29998779296875,
        4.32000732421875,
        4.34002685546875,
        4.3599853515625,
        4.3800048828125,
        4.4000244140625,
        4.41998291015625,
        4.44000244140625,
        4.46002197265625,
        4.48004150390625,
        4.5,
        4.52001953125,
        4.5400390625,
        4.55999755859375,
        4.58001708984375,
        4.60003662109375,
        4.6199951171875,
        4.6400146484375,
        4.6600341796875,
        4.67999267578125,
        4.70001220703125,
        4.72003173828125,
        4.739990234375,
        4.760009765625,
        4.780029296875,
        4.79998779296875,
        4.82000732421875,
        4.84002685546875,
        4.8599853515625,
        4.8800048828125,
        4.9000244140625,
        4.91998291015625,
        4.94000244140625,
        4.96002197265625,
        4.98004150390625,
        5.0,
        5.02001953125,
        5.0400390625,
        5.05999755859375,
        5.08001708984375,
        5.10003662109375,
        5.1199951171875,
        5.1400146484375,
        5.1600341796875,
        5.17999267578125,
        5.20001220703125,
        5.22003173828125,
        5.239990234375,
        5.260009765625,
        5.280029296875,
        5.29998779296875,
        5.32000732421875,
        5.34002685546875,
        5.3599853515625,
        5.3800048828125,
        5.4000244140625,
        5.41998291015625,
        5.44000244140625,
        5.46002197265625,
        5.48004150390625,
        5.5,
        5.52001953125,
        5.5400390625,
        5.55999755859375,
        5.58001708984375,
        5.60003662109375,
        5.6199951171875,
        5.6400146484375,
        5.6600341796875,
        5.67999267578125,
        5.70001220703125,
        5.72003173828125,
        5.739990234375,
        5.760009765625,
        5.780029296875,
        5.79998779296875,
        5.82000732421875,
        5.84002685546875,
        5.8599853515625,
        5.8800048828125,
        5.9000244140625,
        5.91998291015625,
        5.94000244140625,
        5.96002197265625,
        5.98004150390625,
        6.0,
        6.02001953125,
        6.0400390625,
        6.05999755859375,
        6.08001708984375,
        6.10003662109375,
        6.1199951171875,
        6.1400146484375,
        6.1600341796875,
        6.17999267578125,
        6.20001220703125,
        6.22003173828125,
        6.239990234375,
        6.260009765625,
        6.280029296875,
        6.29998779296875,
        6.32000732421875,
        6.34002685546875,
        6.3599853515625,
        6.3800048828125,
        6.4000244140625,
        6.41998291015625,
        6.44000244140625,
        6.46002197265625,
        6.48004150390625,
        6.5,
        6.52001953125,
        6.5400390625,
        6.55999755859375,
        6.58001708984375,
        6.60003662109375,
        6.6199951171875,
        6.6400146484375,
        6.6600341796875,
        6.67999267578125,
        6.70001220703125,
        6.72003173828125,
        6.739990234375,
        6.760009765625,
        6.780029296875,
        6.79998779296875,
        6.82000732421875,
        6.84002685546875,
        6.8599853515625,
        6.8800048828125,
        6.9000244140625,
        6.91998291015625,
        6.94000244140625,
        6.96002197265625,
        6.98004150390625,
        7.0,
        7.02001953125,
        7.0400390625,
        7.05999755859375,
        7.08001708984375,
        7.10003662109375,
        7.1199951171875,
        7.1400146484375,
        7.1600341796875,
        7.17999267578125,
        7.20001220703125,
        7.22003173828125,
        7.239990234375,
        7.260009765625,
        7.280029296875,
        7.29998779296875,
        7.32000732421875,
        7.34002685546875,
        7.3599853515625,
        7.3800048828125,
        7.4000244140625,
        7.41998291015625,
        7.44000244140625,
        7.46002197265625,
        7.48004150390625,
        7.5,
        7.52001953125,
        7.5400390625,
        7.55999755859375,
        7.58001708984375,
        7.60003662109375,
        7.6199951171875,
        7.6400146484375,
        7.6600341796875,
        7.67999267578125,
        7.70001220703125,
        7.72003173828125,
        7.739990234375,
        7.760009765625,
        7.780029296875,
        7.79998779296875,
        7.82000732421875,
        7.84002685546875,
        7.8599853515625,
        7.8800048828125,
        7.9000244140625,
        7.91998291015625,
        7.94000244140625,
        7.96002197265625,
        7.98004150390625,
        8.0,
        8.02001953125,
        8.0400390625,
        8.05999755859375,
        8.08001708984375,
        8.10003662109375,
        8.1199951171875,
        8.1400146484375,
        8.1600341796875,
        8.17999267578125,
        8.20001220703125,
        8.22003173828125,
        8.239990234375,
        8.260009765625,
        8.280029296875,
        8.29998779296875,
        8.32000732421875,
        8.34002685546875,
        8.3599853515625,
        8.3800048828125,
        8.4000244140625,
        8.41998291015625,
        8.44000244140625,
        8.46002197265625,
        8.48004150390625,
        8.5,
        8.52001953125,
        8.5400390625,
        8.55999755859375,
        8.58001708984375,
        8.60003662109375,
        8.6199951171875,
        8.6400146484375,
        8.6600341796875,
        8.67999267578125,
        8.70001220703125,
        8.72003173828125,
        8.739990234375,
        8.760009765625,
        8.780029296875,
        8.79998779296875,
        8.82000732421875,
        8.84002685546875,
        8.8599853515625,
        8.8800048828125,
        8.9000244140625,
        8.91998291015625,
        8.94000244140625,
        8.96002197265625,
        8.98004150390625,
        9.0,
        9.02001953125,
        9.0400390625,
        9.05999755859375,
        9.08001708984375,
        9.10003662109375,
        9.1199951171875,
        9.1400146484375,
        9.1600341796875,
        9.17999267578125,
        9.20001220703125,
        9.22003173828125,
        9.239990234375,
        9.260009765625,
        9.280029296875,
        9.29998779296875,
        9.32000732421875,
        9.34002685546875,
        9.3599853515625,
        9.3800048828125,
        9.4000244140625,
        9.41998291015625,
        9.44000244140625,
        9.46002197265625,
        9.48004150390625,
        9.5,
        9.52001953125,
        9.5400390625,
        9.55999755859375,
        9.58001708984375,
        9.60003662109375,
        9.6199951171875,
        9.6400146484375,
        9.6600341796875,
        9.67999267578125,
        9.70001220703125,
        9.72003173828125,
        9.739990234375,
        9.760009765625,
        9.780029296875,
        9.79998779296875,
        9.82000732421875,
        9.84002685546875,
        9.8599853515625,
        9.8800048828125,
        9.9000244140625,
        9.91998291015625,
        9.94000244140625,
        9.96002197265625,
        9.98004150390625,
        10.0,
        10.02001953125,
        10.0400390625,
        10.05999755859375,
        10.08001708984375,
        10.10003662109375,
        10.1199951171875,
        10.1400146484375,
        10.1600341796875,
        10.17999267578125,
        10.20001220703125,
        10.22003173828125,
        10.239990234375,
        10.260009765625,
        10.280029296875,
        10.29998779296875,
        10.32000732421875,
        10.34002685546875,
        10.3599853515625,
        10.3800048828125,
        10.4000244140625,
        10.41998291015625,
        10.44000244140625,
        10.46002197265625,
        10.48004150390625,
        10.5,
        10.52001953125,
        10.5400390625,
        10.55999755859375,
        10.58001708984375,
        10.60003662109375,
        10.6199951171875,
        10.6400146484375,
        10.6600341796875,
        10.67999267578125,
        10.70001220703125,
        10.72003173828125,
        10.739990234375,
        10.760009765625,
        10.780029296875,
        10.79998779296875,
        10.82000732421875,
        10.84002685546875,
        10.8599853515625,
        10.8800048828125,
        10.9000244140625,
        10.91998291015625,
        10.94000244140625,
        10.96002197265625,
        10.98004150390625,
        11.0,
        11.02001953125,
        11.0400390625,
        11.05999755859375,
        11.08001708984375,
        11.10003662109375,
        11.1199951171875,
        11.1400146484375,
        11.1600341796875,
        11.17999267578125,
        11.20001220703125,
        11.22003173828125,
        11.239990234375,
        11.260009765625,
        11.280029296875,
        11.29998779296875,
        11.32000732421875,
        11.34002685546875,
        11.3599853515625,
        11.3800048828125,
        11.4000244140625,
        11.41998291015625,
        11.44000244140625,
        11.46002197265625,
        11.48004150390625,
        11.5,
        11.52001953125,
        11.5400390625,
        11.55999755859375,
        11.58001708984375,
        11.60003662109375,
        11.6199951171875,
        11.6400146484375,
        11.6600341796875,
        11.67999267578125,
        11.70001220703125,
        11.72003173828125,
        11.739990234375,
        11.760009765625,
        11.780029296875,
        11.79998779296875,
        11.82000732421875,
        11.84002685546875,
        11.8599853515625,
        11.8800048828125,
        11.9000244140625,
        11.91998291015625,
        11.94000244140625,
        11.96002197265625,
        11.98004150390625,
        12.0,
        12.02001953125,
        12.0400390625,
        12.05999755859375,
        12.08001708984375,
        12.10003662109375,
        12.1199951171875,
        12.1400146484375,
        12.1600341796875,
        12.17999267578125,
        12.20001220703125,
        12.22003173828125,
        12.239990234375,
        12.260009765625,
        12.280029296875,
        12.29998779296875,
        12.32000732421875,
        12.34002685546875,
        12.3599853515625,
        12.3800048828125,
        12.4000244140625,
        12.41998291015625,
        12.44000244140625,
        12.46002197265625,
        12.48004150390625,
        12.5,
        12.52001953125,
        12.5400390625,
        12.55999755859375,
        12.58001708984375,
        12.60003662109375,
        12.6199951171875,
        12.6400146484375,
        12.6600341796875,
        12.67999267578125,
        12.70001220703125,
        12.72003173828125,
        12.739990234375,
        12.760009765625,
        12.780029296875,
        12.79998779296875,
        12.82000732421875,
        12.84002685546875,
        12.8599853515625,
        12.8800048828125,
        12.9000244140625,
        12.91998291015625,
        12.94000244140625,
        12.96002197265625,
        12.98004150390625,
        13.0,
        13.02001953125,
        13.0400390625,
        13.05999755859375,
        13.08001708984375,
        13.10003662109375,
        13.1199951171875,
        13.1400146484375,
        13.1600341796875,
        13.17999267578125,
        13.20001220703125,
        13.22003173828125,
        13.239990234375,
        13.260009765625,
        13.280029296875,
        13.29998779296875,
        13.32000732421875,
        13.34002685546875,
        13.3599853515625,
        13.3800048828125,
        13.4000244140625,
        13.41998291015625,
        13.44000244140625,
        13.46002197265625,
        13.48004150390625,
        13.5,
        13.52001953125,
        13.5400390625,
        13.55999755859375,
        13.58001708984375,
        13.60003662109375,
        13.6199951171875,
        13.6400146484375,
        13.6600341796875,
        13.67999267578125,
        13.70001220703125,
        13.72003173828125,
        13.739990234375,
        13.760009765625,
        13.780029296875,
        13.79998779296875,
        13.82000732421875,
        13.84002685546875,
        13.8599853515625,
        13.8800048828125,
        13.9000244140625,
        13.91998291015625,
        13.94000244140625,
        13.96002197265625,
        13.98004150390625,
        14.0,
        14.02001953125,
        14.0400390625,
        14.05999755859375,
        14.08001708984375,
        14.10003662109375,
        14.1199951171875,
        14.1400146484375,
        14.1600341796875,
        14.17999267578125,
        14.20001220703125,
        14.22003173828125,
        14.239990234375,
        14.260009765625,
        14.280029296875,
        14.29998779296875,
        14.32000732421875,
        14.34002685546875,
        14.3599853515625,
        14.3800048828125,
        14.4000244140625,
        14.41998291015625,
        14.44000244140625,
        14.46002197265625,
        14.48004150390625,
        14.5,
        14.52001953125,
        14.5400390625,
        14.55999755859375,
        14.58001708984375,
        14.60003662109375,
        14.6199951171875,
        14.6400146484375,
        14.6600341796875,
        14.67999267578125,
        14.70001220703125,
        14.72003173828125,
        14.739990234375,
        14.760009765625,
        14.780029296875,
        14.79998779296875,
        14.82000732421875,
        14.84002685546875,
        14.8599853515625,
        14.8800048828125,
        14.9000244140625,
        14.91998291015625,
        14.94000244140625,
        14.96002197265625,
        14.98004150390625,
        15.0,
        15.02001953125,
        15.0400390625,
        15.05999755859375,
        15.08001708984375,
        15.10003662109375,
        15.1199951171875,
        15.1400146484375,
        15.1600341796875,
        15.17999267578125,
        15.20001220703125,
        15.22003173828125,
        15.239990234375,
        15.260009765625,
        15.280029296875,
        15.29998779296875,
        15.32000732421875,
        15.34002685546875,
        15.3599853515625,
        15.3800048828125,
        15.4000244140625,
        15.41998291015625,
        15.44000244140625,
        15.46002197265625,
        15.48004150390625,
        15.5,
        15.52001953125,
        15.5400390625,
        15.55999755859375,
        15.58001708984375,
        15.60003662109375,
        15.6199951171875,
        15.6400146484375,
        15.6600341796875,
        15.67999267578125,
        15.70001220703125,
        15.72003173828125,
        15.739990234375,
        15.760009765625,
        15.780029296875,
        15.79998779296875,
        15.82000732421875,
        15.84002685546875,
        15.8599853515625,
        15.8800048828125,
        15.9000244140625,
        15.91998291015625,
        15.94000244140625,
        15.96002197265625,
        15.98004150390625,
        16.0,
        16.02001953125,
        16.0400390625,
        16.05999755859375,
        16.08001708984375,
        16.10003662109375,
        16.1199951171875,
        16.1400146484375,
        16.1600341796875,
        16.17999267578125,
        16.20001220703125,
        16.22003173828125,
        16.239990234375,
        16.260009765625,
        16.280029296875,
        16.29998779296875,
        16.32000732421875,
        16.34002685546875,
        16.3599853515625,
        16.3800048828125,
        16.4000244140625,
        16.41998291015625,
        16.44000244140625,
        16.46002197265625,
        16.48004150390625,
        16.5,
        16.52001953125,
        16.5400390625,
        16.55999755859375,
        16.58001708984375,
        16.60003662109375,
        16.6199951171875,
        16.6400146484375,
        16.6600341796875,
        16.67999267578125,
        16.70001220703125,
        16.72003173828125,
        16.739990234375,
        16.760009765625,
        16.780029296875,
        16.79998779296875,
        16.82000732421875,
        16.84002685546875,
        16.8599853515625,
        16.8800048828125,
        16.9000244140625,
        16.91998291015625,
        16.94000244140625,
        16.96002197265625,
        16.98004150390625,
        17.0,
        17.02001953125,
        17.0400390625,
        17.05999755859375,
        17.08001708984375,
        17.10003662109375,
        17.1199951171875,
        17.1400146484375,
        17.1600341796875,
        17.17999267578125,
        17.20001220703125,
        17.22003173828125,
        17.239990234375,
        17.260009765625,
        17.280029296875,
        17.29998779296875,
        17.32000732421875,
        17.34002685546875,
        17.3599853515625,
        17.3800048828125,
        17.4000244140625,
        17.41998291015625,
        17.44000244140625,
        17.46002197265625,
        17.48004150390625,
        17.5,
        17.52001953125,
        17.5400390625,
        17.55999755859375,
        17.58001708984375,
        17.60003662109375,
        17.6199951171875,
        17.6400146484375,
        17.6600341796875,
        17.67999267578125,
        17.70001220703125,
        17.72003173828125,
        17.739990234375,
        17.760009765625,
        17.780029296875,
        17.79998779296875,
        17.82000732421875,
        17.84002685546875,
        17.8599853515625,
        17.8800048828125,
        17.9000244140625,
        17.91998291015625,
        17.94000244140625,
        17.96002197265625,
        17.98004150390625,
        18.0,
        18.02001953125,
        18.0400390625,
        18.05999755859375,
        18.08001708984375,
        18.10003662109375,
        18.1199951171875,
        18.1400146484375,
        18.1600341796875,
        18.17999267578125,
        18.20001220703125,
        18.22003173828125,
        18.239990234375,
        18.260009765625,
        18.280029296875,
        18.29998779296875,
        18.32000732421875,
        18.34002685546875,
        18.3599853515625,
        18.3800048828125,
        18.4000244140625,
        18.41998291015625,
        18.44000244140625,
        18.46002197265625,
        18.48004150390625,
        18.5,
        18.52001953125,
        18.5400390625,
        18.55999755859375,
        18.58001708984375,
        18.60003662109375,
        18.6199951171875,
        18.6400146484375,
        18.6600341796875,
        18.67999267578125,
        18.70001220703125,
        18.72003173828125,
        18.739990234375,
        18.760009765625,
        18.780029296875,
        18.79998779296875,
        18.82000732421875,
        18.84002685546875,
        18.8599853515625,
        18.8800048828125,
        18.9000244140625,
        18.91998291015625,
        18.94000244140625,
        18.96002197265625,
        18.98004150390625,
        19.0,
        19.02001953125,
        19.0400390625,
        19.05999755859375,
        19.08001708984375,
        19.10003662109375,
        19.1199951171875,
        19.1400146484375,
        19.1600341796875,
        19.17999267578125,
        19.20001220703125,
        19.22003173828125,
        19.239990234375,
        19.260009765625,
        19.280029296875,
        19.29998779296875,
        19.32000732421875,
        19.34002685546875,
        19.3599853515625,
        19.3800048828125,
        19.4000244140625,
        19.41998291015625,
        19.44000244140625,
        19.46002197265625,
        19.48004150390625,
        19.5,
        19.52001953125,
        19.5400390625,
        19.55999755859375,
        19.58001708984375,
        19.60003662109375,
        19.6199951171875,
        19.6400146484375,
        19.6600341796875,
        19.67999267578125,
        19.70001220703125,
        19.72003173828125,
        19.739990234375,
        19.760009765625,
        19.780029296875,
        19.79998779296875,
        19.82000732421875,
        19.84002685546875,
        19.8599853515625,
        19.8800048828125,
        19.9000244140625,
        19.91998291015625,
        19.94000244140625,
        19.96002197265625,
        19.98004150390625,
        20.0,
        20.02001953125,
        20.0400390625,
        20.05999755859375,
        20.08001708984375,
        20.10003662109375,
        20.1199951171875,
        20.1400146484375,
        20.1600341796875,
        20.17999267578125,
        20.20001220703125,
        20.22003173828125,
        20.239990234375,
        20.260009765625,
        20.280029296875,
        20.29998779296875,
        20.32000732421875,
        20.34002685546875,
        20.3599853515625,
        20.3800048828125,
        20.4000244140625,
        20.41998291015625,
        20.44000244140625,
        20.46002197265625,
        20.48004150390625,
        20.5,
        20.52001953125,
        20.5400390625,
        20.55999755859375,
        20.58001708984375,
        20.60003662109375,
        20.6199951171875,
        20.6400146484375,
        20.6600341796875,
        20.67999267578125,
        20.70001220703125,
        20.72003173828125,
        20.739990234375,
        20.760009765625,
        20.780029296875,
        20.79998779296875,
        20.82000732421875,
        20.84002685546875,
        20.8599853515625,
        20.8800048828125,
        20.9000244140625,
        20.91998291015625,
        20.94000244140625,
        20.96002197265625,
        20.98004150390625,
        21.0,
        21.02001953125,
        21.0400390625,
        21.05999755859375,
        21.08001708984375,
        21.10003662109375,
        21.1199951171875,
        21.1400146484375,
        21.1600341796875,
        21.17999267578125,
        21.20001220703125,
        21.22003173828125,
        21.239990234375,
        21.260009765625,
        21.280029296875,
        21.29998779296875,
        21.32000732421875,
        21.34002685546875,
        21.3599853515625,
        21.3800048828125,
        21.4000244140625,
        21.41998291015625,
        21.44000244140625,
        21.46002197265625,
        21.48004150390625,
        21.5,
        21.52001953125,
        21.5400390625,
        21.55999755859375,
        21.58001708984375,
        21.60003662109375,
        21.6199951171875,
        21.6400146484375,
        21.6600341796875,
        21.67999267578125,
        21.70001220703125,
        21.72003173828125,
        21.739990234375,
        21.760009765625,
        21.780029296875,
        21.79998779296875,
        21.82000732421875,
        21.84002685546875,
        21.8599853515625,
        21.8800048828125,
        21.9000244140625,
        21.91998291015625,
        21.94000244140625,
        21.96002197265625,
        21.98004150390625,
        22.0,
        22.02001953125,
        22.0400390625,
        22.05999755859375,
        22.08001708984375,
        22.10003662109375,
        22.1199951171875,
        22.1400146484375,
        22.1600341796875,
        22.17999267578125,
        22.20001220703125,
        22.22003173828125,
        22.239990234375,
        22.260009765625,
        22.280029296875,
        22.29998779296875,
        22.32000732421875,
        22.34002685546875,
        22.3599853515625,
        22.3800048828125,
        22.4000244140625,
        22.41998291015625,
        22.44000244140625,
        22.46002197265625,
        22.48004150390625,
        22.5,
        22.52001953125,
        22.5400390625,
        22.55999755859375,
        22.58001708984375,
        22.60003662109375,
        22.6199951171875,
        22.6400146484375,
        22.6600341796875,
        22.67999267578125,
        22.70001220703125,
        22.72003173828125,
        22.739990234375,
        22.760009765625,
        22.780029296875,
        22.79998779296875,
        22.82000732421875,
        22.84002685546875,
        22.8599853515625,
        22.8800048828125,
        22.9000244140625,
        22.91998291015625,
        22.94000244140625,
        22.96002197265625,
        22.98004150390625,
        23.0,
        23.02001953125,
        23.0400390625,
        23.05999755859375,
        23.08001708984375,
        23.10003662109375,
        23.1199951171875,
        23.1400146484375,
        23.1600341796875,
        23.17999267578125,
        23.20001220703125,
        23.22003173828125,
        23.239990234375,
        23.260009765625,
        23.280029296875,
        23.29998779296875,
        23.32000732421875,
        23.34002685546875,
        23.3599853515625,
        23.3800048828125,
        23.4000244140625,
        23.41998291015625,
        23.44000244140625,
        23.46002197265625,
        23.48004150390625,
        23.5,
        23.52001953125,
        23.5400390625,
        23.55999755859375,
        23.58001708984375,
        23.60003662109375,
        23.6199951171875,
        23.6400146484375,
        23.6600341796875,
        23.67999267578125,
        23.70001220703125,
        23.72003173828125,
        23.739990234375,
        23.760009765625,
        23.780029296875,
        23.79998779296875,
        23.82000732421875,
        23.84002685546875,
        23.8599853515625,
        23.8800048828125,
        23.9000244140625,
        23.91998291015625,
        23.94000244140625,
        23.96002197265625,
        23.98004150390625,
        24.0,
        24.02001953125,
        24.0400390625,
        24.05999755859375,
        24.08001708984375,
        24.10003662109375,
        24.1199951171875,
        24.1400146484375,
        24.1600341796875,
        24.17999267578125,
        24.20001220703125,
        24.22003173828125,
        24.239990234375,
        24.260009765625,
        24.280029296875,
        24.29998779296875,
        24.32000732421875,
        24.34002685546875,
        24.3599853515625,
        24.3800048828125,
        24.4000244140625,
        24.41998291015625,
        24.44000244140625,
        24.46002197265625,
        24.48004150390625,
        24.5,
        24.52001953125,
        24.5400390625,
        24.55999755859375,
        24.58001708984375,
        24.60003662109375,
        24.6199951171875,
        24.6400146484375,
        24.6600341796875,
        24.67999267578125,
        24.70001220703125,
        24.72003173828125,
        24.739990234375,
        24.760009765625,
        24.780029296875,
        24.79998779296875,
        24.82000732421875,
        24.84002685546875,
        24.8599853515625,
        24.8800048828125,
        24.9000244140625,
        24.91998291015625,
        24.94000244140625,
        24.96002197265625,
        24.98004150390625,
        25.0,
        25.02001953125,
        25.0400390625,
        25.05999755859375,
        25.08001708984375,
        25.10003662109375,
        25.1199951171875,
        25.1400146484375,
        25.1600341796875,
        25.17999267578125,
        25.20001220703125,
        25.22003173828125,
        25.239990234375,
        25.260009765625,
        25.280029296875,
        25.29998779296875,
        25.32000732421875,
        25.34002685546875,
        25.3599853515625,
        25.3800048828125,
        25.4000244140625,
        25.41998291015625,
        25.44000244140625,
        25.46002197265625,
        25.48004150390625,
        25.5,
        25.52001953125,
        25.5400390625,
        25.55999755859375,
        25.58001708984375,
        25.60003662109375,
        25.6199951171875,
        25.6400146484375,
        25.6600341796875,
        25.67999267578125,
        25.70001220703125,
        25.72003173828125,
        25.739990234375,
        25.760009765625,
        25.780029296875,
        25.79998779296875,
        25.82000732421875,
        25.84002685546875,
        25.8599853515625,
        25.8800048828125,
        25.9000244140625,
        25.91998291015625,
        25.94000244140625,
        25.96002197265625,
        25.98004150390625,
        26.0,
        26.02001953125,
        26.0400390625,
        26.05999755859375,
        26.08001708984375,
        26.10003662109375,
        26.1199951171875,
        26.1400146484375,
        26.1600341796875,
        26.17999267578125,
        26.20001220703125,
        26.22003173828125,
        26.239990234375,
        26.260009765625,
        26.280029296875,
        26.29998779296875,
        26.32000732421875,
        26.34002685546875,
        26.3599853515625,
        26.3800048828125,
        26.4000244140625,
        26.41998291015625,
        26.44000244140625,
        26.46002197265625,
        26.48004150390625,
        26.5,
        26.52001953125,
        26.5400390625,
        26.55999755859375,
        26.58001708984375,
        26.60003662109375,
        26.6199951171875,
        26.6400146484375,
        26.6600341796875,
        26.67999267578125,
        26.70001220703125,
        26.72003173828125,
        26.739990234375,
        26.760009765625,
        26.780029296875,
        26.79998779296875,
        26.82000732421875,
        26.84002685546875,
        26.8599853515625,
        26.8800048828125,
        26.9000244140625,
        26.91998291015625,
        26.94000244140625,
        26.96002197265625,
        26.98004150390625,
        27.0,
        27.02001953125,
        27.0400390625,
        27.05999755859375,
        27.08001708984375,
        27.10003662109375,
        27.1199951171875,
        27.1400146484375,
        27.1600341796875,
        27.17999267578125,
        27.20001220703125,
        27.22003173828125,
        27.239990234375,
        27.260009765625,
        27.280029296875,
        27.29998779296875,
        27.32000732421875,
        27.34002685546875,
        27.3599853515625,
        27.3800048828125,
        27.4000244140625,
        27.41998291015625,
        27.44000244140625,
        27.46002197265625,
        27.48004150390625,
        27.5,
        27.52001953125,
        27.5400390625,
        27.55999755859375,
        27.58001708984375,
        27.60003662109375,
        27.6199951171875,
        27.6400146484375,
        27.6600341796875,
        27.67999267578125,
        27.70001220703125,
        27.72003173828125,
        27.739990234375,
        27.760009765625,
        27.780029296875,
        27.79998779296875,
        27.82000732421875,
        27.84002685546875,
        27.8599853515625,
        27.8800048828125,
        27.9000244140625,
        27.91998291015625,
        27.94000244140625,
        27.96002197265625,
        27.98004150390625,
        28.0,
        28.02001953125,
        28.0400390625,
        28.05999755859375,
        28.08001708984375,
        28.10003662109375,
        28.1199951171875,
        28.1400146484375,
        28.1600341796875,
        28.17999267578125,
        28.20001220703125,
        28.22003173828125,
        28.239990234375,
        28.260009765625,
        28.280029296875,
        28.29998779296875,
        28.32000732421875,
        28.34002685546875,
        28.3599853515625,
        28.3800048828125,
        28.4000244140625,
        28.41998291015625,
        28.44000244140625,
        28.46002197265625,
        28.48004150390625,
        28.5,
        28.52001953125,
        28.5400390625,
        28.55999755859375,
        28.58001708984375,
        28.60003662109375,
        28.6199951171875,
        28.6400146484375,
        28.6600341796875,
        28.67999267578125,
        28.70001220703125,
        28.72003173828125,
        28.739990234375,
        28.760009765625,
        28.780029296875,
        28.79998779296875,
        28.82000732421875,
        28.84002685546875,
        28.8599853515625,
        28.8800048828125,
        28.9000244140625,
        28.91998291015625,
        28.94000244140625,
        28.96002197265625,
        28.98004150390625,
        29.0,
        29.02001953125,
        29.0400390625,
        29.05999755859375,
        29.08001708984375,
        29.10003662109375,
        29.1199951171875,
        29.1400146484375,
        29.1600341796875,
        29.17999267578125,
        29.20001220703125,
        29.22003173828125,
        29.239990234375,
        29.260009765625,
        29.280029296875,
        29.29998779296875,
        29.32000732421875,
        29.34002685546875,
        29.3599853515625,
        29.3800048828125,
        29.4000244140625,
        29.41998291015625,
        29.44000244140625,
        29.46002197265625,
        29.48004150390625,
        29.5,
        29.52001953125,
        29.5400390625,
        29.55999755859375,
        29.58001708984375,
        29.60003662109375,
        29.6199951171875,
        29.6400146484375,
        29.6600341796875,
        29.67999267578125,
        29.70001220703125,
        29.72003173828125,
        29.739990234375,
        29.760009765625,
        29.780029296875,
        29.79998779296875,
        29.82000732421875,
        29.84002685546875,
        29.8599853515625,
        29.8800048828125,
        29.9000244140625,
        29.91998291015625,
        29.94000244140625,
        29.96002197265625,
        29.98004150390625,
        30.0,
        30.02001953125,
        30.0400390625,
        30.05999755859375,
        30.08001708984375,
        30.10003662109375,
        30.1199951171875,
        30.1400146484375,
        30.1600341796875,
        30.17999267578125,
        30.20001220703125,
        30.22003173828125,
        30.239990234375,
        30.260009765625,
        30.280029296875,
        30.29998779296875,
        30.32000732421875,
        30.34002685546875,
        30.3599853515625,
        30.3800048828125,
        30.4000244140625,
        30.41998291015625,
        30.44000244140625,
        30.46002197265625,
        30.48004150390625,
        30.5,
        30.52001953125,
        30.5400390625,
        30.55999755859375,
        30.58001708984375,
        30.60003662109375,
        30.6199951171875,
        30.6400146484375,
        30.6600341796875,
        30.67999267578125,
        30.70001220703125,
        30.72003173828125,
        30.739990234375,
        30.760009765625,
        30.780029296875,
        30.79998779296875,
        30.82000732421875,
        30.84002685546875,
        30.8599853515625,
        30.8800048828125,
        30.9000244140625,
        30.91998291015625,
        30.94000244140625,
        30.96002197265625,
        30.98004150390625,
        31.0,
        31.02001953125,
        31.0400390625,
        31.05999755859375,
        31.08001708984375,
        31.10003662109375,
        31.1199951171875,
        31.1400146484375,
        31.1600341796875,
        31.17999267578125,
        31.20001220703125,
        31.22003173828125,
        31.239990234375,
        31.260009765625,
        31.280029296875,
        31.29998779296875,
        31.32000732421875,
        31.34002685546875,
        31.3599853515625,
        31.3800048828125,
        31.4000244140625,
        31.41998291015625,
        31.44000244140625,
        31.46002197265625,
        31.48004150390625,
        31.5,
        31.52001953125,
        31.5400390625,
        31.55999755859375,
        31.58001708984375,
        31.60003662109375,
        31.6199951171875,
        31.6400146484375,
        31.6600341796875,
        31.67999267578125,
        31.70001220703125,
        31.72003173828125,
        31.739990234375,
        31.760009765625,
        31.780029296875,
        31.79998779296875,
        31.82000732421875,
        31.84002685546875,
        31.8599853515625,
        31.8800048828125,
        31.9000244140625,
        31.91998291015625,
        31.94000244140625,
        31.96002197265625,
        31.98004150390625,
        32.0,
        32.02001953125,
        32.0400390625,
        32.05999755859375,
        32.08001708984375,
        32.10003662109375,
        32.1199951171875,
        32.1400146484375,
        32.1600341796875,
        32.17999267578125,
        32.20001220703125,
        32.22003173828125,
        32.239990234375,
        32.260009765625,
        32.280029296875,
        32.29998779296875,
        32.32000732421875,
        32.34002685546875,
        32.3599853515625,
        32.3800048828125,
        32.4000244140625,
        32.41998291015625,
        32.44000244140625,
        32.46002197265625,
        32.48004150390625,
        32.5,
        32.52001953125,
        32.5400390625,
        32.55999755859375,
        32.58001708984375,
        32.60003662109375,
        32.6199951171875,
        32.6400146484375,
        32.6600341796875,
        32.67999267578125,
        32.70001220703125,
        32.72003173828125,
        32.739990234375,
        32.760009765625,
        32.780029296875,
        32.79998779296875,
        32.82000732421875,
        32.84002685546875,
        32.8599853515625,
        32.8800048828125,
        32.9000244140625,
        32.91998291015625,
        32.94000244140625,
        32.96002197265625,
        32.98004150390625,
        33.0,
        33.02001953125,
        33.0400390625,
        33.05999755859375,
        33.08001708984375,
        33.10003662109375,
        33.1199951171875,
        33.1400146484375,
        33.1600341796875,
        33.17999267578125,
        33.20001220703125,
        33.22003173828125,
        33.239990234375,
        33.260009765625,
        33.280029296875,
        33.29998779296875,
        33.32000732421875,
        33.34002685546875,
        33.3599853515625,
        33.3800048828125,
        33.4000244140625,
        33.41998291015625,
        33.44000244140625,
        33.46002197265625,
        33.48004150390625,
        33.5,
        33.52001953125,
        33.5400390625,
        33.55999755859375,
        33.58001708984375,
        33.60003662109375,
        33.6199951171875,
        33.6400146484375,
        33.6600341796875,
        33.67999267578125,
        33.70001220703125,
        33.72003173828125,
        33.739990234375,
        33.760009765625,
        33.780029296875,
        33.79998779296875,
        33.82000732421875,
        33.84002685546875,
        33.8599853515625,
        33.8800048828125,
        33.9000244140625,
        33.91998291015625,
        33.94000244140625,
        33.96002197265625,
        33.98004150390625,
        34.0,
        34.02001953125,
        34.0400390625,
        34.05999755859375,
        34.08001708984375,
        34.10003662109375,
        34.1199951171875,
        34.1400146484375,
        34.1600341796875,
        34.17999267578125,
        34.20001220703125,
        34.22003173828125,
        34.239990234375,
        34.260009765625,
        34.280029296875,
        34.29998779296875,
        34.32000732421875,
        34.34002685546875,
        34.3599853515625,
        34.3800048828125,
        34.4000244140625,
        34.41998291015625,
        34.44000244140625,
        34.46002197265625,
        34.48004150390625,
        34.5,
        34.52001953125,
        34.5400390625,
        34.55999755859375,
        34.58001708984375,
        34.60003662109375,
        34.6199951171875,
        34.6400146484375,
        34.6600341796875,
        34.67999267578125,
        34.70001220703125,
        34.72003173828125,
        34.739990234375,
        34.760009765625,
        34.780029296875,
        34.79998779296875,
        34.82000732421875,
        34.84002685546875,
        34.8599853515625,
        34.8800048828125,
        34.9000244140625,
        34.91998291015625,
        34.94000244140625,
        34.96002197265625,
        34.98004150390625,
        35.0,
        35.02001953125,
        35.0400390625,
        35.05999755859375,
        35.08001708984375,
        35.10003662109375,
        35.1199951171875,
        35.1400146484375,
        35.1600341796875,
        35.17999267578125,
        35.20001220703125,
        35.22003173828125,
        35.239990234375,
        35.260009765625,
        35.280029296875,
        35.29998779296875,
        35.32000732421875,
        35.34002685546875,
        35.3599853515625,
        35.3800048828125,
        35.4000244140625,
        35.41998291015625,
        35.44000244140625,
        35.46002197265625,
        35.48004150390625,
        35.5,
        35.52001953125,
        35.5400390625,
        35.55999755859375,
        35.58001708984375,
        35.60003662109375,
        35.6199951171875,
        35.6400146484375,
        35.6600341796875,
        35.67999267578125,
        35.70001220703125,
        35.72003173828125,
        35.739990234375,
        35.760009765625,
        35.780029296875,
        35.79998779296875,
        35.82000732421875,
        35.84002685546875,
        35.8599853515625,
        35.8800048828125,
        35.9000244140625,
        35.91998291015625,
        35.94000244140625,
        35.96002197265625,
        35.98004150390625,
        36.0,
        36.02001953125,
        36.0400390625,
        36.05999755859375,
        36.08001708984375,
        36.10003662109375,
        36.1199951171875,
        36.1400146484375,
        36.1600341796875,
        36.17999267578125,
        36.20001220703125,
        36.22003173828125,
        36.239990234375,
        36.260009765625,
        36.280029296875,
        36.29998779296875,
        36.32000732421875,
        36.34002685546875,
        36.3599853515625,
        36.3800048828125,
        36.4000244140625,
        36.41998291015625,
        36.44000244140625,
        36.46002197265625,
        36.48004150390625,
        36.5,
        36.52001953125,
        36.5400390625,
        36.55999755859375,
        36.58001708984375,
        36.60003662109375,
        36.6199951171875,
        36.6400146484375,
        36.6600341796875,
        36.67999267578125,
        36.70001220703125,
        36.72003173828125,
        36.739990234375,
        36.760009765625,
        36.780029296875,
        36.79998779296875,
        36.82000732421875,
        36.84002685546875,
        36.8599853515625,
        36.8800048828125,
        36.9000244140625,
        36.91998291015625,
        36.94000244140625,
        36.96002197265625,
        36.98004150390625,
        37.0,
        37.02001953125,
        37.0400390625,
        37.05999755859375,
        37.08001708984375,
        37.10003662109375,
        37.1199951171875,
        37.1400146484375,
        37.1600341796875,
        37.17999267578125,
        37.20001220703125,
        37.22003173828125,
        37.239990234375,
        37.260009765625,
        37.280029296875,
        37.29998779296875,
        37.32000732421875,
        37.34002685546875,
        37.3599853515625,
        37.3800048828125,
        37.4000244140625,
        37.41998291015625,
        37.44000244140625,
        37.46002197265625,
        37.48004150390625,
        37.5,
        37.52001953125,
        37.5400390625,
        37.55999755859375,
        37.58001708984375,
        37.60003662109375,
        37.6199951171875,
        37.6400146484375,
        37.6600341796875,
        37.67999267578125,
        37.70001220703125,
        37.72003173828125,
        37.739990234375,
        37.760009765625,
        37.780029296875,
        37.79998779296875,
        37.82000732421875,
        37.84002685546875,
        37.8599853515625,
        37.8800048828125,
        37.9000244140625,
        37.91998291015625,
        37.94000244140625,
        37.96002197265625,
        37.98004150390625,
        38.0,
        38.02001953125,
        38.0400390625,
        38.05999755859375,
        38.08001708984375,
        38.10003662109375,
        38.1199951171875,
        38.1400146484375,
        38.1600341796875,
        38.17999267578125,
        38.20001220703125,
        38.22003173828125,
        38.239990234375,
        38.260009765625,
        38.280029296875,
        38.29998779296875,
        38.32000732421875,
        38.34002685546875,
        38.3599853515625,
        38.3800048828125,
        38.4000244140625,
        38.41998291015625,
        38.44000244140625,
        38.46002197265625,
        38.48004150390625,
        38.5,
        38.52001953125,
        38.5400390625,
        38.55999755859375,
        38.58001708984375,
        38.60003662109375,
        38.6199951171875,
        38.6400146484375,
        38.6600341796875,
        38.67999267578125,
        38.70001220703125,
        38.72003173828125,
        38.739990234375,
        38.760009765625,
        38.780029296875,
        38.79998779296875,
        38.82000732421875,
        38.84002685546875,
        38.8599853515625,
        38.8800048828125,
        38.9000244140625,
        38.91998291015625,
        38.94000244140625,
        38.96002197265625,
        38.98004150390625,
        39.0,
        39.02001953125,
        39.0400390625,
        39.05999755859375,
        39.08001708984375,
        39.10003662109375,
        39.1199951171875,
        39.1400146484375,
        39.1600341796875,
        39.17999267578125,
        39.20001220703125,
        39.22003173828125,
        39.239990234375,
        39.260009765625,
        39.280029296875,
        39.29998779296875,
        39.32000732421875,
        39.34002685546875,
        39.3599853515625,
        39.3800048828125,
        39.4000244140625,
        39.41998291015625,
        39.44000244140625,
        39.46002197265625,
        39.48004150390625,
        39.5,
        39.52001953125,
        39.5400390625,
        39.55999755859375,
        39.58001708984375,
        39.60003662109375,
        39.6199951171875,
        39.6400146484375,
        39.6600341796875,
        39.67999267578125,
        39.70001220703125,
        39.72003173828125,
        39.739990234375,
        39.760009765625,
        39.780029296875,
        39.79998779296875,
        39.82000732421875,
        39.84002685546875,
        39.8599853515625,
        39.8800048828125,
        39.9000244140625,
        39.91998291015625,
        39.94000244140625,
        39.96002197265625,
        39.98004150390625,
        40.0,
        40.02001953125,
        40.0400390625,
        40.05999755859375,
        40.08001708984375,
        40.10003662109375,
        40.1199951171875,
        40.1400146484375,
        40.1600341796875,
        40.17999267578125,
        40.20001220703125,
        40.22003173828125,
        40.239990234375,
        40.260009765625,
        40.280029296875,
        40.29998779296875,
        40.32000732421875,
        40.34002685546875,
        40.3599853515625,
        40.3800048828125,
        40.4000244140625,
        40.41998291015625,
        40.44000244140625,
        40.46002197265625,
        40.48004150390625,
        40.5,
        40.52001953125,
        40.5400390625,
        40.55999755859375,
        40.58001708984375,
        40.60003662109375,
        40.6199951171875,
        40.6400146484375,
        40.6600341796875,
        40.67999267578125,
        40.70001220703125,
        40.72003173828125,
        40.739990234375,
        40.760009765625,
        40.780029296875,
        40.79998779296875,
        40.82000732421875,
        40.84002685546875,
        40.8599853515625,
        40.8800048828125,
        40.9000244140625,
        40.91998291015625,
        40.94000244140625,
        40.96002197265625,
        40.97998046875,
        41.0,
        41.02001953125,
        41.0400390625,
        41.05999755859375,
        41.08001708984375,
        41.10003662109375,
        41.1199951171875,
        41.1400146484375,
        41.1600341796875,
        41.17999267578125,
        41.20001220703125,
        41.22003173828125,
        41.239990234375,
        41.260009765625,
        41.280029296875,
        41.29998779296875,
        41.32000732421875,
        41.34002685546875,
        41.3599853515625,
        41.3800048828125,
        41.4000244140625,
        41.41998291015625,
        41.44000244140625,
        41.46002197265625,
        41.47998046875,
        41.5,
        41.52001953125,
        41.5400390625,
        41.55999755859375,
        41.58001708984375,
        41.60003662109375,
        41.6199951171875,
        41.6400146484375,
        41.6600341796875,
        41.67999267578125,
        41.70001220703125,
        41.72003173828125,
        41.739990234375,
        41.760009765625,
        41.780029296875,
        41.79998779296875,
        41.82000732421875,
        41.84002685546875,
        41.8599853515625,
        41.8800048828125,
        41.9000244140625,
        41.91998291015625,
        41.94000244140625,
        41.96002197265625,
        41.97998046875,
        42.0,
        42.02001953125,
        42.0400390625,
        42.05999755859375,
        42.08001708984375,
        42.10003662109375,
        42.1199951171875,
        42.1400146484375,
        42.1600341796875,
        42.17999267578125,
        42.20001220703125,
        42.22003173828125,
        42.239990234375,
        42.260009765625,
        42.280029296875,
        42.29998779296875,
        42.32000732421875,
        42.34002685546875,
        42.3599853515625,
        42.3800048828125,
        42.4000244140625,
        42.41998291015625,
        42.44000244140625,
        42.46002197265625,
        42.47998046875,
        42.5,
        42.52001953125,
        42.5400390625,
        42.55999755859375,
        42.58001708984375,
        42.60003662109375,
        42.6199951171875,
        42.6400146484375,
        42.6600341796875,
        42.67999267578125,
        42.70001220703125,
        42.72003173828125,
        42.739990234375,
        42.760009765625,
        42.780029296875,
        42.79998779296875,
        42.82000732421875,
        42.84002685546875,
        42.8599853515625,
        42.8800048828125,
        42.9000244140625,
        42.91998291015625,
        42.94000244140625,
        42.96002197265625,
        42.97998046875,
        43.0,
        43.02001953125,
        43.0400390625,
        43.05999755859375,
        43.08001708984375,
        43.10003662109375,
        43.1199951171875,
        43.1400146484375,
        43.1600341796875,
        43.17999267578125,
        43.20001220703125,
        43.22003173828125,
        43.239990234375,
        43.260009765625,
        43.280029296875,
        43.29998779296875,
        43.32000732421875,
        43.34002685546875,
        43.3599853515625,
        43.3800048828125,
        43.4000244140625,
        43.41998291015625,
        43.44000244140625,
        43.46002197265625,
        43.47998046875,
        43.5,
        43.52001953125,
        43.5400390625,
        43.55999755859375,
        43.58001708984375,
        43.60003662109375,
        43.6199951171875,
        43.6400146484375,
        43.6600341796875,
        43.67999267578125,
        43.70001220703125,
        43.72003173828125,
        43.739990234375,
        43.760009765625,
        43.780029296875,
        43.79998779296875,
        43.82000732421875,
        43.84002685546875,
        43.8599853515625,
        43.8800048828125,
        43.9000244140625,
        43.91998291015625,
        43.94000244140625,
        43.96002197265625,
        43.97998046875,
        44.0,
        44.02001953125,
        44.0400390625,
        44.05999755859375,
        44.08001708984375,
        44.10003662109375,
        44.1199951171875,
        44.1400146484375,
        44.1600341796875,
        44.17999267578125,
        44.20001220703125,
        44.22003173828125,
        44.239990234375,
        44.260009765625,
        44.280029296875,
        44.29998779296875,
        44.32000732421875,
        44.34002685546875,
        44.3599853515625,
        44.3800048828125,
        44.4000244140625,
        44.41998291015625,
        44.44000244140625,
        44.46002197265625,
        44.47998046875,
        44.5,
        44.52001953125,
        44.5400390625,
        44.55999755859375,
        44.58001708984375,
        44.60003662109375,
        44.6199951171875,
        44.6400146484375,
        44.6600341796875,
        44.67999267578125,
        44.70001220703125,
        44.72003173828125,
        44.739990234375,
        44.760009765625,
        44.780029296875,
        44.79998779296875,
        44.82000732421875,
        44.84002685546875,
        44.8599853515625,
        44.8800048828125,
        44.9000244140625,
        44.91998291015625,
        44.94000244140625,
        44.96002197265625,
        44.97998046875,
        45.0,
        45.02001953125,
        45.0400390625,
        45.05999755859375,
        45.08001708984375,
        45.10003662109375,
        45.1199951171875,
        45.1400146484375,
        45.1600341796875,
        45.17999267578125,
        45.20001220703125,
        45.22003173828125,
        45.239990234375,
        45.260009765625,
        45.280029296875,
        45.29998779296875,
        45.32000732421875,
        45.34002685546875,
        45.3599853515625,
        45.3800048828125,
        45.4000244140625,
        45.41998291015625,
        45.44000244140625,
        45.46002197265625,
        45.47998046875,
        45.5,
        45.52001953125,
        45.5400390625,
        45.55999755859375,
        45.58001708984375,
        45.60003662109375,
        45.6199951171875,
        45.6400146484375,
        45.6600341796875,
        45.67999267578125,
        45.70001220703125,
        45.72003173828125,
        45.739990234375,
        45.760009765625,
        45.780029296875,
        45.79998779296875,
        45.82000732421875,
        45.84002685546875,
        45.8599853515625,
        45.8800048828125,
        45.9000244140625,
        45.91998291015625,
        45.94000244140625,
        45.96002197265625,
        45.97998046875,
        46.0,
        46.02001953125,
        46.0400390625,
        46.05999755859375,
        46.08001708984375,
        46.10003662109375,
        46.1199951171875,
        46.1400146484375,
        46.1600341796875,
        46.17999267578125,
        46.20001220703125,
        46.22003173828125,
        46.239990234375,
        46.260009765625,
        46.280029296875,
        46.29998779296875,
        46.32000732421875,
        46.34002685546875,
        46.3599853515625,
        46.3800048828125,
        46.4000244140625,
        46.41998291015625,
        46.44000244140625,
        46.46002197265625,
        46.47998046875,
        46.5,
        46.52001953125,
        46.5400390625,
        46.55999755859375,
        46.58001708984375,
        46.60003662109375,
        46.6199951171875,
        46.6400146484375,
        46.6600341796875,
        46.67999267578125,
        46.70001220703125,
        46.72003173828125,
        46.739990234375,
        46.760009765625,
        46.780029296875,
        46.79998779296875,
        46.82000732421875,
        46.84002685546875,
        46.8599853515625,
        46.8800048828125,
        46.9000244140625,
        46.91998291015625,
        46.94000244140625,
        46.96002197265625,
        46.97998046875,
        47.0,
        47.02001953125,
        47.0400390625,
        47.05999755859375,
        47.08001708984375,
        47.10003662109375,
        47.1199951171875,
        47.1400146484375,
        47.1600341796875,
        47.17999267578125,
        47.20001220703125,
        47.22003173828125,
        47.239990234375,
        47.260009765625,
        47.280029296875,
        47.29998779296875,
        47.32000732421875,
        47.34002685546875,
        47.3599853515625,
        47.3800048828125,
        47.4000244140625,
        47.41998291015625,
        47.44000244140625,
        47.46002197265625,
        47.47998046875,
        47.5,
        47.52001953125,
        47.5400390625,
        47.55999755859375,
        47.58001708984375,
        47.60003662109375,
        47.6199951171875,
        47.6400146484375,
        47.6600341796875,
        47.67999267578125,
        47.70001220703125,
        47.72003173828125,
        47.739990234375,
        47.760009765625,
        47.780029296875,
        47.79998779296875,
        47.82000732421875,
        47.84002685546875,
        47.8599853515625,
        47.8800048828125,
        47.9000244140625,
        47.91998291015625,
        47.94000244140625,
        47.96002197265625,
        47.97998046875,
        48.0,
        48.02001953125,
        48.0400390625,
        48.05999755859375,
        48.08001708984375,
        48.10003662109375,
        48.1199951171875,
        48.1400146484375,
        48.1600341796875,
        48.17999267578125,
        48.20001220703125,
        48.22003173828125,
        48.239990234375,
        48.260009765625,
        48.280029296875,
        48.29998779296875,
        48.32000732421875,
        48.34002685546875,
        48.3599853515625,
        48.3800048828125,
        48.4000244140625,
        48.41998291015625,
        48.44000244140625,
        48.46002197265625,
        48.47998046875,
        48.5,
        48.52001953125,
        48.5400390625,
        48.55999755859375,
        48.58001708984375,
        48.60003662109375,
        48.6199951171875,
        48.6400146484375,
        48.6600341796875,
        48.67999267578125,
        48.70001220703125,
        48.72003173828125,
        48.739990234375,
        48.760009765625,
        48.780029296875,
        48.79998779296875,
        48.82000732421875,
        48.84002685546875,
        48.8599853515625,
        48.8800048828125,
        48.9000244140625,
        48.91998291015625,
        48.94000244140625,
        48.96002197265625,
        48.97998046875,
        49.0,
        49.02001953125,
        49.0400390625,
        49.05999755859375,
        49.08001708984375,
        49.10003662109375,
        49.1199951171875,
        49.1400146484375,
        49.1600341796875,
        49.17999267578125,
        49.20001220703125,
        49.22003173828125,
        49.239990234375,
        49.260009765625,
        49.280029296875,
        49.29998779296875,
        49.32000732421875,
        49.34002685546875,
        49.3599853515625,
        49.3800048828125,
        49.4000244140625,
        49.41998291015625,
        49.44000244140625,
        49.46002197265625,
        49.47998046875,
        49.5,
        49.52001953125,
        49.5400390625,
        49.55999755859375,
        49.58001708984375,
        49.60003662109375,
        49.6199951171875,
        49.6400146484375,
        49.6600341796875,
        49.67999267578125,
        49.70001220703125,
        49.72003173828125,
        49.739990234375,
        49.760009765625,
        49.780029296875,
        49.79998779296875,
        49.82000732421875,
        49.84002685546875,
        49.8599853515625,
        49.8800048828125,
        49.9000244140625,
        49.91998291015625,
        49.94000244140625,
        49.96002197265625,
        49.97998046875,
        50.0,
        50.02001953125,
        50.0400390625,
        50.05999755859375,
        50.08001708984375,
        50.10003662109375,
        50.1199951171875,
        50.1400146484375,
        50.1600341796875,
        50.17999267578125,
        50.20001220703125,
        50.22003173828125,
        50.239990234375,
        50.260009765625,
        50.280029296875,
        50.29998779296875,
        50.32000732421875,
        50.34002685546875,
        50.3599853515625,
        50.3800048828125,
        50.4000244140625,
        50.41998291015625,
        50.44000244140625,
        50.46002197265625,
        50.47998046875,
        50.5,
        50.52001953125,
        50.5400390625,
        50.55999755859375,
        50.58001708984375,
        50.60003662109375,
        50.6199951171875,
        50.6400146484375,
        50.6600341796875,
        50.67999267578125,
        50.70001220703125,
        50.72003173828125,
        50.739990234375,
        50.760009765625,
        50.780029296875,
        50.79998779296875,
        50.82000732421875,
        50.84002685546875,
        50.8599853515625,
        50.8800048828125,
        50.9000244140625,
        50.91998291015625,
        50.94000244140625,
        50.96002197265625,
        50.97998046875,
        51.0,
        51.02001953125,
        51.0400390625,
        51.05999755859375,
        51.08001708984375,
        51.10003662109375,
        51.1199951171875,
        51.1400146484375,
        51.1600341796875,
        51.17999267578125,
        51.20001220703125,
        51.22003173828125,
        51.239990234375,
        51.260009765625,
        51.280029296875,
        51.29998779296875,
        51.32000732421875,
        51.34002685546875,
        51.3599853515625,
        51.3800048828125,
        51.4000244140625,
        51.41998291015625,
        51.44000244140625,
        51.46002197265625,
        51.47998046875,
        51.5,
        51.52001953125,
        51.5400390625,
        51.55999755859375,
        51.58001708984375,
        51.60003662109375,
        51.6199951171875,
        51.6400146484375,
        51.6600341796875,
        51.67999267578125,
        51.70001220703125,
        51.72003173828125,
        51.739990234375,
        51.760009765625,
        51.780029296875,
        51.79998779296875,
        51.82000732421875,
        51.84002685546875,
        51.8599853515625,
        51.8800048828125,
        51.9000244140625,
        51.91998291015625,
        51.94000244140625,
        51.96002197265625,
        51.97998046875,
        52.0,
        52.02001953125,
        52.0400390625,
        52.05999755859375,
        52.08001708984375,
        52.10003662109375,
        52.1199951171875,
        52.1400146484375,
        52.1600341796875,
        52.17999267578125,
        52.20001220703125,
        52.22003173828125,
        52.239990234375,
        52.260009765625,
        52.280029296875,
        52.29998779296875,
        52.32000732421875,
        52.34002685546875,
        52.3599853515625,
        52.3800048828125,
        52.4000244140625,
        52.41998291015625,
        52.44000244140625,
        52.46002197265625,
        52.47998046875,
        52.5,
        52.52001953125,
        52.5400390625,
        52.55999755859375,
        52.58001708984375,
        52.60003662109375,
        52.6199951171875,
        52.6400146484375,
        52.6600341796875,
        52.67999267578125,
        52.70001220703125,
        52.72003173828125,
        52.739990234375,
        52.760009765625,
        52.780029296875,
        52.79998779296875,
        52.82000732421875,
        52.84002685546875,
        52.8599853515625,
        52.8800048828125,
        52.9000244140625,
        52.91998291015625,
        52.94000244140625,
        52.96002197265625,
        52.97998046875,
        53.0,
        53.02001953125,
        53.0400390625,
        53.05999755859375,
        53.08001708984375,
        53.10003662109375,
        53.1199951171875,
        53.1400146484375,
        53.1600341796875,
        53.17999267578125,
        53.20001220703125,
        53.22003173828125,
        53.239990234375,
        53.260009765625,
        53.280029296875,
        53.29998779296875,
        53.32000732421875,
        53.34002685546875,
        53.3599853515625,
        53.3800048828125,
        53.4000244140625,
        53.41998291015625,
        53.44000244140625,
        53.46002197265625,
        53.47998046875,
        53.5,
        53.52001953125,
        53.5400390625,
        53.55999755859375,
        53.58001708984375,
        53.60003662109375,
        53.6199951171875,
        53.6400146484375,
        53.6600341796875,
        53.67999267578125,
        53.70001220703125,
        53.72003173828125,
        53.739990234375,
        53.760009765625,
        53.780029296875,
        53.79998779296875,
        53.82000732421875,
        53.84002685546875,
        53.8599853515625,
        53.8800048828125,
        53.9000244140625,
        53.91998291015625,
        53.94000244140625,
        53.96002197265625,
        53.97998046875,
        54.0,
        54.02001953125,
        54.0400390625,
        54.05999755859375,
        54.08001708984375,
        54.10003662109375,
        54.1199951171875,
        54.1400146484375,
        54.1600341796875,
        54.17999267578125,
        54.20001220703125,
        54.22003173828125,
        54.239990234375,
        54.260009765625,
        54.280029296875,
        54.29998779296875,
        54.32000732421875,
        54.34002685546875,
        54.3599853515625,
        54.3800048828125,
        54.4000244140625,
        54.41998291015625,
        54.44000244140625,
        54.46002197265625,
        54.47998046875,
        54.5,
        54.52001953125,
        54.5400390625,
        54.55999755859375,
        54.58001708984375,
        54.60003662109375,
        54.6199951171875,
        54.6400146484375,
        54.6600341796875,
        54.67999267578125,
        54.70001220703125,
        54.72003173828125,
        54.739990234375,
        54.760009765625,
        54.780029296875,
        54.79998779296875,
        54.82000732421875,
        54.84002685546875,
        54.8599853515625,
        54.8800048828125,
        54.9000244140625,
        54.91998291015625,
        54.94000244140625,
        54.96002197265625,
        54.97998046875,
        55.0,
        55.02001953125,
        55.0400390625,
        55.05999755859375,
        55.08001708984375,
        55.10003662109375,
        55.1199951171875,
        55.1400146484375,
        55.1600341796875,
        55.17999267578125,
        55.20001220703125,
        55.22003173828125,
        55.239990234375,
        55.260009765625,
        55.280029296875,
        55.29998779296875,
        55.32000732421875,
        55.34002685546875,
        55.3599853515625,
        55.3800048828125,
        55.4000244140625,
        55.41998291015625,
        55.44000244140625,
        55.46002197265625,
        55.47998046875,
        55.5,
        55.52001953125,
        55.5400390625,
        55.55999755859375,
        55.58001708984375,
        55.60003662109375,
        55.6199951171875,
        55.6400146484375,
        55.6600341796875,
        55.67999267578125,
        55.70001220703125,
        55.72003173828125,
        55.739990234375,
        55.760009765625,
        55.780029296875,
        55.79998779296875,
        55.82000732421875,
        55.84002685546875,
        55.8599853515625,
        55.8800048828125,
        55.9000244140625,
        55.91998291015625,
        55.94000244140625,
        55.96002197265625,
        55.97998046875,
        56.0,
        56.02001953125,
        56.0400390625,
        56.05999755859375,
        56.08001708984375,
        56.10003662109375,
        56.1199951171875,
        56.1400146484375,
        56.1600341796875,
        56.17999267578125,
        56.20001220703125,
        56.22003173828125,
        56.239990234375,
        56.260009765625,
        56.280029296875,
        56.29998779296875,
        56.32000732421875,
        56.34002685546875,
        56.3599853515625,
        56.3800048828125,
        56.4000244140625,
        56.41998291015625,
        56.44000244140625,
        56.46002197265625,
        56.47998046875,
        56.5,
        56.52001953125,
        56.5400390625,
        56.55999755859375,
        56.58001708984375,
        56.60003662109375,
        56.6199951171875,
        56.6400146484375,
        56.6600341796875,
        56.67999267578125,
        56.70001220703125,
        56.72003173828125,
        56.739990234375,
        56.760009765625,
        56.780029296875,
        56.79998779296875,
        56.82000732421875,
        56.84002685546875,
        56.8599853515625,
        56.8800048828125,
        56.9000244140625,
        56.91998291015625,
        56.94000244140625,
        56.96002197265625,
        56.97998046875,
        57.0,
        57.02001953125,
        57.0400390625,
        57.05999755859375,
        57.08001708984375,
        57.10003662109375,
        57.1199951171875,
        57.1400146484375,
        57.1600341796875,
        57.17999267578125,
        57.20001220703125,
        57.22003173828125,
        57.239990234375,
        57.260009765625,
        57.280029296875,
        57.29998779296875,
        57.32000732421875,
        57.34002685546875,
        57.3599853515625,
        57.3800048828125,
        57.4000244140625,
        57.41998291015625,
        57.44000244140625,
        57.46002197265625,
        57.47998046875,
        57.5,
        57.52001953125,
        57.5400390625,
        57.55999755859375,
        57.58001708984375,
        57.60003662109375,
        57.6199951171875,
        57.6400146484375,
        57.6600341796875,
        57.67999267578125,
        57.70001220703125,
        57.72003173828125,
        57.739990234375,
        57.760009765625,
        57.780029296875,
        57.79998779296875,
        57.82000732421875,
        57.84002685546875,
        57.8599853515625,
        57.8800048828125,
        57.9000244140625,
        57.91998291015625,
        57.94000244140625,
        57.96002197265625,
        57.97998046875,
        58.0,
        58.02001953125,
        58.0400390625,
        58.05999755859375,
        58.08001708984375,
        58.10003662109375,
        58.1199951171875,
        58.1400146484375,
        58.1600341796875,
        58.17999267578125,
        58.20001220703125,
        58.22003173828125,
        58.239990234375,
        58.260009765625,
        58.280029296875,
        58.29998779296875,
        58.32000732421875,
        58.34002685546875,
        58.3599853515625,
        58.3800048828125,
        58.4000244140625,
        58.41998291015625,
        58.44000244140625,
        58.46002197265625,
        58.47998046875,
        58.5,
        58.52001953125,
        58.5400390625,
        58.55999755859375,
        58.58001708984375,
        58.60003662109375,
        58.6199951171875,
        58.6400146484375,
        58.6600341796875,
        58.67999267578125,
        58.70001220703125,
        58.72003173828125,
        58.739990234375,
        58.760009765625,
        58.780029296875,
        58.79998779296875,
        58.82000732421875,
        58.84002685546875,
        58.8599853515625,
        58.8800048828125,
        58.9000244140625,
        58.91998291015625,
        58.94000244140625,
        58.96002197265625,
        58.97998046875,
        59.0,
        59.02001953125,
        59.0400390625,
        59.05999755859375,
        59.08001708984375,
        59.10003662109375,
        59.1199951171875,
        59.1400146484375,
        59.1600341796875,
        59.17999267578125,
        59.20001220703125,
        59.22003173828125,
        59.239990234375,
        59.260009765625,
        59.280029296875,
        59.29998779296875,
        59.32000732421875,
        59.34002685546875,
        59.3599853515625,
        59.3800048828125,
        59.4000244140625,
        59.41998291015625,
        59.44000244140625,
        59.46002197265625,
        59.47998046875,
        59.5,
        59.52001953125,
        59.5400390625,
        59.55999755859375,
        59.58001708984375,
        59.60003662109375,
        59.6199951171875,
        59.6400146484375,
        59.6600341796875,
        59.67999267578125,
        59.70001220703125,
        59.72003173828125,
        59.739990234375,
        59.760009765625,
        59.780029296875,
        59.79998779296875,
        59.82000732421875,
        59.84002685546875,
        59.8599853515625,
        59.8800048828125,
        59.9000244140625,
        59.91998291015625,
        59.94000244140625,
        59.96002197265625,
        59.97998046875
    ],
    "rightHandPositions": [
        "(0.362213, 1.446748, 0.111469)",
        "(0.362642, 1.445836, 0.108491)",
        "(0.362546, 1.446013, 0.107186)",
        "(0.361586, 1.448725, 0.105039)",
        "(0.359685, 1.453602, 0.102817)",
        "(0.357194, 1.460421, 0.100565)",
        "(0.353952, 1.468539, 0.099033)",
        "(0.351943, 1.472591, 0.098314)",
        "(0.346954, 1.480224, 0.096940)",
        "(0.341072, 1.487906, 0.095566)",
        "(0.336013, 1.495057, 0.094566)",
        "(0.331773, 1.501277, 0.094055)",
        "(0.329528, 1.504079, 0.093864)",
        "(0.324395, 1.508343, 0.093656)",
        "(0.319120, 1.510809, 0.093465)",
        "(0.314510, 1.511899, 0.093473)",
        "(0.311272, 1.512265, 0.093724)",
        "(0.309999, 1.512374, 0.093888)",
        "(0.308796, 1.512487, 0.093915)",
        "(0.308327, 1.512027, 0.093170)",
        "(0.307498, 1.511007, 0.091563)",
        "(0.306380, 1.509882, 0.089159)",
        "(0.305801, 1.509276, 0.087916)",
        "(0.304791, 1.508128, 0.084983)",
        "(0.303803, 1.507270, 0.081420)",
        "(0.302527, 1.506898, 0.077658)",
        "(0.300962, 1.506783, 0.073498)",
        "(0.299920, 1.506757, 0.071454)",
        "(0.297542, 1.506765, 0.067348)",
        "(0.295053, 1.506747, 0.063540)",
        "(0.292536, 1.506778, 0.060004)",
        "(0.290479, 1.507051, 0.056769)",
        "(0.289678, 1.507170, 0.055251)",
        "(0.288306, 1.507113, 0.052662)",
        "(0.286757, 1.506792, 0.050700)",
        "(0.285303, 1.506405, 0.049158)",
        "(0.283946, 1.506451, 0.048192)",
        "(0.283394, 1.506344, 0.047794)",
        "(0.282187, 1.505996, 0.047231)",
        "(0.281079, 1.506018, 0.047140)",
        "(0.279443, 1.505835, 0.047305)",
        "(0.277645, 1.505552, 0.047342)",
        "(0.276813, 1.505398, 0.047387)",
        "(0.275311, 1.505396, 0.047592)",
        "(0.273894, 1.505685, 0.048018)",
        "(0.272505, 1.506071, 0.048548)",
        "(0.271172, 1.506738, 0.049270)",
        "(0.270697, 1.507219, 0.049603)",
        "(0.269850, 1.508201, 0.050521)",
        "(0.268673, 1.508892, 0.051624)",
        "(0.268333, 1.509925, 0.053136)",
        "(0.267472, 1.510724, 0.054552)",
        "(0.267003, 1.511044, 0.055237)",
        "(0.266273, 1.511688, 0.056785)",
        "(0.266039, 1.512437, 0.058534)",
        "(0.265468, 1.512997, 0.059974)",
        "(0.263895, 1.513399, 0.061193)",
        "(0.263010, 1.513593, 0.061773)",
        "(0.261563, 1.514084, 0.062685)",
        "(0.260613, 1.514714, 0.063319)",
        "(0.259852, 1.515263, 0.063345)",
        "(0.258887, 1.515810, 0.063061)",
        "(0.258265, 1.516131, 0.062893)",
        "(0.256727, 1.516870, 0.062552)",
        "(0.255437, 1.517728, 0.062080)",
        "(0.254584, 1.518536, 0.061321)",
        "(0.254143, 1.518953, 0.060070)",
        "(0.253672, 1.519147, 0.059422)",
        "(0.252425, 1.519805, 0.058143)",
        "(0.251760, 1.520565, 0.057140)",
        "(0.251753, 1.521379, 0.056157)",
        "(0.251778, 1.521841, 0.054850)",
        "(0.251689, 1.521907, 0.054093)",
        "(0.251312, 1.522176, 0.052745)",
        "(0.250951, 1.522635, 0.051626)",
        "(0.250519, 1.522886, 0.050769)",
        "(0.250513, 1.523102, 0.050067)",
        "(0.250599, 1.523197, 0.049823)",
        "(0.250426, 1.523277, 0.049293)",
        "(0.249746, 1.523044, 0.048977)",
        "(0.248845, 1.522616, 0.048929)",
        "(0.248083, 1.521714, 0.049121)",
        "(0.247800, 1.521422, 0.049304)",
        "(0.247345, 1.520862, 0.049772)",
        "(0.246702, 1.520267, 0.050290)",
        "(0.245878, 1.520049, 0.051166)",
        "(0.245149, 1.519934, 0.052011)",
        "(0.244814, 1.519909, 0.052388)",
        "(0.244204, 1.519903, 0.052989)",
        "(0.243715, 1.519937, 0.053369)",
        "(0.243190, 1.520217, 0.053755)",
        "(0.242525, 1.520534, 0.054004)",
        "(0.242198, 1.520660, 0.054016)",
        "(0.241813, 1.520842, 0.053895)",
        "(0.242017, 1.520917, 0.053636)",
        "(0.242136, 1.521006, 0.053173)",
        "(0.242502, 1.520923, 0.052606)",
        "(0.242637, 1.520787, 0.052348)",
        "(0.242851, 1.520384, 0.051792)",
        "(0.242998, 1.519816, 0.051321)",
        "(0.243237, 1.519250, 0.051005)",
        "(0.243583, 1.518703, 0.050868)",
        "(0.243695, 1.518440, 0.050855)",
        "(0.243835, 1.517931, 0.050801)",
        "(0.243972, 1.517437, 0.050804)",
        "(0.244226, 1.517211, 0.050875)",
        "(0.244264, 1.517164, 0.050975)",
        "(0.244230, 1.517268, 0.050967)",
        "(0.243990, 1.517474, 0.051053)",
        "(0.243838, 1.517824, 0.051082)",
        "(0.243838, 1.518595, 0.051107)",
        "(0.243874, 1.519057, 0.051010)",
        "(0.243902, 1.519470, 0.050946)",
        "(0.244042, 1.520765, 0.050861)",
        "(0.244628, 1.521862, 0.050646)",
        "(0.245285, 1.522686, 0.050454)",
        "(0.245847, 1.523379, 0.050347)",
        "(0.246085, 1.523652, 0.050299)",
        "(0.246608, 1.524100, 0.050169)",
        "(0.246960, 1.524364, 0.050012)",
        "(0.247001, 1.524481, 0.049874)",
        "(0.247069, 1.524848, 0.049629)",
        "(0.247075, 1.525168, 0.049438)",
        "(0.247143, 1.526210, 0.048896)",
        "(0.247318, 1.527677, 0.048275)",
        "(0.247283, 1.530002, 0.047988)",
        "(0.247114, 1.533383, 0.048199)",
        "(0.247100, 1.535710, 0.048499)",
        "(0.247184, 1.540568, 0.049220)",
        "(0.247614, 1.546245, 0.050077)",
        "(0.248013, 1.552407, 0.051349)",
        "(0.248029, 1.558940, 0.053387)",
        "(0.248080, 1.562230, 0.054490)",
        "(0.248476, 1.569015, 0.057319)",
        "(0.248492, 1.575570, 0.060668)",
        "(0.247674, 1.581537, 0.064472)",
        "(0.246983, 1.584172, 0.066519)",
        "(0.245585, 1.588878, 0.070894)",
        "(0.244188, 1.592778, 0.075831)",
        "(0.242799, 1.595506, 0.081376)",
        "(0.241647, 1.597185, 0.087475)",
        "(0.240988, 1.597928, 0.094152)",
        "(0.240860, 1.598004, 0.097693)",
        "(0.240738, 1.597801, 0.105003)",
        "(0.240531, 1.596763, 0.112768)",
        "(0.240419, 1.594902, 0.120816)",
        "(0.240504, 1.592687, 0.129066)",
        "(0.240590, 1.591295, 0.133246)",
        "(0.240745, 1.587897, 0.141599)",
        "(0.240930, 1.583813, 0.149890)",
        "(0.241088, 1.579119, 0.158050)",
        "(0.241073, 1.573852, 0.165904)",
        "(0.240987, 1.570916, 0.169683)",
        "(0.241055, 1.564581, 0.176796)",
        "(0.241567, 1.557625, 0.183149)",
        "(0.242398, 1.550094, 0.188707)",
        "(0.243316, 1.542009, 0.193758)",
        "(0.243734, 1.537751, 0.196065)",
        "(0.244083, 1.528677, 0.199983)",
        "(0.243858, 1.519241, 0.203352)",
        "(0.244260, 1.509774, 0.206254)",
        "(0.245297, 1.500256, 0.208203)",
        "(0.245809, 1.495284, 0.208688)",
        "(0.246507, 1.484889, 0.208328)",
        "(0.246440, 1.474619, 0.207021)",
        "(0.246488, 1.465039, 0.205391)",
        "(0.246652, 1.456180, 0.203468)",
        "(0.246752, 1.451795, 0.202297)",
        "(0.247053, 1.443569, 0.198887)",
        "(0.247233, 1.435663, 0.194577)",
        "(0.247349, 1.428438, 0.189381)",
        "(0.247326, 1.421857, 0.184259)",
        "(0.247298, 1.418648, 0.181682)",
        "(0.247122, 1.413482, 0.176286)",
        "(0.246535, 1.408603, 0.170003)",
        "(0.245655, 1.404593, 0.162998)",
        "(0.244891, 1.401543, 0.155658)",
        "(0.244695, 1.400379, 0.151894)",
        "(0.244890, 1.399161, 0.144052)",
        "(0.245116, 1.398680, 0.135764)",
        "(0.245327, 1.399026, 0.127054)",
        "(0.245817, 1.400208, 0.118569)",
        "(0.246265, 1.401133, 0.114447)",
        "(0.247192, 1.403696, 0.106492)",
        "(0.248214, 1.406972, 0.098794)",
        "(0.249282, 1.410798, 0.091490)",
        "(0.250341, 1.414880, 0.084674)",
        "(0.250967, 1.417148, 0.081618)",
        "(0.252067, 1.421838, 0.075936)",
        "(0.252380, 1.426725, 0.070982)",
        "(0.252595, 1.431869, 0.066646)",
        "(0.253000, 1.437255, 0.062860)",
        "(0.253122, 1.439986, 0.061101)",
        "(0.253037, 1.445727, 0.057971)",
        "(0.252736, 1.451974, 0.055396)",
        "(0.252249, 1.458579, 0.053006)",
        "(0.252018, 1.465706, 0.050480)",
        "(0.252080, 1.469459, 0.049228)",
        "(0.252220, 1.477332, 0.046887)",
        "(0.252431, 1.485744, 0.044679)",
        "(0.252476, 1.494323, 0.042604)",
        "(0.252166, 1.503262, 0.040876)",
        "(0.252106, 1.507796, 0.040232)",
        "(0.252114, 1.517005, 0.039376)",
        "(0.251923, 1.526013, 0.038815)",
        "(0.251379, 1.534907, 0.038796)",
        "(0.250822, 1.543632, 0.039390)",
        "(0.250653, 1.547954, 0.039853)",
        "(0.250525, 1.556202, 0.041367)",
        "(0.250351, 1.563841, 0.043276)",
        "(0.249998, 1.571057, 0.045732)",
        "(0.249644, 1.577656, 0.048658)",
        "(0.249455, 1.580783, 0.050213)",
        "(0.249433, 1.586275, 0.053928)",
        "(0.249487, 1.591353, 0.058198)",
        "(0.249140, 1.595718, 0.062972)",
        "(0.248813, 1.597554, 0.065656)",
        "(0.248113, 1.601099, 0.071262)",
        "(0.247157, 1.603748, 0.077542)",
        "(0.246108, 1.605713, 0.084305)",
        "(0.245230, 1.606743, 0.091726)",
        "(0.244173, 1.607056, 0.099304)",
        "(0.243593, 1.606658, 0.103150)",
        "(0.242621, 1.605470, 0.110888)",
        "(0.242076, 1.603285, 0.118682)",
        "(0.241712, 1.600162, 0.126408)",
        "(0.241343, 1.596219, 0.133992)",
        "(0.241185, 1.594013, 0.137681)",
        "(0.241076, 1.589028, 0.144696)",
        "(0.241330, 1.582880, 0.150861)",
        "(0.241594, 1.575814, 0.156180)",
        "(0.241743, 1.568355, 0.160990)",
        "(0.241826, 1.564600, 0.163251)",
        "(0.241895, 1.556809, 0.167336)",
        "(0.242000, 1.548863, 0.170734)",
        "(0.242134, 1.541150, 0.173286)",
        "(0.242156, 1.533650, 0.175443)",
        "(0.242233, 1.529912, 0.176555)",
        "(0.242679, 1.522841, 0.178587)",
        "(0.243111, 1.516107, 0.180423)",
        "(0.243486, 1.509216, 0.182030)",
        "(0.244097, 1.502322, 0.183355)",
        "(0.244358, 1.498891, 0.183947)",
        "(0.244923, 1.492111, 0.184718)",
        "(0.245455, 1.485124, 0.185506)",
        "(0.246383, 1.477860, 0.186281)",
        "(0.247434, 1.470502, 0.186736)",
        "(0.247875, 1.466767, 0.186737)",
        "(0.248589, 1.459078, 0.186170)",
        "(0.249370, 1.451213, 0.185035)",
        "(0.250013, 1.443447, 0.183295)",
        "(0.250604, 1.435910, 0.180996)",
        "(0.250814, 1.432250, 0.179509)",
        "(0.251062, 1.425205, 0.175604)",
        "(0.251100, 1.418760, 0.170901)",
        "(0.251053, 1.413264, 0.165618)",
        "(0.251012, 1.408694, 0.160064)",
        "(0.250924, 1.406703, 0.157092)",
        "(0.250583, 1.403490, 0.150522)",
        "(0.250280, 1.401392, 0.143440)",
        "(0.250264, 1.400731, 0.136082)",
        "(0.250351, 1.401116, 0.128578)",
        "(0.250419, 1.401908, 0.124775)",
        "(0.250386, 1.403952, 0.117141)",
        "(0.250574, 1.407380, 0.109565)",
        "(0.251181, 1.411930, 0.102523)",
        "(0.251708, 1.417271, 0.095883)",
        "(0.251905, 1.420175, 0.092735)",
        "(0.252154, 1.426589, 0.086805)",
        "(0.252465, 1.433691, 0.081502)",
        "(0.252813, 1.441170, 0.076704)",
        "(0.252775, 1.448894, 0.072355)",
        "(0.252631, 1.452849, 0.070348)",
        "(0.252417, 1.460979, 0.066718)",
        "(0.252514, 1.469358, 0.063561)",
        "(0.252710, 1.477842, 0.060726)",
        "(0.252887, 1.486513, 0.058449)",
        "(0.252957, 1.490859, 0.057441)",
        "(0.253126, 1.499505, 0.055777)",
        "(0.253339, 1.507990, 0.054541)",
        "(0.253402, 1.516225, 0.053689)",
        "(0.253006, 1.524107, 0.053082)",
        "(0.252837, 1.528040, 0.052925)",
        "(0.252744, 1.535769, 0.053225)",
        "(0.252719, 1.543172, 0.054076)",
        "(0.252394, 1.550182, 0.055444)",
        "(0.251855, 1.556679, 0.057394)",
        "(0.251761, 1.559811, 0.058646)",
        "(0.251849, 1.565992, 0.061552)",
        "(0.252180, 1.571648, 0.065110)",
        "(0.252353, 1.576790, 0.069155)",
        "(0.252285, 1.581419, 0.073899)",
        "(0.252256, 1.583544, 0.076449)",
        "(0.252160, 1.587257, 0.081923)",
        "(0.252016, 1.590328, 0.087779)",
        "(0.251517, 1.592711, 0.093940)",
        "(0.250866, 1.594664, 0.100419)",
        "(0.250526, 1.595384, 0.103756)",
        "(0.249789, 1.596404, 0.110515)",
        "(0.249117, 1.597041, 0.117376)",
        "(0.248433, 1.597419, 0.124469)",
        "(0.247610, 1.597537, 0.131599)",
        "(0.247203, 1.597408, 0.135119)",
        "(0.246672, 1.596872, 0.142139)",
        "(0.246605, 1.595853, 0.149055)",
        "(0.246343, 1.594464, 0.155719)",
        "(0.245791, 1.592672, 0.162249)",
        "(0.245622, 1.591676, 0.165522)",
        "(0.245586, 1.589281, 0.171832)",
        "(0.245623, 1.586333, 0.177729)",
        "(0.245626, 1.582677, 0.183153)",
        "(0.245914, 1.578308, 0.188218)",
        "(0.246085, 1.575885, 0.190602)",
        "(0.246464, 1.570486, 0.194911)",
        "(0.246826, 1.564283, 0.198838)",
        "(0.247140, 1.557055, 0.202503)",
        "(0.247632, 1.549082, 0.205960)",
        "(0.247887, 1.544923, 0.207594)",
        "(0.248595, 1.535756, 0.210087)",
        "(0.249099, 1.525984, 0.212008)",
        "(0.249431, 1.515480, 0.213327)",
        "(0.249917, 1.505025, 0.214122)",
        "(0.250337, 1.499833, 0.214238)",
        "(0.251407, 1.489586, 0.213777)",
        "(0.252433, 1.479681, 0.212663)",
        "(0.253342, 1.470240, 0.211205)",
        "(0.254277, 1.461246, 0.209154)",
        "(0.254785, 1.456853, 0.207798)",
        "(0.255440, 1.448119, 0.204071)",
        "(0.255807, 1.439576, 0.199261)",
        "(0.256219, 1.432126, 0.193645)",
        "(0.256055, 1.425344, 0.187376)",
        "(0.255649, 1.422236, 0.183795)",
        "(0.254666, 1.416562, 0.176139)",
        "(0.254195, 1.412128, 0.167777)",
        "(0.253707, 1.409002, 0.158671)",
        "(0.253366, 1.406985, 0.148983)",
        "(0.253243, 1.406374, 0.144030)",
        "(0.253170, 1.406157, 0.134049)",
        "(0.253232, 1.407628, 0.124270)",
        "(0.253246, 1.410563, 0.114849)",
        "(0.253093, 1.414739, 0.105957)",
        "(0.253275, 1.417503, 0.101795)",
        "(0.254033, 1.423708, 0.093948)",
        "(0.254905, 1.431032, 0.086837)",
        "(0.255435, 1.439120, 0.080550)",
        "(0.255520, 1.447786, 0.075099)",
        "(0.255518, 1.452324, 0.072681)",
        "(0.256403, 1.461573, 0.068357)",
        "(0.257472, 1.471126, 0.064897)",
        "(0.258253, 1.480619, 0.061626)",
        "(0.258909, 1.490106, 0.058570)",
        "(0.259335, 1.494860, 0.057126)",
        "(0.260664, 1.504410, 0.054773)",
        "(0.261981, 1.513918, 0.052893)",
        "(0.262753, 1.523180, 0.051023)",
        "(0.263429, 1.532442, 0.049421)",
        "(0.263788, 1.537097, 0.048783)",
        "(0.264488, 1.546453, 0.048115)",
        "(0.264802, 1.555546, 0.048114)",
        "(0.264969, 1.564411, 0.048516)",
        "(0.265227, 1.573171, 0.049765)",
        "(0.265367, 1.577415, 0.050743)",
        "(0.265526, 1.585590, 0.053213)",
        "(0.265388, 1.592957, 0.056226)",
        "(0.264966, 1.599509, 0.059846)",
        "(0.264267, 1.605306, 0.064294)",
        "(0.263903, 1.607966, 0.066787)",
        "(0.263046, 1.612424, 0.072447)",
        "(0.262244, 1.615709, 0.078383)",
        "(0.261719, 1.617847, 0.084813)",
        "(0.261479, 1.619367, 0.091667)",
        "(0.261280, 1.619910, 0.095194)",
        "(0.260857, 1.620350, 0.102486)",
        "(0.260567, 1.619836, 0.110106)",
        "(0.260473, 1.618700, 0.118055)",
        "(0.260326, 1.617041, 0.126091)",
        "(0.260235, 1.616004, 0.130117)",
        "(0.260124, 1.613211, 0.137830)",
        "(0.260089, 1.609478, 0.145061)",
        "(0.260117, 1.605030, 0.152112)",
        "(0.260374, 1.599956, 0.158846)",
        "(0.260508, 1.597172, 0.162052)",
        "(0.260895, 1.590927, 0.167751)",
        "(0.261389, 1.583832, 0.172419)",
        "(0.261862, 1.575928, 0.175935)",
        "(0.262334, 1.567626, 0.178852)",
        "(0.262538, 1.563343, 0.180169)",
        "(0.263086, 1.554619, 0.182102)",
        "(0.263399, 1.545458, 0.183169)",
        "(0.263953, 1.535727, 0.183470)",
        "(0.264821, 1.526099, 0.183278)",
        "(0.265179, 1.521351, 0.183039)",
        "(0.265599, 1.511879, 0.181630)",
        "(0.266257, 1.502132, 0.179471)",
        "(0.267061, 1.492521, 0.176861)",
        "(0.268198, 1.483051, 0.173619)",
        "(0.268750, 1.478319, 0.171732)",
        "(0.269749, 1.468787, 0.167106)",
        "(0.270515, 1.459359, 0.161617)",
        "(0.271431, 1.450456, 0.155903)",
        "(0.272392, 1.442177, 0.149806)",
        "(0.272714, 1.438344, 0.146312)",
        "(0.272784, 1.430824, 0.138548)",
        "(0.272465, 1.423988, 0.130153)",
        "(0.272449, 1.418900, 0.121738)",
        "(0.272243, 1.414993, 0.113170)",
        "(0.272007, 1.413572, 0.108585)",
        "(0.271501, 1.411465, 0.098958)",
        "(0.271372, 1.410876, 0.089072)",
        "(0.271813, 1.412015, 0.079250)",
        "(0.272591, 1.414471, 0.070016)",
        "(0.273024, 1.416156, 0.065588)",
        "(0.273829, 1.420288, 0.057181)",
        "(0.274530, 1.425651, 0.049611)",
        "(0.275219, 1.432233, 0.043617)",
        "(0.275278, 1.439640, 0.038871)",
        "(0.275269, 1.443620, 0.036839)",
        "(0.275432, 1.452469, 0.033861)",
        "(0.276108, 1.462275, 0.032081)",
        "(0.276881, 1.472680, 0.031448)",
        "(0.277160, 1.482949, 0.031379)",
        "(0.277212, 1.487976, 0.031492)",
        "(0.277669, 1.497684, 0.032301)",
        "(0.279260, 1.506940, 0.033903)",
        "(0.280411, 1.515315, 0.035771)",
        "(0.280699, 1.522429, 0.037446)",
        "(0.280900, 1.525631, 0.038327)",
        "(0.281853, 1.531765, 0.040199)",
        "(0.282945, 1.537311, 0.041803)",
        "(0.283129, 1.541970, 0.042959)",
        "(0.283259, 1.546049, 0.044164)",
        "(0.283335, 1.547999, 0.044920)",
        "(0.283661, 1.551665, 0.046603)",
        "(0.283973, 1.554965, 0.048217)",
        "(0.284003, 1.557829, 0.049619)",
        "(0.283970, 1.560524, 0.051268)",
        "(0.284021, 1.561870, 0.052216)",
        "(0.284566, 1.564540, 0.054481)",
        "(0.284689, 1.567262, 0.056656)",
        "(0.284271, 1.569703, 0.058500)",
        "(0.284131, 1.572195, 0.060740)",
        "(0.284326, 1.573542, 0.062184)",
        "(0.284772, 1.576172, 0.065330)",
        "(0.284695, 1.578591, 0.068775)",
        "(0.284271, 1.580675, 0.072688)",
        "(0.283990, 1.582479, 0.077162)",
        "(0.283946, 1.583282, 0.079623)",
        "(0.283866, 1.584625, 0.084996)",
        "(0.283635, 1.585384, 0.091019)",
        "(0.283467, 1.585468, 0.097143)",
        "(0.283405, 1.584624, 0.103518)",
        "(0.283397, 1.583931, 0.106821)",
        "(0.283372, 1.581923, 0.113723)",
        "(0.283045, 1.579171, 0.120601)",
        "(0.282322, 1.575552, 0.127340)",
        "(0.281715, 1.571416, 0.134106)",
        "(0.281485, 1.569164, 0.137449)",
        "(0.281107, 1.564473, 0.143987)",
        "(0.280792, 1.559238, 0.149905)",
        "(0.280469, 1.553475, 0.155019)",
        "(0.280112, 1.547308, 0.159452)",
        "(0.279966, 1.544204, 0.161494)",
        "(0.279636, 1.538040, 0.165379)",
        "(0.279170, 1.531739, 0.168701)",
        "(0.278852, 1.525275, 0.171350)",
        "(0.278747, 1.518582, 0.173548)",
        "(0.278767, 1.515160, 0.174465)",
        "(0.278971, 1.508124, 0.175827)",
        "(0.279137, 1.500668, 0.176661)",
        "(0.279349, 1.492725, 0.177065)",
        "(0.279569, 1.484188, 0.176937)",
        "(0.279655, 1.479791, 0.176718)",
        "(0.279739, 1.470816, 0.175754)",
        "(0.279455, 1.461516, 0.174066)",
        "(0.278887, 1.451865, 0.171457)",
        "(0.278124, 1.442069, 0.167445)",
        "(0.277542, 1.437251, 0.164908)",
        "(0.276388, 1.428197, 0.159305)",
        "(0.275250, 1.420215, 0.152876)",
        "(0.273813, 1.413146, 0.145389)",
        "(0.272510, 1.407404, 0.136753)",
        "(0.272069, 1.405351, 0.132256)",
        "(0.271498, 1.402513, 0.123421)",
        "(0.271036, 1.402321, 0.114786)",
        "(0.270357, 1.403812, 0.106102)",
        "(0.269911, 1.407236, 0.097534)",
        "(0.269988, 1.409615, 0.093439)",
        "(0.270733, 1.416020, 0.085957)",
        "(0.271980, 1.424156, 0.079588)",
        "(0.272831, 1.432992, 0.073925)",
        "(0.273615, 1.442510, 0.069042)",
        "(0.274124, 1.447347, 0.066813)",
        "(0.275353, 1.457531, 0.063401)",
        "(0.276318, 1.467712, 0.060586)",
        "(0.277057, 1.477625, 0.058110)",
        "(0.277682, 1.487235, 0.055872)",
        "(0.277888, 1.492017, 0.055000)",
        "(0.278283, 1.501587, 0.053432)",
        "(0.278207, 1.510859, 0.051998)",
        "(0.278343, 1.519705, 0.050611)",
        "(0.279577, 1.528547, 0.050106)",
        "(0.280174, 1.532884, 0.049952)",
        "(0.280782, 1.541174, 0.049634)",
        "(0.281029, 1.549028, 0.049545)",
        "(0.281503, 1.556637, 0.050052)",
        "(0.282419, 1.564102, 0.051686)",
        "(0.282657, 1.567760, 0.052746)",
        "(0.282663, 1.574521, 0.055126)",
        "(0.282339, 1.580792, 0.058307)",
        "(0.282091, 1.586782, 0.062544)",
        "(0.282038, 1.592246, 0.067702)",
        "(0.281985, 1.594674, 0.070565)",
        "(0.281522, 1.598844, 0.076445)",
        "(0.280798, 1.602268, 0.083194)",
        "(0.280364, 1.605134, 0.090753)",
        "(0.280029, 1.607179, 0.098814)",
        "(0.279968, 1.607812, 0.102881)",
        "(0.279989, 1.607955, 0.111086)",
        "(0.279971, 1.607008, 0.119634)",
        "(0.279689, 1.605203, 0.128564)",
        "(0.279077, 1.602792, 0.137522)",
        "(0.278697, 1.601170, 0.141955)",
        "(0.277993, 1.597356, 0.150604)",
        "(0.277359, 1.592733, 0.158924)",
        "(0.276769, 1.587630, 0.166809)",
        "(0.276031, 1.582065, 0.174426)",
        "(0.275651, 1.579100, 0.178118)",
        "(0.275015, 1.572625, 0.185047)",
        "(0.274541, 1.565257, 0.191214)",
        "(0.274182, 1.557327, 0.196488)",
        "(0.273606, 1.549078, 0.200766)",
        "(0.273160, 1.544863, 0.202582)",
        "(0.272123, 1.536377, 0.206082)",
        "(0.271261, 1.527923, 0.209066)",
        "(0.270672, 1.519680, 0.211415)",
        "(0.270273, 1.511382, 0.212762)",
        "(0.270087, 1.507211, 0.213104)",
        "(0.269954, 1.498947, 0.213113)",
        "(0.270228, 1.490817, 0.212595)",
        "(0.270731, 1.482861, 0.211237)",
        "(0.270758, 1.474708, 0.209231)",
        "(0.270807, 1.470546, 0.208096)",
        "(0.271263, 1.462233, 0.205713)",
        "(0.272186, 1.454137, 0.202399)",
        "(0.272458, 1.445946, 0.197848)",
        "(0.272198, 1.437764, 0.192924)",
        "(0.272103, 1.433881, 0.190617)",
        "(0.272046, 1.426950, 0.186068)",
        "(0.271184, 1.420640, 0.180676)",
        "(0.269566, 1.414475, 0.173966)",
        "(0.267971, 1.409082, 0.166320)",
        "(0.267209, 1.406803, 0.162430)",
        "(0.265963, 1.403414, 0.154431)",
        "(0.264855, 1.401534, 0.146169)",
        "(0.263796, 1.400693, 0.137404)",
        "(0.263435, 1.400965, 0.128615)",
        "(0.263493, 1.401822, 0.124314)",
        "(0.263578, 1.404413, 0.115952)",
        "(0.263637, 1.408167, 0.107830)",
        "(0.263974, 1.413042, 0.099937)",
        "(0.265133, 1.419078, 0.092535)",
        "(0.265825, 1.422568, 0.089138)",
        "(0.266902, 1.429895, 0.082537)",
        "(0.267319, 1.437922, 0.076392)",
        "(0.267627, 1.446270, 0.070768)",
        "(0.268872, 1.455189, 0.066238)",
        "(0.269468, 1.459800, 0.064280)",
        "(0.270184, 1.469131, 0.060623)",
        "(0.270108, 1.478561, 0.057145)",
        "(0.270550, 1.488170, 0.054116)",
        "(0.272127, 1.498046, 0.052164)",
        "(0.272889, 1.503007, 0.051411)",
        "(0.273965, 1.512662, 0.050056)",
        "(0.274590, 1.522059, 0.048916)",
        "(0.275327, 1.531305, 0.048392)",
        "(0.276475, 1.540406, 0.048856)",
        "(0.276860, 1.544817, 0.049268)",
        "(0.277126, 1.553236, 0.050427)",
        "(0.276559, 1.561169, 0.051836)",
        "(0.276382, 1.568892, 0.053696)",
        "(0.277095, 1.576393, 0.056363)",
        "(0.277321, 1.580013, 0.057784)",
        "(0.277446, 1.586676, 0.060797)",
        "(0.276955, 1.592808, 0.064371)",
        "(0.275874, 1.598608, 0.068550)",
        "(0.275332, 1.603774, 0.073521)",
        "(0.275150, 1.606031, 0.076278)",
        "(0.274545, 1.609971, 0.081820)",
        "(0.273838, 1.612731, 0.087763)",
        "(0.273247, 1.614664, 0.094355)",
        "(0.272964, 1.615817, 0.101548)",
        "(0.273053, 1.615932, 0.105437)",
        "(0.273159, 1.615467, 0.113305)",
        "(0.273266, 1.613748, 0.121360)",
        "(0.273369, 1.611021, 0.129475)",
        "(0.273375, 1.607491, 0.137506)",
        "(0.273290, 1.605319, 0.141426)",
        "(0.272900, 1.600465, 0.149169)",
        "(0.272543, 1.594886, 0.156753)",
        "(0.272494, 1.588580, 0.164034)",
        "(0.272516, 1.581777, 0.170725)",
        "(0.272291, 1.578173, 0.173761)",
        "(0.271566, 1.570725, 0.179580)",
        "(0.270992, 1.562923, 0.185001)",
        "(0.270818, 1.554986, 0.190044)",
        "(0.270845, 1.546793, 0.194401)",
        "(0.270804, 1.542556, 0.196169)",
        "(0.270751, 1.533736, 0.198372)",
        "(0.270652, 1.524743, 0.199344)",
        "(0.270716, 1.515552, 0.199055)",
        "(0.270704, 1.506252, 0.198283)",
        "(0.270659, 1.501628, 0.197815)",
        "(0.270680, 1.492711, 0.196361)",
        "(0.270639, 1.483938, 0.193985)",
        "(0.270234, 1.474834, 0.190623)",
        "(0.269808, 1.465856, 0.186582)",
        "(0.269804, 1.461741, 0.184342)",
        "(0.269502, 1.453738, 0.179944)",
        "(0.268807, 1.445861, 0.174780)",
        "(0.267877, 1.438224, 0.169255)",
        "(0.267190, 1.431408, 0.163438)",
        "(0.266804, 1.428372, 0.160329)",
        "(0.266121, 1.423016, 0.153704)",
        "(0.265060, 1.418764, 0.146543)",
        "(0.263826, 1.415728, 0.138868)",
        "(0.262894, 1.414114, 0.130643)",
        "(0.262535, 1.413805, 0.126468)",
        "(0.262006, 1.414767, 0.117976)",
        "(0.261555, 1.417072, 0.109593)",
        "(0.261514, 1.420876, 0.101393)",
        "(0.261764, 1.425962, 0.093534)",
        "(0.261964, 1.428969, 0.089841)",
        "(0.262250, 1.435331, 0.082829)",
        "(0.262624, 1.442569, 0.076740)",
        "(0.263362, 1.450246, 0.071573)",
        "(0.264046, 1.458223, 0.067172)",
        "(0.264375, 1.462227, 0.065113)",
        "(0.265101, 1.470256, 0.061371)",
        "(0.265596, 1.478282, 0.058072)",
        "(0.265974, 1.486329, 0.055215)",
        "(0.266827, 1.494689, 0.053033)",
        "(0.267332, 1.498918, 0.052114)",
        "(0.268076, 1.507353, 0.050357)",
        "(0.268296, 1.515695, 0.048668)",
        "(0.268321, 1.524044, 0.047332)",
        "(0.269292, 1.532340, 0.046814)",
        "(0.269790, 1.536499, 0.046805)",
        "(0.270529, 1.544678, 0.047411)",
        "(0.270700, 1.552339, 0.048870)",
        "(0.270742, 1.559214, 0.051230)",
        "(0.271287, 1.565252, 0.054903)",
        "(0.271476, 1.567983, 0.057140)",
        "(0.271234, 1.572978, 0.062141)",
        "(0.270607, 1.577297, 0.068238)",
        "(0.270056, 1.581132, 0.075022)",
        "(0.269491, 1.584358, 0.082424)",
        "(0.269190, 1.585867, 0.086318)",
        "(0.268513, 1.588514, 0.094587)",
        "(0.267781, 1.590759, 0.103215)",
        "(0.267167, 1.592476, 0.112256)",
        "(0.266705, 1.593536, 0.121548)",
        "(0.266518, 1.593761, 0.126263)",
        "(0.266018, 1.593781, 0.135746)",
        "(0.265365, 1.593110, 0.145353)",
        "(0.264769, 1.591863, 0.154877)",
        "(0.264308, 1.589720, 0.163957)",
        "(0.263988, 1.588230, 0.168278)",
        "(0.263393, 1.584700, 0.176482)",
        "(0.263022, 1.580382, 0.184062)",
        "(0.262685, 1.575564, 0.191290)",
        "(0.262349, 1.570185, 0.198022)",
        "(0.262225, 1.567294, 0.201215)",
        "(0.262130, 1.561261, 0.207090)",
        "(0.262222, 1.554683, 0.212172)",
        "(0.262493, 1.547456, 0.216503)",
        "(0.262978, 1.539758, 0.220222)",
        "(0.263237, 1.535657, 0.221673)",
        "(0.263603, 1.527029, 0.223987)",
        "(0.264064, 1.517740, 0.225246)",
        "(0.264577, 1.508087, 0.225801)",
        "(0.265295, 1.498453, 0.226089)",
        "(0.265725, 1.493667, 0.226083)",
        "(0.266567, 1.484092, 0.225560)",
        "(0.267201, 1.474536, 0.224126)",
        "(0.267732, 1.465045, 0.221360)",
        "(0.268313, 1.455831, 0.217748)",
        "(0.268686, 1.451433, 0.215780)",
        "(0.269539, 1.443257, 0.210935)",
        "(0.270097, 1.435534, 0.204626)",
        "(0.270549, 1.428113, 0.197362)",
        "(0.271273, 1.421490, 0.189394)",
        "(0.271530, 1.418447, 0.185159)",
        "(0.271392, 1.413042, 0.176012)",
        "(0.270660, 1.408561, 0.166354)",
        "(0.269484, 1.405205, 0.156454)",
        "(0.268487, 1.403240, 0.146464)",
        "(0.268268, 1.402868, 0.141557)",
        "(0.268048, 1.403029, 0.131968)",
        "(0.267750, 1.404625, 0.122737)",
        "(0.267406, 1.407123, 0.113833)",
        "(0.267678, 1.411016, 0.105476)",
        "(0.267974, 1.413489, 0.101581)",
        "(0.268426, 1.419003, 0.094407)",
        "(0.268838, 1.425445, 0.088128)",
        "(0.269157, 1.432552, 0.082619)",
        "(0.269263, 1.440189, 0.077817)",
        "(0.269262, 1.444158, 0.075588)",
        "(0.269093, 1.452645, 0.071563)",
        "(0.268580, 1.461781, 0.068194)",
        "(0.267832, 1.471540, 0.065466)",
        "(0.267006, 1.481609, 0.062981)",
        "(0.266711, 1.486843, 0.061858)",
        "(0.266085, 1.497523, 0.059821)",
        "(0.265308, 1.508472, 0.058248)",
        "(0.264801, 1.519580, 0.057321)",
        "(0.264638, 1.530653, 0.056962)",
        "(0.264688, 1.536124, 0.056969)",
        "(0.264699, 1.546682, 0.057310)",
        "(0.264272, 1.556500, 0.058007)",
        "(0.264105, 1.565576, 0.059452)",
        "(0.263939, 1.574031, 0.061236)",
        "(0.263920, 1.577952, 0.062384)",
        "(0.263798, 1.585230, 0.064938)",
        "(0.263546, 1.591697, 0.067740)",
        "(0.263221, 1.597500, 0.070854)",
        "(0.263308, 1.602692, 0.074497)",
        "(0.263499, 1.605075, 0.076552)",
        "(0.263823, 1.609391, 0.080938)",
        "(0.263695, 1.613051, 0.085577)",
        "(0.263322, 1.616015, 0.090677)",
        "(0.263130, 1.618320, 0.096390)",
        "(0.263216, 1.619248, 0.099467)",
        "(0.263131, 1.620494, 0.105813)",
        "(0.262773, 1.620742, 0.112322)",
        "(0.262414, 1.620185, 0.119105)",
        "(0.262116, 1.618795, 0.126456)",
        "(0.261974, 1.617737, 0.130292)",
        "(0.261545, 1.615062, 0.138050)",
        "(0.260995, 1.611308, 0.145652)",
        "(0.260242, 1.606873, 0.153277)",
        "(0.259358, 1.602138, 0.161297)",
        "(0.258981, 1.599680, 0.165402)",
        "(0.258283, 1.594510, 0.173254)",
        "(0.257713, 1.588774, 0.180461)",
        "(0.257151, 1.582504, 0.187054)",
        "(0.256811, 1.576016, 0.193220)",
        "(0.256723, 1.572705, 0.196136)",
        "(0.256676, 1.565940, 0.201734)",
        "(0.256837, 1.559055, 0.207104)",
        "(0.257186, 1.552010, 0.212261)",
        "(0.257819, 1.544685, 0.216665)",
        "(0.258139, 1.540868, 0.218579)",
        "(0.258551, 1.532794, 0.221499)",
        "(0.258489, 1.524102, 0.223636)",
        "(0.258627, 1.515274, 0.225662)",
        "(0.259024, 1.506422, 0.227274)",
        "(0.259267, 1.501918, 0.227685)",
        "(0.259537, 1.492510, 0.227631)",
        "(0.259351, 1.482656, 0.226572)",
        "(0.259035, 1.472821, 0.224901)",
        "(0.258675, 1.463303, 0.222698)",
        "(0.258353, 1.458648, 0.221344)",
        "(0.257296, 1.449323, 0.218081)",
        "(0.255969, 1.440221, 0.213667)",
        "(0.254425, 1.431568, 0.207821)",
        "(0.252951, 1.423560, 0.201236)",
        "(0.252266, 1.419957, 0.197682)",
        "(0.250682, 1.413540, 0.190065)",
        "(0.248760, 1.408041, 0.181757)",
        "(0.247132, 1.403567, 0.172612)",
        "(0.245573, 1.400123, 0.162824)",
        "(0.244923, 1.399119, 0.157652)",
        "(0.243728, 1.397583, 0.147343)",
        "(0.242714, 1.397100, 0.136797)",
        "(0.242159, 1.397788, 0.126281)",
        "(0.241802, 1.399627, 0.116077)",
        "(0.241685, 1.400880, 0.111123)",
        "(0.241572, 1.404284, 0.101651)",
        "(0.241174, 1.408483, 0.092732)",
        "(0.240885, 1.413233, 0.084477)",
        "(0.241052, 1.419058, 0.077290)",
        "(0.241157, 1.422331, 0.074029)",
        "(0.241104, 1.429224, 0.068059)",
        "(0.241353, 1.436904, 0.063093)",
        "(0.241691, 1.445288, 0.059051)",
        "(0.242152, 1.454059, 0.055643)",
        "(0.242388, 1.458632, 0.054156)",
        "(0.242902, 1.467826, 0.051411)",
        "(0.243595, 1.477269, 0.049198)",
        "(0.244352, 1.486900, 0.047595)",
        "(0.245463, 1.496553, 0.046436)",
        "(0.246011, 1.501320, 0.045988)",
        "(0.246922, 1.510689, 0.045146)",
        "(0.247263, 1.519753, 0.044418)",
        "(0.247992, 1.528543, 0.044108)",
        "(0.249161, 1.537172, 0.044591)",
        "(0.249729, 1.541346, 0.044997)",
        "(0.250554, 1.549366, 0.045840)",
        "(0.251066, 1.556896, 0.046969)",
        "(0.251782, 1.564063, 0.048832)",
        "(0.252985, 1.570988, 0.051699)",
        "(0.253562, 1.574268, 0.053421)",
        "(0.254179, 1.580504, 0.057079)",
        "(0.254151, 1.586137, 0.061293)",
        "(0.254486, 1.591172, 0.066191)",
        "(0.255647, 1.595489, 0.071900)",
        "(0.256284, 1.597287, 0.074864)",
        "(0.257315, 1.600234, 0.081030)",
        "(0.258118, 1.602297, 0.087790)",
        "(0.258699, 1.603570, 0.095262)",
        "(0.259268, 1.603936, 0.103334)",
        "(0.259641, 1.603629, 0.107482)",
        "(0.260332, 1.602156, 0.115607)",
        "(0.260673, 1.599530, 0.123509)",
        "(0.260985, 1.596079, 0.131599)",
        "(0.261411, 1.592014, 0.140036)",
        "(0.261670, 1.589571, 0.144321)",
        "(0.262288, 1.584113, 0.152549)",
        "(0.262682, 1.577698, 0.160036)",
        "(0.262930, 1.570465, 0.166811)",
        "(0.263141, 1.562589, 0.173273)",
        "(0.263273, 1.558352, 0.176315)",
        "(0.263280, 1.549577, 0.181960)",
        "(0.262735, 1.540200, 0.186876)",
        "(0.261809, 1.530215, 0.191125)",
        "(0.261238, 1.520164, 0.194883)",
        "(0.261071, 1.515101, 0.196437)",
        "(0.260546, 1.504784, 0.199166)",
        "(0.259893, 1.494179, 0.200868)",
        "(0.259137, 1.483541, 0.201365)",
        "(0.258472, 1.473016, 0.200967)",
        "(0.258356, 1.467823, 0.200632)",
        "(0.258211, 1.457813, 0.199782)",
        "(0.257839, 1.448178, 0.197980)",
        "(0.257020, 1.438449, 0.194861)",
        "(0.256351, 1.428744, 0.190601)",
        "(0.256114, 1.424130, 0.188203)",
        "(0.255835, 1.415423, 0.183114)",
        "(0.255684, 1.407346, 0.177724)",
        "(0.255539, 1.399962, 0.171824)",
        "(0.255364, 1.393187, 0.165326)",
        "(0.255379, 1.390145, 0.161705)",
        "(0.255605, 1.384459, 0.154243)",
        "(0.255667, 1.379673, 0.146599)",
        "(0.255572, 1.375831, 0.138782)",
        "(0.255311, 1.373005, 0.130917)",
        "(0.255297, 1.372101, 0.127005)",
        "(0.255534, 1.370968, 0.119258)",
        "(0.255991, 1.371167, 0.111393)",
        "(0.256345, 1.372213, 0.103564)",
        "(0.256721, 1.374495, 0.095781)",
        "(0.257020, 1.376177, 0.092061)",
        "(0.257719, 1.380475, 0.085101)",
        "(0.258432, 1.386077, 0.078696)",
        "(0.258911, 1.392461, 0.072834)",
        "(0.259301, 1.400014, 0.067765)",
        "(0.259427, 1.404150, 0.065504)",
        "(0.259732, 1.412860, 0.061400)",
        "(0.260025, 1.422457, 0.058129)",
        "(0.260209, 1.432675, 0.055330)",
        "(0.260274, 1.443393, 0.052656)",
        "(0.260186, 1.448797, 0.051252)",
        "(0.260209, 1.459824, 0.048401)",
        "(0.261393, 1.471314, 0.046157)",
        "(0.262431, 1.483048, 0.044265)",
        "(0.263312, 1.494639, 0.042341)",
        "(0.263677, 1.500328, 0.041360)",
        "(0.264658, 1.511526, 0.039485)",
        "(0.266377, 1.522505, 0.038311)",
        "(0.267757, 1.533226, 0.038013)",
        "(0.268578, 1.543406, 0.038324)",
        "(0.268788, 1.548141, 0.038711)",
        "(0.269154, 1.556996, 0.039879)",
        "(0.269819, 1.565106, 0.041900)",
        "(0.270268, 1.572108, 0.044727)",
        "(0.270494, 1.578244, 0.048111)",
        "(0.270437, 1.580948, 0.050074)",
        "(0.270187, 1.585891, 0.054358)",
        "(0.270223, 1.589989, 0.059292)",
        "(0.270265, 1.593287, 0.064756)",
        "(0.269975, 1.595863, 0.070756)",
        "(0.269792, 1.596833, 0.074000)",
        "(0.269348, 1.598419, 0.080892)",
        "(0.269001, 1.599388, 0.088260)",
        "(0.268690, 1.599787, 0.095692)",
        "(0.268262, 1.599338, 0.103055)",
        "(0.268128, 1.598791, 0.106718)",
        "(0.268243, 1.597246, 0.114391)",
        "(0.268538, 1.595153, 0.122382)",
        "(0.268601, 1.592383, 0.130545)",
        "(0.268336, 1.588961, 0.138726)",
        "(0.268176, 1.587019, 0.142679)",
        "(0.267845, 1.582582, 0.150016)",
        "(0.267789, 1.577400, 0.156746)",
        "(0.268009, 1.571456, 0.163131)",
        "(0.268109, 1.565000, 0.169039)",
        "(0.268119, 1.561594, 0.171726)",
        "(0.268217, 1.554394, 0.176610)",
        "(0.268475, 1.546692, 0.180605)",
        "(0.268539, 1.538919, 0.183702)",
        "(0.268120, 1.531374, 0.186008)",
        "(0.267693, 1.527781, 0.186852)",
        "(0.266684, 1.520762, 0.188441)",
        "(0.265991, 1.513931, 0.189465)",
        "(0.265752, 1.507205, 0.189643)",
        "(0.265826, 1.503910, 0.189358)",
        "(0.265968, 1.497238, 0.188574)",
        "(0.266091, 1.490417, 0.187104)",
        "(0.266236, 1.483663, 0.185134)",
        "(0.266674, 1.477166, 0.183002)",
        "(0.267250, 1.470904, 0.180632)",
        "(0.267433, 1.467779, 0.179116)",
        "(0.267296, 1.461553, 0.175528)",
        "(0.266744, 1.455595, 0.171535)",
        "(0.266399, 1.450159, 0.167562)",
        "(0.266198, 1.445119, 0.163580)",
        "(0.266059, 1.442762, 0.161478)",
        "(0.265678, 1.438203, 0.157001)",
        "(0.265343, 1.434166, 0.152088)",
        "(0.265169, 1.430712, 0.146832)",
        "(0.264923, 1.427829, 0.141277)",
        "(0.264603, 1.426608, 0.138407)",
        "(0.263968, 1.424724, 0.132569)",
        "(0.263570, 1.423694, 0.126472)",
        "(0.263283, 1.423492, 0.120071)",
        "(0.263151, 1.424273, 0.113552)",
        "(0.263158, 1.425071, 0.110289)",
        "(0.263460, 1.427325, 0.103955)",
        "(0.263993, 1.430691, 0.098035)",
        "(0.264470, 1.434703, 0.092323)",
        "(0.264958, 1.439325, 0.086926)",
        "(0.265261, 1.441937, 0.084406)",
        "(0.265852, 1.447527, 0.079604)",
        "(0.266375, 1.453563, 0.075207)",
        "(0.266764, 1.459918, 0.071384)",
        "(0.267023, 1.466518, 0.068027)",
        "(0.267036, 1.469965, 0.066574)",
        "(0.267512, 1.476945, 0.063814)",
        "(0.268290, 1.484032, 0.061430)",
        "(0.268788, 1.491205, 0.059317)",
        "(0.268803, 1.498263, 0.057450)",
        "(0.268824, 1.501734, 0.056627)",
        "(0.269258, 1.508565, 0.055111)",
        "(0.270022, 1.515288, 0.053842)",
        "(0.270439, 1.522141, 0.052930)",
        "(0.270328, 1.529134, 0.052415)",
        "(0.270143, 1.532662, 0.052318)",
        "(0.270281, 1.539752, 0.052556)",
        "(0.270684, 1.546841, 0.053359)",
        "(0.270610, 1.553654, 0.054366)",
        "(0.270074, 1.560330, 0.055867)",
        "(0.269810, 1.563686, 0.056942)",
        "(0.269672, 1.570401, 0.059711)",
        "(0.269955, 1.576913, 0.063217)",
        "(0.270061, 1.582981, 0.067391)",
        "(0.269813, 1.588504, 0.072163)",
        "(0.269701, 1.591011, 0.074899)",
        "(0.269457, 1.595659, 0.080900)",
        "(0.269101, 1.599538, 0.087614)",
        "(0.268413, 1.602437, 0.094992)",
        "(0.267606, 1.604340, 0.103036)",
        "(0.267223, 1.604850, 0.107333)",
        "(0.266734, 1.605315, 0.116353)",
        "(0.266224, 1.605109, 0.125679)",
        "(0.265330, 1.604039, 0.135264)",
        "(0.264376, 1.602026, 0.145094)",
        "(0.264094, 1.600654, 0.150109)",
        "(0.263907, 1.597293, 0.160163)",
        "(0.263762, 1.592923, 0.170127)",
        "(0.263644, 1.587657, 0.179734)",
        "(0.263839, 1.581791, 0.188785)",
        "(0.264099, 1.578538, 0.192960)",
        "(0.264880, 1.571583, 0.200692)",
        "(0.265948, 1.564168, 0.207238)",
        "(0.267114, 1.556249, 0.212811)",
        "(0.268197, 1.547503, 0.216942)",
        "(0.268648, 1.542999, 0.218770)",
        "(0.269613, 1.533713, 0.221718)",
        "(0.270566, 1.524284, 0.224039)",
        "(0.271611, 1.514723, 0.225544)",
        "(0.272437, 1.505043, 0.226375)",
        "(0.272709, 1.500192, 0.226461)",
        "(0.272847, 1.490503, 0.226550)",
        "(0.272911, 1.480872, 0.226921)",
        "(0.273803, 1.471478, 0.227075)",
        "(0.274682, 1.462027, 0.226094)",
        "(0.274663, 1.457148, 0.225064)",
        "(0.274359, 1.447251, 0.222513)",
        "(0.274406, 1.437909, 0.219379)",
        "(0.274747, 1.429159, 0.214885)",
        "(0.274576, 1.420690, 0.208771)",
        "(0.274322, 1.416586, 0.205432)",
        "(0.273612, 1.409298, 0.197937)",
        "(0.272729, 1.403092, 0.190143)",
        "(0.271824, 1.398522, 0.182199)",
        "(0.271096, 1.395506, 0.173827)",
        "(0.270744, 1.394579, 0.169117)",
        "(0.269947, 1.393918, 0.158764)",
        "(0.269414, 1.394928, 0.148119)",
        "(0.269330, 1.397716, 0.137728)",
        "(0.269156, 1.402246, 0.127939)",
        "(0.269219, 1.405246, 0.123309)",
        "(0.269420, 1.412044, 0.114285)",
        "(0.269515, 1.419755, 0.105693)",
        "(0.269522, 1.428902, 0.098234)",
        "(0.269407, 1.439358, 0.092184)",
        "(0.269336, 1.445002, 0.089612)",
        "(0.269148, 1.456552, 0.084883)",
        "(0.268637, 1.468350, 0.080875)",
        "(0.268659, 1.480622, 0.078058)",
        "(0.269009, 1.493238, 0.076235)",
        "(0.268955, 1.499400, 0.075320)",
        "(0.268315, 1.511241, 0.073544)",
        "(0.268150, 1.522607, 0.072175)",
        "(0.269404, 1.533801, 0.071773)",
        "(0.269860, 1.544136, 0.071764)",
        "(0.269582, 1.548872, 0.071788)",
        "(0.268734, 1.557870, 0.072234)",
        "(0.268396, 1.566291, 0.073451)",
        "(0.268955, 1.574094, 0.075449)",
        "(0.269543, 1.581195, 0.077891)",
        "(0.269660, 1.584444, 0.079138)",
        "(0.269542, 1.590297, 0.082069)",
        "(0.269525, 1.595499, 0.085718)",
        "(0.269696, 1.599968, 0.089727)",
        "(0.270180, 1.603621, 0.094086)",
        "(0.270252, 1.605239, 0.096416)",
        "(0.270155, 1.607963, 0.101716)",
        "(0.270291, 1.610163, 0.107805)",
        "(0.270345, 1.611725, 0.114218)",
        "(0.270290, 1.612652, 0.121050)",
        "(0.270274, 1.612872, 0.124826)",
        "(0.270062, 1.613162, 0.132718)",
        "(0.269643, 1.612862, 0.140910)",
        "(0.269494, 1.611828, 0.149051)",
        "(0.269387, 1.609971, 0.156939)",
        "(0.269418, 1.608676, 0.160857)",
        "(0.269551, 1.605738, 0.168956)",
        "(0.269570, 1.602334, 0.177172)",
        "(0.269348, 1.597992, 0.185034)",
        "(0.269372, 1.592656, 0.191963)",
        "(0.269575, 1.589718, 0.195190)",
        "(0.270436, 1.582995, 0.201114)",
        "(0.271262, 1.575790, 0.206777)",
        "(0.271065, 1.568127, 0.211870)",
        "(0.270652, 1.560091, 0.216717)",
        "(0.270660, 1.555870, 0.219070)",
        "(0.271492, 1.547461, 0.223567)",
        "(0.272465, 1.538884, 0.227553)",
        "(0.272606, 1.529672, 0.230708)",
        "(0.272655, 1.520251, 0.233340)",
        "(0.272841, 1.515392, 0.234458)",
        "(0.273506, 1.505442, 0.236464)",
        "(0.274363, 1.495291, 0.237809)",
        "(0.274710, 1.484677, 0.238165)",
        "(0.274774, 1.473649, 0.237179)",
        "(0.274699, 1.468090, 0.236349)",
        "(0.274225, 1.456993, 0.233878)",
        "(0.273769, 1.446109, 0.230718)",
        "(0.272906, 1.435757, 0.226612)",
        "(0.271318, 1.425938, 0.220958)",
        "(0.270550, 1.421260, 0.217421)",
        "(0.269172, 1.412435, 0.209643)",
        "(0.268345, 1.405198, 0.200843)",
        "(0.267486, 1.399585, 0.191402)",
        "(0.265845, 1.395339, 0.181202)",
        "(0.264962, 1.393970, 0.175695)",
        "(0.263964, 1.392100, 0.164624)",
        "(0.263569, 1.392153, 0.153157)",
        "(0.262854, 1.393896, 0.141390)",
        "(0.262007, 1.397282, 0.129613)",
        "(0.261670, 1.399695, 0.123821)",
        "(0.261938, 1.405828, 0.112861)",
        "(0.262956, 1.413541, 0.102776)",
        "(0.264318, 1.422644, 0.093439)",
        "(0.265327, 1.432613, 0.085132)",
        "(0.265581, 1.437960, 0.081584)",
        "(0.266464, 1.449248, 0.075613)",
        "(0.268015, 1.461253, 0.071139)",
        "(0.269356, 1.473171, 0.067267)",
        "(0.270434, 1.485082, 0.064292)",
        "(0.270954, 1.491022, 0.063242)",
        "(0.272334, 1.502856, 0.061870)",
        "(0.273895, 1.514505, 0.061514)",
        "(0.274971, 1.525596, 0.061469)",
        "(0.275402, 1.536090, 0.061794)",
        "(0.275704, 1.541145, 0.062250)",
        "(0.276556, 1.551187, 0.063913)",
        "(0.277424, 1.560921, 0.066522)",
        "(0.277707, 1.569996, 0.069885)",
        "(0.277860, 1.578395, 0.073890)",
        "(0.277997, 1.582373, 0.076359)",
        "(0.278260, 1.590067, 0.081973)",
        "(0.278212, 1.597099, 0.088570)",
        "(0.277766, 1.603333, 0.096171)",
        "(0.276936, 1.608445, 0.104670)",
        "(0.276558, 1.610762, 0.109153)",
        "(0.275706, 1.614609, 0.118909)",
        "(0.274763, 1.617525, 0.129578)",
        "(0.274208, 1.619440, 0.140920)",
        "(0.274010, 1.620217, 0.152641)",
        "(0.273980, 1.620035, 0.158645)",
        "(0.274140, 1.619176, 0.170684)",
        "(0.274556, 1.617244, 0.183013)",
        "(0.275193, 1.613944, 0.195043)",
        "(0.275699, 1.609070, 0.206098)",
        "(0.275809, 1.606002, 0.211135)",
        "(0.275650, 1.598980, 0.220594)",
        "(0.275684, 1.590980, 0.229303)",
        "(0.275918, 1.582151, 0.236838)",
        "(0.275516, 1.572665, 0.243142)",
        "(0.275305, 1.567779, 0.246046)",
        "(0.275225, 1.557571, 0.251180)",
        "(0.275774, 1.547469, 0.255720)",
        "(0.276615, 1.537303, 0.259100)",
        "(0.277126, 1.526545, 0.261564)",
        "(0.277422, 1.520987, 0.262518)",
        "(0.278115, 1.509767, 0.263717)",
        "(0.279063, 1.498562, 0.263935)",
        "(0.279668, 1.487064, 0.263352)",
        "(0.279792, 1.481297, 0.262648)",
        "(0.279918, 1.470038, 0.260426)",
        "(0.279673, 1.459179, 0.256995)",
        "(0.279063, 1.448907, 0.252223)",
        "(0.277944, 1.439499, 0.245983)",
        "(0.276386, 1.430949, 0.238464)",
        "(0.275522, 1.426912, 0.234332)",
        "(0.274092, 1.419933, 0.225187)",
        "(0.272652, 1.414194, 0.214749)",
        "(0.270731, 1.409329, 0.203338)",
        "(0.269233, 1.405691, 0.191409)",
        "(0.268776, 1.404535, 0.185241)",
        "(0.268016, 1.403033, 0.172623)",
        "(0.266784, 1.402472, 0.159534)",
        "(0.265807, 1.403037, 0.146322)",
        "(0.265708, 1.405264, 0.133395)",
        "(0.265940, 1.406955, 0.127173)",
        "(0.266413, 1.411060, 0.115285)",
        "(0.266856, 1.416118, 0.104268)",
        "(0.267076, 1.421895, 0.094235)",
        "(0.267586, 1.428317, 0.085371)",
        "(0.268143, 1.431865, 0.081602)",
        "(0.269160, 1.439235, 0.074920)",
        "(0.269855, 1.447133, 0.069694)",
        "(0.270183, 1.455205, 0.065272)",
        "(0.270862, 1.463588, 0.061772)",
        "(0.271210, 1.467903, 0.060453)",
        "(0.271862, 1.476542, 0.058271)",
        "(0.271859, 1.485120, 0.056608)",
        "(0.271607, 1.493622, 0.055026)",
        "(0.272103, 1.502297, 0.053805)",
        "(0.272431, 1.506681, 0.053371)",
        "(0.272808, 1.515448, 0.052654)",
        "(0.272459, 1.524184, 0.052322)",
        "(0.271636, 1.533144, 0.052816)",
        "(0.271283, 1.542767, 0.054867)",
        "(0.271271, 1.547883, 0.056672)",
        "(0.270785, 1.558125, 0.061310)",
        "(0.269672, 1.567981, 0.067040)",
        "(0.268471, 1.577564, 0.073984)",
        "(0.267538, 1.587005, 0.082332)",
        "(0.267211, 1.591551, 0.087255)",
        "(0.266929, 1.600085, 0.097841)",
        "(0.267260, 1.607413, 0.109029)",
        "(0.267870, 1.613149, 0.120572)",
        "(0.268566, 1.617553, 0.132796)",
        "(0.269036, 1.619330, 0.139268)",
        "(0.270083, 1.621951, 0.153075)",
        "(0.271190, 1.623347, 0.167360)",
        "(0.272469, 1.623201, 0.181843)",
        "(0.274199, 1.621124, 0.196244)",
        "(0.275043, 1.619576, 0.203469)",
        "(0.276608, 1.615665, 0.218095)",
        "(0.277969, 1.610363, 0.232696)",
        "(0.279020, 1.603393, 0.246449)",
        "(0.279823, 1.594572, 0.258676)",
        "(0.280164, 1.589572, 0.264295)",
        "(0.281149, 1.578358, 0.274377)",
        "(0.281840, 1.566141, 0.283342)",
        "(0.282184, 1.552896, 0.291179)",
        "(0.282579, 1.538939, 0.297777)",
        "(0.282979, 1.531828, 0.300725)",
        "(0.284125, 1.517284, 0.305657)",
        "(0.285009, 1.502488, 0.309086)",
        "(0.285022, 1.487215, 0.311007)",
        "(0.284940, 1.471857, 0.311409)",
        "(0.285067, 1.464476, 0.311219)",
        "(0.285066, 1.450513, 0.309669)",
        "(0.284740, 1.437367, 0.306271)",
        "(0.283975, 1.425196, 0.301264)",
        "(0.282785, 1.414628, 0.294509)",
        "(0.282153, 1.410049, 0.290437)",
        "(0.280940, 1.401817, 0.281574)",
        "(0.279679, 1.395162, 0.271365)",
        "(0.278357, 1.389715, 0.260120)",
        "(0.277568, 1.387717, 0.253863)",
        "(0.275709, 1.384672, 0.240729)",
        "(0.274052, 1.383168, 0.226848)",
        "(0.272773, 1.383391, 0.212278)",
        "(0.271545, 1.384945, 0.197496)",
        "(0.270395, 1.387463, 0.182708)",
        "(0.269868, 1.389190, 0.175358)",
        "(0.268907, 1.393052, 0.160815)",
        "(0.268053, 1.397732, 0.146703)",
        "(0.267405, 1.403217, 0.133474)",
        "(0.266981, 1.409737, 0.121318)",
        "(0.266884, 1.413249, 0.115574)",
        "(0.266969, 1.420625, 0.104771)",
        "(0.267141, 1.428465, 0.095241)",
        "(0.267782, 1.436857, 0.087201)",
        "(0.268838, 1.445828, 0.080680)",
        "(0.269348, 1.450411, 0.077830)",
        "(0.270200, 1.459568, 0.072840)",
        "(0.270845, 1.468438, 0.068443)",
        "(0.272079, 1.477421, 0.064844)",
        "(0.273288, 1.486694, 0.061951)",
        "(0.273713, 1.491352, 0.060641)",
        "(0.274086, 1.500681, 0.058308)",
        "(0.274189, 1.509927, 0.056104)",
        "(0.275517, 1.519574, 0.054697)",
        "(0.276695, 1.529637, 0.054331)",
        "(0.277114, 1.534760, 0.054455)",
        "(0.277503, 1.545112, 0.055174)",
        "(0.277870, 1.555605, 0.056637)",
        "(0.278759, 1.566426, 0.059543)",
        "(0.279559, 1.577333, 0.063842)",
        "(0.279495, 1.582617, 0.066355)",
        "(0.278699, 1.592741, 0.071953)",
        "(0.277493, 1.602197, 0.078649)",
        "(0.276786, 1.610914, 0.086265)",
        "(0.275946, 1.618268, 0.094606)",
        "(0.275334, 1.621517, 0.098780)",
        "(0.273885, 1.626809, 0.107533)",
        "(0.273022, 1.630805, 0.117099)",
        "(0.272953, 1.633813, 0.127693)",
        "(0.273048, 1.635691, 0.138850)",
        "(0.273043, 1.636047, 0.144555)",
        "(0.273201, 1.635666, 0.155993)",
        "(0.273820, 1.634109, 0.167509)",
        "(0.274856, 1.631110, 0.178992)",
        "(0.275629, 1.626475, 0.190043)",
        "(0.275865, 1.623609, 0.195329)",
        "(0.276356, 1.616926, 0.205523)",
        "(0.277614, 1.608976, 0.214965)",
        "(0.279391, 1.600037, 0.223495)",
        "(0.280931, 1.590092, 0.231143)",
        "(0.281449, 1.584494, 0.234427)",
        "(0.282330, 1.573465, 0.241031)",
        "(0.283503, 1.562165, 0.246769)",
        "(0.284871, 1.550443, 0.251454)",
        "(0.286131, 1.538250, 0.254941)",
        "(0.286674, 1.532222, 0.256185)",
        "(0.287498, 1.520348, 0.257981)",
        "(0.288100, 1.508536, 0.258712)",
        "(0.289006, 1.496878, 0.258672)",
        "(0.289851, 1.485613, 0.257243)",
        "(0.289862, 1.479923, 0.256039)",
        "(0.288785, 1.468312, 0.252362)",
        "(0.287489, 1.457015, 0.248242)",
        "(0.286906, 1.446896, 0.243303)",
        "(0.286068, 1.437261, 0.236948)",
        "(0.285054, 1.432358, 0.233255)",
        "(0.282726, 1.422812, 0.225794)",
        "(0.281349, 1.414825, 0.218536)",
        "(0.280846, 1.408639, 0.210464)",
        "(0.279272, 1.402799, 0.200832)",
        "(0.278198, 1.399941, 0.195695)",
        "(0.276230, 1.395391, 0.185010)",
        "(0.274787, 1.392472, 0.174207)",
        "(0.273377, 1.391753, 0.162293)",
        "(0.272391, 1.391977, 0.156043)",
        "(0.270705, 1.392877, 0.143922)",
        "(0.269683, 1.395798, 0.132159)",
        "(0.269136, 1.400512, 0.121101)",
        "(0.268907, 1.406320, 0.110484)",
        "(0.268461, 1.412642, 0.100308)",
        "(0.268180, 1.416113, 0.095653)",
        "(0.268000, 1.423651, 0.087155)",
        "(0.268470, 1.432083, 0.079753)",
        "(0.269319, 1.441077, 0.073191)",
        "(0.269732, 1.450181, 0.067391)",
        "(0.269813, 1.454775, 0.064790)",
        "(0.270051, 1.464364, 0.060662)",
        "(0.270694, 1.474396, 0.057456)",
        "(0.271459, 1.484481, 0.054591)",
        "(0.272228, 1.494563, 0.051963)",
        "(0.272403, 1.499605, 0.050764)",
        "(0.272119, 1.509697, 0.048778)",
        "(0.271857, 1.519834, 0.047374)",
        "(0.272242, 1.530143, 0.046826)",
        "(0.273357, 1.540307, 0.047132)",
        "(0.273864, 1.545175, 0.047658)",
        "(0.274429, 1.554622, 0.049294)",
        "(0.274799, 1.563700, 0.052108)",
        "(0.274985, 1.572281, 0.055987)",
        "(0.275134, 1.580124, 0.060660)",
        "(0.274924, 1.583684, 0.063229)",
        "(0.274336, 1.590466, 0.068754)",
        "(0.274255, 1.596958, 0.075148)",
        "(0.274745, 1.602972, 0.082393)",
        "(0.274979, 1.608488, 0.090125)",
        "(0.274930, 1.610909, 0.094079)",
        "(0.274631, 1.615158, 0.102221)",
        "(0.275151, 1.618633, 0.110768)",
        "(0.276331, 1.621298, 0.119506)",
        "(0.277442, 1.622483, 0.128333)",
        "(0.277935, 1.622522, 0.132815)",
        "(0.278626, 1.621786, 0.142016)",
        "(0.279077, 1.619880, 0.151548)",
        "(0.279786, 1.616498, 0.161250)",
        "(0.280812, 1.611577, 0.170714)",
        "(0.281235, 1.608397, 0.175248)",
        "(0.281608, 1.601094, 0.183792)",
        "(0.281814, 1.592536, 0.191702)",
        "(0.282147, 1.582806, 0.199177)",
        "(0.282634, 1.572206, 0.206117)",
        "(0.282942, 1.566682, 0.209329)",
        "(0.283478, 1.555161, 0.214894)",
        "(0.283496, 1.543332, 0.219555)",
        "(0.283403, 1.531482, 0.223332)",
        "(0.283683, 1.519687, 0.226198)",
        "(0.283818, 1.513926, 0.227375)",
        "(0.283882, 1.502504, 0.229196)",
        "(0.283583, 1.491312, 0.229958)",
        "(0.283566, 1.480258, 0.230033)",
        "(0.284294, 1.469478, 0.229509)",
        "(0.284725, 1.464066, 0.228658)",
        "(0.284761, 1.452838, 0.226208)",
        "(0.283971, 1.441559, 0.222939)",
        "(0.283357, 1.430997, 0.219435)",
        "(0.282967, 1.421075, 0.215272)",
        "(0.282706, 1.416326, 0.212622)",
        "(0.281945, 1.407028, 0.206196)",
        "(0.281293, 1.398365, 0.198416)",
        "(0.280337, 1.390908, 0.189573)",
        "(0.279003, 1.385014, 0.180238)",
        "(0.278274, 1.382437, 0.175473)",
        "(0.276962, 1.378422, 0.165331)",
        "(0.276214, 1.375977, 0.154758)",
        "(0.275810, 1.375171, 0.144034)",
        "(0.274988, 1.375858, 0.133324)",
        "(0.274470, 1.376493, 0.128056)",
        "(0.273807, 1.378848, 0.117674)",
        "(0.273972, 1.382456, 0.107499)",
        "(0.274396, 1.386947, 0.097607)",
        "(0.274868, 1.391985, 0.088208)",
        "(0.275067, 1.394809, 0.083874)",
        "(0.275313, 1.400939, 0.075956)",
        "(0.275764, 1.407630, 0.068930)",
        "(0.276272, 1.414853, 0.063041)",
        "(0.276395, 1.418590, 0.060445)",
        "(0.276632, 1.426291, 0.055838)",
        "(0.276769, 1.434542, 0.052404)",
        "(0.276474, 1.443084, 0.049655)",
        "(0.275837, 1.451617, 0.047236)",
        "(0.275278, 1.460452, 0.045779)",
        "(0.275068, 1.465099, 0.045314)",
        "(0.274684, 1.474641, 0.044547)",
        "(0.273872, 1.484342, 0.043829)",
        "(0.272646, 1.493974, 0.043138)",
        "(0.271761, 1.503742, 0.043045)",
        "(0.271684, 1.508735, 0.043489)",
        "(0.271321, 1.518553, 0.044803)",
        "(0.270473, 1.527970, 0.046763)",
        "(0.269012, 1.536826, 0.049442)",
        "(0.267838, 1.545128, 0.053013)",
        "(0.267745, 1.549155, 0.055355)",
        "(0.267671, 1.556958, 0.060535)",
        "(0.267654, 1.563785, 0.066246)",
        "(0.267392, 1.569537, 0.072307)",
        "(0.267056, 1.574532, 0.079140)",
        "(0.267044, 1.576712, 0.082990)",
        "(0.267287, 1.580444, 0.091324)",
        "(0.267777, 1.583415, 0.099910)",
        "(0.268517, 1.585147, 0.108572)",
        "(0.268947, 1.585551, 0.117027)",
        "(0.269177, 1.585522, 0.121225)",
        "(0.269743, 1.584805, 0.129743)",
        "(0.270299, 1.583412, 0.138327)",
        "(0.270504, 1.581150, 0.146349)",
        "(0.270345, 1.578340, 0.153259)",
        "(0.270294, 1.576744, 0.156193)",
        "(0.270097, 1.573457, 0.161838)",
        "(0.270045, 1.569785, 0.167148)",
        "(0.270077, 1.565599, 0.171877)",
        "(0.270083, 1.560646, 0.175646)",
        "(0.270270, 1.557926, 0.177232)",
        "(0.270695, 1.552190, 0.179999)",
        "(0.270741, 1.545958, 0.182120)",
        "(0.271086, 1.539199, 0.184010)",
        "(0.272070, 1.531761, 0.185518)",
        "(0.272591, 1.527764, 0.186055)",
        "(0.273664, 1.518820, 0.186308)",
        "(0.274698, 1.508705, 0.185959)",
        "(0.276023, 1.498142, 0.185564)",
        "(0.277188, 1.487454, 0.184945)",
        "(0.277584, 1.481863, 0.184416)",
        "(0.278216, 1.470463, 0.182774)",
        "(0.278678, 1.459160, 0.180406)",
        "(0.279263, 1.448353, 0.177655)",
        "(0.279656, 1.438240, 0.174593)",
        "(0.279655, 1.433489, 0.172849)",
        "(0.279403, 1.424429, 0.168947)",
        "(0.279044, 1.416305, 0.164096)",
        "(0.278897, 1.409460, 0.158696)",
        "(0.278852, 1.404090, 0.152997)",
        "(0.278694, 1.401659, 0.150073)",
        "(0.277947, 1.397658, 0.143844)",
        "(0.276806, 1.394799, 0.137258)",
        "(0.275691, 1.393281, 0.130243)",
        "(0.274691, 1.393725, 0.123121)",
        "(0.274193, 1.394476, 0.119512)",
        "(0.273197, 1.397380, 0.112027)",
        "(0.272405, 1.402161, 0.104580)",
        "(0.272122, 1.408609, 0.097692)",
        "(0.271880, 1.416415, 0.091219)",
        "(0.271777, 1.420781, 0.088134)",
        "(0.272105, 1.430188, 0.082284)",
        "(0.272888, 1.440371, 0.077079)",
        "(0.273676, 1.451137, 0.072452)",
        "(0.273959, 1.461863, 0.068320)",
        "(0.273894, 1.467074, 0.066308)",
        "(0.274271, 1.477409, 0.062986)",
        "(0.274886, 1.487746, 0.060739)",
        "(0.275053, 1.497740, 0.059047)",
        "(0.274296, 1.507024, 0.057665)",
        "(0.273913, 1.511561, 0.056973)",
        "(0.274497, 1.520367, 0.056801)",
        "(0.275749, 1.529102, 0.057702)",
        "(0.275886, 1.537041, 0.058923)",
        "(0.275517, 1.544181, 0.060809)",
        "(0.275441, 1.547552, 0.062243)",
        "(0.275682, 1.553966, 0.065674)",
        "(0.276258, 1.559636, 0.069806)",
        "(0.276508, 1.564393, 0.074326)",
        "(0.276683, 1.568409, 0.079463)",
        "(0.276860, 1.570210, 0.082291)",
        "(0.277301, 1.573179, 0.088537)",
        "(0.277704, 1.575231, 0.095294)",
        "(0.277998, 1.576051, 0.102395)",
        "(0.278070, 1.576157, 0.105977)",
        "(0.278357, 1.575425, 0.113317)",
        "(0.278889, 1.573292, 0.120858)",
        "(0.279206, 1.569951, 0.128408)",
        "(0.279181, 1.565290, 0.135927)",
        "(0.279130, 1.559401, 0.143338)",
        "(0.279213, 1.556056, 0.146913)",
        "(0.279525, 1.548055, 0.153491)",
        "(0.279691, 1.539192, 0.159666)",
        "(0.279206, 1.529643, 0.165439)",
        "(0.277961, 1.519618, 0.170885)",
        "(0.277404, 1.514562, 0.173515)",
        "(0.276674, 1.504500, 0.178352)",
        "(0.276726, 1.494584, 0.182392)",
        "(0.276769, 1.484806, 0.185756)",
        "(0.276502, 1.475288, 0.188081)",
        "(0.276361, 1.470631, 0.188902)",
        "(0.276403, 1.461442, 0.190269)",
        "(0.276878, 1.452554, 0.190803)",
        "(0.277510, 1.443681, 0.190502)",
        "(0.277896, 1.434767, 0.189119)",
        "(0.278011, 1.430318, 0.188164)",
        "(0.278178, 1.421608, 0.186023)",
        "(0.278395, 1.413224, 0.182878)",
        "(0.277971, 1.404912, 0.178094)",
        "(0.277159, 1.397055, 0.171590)",
        "(0.276754, 1.393521, 0.167942)",
        "(0.275925, 1.387253, 0.160205)",
        "(0.275146, 1.382723, 0.151356)",
        "(0.274044, 1.379208, 0.142029)",
        "(0.273001, 1.377170, 0.132095)",
        "(0.272622, 1.376858, 0.127088)",
        "(0.272038, 1.377420, 0.117297)",
        "(0.271401, 1.379702, 0.108057)",
        "(0.270757, 1.383494, 0.099467)",
        "(0.270306, 1.388650, 0.091542)",
        "(0.270173, 1.391514, 0.087797)",
        "(0.270045, 1.398290, 0.081222)",
        "(0.269806, 1.405997, 0.075605)",
        "(0.269100, 1.414185, 0.070621)",
        "(0.268138, 1.422754, 0.066286)",
        "(0.268021, 1.427196, 0.064430)",
        "(0.267967, 1.436577, 0.061677)",
        "(0.267386, 1.446087, 0.059381)",
        "(0.266176, 1.455546, 0.057286)",
        "(0.265664, 1.465187, 0.055550)",
        "(0.265726, 1.470111, 0.054963)",
        "(0.265830, 1.479876, 0.053901)",
        "(0.265584, 1.489401, 0.053060)",
        "(0.264981, 1.498664, 0.052261)",
        "(0.263317, 1.507406, 0.051246)",
        "(0.262965, 1.511635, 0.050936)",
        "(0.262894, 1.520100, 0.051326)",
        "(0.262480, 1.528043, 0.051942)",
        "(0.261505, 1.535354, 0.052458)",
        "(0.260922, 1.542405, 0.053663)",
        "(0.260759, 1.545873, 0.054478)",
        "(0.260576, 1.552410, 0.056755)",
        "(0.260749, 1.558272, 0.059699)",
        "(0.260946, 1.563550, 0.063123)",
        "(0.260956, 1.568592, 0.067050)",
        "(0.260947, 1.571003, 0.069323)",
        "(0.261091, 1.575616, 0.074283)",
        "(0.261354, 1.579772, 0.080012)",
        "(0.261808, 1.583355, 0.086509)",
        "(0.262079, 1.584777, 0.090002)",
        "(0.262690, 1.587286, 0.096995)",
        "(0.263195, 1.588819, 0.104314)",
        "(0.263653, 1.589157, 0.111782)",
        "(0.264044, 1.588159, 0.119243)",
        "(0.264285, 1.585935, 0.126606)",
        "(0.264249, 1.584435, 0.130272)",
        "(0.264161, 1.580405, 0.137570)",
        "(0.264333, 1.575445, 0.145061)",
        "(0.264496, 1.569402, 0.152340)",
        "(0.264710, 1.562029, 0.159008)",
        "(0.264776, 1.558071, 0.162119)",
        "(0.264671, 1.549217, 0.167678)",
        "(0.264397, 1.539780, 0.172692)",
        "(0.264215, 1.529857, 0.177331)",
        "(0.263894, 1.519741, 0.181156)",
        "(0.263619, 1.514529, 0.182554)",
        "(0.262956, 1.503815, 0.184609)",
        "(0.262111, 1.492816, 0.185666)",
        "(0.261306, 1.482099, 0.186340)",
        "(0.260439, 1.471750, 0.186447)",
        "(0.259980, 1.466666, 0.186096)",
        "(0.259065, 1.456542, 0.184601)",
        "(0.258087, 1.446669, 0.181950)",
        "(0.257260, 1.437325, 0.178177)",
        "(0.256556, 1.428526, 0.174003)",
        "(0.256199, 1.424438, 0.171584)",
        "(0.255430, 1.416633, 0.166191)",
        "(0.254572, 1.409492, 0.159551)",
        "(0.253715, 1.402857, 0.152249)",
        "(0.252972, 1.397344, 0.144207)",
        "(0.252540, 1.395035, 0.139986)",
        "(0.251352, 1.391198, 0.131296)",
        "(0.249822, 1.388438, 0.122286)",
        "(0.248669, 1.386857, 0.113217)",
        "(0.248048, 1.386969, 0.104534)",
        "(0.247626, 1.387293, 0.100336)",
        "(0.246663, 1.388762, 0.092340)",
        "(0.245801, 1.391211, 0.084737)",
        "(0.245575, 1.394823, 0.077747)",
        "(0.245915, 1.399686, 0.071733)",
        "(0.246081, 1.402363, 0.068952)",
        "(0.246442, 1.408492, 0.064128)",
        "(0.246981, 1.415538, 0.060168)",
        "(0.247575, 1.423280, 0.056855)",
        "(0.248221, 1.431717, 0.054246)",
        "(0.248619, 1.436253, 0.053263)",
        "(0.249340, 1.445832, 0.051714)",
        "(0.249962, 1.455862, 0.050439)",
        "(0.250505, 1.466164, 0.049182)",
        "(0.251132, 1.476709, 0.048067)",
        "(0.251481, 1.482025, 0.047607)",
        "(0.252239, 1.492782, 0.047014)",
        "(0.253266, 1.503697, 0.047191)",
        "(0.254055, 1.514492, 0.047927)",
        "(0.254017, 1.524777, 0.048851)",
        "(0.254266, 1.529815, 0.049486)",
        "(0.255587, 1.539698, 0.051765)",
        "(0.257198, 1.548862, 0.054739)",
        "(0.258695, 1.557063, 0.058127)",
        "(0.259602, 1.564482, 0.061689)",
        "(0.259833, 1.567891, 0.063588)",
        "(0.260488, 1.574026, 0.068047)",
        "(0.261350, 1.579413, 0.073565)",
        "(0.261856, 1.584008, 0.079463)",
        "(0.261887, 1.587547, 0.085617)",
        "(0.261778, 1.588836, 0.088805)",
        "(0.261953, 1.590616, 0.095420)",
        "(0.262576, 1.591328, 0.102626)",
        "(0.262984, 1.591042, 0.110350)",
        "(0.262871, 1.589323, 0.118653)",
        "(0.262737, 1.588180, 0.122894)",
        "(0.262647, 1.584936, 0.131693)",
        "(0.262767, 1.580373, 0.140334)",
        "(0.262527, 1.574376, 0.148490)",
        "(0.262212, 1.567659, 0.156714)",
        "(0.262131, 1.564131, 0.160878)",
        "(0.261941, 1.556657, 0.169199)",
        "(0.261790, 1.548390, 0.176846)",
        "(0.261933, 1.539114, 0.183301)",
        "(0.262181, 1.529625, 0.189509)",
        "(0.262441, 1.524760, 0.192579)",
        "(0.263075, 1.515009, 0.198840)",
        "(0.263337, 1.505021, 0.205090)",
        "(0.263638, 1.494520, 0.210799)",
        "(0.264466, 1.483226, 0.215822)",
        "(0.264953, 1.477394, 0.217982)",
        "(0.265541, 1.465153, 0.221723)",
        "(0.265851, 1.452614, 0.225025)",
        "(0.266592, 1.439613, 0.227903)",
        "(0.267286, 1.425708, 0.229453)",
        "(0.267597, 1.418531, 0.229441)",
        "(0.267721, 1.403439, 0.226827)",
        "(0.266855, 1.388146, 0.221445)",
        "(0.265612, 1.373857, 0.214407)",
        "(0.265125, 1.361700, 0.205781)",
        "(0.264841, 1.356246, 0.201245)",
        "(0.263979, 1.346999, 0.191073)",
        "(0.263178, 1.340219, 0.180119)",
        "(0.263076, 1.336774, 0.168733)",
        "(0.263052, 1.335546, 0.157131)",
        "(0.262987, 1.335833, 0.151194)",
        "(0.262785, 1.337754, 0.139371)",
        "(0.262384, 1.341623, 0.127933)",
        "(0.262131, 1.347782, 0.117111)",
        "(0.262341, 1.355894, 0.106910)",
        "(0.262546, 1.360190, 0.101868)",
        "(0.262977, 1.369737, 0.092328)",
        "(0.263450, 1.380252, 0.083650)",
        "(0.263909, 1.391422, 0.075921)",
        "(0.264333, 1.402918, 0.069079)",
        "(0.264554, 1.408640, 0.065828)",
        "(0.265440, 1.420233, 0.060128)",
        "(0.266352, 1.431775, 0.055278)",
        "(0.266579, 1.442879, 0.051006)",
        "(0.265868, 1.453278, 0.047187)",
        "(0.265972, 1.458380, 0.045647)",
        "(0.266590, 1.468577, 0.043325)",
        "(0.267199, 1.478139, 0.041359)",
        "(0.267612, 1.487106, 0.039288)",
        "(0.268080, 1.495863, 0.037687)",
        "(0.268407, 1.500181, 0.037084)",
        "(0.268947, 1.508603, 0.036321)",
        "(0.269405, 1.516675, 0.036068)",
        "(0.269562, 1.524254, 0.036103)",
        "(0.269364, 1.531598, 0.036726)",
        "(0.269172, 1.535278, 0.037254)",
        "(0.268161, 1.542259, 0.038503)",
        "(0.266863, 1.548660, 0.040014)",
        "(0.266012, 1.554623, 0.042441)",
        "(0.264975, 1.560140, 0.045556)",
        "(0.264222, 1.562725, 0.047295)",
        "(0.262720, 1.567474, 0.051395)",
        "(0.261727, 1.571545, 0.056458)",
        "(0.260917, 1.574912, 0.062113)",
        "(0.260150, 1.577557, 0.068648)",
        "(0.259699, 1.578554, 0.072344)",
        "(0.258897, 1.579996, 0.080432)",
        "(0.258307, 1.580396, 0.089034)",
        "(0.258278, 1.579093, 0.097902)",
        "(0.258557, 1.576322, 0.106724)",
        "(0.258600, 1.574409, 0.111083)",
        "(0.258369, 1.569382, 0.119990)",
        "(0.258061, 1.563315, 0.129441)",
        "(0.257994, 1.555980, 0.138915)",
        "(0.258234, 1.547734, 0.148020)",
        "(0.258496, 1.543291, 0.152374)",
        "(0.259021, 1.533732, 0.160756)",
        "(0.259131, 1.523673, 0.168812)",
        "(0.258649, 1.513215, 0.176581)",
        "(0.258092, 1.502376, 0.183966)",
        "(0.257925, 1.496794, 0.187466)",
        "(0.258031, 1.485394, 0.194033)",
        "(0.258636, 1.473663, 0.199832)",
        "(0.258504, 1.461681, 0.204624)",
        "(0.257889, 1.449458, 0.208349)",
        "(0.257693, 1.443447, 0.209835)",
        "(0.257901, 1.431684, 0.211554)",
        "(0.258376, 1.420129, 0.211174)",
        "(0.258739, 1.408967, 0.208385)",
        "(0.258794, 1.398628, 0.204144)",
        "(0.258765, 1.393734, 0.201750)",
        "(0.258531, 1.384711, 0.195882)",
        "(0.258232, 1.377023, 0.188866)",
        "(0.257900, 1.370743, 0.180658)",
        "(0.257714, 1.365810, 0.171304)",
        "(0.257673, 1.363836, 0.166334)",
        "(0.257611, 1.361501, 0.155768)",
        "(0.257429, 1.360613, 0.145232)",
        "(0.257028, 1.361326, 0.134957)",
        "(0.256848, 1.363914, 0.125324)",
        "(0.256965, 1.366027, 0.120842)",
        "(0.257461, 1.370919, 0.112168)",
        "(0.258389, 1.377096, 0.104017)",
        "(0.259175, 1.383968, 0.096495)",
        "(0.260001, 1.391512, 0.090094)",
        "(0.260549, 1.395434, 0.087250)",
        "(0.261747, 1.403538, 0.082358)",
        "(0.262882, 1.411571, 0.078157)",
        "(0.263801, 1.419273, 0.074434)",
        "(0.264158, 1.426920, 0.071406)",
        "(0.264256, 1.430729, 0.070086)",
        "(0.264452, 1.438163, 0.067890)",
        "(0.264323, 1.445265, 0.065872)",
        "(0.263181, 1.451915, 0.063854)",
        "(0.262514, 1.458377, 0.062388)",
        "(0.262587, 1.461659, 0.061879)",
        "(0.262650, 1.468207, 0.060793)",
        "(0.262293, 1.474610, 0.059432)",
        "(0.261680, 1.481011, 0.058127)",
        "(0.262023, 1.487903, 0.057677)",
        "(0.262403, 1.491481, 0.057718)",
        "(0.263101, 1.498688, 0.057710)",
        "(0.263410, 1.505805, 0.057202)",
        "(0.262865, 1.512960, 0.056785)",
        "(0.263245, 1.520228, 0.057010)",
        "(0.263801, 1.523988, 0.057492)",
        "(0.265146, 1.531607, 0.058776)",
        "(0.265976, 1.538842, 0.059845)",
        "(0.266458, 1.545611, 0.061013)",
        "(0.267122, 1.551941, 0.062819)",
        "(0.267579, 1.554925, 0.063970)",
        "(0.268273, 1.560291, 0.066987)",
        "(0.268584, 1.564913, 0.070653)",
        "(0.268490, 1.568658, 0.074842)",
        "(0.268157, 1.571539, 0.079396)",
        "(0.267948, 1.572709, 0.081783)",
        "(0.267368, 1.574252, 0.087003)",
        "(0.266798, 1.574959, 0.092859)",
        "(0.266373, 1.574941, 0.099385)",
        "(0.265757, 1.573886, 0.106300)",
        "(0.265475, 1.573061, 0.109742)",
        "(0.265089, 1.570533, 0.116645)",
        "(0.264739, 1.566904, 0.123376)",
        "(0.264431, 1.562042, 0.129794)",
        "(0.263924, 1.556447, 0.136267)",
        "(0.263614, 1.553405, 0.139503)",
        "(0.263437, 1.546629, 0.145701)",
        "(0.263847, 1.539210, 0.151319)",
        "(0.264007, 1.530822, 0.155684)",
        "(0.263864, 1.521838, 0.159268)",
        "(0.263812, 1.517305, 0.160953)",
        "(0.263961, 1.508086, 0.163991)",
        "(0.264524, 1.498671, 0.166156)",
        "(0.265044, 1.488869, 0.166936)",
        "(0.265135, 1.478748, 0.166681)",
        "(0.265079, 1.473706, 0.166288)",
        "(0.264899, 1.464078, 0.165096)",
        "(0.264803, 1.455064, 0.163715)",
        "(0.264705, 1.446252, 0.162110)",
        "(0.264597, 1.437581, 0.159947)",
        "(0.264620, 1.433336, 0.158554)",
        "(0.264737, 1.424829, 0.154823)",
        "(0.264637, 1.416334, 0.149918)",
        "(0.264224, 1.408043, 0.144050)",
        "(0.263984, 1.400570, 0.137947)",
        "(0.263942, 1.397174, 0.134715)",
        "(0.263700, 1.391404, 0.127622)",
        "(0.263223, 1.386741, 0.120056)",
        "(0.262949, 1.383565, 0.112281)",
        "(0.262890, 1.382003, 0.104229)",
        "(0.262864, 1.381746, 0.100120)",
        "(0.262882, 1.382652, 0.091950)",
        "(0.263097, 1.385554, 0.084381)",
        "(0.263424, 1.389991, 0.077443)",
        "(0.263584, 1.392820, 0.074144)",
        "(0.263853, 1.399155, 0.067736)",
        "(0.264271, 1.406432, 0.062020)",
        "(0.264583, 1.414894, 0.057451)",
        "(0.264401, 1.424181, 0.053837)",
        "(0.263709, 1.433612, 0.050763)",
        "(0.263481, 1.438308, 0.049448)",
        "(0.263885, 1.447881, 0.047480)",
        "(0.264171, 1.457631, 0.046285)",
        "(0.263751, 1.467247, 0.045271)",
        "(0.262428, 1.476556, 0.044529)",
        "(0.261996, 1.481118, 0.044305)",
        "(0.262615, 1.490490, 0.044633)",
        "(0.263459, 1.499731, 0.045728)",
        "(0.263400, 1.508420, 0.046524)",
        "(0.263497, 1.516958, 0.047843)",
        "(0.263498, 1.521158, 0.048592)",
        "(0.263375, 1.529055, 0.050211)",
        "(0.263535, 1.536420, 0.052403)",
        "(0.263532, 1.543209, 0.054999)",
        "(0.263236, 1.549478, 0.057850)",
        "(0.263044, 1.552450, 0.059435)",
        "(0.263144, 1.557961, 0.063014)",
        "(0.263692, 1.563027, 0.067173)",
        "(0.263620, 1.567496, 0.071740)",
        "(0.263135, 1.571504, 0.076646)",
        "(0.262867, 1.573439, 0.079334)",
        "(0.262296, 1.577040, 0.085214)",
        "(0.262004, 1.580269, 0.091313)",
        "(0.261761, 1.582927, 0.097583)",
        "(0.261561, 1.585016, 0.103997)",
        "(0.261465, 1.585899, 0.107271)",
        "(0.261314, 1.587265, 0.114101)",
        "(0.261121, 1.588128, 0.121101)",
        "(0.260982, 1.588241, 0.127920)",
        "(0.260755, 1.587289, 0.134167)",
        "(0.260697, 1.586602, 0.137236)",
        "(0.260671, 1.584665, 0.143599)",
        "(0.260571, 1.582082, 0.150271)",
        "(0.260344, 1.578701, 0.156878)",
        "(0.259962, 1.574363, 0.163092)",
        "(0.259724, 1.571972, 0.166108)",
        "(0.259310, 1.566627, 0.172101)",
        "(0.259334, 1.560773, 0.177989)",
        "(0.259452, 1.554412, 0.183437)",
        "(0.259235, 1.547258, 0.188040)",
        "(0.259137, 1.543525, 0.190162)",
        "(0.259235, 1.535691, 0.193948)",
        "(0.259616, 1.527667, 0.197264)",
        "(0.260055, 1.519160, 0.199771)",
        "(0.260283, 1.510208, 0.201252)",
        "(0.260452, 1.505608, 0.201675)",
        "(0.261030, 1.496177, 0.201813)",
        "(0.261718, 1.486756, 0.201423)",
        "(0.262269, 1.477164, 0.200461)",
        "(0.262521, 1.467300, 0.198406)",
        "(0.262540, 1.462295, 0.196963)",
        "(0.262509, 1.452189, 0.193171)",
        "(0.262814, 1.442625, 0.188876)",
        "(0.263596, 1.433808, 0.184264)",
        "(0.264165, 1.425239, 0.178780)",
        "(0.264444, 1.421021, 0.175436)",
        "(0.265076, 1.413161, 0.167944)",
        "(0.266319, 1.406515, 0.160133)",
        "(0.267806, 1.401513, 0.151726)",
        "(0.268286, 1.399495, 0.147200)",
        "(0.268464, 1.395975, 0.137463)",
        "(0.268409, 1.393714, 0.127147)",
        "(0.268799, 1.393419, 0.117152)",
        "(0.269167, 1.395166, 0.107810)",
        "(0.269129, 1.398912, 0.099359)",
        "(0.269091, 1.401341, 0.095266)",
        "(0.269190, 1.407613, 0.087303)",
        "(0.269806, 1.415616, 0.080076)",
        "(0.270716, 1.425254, 0.074006)",
        "(0.271383, 1.435699, 0.068863)",
        "(0.271677, 1.441117, 0.066546)",
        "(0.272058, 1.452440, 0.062516)",
        "(0.272568, 1.464004, 0.059305)",
        "(0.273680, 1.475919, 0.057397)",
        "(0.274193, 1.487582, 0.055924)",
        "(0.274178, 1.493263, 0.055221)",
        "(0.273351, 1.504240, 0.053978)",
        "(0.272126, 1.514631, 0.052939)",
        "(0.273259, 1.524987, 0.053226)",
        "(0.274368, 1.535115, 0.054317)",
        "(0.274456, 1.539912, 0.054888)",
        "(0.273977, 1.548980, 0.056617)",
        "(0.273476, 1.557691, 0.059331)",
        "(0.272822, 1.565673, 0.062846)",
        "(0.272671, 1.573002, 0.067189)",
        "(0.272435, 1.576415, 0.069627)",
        "(0.271434, 1.582375, 0.074976)",
        "(0.269972, 1.587278, 0.081119)",
        "(0.268490, 1.591058, 0.088371)",
        "(0.267261, 1.593896, 0.096335)",
        "(0.266538, 1.594856, 0.100501)",
        "(0.264885, 1.596081, 0.109083)",
        "(0.263396, 1.596328, 0.118305)",
        "(0.262213, 1.595804, 0.128115)",
        "(0.261010, 1.594299, 0.138352)",
        "(0.260433, 1.593205, 0.143556)",
        "(0.259652, 1.590111, 0.154018)",
        "(0.259070, 1.585893, 0.164190)",
        "(0.258896, 1.580323, 0.173769)",
        "(0.258901, 1.573761, 0.183027)",
        "(0.258914, 1.570144, 0.187507)",
        "(0.258910, 1.562172, 0.196190)",
        "(0.258898, 1.553424, 0.204380)",
        "(0.258798, 1.543750, 0.211554)",
        "(0.258999, 1.533306, 0.217605)",
        "(0.259203, 1.527857, 0.220250)",
        "(0.259673, 1.516564, 0.224713)",
        "(0.259980, 1.505222, 0.228353)",
        "(0.260116, 1.493768, 0.231160)",
        "(0.260356, 1.482092, 0.232320)",
        "(0.260329, 1.476182, 0.232171)",
        "(0.260130, 1.464409, 0.230414)",
        "(0.259959, 1.453295, 0.227850)",
        "(0.260179, 1.443326, 0.224750)",
        "(0.260196, 1.434027, 0.220474)",
        "(0.259990, 1.429501, 0.217640)",
        "(0.259456, 1.420736, 0.211357)",
        "(0.259118, 1.413124, 0.204075)",
        "(0.259004, 1.407100, 0.196267)",
        "(0.258802, 1.402069, 0.188080)",
        "(0.258661, 1.399837, 0.183707)",
        "(0.258053, 1.395984, 0.174056)",
        "(0.257275, 1.392992, 0.163817)",
        "(0.257016, 1.391706, 0.153556)",
        "(0.257115, 1.391339, 0.143394)",
        "(0.257135, 1.391699, 0.138250)",
        "(0.256979, 1.393041, 0.128007)",
        "(0.257048, 1.395421, 0.117976)",
        "(0.257496, 1.399032, 0.108469)",
        "(0.257823, 1.403726, 0.099881)",
        "(0.257984, 1.406384, 0.095925)",
        "(0.258236, 1.412556, 0.088840)",
        "(0.258189, 1.419470, 0.082666)",
        "(0.258153, 1.427076, 0.077702)",
        "(0.258063, 1.435154, 0.073646)",
        "(0.257835, 1.439291, 0.071866)",
        "(0.256935, 1.447713, 0.068712)",
        "(0.256097, 1.456207, 0.065838)",
        "(0.255909, 1.465133, 0.063508)",
        "(0.255525, 1.474275, 0.061511)",
        "(0.255216, 1.478864, 0.060556)",
        "(0.254452, 1.488222, 0.058905)",
        "(0.253789, 1.497808, 0.057499)",
        "(0.253627, 1.507657, 0.056709)",
        "(0.253141, 1.517899, 0.057183)",
        "(0.252775, 1.523065, 0.057766)",
        "(0.251905, 1.533545, 0.059743)",
        "(0.250664, 1.543936, 0.062542)",
        "(0.250063, 1.554141, 0.066537)",
        "(0.249740, 1.563992, 0.071510)",
        "(0.249339, 1.568657, 0.074224)",
        "(0.248052, 1.577232, 0.080302)",
        "(0.246543, 1.584868, 0.087142)",
        "(0.245782, 1.591342, 0.094668)",
        "(0.245623, 1.596591, 0.102259)",
        "(0.245481, 1.598715, 0.106003)",
        "(0.245122, 1.601803, 0.113667)",
        "(0.244683, 1.603659, 0.121724)",
        "(0.244077, 1.604258, 0.130233)",
        "(0.243729, 1.603572, 0.138682)",
        "(0.243675, 1.602776, 0.142824)",
        "(0.243753, 1.599886, 0.150775)",
        "(0.243824, 1.595318, 0.158298)",
        "(0.243634, 1.589818, 0.165755)",
        "(0.243421, 1.583530, 0.173269)",
        "(0.243390, 1.580122, 0.177011)",
        "(0.243452, 1.572440, 0.184209)",
        "(0.243684, 1.563887, 0.191031)",
        "(0.243882, 1.554529, 0.197463)",
        "(0.243816, 1.544674, 0.203835)",
        "(0.243905, 1.539661, 0.206943)",
        "(0.244362, 1.529380, 0.212964)",
        "(0.245209, 1.518834, 0.218560)",
        "(0.246149, 1.507897, 0.223504)",
        "(0.247174, 1.496686, 0.227843)",
        "(0.247709, 1.491030, 0.229776)",
        "(0.248778, 1.479466, 0.233080)",
        "(0.249693, 1.467891, 0.235824)",
        "(0.250613, 1.456346, 0.238136)",
        "(0.252238, 1.445296, 0.239900)",
        "(0.253113, 1.439811, 0.240165)",
        "(0.254082, 1.428660, 0.238915)",
        "(0.254235, 1.417419, 0.236131)",
        "(0.254768, 1.407122, 0.232645)",
        "(0.255532, 1.398098, 0.228273)",
        "(0.255789, 1.393905, 0.225504)",
        "(0.255332, 1.386134, 0.218599)",
        "(0.254428, 1.379794, 0.210834)",
        "(0.254379, 1.375801, 0.202118)",
        "(0.254257, 1.372938, 0.192202)",
        "(0.253985, 1.371755, 0.186776)",
        "(0.253444, 1.370591, 0.175352)",
        "(0.253214, 1.371338, 0.163812)",
        "(0.253196, 1.373410, 0.152310)",
        "(0.253171, 1.376573, 0.140775)",
        "(0.253055, 1.378435, 0.135018)",
        "(0.252575, 1.383038, 0.123771)",
        "(0.252489, 1.388924, 0.113342)",
        "(0.252969, 1.396250, 0.104215)",
        "(0.253264, 1.404404, 0.096055)",
        "(0.253364, 1.408735, 0.092297)",
        "(0.253306, 1.418007, 0.085669)",
        "(0.252845, 1.427783, 0.079859)",
        "(0.253112, 1.438344, 0.075263)",
        "(0.253648, 1.443943, 0.073528)",
        "(0.254500, 1.455257, 0.070527)",
        "(0.255111, 1.466642, 0.068254)",
        "(0.255679, 1.477955, 0.066737)",
        "(0.256371, 1.489155, 0.065866)",
        "(0.257587, 1.500127, 0.065687)",
        "(0.258177, 1.505483, 0.065682)",
        "(0.258853, 1.515676, 0.065644)",
        "(0.259108, 1.525544, 0.065924)",
        "(0.259533, 1.535354, 0.066985)",
        "(0.260018, 1.544918, 0.069028)",
        "(0.260230, 1.549419, 0.070137)",
        "(0.260483, 1.557733, 0.072115)",
        "(0.260860, 1.565279, 0.074221)",
        "(0.261151, 1.572613, 0.076638)",
        "(0.261386, 1.579477, 0.079546)",
        "(0.261579, 1.582676, 0.081210)",
        "(0.262133, 1.588836, 0.084938)",
        "(0.262910, 1.594289, 0.089014)",
        "(0.263425, 1.599161, 0.092751)",
        "(0.263084, 1.603106, 0.096127)",
        "(0.262901, 1.604863, 0.097868)",
        "(0.263212, 1.607738, 0.101997)",
        "(0.264275, 1.609874, 0.106768)",
        "(0.265360, 1.610756, 0.111523)",
        "(0.266005, 1.610153, 0.116091)",
        "(0.266230, 1.609350, 0.118426)",
        "(0.266672, 1.606439, 0.123311)",
        "(0.267359, 1.601922, 0.128864)",
        "(0.267926, 1.596346, 0.135035)",
        "(0.268027, 1.589619, 0.141728)",
        "(0.267960, 1.585758, 0.145269)",
        "(0.268167, 1.577425, 0.152600)",
        "(0.268427, 1.568084, 0.160273)",
        "(0.268389, 1.558014, 0.167765)",
        "(0.268210, 1.547556, 0.174822)",
        "(0.268121, 1.542140, 0.178141)",
        "(0.267841, 1.530720, 0.184197)",
        "(0.267390, 1.519177, 0.189700)",
        "(0.267112, 1.507944, 0.194822)",
        "(0.267043, 1.496923, 0.199267)",
        "(0.266905, 1.491446, 0.200979)",
        "(0.265925, 1.480448, 0.202580)",
        "(0.264531, 1.469407, 0.202979)",
        "(0.263390, 1.458724, 0.201961)",
        "(0.262461, 1.448664, 0.200078)",
        "(0.262047, 1.443994, 0.198618)",
        "(0.260832, 1.435030, 0.194910)",
        "(0.259475, 1.426466, 0.189244)",
        "(0.258283, 1.418513, 0.181599)",
        "(0.257298, 1.411672, 0.172742)",
        "(0.256719, 1.408617, 0.168019)",
        "(0.255231, 1.403475, 0.157827)",
        "(0.253478, 1.399866, 0.147187)",
        "(0.252175, 1.398045, 0.136289)",
        "(0.251702, 1.397946, 0.130751)",
        "(0.250758, 1.398854, 0.119747)",
        "(0.250173, 1.401589, 0.109332)",
        "(0.250081, 1.405978, 0.099782)",
        "(0.250076, 1.411558, 0.090953)",
        "(0.250297, 1.418152, 0.082861)",
        "(0.250633, 1.421741, 0.079169)",
        "(0.251674, 1.429597, 0.072739)",
        "(0.252848, 1.438069, 0.067481)",
        "(0.253805, 1.446656, 0.063035)",
        "(0.254552, 1.455288, 0.059413)",
        "(0.254890, 1.459625, 0.057871)",
        "(0.255815, 1.468360, 0.055595)",
        "(0.257117, 1.477125, 0.054127)",
        "(0.258260, 1.485694, 0.052995)",
        "(0.258859, 1.493905, 0.051934)",
        "(0.259091, 1.497957, 0.051537)",
        "(0.259991, 1.506010, 0.051260)",
        "(0.261386, 1.513973, 0.051508)",
        "(0.262379, 1.521698, 0.051634)",
        "(0.263084, 1.529129, 0.051713)",
        "(0.263395, 1.532822, 0.051881)",
        "(0.264081, 1.540143, 0.052563)",
        "(0.265305, 1.547268, 0.053465)",
        "(0.266889, 1.554226, 0.054579)",
        "(0.268185, 1.560799, 0.055293)",
        "(0.268709, 1.563973, 0.055607)",
        "(0.269491, 1.570217, 0.056409)",
        "(0.270385, 1.576319, 0.057854)",
        "(0.271485, 1.582226, 0.060220)",
        "(0.272516, 1.587817, 0.063207)",
        "(0.272855, 1.590379, 0.064776)",
        "(0.273252, 1.594884, 0.068269)",
        "(0.273619, 1.598635, 0.072541)",
        "(0.274163, 1.601462, 0.077770)",
        "(0.274430, 1.603399, 0.083644)",
        "(0.274483, 1.604037, 0.086809)",
        "(0.274378, 1.604276, 0.093693)",
        "(0.273963, 1.603109, 0.100976)",
        "(0.273470, 1.600338, 0.108625)",
        "(0.272818, 1.596374, 0.116488)",
        "(0.272442, 1.593982, 0.120526)",
        "(0.271454, 1.588210, 0.128993)",
        "(0.270291, 1.581509, 0.137878)",
        "(0.269083, 1.574424, 0.146777)",
        "(0.268077, 1.566784, 0.155087)",
        "(0.267630, 1.562728, 0.159001)",
        "(0.266939, 1.554073, 0.166301)",
        "(0.266715, 1.545185, 0.173013)",
        "(0.266418, 1.536262, 0.178903)",
        "(0.265782, 1.527298, 0.184008)",
        "(0.265479, 1.522809, 0.186329)",
        "(0.265252, 1.513852, 0.190362)",
        "(0.265742, 1.505187, 0.193566)",
        "(0.266103, 1.496511, 0.196231)",
        "(0.266202, 1.492141, 0.197254)",
        "(0.266309, 1.483512, 0.198995)",
        "(0.266535, 1.475246, 0.200026)",
        "(0.266659, 1.467152, 0.200763)",
        "(0.266400, 1.459083, 0.201332)",
        "(0.266222, 1.451296, 0.201685)",
        "(0.266226, 1.447404, 0.201568)",
        "(0.266132, 1.439554, 0.200194)",
        "(0.265389, 1.431521, 0.196801)",
        "(0.264481, 1.424003, 0.192360)",
        "(0.263628, 1.417355, 0.187121)",
        "(0.263176, 1.414279, 0.184122)",
        "(0.262085, 1.408649, 0.177091)",
        "(0.260951, 1.403740, 0.168979)",
        "(0.260149, 1.399937, 0.159825)",
        "(0.259456, 1.397243, 0.150170)",
        "(0.259090, 1.396160, 0.145287)",
        "(0.258277, 1.395383, 0.134928)",
        "(0.257819, 1.395751, 0.124405)",
        "(0.257876, 1.397612, 0.114013)",
        "(0.257756, 1.400359, 0.103842)",
        "(0.257679, 1.402072, 0.098911)",
        "(0.257657, 1.406448, 0.089447)",
        "(0.257948, 1.411816, 0.080634)",
        "(0.258706, 1.418340, 0.072933)",
        "(0.259446, 1.425533, 0.066177)",
        "(0.259757, 1.429317, 0.063052)",
        "(0.260191, 1.437303, 0.057587)",
        "(0.260385, 1.445669, 0.053049)",
        "(0.260560, 1.454370, 0.049441)",
        "(0.260763, 1.463460, 0.046558)",
        "(0.260795, 1.468012, 0.045116)",
        "(0.260707, 1.477103, 0.042439)",
        "(0.261451, 1.486497, 0.040310)",
        "(0.262941, 1.496195, 0.039071)",
        "(0.264056, 1.505656, 0.038053)",
        "(0.264478, 1.510339, 0.037694)",
        "(0.265176, 1.519701, 0.037556)",
        "(0.266068, 1.529040, 0.037998)",
        "(0.267350, 1.538305, 0.038893)",
        "(0.268285, 1.547240, 0.040354)",
        "(0.268495, 1.551528, 0.041213)",
        "(0.268358, 1.559593, 0.043306)",
        "(0.268033, 1.567052, 0.046170)",
        "(0.268731, 1.574145, 0.050304)",
        "(0.269083, 1.580550, 0.054984)",
        "(0.269040, 1.583392, 0.057426)",
        "(0.268696, 1.588190, 0.062710)",
        "(0.268557, 1.592111, 0.068633)",
        "(0.268942, 1.595284, 0.075505)",
        "(0.269300, 1.597935, 0.082941)",
        "(0.269429, 1.598984, 0.086751)",
        "(0.269901, 1.600241, 0.094710)",
        "(0.270818, 1.600536, 0.103179)",
        "(0.271670, 1.599700, 0.111941)",
        "(0.272350, 1.597848, 0.120847)",
        "(0.272698, 1.596601, 0.125352)",
        "(0.273400, 1.593256, 0.134356)",
        "(0.274248, 1.588848, 0.143233)",
        "(0.275071, 1.583270, 0.151953)",
        "(0.275681, 1.577081, 0.160643)",
        "(0.275952, 1.573791, 0.164876)",
        "(0.276368, 1.566710, 0.172985)",
        "(0.277037, 1.559054, 0.180618)",
        "(0.278028, 1.550745, 0.187709)",
        "(0.279391, 1.541781, 0.193993)",
        "(0.279925, 1.537079, 0.196899)",
        "(0.280411, 1.527001, 0.201920)",
        "(0.280317, 1.516207, 0.205846)",
        "(0.280039, 1.505004, 0.209261)",
        "(0.279672, 1.493457, 0.212199)",
        "(0.279430, 1.487678, 0.213360)",
        "(0.278359, 1.475910, 0.214521)",
        "(0.276888, 1.463823, 0.213997)",
        "(0.275291, 1.451919, 0.212288)",
        "(0.273455, 1.440653, 0.209180)",
        "(0.272637, 1.435365, 0.207184)",
        "(0.271209, 1.425557, 0.202060)",
        "(0.269818, 1.416833, 0.195371)",
        "(0.268668, 1.409325, 0.187859)",
        "(0.267722, 1.403315, 0.179713)",
        "(0.267233, 1.400815, 0.175472)",
        "(0.266080, 1.397116, 0.166456)",
        "(0.265010, 1.394912, 0.156801)",
        "(0.264185, 1.394191, 0.147247)",
        "(0.263534, 1.395234, 0.138104)",
        "(0.263201, 1.396168, 0.133654)",
        "(0.262506, 1.398900, 0.124796)",
        "(0.262021, 1.402650, 0.115990)",
        "(0.262034, 1.407243, 0.107491)",
        "(0.262325, 1.412738, 0.099450)",
        "(0.262438, 1.415668, 0.095466)",
        "(0.262963, 1.422104, 0.087771)",
        "(0.263716, 1.429102, 0.080491)",
        "(0.264552, 1.436291, 0.073679)",
        "(0.265710, 1.443859, 0.067706)",
        "(0.266334, 1.447782, 0.064962)",
        "(0.267542, 1.455712, 0.059992)",
        "(0.268647, 1.463451, 0.055559)",
        "(0.269719, 1.471137, 0.051558)",
        "(0.271081, 1.478885, 0.048155)",
        "(0.271730, 1.482764, 0.046659)",
        "(0.272841, 1.490556, 0.043950)",
        "(0.273594, 1.498191, 0.041410)",
        "(0.274179, 1.505645, 0.038987)",
        "(0.275167, 1.513186, 0.037098)",
        "(0.275626, 1.516997, 0.036276)",
        "(0.276218, 1.524424, 0.034871)",
        "(0.276387, 1.531757, 0.033964)",
        "(0.276863, 1.539233, 0.033709)",
        "(0.277820, 1.546625, 0.034057)",
        "(0.278225, 1.550235, 0.034346)",
        "(0.278879, 1.557321, 0.035472)",
        "(0.279098, 1.564305, 0.037487)",
        "(0.279489, 1.571031, 0.040414)",
        "(0.280231, 1.577509, 0.044233)",
        "(0.280586, 1.580622, 0.046497)",
        "(0.280951, 1.586390, 0.051209)",
        "(0.281173, 1.591573, 0.056496)",
        "(0.281437, 1.596279, 0.062487)",
        "(0.281606, 1.600190, 0.069014)",
        "(0.281634, 1.601864, 0.072419)",
        "(0.281631, 1.604341, 0.079795)",
        "(0.281864, 1.605821, 0.087882)",
        "(0.281879, 1.606103, 0.096618)",
        "(0.281274, 1.605072, 0.105556)",
        "(0.280862, 1.604135, 0.110032)",
        "(0.280122, 1.600913, 0.119164)",
        "(0.279768, 1.596357, 0.128259)",
        "(0.279297, 1.590497, 0.137174)",
        "(0.278819, 1.583344, 0.145845)",
        "(0.278661, 1.579192, 0.150056)",
        "(0.278344, 1.570079, 0.158111)",
        "(0.278057, 1.559415, 0.165453)",
        "(0.278423, 1.548034, 0.172108)",
        "(0.278781, 1.535828, 0.177718)",
        "(0.278759, 1.529413, 0.180062)",
        "(0.278495, 1.516190, 0.184056)",
        "(0.278430, 1.502699, 0.187331)",
        "(0.278535, 1.488971, 0.188987)",
        "(0.278359, 1.482050, 0.189148)",
        "(0.277482, 1.468180, 0.188903)",
        "(0.276593, 1.454697, 0.188161)",
        "(0.275776, 1.442002, 0.186496)",
        "(0.274681, 1.429747, 0.183053)",
        "(0.273088, 1.418093, 0.178072)",
        "(0.272359, 1.412649, 0.175349)",
        "(0.271171, 1.403312, 0.169399)",
        "(0.269858, 1.395461, 0.162858)",
        "(0.268490, 1.388953, 0.155359)",
        "(0.267016, 1.383898, 0.147424)",
        "(0.266360, 1.381928, 0.143478)",
        "(0.265494, 1.379575, 0.135442)",
        "(0.264491, 1.378654, 0.126660)",
        "(0.263437, 1.378506, 0.117283)",
        "(0.262699, 1.379735, 0.108020)",
        "(0.262405, 1.380827, 0.103593)",
        "(0.261903, 1.384106, 0.095243)",
        "(0.261542, 1.388599, 0.087739)",
        "(0.261383, 1.393837, 0.081018)",
        "(0.261455, 1.399800, 0.074945)",
        "(0.261582, 1.402965, 0.072154)",
        "(0.261990, 1.409635, 0.067213)",
        "(0.262501, 1.416384, 0.063169)",
        "(0.262761, 1.422869, 0.059827)",
        "(0.263178, 1.429047, 0.057262)",
        "(0.263502, 1.432023, 0.056202)",
        "(0.264079, 1.437554, 0.054283)",
        "(0.264425, 1.442384, 0.052421)",
        "(0.264563, 1.446642, 0.050804)",
        "(0.264645, 1.448615, 0.050121)",
        "(0.264819, 1.452374, 0.049236)",
        "(0.264397, 1.455763, 0.048362)",
        "(0.263296, 1.458703, 0.047358)",
        "(0.262104, 1.461619, 0.046532)",
        "(0.261325, 1.464746, 0.046189)",
        "(0.260976, 1.466400, 0.046035)",
        "(0.259960, 1.469999, 0.045757)",
        "(0.258039, 1.473445, 0.045064)",
        "(0.255973, 1.477239, 0.044436)",
        "(0.256103, 1.481624, 0.044493)",
        "(0.256475, 1.484024, 0.044648)",
        "(0.256833, 1.488732, 0.044508)",
        "(0.256654, 1.493467, 0.043919)",
        "(0.256932, 1.498739, 0.044080)",
        "(0.257398, 1.504147, 0.044571)",
        "(0.257701, 1.506852, 0.044934)",
        "(0.258333, 1.512205, 0.046012)",
        "(0.258691, 1.517379, 0.047597)",
        "(0.258758, 1.522152, 0.049861)",
        "(0.258444, 1.526335, 0.052603)",
        "(0.258183, 1.528175, 0.054022)",
        "(0.257326, 1.531187, 0.056988)",
        "(0.256720, 1.533526, 0.060544)",
        "(0.256727, 1.535784, 0.065357)",
        "(0.256505, 1.537472, 0.070269)",
        "(0.256263, 1.537920, 0.072696)",
        "(0.255721, 1.538270, 0.077678)",
        "(0.255238, 1.537860, 0.083051)",
        "(0.254742, 1.537112, 0.088833)",
        "(0.253998, 1.535921, 0.095079)",
        "(0.253433, 1.535130, 0.098272)",
        "(0.252450, 1.533196, 0.104796)",
        "(0.252216, 1.530061, 0.111259)",
        "(0.251073, 1.527228, 0.117572)",
        "(0.249377, 1.524274, 0.123498)",
        "(0.248532, 1.522766, 0.126331)",
        "(0.247623, 1.519694, 0.131736)",
        "(0.247061, 1.516923, 0.137105)",
        "(0.246679, 1.513894, 0.142165)",
        "(0.246392, 1.512307, 0.144507)",
        "(0.245662, 1.509135, 0.149172)",
        "(0.245206, 1.506016, 0.154021)",
        "(0.245248, 1.502679, 0.158888)",
        "(0.245847, 1.498791, 0.163587)",
        "(0.246817, 1.493915, 0.168178)",
        "(0.247163, 1.491197, 0.170490)",
        "(0.247525, 1.484895, 0.175153)",
        "(0.247958, 1.477346, 0.179946)",
        "(0.248733, 1.468681, 0.184975)",
        "(0.249884, 1.458560, 0.189989)",
        "(0.250400, 1.453051, 0.192407)",
        "(0.251000, 1.440700, 0.196797)",
        "(0.251193, 1.426944, 0.200459)",
        "(0.251493, 1.412748, 0.203239)",
        "(0.251758, 1.398301, 0.204682)",
        "(0.251922, 1.391107, 0.204731)",
        "(0.252214, 1.377264, 0.203778)",
        "(0.251919, 1.364700, 0.200491)",
        "(0.251507, 1.353515, 0.195690)",
        "(0.252339, 1.344545, 0.189462)",
        "(0.252988, 1.340790, 0.185652)",
        "(0.253721, 1.334759, 0.176360)",
        "(0.253993, 1.330825, 0.166088)",
        "(0.254130, 1.328898, 0.155921)",
        "(0.254331, 1.329172, 0.145709)",
        "(0.254368, 1.329878, 0.140473)",
        "(0.254440, 1.332828, 0.129590)",
        "(0.254457, 1.337643, 0.118356)",
        "(0.254573, 1.343832, 0.107373)",
        "(0.255144, 1.351655, 0.097183)",
        "(0.255427, 1.356027, 0.092383)",
        "(0.255919, 1.365769, 0.083363)",
        "(0.256335, 1.376454, 0.074932)",
        "(0.257058, 1.387667, 0.067110)",
        "(0.258198, 1.399436, 0.060422)",
        "(0.258635, 1.405398, 0.057352)",
        "(0.259116, 1.417478, 0.051968)",
        "(0.259337, 1.429710, 0.047576)",
        "(0.260100, 1.442035, 0.043661)",
        "(0.261088, 1.454324, 0.040209)",
        "(0.261477, 1.460391, 0.038599)",
        "(0.261966, 1.472366, 0.035930)",
        "(0.262121, 1.484159, 0.034303)",
        "(0.262670, 1.495588, 0.033615)",
        "(0.263948, 1.506506, 0.034011)",
        "(0.264597, 1.511664, 0.034571)",
        "(0.265678, 1.521645, 0.036347)",
        "(0.266556, 1.530974, 0.039526)",
        "(0.267075, 1.539732, 0.043612)",
        "(0.267311, 1.547648, 0.048691)",
        "(0.267488, 1.551299, 0.051569)",
        "(0.267697, 1.557815, 0.058201)",
        "(0.267770, 1.563437, 0.065848)",
        "(0.267816, 1.568487, 0.074377)",
        "(0.267816, 1.572839, 0.083655)",
        "(0.267824, 1.574665, 0.088493)",
        "(0.268037, 1.577780, 0.098360)",
        "(0.268647, 1.579881, 0.108686)",
        "(0.269870, 1.580994, 0.119460)",
        "(0.270942, 1.581085, 0.130287)",
        "(0.271413, 1.580686, 0.135681)",
        "(0.272192, 1.578677, 0.146509)",
        "(0.273028, 1.575072, 0.157317)",
        "(0.273890, 1.570334, 0.167815)",
        "(0.274678, 1.564185, 0.177390)",
        "(0.275001, 1.560589, 0.181784)",
        "(0.275521, 1.552024, 0.189802)",
        "(0.275975, 1.542286, 0.197313)",
        "(0.276473, 1.532095, 0.204378)",
        "(0.277085, 1.521070, 0.210197)",
        "(0.277425, 1.515399, 0.212775)",
        "(0.278191, 1.503025, 0.216084)",
        "(0.278783, 1.490326, 0.218386)",
        "(0.279008, 1.477668, 0.219672)",
        "(0.278829, 1.471417, 0.219800)",
        "(0.278239, 1.458889, 0.219169)",
        "(0.277325, 1.446428, 0.216278)",
        "(0.276249, 1.434228, 0.211906)",
        "(0.275398, 1.422954, 0.206563)",
        "(0.274737, 1.412622, 0.200169)",
        "(0.274356, 1.407688, 0.196429)",
        "(0.273045, 1.398309, 0.187367)",
        "(0.271196, 1.389810, 0.176820)",
        "(0.269846, 1.383354, 0.165715)",
        "(0.268591, 1.378732, 0.154429)",
        "(0.267964, 1.376982, 0.148571)",
        "(0.266677, 1.374845, 0.136370)",
        "(0.266156, 1.374819, 0.124180)",
        "(0.266169, 1.376555, 0.112607)",
        "(0.266514, 1.379978, 0.101563)",
        "(0.266796, 1.382103, 0.096242)",
        "(0.267466, 1.387287, 0.086207)",
        "(0.268532, 1.393619, 0.077445)",
        "(0.269901, 1.401317, 0.070337)",
        "(0.271190, 1.409736, 0.064230)",
        "(0.271875, 1.414144, 0.061439)",
        "(0.273181, 1.423471, 0.056574)",
        "(0.274367, 1.433250, 0.052829)",
        "(0.275364, 1.443302, 0.050147)",
        "(0.276449, 1.453713, 0.048473)",
        "(0.277110, 1.459007, 0.047828)",
        "(0.278435, 1.469665, 0.046834)",
        "(0.279291, 1.480263, 0.046171)",
        "(0.279615, 1.490796, 0.045997)",
        "(0.280103, 1.501395, 0.046695)",
        "(0.280481, 1.506736, 0.047346)",
        "(0.281210, 1.517354, 0.049161)",
        "(0.281405, 1.527710, 0.051330)",
        "(0.281726, 1.538100, 0.054515)",
        "(0.282561, 1.548515, 0.058663)",
        "(0.283159, 1.553664, 0.061019)",
        "(0.284313, 1.563532, 0.066273)",
        "(0.285278, 1.572467, 0.071881)",
        "(0.285970, 1.580662, 0.078053)",
        "(0.286477, 1.587978, 0.084986)",
        "(0.286693, 1.591272, 0.088616)",
        "(0.287391, 1.596866, 0.096295)",
        "(0.288053, 1.600806, 0.104025)",
        "(0.288641, 1.603152, 0.111758)",
        "(0.289758, 1.604180, 0.120204)",
        "(0.290394, 1.604105, 0.124671)",
        "(0.291316, 1.603056, 0.133560)",
        "(0.291821, 1.599815, 0.142411)",
        "(0.292504, 1.595155, 0.151054)",
        "(0.293517, 1.589026, 0.159528)",
        "(0.294128, 1.585476, 0.163725)",
        "(0.295452, 1.577148, 0.171929)",
        "(0.296585, 1.567515, 0.179351)",
        "(0.297342, 1.557006, 0.186052)",
        "(0.298070, 1.545727, 0.192369)",
        "(0.298625, 1.539971, 0.195474)",
        "(0.299888, 1.528269, 0.201209)",
        "(0.300541, 1.515889, 0.205427)",
        "(0.300144, 1.502739, 0.207995)",
        "(0.299813, 1.496004, 0.208636)",
        "(0.299525, 1.482844, 0.209592)",
        "(0.299611, 1.470406, 0.209542)",
        "(0.299084, 1.458143, 0.207753)",
        "(0.297811, 1.445802, 0.204386)",
        "(0.296680, 1.434203, 0.199737)",
        "(0.296173, 1.428802, 0.197118)",
        "(0.295317, 1.418955, 0.191366)",
        "(0.294277, 1.410035, 0.184657)",
        "(0.293671, 1.405915, 0.180554)",
        "(0.292159, 1.397914, 0.171900)",
        "(0.290621, 1.390995, 0.162320)",
        "(0.289730, 1.385480, 0.152486)",
        "(0.289023, 1.381339, 0.142380)",
        "(0.288226, 1.378275, 0.131924)",
        "(0.287166, 1.376048, 0.121137)",
        "(0.286761, 1.375405, 0.115718)",
        "(0.286498, 1.374980, 0.105315)",
        "(0.286358, 1.376227, 0.095795)",
        "(0.285967, 1.378659, 0.087013)",
        "(0.285399, 1.382373, 0.079073)",
        "(0.285132, 1.384582, 0.075358)",
        "(0.284788, 1.390038, 0.068692)",
        "(0.284487, 1.396817, 0.063166)",
        "(0.283911, 1.404703, 0.058624)",
        "(0.283378, 1.413344, 0.054815)",
        "(0.283136, 1.417948, 0.053238)",
        "(0.282534, 1.427854, 0.050731)",
        "(0.281702, 1.438330, 0.048701)",
        "(0.281131, 1.449226, 0.046911)",
        "(0.280758, 1.460133, 0.045427)",
        "(0.280568, 1.465653, 0.044960)",
        "(0.279904, 1.476808, 0.044901)",
        "(0.279456, 1.488134, 0.045860)",
        "(0.279281, 1.499304, 0.047609)",
        "(0.279072, 1.509914, 0.049816)",
        "(0.278960, 1.515047, 0.051252)",
        "(0.278450, 1.524937, 0.055231)",
        "(0.277509, 1.534151, 0.060401)",
        "(0.276280, 1.542554, 0.066132)",
        "(0.275212, 1.550125, 0.072601)",
        "(0.274804, 1.553685, 0.076112)",
        "(0.274200, 1.560321, 0.083990)",
        "(0.273579, 1.566319, 0.092905)",
        "(0.272528, 1.571740, 0.102319)",
        "(0.271686, 1.576460, 0.112220)",
        "(0.271543, 1.578591, 0.117327)",
        "(0.271738, 1.582227, 0.127944)",
        "(0.272414, 1.584892, 0.138732)",
        "(0.272990, 1.586748, 0.149475)",
        "(0.273368, 1.587711, 0.160086)",
        "(0.273607, 1.587878, 0.165347)",
        "(0.274448, 1.587384, 0.175568)",
        "(0.275426, 1.585765, 0.185448)",
        "(0.276560, 1.583113, 0.195352)",
        "(0.277930, 1.579412, 0.205204)",
        "(0.278551, 1.577156, 0.209987)",
        "(0.279481, 1.571276, 0.218870)",
        "(0.279601, 1.563772, 0.226960)",
        "(0.279875, 1.554964, 0.234628)",
        "(0.280666, 1.544993, 0.241749)",
        "(0.281093, 1.539532, 0.244961)",
        "(0.281490, 1.527985, 0.250616)",
        "(0.280984, 1.514934, 0.254512)",
        "(0.280909, 1.501299, 0.257443)",
        "(0.281128, 1.487740, 0.259354)",
        "(0.281190, 1.481004, 0.259788)",
        "(0.281010, 1.467673, 0.260153)",
        "(0.280794, 1.454451, 0.258869)",
        "(0.280576, 1.441401, 0.255782)",
        "(0.279811, 1.428656, 0.251043)",
        "(0.279353, 1.422597, 0.248430)",
        "(0.278573, 1.411576, 0.242889)",
        "(0.277823, 1.401836, 0.236677)",
        "(0.276665, 1.392339, 0.228927)",
        "(0.275357, 1.383192, 0.219325)",
        "(0.274704, 1.378897, 0.213965)",
        "(0.273530, 1.370939, 0.203155)",
        "(0.272535, 1.364538, 0.192279)",
        "(0.271128, 1.359033, 0.181271)",
        "(0.269403, 1.354419, 0.169686)",
        "(0.268752, 1.352617, 0.163690)",
        "(0.268007, 1.350259, 0.152011)",
        "(0.267425, 1.349755, 0.140778)",
        "(0.266554, 1.350753, 0.129783)",
        "(0.266141, 1.351920, 0.124370)",
        "(0.265798, 1.355411, 0.113871)",
        "(0.266119, 1.360678, 0.104121)",
        "(0.266651, 1.367286, 0.095190)",
        "(0.267144, 1.375045, 0.087119)",
        "(0.267524, 1.383777, 0.079993)",
        "(0.267722, 1.388554, 0.076867)",
        "(0.268079, 1.398642, 0.071368)",
        "(0.268691, 1.409829, 0.067600)",
        "(0.269220, 1.421380, 0.064866)",
        "(0.269318, 1.427309, 0.063903)",
        "(0.269006, 1.439255, 0.062262)",
        "(0.268580, 1.451614, 0.061611)",
        "(0.268431, 1.464445, 0.062248)",
        "(0.268525, 1.477641, 0.063858)",
        "(0.268087, 1.490623, 0.065660)",
        "(0.267797, 1.497013, 0.066626)",
        "(0.267487, 1.509776, 0.069081)",
        "(0.268064, 1.522392, 0.072807)",
        "(0.268467, 1.534549, 0.077492)",
        "(0.268294, 1.545813, 0.082902)",
        "(0.268115, 1.551078, 0.085832)",
        "(0.267911, 1.560633, 0.092190)",
        "(0.267836, 1.568754, 0.099205)",
        "(0.267532, 1.575501, 0.106590)",
        "(0.266968, 1.580896, 0.114482)",
        "(0.266623, 1.583246, 0.118718)",
        "(0.266008, 1.587077, 0.128010)",
        "(0.265550, 1.589721, 0.138034)",
        "(0.265061, 1.591302, 0.148144)",
        "(0.264666, 1.591684, 0.158288)",
        "(0.264631, 1.591440, 0.163422)",
        "(0.265038, 1.589764, 0.173955)",
        "(0.265799, 1.586655, 0.184627)",
        "(0.266378, 1.582208, 0.195081)",
        "(0.266712, 1.576160, 0.205343)",
        "(0.267014, 1.572458, 0.210360)",
        "(0.267819, 1.564195, 0.220108)",
        "(0.268540, 1.554268, 0.229103)",
        "(0.268923, 1.543392, 0.237333)",
        "(0.269184, 1.531440, 0.244913)",
        "(0.269622, 1.525175, 0.248363)",
        "(0.270631, 1.512442, 0.254643)",
        "(0.271239, 1.498892, 0.259601)",
        "(0.271637, 1.484740, 0.263589)",
        "(0.272247, 1.470658, 0.266766)",
        "(0.272700, 1.463736, 0.267995)",
        "(0.273847, 1.450027, 0.269579)",
        "(0.274796, 1.436358, 0.269375)",
        "(0.274861, 1.422743, 0.267513)",
        "(0.274388, 1.409522, 0.264482)",
        "(0.274260, 1.403337, 0.262542)",
        "(0.274168, 1.391888, 0.258090)",
        "(0.273925, 1.381529, 0.252228)",
        "(0.273048, 1.371922, 0.244642)",
        "(0.271637, 1.363256, 0.235311)",
        "(0.270913, 1.359555, 0.230043)",
        "(0.269664, 1.353198, 0.218954)",
        "(0.268046, 1.349002, 0.206631)",
        "(0.266317, 1.346562, 0.193603)",
        "(0.264651, 1.346046, 0.179977)",
        "(0.264078, 1.346732, 0.172963)",
        "(0.263168, 1.349292, 0.158923)",
        "(0.262383, 1.353649, 0.145316)",
        "(0.261632, 1.359545, 0.132729)",
        "(0.261078, 1.366642, 0.121217)",
        "(0.260924, 1.370585, 0.115825)",
        "(0.260683, 1.378828, 0.105544)",
        "(0.260543, 1.387646, 0.096358)",
        "(0.260409, 1.397037, 0.088734)",
        "(0.260450, 1.407096, 0.082757)",
        "(0.260413, 1.412258, 0.080238)",
        "(0.260101, 1.422475, 0.075436)",
        "(0.259793, 1.432724, 0.071181)",
        "(0.259536, 1.443144, 0.067918)",
        "(0.259375, 1.448449, 0.066839)",
        "(0.259284, 1.459394, 0.065610)",
        "(0.259184, 1.470480, 0.065224)",
        "(0.259343, 1.481477, 0.065497)",
        "(0.260259, 1.492736, 0.067105)",
        "(0.261270, 1.504296, 0.070337)",
        "(0.261667, 1.510023, 0.072527)",
        "(0.262179, 1.521129, 0.077325)",
        "(0.262422, 1.531496, 0.082979)",
        "(0.263723, 1.541581, 0.089652)",
        "(0.265360, 1.551432, 0.097618)",
        "(0.265967, 1.556090, 0.101805)",
        "(0.266760, 1.564647, 0.110623)",
        "(0.267339, 1.572085, 0.120081)",
        "(0.267950, 1.578272, 0.129961)",
        "(0.268821, 1.583078, 0.140320)",
        "(0.269143, 1.585022, 0.145595)",
        "(0.269640, 1.587614, 0.156322)",
        "(0.270214, 1.588400, 0.167192)",
        "(0.271167, 1.587523, 0.177973)",
        "(0.272183, 1.584655, 0.188682)",
        "(0.272513, 1.582390, 0.194017)",
        "(0.273051, 1.576865, 0.204565)",
        "(0.273549, 1.569001, 0.214486)",
        "(0.274203, 1.559475, 0.223608)",
        "(0.274935, 1.548075, 0.232014)",
        "(0.275291, 1.541712, 0.235899)",
        "(0.275789, 1.528436, 0.243251)",
        "(0.275783, 1.513440, 0.249547)",
        "(0.275918, 1.497861, 0.254967)",
        "(0.276424, 1.481877, 0.258892)",
        "(0.276556, 1.473578, 0.260127)",
        "(0.276425, 1.456662, 0.261604)",
        "(0.275441, 1.439511, 0.261253)",
        "(0.274768, 1.423039, 0.259944)",
        "(0.274282, 1.407431, 0.257332)",
        "(0.273952, 1.399989, 0.255214)",
        "(0.272799, 1.385599, 0.249930)",
        "(0.271765, 1.372696, 0.243776)",
        "(0.271084, 1.362138, 0.237162)",
        "(0.270175, 1.353158, 0.228846)",
        "(0.269372, 1.348975, 0.223719)",
        "(0.267436, 1.341398, 0.212661)",
        "(0.266102, 1.336005, 0.201402)",
        "(0.264936, 1.332896, 0.190388)",
        "(0.263422, 1.331227, 0.179353)",
        "(0.262569, 1.330822, 0.173761)",
        "(0.261225, 1.330843, 0.162654)",
        "(0.260712, 1.332572, 0.151893)",
        "(0.260190, 1.335389, 0.141422)",
        "(0.259648, 1.338918, 0.131183)",
        "(0.259486, 1.341070, 0.126339)",
        "(0.259287, 1.346033, 0.117435)",
        "(0.259134, 1.351940, 0.109481)",
        "(0.258995, 1.358589, 0.102540)",
        "(0.258769, 1.365749, 0.096218)",
        "(0.258660, 1.369523, 0.093256)",
        "(0.258330, 1.377440, 0.087696)",
        "(0.257739, 1.385977, 0.082886)",
        "(0.257260, 1.395243, 0.078862)",
        "(0.256812, 1.405068, 0.075402)",
        "(0.256475, 1.410150, 0.073730)",
        "(0.255651, 1.420604, 0.070522)",
        "(0.254719, 1.431666, 0.067815)",
        "(0.254372, 1.443190, 0.065592)",
        "(0.254669, 1.449083, 0.064613)",
        "(0.255437, 1.460858, 0.062666)",
        "(0.255965, 1.472811, 0.061016)",
        "(0.256357, 1.485132, 0.060219)",
        "(0.256116, 1.497482, 0.060133)",
        "(0.256147, 1.503656, 0.060468)",
        "(0.257015, 1.515943, 0.061817)",
        "(0.258279, 1.527940, 0.063477)",
        "(0.259340, 1.539413, 0.065330)",
        "(0.260139, 1.550374, 0.067718)",
        "(0.260307, 1.555633, 0.069202)",
        "(0.260946, 1.565839, 0.072807)",
        "(0.261886, 1.575308, 0.077374)",
        "(0.262906, 1.583641, 0.082533)",
        "(0.263640, 1.590914, 0.088269)",
        "(0.264501, 1.596972, 0.095010)",
        "(0.264995, 1.599463, 0.098800)",
        "(0.265897, 1.603561, 0.106718)",
        "(0.266357, 1.606148, 0.115006)",
        "(0.266626, 1.607426, 0.124016)",
        "(0.266829, 1.607308, 0.133857)",
        "(0.266847, 1.606664, 0.139102)",
        "(0.266937, 1.604603, 0.149770)",
        "(0.266944, 1.601275, 0.160559)",
        "(0.266757, 1.596686, 0.171204)",
        "(0.266717, 1.590779, 0.181538)",
        "(0.266836, 1.587299, 0.186584)",
        "(0.267159, 1.579749, 0.196268)",
        "(0.267510, 1.571130, 0.205189)",
        "(0.268050, 1.561459, 0.213071)",
        "(0.268267, 1.556282, 0.216576)",
        "(0.268556, 1.545695, 0.222947)",
        "(0.268903, 1.534848, 0.228418)",
        "(0.269330, 1.523752, 0.232765)",
        "(0.269717, 1.512278, 0.235853)",
        "(0.270101, 1.500616, 0.237913)",
        "(0.270268, 1.494804, 0.238570)",
        "(0.270463, 1.483342, 0.239248)",
        "(0.270355, 1.471882, 0.238823)",
        "(0.269960, 1.460296, 0.237323)",
        "(0.269726, 1.448840, 0.235115)",
        "(0.269684, 1.443440, 0.233811)",
        "(0.269347, 1.433036, 0.230641)",
        "(0.268381, 1.422676, 0.226037)",
        "(0.266668, 1.412339, 0.219641)",
        "(0.265207, 1.402894, 0.212164)",
        "(0.264718, 1.398681, 0.208138)",
        "(0.263661, 1.390853, 0.199361)",
        "(0.261852, 1.383419, 0.189450)",
        "(0.259911, 1.376630, 0.178934)",
        "(0.259235, 1.373871, 0.173714)",
        "(0.258250, 1.369715, 0.163524)",
        "(0.257448, 1.367409, 0.153608)",
        "(0.256730, 1.366744, 0.143786)",
        "(0.256258, 1.367817, 0.134110)",
        "(0.256137, 1.370821, 0.124899)",
        "(0.256051, 1.373136, 0.120500)",
        "(0.255914, 1.378947, 0.112137)",
        "(0.256000, 1.386350, 0.104172)",
        "(0.256458, 1.395291, 0.096611)",
        "(0.257119, 1.405578, 0.089806)",
        "(0.257331, 1.411166, 0.086768)",
        "(0.257583, 1.422722, 0.081259)",
        "(0.258007, 1.434664, 0.076426)",
        "(0.258683, 1.446924, 0.072316)",
        "(0.258927, 1.453189, 0.070602)",
        "(0.259062, 1.465743, 0.067432)",
        "(0.258652, 1.478382, 0.065059)",
        "(0.258416, 1.490911, 0.063117)",
        "(0.259442, 1.503483, 0.062023)",
        "(0.260629, 1.515915, 0.061765)",
        "(0.260987, 1.521976, 0.061907)",
        "(0.261218, 1.533707, 0.062591)",
        "(0.261020, 1.544750, 0.063835)",
        "(0.262000, 1.555274, 0.066101)",
        "(0.263204, 1.565150, 0.069382)",
        "(0.263478, 1.569659, 0.071305)",
        "(0.263555, 1.577908, 0.075472)",
        "(0.263419, 1.585262, 0.080619)",
        "(0.263499, 1.591751, 0.086904)",
        "(0.263543, 1.597133, 0.094066)",
        "(0.263364, 1.599241, 0.097930)",
        "(0.263062, 1.602512, 0.105967)",
        "(0.263190, 1.604487, 0.114527)",
        "(0.263284, 1.604973, 0.123298)",
        "(0.263252, 1.604396, 0.127722)",
        "(0.263316, 1.602785, 0.136629)",
        "(0.263670, 1.599700, 0.145702)",
        "(0.264223, 1.595351, 0.154897)",
        "(0.264875, 1.589602, 0.163962)",
        "(0.265235, 1.586129, 0.168387)",
        "(0.266173, 1.578470, 0.176962)",
        "(0.267090, 1.569621, 0.185000)",
        "(0.267687, 1.559666, 0.192548)",
        "(0.268366, 1.548886, 0.199440)",
        "(0.269431, 1.537337, 0.205494)",
        "(0.270128, 1.531311, 0.208023)",
        "(0.271495, 1.519020, 0.212161)",
        "(0.272717, 1.506471, 0.215358)",
        "(0.273993, 1.493991, 0.218051)",
        "(0.275257, 1.482093, 0.220531)",
        "(0.275935, 1.476319, 0.221485)",
        "(0.276804, 1.464763, 0.222562)",
        "(0.277001, 1.453213, 0.222229)",
        "(0.276890, 1.441921, 0.220928)",
        "(0.276562, 1.431164, 0.219034)",
        "(0.276313, 1.425852, 0.217767)",
        "(0.275300, 1.414842, 0.214341)",
        "(0.273578, 1.403407, 0.208731)",
        "(0.271948, 1.392495, 0.202003)",
        "(0.270512, 1.383107, 0.194830)",
        "(0.269943, 1.379147, 0.191027)",
        "(0.268769, 1.372292, 0.182872)",
        "(0.267555, 1.367123, 0.173567)",
        "(0.266439, 1.363733, 0.163161)",
        "(0.265393, 1.362273, 0.152416)",
        "(0.264833, 1.362385, 0.147008)",
        "(0.263685, 1.363706, 0.136198)",
        "(0.262848, 1.366407, 0.125329)",
        "(0.262212, 1.370048, 0.114225)",
        "(0.261896, 1.374787, 0.103067)",
        "(0.262007, 1.377644, 0.097683)",
        "(0.262445, 1.384050, 0.087686)",
        "(0.263035, 1.391570, 0.079057)",
        "(0.263529, 1.400188, 0.071754)",
        "(0.263789, 1.409691, 0.065390)",
        "(0.263958, 1.414952, 0.062706)",
        "(0.264431, 1.426269, 0.058156)",
        "(0.265155, 1.438565, 0.054795)",
        "(0.265954, 1.451312, 0.052253)",
        "(0.266990, 1.464253, 0.050396)",
        "(0.267749, 1.470797, 0.049764)",
        "(0.269449, 1.483655, 0.048602)",
        "(0.271084, 1.496120, 0.047779)",
        "(0.272335, 1.508396, 0.047920)",
        "(0.273085, 1.520545, 0.049247)",
        "(0.273628, 1.526622, 0.050468)",
        "(0.275630, 1.538872, 0.053843)",
        "(0.277707, 1.550870, 0.058344)",
        "(0.279059, 1.562122, 0.063354)",
        "(0.280378, 1.572856, 0.069269)",
        "(0.281103, 1.578010, 0.072724)",
        "(0.282690, 1.587792, 0.080209)",
        "(0.284109, 1.596405, 0.088300)",
        "(0.285077, 1.603782, 0.096862)",
        "(0.285660, 1.609910, 0.106025)",
        "(0.285883, 1.612374, 0.110896)",
        "(0.286461, 1.616291, 0.121027)",
        "(0.286983, 1.618689, 0.131640)",
        "(0.287288, 1.619501, 0.142440)",
        "(0.287482, 1.618549, 0.153082)",
        "(0.287711, 1.617349, 0.158284)",
        "(0.288322, 1.614030, 0.168664)",
        "(0.288983, 1.609242, 0.178671)",
        "(0.289256, 1.602968, 0.188134)",
        "(0.289253, 1.595407, 0.197134)",
        "(0.289238, 1.591115, 0.201444)",
        "(0.289430, 1.581852, 0.209672)",
        "(0.289610, 1.571644, 0.217148)",
        "(0.289824, 1.560648, 0.223719)",
        "(0.289939, 1.548883, 0.229148)",
        "(0.289953, 1.542641, 0.231362)",
        "(0.290029, 1.530127, 0.235384)",
        "(0.290373, 1.517819, 0.238611)",
        "(0.290369, 1.505389, 0.240900)",
        "(0.290189, 1.499073, 0.241555)",
        "(0.289652, 1.486372, 0.242149)",
        "(0.289225, 1.473941, 0.241602)",
        "(0.289260, 1.461930, 0.239826)",
        "(0.289124, 1.450329, 0.237071)",
        "(0.288424, 1.439440, 0.233378)",
        "(0.288079, 1.434367, 0.231307)",
        "(0.287491, 1.425021, 0.226659)",
        "(0.287004, 1.416286, 0.220680)",
        "(0.286325, 1.407869, 0.213178)",
        "(0.285851, 1.400210, 0.204288)",
        "(0.285680, 1.396748, 0.199566)",
        "(0.285244, 1.390972, 0.189348)",
        "(0.284439, 1.386221, 0.178235)",
        "(0.283243, 1.382278, 0.165954)",
        "(0.282211, 1.379600, 0.153190)",
        "(0.281973, 1.379020, 0.146881)",
        "(0.281435, 1.378908, 0.134544)",
        "(0.280779, 1.380410, 0.122470)",
        "(0.280166, 1.383384, 0.110671)",
        "(0.280013, 1.387862, 0.099610)",
        "(0.279946, 1.390585, 0.094519)",
        "(0.279805, 1.397609, 0.085799)",
        "(0.279805, 1.405926, 0.078496)",
        "(0.279878, 1.415088, 0.072178)",
        "(0.279943, 1.424834, 0.066614)",
        "(0.279958, 1.430000, 0.064365)",
        "(0.280166, 1.440785, 0.060851)",
        "(0.280368, 1.451858, 0.058429)",
        "(0.280326, 1.462711, 0.056585)",
        "(0.280283, 1.473242, 0.055199)",
        "(0.280325, 1.478487, 0.054806)",
        "(0.280520, 1.489101, 0.054637)",
        "(0.280732, 1.499706, 0.055509)",
        "(0.280842, 1.509971, 0.056643)",
        "(0.280788, 1.519856, 0.058069)",
        "(0.281066, 1.524778, 0.059201)",
        "(0.281901, 1.534814, 0.062129)",
        "(0.282815, 1.544860, 0.065779)",
        "(0.283751, 1.554595, 0.069712)",
        "(0.284339, 1.563813, 0.074002)",
        "(0.284869, 1.568185, 0.076382)",
        "(0.286617, 1.576815, 0.082053)",
        "(0.287830, 1.585060, 0.088350)",
        "(0.288485, 1.592611, 0.095128)",
        "(0.289134, 1.599200, 0.102539)",
        "(0.289635, 1.602034, 0.106385)",
        "(0.290876, 1.606941, 0.114259)",
        "(0.291905, 1.610502, 0.122097)",
        "(0.292843, 1.612570, 0.130180)",
        "(0.293595, 1.613096, 0.138552)",
        "(0.293962, 1.612644, 0.142719)",
        "(0.294496, 1.610557, 0.150973)",
        "(0.294766, 1.606700, 0.158725)",
        "(0.294834, 1.601025, 0.166062)",
        "(0.294495, 1.593637, 0.173056)",
        "(0.294046, 1.589273, 0.176339)",
        "(0.292614, 1.579755, 0.182791)",
        "(0.291934, 1.569500, 0.189066)",
        "(0.292055, 1.558667, 0.195357)",
        "(0.292594, 1.546947, 0.201085)",
        "(0.292673, 1.540846, 0.203486)",
        "(0.291884, 1.528780, 0.207435)",
        "(0.290756, 1.515911, 0.210772)",
        "(0.290251, 1.503016, 0.213901)",
        "(0.290032, 1.490225, 0.216272)",
        "(0.290083, 1.483765, 0.217010)",
        "(0.289625, 1.470240, 0.217135)",
        "(0.288438, 1.455982, 0.216107)",
        "(0.288180, 1.442412, 0.214652)",
        "(0.288417, 1.429696, 0.212437)",
        "(0.288178, 1.423301, 0.210796)",
        "(0.287074, 1.410324, 0.206209)",
        "(0.285970, 1.398013, 0.199981)",
        "(0.285650, 1.387539, 0.193066)",
        "(0.285357, 1.379033, 0.185691)",
        "(0.284905, 1.375436, 0.181476)",
        "(0.283377, 1.368820, 0.171839)",
        "(0.281557, 1.363790, 0.160875)",
        "(0.280453, 1.360994, 0.149461)",
        "(0.279997, 1.360508, 0.143621)",
        "(0.278842, 1.360777, 0.131750)",
        "(0.277465, 1.362777, 0.119375)",
        "(0.276480, 1.366729, 0.106991)",
        "(0.276357, 1.372833, 0.095188)",
        "(0.276424, 1.380581, 0.084205)",
        "(0.276487, 1.385067, 0.079131)",
        "(0.276546, 1.394721, 0.069714)",
        "(0.276679, 1.405459, 0.061640)",
        "(0.276968, 1.416943, 0.054844)",
        "(0.277207, 1.428863, 0.049133)",
        "(0.277306, 1.434978, 0.046791)",
        "(0.277458, 1.447303, 0.042793)",
        "(0.278001, 1.459705, 0.040019)",
        "(0.278545, 1.472001, 0.038387)",
        "(0.278737, 1.483952, 0.037426)",
        "(0.278587, 1.489724, 0.037140)",
        "(0.278275, 1.500546, 0.036718)",
        "(0.278056, 1.511404, 0.037308)",
        "(0.278309, 1.521984, 0.038398)",
        "(0.278383, 1.531823, 0.039427)",
        "(0.278061, 1.536425, 0.039890)",
        "(0.277271, 1.545371, 0.041151)",
        "(0.276743, 1.554080, 0.042978)",
        "(0.277034, 1.562375, 0.045115)",
        "(0.277728, 1.570038, 0.047573)",
        "(0.277982, 1.573573, 0.048919)",
        "(0.278139, 1.580099, 0.052003)",
        "(0.277353, 1.586048, 0.056140)",
        "(0.276681, 1.591622, 0.061924)",
        "(0.275900, 1.596329, 0.068690)",
        "(0.275360, 1.598118, 0.072217)",
        "(0.274392, 1.601078, 0.079701)",
        "(0.273885, 1.603439, 0.088342)",
        "(0.273885, 1.605199, 0.098295)",
        "(0.274158, 1.605898, 0.109021)",
        "(0.274338, 1.605647, 0.114449)",
        "(0.274772, 1.604166, 0.125243)",
        "(0.275274, 1.601318, 0.136094)",
        "(0.275815, 1.596978, 0.146719)",
        "(0.276271, 1.591182, 0.157165)",
        "(0.276467, 1.587732, 0.162392)",
        "(0.277096, 1.580068, 0.172944)",
        "(0.277898, 1.571054, 0.182949)",
        "(0.278485, 1.560640, 0.191921)",
        "(0.278818, 1.549158, 0.199826)",
        "(0.279026, 1.543136, 0.203346)",
        "(0.279689, 1.531184, 0.209794)",
        "(0.280706, 1.519312, 0.214778)",
        "(0.281599, 1.507245, 0.217909)",
        "(0.282038, 1.495031, 0.219285)",
        "(0.282064, 1.488946, 0.219384)",
        "(0.282333, 1.477145, 0.219195)",
        "(0.283183, 1.466351, 0.218738)",
        "(0.284223, 1.456033, 0.216934)",
        "(0.284546, 1.445533, 0.212992)",
        "(0.284432, 1.440375, 0.210318)",
        "(0.284331, 1.430669, 0.204562)",
        "(0.284212, 1.422075, 0.198486)",
        "(0.283664, 1.414429, 0.191742)",
        "(0.282320, 1.407258, 0.183755)",
        "(0.281517, 1.403954, 0.179143)",
        "(0.280453, 1.398403, 0.169162)",
        "(0.280076, 1.394713, 0.158540)",
        "(0.279706, 1.392783, 0.147835)",
        "(0.279400, 1.392371, 0.136890)",
        "(0.279217, 1.392718, 0.131257)",
        "(0.279146, 1.394170, 0.119771)",
        "(0.279341, 1.396968, 0.108334)",
        "(0.279691, 1.401176, 0.097473)",
        "(0.280083, 1.403900, 0.092475)",
        "(0.280800, 1.410079, 0.083289)",
        "(0.281328, 1.417223, 0.075148)",
        "(0.281684, 1.425050, 0.067910)",
        "(0.282473, 1.433574, 0.061921)",
        "(0.283660, 1.442794, 0.057426)",
        "(0.284121, 1.447554, 0.055669)",
        "(0.284427, 1.457080, 0.052630)",
        "(0.284279, 1.466586, 0.050123)",
        "(0.284922, 1.476219, 0.048403)",
        "(0.285772, 1.485988, 0.047428)",
        "(0.285944, 1.490814, 0.047146)",
        "(0.286005, 1.500408, 0.046865)",
        "(0.286372, 1.510185, 0.047347)",
        "(0.286973, 1.519930, 0.048544)",
        "(0.287470, 1.529244, 0.050216)",
        "(0.287678, 1.533722, 0.051368)",
        "(0.287874, 1.542349, 0.054147)",
        "(0.288364, 1.550657, 0.058102)",
        "(0.288607, 1.558565, 0.063262)",
        "(0.288324, 1.565806, 0.069312)",
        "(0.287959, 1.569021, 0.072624)",
        "(0.287225, 1.574749, 0.079624)",
        "(0.286821, 1.579536, 0.087298)",
        "(0.286510, 1.583406, 0.095467)",
        "(0.286115, 1.586177, 0.103943)",
        "(0.285880, 1.587062, 0.108341)",
        "(0.285652, 1.588135, 0.117327)",
        "(0.285543, 1.588114, 0.126327)",
        "(0.285321, 1.586895, 0.135170)",
        "(0.285389, 1.584468, 0.143764)",
        "(0.285553, 1.582711, 0.147931)",
        "(0.285911, 1.578371, 0.156243)",
        "(0.286504, 1.572895, 0.164544)",
        "(0.286916, 1.566153, 0.172320)",
        "(0.286764, 1.558001, 0.179191)",
        "(0.286697, 1.553345, 0.182278)",
        "(0.287036, 1.543364, 0.188118)",
        "(0.287611, 1.532557, 0.193335)",
        "(0.287560, 1.520858, 0.197443)",
        "(0.286959, 1.508332, 0.200386)",
        "(0.286687, 1.501761, 0.201383)",
        "(0.286455, 1.488323, 0.202944)",
        "(0.286311, 1.474763, 0.203481)"
    ],
    "leftHandPositions": [
        "(0.339539, 1.435107, -0.126829)",
        "(0.337585, 1.434712, -0.124725)",
        "(0.336366, 1.435373, -0.124092)",
        "(0.333675, 1.438484, -0.123159)",
        "(0.331184, 1.444617, -0.122678)",
        "(0.329559, 1.452858, -0.122039)",
        "(0.326845, 1.461995, -0.121923)",
        "(0.324956, 1.467229, -0.122061)",
        "(0.321152, 1.477104, -0.122099)",
        "(0.317218, 1.487343, -0.122122)",
        "(0.313975, 1.497129, -0.122687)",
        "(0.311851, 1.506068, -0.123708)",
        "(0.311003, 1.510154, -0.124269)",
        "(0.309748, 1.516996, -0.125456)",
        "(0.308586, 1.522149, -0.126863)",
        "(0.307577, 1.525494, -0.128397)",
        "(0.307358, 1.527330, -0.130046)",
        "(0.307418, 1.527998, -0.130735)",
        "(0.308243, 1.527899, -0.131288)",
        "(0.309253, 1.525894, -0.130750)",
        "(0.309897, 1.522665, -0.129518)",
        "(0.311119, 1.519053, -0.127879)",
        "(0.311549, 1.517357, -0.127044)",
        "(0.311356, 1.514066, -0.125026)",
        "(0.310195, 1.511369, -0.122638)",
        "(0.307999, 1.509634, -0.120058)",
        "(0.306292, 1.508476, -0.117439)",
        "(0.305554, 1.508090, -0.116116)",
        "(0.304161, 1.507926, -0.113421)",
        "(0.302951, 1.508167, -0.110200)",
        "(0.302245, 1.508547, -0.106552)",
        "(0.301900, 1.509276, -0.102929)",
        "(0.301714, 1.509824, -0.101239)",
        "(0.301218, 1.511145, -0.098260)",
        "(0.300858, 1.512326, -0.095734)",
        "(0.300440, 1.513190, -0.093451)",
        "(0.299603, 1.513627, -0.091374)",
        "(0.299063, 1.513824, -0.090382)",
        "(0.297892, 1.514094, -0.088619)",
        "(0.296658, 1.514098, -0.087058)",
        "(0.295490, 1.514121, -0.085801)",
        "(0.294193, 1.514186, -0.084721)",
        "(0.293470, 1.514240, -0.084203)",
        "(0.292155, 1.514666, -0.083667)",
        "(0.289881, 1.515364, -0.082611)",
        "(0.288271, 1.516328, -0.082269)",
        "(0.286945, 1.517615, -0.082625)",
        "(0.286424, 1.518234, -0.082890)",
        "(0.285669, 1.519336, -0.083610)",
        "(0.285197, 1.519870, -0.084205)",
        "(0.283991, 1.520732, -0.085358)",
        "(0.282991, 1.521074, -0.086403)",
        "(0.282609, 1.521068, -0.086859)",
        "(0.282103, 1.520795, -0.087578)",
        "(0.281405, 1.520032, -0.088075)",
        "(0.280323, 1.519556, -0.088549)",
        "(0.279457, 1.519452, -0.089117)",
        "(0.279150, 1.519405, -0.089359)",
        "(0.278459, 1.519603, -0.089907)",
        "(0.277766, 1.520129, -0.090441)",
        "(0.277043, 1.521230, -0.091280)",
        "(0.276170, 1.522960, -0.092379)",
        "(0.275786, 1.523922, -0.092895)",
        "(0.275362, 1.526110, -0.093933)",
        "(0.275116, 1.528589, -0.095011)",
        "(0.274778, 1.530931, -0.095945)",
        "(0.274485, 1.533173, -0.096843)",
        "(0.274329, 1.534192, -0.097294)",
        "(0.273781, 1.535890, -0.097971)",
        "(0.272998, 1.536973, -0.098200)",
        "(0.272028, 1.537522, -0.098229)",
        "(0.270687, 1.537778, -0.098006)",
        "(0.270118, 1.537797, -0.097870)",
        "(0.269440, 1.537656, -0.097670)",
        "(0.268734, 1.537307, -0.097704)",
        "(0.268029, 1.536803, -0.097517)",
        "(0.267050, 1.536312, -0.097872)",
        "(0.266577, 1.536095, -0.098063)",
        "(0.265944, 1.535625, -0.098566)",
        "(0.265416, 1.535282, -0.099300)",
        "(0.264944, 1.534992, -0.099907)",
        "(0.264463, 1.534636, -0.100362)",
        "(0.264286, 1.534465, -0.100553)",
        "(0.264165, 1.534255, -0.100655)",
        "(0.263436, 1.533625, -0.100946)",
        "(0.263042, 1.533645, -0.101115)",
        "(0.262886, 1.533934, -0.101578)",
        "(0.262825, 1.534139, -0.101747)",
        "(0.262800, 1.534612, -0.101950)",
        "(0.262915, 1.535167, -0.101960)",
        "(0.262801, 1.535350, -0.101809)",
        "(0.262656, 1.535897, -0.101397)",
        "(0.262660, 1.536057, -0.101294)",
        "(0.262564, 1.536548, -0.100841)",
        "(0.262443, 1.536752, -0.100552)",
        "(0.262234, 1.536764, -0.100212)",
        "(0.261808, 1.536515, -0.099803)",
        "(0.261592, 1.536343, -0.099590)",
        "(0.261447, 1.536207, -0.099488)",
        "(0.260917, 1.535768, -0.099078)",
        "(0.260428, 1.535450, -0.098759)",
        "(0.259982, 1.535070, -0.098350)",
        "(0.259799, 1.534888, -0.098142)",
        "(0.259525, 1.534597, -0.097640)",
        "(0.259494, 1.534544, -0.097449)",
        "(0.259219, 1.534307, -0.096640)",
        "(0.258908, 1.534318, -0.095534)",
        "(0.258877, 1.534491, -0.095069)",
        "(0.258942, 1.534986, -0.094291)",
        "(0.259202, 1.535747, -0.093812)",
        "(0.259445, 1.536664, -0.093360)",
        "(0.259734, 1.537859, -0.092738)",
        "(0.259847, 1.538322, -0.092514)",
        "(0.260571, 1.540093, -0.091771)",
        "(0.261345, 1.541488, -0.091514)",
        "(0.262054, 1.542737, -0.091334)",
        "(0.262562, 1.543800, -0.091174)",
        "(0.262771, 1.544211, -0.091062)",
        "(0.262952, 1.544513, -0.090959)",
        "(0.263163, 1.544921, -0.090853)",
        "(0.263281, 1.545317, -0.090601)",
        "(0.263231, 1.545732, -0.089888)",
        "(0.263169, 1.545907, -0.089596)",
        "(0.263180, 1.546426, -0.088908)",
        "(0.263232, 1.547483, -0.088069)",
        "(0.263086, 1.549170, -0.087014)",
        "(0.262966, 1.551665, -0.085983)",
        "(0.263044, 1.553319, -0.085501)",
        "(0.263284, 1.556751, -0.084712)",
        "(0.263562, 1.560944, -0.084338)",
        "(0.263669, 1.565746, -0.084481)",
        "(0.263565, 1.570920, -0.085152)",
        "(0.263462, 1.573572, -0.085640)",
        "(0.263171, 1.578940, -0.087031)",
        "(0.262819, 1.584238, -0.089042)",
        "(0.262432, 1.589272, -0.091677)",
        "(0.262117, 1.591699, -0.093448)",
        "(0.261284, 1.596319, -0.097247)",
        "(0.260307, 1.600342, -0.101627)",
        "(0.259312, 1.603704, -0.106602)",
        "(0.258269, 1.606449, -0.112402)",
        "(0.257346, 1.608557, -0.118943)",
        "(0.256922, 1.609312, -0.122462)",
        "(0.256214, 1.610538, -0.129798)",
        "(0.255728, 1.611004, -0.137668)",
        "(0.255438, 1.610757, -0.145731)",
        "(0.255264, 1.609820, -0.154138)",
        "(0.255228, 1.609093, -0.158352)",
        "(0.255270, 1.607193, -0.167030)",
        "(0.255509, 1.604683, -0.175678)",
        "(0.255764, 1.601387, -0.184299)",
        "(0.255886, 1.597234, -0.192877)",
        "(0.256036, 1.594902, -0.197071)",
        "(0.256600, 1.589832, -0.205274)",
        "(0.257170, 1.584193, -0.212764)",
        "(0.257761, 1.577622, -0.219570)",
        "(0.258814, 1.569875, -0.225508)",
        "(0.259452, 1.565676, -0.228139)",
        "(0.260335, 1.556453, -0.232886)",
        "(0.260551, 1.547624, -0.237051)",
        "(0.260760, 1.538751, -0.240538)",
        "(0.261664, 1.528921, -0.242682)",
        "(0.262206, 1.523718, -0.243209)",
        "(0.263053, 1.512893, -0.242997)",
        "(0.263321, 1.502222, -0.241944)",
        "(0.263709, 1.492336, -0.240539)",
        "(0.264254, 1.482989, -0.238567)",
        "(0.264478, 1.478360, -0.237124)",
        "(0.264264, 1.468893, -0.232859)",
        "(0.263304, 1.459656, -0.227533)",
        "(0.262740, 1.451600, -0.221985)",
        "(0.262272, 1.444512, -0.216040)",
        "(0.261787, 1.441097, -0.212713)",
        "(0.260518, 1.434763, -0.205221)",
        "(0.259593, 1.429481, -0.197187)",
        "(0.258920, 1.425641, -0.188979)",
        "(0.258099, 1.422994, -0.180482)",
        "(0.257702, 1.422053, -0.176127)",
        "(0.257389, 1.421209, -0.167171)",
        "(0.257528, 1.421496, -0.158068)",
        "(0.257914, 1.423032, -0.148942)",
        "(0.258457, 1.425445, -0.140168)",
        "(0.258730, 1.426944, -0.135926)",
        "(0.259510, 1.430614, -0.127997)",
        "(0.260280, 1.434845, -0.120798)",
        "(0.261031, 1.439495, -0.114312)",
        "(0.261549, 1.444361, -0.108489)",
        "(0.261895, 1.446859, -0.105835)",
        "(0.262569, 1.452000, -0.101153)",
        "(0.262953, 1.457267, -0.097170)",
        "(0.263033, 1.462633, -0.093731)",
        "(0.263060, 1.468174, -0.090901)",
        "(0.263228, 1.470960, -0.089618)",
        "(0.263687, 1.476499, -0.087380)",
        "(0.263821, 1.481899, -0.085281)",
        "(0.263373, 1.487319, -0.083270)",
        "(0.262716, 1.493025, -0.081439)",
        "(0.262525, 1.496033, -0.080633)",
        "(0.262206, 1.502483, -0.079251)",
        "(0.261501, 1.509370, -0.077945)",
        "(0.260540, 1.516752, -0.076696)",
        "(0.260283, 1.524896, -0.075826)",
        "(0.260559, 1.529163, -0.075572)",
        "(0.261547, 1.537979, -0.075250)",
        "(0.262299, 1.546829, -0.074994)",
        "(0.262067, 1.555589, -0.074909)",
        "(0.261652, 1.564469, -0.075337)",
        "(0.261886, 1.568897, -0.075798)",
        "(0.262654, 1.577529, -0.077157)",
        "(0.262848, 1.585448, -0.078623)",
        "(0.262505, 1.592851, -0.080404)",
        "(0.262233, 1.599615, -0.082933)",
        "(0.262323, 1.602809, -0.084398)",
        "(0.262615, 1.608443, -0.087875)",
        "(0.262550, 1.613376, -0.091680)",
        "(0.262151, 1.617641, -0.095990)",
        "(0.261950, 1.619455, -0.098457)",
        "(0.261508, 1.622823, -0.103581)",
        "(0.261060, 1.625345, -0.109250)",
        "(0.260520, 1.627007, -0.115426)",
        "(0.260036, 1.627981, -0.121971)",
        "(0.259626, 1.628351, -0.129031)",
        "(0.259416, 1.628157, -0.132724)",
        "(0.258973, 1.626895, -0.140117)",
        "(0.258386, 1.624516, -0.147474)",
        "(0.257790, 1.621345, -0.154933)",
        "(0.257091, 1.617475, -0.162359)",
        "(0.256688, 1.615164, -0.166054)",
        "(0.256231, 1.609555, -0.172986)",
        "(0.256106, 1.602831, -0.179018)",
        "(0.255707, 1.595287, -0.184189)",
        "(0.255075, 1.587481, -0.188940)",
        "(0.254794, 1.583546, -0.191208)",
        "(0.254646, 1.575657, -0.195225)",
        "(0.254790, 1.567947, -0.198062)",
        "(0.254416, 1.560324, -0.200157)",
        "(0.254106, 1.552851, -0.201823)",
        "(0.254131, 1.549343, -0.202708)",
        "(0.254574, 1.542863, -0.204289)",
        "(0.254929, 1.536729, -0.205579)",
        "(0.255112, 1.530559, -0.206284)",
        "(0.255595, 1.524534, -0.206437)",
        "(0.255924, 1.521662, -0.206368)",
        "(0.256671, 1.516183, -0.206099)",
        "(0.257391, 1.510797, -0.205803)",
        "(0.258250, 1.505444, -0.205139)",
        "(0.259313, 1.499835, -0.203614)",
        "(0.259805, 1.496909, -0.202726)",
        "(0.260919, 1.490729, -0.200242)",
        "(0.262033, 1.484639, -0.197383)",
        "(0.263006, 1.478681, -0.193930)",
        "(0.263740, 1.472892, -0.190027)",
        "(0.263986, 1.470091, -0.187872)",
        "(0.264215, 1.464708, -0.182969)",
        "(0.264275, 1.459769, -0.177581)",
        "(0.263993, 1.455504, -0.171944)",
        "(0.263624, 1.452003, -0.165977)",
        "(0.263332, 1.450605, -0.162816)",
        "(0.262761, 1.448287, -0.156283)",
        "(0.262551, 1.446889, -0.149348)",
        "(0.262512, 1.446496, -0.142022)",
        "(0.262339, 1.446816, -0.134383)",
        "(0.262239, 1.447193, -0.130470)",
        "(0.262351, 1.448713, -0.122608)",
        "(0.263055, 1.451241, -0.115153)",
        "(0.263720, 1.454674, -0.108203)",
        "(0.264083, 1.458600, -0.101480)",
        "(0.264167, 1.460737, -0.098199)",
        "(0.264431, 1.465575, -0.091955)",
        "(0.265215, 1.471079, -0.086450)",
        "(0.266114, 1.477120, -0.081479)",
        "(0.266561, 1.483486, -0.076824)",
        "(0.266563, 1.486706, -0.074559)",
        "(0.266238, 1.493318, -0.070244)",
        "(0.266705, 1.500475, -0.066595)",
        "(0.267392, 1.508076, -0.063546)",
        "(0.267723, 1.516140, -0.060807)",
        "(0.267641, 1.519927, -0.059547)",
        "(0.267087, 1.527625, -0.057274)",
        "(0.267535, 1.535902, -0.055821)",
        "(0.268178, 1.544401, -0.054955)",
        "(0.268173, 1.552532, -0.054102)",
        "(0.268041, 1.556390, -0.053693)",
        "(0.267566, 1.563981, -0.053024)",
        "(0.267831, 1.571654, -0.053156)",
        "(0.268080, 1.579184, -0.054108)",
        "(0.267598, 1.586033, -0.055488)",
        "(0.267055, 1.589109, -0.056312)",
        "(0.265905, 1.594942, -0.058371)",
        "(0.265275, 1.600238, -0.061400)",
        "(0.264953, 1.605267, -0.065361)",
        "(0.264536, 1.609660, -0.069945)",
        "(0.264278, 1.611621, -0.072372)",
        "(0.263747, 1.614941, -0.077655)",
        "(0.263280, 1.617712, -0.083622)",
        "(0.263076, 1.620118, -0.090113)",
        "(0.262867, 1.621946, -0.096977)",
        "(0.262741, 1.622660, -0.100463)",
        "(0.262468, 1.623532, -0.107514)",
        "(0.262182, 1.623884, -0.114502)",
        "(0.261962, 1.623706, -0.121472)",
        "(0.262042, 1.622982, -0.128423)",
        "(0.262089, 1.622510, -0.131934)",
        "(0.262134, 1.621286, -0.138847)",
        "(0.262356, 1.619670, -0.145641)",
        "(0.262930, 1.617788, -0.152214)",
        "(0.263518, 1.615493, -0.158620)",
        "(0.263803, 1.614221, -0.161714)",
        "(0.264431, 1.611385, -0.167649)",
        "(0.265208, 1.608175, -0.173334)",
        "(0.266275, 1.604342, -0.178535)",
        "(0.267460, 1.599825, -0.183297)",
        "(0.268051, 1.597331, -0.185513)",
        "(0.268994, 1.591895, -0.189697)",
        "(0.269803, 1.585826, -0.193515)",
        "(0.270865, 1.579014, -0.197103)",
        "(0.271803, 1.571562, -0.200542)",
        "(0.272257, 1.567560, -0.202004)",
        "(0.272918, 1.558961, -0.204465)",
        "(0.273616, 1.550069, -0.206607)",
        "(0.274204, 1.540970, -0.208440)",
        "(0.274443, 1.531665, -0.209674)",
        "(0.274340, 1.527005, -0.210122)",
        "(0.273876, 1.517670, -0.210447)",
        "(0.273672, 1.508541, -0.210129)",
        "(0.273449, 1.499868, -0.209304)",
        "(0.273005, 1.491673, -0.208007)",
        "(0.272792, 1.487713, -0.207129)",
        "(0.272387, 1.480152, -0.204628)",
        "(0.271978, 1.472999, -0.201095)",
        "(0.271687, 1.466375, -0.196468)",
        "(0.271167, 1.460392, -0.190902)",
        "(0.270811, 1.457669, -0.187852)",
        "(0.269916, 1.452995, -0.181270)",
        "(0.269411, 1.449269, -0.173938)",
        "(0.269271, 1.446547, -0.165585)",
        "(0.269181, 1.444622, -0.156723)",
        "(0.269212, 1.444244, -0.152083)",
        "(0.269272, 1.444335, -0.142866)",
        "(0.269324, 1.445480, -0.133649)",
        "(0.269562, 1.447848, -0.124648)",
        "(0.269934, 1.451096, -0.115904)",
        "(0.270196, 1.453112, -0.111678)",
        "(0.270889, 1.457627, -0.103551)",
        "(0.271579, 1.463550, -0.096591)",
        "(0.271734, 1.470116, -0.090454)",
        "(0.271332, 1.477123, -0.084884)",
        "(0.271445, 1.480965, -0.082475)",
        "(0.272247, 1.489024, -0.078349)",
        "(0.273277, 1.497460, -0.075051)",
        "(0.273656, 1.505838, -0.071990)",
        "(0.273117, 1.514213, -0.069224)",
        "(0.273334, 1.518544, -0.068088)",
        "(0.274681, 1.527570, -0.066619)",
        "(0.276266, 1.536368, -0.065221)",
        "(0.277264, 1.544772, -0.063691)",
        "(0.277246, 1.553192, -0.062612)",
        "(0.277167, 1.557484, -0.062252)",
        "(0.277662, 1.566726, -0.062785)",
        "(0.278662, 1.576164, -0.064032)",
        "(0.278940, 1.585135, -0.065148)",
        "(0.278583, 1.593832, -0.066609)",
        "(0.278390, 1.598115, -0.067726)",
        "(0.278499, 1.606701, -0.070568)",
        "(0.278705, 1.614861, -0.074128)",
        "(0.278490, 1.622176, -0.077994)",
        "(0.277843, 1.628450, -0.082297)",
        "(0.277512, 1.631310, -0.084631)",
        "(0.277413, 1.636469, -0.089899)",
        "(0.277746, 1.640710, -0.095905)",
        "(0.277643, 1.643583, -0.102333)",
        "(0.277349, 1.645405, -0.109054)",
        "(0.277255, 1.646064, -0.112571)",
        "(0.277092, 1.646800, -0.120039)",
        "(0.276774, 1.646763, -0.127809)",
        "(0.276512, 1.645663, -0.135662)",
        "(0.276560, 1.643718, -0.143460)",
        "(0.276640, 1.642473, -0.147264)",
        "(0.276843, 1.639257, -0.154562)",
        "(0.276748, 1.635266, -0.161475)",
        "(0.276831, 1.630326, -0.168181)",
        "(0.277488, 1.624827, -0.174517)",
        "(0.277813, 1.621832, -0.177526)",
        "(0.278286, 1.615024, -0.182877)",
        "(0.278234, 1.607615, -0.187592)",
        "(0.278544, 1.599643, -0.191498)",
        "(0.279085, 1.591236, -0.194613)",
        "(0.279312, 1.586814, -0.195947)",
        "(0.279571, 1.577526, -0.198186)",
        "(0.279848, 1.568160, -0.200182)",
        "(0.280256, 1.558955, -0.201768)",
        "(0.280555, 1.549367, -0.202472)",
        "(0.280650, 1.544457, -0.202538)",
        "(0.280832, 1.534643, -0.202093)",
        "(0.281144, 1.524841, -0.201079)",
        "(0.281418, 1.515300, -0.199919)",
        "(0.281723, 1.506122, -0.198353)",
        "(0.281915, 1.501705, -0.197461)",
        "(0.282404, 1.492650, -0.195045)",
        "(0.282893, 1.483174, -0.191579)",
        "(0.283362, 1.473629, -0.187300)",
        "(0.283710, 1.464482, -0.182462)",
        "(0.283903, 1.460236, -0.179735)",
        "(0.284352, 1.452450, -0.173997)",
        "(0.284560, 1.445572, -0.167585)",
        "(0.284509, 1.439635, -0.159984)",
        "(0.284311, 1.434570, -0.151252)",
        "(0.284225, 1.432414, -0.146618)",
        "(0.284418, 1.429532, -0.137035)",
        "(0.285117, 1.428623, -0.127333)",
        "(0.285869, 1.429422, -0.117384)",
        "(0.286469, 1.431337, -0.107563)",
        "(0.286780, 1.432832, -0.102855)",
        "(0.287577, 1.437230, -0.094169)",
        "(0.288508, 1.443164, -0.086269)",
        "(0.289409, 1.449992, -0.079140)",
        "(0.290063, 1.457807, -0.073050)",
        "(0.290355, 1.462011, -0.070374)",
        "(0.291190, 1.471196, -0.066207)",
        "(0.291801, 1.480909, -0.063204)",
        "(0.291798, 1.490731, -0.061254)",
        "(0.291381, 1.500341, -0.059970)",
        "(0.291618, 1.505141, -0.059713)",
        "(0.292683, 1.514225, -0.060217)",
        "(0.293309, 1.522259, -0.060779)",
        "(0.293108, 1.529118, -0.061584)",
        "(0.292730, 1.535218, -0.062559)",
        "(0.292937, 1.537949, -0.063264)",
        "(0.293635, 1.543058, -0.064789)",
        "(0.293852, 1.547687, -0.066262)",
        "(0.293665, 1.551818, -0.067430)",
        "(0.293780, 1.555642, -0.068562)",
        "(0.294080, 1.557411, -0.069139)",
        "(0.294795, 1.560909, -0.070266)",
        "(0.294847, 1.564247, -0.071468)",
        "(0.294648, 1.567516, -0.072558)",
        "(0.294453, 1.570643, -0.073557)",
        "(0.294487, 1.572155, -0.074065)",
        "(0.294867, 1.575262, -0.075217)",
        "(0.294791, 1.578448, -0.076469)",
        "(0.294299, 1.581641, -0.077820)",
        "(0.293854, 1.584677, -0.079326)",
        "(0.293837, 1.586107, -0.080328)",
        "(0.293952, 1.589013, -0.082778)",
        "(0.293824, 1.592023, -0.085546)",
        "(0.293379, 1.594855, -0.088607)",
        "(0.292861, 1.597288, -0.092080)",
        "(0.292685, 1.598403, -0.094010)",
        "(0.292666, 1.600352, -0.098486)",
        "(0.292740, 1.601857, -0.103718)",
        "(0.292669, 1.602703, -0.109404)",
        "(0.292393, 1.602827, -0.115537)",
        "(0.292226, 1.602612, -0.118681)",
        "(0.291793, 1.601537, -0.125247)",
        "(0.291338, 1.599592, -0.132274)",
        "(0.290818, 1.597225, -0.139756)",
        "(0.289990, 1.594494, -0.147436)",
        "(0.289476, 1.592905, -0.151244)",
        "(0.288594, 1.589199, -0.158488)",
        "(0.287832, 1.584510, -0.164977)",
        "(0.287376, 1.579282, -0.170846)",
        "(0.286894, 1.573864, -0.176275)",
        "(0.286620, 1.571179, -0.178773)",
        "(0.285922, 1.565644, -0.183376)",
        "(0.285250, 1.559628, -0.187162)",
        "(0.284899, 1.553337, -0.190180)",
        "(0.284674, 1.546944, -0.192405)",
        "(0.284519, 1.543721, -0.193329)",
        "(0.284224, 1.537219, -0.194689)",
        "(0.284255, 1.530666, -0.195523)",
        "(0.284652, 1.524058, -0.195800)",
        "(0.285061, 1.517000, -0.194973)",
        "(0.285180, 1.513299, -0.194163)",
        "(0.285141, 1.505627, -0.191827)",
        "(0.285179, 1.497970, -0.188972)",
        "(0.285263, 1.490512, -0.185641)",
        "(0.284959, 1.482851, -0.180950)",
        "(0.284479, 1.478937, -0.177921)",
        "(0.283235, 1.471311, -0.171192)",
        "(0.282471, 1.464599, -0.163956)",
        "(0.281930, 1.459377, -0.156464)",
        "(0.281233, 1.455226, -0.148574)",
        "(0.280710, 1.453772, -0.144365)",
        "(0.279785, 1.451646, -0.135736)",
        "(0.279540, 1.451531, -0.127078)",
        "(0.279733, 1.453066, -0.118529)",
        "(0.280063, 1.455740, -0.110276)",
        "(0.280384, 1.457710, -0.106373)",
        "(0.281255, 1.462248, -0.098969)",
        "(0.282195, 1.468102, -0.092506)",
        "(0.282974, 1.474613, -0.086821)",
        "(0.284112, 1.481964, -0.082214)",
        "(0.284689, 1.485668, -0.080030)",
        "(0.285780, 1.493450, -0.076358)",
        "(0.286600, 1.501142, -0.072952)",
        "(0.287156, 1.508808, -0.069919)",
        "(0.287963, 1.516467, -0.067347)",
        "(0.288545, 1.520288, -0.066317)",
        "(0.289574, 1.527897, -0.064558)",
        "(0.290216, 1.535441, -0.063245)",
        "(0.290621, 1.542759, -0.062017)",
        "(0.291134, 1.550164, -0.061322)",
        "(0.291515, 1.553860, -0.061133)",
        "(0.292247, 1.561179, -0.061133)",
        "(0.292703, 1.568453, -0.061436)",
        "(0.292966, 1.575707, -0.061986)",
        "(0.293304, 1.582852, -0.063008)",
        "(0.293515, 1.586332, -0.063647)",
        "(0.293814, 1.593045, -0.065364)",
        "(0.293762, 1.599222, -0.067578)",
        "(0.293200, 1.604900, -0.070417)",
        "(0.292569, 1.610069, -0.073953)",
        "(0.292398, 1.612451, -0.076106)",
        "(0.291962, 1.616992, -0.080993)",
        "(0.291133, 1.620818, -0.086632)",
        "(0.290031, 1.623748, -0.092820)",
        "(0.289241, 1.625793, -0.099153)",
        "(0.288957, 1.626594, -0.102547)",
        "(0.288543, 1.627555, -0.109932)",
        "(0.287918, 1.627705, -0.117850)",
        "(0.287094, 1.627029, -0.126199)",
        "(0.286352, 1.625742, -0.134749)",
        "(0.286038, 1.624691, -0.139100)",
        "(0.285350, 1.622114, -0.147763)",
        "(0.284395, 1.618734, -0.156180)",
        "(0.283424, 1.614850, -0.164327)",
        "(0.282868, 1.610405, -0.172025)",
        "(0.282760, 1.607972, -0.175604)",
        "(0.282958, 1.602427, -0.182126)",
        "(0.282547, 1.596412, -0.188433)",
        "(0.282036, 1.589999, -0.193768)",
        "(0.281889, 1.583316, -0.198199)",
        "(0.281873, 1.579890, -0.200078)",
        "(0.281765, 1.572968, -0.203589)",
        "(0.281525, 1.566110, -0.206576)",
        "(0.281645, 1.559111, -0.208894)",
        "(0.281700, 1.551970, -0.210505)",
        "(0.281647, 1.548261, -0.211042)",
        "(0.281757, 1.540550, -0.211319)",
        "(0.281974, 1.532643, -0.211110)",
        "(0.282315, 1.524296, -0.210072)",
        "(0.282365, 1.515489, -0.208039)",
        "(0.282178, 1.510932, -0.206700)",
        "(0.281915, 1.501538, -0.203705)",
        "(0.281985, 1.491879, -0.199885)",
        "(0.282207, 1.482243, -0.195338)",
        "(0.281866, 1.472583, -0.190050)",
        "(0.281369, 1.467729, -0.187001)",
        "(0.279936, 1.458309, -0.180356)",
        "(0.278298, 1.449843, -0.173003)",
        "(0.277066, 1.442686, -0.165372)",
        "(0.276266, 1.436957, -0.157431)",
        "(0.275917, 1.434658, -0.153228)",
        "(0.275113, 1.430689, -0.144554)",
        "(0.274610, 1.428366, -0.135733)",
        "(0.274956, 1.427716, -0.127217)",
        "(0.275383, 1.428353, -0.119029)",
        "(0.275480, 1.429323, -0.115095)",
        "(0.275696, 1.431846, -0.107182)",
        "(0.276211, 1.435488, -0.099650)",
        "(0.276745, 1.440486, -0.093050)",
        "(0.277140, 1.446650, -0.087170)",
        "(0.277283, 1.450041, -0.084403)",
        "(0.277677, 1.457125, -0.078970)",
        "(0.278570, 1.464969, -0.074093)",
        "(0.279651, 1.473402, -0.069850)",
        "(0.280507, 1.482441, -0.066265)",
        "(0.280821, 1.487065, -0.064609)",
        "(0.281124, 1.496255, -0.061481)",
        "(0.282088, 1.505489, -0.058884)",
        "(0.283313, 1.514874, -0.057129)",
        "(0.284116, 1.524213, -0.055945)",
        "(0.284334, 1.528818, -0.055495)",
        "(0.284409, 1.537805, -0.054875)",
        "(0.285130, 1.546611, -0.054864)",
        "(0.286720, 1.555155, -0.055580)",
        "(0.287974, 1.563126, -0.056400)",
        "(0.288375, 1.566941, -0.056791)",
        "(0.288703, 1.574274, -0.057875)",
        "(0.289019, 1.581239, -0.059435)",
        "(0.289762, 1.587846, -0.061613)",
        "(0.290373, 1.594166, -0.064301)",
        "(0.290514, 1.597234, -0.065772)",
        "(0.290436, 1.603162, -0.069094)",
        "(0.289971, 1.608866, -0.073142)",
        "(0.289581, 1.614332, -0.077879)",
        "(0.289251, 1.619480, -0.083373)",
        "(0.289146, 1.621825, -0.086353)",
        "(0.288721, 1.626022, -0.092371)",
        "(0.288171, 1.629121, -0.098805)",
        "(0.288055, 1.631486, -0.105930)",
        "(0.288168, 1.633309, -0.113843)",
        "(0.288297, 1.633823, -0.118069)",
        "(0.288326, 1.634259, -0.126794)",
        "(0.288355, 1.633889, -0.136112)",
        "(0.288146, 1.632262, -0.145725)",
        "(0.287385, 1.629820, -0.155483)",
        "(0.286870, 1.628249, -0.160479)",
        "(0.285861, 1.625011, -0.170399)",
        "(0.284858, 1.620487, -0.179949)",
        "(0.284066, 1.614638, -0.188478)",
        "(0.283409, 1.608045, -0.196111)",
        "(0.283103, 1.604539, -0.199674)",
        "(0.282450, 1.597073, -0.205965)",
        "(0.282078, 1.589189, -0.211458)",
        "(0.282189, 1.580826, -0.215901)",
        "(0.282323, 1.571841, -0.219192)",
        "(0.282187, 1.567098, -0.220363)",
        "(0.281589, 1.557061, -0.221688)",
        "(0.281282, 1.546813, -0.222128)",
        "(0.281452, 1.536691, -0.221862)",
        "(0.281170, 1.526685, -0.221036)",
        "(0.280748, 1.521679, -0.220347)",
        "(0.279834, 1.511537, -0.218174)",
        "(0.279096, 1.501702, -0.215353)",
        "(0.278224, 1.492351, -0.211997)",
        "(0.277275, 1.483354, -0.208104)",
        "(0.276807, 1.479035, -0.205864)",
        "(0.275778, 1.470388, -0.201152)",
        "(0.274653, 1.462542, -0.195572)",
        "(0.273486, 1.455438, -0.189564)",
        "(0.272256, 1.449296, -0.183158)",
        "(0.271718, 1.446734, -0.179693)",
        "(0.270673, 1.442450, -0.172370)",
        "(0.269883, 1.439314, -0.164573)",
        "(0.269383, 1.437455, -0.156296)",
        "(0.268974, 1.436870, -0.147607)",
        "(0.268761, 1.437093, -0.143236)",
        "(0.268451, 1.439251, -0.134636)",
        "(0.268541, 1.442899, -0.126416)",
        "(0.268989, 1.447704, -0.118231)",
        "(0.269673, 1.453353, -0.110230)",
        "(0.270098, 1.456499, -0.106425)",
        "(0.270790, 1.463088, -0.099254)",
        "(0.271451, 1.470419, -0.093128)",
        "(0.272575, 1.477742, -0.088166)",
        "(0.273727, 1.485283, -0.083829)",
        "(0.274166, 1.489058, -0.081778)",
        "(0.274898, 1.496769, -0.078240)",
        "(0.276030, 1.504601, -0.075348)",
        "(0.277320, 1.512370, -0.072954)",
        "(0.278507, 1.520002, -0.070906)",
        "(0.278881, 1.523770, -0.070029)",
        "(0.279411, 1.531336, -0.068707)",
        "(0.280511, 1.538874, -0.067867)",
        "(0.281423, 1.546396, -0.067407)",
        "(0.281820, 1.553864, -0.067331)",
        "(0.281868, 1.557538, -0.067353)",
        "(0.281875, 1.564805, -0.067647)",
        "(0.282181, 1.572008, -0.068778)",
        "(0.282593, 1.579033, -0.071033)",
        "(0.282417, 1.585650, -0.074308)",
        "(0.281965, 1.588660, -0.076208)",
        "(0.280856, 1.594285, -0.080355)",
        "(0.280106, 1.599341, -0.085844)",
        "(0.279399, 1.603987, -0.092130)",
        "(0.278310, 1.608003, -0.098845)",
        "(0.277682, 1.609869, -0.102307)",
        "(0.276551, 1.613209, -0.109633)",
        "(0.275826, 1.616356, -0.117319)",
        "(0.275486, 1.619066, -0.125378)",
        "(0.275517, 1.621024, -0.133497)",
        "(0.275514, 1.621637, -0.137532)",
        "(0.275456, 1.622300, -0.145653)",
        "(0.275435, 1.622342, -0.153974)",
        "(0.275470, 1.621763, -0.162263)",
        "(0.275370, 1.620173, -0.170431)",
        "(0.275202, 1.618978, -0.174381)",
        "(0.274634, 1.616049, -0.182218)",
        "(0.274108, 1.612507, -0.189951)",
        "(0.273898, 1.608379, -0.197578)",
        "(0.273864, 1.603538, -0.204923)",
        "(0.273845, 1.600857, -0.208371)",
        "(0.273657, 1.595154, -0.214810)",
        "(0.273208, 1.588777, -0.220576)",
        "(0.273026, 1.581696, -0.225861)",
        "(0.273477, 1.573774, -0.230512)",
        "(0.273980, 1.569333, -0.232488)",
        "(0.275005, 1.560192, -0.235947)",
        "(0.275720, 1.550760, -0.238673)",
        "(0.276093, 1.540952, -0.240344)",
        "(0.276397, 1.531021, -0.241212)",
        "(0.276579, 1.526059, -0.241373)",
        "(0.276853, 1.516356, -0.240977)",
        "(0.276751, 1.506922, -0.239768)",
        "(0.276441, 1.497610, -0.237332)",
        "(0.276214, 1.488455, -0.233749)",
        "(0.276045, 1.483979, -0.231605)",
        "(0.275637, 1.475379, -0.226232)",
        "(0.274818, 1.467249, -0.220189)",
        "(0.273850, 1.459798, -0.213343)",
        "(0.273099, 1.453272, -0.205770)",
        "(0.272753, 1.450196, -0.201790)",
        "(0.271683, 1.445232, -0.192786)",
        "(0.270303, 1.441297, -0.183531)",
        "(0.269123, 1.438589, -0.174089)",
        "(0.268449, 1.437389, -0.164599)",
        "(0.268419, 1.437456, -0.159763)",
        "(0.268276, 1.437970, -0.149904)",
        "(0.268460, 1.439722, -0.140013)",
        "(0.268877, 1.442570, -0.130383)",
        "(0.269560, 1.446597, -0.121278)",
        "(0.269952, 1.449041, -0.116985)",
        "(0.270837, 1.454387, -0.108843)",
        "(0.271524, 1.460175, -0.101375)",
        "(0.272309, 1.466467, -0.094801)",
        "(0.273075, 1.473253, -0.089072)",
        "(0.273310, 1.476938, -0.086700)",
        "(0.273699, 1.484484, -0.082090)",
        "(0.273916, 1.492497, -0.077991)",
        "(0.274218, 1.500951, -0.074509)",
        "(0.274430, 1.509774, -0.071509)",
        "(0.274453, 1.514387, -0.070242)",
        "(0.274479, 1.523781, -0.067956)",
        "(0.274532, 1.533554, -0.066270)",
        "(0.274280, 1.543526, -0.064994)",
        "(0.274431, 1.553504, -0.064186)",
        "(0.274633, 1.558394, -0.063898)",
        "(0.274693, 1.567863, -0.063552)",
        "(0.274135, 1.576891, -0.063629)",
        "(0.273818, 1.585475, -0.064327)",
        "(0.274561, 1.593742, -0.065736)",
        "(0.274982, 1.597667, -0.066573)",
        "(0.275701, 1.604867, -0.068650)",
        "(0.276297, 1.611454, -0.071195)",
        "(0.276737, 1.617568, -0.074259)",
        "(0.277248, 1.623240, -0.077840)",
        "(0.277500, 1.625871, -0.079824)",
        "(0.277885, 1.630667, -0.084038)",
        "(0.277938, 1.634870, -0.088483)",
        "(0.277817, 1.638350, -0.093323)",
        "(0.278082, 1.641309, -0.098929)",
        "(0.278223, 1.642598, -0.101991)",
        "(0.277943, 1.644631, -0.108317)",
        "(0.277307, 1.645594, -0.114503)",
        "(0.277037, 1.646145, -0.121145)",
        "(0.277215, 1.646126, -0.128452)",
        "(0.277114, 1.645762, -0.132290)",
        "(0.276546, 1.644548, -0.140345)",
        "(0.276081, 1.642551, -0.148726)",
        "(0.275620, 1.640133, -0.157384)",
        "(0.275050, 1.637120, -0.166173)",
        "(0.274598, 1.635371, -0.170536)",
        "(0.273587, 1.631560, -0.179090)",
        "(0.272697, 1.627255, -0.187415)",
        "(0.272309, 1.622332, -0.195293)",
        "(0.271898, 1.617048, -0.202683)",
        "(0.271570, 1.614096, -0.205962)",
        "(0.270981, 1.607548, -0.211696)",
        "(0.270407, 1.600430, -0.217084)",
        "(0.270651, 1.592756, -0.221861)",
        "(0.270789, 1.584913, -0.226298)",
        "(0.270649, 1.580592, -0.228330)",
        "(0.270301, 1.572308, -0.231634)",
        "(0.270395, 1.563675, -0.234892)",
        "(0.270843, 1.554448, -0.237392)",
        "(0.270442, 1.544362, -0.238999)",
        "(0.269959, 1.538950, -0.239421)",
        "(0.268991, 1.528044, -0.240194)",
        "(0.268340, 1.517269, -0.240454)",
        "(0.267435, 1.506420, -0.239583)",
        "(0.265874, 1.495313, -0.237466)",
        "(0.265010, 1.489783, -0.236009)",
        "(0.263520, 1.479115, -0.232679)",
        "(0.261797, 1.469295, -0.228548)",
        "(0.259636, 1.459999, -0.223278)",
        "(0.257310, 1.451353, -0.216921)",
        "(0.256294, 1.447470, -0.213339)",
        "(0.254610, 1.440578, -0.205711)",
        "(0.252976, 1.435058, -0.197599)",
        "(0.251474, 1.431085, -0.189046)",
        "(0.250228, 1.428128, -0.179953)",
        "(0.249867, 1.427204, -0.175106)",
        "(0.249443, 1.425747, -0.165417)",
        "(0.248919, 1.425375, -0.155820)",
        "(0.248416, 1.426251, -0.146552)",
        "(0.247881, 1.428057, -0.137367)",
        "(0.247739, 1.429293, -0.132771)",
        "(0.247998, 1.432191, -0.123746)",
        "(0.248619, 1.436212, -0.115341)",
        "(0.249019, 1.440841, -0.107431)",
        "(0.249014, 1.446329, -0.100403)",
        "(0.249124, 1.449474, -0.097317)",
        "(0.249880, 1.456440, -0.091938)",
        "(0.250839, 1.464035, -0.087284)",
        "(0.251603, 1.472017, -0.083117)",
        "(0.252388, 1.480375, -0.079486)",
        "(0.252836, 1.484870, -0.077978)",
        "(0.254014, 1.494162, -0.075563)",
        "(0.255333, 1.503721, -0.073463)",
        "(0.256344, 1.513197, -0.071557)",
        "(0.256817, 1.522576, -0.069919)",
        "(0.257273, 1.527349, -0.069356)",
        "(0.258541, 1.536914, -0.068727)",
        "(0.259650, 1.546087, -0.068135)",
        "(0.260126, 1.554612, -0.067411)",
        "(0.260755, 1.562911, -0.067015)",
        "(0.261350, 1.567049, -0.067204)",
        "(0.262750, 1.575087, -0.068126)",
        "(0.263785, 1.582510, -0.069359)",
        "(0.264397, 1.589344, -0.070988)",
        "(0.265007, 1.595872, -0.073393)",
        "(0.265479, 1.599039, -0.074978)",
        "(0.266444, 1.605197, -0.078579)",
        "(0.267245, 1.610849, -0.082897)",
        "(0.267603, 1.615763, -0.087642)",
        "(0.267738, 1.619780, -0.092939)",
        "(0.267851, 1.621541, -0.095841)",
        "(0.268110, 1.624802, -0.102300)",
        "(0.268371, 1.627340, -0.109399)",
        "(0.268568, 1.628845, -0.117040)",
        "(0.268893, 1.629265, -0.124924)",
        "(0.268935, 1.629212, -0.128991)",
        "(0.268790, 1.628467, -0.137626)",
        "(0.268687, 1.627236, -0.146576)",
        "(0.268568, 1.624903, -0.155699)",
        "(0.268696, 1.621578, -0.164662)",
        "(0.268855, 1.619395, -0.169095)",
        "(0.269271, 1.614676, -0.177965)",
        "(0.269541, 1.609328, -0.186645)",
        "(0.269549, 1.603254, -0.194877)",
        "(0.269421, 1.596102, -0.202487)",
        "(0.269361, 1.591996, -0.205949)",
        "(0.269341, 1.583410, -0.212337)",
        "(0.269209, 1.574597, -0.218306)",
        "(0.268949, 1.565684, -0.223951)",
        "(0.268586, 1.556537, -0.229011)",
        "(0.268355, 1.551776, -0.231083)",
        "(0.267734, 1.541703, -0.234145)",
        "(0.266840, 1.531096, -0.236132)",
        "(0.266170, 1.520678, -0.237570)",
        "(0.265937, 1.510804, -0.238020)",
        "(0.265743, 1.505863, -0.237880)",
        "(0.265198, 1.495764, -0.236918)",
        "(0.264536, 1.485738, -0.234539)",
        "(0.263734, 1.476088, -0.231197)",
        "(0.262844, 1.467048, -0.226654)",
        "(0.262539, 1.462691, -0.224130)",
        "(0.262056, 1.454456, -0.218657)",
        "(0.261634, 1.446834, -0.212698)",
        "(0.261047, 1.440195, -0.206009)",
        "(0.260513, 1.434068, -0.198895)",
        "(0.260169, 1.431331, -0.194898)",
        "(0.259566, 1.426085, -0.186527)",
        "(0.259123, 1.421674, -0.177812)",
        "(0.258506, 1.418094, -0.169027)",
        "(0.257886, 1.415493, -0.160331)",
        "(0.257807, 1.414681, -0.156003)",
        "(0.257918, 1.413469, -0.147268)",
        "(0.257984, 1.413103, -0.138350)",
        "(0.257981, 1.413415, -0.129458)",
        "(0.258159, 1.415018, -0.121002)",
        "(0.258333, 1.416371, -0.117053)",
        "(0.258672, 1.419700, -0.109512)",
        "(0.259042, 1.424142, -0.102581)",
        "(0.259581, 1.429297, -0.096116)",
        "(0.260066, 1.435377, -0.090249)",
        "(0.260180, 1.438755, -0.087565)",
        "(0.260476, 1.446136, -0.082749)",
        "(0.260823, 1.454523, -0.078885)",
        "(0.261413, 1.463387, -0.075401)",
        "(0.262027, 1.472563, -0.072214)",
        "(0.262297, 1.477215, -0.070690)",
        "(0.262878, 1.486894, -0.068052)",
        "(0.263504, 1.496878, -0.065880)",
        "(0.264296, 1.507155, -0.064279)",
        "(0.265076, 1.517487, -0.063003)",
        "(0.265288, 1.522589, -0.062469)",
        "(0.265196, 1.532586, -0.061446)",
        "(0.265231, 1.542454, -0.060854)",
        "(0.266343, 1.552862, -0.061435)",
        "(0.267182, 1.562331, -0.062546)",
        "(0.267360, 1.566762, -0.063291)",
        "(0.267209, 1.575312, -0.064997)",
        "(0.267411, 1.583517, -0.067421)",
        "(0.268558, 1.591122, -0.070811)",
        "(0.269437, 1.597855, -0.074442)",
        "(0.269611, 1.600762, -0.076393)",
        "(0.269672, 1.606000, -0.080686)",
        "(0.269703, 1.610352, -0.085534)",
        "(0.270077, 1.614057, -0.090989)",
        "(0.270401, 1.617039, -0.096822)",
        "(0.270455, 1.618209, -0.099917)",
        "(0.270694, 1.620039, -0.106393)",
        "(0.270929, 1.621165, -0.113060)",
        "(0.270914, 1.621789, -0.119777)",
        "(0.270878, 1.621776, -0.126534)",
        "(0.270952, 1.621452, -0.129893)",
        "(0.271324, 1.620188, -0.136642)",
        "(0.271587, 1.618469, -0.143485)",
        "(0.271821, 1.616373, -0.150404)",
        "(0.272243, 1.613923, -0.157304)",
        "(0.272537, 1.612418, -0.160558)",
        "(0.273294, 1.608788, -0.166340)",
        "(0.273686, 1.604246, -0.171722)",
        "(0.273966, 1.598893, -0.176700)",
        "(0.274593, 1.593288, -0.181552)",
        "(0.274897, 1.590317, -0.183875)",
        "(0.275295, 1.583900, -0.188105)",
        "(0.275534, 1.576808, -0.191870)",
        "(0.275407, 1.569762, -0.194956)",
        "(0.274916, 1.563078, -0.197339)",
        "(0.274417, 1.559919, -0.198343)",
        "(0.273324, 1.553660, -0.200199)",
        "(0.272371, 1.547591, -0.201883)",
        "(0.272155, 1.541350, -0.202797)",
        "(0.272218, 1.538094, -0.202851)",
        "(0.272281, 1.531296, -0.202712)",
        "(0.272155, 1.524115, -0.202094)",
        "(0.272121, 1.517002, -0.201006)",
        "(0.272160, 1.509952, -0.199283)",
        "(0.271983, 1.502577, -0.196716)",
        "(0.271835, 1.498808, -0.195160)",
        "(0.271602, 1.491685, -0.191878)",
        "(0.271447, 1.485320, -0.188267)",
        "(0.271203, 1.479547, -0.184396)",
        "(0.270875, 1.473978, -0.180117)",
        "(0.270784, 1.471369, -0.177886)",
        "(0.270928, 1.466793, -0.173378)",
        "(0.271181, 1.463124, -0.168793)",
        "(0.271189, 1.460143, -0.163792)",
        "(0.271046, 1.457598, -0.158361)",
        "(0.271066, 1.456646, -0.155560)",
        "(0.271298, 1.455356, -0.149931)",
        "(0.271528, 1.455044, -0.144203)",
        "(0.271642, 1.455614, -0.138306)",
        "(0.271826, 1.457001, -0.132178)",
        "(0.272092, 1.458077, -0.129098)",
        "(0.272910, 1.460731, -0.122902)",
        "(0.273732, 1.464166, -0.116704)",
        "(0.274646, 1.468098, -0.110543)",
        "(0.275746, 1.472628, -0.104559)",
        "(0.276288, 1.475130, -0.101709)",
        "(0.277289, 1.480476, -0.096340)",
        "(0.278229, 1.486321, -0.091415)",
        "(0.278930, 1.492496, -0.086758)",
        "(0.279652, 1.498878, -0.082420)",
        "(0.280132, 1.502169, -0.080406)",
        "(0.281094, 1.508817, -0.076614)",
        "(0.281727, 1.515465, -0.073119)",
        "(0.282215, 1.522044, -0.069856)",
        "(0.282965, 1.528590, -0.067038)",
        "(0.283383, 1.531889, -0.065913)",
        "(0.284161, 1.538417, -0.063938)",
        "(0.284554, 1.544876, -0.062227)",
        "(0.284321, 1.551247, -0.060775)",
        "(0.284256, 1.557662, -0.059664)",
        "(0.284445, 1.560982, -0.059354)",
        "(0.284787, 1.567618, -0.058959)",
        "(0.284759, 1.574117, -0.058731)",
        "(0.284401, 1.580385, -0.058666)",
        "(0.284073, 1.586678, -0.059174)",
        "(0.284142, 1.589884, -0.059838)",
        "(0.284374, 1.596308, -0.061692)",
        "(0.284260, 1.602444, -0.064005)",
        "(0.283690, 1.608003, -0.066846)",
        "(0.283043, 1.613265, -0.070663)",
        "(0.282840, 1.615848, -0.072981)",
        "(0.282598, 1.620840, -0.078700)",
        "(0.282041, 1.625390, -0.084967)",
        "(0.281169, 1.629003, -0.092060)",
        "(0.280398, 1.631958, -0.099701)",
        "(0.280121, 1.633125, -0.103934)",
        "(0.279526, 1.634980, -0.112892)",
        "(0.278853, 1.636131, -0.122260)",
        "(0.278337, 1.636385, -0.132105)",
        "(0.277747, 1.635746, -0.142307)",
        "(0.277426, 1.635062, -0.147514)",
        "(0.276717, 1.633160, -0.158068)",
        "(0.276454, 1.630291, -0.168605)",
        "(0.276939, 1.626240, -0.178486)",
        "(0.277854, 1.620941, -0.187307)",
        "(0.278393, 1.617609, -0.191043)",
        "(0.278796, 1.610353, -0.198237)",
        "(0.278988, 1.602366, -0.204342)",
        "(0.279481, 1.593794, -0.209655)",
        "(0.279633, 1.584563, -0.213984)",
        "(0.279743, 1.579792, -0.215794)",
        "(0.279904, 1.569936, -0.218481)",
        "(0.280235, 1.559731, -0.220175)",
        "(0.281166, 1.549329, -0.221115)",
        "(0.281964, 1.539040, -0.221571)",
        "(0.282191, 1.533883, -0.221517)",
        "(0.282066, 1.523707, -0.221328)",
        "(0.281694, 1.513716, -0.221114)",
        "(0.281807, 1.504080, -0.220610)",
        "(0.281987, 1.494619, -0.219171)",
        "(0.281721, 1.489905, -0.217935)",
        "(0.280767, 1.480568, -0.215087)",
        "(0.279799, 1.471586, -0.211760)",
        "(0.279071, 1.463895, -0.208123)",
        "(0.278041, 1.457110, -0.203455)",
        "(0.277379, 1.453768, -0.200824)",
        "(0.275996, 1.447454, -0.194678)",
        "(0.274878, 1.441845, -0.188173)",
        "(0.274041, 1.437753, -0.181475)",
        "(0.273401, 1.435039, -0.174431)",
        "(0.273017, 1.434023, -0.170495)",
        "(0.272177, 1.432624, -0.161860)",
        "(0.271952, 1.432653, -0.152869)",
        "(0.272055, 1.434142, -0.143510)",
        "(0.272258, 1.436871, -0.133714)",
        "(0.272508, 1.438727, -0.128707)",
        "(0.273346, 1.443132, -0.118777)",
        "(0.274388, 1.448485, -0.109001)",
        "(0.275678, 1.455200, -0.099684)",
        "(0.276865, 1.463090, -0.091170)",
        "(0.277419, 1.467442, -0.087258)",
        "(0.278129, 1.476377, -0.079772)",
        "(0.278528, 1.485650, -0.072738)",
        "(0.279477, 1.495310, -0.066632)",
        "(0.280337, 1.505151, -0.061312)",
        "(0.280779, 1.510136, -0.058924)",
        "(0.281445, 1.520013, -0.054878)",
        "(0.281501, 1.529574, -0.051401)",
        "(0.282346, 1.539055, -0.048622)",
        "(0.283472, 1.548282, -0.046677)",
        "(0.283814, 1.552665, -0.045891)",
        "(0.284042, 1.560961, -0.044303)",
        "(0.283912, 1.568582, -0.043094)",
        "(0.284366, 1.575881, -0.042703)",
        "(0.285434, 1.583151, -0.043258)",
        "(0.285908, 1.586680, -0.043697)",
        "(0.286623, 1.593242, -0.044959)",
        "(0.287263, 1.599127, -0.046767)",
        "(0.287948, 1.604439, -0.049129)",
        "(0.288711, 1.609301, -0.052262)",
        "(0.288951, 1.611655, -0.054048)",
        "(0.289124, 1.616025, -0.058293)",
        "(0.289149, 1.619682, -0.063145)",
        "(0.288894, 1.622646, -0.068549)",
        "(0.288381, 1.625291, -0.074632)",
        "(0.288126, 1.626398, -0.078041)",
        "(0.287678, 1.628424, -0.085204)",
        "(0.287263, 1.629595, -0.092720)",
        "(0.286779, 1.629765, -0.100240)",
        "(0.285982, 1.629163, -0.107780)",
        "(0.285592, 1.628575, -0.111607)",
        "(0.285214, 1.627082, -0.119400)",
        "(0.285178, 1.624819, -0.127208)",
        "(0.285181, 1.621632, -0.134707)",
        "(0.285295, 1.617744, -0.141659)",
        "(0.285323, 1.615648, -0.145048)",
        "(0.285435, 1.611001, -0.151696)",
        "(0.286140, 1.605567, -0.158039)",
        "(0.286604, 1.599788, -0.163780)",
        "(0.286576, 1.593614, -0.169092)",
        "(0.286453, 1.590350, -0.171671)",
        "(0.286416, 1.583434, -0.176661)",
        "(0.287123, 1.576075, -0.181283)",
        "(0.287996, 1.568472, -0.185354)",
        "(0.288509, 1.560460, -0.188724)",
        "(0.288595, 1.556204, -0.190186)",
        "(0.288748, 1.547449, -0.193070)",
        "(0.289923, 1.538273, -0.195504)",
        "(0.291260, 1.528872, -0.197281)",
        "(0.291437, 1.518636, -0.197926)",
        "(0.291220, 1.513397, -0.198063)",
        "(0.290528, 1.502721, -0.197374)",
        "(0.290680, 1.492763, -0.196296)",
        "(0.290622, 1.483455, -0.194258)",
        "(0.289698, 1.474198, -0.190795)",
        "(0.289044, 1.469692, -0.188553)",
        "(0.287835, 1.461277, -0.183554)",
        "(0.286904, 1.454167, -0.177468)",
        "(0.285728, 1.448250, -0.170357)",
        "(0.284285, 1.443320, -0.162197)",
        "(0.283725, 1.441400, -0.157799)",
        "(0.283216, 1.438899, -0.148673)",
        "(0.282670, 1.437661, -0.139169)",
        "(0.281894, 1.438240, -0.129159)",
        "(0.281398, 1.440222, -0.119393)",
        "(0.281297, 1.442104, -0.114736)",
        "(0.281587, 1.447093, -0.105913)",
        "(0.282100, 1.453133, -0.097558)",
        "(0.282825, 1.460361, -0.089684)",
        "(0.283407, 1.469112, -0.082733)",
        "(0.283670, 1.473845, -0.079588)",
        "(0.284727, 1.483712, -0.073752)",
        "(0.286313, 1.494417, -0.069075)",
        "(0.287648, 1.505159, -0.065016)",
        "(0.288230, 1.515881, -0.061737)",
        "(0.288582, 1.521200, -0.060347)",
        "(0.289871, 1.531975, -0.058360)",
        "(0.291606, 1.542883, -0.057538)",
        "(0.292988, 1.553337, -0.057168)",
        "(0.293699, 1.563056, -0.057160)",
        "(0.293728, 1.567647, -0.057329)",
        "(0.293975, 1.576759, -0.058198)",
        "(0.295319, 1.585835, -0.060140)",
        "(0.296596, 1.594481, -0.062750)",
        "(0.297146, 1.602417, -0.065699)",
        "(0.297146, 1.606039, -0.067432)",
        "(0.296944, 1.612959, -0.071385)",
        "(0.297229, 1.619609, -0.076228)",
        "(0.297801, 1.625853, -0.081947)",
        "(0.297833, 1.631397, -0.088503)",
        "(0.297696, 1.633907, -0.091940)",
        "(0.297711, 1.638210, -0.099342)",
        "(0.298505, 1.641960, -0.107634)",
        "(0.299277, 1.645116, -0.116731)",
        "(0.299629, 1.647276, -0.126527)",
        "(0.299829, 1.647850, -0.131752)",
        "(0.300506, 1.648520, -0.142326)",
        "(0.301451, 1.648302, -0.153137)",
        "(0.302508, 1.647192, -0.163973)",
        "(0.302985, 1.644878, -0.174741)",
        "(0.303077, 1.643282, -0.179964)",
        "(0.303160, 1.639065, -0.189932)",
        "(0.303407, 1.633838, -0.198102)",
        "(0.303884, 1.626968, -0.205157)",
        "(0.304070, 1.618957, -0.211433)",
        "(0.304077, 1.614716, -0.214318)",
        "(0.303810, 1.605346, -0.219396)",
        "(0.303322, 1.595258, -0.223967)",
        "(0.302953, 1.584412, -0.227763)",
        "(0.302669, 1.573317, -0.230893)",
        "(0.302434, 1.567517, -0.232099)",
        "(0.301315, 1.555109, -0.233698)",
        "(0.299654, 1.542005, -0.234478)",
        "(0.298320, 1.529090, -0.234615)",
        "(0.297793, 1.522676, -0.234169)",
        "(0.296579, 1.510018, -0.232487)",
        "(0.294933, 1.497557, -0.229773)",
        "(0.293216, 1.485575, -0.226052)",
        "(0.291823, 1.474625, -0.221020)",
        "(0.290180, 1.464596, -0.214428)",
        "(0.289215, 1.459891, -0.210691)",
        "(0.287449, 1.451464, -0.202252)",
        "(0.286139, 1.444526, -0.193254)",
        "(0.285047, 1.439253, -0.183619)",
        "(0.284006, 1.435296, -0.173131)",
        "(0.283506, 1.433829, -0.167629)",
        "(0.282778, 1.431945, -0.156646)",
        "(0.282418, 1.431828, -0.146010)",
        "(0.282122, 1.433074, -0.135762)",
        "(0.281904, 1.435584, -0.125630)",
        "(0.281996, 1.437241, -0.120630)",
        "(0.282401, 1.441278, -0.111072)",
        "(0.283425, 1.446519, -0.102516)",
        "(0.284501, 1.452748, -0.095073)",
        "(0.285056, 1.459571, -0.088604)",
        "(0.285097, 1.463137, -0.085737)",
        "(0.285609, 1.470380, -0.080462)",
        "(0.286837, 1.477916, -0.076203)",
        "(0.287972, 1.485649, -0.072568)",
        "(0.288333, 1.493386, -0.069528)",
        "(0.288126, 1.497187, -0.068216)",
        "(0.287573, 1.504647, -0.065766)",
        "(0.288114, 1.512276, -0.063900)",
        "(0.289056, 1.519923, -0.062262)",
        "(0.289782, 1.527281, -0.060463)",
        "(0.289883, 1.530909, -0.059532)",
        "(0.289548, 1.538312, -0.057834)",
        "(0.289472, 1.546169, -0.056547)",
        "(0.289834, 1.554718, -0.056075)",
        "(0.289771, 1.563653, -0.056404)",
        "(0.289439, 1.568281, -0.056911)",
        "(0.288563, 1.577741, -0.058565)",
        "(0.287964, 1.587287, -0.061258)",
        "(0.288083, 1.596814, -0.065061)",
        "(0.288176, 1.605791, -0.069715)",
        "(0.288008, 1.610003, -0.072268)",
        "(0.287512, 1.617741, -0.078138)",
        "(0.286575, 1.624576, -0.084956)",
        "(0.285367, 1.630292, -0.092479)",
        "(0.285152, 1.634901, -0.101063)",
        "(0.285150, 1.636936, -0.105585)",
        "(0.285175, 1.639853, -0.115110)",
        "(0.285156, 1.641478, -0.124907)",
        "(0.285161, 1.641208, -0.134999)",
        "(0.285357, 1.639483, -0.145210)",
        "(0.285435, 1.638125, -0.150383)",
        "(0.285402, 1.634566, -0.160543)",
        "(0.285229, 1.629381, -0.170107)",
        "(0.285147, 1.622543, -0.178860)",
        "(0.285118, 1.614526, -0.186872)",
        "(0.285104, 1.610189, -0.190558)",
        "(0.284736, 1.600831, -0.197564)",
        "(0.284149, 1.591011, -0.204223)",
        "(0.283952, 1.580829, -0.210341)",
        "(0.284374, 1.570144, -0.215226)",
        "(0.284550, 1.564504, -0.217056)",
        "(0.284461, 1.552844, -0.219996)",
        "(0.284343, 1.540953, -0.222235)",
        "(0.284606, 1.529364, -0.223866)",
        "(0.284936, 1.518039, -0.224493)",
        "(0.284991, 1.512319, -0.224522)",
        "(0.284968, 1.500852, -0.223914)",
        "(0.285130, 1.490043, -0.222229)",
        "(0.285447, 1.480106, -0.219519)",
        "(0.285248, 1.470734, -0.215656)",
        "(0.284946, 1.466308, -0.213311)",
        "(0.284479, 1.458026, -0.208376)",
        "(0.284446, 1.450894, -0.202809)",
        "(0.284337, 1.444913, -0.196281)",
        "(0.284075, 1.442155, -0.192674)",
        "(0.282987, 1.437358, -0.184635)",
        "(0.282228, 1.433342, -0.176232)",
        "(0.282384, 1.430962, -0.167473)",
        "(0.282926, 1.429906, -0.158729)",
        "(0.283207, 1.429679, -0.149926)",
        "(0.283296, 1.430017, -0.145516)",
        "(0.283615, 1.431203, -0.136665)",
        "(0.284261, 1.433548, -0.127715)",
        "(0.285011, 1.436671, -0.118718)",
        "(0.285719, 1.440865, -0.110074)",
        "(0.286069, 1.443411, -0.105943)",
        "(0.286882, 1.449234, -0.097947)",
        "(0.288244, 1.455949, -0.090344)",
        "(0.289760, 1.463240, -0.083243)",
        "(0.290895, 1.470906, -0.076719)",
        "(0.291240, 1.474823, -0.073661)",
        "(0.291438, 1.482857, -0.068095)",
        "(0.292031, 1.491299, -0.063210)",
        "(0.293265, 1.500210, -0.059132)",
        "(0.294292, 1.509258, -0.055525)",
        "(0.294549, 1.513706, -0.053879)",
        "(0.294257, 1.522567, -0.050745)",
        "(0.294197, 1.531610, -0.048180)",
        "(0.295076, 1.541139, -0.046441)",
        "(0.296006, 1.550750, -0.045107)",
        "(0.296220, 1.555495, -0.044520)",
        "(0.296300, 1.564797, -0.043569)",
        "(0.296355, 1.574327, -0.043462)",
        "(0.297070, 1.584330, -0.044588)",
        "(0.297868, 1.594618, -0.046810)",
        "(0.297910, 1.599288, -0.048223)",
        "(0.297354, 1.608500, -0.051573)",
        "(0.296878, 1.617378, -0.055856)",
        "(0.297006, 1.625869, -0.061093)",
        "(0.297435, 1.633296, -0.067319)",
        "(0.297517, 1.636603, -0.070566)",
        "(0.297146, 1.642093, -0.077720)",
        "(0.296604, 1.646646, -0.085993)",
        "(0.296629, 1.650595, -0.095550)",
        "(0.296844, 1.653246, -0.106010)",
        "(0.296963, 1.654080, -0.111289)",
        "(0.297154, 1.654260, -0.122159)",
        "(0.297306, 1.653471, -0.133232)",
        "(0.297395, 1.651272, -0.144575)",
        "(0.297276, 1.647456, -0.155764)",
        "(0.297356, 1.644980, -0.161165)",
        "(0.297827, 1.638998, -0.171517)",
        "(0.298201, 1.631830, -0.181247)",
        "(0.298367, 1.623483, -0.190367)",
        "(0.298554, 1.614300, -0.198787)",
        "(0.298826, 1.609022, -0.202386)",
        "(0.299214, 1.598070, -0.209132)",
        "(0.299148, 1.586357, -0.214788)",
        "(0.298632, 1.574393, -0.219587)",
        "(0.298204, 1.562303, -0.223548)",
        "(0.298110, 1.556261, -0.225247)",
        "(0.298015, 1.544249, -0.228074)",
        "(0.297717, 1.532531, -0.229806)",
        "(0.296840, 1.520884, -0.230627)",
        "(0.295774, 1.509443, -0.230447)",
        "(0.295322, 1.503880, -0.230287)",
        "(0.294882, 1.493419, -0.229522)",
        "(0.294578, 1.483624, -0.227598)",
        "(0.293476, 1.473813, -0.223966)",
        "(0.291720, 1.464145, -0.219257)",
        "(0.291011, 1.459739, -0.216722)",
        "(0.290051, 1.451963, -0.211589)",
        "(0.289131, 1.445057, -0.205887)",
        "(0.287750, 1.438607, -0.198847)",
        "(0.285705, 1.432867, -0.190515)",
        "(0.284859, 1.430445, -0.186199)",
        "(0.283647, 1.427079, -0.177249)",
        "(0.282564, 1.425270, -0.168074)",
        "(0.281627, 1.424911, -0.158649)",
        "(0.281341, 1.425745, -0.153734)",
        "(0.280906, 1.427546, -0.144006)",
        "(0.280879, 1.430991, -0.134383)",
        "(0.281137, 1.435781, -0.125306)",
        "(0.281440, 1.441806, -0.116936)",
        "(0.281730, 1.448740, -0.109258)",
        "(0.281882, 1.452522, -0.105698)",
        "(0.282529, 1.460472, -0.098904)",
        "(0.283612, 1.468955, -0.092684)",
        "(0.284526, 1.477713, -0.087134)",
        "(0.284766, 1.486577, -0.082469)",
        "(0.284640, 1.491001, -0.080386)",
        "(0.284274, 1.499886, -0.076904)",
        "(0.284167, 1.508845, -0.074136)",
        "(0.284397, 1.517757, -0.071937)",
        "(0.284508, 1.526649, -0.070565)",
        "(0.284441, 1.531074, -0.070012)",
        "(0.284086, 1.539885, -0.069291)",
        "(0.284427, 1.548680, -0.069051)",
        "(0.285579, 1.557632, -0.069842)",
        "(0.286563, 1.566358, -0.071291)",
        "(0.286736, 1.570529, -0.072402)",
        "(0.286620, 1.578629, -0.074827)",
        "(0.286461, 1.586645, -0.077963)",
        "(0.287008, 1.594643, -0.082243)",
        "(0.287691, 1.602350, -0.087125)",
        "(0.287753, 1.605873, -0.089720)",
        "(0.287527, 1.612454, -0.095152)",
        "(0.287111, 1.618612, -0.101213)",
        "(0.286956, 1.624571, -0.108018)",
        "(0.287443, 1.629900, -0.115567)",
        "(0.287633, 1.632166, -0.119431)",
        "(0.288031, 1.636072, -0.127115)",
        "(0.288591, 1.639187, -0.135172)",
        "(0.289170, 1.641627, -0.143650)",
        "(0.289893, 1.642854, -0.152561)",
        "(0.290221, 1.642808, -0.157062)",
        "(0.290739, 1.641883, -0.166170)",
        "(0.291197, 1.639754, -0.175507)",
        "(0.291525, 1.636224, -0.184974)",
        "(0.291792, 1.630716, -0.194240)",
        "(0.291895, 1.627495, -0.198731)",
        "(0.291843, 1.619663, -0.207444)",
        "(0.291542, 1.611114, -0.215909)",
        "(0.291433, 1.601515, -0.223917)",
        "(0.291323, 1.591298, -0.231146)",
        "(0.291282, 1.585864, -0.234200)",
        "(0.291194, 1.574177, -0.239105)",
        "(0.290553, 1.562106, -0.243066)",
        "(0.289713, 1.549979, -0.245697)",
        "(0.288718, 1.538053, -0.247399)",
        "(0.288302, 1.532205, -0.248032)",
        "(0.287743, 1.520900, -0.248972)",
        "(0.287400, 1.510371, -0.249087)",
        "(0.286791, 1.499981, -0.248377)",
        "(0.286074, 1.489702, -0.246799)",
        "(0.285966, 1.484769, -0.245865)",
        "(0.286196, 1.475476, -0.243745)",
        "(0.286194, 1.466686, -0.240987)",
        "(0.285392, 1.457842, -0.237337)",
        "(0.284363, 1.448918, -0.232883)",
        "(0.284047, 1.444632, -0.230400)",
        "(0.284210, 1.436892, -0.225307)",
        "(0.284694, 1.430086, -0.219633)",
        "(0.284220, 1.423685, -0.212716)",
        "(0.282656, 1.417599, -0.204523)",
        "(0.281932, 1.414863, -0.200306)",
        "(0.281252, 1.410744, -0.191598)",
        "(0.280999, 1.408034, -0.182424)",
        "(0.280192, 1.406214, -0.172572)",
        "(0.279479, 1.405890, -0.162559)",
        "(0.279433, 1.406278, -0.157673)",
        "(0.280028, 1.408613, -0.148182)",
        "(0.280833, 1.412548, -0.138767)",
        "(0.281525, 1.417239, -0.130231)",
        "(0.282033, 1.422641, -0.122084)",
        "(0.282428, 1.425770, -0.118276)",
        "(0.283770, 1.432810, -0.111386)",
        "(0.284925, 1.440293, -0.105100)",
        "(0.285398, 1.447972, -0.099284)",
        "(0.285374, 1.451822, -0.096481)",
        "(0.285931, 1.459723, -0.091295)",
        "(0.287367, 1.468216, -0.087291)",
        "(0.288612, 1.476965, -0.084150)",
        "(0.289156, 1.485662, -0.081273)",
        "(0.288989, 1.494003, -0.078196)",
        "(0.288830, 1.498140, -0.076773)",
        "(0.289081, 1.506683, -0.074527)",
        "(0.289630, 1.515647, -0.073245)",
        "(0.289707, 1.524422, -0.072123)",
        "(0.288915, 1.532686, -0.070795)",
        "(0.288267, 1.536675, -0.070218)",
        "(0.288193, 1.545150, -0.070034)",
        "(0.289241, 1.554141, -0.071196)",
        "(0.289696, 1.562840, -0.073013)",
        "(0.289095, 1.570986, -0.075416)",
        "(0.288488, 1.574822, -0.077000)",
        "(0.287759, 1.582334, -0.080793)",
        "(0.287967, 1.589448, -0.085887)",
        "(0.287930, 1.595672, -0.091716)",
        "(0.287082, 1.600932, -0.098167)",
        "(0.286602, 1.603245, -0.101696)",
        "(0.285673, 1.607337, -0.109221)",
        "(0.284962, 1.610661, -0.116953)",
        "(0.284382, 1.612968, -0.125102)",
        "(0.283944, 1.614247, -0.133531)",
        "(0.283796, 1.614739, -0.137827)",
        "(0.283772, 1.615014, -0.146454)",
        "(0.283727, 1.614160, -0.154428)",
        "(0.283335, 1.612019, -0.161400)",
        "(0.283032, 1.609589, -0.167538)",
        "(0.283029, 1.608293, -0.170284)",
        "(0.282930, 1.605600, -0.175419)",
        "(0.282957, 1.602290, -0.179786)",
        "(0.283186, 1.598377, -0.183510)",
        "(0.283400, 1.593837, -0.186535)",
        "(0.283565, 1.591349, -0.187761)",
        "(0.283911, 1.586243, -0.190092)",
        "(0.284173, 1.581089, -0.192270)",
        "(0.284516, 1.575671, -0.194351)",
        "(0.284948, 1.569361, -0.196154)",
        "(0.285222, 1.565811, -0.196879)",
        "(0.286130, 1.557958, -0.198086)",
        "(0.287331, 1.549487, -0.199250)",
        "(0.288330, 1.540244, -0.199771)",
        "(0.288485, 1.530124, -0.199520)",
        "(0.288435, 1.524784, -0.199211)",
        "(0.288892, 1.514216, -0.198403)",
        "(0.289869, 1.503878, -0.196979)",
        "(0.290323, 1.493541, -0.194650)",
        "(0.290180, 1.483134, -0.191223)",
        "(0.290128, 1.478039, -0.189248)",
        "(0.290119, 1.468415, -0.184850)",
        "(0.290074, 1.459684, -0.180173)",
        "(0.289552, 1.451717, -0.175098)",
        "(0.288418, 1.444651, -0.169304)",
        "(0.287851, 1.441409, -0.166214)",
        "(0.286736, 1.435747, -0.159655)",
        "(0.285481, 1.431697, -0.152581)",
        "(0.284057, 1.428994, -0.145362)",
        "(0.282634, 1.428777, -0.137828)",
        "(0.282059, 1.429121, -0.134003)",
        "(0.281445, 1.431500, -0.126226)",
        "(0.281175, 1.435831, -0.118603)",
        "(0.280993, 1.441368, -0.111212)",
        "(0.280750, 1.448123, -0.104139)",
        "(0.280678, 1.452030, -0.100824)",
        "(0.281104, 1.460488, -0.094691)",
        "(0.282361, 1.470037, -0.089562)",
        "(0.283691, 1.479918, -0.084896)",
        "(0.284471, 1.489710, -0.080613)",
        "(0.284479, 1.494507, -0.078564)",
        "(0.284505, 1.504130, -0.075059)",
        "(0.285878, 1.514041, -0.072765)",
        "(0.287664, 1.523701, -0.071328)",
        "(0.288916, 1.532700, -0.069946)",
        "(0.289504, 1.537092, -0.069304)",
        "(0.289401, 1.545042, -0.068633)",
        "(0.289403, 1.552690, -0.068583)",
        "(0.290239, 1.560080, -0.069690)",
        "(0.290870, 1.566758, -0.071287)",
        "(0.290954, 1.569736, -0.072351)",
        "(0.290677, 1.575593, -0.074773)",
        "(0.290206, 1.581061, -0.078267)",
        "(0.290300, 1.586304, -0.082804)",
        "(0.290508, 1.591049, -0.087966)",
        "(0.290449, 1.593160, -0.090640)",
        "(0.290071, 1.596458, -0.096130)",
        "(0.289167, 1.598788, -0.102155)",
        "(0.288671, 1.600558, -0.108943)",
        "(0.288630, 1.601278, -0.112473)",
        "(0.288536, 1.601830, -0.119689)",
        "(0.288038, 1.600658, -0.126697)",
        "(0.287667, 1.598425, -0.133645)",
        "(0.287649, 1.595332, -0.140604)",
        "(0.287956, 1.591244, -0.147457)",
        "(0.288164, 1.588789, -0.150753)",
        "(0.288493, 1.582606, -0.157121)",
        "(0.288634, 1.575699, -0.163400)",
        "(0.288795, 1.568441, -0.169448)",
        "(0.288868, 1.560884, -0.175204)",
        "(0.288919, 1.556921, -0.177844)",
        "(0.289030, 1.548606, -0.182711)",
        "(0.289162, 1.539786, -0.186766)",
        "(0.289218, 1.530784, -0.190262)",
        "(0.289197, 1.521959, -0.193488)",
        "(0.289333, 1.517829, -0.194975)",
        "(0.289527, 1.509865, -0.197550)",
        "(0.289170, 1.501807, -0.199228)",
        "(0.288712, 1.493451, -0.200410)",
        "(0.288708, 1.485232, -0.200890)",
        "(0.288784, 1.481178, -0.200768)",
        "(0.288595, 1.472667, -0.199676)",
        "(0.287650, 1.464540, -0.197405)",
        "(0.286243, 1.456334, -0.193726)",
        "(0.284544, 1.448508, -0.188349)",
        "(0.283649, 1.444751, -0.185133)",
        "(0.281866, 1.437861, -0.177870)",
        "(0.279825, 1.432130, -0.169519)",
        "(0.278103, 1.427855, -0.160585)",
        "(0.276809, 1.425376, -0.150933)",
        "(0.276375, 1.424807, -0.145825)",
        "(0.275551, 1.424507, -0.135461)",
        "(0.274895, 1.425664, -0.125135)",
        "(0.274359, 1.428392, -0.115334)",
        "(0.274217, 1.432629, -0.106268)",
        "(0.274208, 1.435014, -0.101941)",
        "(0.274146, 1.440528, -0.093789)",
        "(0.274094, 1.446818, -0.086236)",
        "(0.274353, 1.453936, -0.079529)",
        "(0.275210, 1.461858, -0.073858)",
        "(0.275634, 1.465895, -0.071268)",
        "(0.276324, 1.474265, -0.066782)",
        "(0.276308, 1.482420, -0.062674)",
        "(0.275766, 1.490298, -0.058986)",
        "(0.275923, 1.498410, -0.056338)",
        "(0.276224, 1.502512, -0.055392)",
        "(0.276743, 1.510451, -0.053474)",
        "(0.276990, 1.517973, -0.051902)",
        "(0.277076, 1.525113, -0.050567)",
        "(0.277417, 1.532126, -0.049793)",
        "(0.277720, 1.535699, -0.049727)",
        "(0.278279, 1.542940, -0.050018)",
        "(0.278844, 1.549906, -0.050447)",
        "(0.279123, 1.556689, -0.051153)",
        "(0.279060, 1.563568, -0.052535)",
        "(0.278958, 1.567008, -0.053469)",
        "(0.278706, 1.573807, -0.056044)",
        "(0.278326, 1.580310, -0.059257)",
        "(0.277390, 1.586264, -0.062893)",
        "(0.276572, 1.591899, -0.067069)",
        "(0.276301, 1.594658, -0.069531)",
        "(0.275816, 1.599884, -0.074843)",
        "(0.275180, 1.604453, -0.080767)",
        "(0.274184, 1.607963, -0.087101)",
        "(0.273671, 1.609222, -0.090479)",
        "(0.273142, 1.611556, -0.097522)",
        "(0.273106, 1.613138, -0.105133)",
        "(0.272854, 1.613758, -0.113040)",
        "(0.272532, 1.613039, -0.120918)",
        "(0.272409, 1.611021, -0.128865)",
        "(0.272372, 1.609801, -0.132970)",
        "(0.272415, 1.606900, -0.141417)",
        "(0.272615, 1.603310, -0.149909)",
        "(0.273129, 1.598624, -0.157937)",
        "(0.273968, 1.592679, -0.164967)",
        "(0.274197, 1.589540, -0.168374)",
        "(0.274398, 1.582580, -0.174489)",
        "(0.274853, 1.575173, -0.180172)",
        "(0.275507, 1.567503, -0.185436)",
        "(0.276319, 1.559524, -0.189940)",
        "(0.276575, 1.555368, -0.191705)",
        "(0.276653, 1.546626, -0.194515)",
        "(0.275951, 1.537241, -0.196194)",
        "(0.275337, 1.527738, -0.197175)",
        "(0.275566, 1.518489, -0.197575)",
        "(0.275693, 1.513920, -0.197542)",
        "(0.275528, 1.504497, -0.196373)",
        "(0.274465, 1.494585, -0.193602)",
        "(0.273283, 1.484471, -0.189716)",
        "(0.272600, 1.474800, -0.185106)",
        "(0.272316, 1.470174, -0.182660)",
        "(0.271627, 1.461328, -0.177264)",
        "(0.270226, 1.452824, -0.170925)",
        "(0.268456, 1.444709, -0.163660)",
        "(0.266790, 1.437581, -0.155158)",
        "(0.266129, 1.434472, -0.150637)",
        "(0.265046, 1.429122, -0.141531)",
        "(0.263911, 1.425299, -0.132749)",
        "(0.262557, 1.422883, -0.124465)",
        "(0.261743, 1.422306, -0.116692)",
        "(0.261617, 1.422305, -0.112757)",
        "(0.261911, 1.423072, -0.104928)",
        "(0.262331, 1.424745, -0.097519)",
        "(0.262658, 1.427592, -0.090988)",
        "(0.262846, 1.431798, -0.085573)",
        "(0.262953, 1.434031, -0.082982)",
        "(0.263450, 1.439533, -0.078596)",
        "(0.264160, 1.445553, -0.074469)",
        "(0.264803, 1.452270, -0.070807)",
        "(0.264960, 1.459605, -0.067623)",
        "(0.264744, 1.463466, -0.066080)",
        "(0.264461, 1.471375, -0.062991)",
        "(0.265226, 1.479973, -0.060380)",
        "(0.266588, 1.489112, -0.058240)",
        "(0.267767, 1.498569, -0.056243)",
        "(0.268135, 1.503298, -0.055180)",
        "(0.268567, 1.512663, -0.053042)",
        "(0.268855, 1.521940, -0.051193)",
        "(0.269956, 1.531503, -0.050246)",
        "(0.271190, 1.541149, -0.050006)",
        "(0.271622, 1.545837, -0.049918)",
        "(0.272001, 1.554806, -0.049992)",
        "(0.272173, 1.563231, -0.050418)",
        "(0.273314, 1.571167, -0.051540)",
        "(0.274357, 1.578689, -0.053239)",
        "(0.274670, 1.582279, -0.054241)",
        "(0.274818, 1.589020, -0.056766)",
        "(0.274485, 1.595056, -0.059982)",
        "(0.274475, 1.600502, -0.063936)",
        "(0.274727, 1.605273, -0.068685)",
        "(0.274774, 1.607162, -0.071203)",
        "(0.274473, 1.610023, -0.076488)",
        "(0.273850, 1.611604, -0.082404)",
        "(0.273498, 1.611961, -0.088991)",
        "(0.273404, 1.611570, -0.096390)",
        "(0.273297, 1.611089, -0.100245)",
        "(0.272922, 1.609100, -0.108162)",
        "(0.272438, 1.605764, -0.115992)",
        "(0.272025, 1.601199, -0.124071)",
        "(0.271625, 1.596517, -0.131874)",
        "(0.271418, 1.593912, -0.135776)",
        "(0.271154, 1.587967, -0.143549)",
        "(0.271364, 1.580953, -0.150806)",
        "(0.271996, 1.572727, -0.157022)",
        "(0.272161, 1.564167, -0.163031)",
        "(0.272134, 1.559710, -0.165933)",
        "(0.272535, 1.550786, -0.171623)",
        "(0.273288, 1.541978, -0.177195)",
        "(0.274295, 1.532856, -0.182009)",
        "(0.275455, 1.523070, -0.185414)",
        "(0.275912, 1.517932, -0.186638)",
        "(0.276181, 1.507302, -0.188371)",
        "(0.276708, 1.497005, -0.189356)",
        "(0.277589, 1.487666, -0.189941)",
        "(0.278325, 1.478778, -0.189694)",
        "(0.278637, 1.474222, -0.189140)",
        "(0.279043, 1.464985, -0.186487)",
        "(0.279009, 1.456107, -0.182509)",
        "(0.278897, 1.448352, -0.177649)",
        "(0.278831, 1.441798, -0.172515)",
        "(0.278797, 1.438875, -0.169779)",
        "(0.278413, 1.433938, -0.164000)",
        "(0.278021, 1.429973, -0.157666)",
        "(0.277640, 1.427025, -0.150651)",
        "(0.277409, 1.425068, -0.143617)",
        "(0.277373, 1.424588, -0.140142)",
        "(0.277400, 1.424401, -0.133408)",
        "(0.277318, 1.425061, -0.126682)",
        "(0.277288, 1.426407, -0.119668)",
        "(0.277408, 1.428565, -0.112661)",
        "(0.277633, 1.429935, -0.109294)",
        "(0.278318, 1.433596, -0.103084)",
        "(0.278963, 1.438231, -0.097549)",
        "(0.279614, 1.443675, -0.092521)",
        "(0.280275, 1.449779, -0.087834)",
        "(0.280624, 1.452981, -0.085605)",
        "(0.281340, 1.459600, -0.081383)",
        "(0.282272, 1.466802, -0.077890)",
        "(0.282919, 1.474257, -0.074990)",
        "(0.282984, 1.481762, -0.072502)",
        "(0.282923, 1.485515, -0.071377)",
        "(0.282994, 1.492994, -0.069360)",
        "(0.283415, 1.500469, -0.067844)",
        "(0.283865, 1.507841, -0.066692)",
        "(0.283865, 1.514881, -0.065618)",
        "(0.283673, 1.518249, -0.064999)",
        "(0.282746, 1.524653, -0.063760)",
        "(0.282522, 1.531206, -0.063173)",
        "(0.283193, 1.537953, -0.063376)",
        "(0.283145, 1.544100, -0.063561)",
        "(0.282876, 1.546985, -0.063597)",
        "(0.281819, 1.552478, -0.063811)",
        "(0.280897, 1.557941, -0.064560)",
        "(0.280451, 1.563491, -0.066109)",
        "(0.279681, 1.568744, -0.067880)",
        "(0.279170, 1.571251, -0.068828)",
        "(0.278112, 1.576067, -0.071375)",
        "(0.277244, 1.580701, -0.075080)",
        "(0.276554, 1.584819, -0.079347)",
        "(0.275635, 1.588087, -0.084114)",
        "(0.275045, 1.589260, -0.086761)",
        "(0.273968, 1.590888, -0.092642)",
        "(0.273337, 1.591431, -0.099193)",
        "(0.272726, 1.590129, -0.105948)",
        "(0.271753, 1.587258, -0.112621)",
        "(0.271225, 1.585558, -0.116064)",
        "(0.270469, 1.580686, -0.123625)",
        "(0.269949, 1.575353, -0.131584)",
        "(0.269439, 1.568708, -0.139740)",
        "(0.269002, 1.561288, -0.147717)",
        "(0.268891, 1.557290, -0.151646)",
        "(0.268860, 1.548760, -0.159171)",
        "(0.268580, 1.539893, -0.166251)",
        "(0.268296, 1.530620, -0.172496)",
        "(0.267928, 1.521169, -0.177888)",
        "(0.267851, 1.516379, -0.180225)",
        "(0.267828, 1.506718, -0.183969)",
        "(0.267859, 1.497081, -0.187116)",
        "(0.268118, 1.487510, -0.189340)",
        "(0.268397, 1.478199, -0.190919)",
        "(0.268579, 1.473541, -0.191270)",
        "(0.268839, 1.464100, -0.191321)",
        "(0.269236, 1.454818, -0.189926)",
        "(0.269998, 1.445912, -0.187420)",
        "(0.270436, 1.437357, -0.183921)",
        "(0.270551, 1.433156, -0.181991)",
        "(0.270309, 1.425366, -0.176888)",
        "(0.269735, 1.418130, -0.171080)",
        "(0.269055, 1.412062, -0.164626)",
        "(0.268656, 1.407119, -0.158053)",
        "(0.268422, 1.405086, -0.154523)",
        "(0.267710, 1.401976, -0.146786)",
        "(0.267176, 1.399924, -0.138814)",
        "(0.267012, 1.399391, -0.131022)",
        "(0.267435, 1.400446, -0.123639)",
        "(0.267718, 1.401600, -0.120190)",
        "(0.268198, 1.404515, -0.113572)",
        "(0.268600, 1.408583, -0.107445)",
        "(0.269229, 1.413488, -0.101689)",
        "(0.270199, 1.419254, -0.096549)",
        "(0.270705, 1.422241, -0.094136)",
        "(0.271982, 1.428662, -0.089906)",
        "(0.273101, 1.435371, -0.086283)",
        "(0.273655, 1.442068, -0.082854)",
        "(0.273965, 1.448541, -0.079464)",
        "(0.274424, 1.451765, -0.077875)",
        "(0.275788, 1.458299, -0.075191)",
        "(0.276661, 1.464700, -0.072704)",
        "(0.276271, 1.470785, -0.070268)",
        "(0.274907, 1.476402, -0.067652)",
        "(0.274832, 1.479267, -0.066578)",
        "(0.275371, 1.485261, -0.064983)",
        "(0.275676, 1.491212, -0.063343)",
        "(0.275296, 1.497002, -0.061352)",
        "(0.274311, 1.502831, -0.059455)",
        "(0.274117, 1.505956, -0.058750)",
        "(0.274663, 1.512819, -0.058100)",
        "(0.275268, 1.519997, -0.057633)",
        "(0.274884, 1.526666, -0.056812)",
        "(0.274268, 1.533481, -0.056108)",
        "(0.274350, 1.537075, -0.056102)",
        "(0.275304, 1.544635, -0.056715)",
        "(0.275942, 1.551982, -0.057474)",
        "(0.275553, 1.558495, -0.058155)",
        "(0.274918, 1.564716, -0.059486)",
        "(0.274921, 1.567880, -0.060586)",
        "(0.275487, 1.574028, -0.063693)",
        "(0.275591, 1.579497, -0.067205)",
        "(0.275001, 1.584070, -0.071000)",
        "(0.274291, 1.587865, -0.075461)",
        "(0.274173, 1.589565, -0.077990)",
        "(0.274151, 1.592355, -0.083746)",
        "(0.273923, 1.594291, -0.090098)",
        "(0.273501, 1.595081, -0.096863)",
        "(0.273092, 1.594718, -0.103755)",
        "(0.272936, 1.594151, -0.107253)",
        "(0.272602, 1.592059, -0.114475)",
        "(0.272110, 1.588946, -0.121915)",
        "(0.271600, 1.584849, -0.129640)",
        "(0.271240, 1.579866, -0.137346)",
        "(0.271081, 1.577071, -0.141139)",
        "(0.270894, 1.570866, -0.148422)",
        "(0.271066, 1.564042, -0.155267)",
        "(0.271682, 1.556824, -0.161746)",
        "(0.272581, 1.548917, -0.167539)",
        "(0.273090, 1.544759, -0.170081)",
        "(0.274002, 1.536112, -0.174410)",
        "(0.274207, 1.527202, -0.177933)",
        "(0.274909, 1.517825, -0.180102)",
        "(0.275596, 1.508462, -0.181281)",
        "(0.275801, 1.503759, -0.181474)",
        "(0.275910, 1.494346, -0.181089)",
        "(0.275894, 1.485001, -0.179965)",
        "(0.275827, 1.475949, -0.178115)",
        "(0.275770, 1.467254, -0.175580)",
        "(0.275719, 1.462919, -0.173947)",
        "(0.275491, 1.454094, -0.169460)",
        "(0.275026, 1.445342, -0.164065)",
        "(0.274331, 1.437391, -0.158303)",
        "(0.273467, 1.430570, -0.152192)",
        "(0.273031, 1.427509, -0.148890)",
        "(0.272205, 1.422209, -0.141490)",
        "(0.271648, 1.417792, -0.133554)",
        "(0.271150, 1.414721, -0.125461)",
        "(0.270387, 1.412920, -0.117329)",
        "(0.269942, 1.412458, -0.113331)",
        "(0.269183, 1.412894, -0.105583)",
        "(0.268848, 1.415049, -0.098113)",
        "(0.268743, 1.418263, -0.090684)",
        "(0.268742, 1.420379, -0.087094)",
        "(0.268764, 1.425397, -0.080342)",
        "(0.268569, 1.431458, -0.074239)",
        "(0.268400, 1.438937, -0.069134)",
        "(0.268511, 1.447051, -0.064512)",
        "(0.268651, 1.455523, -0.060298)",
        "(0.268560, 1.459836, -0.058368)",
        "(0.268285, 1.468517, -0.054806)",
        "(0.268189, 1.477493, -0.051919)",
        "(0.268644, 1.486887, -0.049976)",
        "(0.269211, 1.496337, -0.048630)",
        "(0.269380, 1.500980, -0.048064)",
        "(0.269302, 1.510056, -0.046969)",
        "(0.269259, 1.518983, -0.046183)",
        "(0.270258, 1.528043, -0.046249)",
        "(0.271488, 1.536552, -0.046459)",
        "(0.271846, 1.540535, -0.046462)",
        "(0.272157, 1.547961, -0.046664)",
        "(0.271886, 1.554848, -0.047364)",
        "(0.271960, 1.561559, -0.049031)",
        "(0.272348, 1.567891, -0.051277)",
        "(0.272492, 1.570696, -0.052542)",
        "(0.272541, 1.575818, -0.055026)",
        "(0.272256, 1.580327, -0.058015)",
        "(0.272238, 1.584750, -0.061959)",
        "(0.272173, 1.588898, -0.066531)",
        "(0.272024, 1.590763, -0.068858)",
        "(0.271403, 1.593746, -0.073524)",
        "(0.270609, 1.596040, -0.078243)",
        "(0.270003, 1.597916, -0.083439)",
        "(0.269642, 1.599556, -0.089001)",
        "(0.269428, 1.600146, -0.091943)",
        "(0.268831, 1.600828, -0.097717)",
        "(0.268231, 1.600910, -0.103516)",
        "(0.267700, 1.600551, -0.109523)",
        "(0.267483, 1.599676, -0.115881)",
        "(0.267410, 1.599166, -0.119208)",
        "(0.267332, 1.597795, -0.126113)",
        "(0.267297, 1.595984, -0.133104)",
        "(0.267674, 1.593643, -0.139946)",
        "(0.268264, 1.590675, -0.146756)",
        "(0.268504, 1.589122, -0.150149)",
        "(0.268919, 1.585774, -0.156851)",
        "(0.269191, 1.582128, -0.163512)",
        "(0.269673, 1.577876, -0.169806)",
        "(0.270526, 1.572881, -0.175407)",
        "(0.271010, 1.570178, -0.177977)",
        "(0.271772, 1.564159, -0.182548)",
        "(0.272159, 1.557503, -0.186714)",
        "(0.272601, 1.550449, -0.190604)",
        "(0.273516, 1.543064, -0.194069)",
        "(0.274052, 1.539163, -0.195408)",
        "(0.274933, 1.530740, -0.196983)",
        "(0.275281, 1.521720, -0.197567)",
        "(0.275551, 1.512224, -0.197339)",
        "(0.275794, 1.502683, -0.196565)",
        "(0.275873, 1.497848, -0.195806)",
        "(0.275684, 1.487800, -0.193078)",
        "(0.275070, 1.477559, -0.189099)",
        "(0.274109, 1.467826, -0.183978)",
        "(0.272996, 1.459254, -0.177873)",
        "(0.272650, 1.455622, -0.174296)",
        "(0.272840, 1.449663, -0.166511)",
        "(0.273616, 1.445021, -0.158227)",
        "(0.274740, 1.441870, -0.149095)",
        "(0.275153, 1.440711, -0.144285)",
        "(0.275790, 1.439088, -0.134249)",
        "(0.276226, 1.438834, -0.124831)",
        "(0.276599, 1.439783, -0.115512)",
        "(0.277204, 1.441754, -0.106133)",
        "(0.277578, 1.444806, -0.097254)",
        "(0.277743, 1.446713, -0.093052)",
        "(0.277958, 1.451558, -0.085353)",
        "(0.278042, 1.457377, -0.078361)",
        "(0.278528, 1.464592, -0.072604)",
        "(0.279181, 1.472639, -0.067737)",
        "(0.279456, 1.476751, -0.065482)",
        "(0.279938, 1.485208, -0.061383)",
        "(0.280275, 1.493811, -0.057992)",
        "(0.280854, 1.502788, -0.055637)",
        "(0.281441, 1.511871, -0.053863)",
        "(0.281605, 1.516341, -0.053105)",
        "(0.281757, 1.525076, -0.051809)",
        "(0.281431, 1.533459, -0.050736)",
        "(0.281544, 1.541926, -0.050494)",
        "(0.282052, 1.550626, -0.051176)",
        "(0.282209, 1.554895, -0.051706)",
        "(0.282051, 1.562981, -0.053149)",
        "(0.281524, 1.570473, -0.054982)",
        "(0.281013, 1.577684, -0.057660)",
        "(0.280587, 1.584731, -0.061260)",
        "(0.280197, 1.588128, -0.063395)",
        "(0.278912, 1.594480, -0.068600)",
        "(0.277316, 1.600078, -0.074663)",
        "(0.276104, 1.604877, -0.081516)",
        "(0.275311, 1.609120, -0.089080)",
        "(0.274860, 1.610925, -0.093186)",
        "(0.273657, 1.614003, -0.101921)",
        "(0.272398, 1.616242, -0.111354)",
        "(0.271579, 1.617657, -0.121332)",
        "(0.271026, 1.618120, -0.131667)",
        "(0.270726, 1.617959, -0.136869)",
        "(0.270270, 1.616702, -0.147460)",
        "(0.270110, 1.614419, -0.158161)",
        "(0.270337, 1.610795, -0.168660)",
        "(0.270613, 1.606240, -0.178859)",
        "(0.270696, 1.603551, -0.183729)",
        "(0.271004, 1.597158, -0.192780)",
        "(0.271937, 1.589672, -0.200991)",
        "(0.273151, 1.580952, -0.208068)",
        "(0.273944, 1.571285, -0.214227)",
        "(0.274201, 1.566170, -0.217011)",
        "(0.274589, 1.555619, -0.221796)",
        "(0.274886, 1.545046, -0.225317)",
        "(0.274939, 1.534280, -0.227248)",
        "(0.274446, 1.523237, -0.227874)",
        "(0.273969, 1.517808, -0.227708)",
        "(0.272712, 1.507480, -0.226450)",
        "(0.271666, 1.498018, -0.224324)",
        "(0.270710, 1.489259, -0.220335)",
        "(0.269699, 1.480454, -0.214813)",
        "(0.269282, 1.476187, -0.211380)",
        "(0.268564, 1.468355, -0.204291)",
        "(0.267843, 1.461903, -0.196655)",
        "(0.267061, 1.456595, -0.188664)",
        "(0.266489, 1.451844, -0.180090)",
        "(0.266259, 1.449688, -0.175492)",
        "(0.265830, 1.445955, -0.165563)",
        "(0.265271, 1.442810, -0.155056)",
        "(0.264832, 1.440770, -0.144454)",
        "(0.264773, 1.439404, -0.134115)",
        "(0.264821, 1.439265, -0.128994)",
        "(0.264667, 1.439208, -0.118879)",
        "(0.264236, 1.439826, -0.108915)",
        "(0.264093, 1.441390, -0.099344)",
        "(0.264574, 1.444164, -0.090802)",
        "(0.264756, 1.445897, -0.086919)",
        "(0.264937, 1.450216, -0.079899)",
        "(0.265219, 1.455393, -0.073635)",
        "(0.265527, 1.461411, -0.068087)",
        "(0.266076, 1.468014, -0.063147)",
        "(0.266425, 1.471498, -0.060878)",
        "(0.266987, 1.478900, -0.056912)",
        "(0.267073, 1.486404, -0.053482)",
        "(0.266970, 1.494289, -0.050631)",
        "(0.266873, 1.502642, -0.048265)",
        "(0.266933, 1.506897, -0.047163)",
        "(0.267113, 1.515513, -0.045263)",
        "(0.266592, 1.524055, -0.043745)",
        "(0.265314, 1.532694, -0.043006)",
        "(0.264498, 1.541677, -0.043326)",
        "(0.264323, 1.546205, -0.043676)",
        "(0.264368, 1.555232, -0.045278)",
        "(0.264122, 1.563857, -0.047232)",
        "(0.263206, 1.571825, -0.050084)",
        "(0.261942, 1.579558, -0.053677)",
        "(0.261342, 1.583269, -0.055725)",
        "(0.260497, 1.590382, -0.060444)",
        "(0.259960, 1.596822, -0.066081)",
        "(0.259417, 1.602185, -0.072169)",
        "(0.258767, 1.606656, -0.078583)",
        "(0.258366, 1.608613, -0.081992)",
        "(0.257582, 1.611819, -0.089454)",
        "(0.257050, 1.614298, -0.097771)",
        "(0.256680, 1.615847, -0.106696)",
        "(0.256355, 1.616453, -0.115778)",
        "(0.256189, 1.616361, -0.120345)",
        "(0.255725, 1.615148, -0.129710)",
        "(0.255513, 1.612769, -0.139234)",
        "(0.255335, 1.609638, -0.148898)",
        "(0.255238, 1.605331, -0.158292)",
        "(0.255248, 1.602762, -0.162794)",
        "(0.255429, 1.596549, -0.171308)",
        "(0.255405, 1.589375, -0.179599)",
        "(0.255470, 1.581328, -0.187707)",
        "(0.255731, 1.573065, -0.195587)",
        "(0.255861, 1.568838, -0.199389)",
        "(0.256076, 1.559863, -0.206485)",
        "(0.256581, 1.550274, -0.212921)",
        "(0.257162, 1.540479, -0.218508)",
        "(0.257743, 1.530548, -0.223281)",
        "(0.258013, 1.525381, -0.225389)",
        "(0.258667, 1.514656, -0.228852)",
        "(0.259732, 1.504151, -0.231730)",
        "(0.260692, 1.493680, -0.233626)",
        "(0.261219, 1.483650, -0.234299)",
        "(0.261446, 1.478507, -0.234278)",
        "(0.261838, 1.468348, -0.233155)",
        "(0.262159, 1.458531, -0.230762)",
        "(0.262106, 1.449063, -0.226943)",
        "(0.261536, 1.440154, -0.222147)",
        "(0.261182, 1.436019, -0.219363)",
        "(0.260326, 1.428669, -0.212757)",
        "(0.259084, 1.422273, -0.204708)",
        "(0.257676, 1.417006, -0.195239)",
        "(0.256742, 1.413003, -0.185117)",
        "(0.256418, 1.411516, -0.179918)",
        "(0.256018, 1.410052, -0.169512)",
        "(0.255519, 1.410228, -0.159376)",
        "(0.254720, 1.411454, -0.149105)",
        "(0.254237, 1.413857, -0.138762)",
        "(0.254164, 1.415429, -0.133630)",
        "(0.254320, 1.419516, -0.123641)",
        "(0.254515, 1.424832, -0.114588)",
        "(0.254664, 1.431568, -0.106652)",
        "(0.254793, 1.438979, -0.099407)",
        "(0.254814, 1.442827, -0.095939)",
        "(0.255318, 1.451093, -0.089524)",
        "(0.256557, 1.460026, -0.084023)",
        "(0.257625, 1.469344, -0.079328)",
        "(0.257954, 1.474065, -0.077240)",
        "(0.258205, 1.483407, -0.073362)",
        "(0.258458, 1.492738, -0.070105)",
        "(0.260153, 1.502405, -0.067920)",
        "(0.262173, 1.511888, -0.066215)",
        "(0.263632, 1.520748, -0.064553)",
        "(0.264149, 1.524971, -0.063630)",
        "(0.264671, 1.533146, -0.061937)",
        "(0.265672, 1.541365, -0.061173)",
        "(0.267148, 1.549676, -0.060989)",
        "(0.268393, 1.557461, -0.060869)",
        "(0.268943, 1.561111, -0.060839)",
        "(0.269758, 1.568156, -0.060849)",
        "(0.270182, 1.574737, -0.061180)",
        "(0.270994, 1.581389, -0.062226)",
        "(0.271543, 1.587801, -0.063838)",
        "(0.271606, 1.590815, -0.064861)",
        "(0.271657, 1.596540, -0.067145)",
        "(0.271727, 1.601767, -0.069903)",
        "(0.271926, 1.606642, -0.072745)",
        "(0.271871, 1.611029, -0.075938)",
        "(0.271857, 1.613108, -0.077634)",
        "(0.271943, 1.616625, -0.081516)",
        "(0.272185, 1.619083, -0.085685)",
        "(0.272549, 1.620214, -0.090066)",
        "(0.272827, 1.620311, -0.095066)",
        "(0.272926, 1.620070, -0.097853)",
        "(0.273026, 1.618497, -0.103977)",
        "(0.273020, 1.615103, -0.110688)",
        "(0.272653, 1.610658, -0.117939)",
        "(0.272027, 1.605465, -0.125879)",
        "(0.271793, 1.602332, -0.130332)",
        "(0.271589, 1.595744, -0.139278)",
        "(0.271328, 1.587898, -0.148154)",
        "(0.271404, 1.578778, -0.155906)",
        "(0.271308, 1.568859, -0.162520)",
        "(0.271204, 1.563649, -0.165518)",
        "(0.271027, 1.553043, -0.171227)",
        "(0.271111, 1.542606, -0.176699)",
        "(0.271204, 1.532501, -0.181604)",
        "(0.271003, 1.522194, -0.185182)",
        "(0.270843, 1.516904, -0.186409)",
        "(0.270258, 1.506330, -0.187783)",
        "(0.269870, 1.496340, -0.188523)",
        "(0.269753, 1.487353, -0.188237)",
        "(0.269485, 1.478903, -0.187101)",
        "(0.269165, 1.474813, -0.186032)",
        "(0.268422, 1.466752, -0.183087)",
        "(0.267666, 1.459108, -0.178535)",
        "(0.266721, 1.452166, -0.172718)",
        "(0.265769, 1.446451, -0.165680)",
        "(0.265287, 1.443771, -0.162062)",
        "(0.264032, 1.439785, -0.153907)",
        "(0.262896, 1.436883, -0.145461)",
        "(0.262302, 1.435450, -0.136564)",
        "(0.262013, 1.435299, -0.131970)",
        "(0.261584, 1.435863, -0.122683)",
        "(0.261629, 1.437539, -0.113644)",
        "(0.261925, 1.440630, -0.105327)",
        "(0.262188, 1.444644, -0.097624)",
        "(0.262881, 1.450001, -0.090669)",
        "(0.263319, 1.452768, -0.087309)",
        "(0.264558, 1.459104, -0.081145)",
        "(0.265744, 1.465702, -0.075622)",
        "(0.266901, 1.472801, -0.071139)",
        "(0.267990, 1.480348, -0.067509)",
        "(0.268572, 1.484171, -0.065858)",
        "(0.269693, 1.491868, -0.062969)",
        "(0.270777, 1.499554, -0.060515)",
        "(0.271856, 1.507443, -0.058781)",
        "(0.272901, 1.515397, -0.057504)",
        "(0.273435, 1.519290, -0.056946)",
        "(0.274557, 1.526888, -0.056072)",
        "(0.275417, 1.534032, -0.055248)",
        "(0.275937, 1.541068, -0.054698)",
        "(0.276517, 1.548146, -0.054658)",
        "(0.276854, 1.551651, -0.054732)",
        "(0.277368, 1.558333, -0.054957)",
        "(0.277600, 1.564466, -0.055060)",
        "(0.277900, 1.570399, -0.055425)",
        "(0.278479, 1.576521, -0.056196)",
        "(0.278825, 1.579612, -0.056665)",
        "(0.279171, 1.585571, -0.057859)",
        "(0.278980, 1.591283, -0.059374)",
        "(0.279049, 1.596794, -0.061562)",
        "(0.279638, 1.602180, -0.064484)",
        "(0.280007, 1.604756, -0.066138)",
        "(0.280615, 1.609305, -0.069920)",
        "(0.280613, 1.612993, -0.074225)",
        "(0.280171, 1.615798, -0.079250)",
        "(0.280321, 1.618169, -0.085124)",
        "(0.280583, 1.619163, -0.088368)",
        "(0.281096, 1.620146, -0.095616)",
        "(0.281163, 1.619757, -0.102908)",
        "(0.280918, 1.618111, -0.110884)",
        "(0.280630, 1.615877, -0.119531)",
        "(0.280444, 1.614511, -0.124082)",
        "(0.279778, 1.611071, -0.133525)",
        "(0.279028, 1.606817, -0.143019)",
        "(0.278807, 1.601859, -0.151818)",
        "(0.278871, 1.596292, -0.159902)",
        "(0.278925, 1.593245, -0.163645)",
        "(0.278919, 1.586648, -0.170708)",
        "(0.278874, 1.579871, -0.177372)",
        "(0.279054, 1.572946, -0.183110)",
        "(0.279325, 1.565684, -0.187774)",
        "(0.279225, 1.562016, -0.189924)",
        "(0.278675, 1.554535, -0.193557)",
        "(0.278187, 1.546983, -0.196484)",
        "(0.277929, 1.539492, -0.198946)",
        "(0.277917, 1.535815, -0.200044)",
        "(0.277872, 1.528570, -0.202018)",
        "(0.277533, 1.521353, -0.203446)",
        "(0.276728, 1.513988, -0.204643)",
        "(0.275997, 1.506608, -0.205612)",
        "(0.275819, 1.499228, -0.206043)",
        "(0.275837, 1.495382, -0.205852)",
        "(0.275648, 1.487316, -0.204459)",
        "(0.274842, 1.479144, -0.202038)",
        "(0.273875, 1.471388, -0.198695)",
        "(0.272846, 1.464036, -0.194617)",
        "(0.272392, 1.460490, -0.192243)",
        "(0.271646, 1.453823, -0.186675)",
        "(0.270849, 1.447700, -0.180049)",
        "(0.269821, 1.442501, -0.172462)",
        "(0.268981, 1.438591, -0.164522)",
        "(0.268716, 1.437053, -0.160459)",
        "(0.268373, 1.435065, -0.152082)",
        "(0.268227, 1.434253, -0.143436)",
        "(0.268480, 1.435035, -0.134806)",
        "(0.268986, 1.437037, -0.126339)",
        "(0.269276, 1.438396, -0.122185)",
        "(0.269901, 1.441985, -0.114199)",
        "(0.270293, 1.446348, -0.106671)",
        "(0.271246, 1.451624, -0.099864)",
        "(0.272660, 1.457556, -0.093743)",
        "(0.273310, 1.460689, -0.090850)",
        "(0.274040, 1.467306, -0.085587)",
        "(0.273579, 1.474034, -0.080837)",
        "(0.273134, 1.481069, -0.076714)",
        "(0.273963, 1.488626, -0.073453)",
        "(0.274470, 1.492463, -0.072027)",
        "(0.275239, 1.500031, -0.069321)",
        "(0.275088, 1.507452, -0.066957)",
        "(0.274475, 1.514918, -0.065112)",
        "(0.275156, 1.523041, -0.064096)",
        "(0.275809, 1.527279, -0.063866)",
        "(0.277254, 1.535700, -0.063648)",
        "(0.278567, 1.544204, -0.063943)",
        "(0.279552, 1.552836, -0.064837)",
        "(0.280075, 1.561188, -0.066196)",
        "(0.280409, 1.565279, -0.067004)",
        "(0.281586, 1.573386, -0.069298)",
        "(0.283103, 1.581231, -0.072222)",
        "(0.284231, 1.588439, -0.075805)",
        "(0.284792, 1.594944, -0.079828)",
        "(0.284892, 1.598060, -0.081974)",
        "(0.284781, 1.603428, -0.087049)",
        "(0.284897, 1.608160, -0.092771)",
        "(0.285059, 1.612204, -0.099317)",
        "(0.284976, 1.615341, -0.106743)",
        "(0.284916, 1.616705, -0.110631)",
        "(0.284840, 1.618758, -0.118964)",
        "(0.284681, 1.619871, -0.127682)",
        "(0.284526, 1.619643, -0.136818)",
        "(0.284584, 1.618598, -0.145901)",
        "(0.284604, 1.617839, -0.150429)",
        "(0.284651, 1.615003, -0.159516)",
        "(0.284801, 1.611134, -0.168492)",
        "(0.285062, 1.606341, -0.177165)",
        "(0.285469, 1.600664, -0.185202)",
        "(0.285710, 1.597527, -0.189002)",
        "(0.286066, 1.590593, -0.196276)",
        "(0.286044, 1.583181, -0.203296)",
        "(0.285907, 1.575453, -0.209471)",
        "(0.286104, 1.567360, -0.214773)",
        "(0.286332, 1.563191, -0.217036)",
        "(0.286706, 1.554916, -0.221292)",
        "(0.286772, 1.546789, -0.224977)",
        "(0.286771, 1.538438, -0.227831)",
        "(0.286859, 1.529353, -0.229208)",
        "(0.286891, 1.524705, -0.229566)",
        "(0.286901, 1.515416, -0.229689)",
        "(0.286677, 1.506308, -0.228911)",
        "(0.286111, 1.497083, -0.226870)",
        "(0.284962, 1.487634, -0.223416)",
        "(0.284235, 1.482944, -0.221415)",
        "(0.282640, 1.474072, -0.216813)",
        "(0.281276, 1.466073, -0.211320)",
        "(0.279861, 1.458505, -0.204803)",
        "(0.278046, 1.451510, -0.197267)",
        "(0.277055, 1.448281, -0.193296)",
        "(0.275198, 1.443042, -0.185130)",
        "(0.274046, 1.439773, -0.176783)",
        "(0.273444, 1.437854, -0.168491)",
        "(0.273064, 1.437129, -0.160189)",
        "(0.272948, 1.437074, -0.156051)",
        "(0.272803, 1.437885, -0.147874)",
        "(0.272692, 1.439661, -0.140033)",
        "(0.272824, 1.442181, -0.132664)",
        "(0.273383, 1.445710, -0.125789)",
        "(0.273785, 1.447789, -0.122492)",
        "(0.274550, 1.452104, -0.115966)",
        "(0.275350, 1.456964, -0.109859)",
        "(0.276115, 1.462145, -0.104129)",
        "(0.276610, 1.467762, -0.099071)",
        "(0.276854, 1.470705, -0.096749)",
        "(0.277729, 1.476977, -0.092627)",
        "(0.278746, 1.483578, -0.089071)",
        "(0.279449, 1.490249, -0.085527)",
        "(0.280092, 1.496644, -0.082084)",
        "(0.280412, 1.499926, -0.080419)",
        "(0.280898, 1.506698, -0.077414)",
        "(0.281826, 1.513821, -0.074732)",
        "(0.282927, 1.520941, -0.072043)",
        "(0.283562, 1.527972, -0.069332)",
        "(0.283687, 1.531470, -0.068033)",
        "(0.283567, 1.538620, -0.065817)",
        "(0.283701, 1.545993, -0.064030)",
        "(0.284425, 1.553653, -0.062736)",
        "(0.285215, 1.561073, -0.061823)",
        "(0.285516, 1.564722, -0.061446)",
        "(0.285811, 1.571590, -0.060861)",
        "(0.285623, 1.577895, -0.060524)",
        "(0.285671, 1.583929, -0.060890)",
        "(0.285843, 1.589863, -0.062140)",
        "(0.285847, 1.592732, -0.063055)",
        "(0.285651, 1.597981, -0.065229)",
        "(0.285282, 1.602432, -0.067945)",
        "(0.285240, 1.606252, -0.071276)",
        "(0.285549, 1.609690, -0.075570)",
        "(0.285637, 1.611216, -0.078026)",
        "(0.285331, 1.613503, -0.083765)",
        "(0.284661, 1.614907, -0.090135)",
        "(0.284118, 1.615334, -0.097086)",
        "(0.284026, 1.614882, -0.104725)",
        "(0.284028, 1.614330, -0.108716)",
        "(0.283913, 1.612075, -0.116665)",
        "(0.283656, 1.608510, -0.124372)",
        "(0.283849, 1.603757, -0.132194)",
        "(0.284534, 1.598354, -0.140410)",
        "(0.284932, 1.595343, -0.144514)",
        "(0.285651, 1.588650, -0.152404)",
        "(0.286292, 1.580649, -0.159685)",
        "(0.287271, 1.571325, -0.166129)",
        "(0.288061, 1.561350, -0.172101)",
        "(0.288411, 1.556100, -0.174700)",
        "(0.289140, 1.545089, -0.179093)",
        "(0.289535, 1.533550, -0.182917)",
        "(0.289550, 1.521436, -0.185789)",
        "(0.289514, 1.515355, -0.186695)",
        "(0.289384, 1.503265, -0.187656)",
        "(0.288519, 1.491015, -0.187399)",
        "(0.286984, 1.478782, -0.186341)",
        "(0.285679, 1.467242, -0.184647)",
        "(0.284454, 1.456521, -0.182036)",
        "(0.283690, 1.451266, -0.180261)",
        "(0.281541, 1.441189, -0.175507)",
        "(0.279229, 1.432001, -0.170115)",
        "(0.277654, 1.424591, -0.164443)",
        "(0.276586, 1.418694, -0.158298)",
        "(0.275927, 1.416032, -0.154980)",
        "(0.274188, 1.411361, -0.147531)",
        "(0.272291, 1.407913, -0.139531)",
        "(0.271309, 1.406157, -0.132016)",
        "(0.270490, 1.406100, -0.125050)",
        "(0.270113, 1.406521, -0.121672)",
        "(0.269574, 1.408494, -0.115155)",
        "(0.269442, 1.411597, -0.108959)",
        "(0.269750, 1.415495, -0.103212)",
        "(0.270179, 1.420407, -0.098079)",
        "(0.270335, 1.422966, -0.095626)",
        "(0.270705, 1.428443, -0.091288)",
        "(0.271255, 1.434173, -0.087814)",
        "(0.271900, 1.439788, -0.084938)",
        "(0.272405, 1.445056, -0.082632)",
        "(0.272503, 1.447577, -0.081555)",
        "(0.272381, 1.452219, -0.079794)",
        "(0.272292, 1.456313, -0.078274)",
        "(0.272701, 1.460199, -0.077186)",
        "(0.272937, 1.462089, -0.076726)",
        "(0.273090, 1.465592, -0.075848)",
        "(0.272903, 1.468714, -0.074753)",
        "(0.272511, 1.471730, -0.073533)",
        "(0.272350, 1.475057, -0.072511)",
        "(0.271990, 1.478657, -0.071618)",
        "(0.271732, 1.480594, -0.071195)",
        "(0.271045, 1.484563, -0.070106)",
        "(0.270261, 1.488834, -0.068907)",
        "(0.269815, 1.493890, -0.067912)",
        "(0.269295, 1.499322, -0.066764)",
        "(0.269014, 1.502283, -0.066134)",
        "(0.268404, 1.508458, -0.064854)",
        "(0.268085, 1.515172, -0.063773)",
        "(0.268119, 1.522068, -0.063130)",
        "(0.268138, 1.528851, -0.062539)",
        "(0.267999, 1.532112, -0.062223)",
        "(0.267097, 1.538138, -0.061721)",
        "(0.266132, 1.543765, -0.061911)",
        "(0.266014, 1.549331, -0.063562)",
        "(0.265837, 1.554301, -0.065830)",
        "(0.265574, 1.556434, -0.067048)",
        "(0.264610, 1.559875, -0.069604)",
        "(0.263567, 1.562550, -0.072746)",
        "(0.263034, 1.565142, -0.076864)",
        "(0.262592, 1.567246, -0.081668)",
        "(0.262278, 1.567957, -0.084213)",
        "(0.261607, 1.568872, -0.089347)",
        "(0.260921, 1.568855, -0.094752)",
        "(0.260294, 1.568451, -0.100390)",
        "(0.259241, 1.567571, -0.106363)",
        "(0.258767, 1.566966, -0.109486)",
        "(0.258237, 1.565569, -0.115896)",
        "(0.257899, 1.563398, -0.122243)",
        "(0.257094, 1.560892, -0.128367)",
        "(0.256258, 1.558252, -0.134258)",
        "(0.255893, 1.557058, -0.137182)",
        "(0.255507, 1.554620, -0.142765)",
        "(0.255011, 1.551766, -0.147947)",
        "(0.254328, 1.548735, -0.152776)",
        "(0.253925, 1.547159, -0.155094)",
        "(0.253467, 1.544113, -0.159731)",
        "(0.253679, 1.541162, -0.164347)",
        "(0.254048, 1.537883, -0.168896)",
        "(0.254142, 1.534068, -0.173555)",
        "(0.254376, 1.529532, -0.178371)",
        "(0.254741, 1.527002, -0.180857)",
        "(0.256164, 1.521080, -0.186342)",
        "(0.258114, 1.514801, -0.191638)",
        "(0.259736, 1.507610, -0.196766)",
        "(0.261021, 1.498806, -0.201608)",
        "(0.261835, 1.493889, -0.203835)",
        "(0.263894, 1.482833, -0.207681)",
        "(0.265379, 1.470612, -0.210964)",
        "(0.266176, 1.457610, -0.213394)",
        "(0.266518, 1.444097, -0.214261)",
        "(0.266584, 1.437356, -0.213895)",
        "(0.266899, 1.424352, -0.212468)",
        "(0.267453, 1.412560, -0.209753)",
        "(0.267719, 1.402079, -0.206088)",
        "(0.267479, 1.392998, -0.201285)",
        "(0.267361, 1.388928, -0.198508)",
        "(0.267147, 1.382164, -0.192053)",
        "(0.267111, 1.377314, -0.184389)",
        "(0.266752, 1.373995, -0.176357)",
        "(0.265797, 1.372378, -0.168014)",
        "(0.265262, 1.372134, -0.163748)",
        "(0.264260, 1.373281, -0.155002)",
        "(0.263912, 1.376386, -0.146058)",
        "(0.264044, 1.381073, -0.137427)",
        "(0.264297, 1.387339, -0.129178)",
        "(0.264473, 1.390903, -0.125160)",
        "(0.264981, 1.399069, -0.117427)",
        "(0.265836, 1.408287, -0.110248)",
        "(0.266811, 1.418033, -0.103555)",
        "(0.267709, 1.428366, -0.097558)",
        "(0.267968, 1.433624, -0.094708)",
        "(0.267740, 1.444127, -0.089211)",
        "(0.267814, 1.454973, -0.084421)",
        "(0.268830, 1.466591, -0.080785)",
        "(0.269963, 1.478524, -0.077712)",
        "(0.270343, 1.484392, -0.076179)",
        "(0.270554, 1.495862, -0.073147)",
        "(0.271287, 1.507301, -0.070910)",
        "(0.273134, 1.519029, -0.070025)",
        "(0.274401, 1.530153, -0.069746)",
        "(0.274619, 1.535301, -0.069790)",
        "(0.274578, 1.545081, -0.070255)",
        "(0.274581, 1.554220, -0.072109)",
        "(0.275691, 1.563121, -0.075481)",
        "(0.276272, 1.571054, -0.079699)",
        "(0.276256, 1.574583, -0.081889)",
        "(0.275631, 1.580803, -0.086843)",
        "(0.275312, 1.586360, -0.092779)",
        "(0.275736, 1.591456, -0.099573)",
        "(0.275835, 1.595736, -0.106978)",
        "(0.275707, 1.597503, -0.110917)",
        "(0.275473, 1.600559, -0.119058)",
        "(0.275734, 1.602691, -0.127929)",
        "(0.276350, 1.603939, -0.137088)",
        "(0.276762, 1.604049, -0.146389)",
        "(0.276900, 1.603697, -0.151049)",
        "(0.277074, 1.601922, -0.160485)",
        "(0.277265, 1.598858, -0.169974)",
        "(0.277406, 1.594654, -0.179168)",
        "(0.277505, 1.589092, -0.187765)",
        "(0.277616, 1.585851, -0.191808)",
        "(0.277917, 1.578313, -0.199434)",
        "(0.278101, 1.569493, -0.206396)",
        "(0.278179, 1.559860, -0.212387)",
        "(0.278360, 1.549304, -0.216855)",
        "(0.278529, 1.543881, -0.218852)",
        "(0.279151, 1.531903, -0.221311)",
        "(0.279922, 1.519436, -0.222437)",
        "(0.280027, 1.506947, -0.222418)",
        "(0.279819, 1.500817, -0.222039)",
        "(0.279570, 1.488812, -0.220829)",
        "(0.279556, 1.477375, -0.217979)",
        "(0.279761, 1.466325, -0.214375)",
        "(0.279904, 1.455844, -0.209273)",
        "(0.280124, 1.445758, -0.202583)",
        "(0.280169, 1.440925, -0.198815)",
        "(0.279958, 1.431939, -0.190545)",
        "(0.279498, 1.424658, -0.181490)",
        "(0.278865, 1.419185, -0.171943)",
        "(0.278219, 1.415216, -0.161841)",
        "(0.278012, 1.413733, -0.156653)",
        "(0.278081, 1.412333, -0.146098)",
        "(0.278419, 1.412781, -0.135442)",
        "(0.278578, 1.414281, -0.124850)",
        "(0.278801, 1.417023, -0.114737)",
        "(0.279041, 1.418840, -0.109896)",
        "(0.279966, 1.423417, -0.100645)",
        "(0.281235, 1.429310, -0.092232)",
        "(0.282505, 1.435896, -0.084636)",
        "(0.283229, 1.443367, -0.078198)",
        "(0.283491, 1.447188, -0.075129)",
        "(0.284549, 1.455872, -0.070239)",
        "(0.285824, 1.465093, -0.066239)",
        "(0.286814, 1.474224, -0.062436)",
        "(0.287564, 1.483495, -0.059158)",
        "(0.287997, 1.488233, -0.057774)",
        "(0.289230, 1.497959, -0.055811)",
        "(0.290417, 1.507980, -0.054931)",
        "(0.291009, 1.517941, -0.054662)",
        "(0.291156, 1.527656, -0.054745)",
        "(0.291126, 1.532415, -0.054971)",
        "(0.291483, 1.542050, -0.055983)",
        "(0.292551, 1.551771, -0.058212)",
        "(0.293271, 1.561191, -0.061335)",
        "(0.293246, 1.569941, -0.064681)",
        "(0.292974, 1.574069, -0.066426)",
        "(0.292656, 1.581970, -0.070480)",
        "(0.293782, 1.589903, -0.076112)",
        "(0.295468, 1.597432, -0.082555)",
        "(0.296436, 1.603841, -0.089354)",
        "(0.296725, 1.606650, -0.092835)",
        "(0.297003, 1.611344, -0.100331)",
        "(0.297441, 1.615045, -0.108746)",
        "(0.298036, 1.618038, -0.117843)",
        "(0.298661, 1.619728, -0.127287)",
        "(0.299016, 1.619866, -0.132052)",
        "(0.299847, 1.619033, -0.141518)",
        "(0.300756, 1.616263, -0.151188)",
        "(0.301156, 1.612379, -0.160984)",
        "(0.301395, 1.606761, -0.170774)",
        "(0.301571, 1.603563, -0.175311)",
        "(0.302136, 1.595873, -0.183971)",
        "(0.302939, 1.586705, -0.191714)",
        "(0.303488, 1.576308, -0.198472)",
        "(0.303896, 1.564876, -0.204392)",
        "(0.304262, 1.558998, -0.207180)",
        "(0.305393, 1.546878, -0.212220)",
        "(0.305988, 1.534112, -0.216257)",
        "(0.305952, 1.520733, -0.218752)",
        "(0.305665, 1.513771, -0.219375)",
        "(0.305104, 1.499819, -0.219892)",
        "(0.305459, 1.486339, -0.218788)",
        "(0.305643, 1.473351, -0.215860)",
        "(0.304391, 1.460676, -0.211981)",
        "(0.303007, 1.448888, -0.207077)",
        "(0.302366, 1.443372, -0.204283)",
        "(0.301182, 1.433309, -0.197649)",
        "(0.299598, 1.424201, -0.190022)",
        "(0.298476, 1.420022, -0.185845)",
        "(0.296034, 1.412225, -0.177487)",
        "(0.293875, 1.406011, -0.168713)",
        "(0.292091, 1.401206, -0.159447)",
        "(0.290226, 1.397376, -0.149539)",
        "(0.288233, 1.394452, -0.139145)",
        "(0.286249, 1.392738, -0.128559)",
        "(0.285375, 1.392516, -0.123302)",
        "(0.283899, 1.393001, -0.113187)",
        "(0.282765, 1.395369, -0.103643)",
        "(0.281738, 1.399141, -0.094607)",
        "(0.281323, 1.404635, -0.086355)",
        "(0.281341, 1.407882, -0.082566)",
        "(0.281486, 1.415605, -0.075953)",
        "(0.281230, 1.424721, -0.070625)",
        "(0.280920, 1.434641, -0.066027)",
        "(0.280830, 1.444961, -0.061813)",
        "(0.281115, 1.450269, -0.059900)",
        "(0.281970, 1.461349, -0.056834)",
        "(0.282589, 1.472742, -0.054580)",
        "(0.282590, 1.484280, -0.053097)",
        "(0.282107, 1.495732, -0.051948)",
        "(0.282112, 1.501527, -0.051707)",
        "(0.282818, 1.513306, -0.052138)",
        "(0.283507, 1.524957, -0.053260)",
        "(0.283598, 1.536000, -0.054998)",
        "(0.283073, 1.546328, -0.057336)",
        "(0.282945, 1.551401, -0.058986)",
        "(0.283213, 1.561292, -0.063558)",
        "(0.283990, 1.570263, -0.068991)",
        "(0.284671, 1.578241, -0.074905)",
        "(0.284928, 1.585339, -0.081714)",
        "(0.284861, 1.588700, -0.085435)",
        "(0.284453, 1.594862, -0.093603)",
        "(0.284091, 1.600404, -0.102665)",
        "(0.284122, 1.605229, -0.112163)",
        "(0.284309, 1.609089, -0.122125)",
        "(0.284426, 1.610733, -0.127210)",
        "(0.284347, 1.613365, -0.137643)",
        "(0.284093, 1.615192, -0.148344)",
        "(0.284309, 1.616117, -0.158991)",
        "(0.284810, 1.615773, -0.169424)",
        "(0.285001, 1.615187, -0.174581)",
        "(0.285081, 1.613101, -0.184909)",
        "(0.285102, 1.610300, -0.195233)",
        "(0.285076, 1.606380, -0.205061)",
        "(0.284915, 1.600987, -0.214022)",
        "(0.284890, 1.597806, -0.218252)",
        "(0.285081, 1.590509, -0.226475)",
        "(0.285428, 1.582107, -0.234049)",
        "(0.285304, 1.572965, -0.240912)",
        "(0.284849, 1.562486, -0.246528)",
        "(0.284783, 1.556681, -0.248735)",
        "(0.284884, 1.544596, -0.252417)",
        "(0.284539, 1.531716, -0.254562)",
        "(0.283710, 1.518645, -0.255972)",
        "(0.282934, 1.505547, -0.256417)",
        "(0.282787, 1.499071, -0.256082)",
        "(0.282615, 1.486289, -0.254398)",
        "(0.282111, 1.473302, -0.250714)",
        "(0.280924, 1.460246, -0.246024)",
        "(0.279463, 1.448183, -0.240446)",
        "(0.279013, 1.442665, -0.237606)",
        "(0.278663, 1.432601, -0.231289)",
        "(0.278212, 1.422920, -0.223759)",
        "(0.277067, 1.413407, -0.214728)",
        "(0.276032, 1.404494, -0.204995)",
        "(0.275937, 1.400798, -0.199865)",
        "(0.275737, 1.393971, -0.189963)",
        "(0.274985, 1.388523, -0.179916)",
        "(0.273539, 1.383583, -0.169489)",
        "(0.272035, 1.379698, -0.158432)",
        "(0.271662, 1.378444, -0.152810)",
        "(0.271483, 1.376863, -0.141552)",
        "(0.271084, 1.376674, -0.130197)",
        "(0.270596, 1.377946, -0.119038)",
        "(0.270376, 1.379235, -0.113588)",
        "(0.270093, 1.382632, -0.102755)",
        "(0.270403, 1.387237, -0.092145)",
        "(0.270645, 1.393500, -0.082327)",
        "(0.270837, 1.400820, -0.073206)",
        "(0.270601, 1.409243, -0.064997)",
        "(0.270284, 1.413943, -0.061358)",
        "(0.270136, 1.423929, -0.054825)",
        "(0.270397, 1.435258, -0.049900)",
        "(0.270380, 1.446921, -0.045741)",
        "(0.270234, 1.452894, -0.044034)",
        "(0.269542, 1.464878, -0.040975)",
        "(0.269237, 1.477339, -0.039194)",
        "(0.269612, 1.490418, -0.039001)",
        "(0.269469, 1.503409, -0.039208)",
        "(0.269473, 1.516282, -0.039861)",
        "(0.269801, 1.522716, -0.040504)",
        "(0.270778, 1.535594, -0.042410)",
        "(0.272052, 1.548281, -0.045649)",
        "(0.273049, 1.560340, -0.049719)",
        "(0.273720, 1.571406, -0.054675)",
        "(0.274067, 1.576617, -0.057530)",
        "(0.274909, 1.586077, -0.064074)",
        "(0.275271, 1.594306, -0.072011)",
        "(0.274855, 1.600922, -0.079961)",
        "(0.273774, 1.606358, -0.088367)",
        "(0.273176, 1.608709, -0.092767)",
        "(0.272126, 1.612676, -0.102180)",
        "(0.271377, 1.615541, -0.112386)",
        "(0.270812, 1.617136, -0.122937)",
        "(0.270539, 1.617348, -0.133743)",
        "(0.270382, 1.617002, -0.139236)",
        "(0.269913, 1.614931, -0.150152)",
        "(0.269468, 1.611245, -0.160953)",
        "(0.269267, 1.606418, -0.171808)",
        "(0.269495, 1.600012, -0.182559)",
        "(0.269607, 1.596174, -0.187806)",
        "(0.269560, 1.587789, -0.198021)",
        "(0.269143, 1.577856, -0.207528)",
        "(0.268681, 1.566863, -0.216063)",
        "(0.268722, 1.554651, -0.223173)",
        "(0.268950, 1.548171, -0.226183)",
        "(0.269383, 1.534987, -0.231696)",
        "(0.269498, 1.521865, -0.236356)",
        "(0.269714, 1.508913, -0.240279)",
        "(0.270572, 1.495833, -0.242848)",
        "(0.271172, 1.489174, -0.243474)",
        "(0.272207, 1.475817, -0.243918)",
        "(0.272781, 1.462623, -0.243316)",
        "(0.272595, 1.449808, -0.241852)",
        "(0.272306, 1.437460, -0.239309)",
        "(0.272144, 1.431553, -0.237477)",
        "(0.271714, 1.420198, -0.232695)",
        "(0.270962, 1.409588, -0.226657)",
        "(0.269854, 1.400151, -0.219980)",
        "(0.268342, 1.392347, -0.212741)",
        "(0.267460, 1.389200, -0.208684)",
        "(0.266023, 1.383784, -0.199690)",
        "(0.264904, 1.380299, -0.189017)",
        "(0.264057, 1.378740, -0.178078)",
        "(0.263429, 1.379516, -0.167384)",
        "(0.263180, 1.380766, -0.162101)",
        "(0.262559, 1.384005, -0.151239)",
        "(0.261779, 1.388456, -0.140124)",
        "(0.261537, 1.394113, -0.129370)",
        "(0.261821, 1.401050, -0.119465)",
        "(0.261995, 1.404851, -0.114886)",
        "(0.261897, 1.412776, -0.106287)",
        "(0.261428, 1.421140, -0.098569)",
        "(0.260870, 1.429789, -0.091599)",
        "(0.261385, 1.439049, -0.085432)",
        "(0.261832, 1.443880, -0.082653)",
        "(0.262463, 1.453594, -0.077430)",
        "(0.262698, 1.463532, -0.072825)",
        "(0.262503, 1.473644, -0.068953)",
        "(0.262396, 1.478757, -0.067348)",
        "(0.262897, 1.489280, -0.064948)",
        "(0.263790, 1.500277, -0.063421)",
        "(0.264648, 1.511354, -0.062432)",
        "(0.265057, 1.522394, -0.062402)",
        "(0.265362, 1.533586, -0.063356)",
        "(0.265908, 1.539241, -0.064623)",
        "(0.266898, 1.550206, -0.067401)",
        "(0.267275, 1.560219, -0.071081)",
        "(0.267076, 1.569371, -0.075564)",
        "(0.266174, 1.577740, -0.081106)",
        "(0.265847, 1.581623, -0.084156)",
        "(0.265612, 1.588692, -0.091056)",
        "(0.265310, 1.594491, -0.098574)",
        "(0.264953, 1.599128, -0.106538)",
        "(0.265064, 1.602560, -0.114979)",
        "(0.265184, 1.603879, -0.119383)",
        "(0.265471, 1.605333, -0.128730)",
        "(0.265691, 1.605251, -0.138724)",
        "(0.265923, 1.603903, -0.149042)",
        "(0.266021, 1.600413, -0.159651)",
        "(0.265890, 1.597942, -0.164930)",
        "(0.265565, 1.592198, -0.175362)",
        "(0.265368, 1.584770, -0.185406)",
        "(0.265219, 1.575972, -0.194876)",
        "(0.265158, 1.565401, -0.203368)",
        "(0.265121, 1.559537, -0.207290)",
        "(0.264926, 1.547361, -0.214798)",
        "(0.265142, 1.534240, -0.221373)",
        "(0.265344, 1.520586, -0.226873)",
        "(0.265179, 1.506022, -0.230689)",
        "(0.264967, 1.498476, -0.231898)",
        "(0.264790, 1.483491, -0.233570)",
        "(0.265076, 1.469275, -0.234317)",
        "(0.265140, 1.455886, -0.233791)",
        "(0.264619, 1.442915, -0.231752)",
        "(0.264424, 1.436625, -0.230234)",
        "(0.264413, 1.424918, -0.226401)",
        "(0.264365, 1.414385, -0.221427)",
        "(0.263654, 1.404679, -0.215041)",
        "(0.262295, 1.395874, -0.207560)",
        "(0.261639, 1.392054, -0.203555)",
        "(0.260823, 1.385601, -0.195330)",
        "(0.260099, 1.380759, -0.186811)",
        "(0.259049, 1.376994, -0.178023)",
        "(0.257880, 1.374208, -0.168934)",
        "(0.257430, 1.373346, -0.164294)",
        "(0.256572, 1.372255, -0.154920)",
        "(0.255760, 1.372220, -0.145591)",
        "(0.255301, 1.373435, -0.136660)",
        "(0.255129, 1.375859, -0.128113)",
        "(0.255075, 1.377478, -0.123958)",
        "(0.255102, 1.381071, -0.115694)",
        "(0.255311, 1.385437, -0.107784)",
        "(0.255817, 1.390670, -0.100540)",
        "(0.256493, 1.396783, -0.094056)",
        "(0.256814, 1.400152, -0.091053)",
        "(0.257300, 1.406971, -0.085057)",
        "(0.257318, 1.413974, -0.079106)",
        "(0.257358, 1.421661, -0.073722)",
        "(0.257580, 1.430365, -0.069076)",
        "(0.257596, 1.435041, -0.066928)",
        "(0.257208, 1.444627, -0.062778)",
        "(0.257110, 1.454769, -0.059008)",
        "(0.257466, 1.465588, -0.055812)",
        "(0.257629, 1.471575, -0.054227)",
        "(0.257923, 1.482441, -0.051558)",
        "(0.258573, 1.493729, -0.049439)",
        "(0.259102, 1.505317, -0.048063)",
        "(0.259650, 1.517200, -0.047432)",
        "(0.260070, 1.523310, -0.047539)",
        "(0.260874, 1.535452, -0.048234)",
        "(0.261314, 1.547081, -0.049473)",
        "(0.261289, 1.558053, -0.051345)",
        "(0.261654, 1.568631, -0.054134)",
        "(0.262049, 1.573834, -0.056006)",
        "(0.263055, 1.583890, -0.060263)",
        "(0.263797, 1.592806, -0.065576)",
        "(0.263998, 1.600382, -0.071247)",
        "(0.264211, 1.606944, -0.077768)",
        "(0.264777, 1.612824, -0.085392)",
        "(0.264960, 1.615321, -0.089595)",
        "(0.264959, 1.619422, -0.098461)",
        "(0.264703, 1.622234, -0.108042)",
        "(0.264423, 1.623891, -0.118225)",
        "(0.264212, 1.624177, -0.128685)",
        "(0.263948, 1.623691, -0.134014)",
        "(0.263163, 1.621913, -0.144738)",
        "(0.262590, 1.619201, -0.155644)",
        "(0.262312, 1.615473, -0.166515)",
        "(0.262194, 1.610594, -0.177145)",
        "(0.262133, 1.607699, -0.182332)",
        "(0.262052, 1.601284, -0.192329)",
        "(0.262207, 1.594037, -0.201512)",
        "(0.262524, 1.585780, -0.209555)",
        "(0.262729, 1.581222, -0.213064)",
        "(0.262927, 1.571537, -0.219309)",
        "(0.262882, 1.561229, -0.224304)",
        "(0.262899, 1.550794, -0.228404)",
        "(0.263402, 1.540312, -0.231753)",
        "(0.263927, 1.529780, -0.234152)",
        "(0.264076, 1.524372, -0.234748)",
        "(0.264025, 1.513241, -0.234958)",
        "(0.263811, 1.501906, -0.233980)",
        "(0.263863, 1.490906, -0.232228)",
        "(0.264219, 1.480559, -0.229760)",
        "(0.264199, 1.475606, -0.228276)",
        "(0.263558, 1.465731, -0.224600)",
        "(0.262438, 1.455924, -0.219912)",
        "(0.261676, 1.446550, -0.214418)",
        "(0.261408, 1.438056, -0.208262)",
        "(0.261361, 1.434120, -0.205063)",
        "(0.261175, 1.426930, -0.198245)",
        "(0.260627, 1.420204, -0.190782)",
        "(0.260014, 1.414248, -0.182733)",
        "(0.259804, 1.411674, -0.178452)",
        "(0.259569, 1.407162, -0.169434)",
        "(0.259167, 1.403610, -0.159777)",
        "(0.258531, 1.401493, -0.149804)",
        "(0.258427, 1.401456, -0.139936)",
        "(0.258491, 1.403603, -0.130403)",
        "(0.258610, 1.405533, -0.125759)",
        "(0.258880, 1.410542, -0.116712)",
        "(0.259184, 1.417190, -0.108091)",
        "(0.259740, 1.425452, -0.100095)",
        "(0.260708, 1.435201, -0.092820)",
        "(0.261269, 1.440561, -0.089504)",
        "(0.262255, 1.451544, -0.083333)",
        "(0.262741, 1.462891, -0.077948)",
        "(0.262969, 1.474508, -0.073358)",
        "(0.263097, 1.480420, -0.071330)",
        "(0.263446, 1.492277, -0.067693)",
        "(0.263839, 1.503688, -0.064464)",
        "(0.263862, 1.514673, -0.061702)",
        "(0.263436, 1.525300, -0.059750)",
        "(0.263742, 1.535988, -0.058963)",
        "(0.264029, 1.541244, -0.058993)",
        "(0.264170, 1.551253, -0.059394)",
        "(0.263882, 1.560589, -0.060666)",
        "(0.263817, 1.569456, -0.062976)",
        "(0.264288, 1.577947, -0.066459)",
        "(0.264560, 1.581896, -0.068609)",
        "(0.264592, 1.589199, -0.073476)",
        "(0.263918, 1.595607, -0.079238)",
        "(0.262805, 1.601190, -0.085923)",
        "(0.262297, 1.606268, -0.093652)",
        "(0.262244, 1.608662, -0.097866)",
        "(0.262268, 1.612643, -0.107106)",
        "(0.262016, 1.615605, -0.116677)",
        "(0.261425, 1.616900, -0.126796)",
        "(0.261233, 1.617049, -0.131976)",
        "(0.261180, 1.616710, -0.142630)",
        "(0.261223, 1.615309, -0.153463)",
        "(0.261002, 1.612181, -0.164396)",
        "(0.260600, 1.608072, -0.175352)",
        "(0.260551, 1.605304, -0.180655)",
        "(0.260743, 1.599551, -0.191043)",
        "(0.261623, 1.592631, -0.200659)",
        "(0.262776, 1.584602, -0.209224)",
        "(0.263674, 1.575314, -0.216527)",
        "(0.264726, 1.565131, -0.222923)",
        "(0.265519, 1.559897, -0.225807)",
        "(0.267526, 1.549545, -0.230878)",
        "(0.269488, 1.538881, -0.234600)",
        "(0.270641, 1.527494, -0.236921)",
        "(0.271458, 1.515736, -0.237800)",
        "(0.271967, 1.509859, -0.237700)",
        "(0.272876, 1.498349, -0.236788)",
        "(0.273414, 1.486878, -0.234686)",
        "(0.273392, 1.475468, -0.231465)",
        "(0.273234, 1.464422, -0.227152)",
        "(0.273199, 1.459113, -0.224560)",
        "(0.273313, 1.448599, -0.218662)",
        "(0.273301, 1.438318, -0.211549)",
        "(0.272881, 1.428722, -0.203456)",
        "(0.272140, 1.419976, -0.194459)",
        "(0.271517, 1.415910, -0.189605)",
        "(0.270089, 1.408621, -0.179386)",
        "(0.268904, 1.403262, -0.168544)",
        "(0.268043, 1.399982, -0.157178)",
        "(0.267163, 1.398410, -0.145334)",
        "(0.266717, 1.398309, -0.139241)",
        "(0.266025, 1.399236, -0.127042)",
        "(0.265446, 1.402217, -0.115025)",
        "(0.264982, 1.406717, -0.104329)",
        "(0.265124, 1.412757, -0.094227)",
        "(0.265523, 1.416384, -0.089554)",
        "(0.266663, 1.424456, -0.080901)",
        "(0.267846, 1.433568, -0.073420)",
        "(0.268764, 1.443281, -0.066985)",
        "(0.269168, 1.453242, -0.061441)",
        "(0.269439, 1.458415, -0.059165)",
        "(0.270423, 1.469062, -0.055339)",
        "(0.271191, 1.479732, -0.052168)",
        "(0.271997, 1.490123, -0.049572)",
        "(0.273546, 1.500671, -0.047943)",
        "(0.274426, 1.505997, -0.047475)",
        "(0.276193, 1.516567, -0.046789)",
        "(0.277929, 1.527014, -0.046627)",
        "(0.279419, 1.537324, -0.047327)",
        "(0.280620, 1.547511, -0.048919)",
        "(0.281240, 1.552463, -0.050030)",
        "(0.282563, 1.562052, -0.052660)",
        "(0.283665, 1.571175, -0.055994)",
        "(0.284240, 1.579841, -0.060211)",
        "(0.284284, 1.588000, -0.065268)",
        "(0.284083, 1.591815, -0.068110)",
        "(0.283784, 1.599047, -0.074342)",
        "(0.283666, 1.605633, -0.081496)",
        "(0.283332, 1.611261, -0.089122)",
        "(0.282872, 1.615866, -0.097297)",
        "(0.282704, 1.617849, -0.101703)",
        "(0.282595, 1.621303, -0.111005)",
        "(0.282363, 1.623652, -0.120809)",
        "(0.282079, 1.624534, -0.130743)",
        "(0.281728, 1.623779, -0.140622)",
        "(0.281502, 1.622757, -0.145564)",
        "(0.280719, 1.619950, -0.155436)",
        "(0.279481, 1.615999, -0.165243)",
        "(0.278292, 1.611052, -0.174922)",
        "(0.277320, 1.605031, -0.184287)",
        "(0.276777, 1.601555, -0.188740)",
        "(0.275597, 1.593905, -0.196924)",
        "(0.274349, 1.585355, -0.204036)",
        "(0.273399, 1.576115, -0.210165)",
        "(0.273003, 1.566638, -0.215501)",
        "(0.272976, 1.561802, -0.217716)",
        "(0.272959, 1.551727, -0.221184)",
        "(0.272723, 1.541095, -0.223319)",
        "(0.272550, 1.530596, -0.224491)",
        "(0.272577, 1.525563, -0.224761)",
        "(0.272805, 1.515625, -0.224770)",
        "(0.273053, 1.505605, -0.223814)",
        "(0.273287, 1.495562, -0.221727)",
        "(0.273474, 1.485814, -0.218615)",
        "(0.273569, 1.476359, -0.214484)",
        "(0.273578, 1.471750, -0.212104)",
        "(0.273496, 1.462868, -0.206605)",
        "(0.273154, 1.454476, -0.200346)",
        "(0.272621, 1.446577, -0.193396)",
        "(0.272269, 1.439440, -0.185488)",
        "(0.272075, 1.436118, -0.181264)",
        "(0.271485, 1.430114, -0.172100)",
        "(0.270777, 1.425219, -0.162223)",
        "(0.270105, 1.421362, -0.151923)",
        "(0.269451, 1.418500, -0.141072)",
        "(0.269244, 1.417487, -0.135430)",
        "(0.269212, 1.416287, -0.124022)",
        "(0.269531, 1.416344, -0.112559)",
        "(0.270118, 1.417742, -0.101381)",
        "(0.270838, 1.420512, -0.090819)",
        "(0.271248, 1.422300, -0.085798)",
        "(0.272184, 1.427193, -0.076651)",
        "(0.273089, 1.433241, -0.068533)",
        "(0.274148, 1.440481, -0.061460)",
        "(0.275528, 1.448844, -0.055408)",
        "(0.276298, 1.453281, -0.052732)",
        "(0.277688, 1.462587, -0.048221)",
        "(0.278300, 1.471698, -0.044203)",
        "(0.278905, 1.481065, -0.041332)",
        "(0.280219, 1.490759, -0.039368)",
        "(0.281020, 1.495604, -0.038705)",
        "(0.282252, 1.504866, -0.037289)",
        "(0.283073, 1.513760, -0.036382)",
        "(0.283858, 1.522609, -0.036270)",
        "(0.284701, 1.531510, -0.037117)",
        "(0.285198, 1.535883, -0.037711)",
        "(0.286290, 1.544400, -0.039243)",
        "(0.287317, 1.552508, -0.041252)",
        "(0.288180, 1.560356, -0.044068)",
        "(0.288647, 1.568110, -0.047455)",
        "(0.288641, 1.571823, -0.049451)",
        "(0.288762, 1.579122, -0.053670)",
        "(0.288983, 1.586080, -0.058443)",
        "(0.289293, 1.592543, -0.063743)",
        "(0.289674, 1.598426, -0.069493)",
        "(0.289944, 1.601069, -0.072556)",
        "(0.290470, 1.605767, -0.078891)",
        "(0.290631, 1.609378, -0.085583)",
        "(0.290443, 1.611849, -0.092703)",
        "(0.290285, 1.613281, -0.100378)",
        "(0.290318, 1.613592, -0.104389)",
        "(0.290380, 1.613399, -0.112320)",
        "(0.290225, 1.611868, -0.120293)",
        "(0.290342, 1.608969, -0.128464)",
        "(0.290351, 1.604860, -0.136592)",
        "(0.290154, 1.602199, -0.140485)",
        "(0.289682, 1.596012, -0.148043)",
        "(0.289790, 1.588794, -0.155458)",
        "(0.290434, 1.580959, -0.162645)",
        "(0.290920, 1.572533, -0.169192)",
        "(0.290984, 1.568036, -0.172121)",
        "(0.290801, 1.558617, -0.177347)",
        "(0.290840, 1.548829, -0.181923)",
        "(0.291447, 1.539171, -0.185836)",
        "(0.291667, 1.529394, -0.188874)",
        "(0.291516, 1.524293, -0.189942)",
        "(0.291229, 1.513891, -0.191495)",
        "(0.291267, 1.503624, -0.192570)",
        "(0.291541, 1.493550, -0.192842)",
        "(0.291541, 1.483900, -0.192587)",
        "(0.291293, 1.479219, -0.192273)",
        "(0.290699, 1.469901, -0.191079)",
        "(0.290037, 1.460806, -0.188907)",
        "(0.289193, 1.452071, -0.185788)",
        "(0.288426, 1.444012, -0.182239)",
        "(0.288076, 1.440421, -0.180313)",
        "(0.287319, 1.433799, -0.175628)",
        "(0.286070, 1.427989, -0.169646)",
        "(0.284858, 1.423400, -0.162742)",
        "(0.284418, 1.421787, -0.159012)",
        "(0.283918, 1.419731, -0.151331)",
        "(0.283503, 1.419107, -0.143316)",
        "(0.282931, 1.419845, -0.135036)",
        "(0.282585, 1.422159, -0.126807)",
        "(0.282672, 1.425993, -0.118813)",
        "(0.282841, 1.428438, -0.114874)",
        "(0.283235, 1.433918, -0.107041)",
        "(0.283863, 1.440348, -0.099557)",
        "(0.284610, 1.447744, -0.092850)",
        "(0.285388, 1.456003, -0.087205)",
        "(0.285713, 1.460352, -0.084690)",
        "(0.286199, 1.469020, -0.079710)",
        "(0.286609, 1.477736, -0.074893)",
        "(0.287501, 1.486942, -0.070845)",
        "(0.288433, 1.496692, -0.067955)",
        "(0.288756, 1.501700, -0.066843)",
        "(0.288731, 1.511596, -0.064772)",
        "(0.287678, 1.520897, -0.062563)",
        "(0.286837, 1.529844, -0.060605)",
        "(0.286735, 1.539067, -0.059637)",
        "(0.286782, 1.543761, -0.059472)",
        "(0.286565, 1.552947, -0.059218)",
        "(0.285892, 1.561596, -0.058996)",
        "(0.285169, 1.569770, -0.058846)",
        "(0.285670, 1.577989, -0.059731)",
        "(0.286319, 1.582123, -0.060746)",
        "(0.287509, 1.589925, -0.063499)",
        "(0.287561, 1.596515, -0.066757)",
        "(0.286539, 1.601974, -0.070622)",
        "(0.285414, 1.606826, -0.075543)",
        "(0.285124, 1.609032, -0.078435)",
        "(0.284626, 1.612858, -0.084835)",
        "(0.283912, 1.615649, -0.092056)",
        "(0.283281, 1.617269, -0.099889)",
        "(0.282746, 1.617774, -0.108202)",
        "(0.282511, 1.617674, -0.112674)",
        "(0.282179, 1.616762, -0.121802)",
        "(0.281907, 1.614528, -0.131056)",
        "(0.281776, 1.611176, -0.140580)",
        "(0.281665, 1.606901, -0.150343)",
        "(0.281480, 1.604301, -0.155191)",
        "(0.281007, 1.598439, -0.164599)",
        "(0.280697, 1.590975, -0.173527)",
        "(0.281037, 1.582726, -0.182112)",
        "(0.281705, 1.573755, -0.190153)",
        "(0.281977, 1.569102, -0.193780)",
        "(0.282372, 1.559436, -0.200110)",
        "(0.283109, 1.549261, -0.205052)",
        "(0.284301, 1.538750, -0.208861)",
        "(0.285246, 1.528147, -0.211423)",
        "(0.285479, 1.522698, -0.212112)",
        "(0.285548, 1.511620, -0.212977)",
        "(0.286175, 1.500756, -0.213288)",
        "(0.287618, 1.490642, -0.212970)",
        "(0.288844, 1.480561, -0.211213)",
        "(0.288980, 1.475386, -0.209687)",
        "(0.288595, 1.465068, -0.205950)",
        "(0.288242, 1.455345, -0.201636)",
        "(0.288409, 1.446868, -0.196396)",
        "(0.288517, 1.439043, -0.190145)",
        "(0.288203, 1.435539, -0.186311)",
        "(0.287069, 1.428820, -0.178013)",
        "(0.286048, 1.423351, -0.168835)",
        "(0.285855, 1.419628, -0.159390)",
        "(0.285924, 1.417525, -0.149779)",
        "(0.285953, 1.416942, -0.144768)",
        "(0.285971, 1.416464, -0.134394)",
        "(0.286584, 1.417675, -0.124213)",
        "(0.287955, 1.420906, -0.114820)",
        "(0.288682, 1.423203, -0.110443)",
        "(0.289766, 1.428573, -0.102169)",
        "(0.290508, 1.435045, -0.094866)",
        "(0.291339, 1.442667, -0.088855)",
        "(0.292555, 1.451366, -0.084226)",
        "(0.293722, 1.460678, -0.080674)",
        "(0.294124, 1.465442, -0.079228)",
        "(0.294713, 1.474976, -0.076542)",
        "(0.295121, 1.484544, -0.074579)",
        "(0.295756, 1.494184, -0.073280)",
        "(0.296365, 1.503898, -0.072754)",
        "(0.296561, 1.508695, -0.072718)",
        "(0.296676, 1.518233, -0.072771)",
        "(0.296582, 1.527606, -0.073171)",
        "(0.296416, 1.536820, -0.074159)",
        "(0.296311, 1.545926, -0.075897)",
        "(0.296176, 1.550426, -0.077079)",
        "(0.295983, 1.559245, -0.079921)",
        "(0.295574, 1.567716, -0.083757)",
        "(0.294929, 1.575581, -0.088296)",
        "(0.293998, 1.582616, -0.093415)",
        "(0.293567, 1.585810, -0.096269)",
        "(0.292779, 1.591709, -0.102498)",
        "(0.292070, 1.596704, -0.109334)",
        "(0.291321, 1.600454, -0.116256)",
        "(0.290370, 1.603010, -0.123350)",
        "(0.289948, 1.603929, -0.127098)",
        "(0.289372, 1.605484, -0.135009)",
        "(0.289240, 1.606142, -0.143136)",
        "(0.289043, 1.605571, -0.151082)",
        "(0.288695, 1.603855, -0.158935)",
        "(0.288543, 1.602517, -0.162837)",
        "(0.288497, 1.599090, -0.170374)",
        "(0.288917, 1.594268, -0.177201)",
        "(0.289307, 1.588119, -0.183329)",
        "(0.289429, 1.580966, -0.189001)",
        "(0.289573, 1.577023, -0.191621)",
        "(0.290066, 1.568363, -0.196778)",
        "(0.290690, 1.559219, -0.201054)",
        "(0.290869, 1.549199, -0.204332)",
        "(0.290692, 1.538329, -0.206678)",
        "(0.290662, 1.532543, -0.207488)",
        "(0.290714, 1.520917, -0.208892)",
        "(0.290690, 1.509230, -0.209705)"
    ],
    "rightHandRotations": [
        "(294.671200, 260.257700, 342.914900)",
        "(292.583400, 256.928400, 347.416900)",
        "(291.557900, 254.820600, 350.149600)",
        "(288.465500, 250.153400, 356.747200)",
        "(285.050300, 242.121700, 7.309133)",
        "(282.292700, 229.607700, 21.230060)",
        "(279.486100, 216.865700, 34.446800)",
        "(278.673500, 211.022200, 40.206920)",
        "(277.962700, 201.328200, 50.091220)",
        "(277.682500, 195.870300, 56.766390)",
        "(277.318700, 188.370000, 65.084830)",
        "(276.562200, 179.789500, 73.715070)",
        "(276.097400, 175.951600, 77.620340)",
        "(275.491700, 173.738500, 80.431610)",
        "(275.153600, 176.984800, 77.858110)",
        "(274.869000, 184.397600, 70.803440)",
        "(274.187600, 191.321600, 63.742190)",
        "(273.798400, 193.800700, 61.023360)",
        "(272.913800, 195.106700, 59.013970)",
        "(272.397200, 185.010300, 68.465440)",
        "(272.177800, 185.350100, 68.065410)",
        "(272.524600, 193.453300, 60.643560)",
        "(272.663700, 192.723200, 61.733780)",
        "(272.832700, 196.318900, 58.410320)",
        "(273.241900, 205.700900, 48.651400)",
        "(273.128100, 214.285400, 39.786830)",
        "(273.092800, 211.478300, 42.323650)",
        "(273.054300, 208.510100, 45.251650)",
        "(273.297400, 212.634300, 41.218580)",
        "(273.903400, 220.167100, 33.504190)",
        "(274.514200, 228.819800, 24.300730)",
        "(274.794500, 231.356200, 21.453210)",
        "(274.647000, 228.912900, 23.829140)",
        "(274.408800, 223.820100, 28.842850)",
        "(274.955500, 227.248700, 24.757590)",
        "(275.487400, 229.992700, 21.456990)",
        "(275.309800, 230.162100, 21.238430)",
        "(275.136800, 226.698600, 24.834280)",
        "(274.993200, 220.488900, 31.190970)",
        "(274.829800, 222.793700, 28.221180)",
        "(275.016400, 228.132300, 22.621760)",
        "(275.322700, 229.560700, 21.431800)",
        "(275.410000, 228.479000, 22.620820)",
        "(275.303200, 225.823900, 25.555100)",
        "(275.063200, 221.798400, 29.929210)",
        "(275.200900, 219.899700, 31.976190)",
        "(275.210000, 219.888700, 32.384580)",
        "(275.118700, 219.474300, 32.927990)",
        "(274.926600, 216.530700, 36.176040)",
        "(274.997600, 211.024400, 42.486940)",
        "(274.432800, 208.831400, 44.489230)",
        "(274.152800, 206.809200, 46.953210)",
        "(274.081400, 205.237900, 48.822470)",
        "(273.804100, 200.833400, 53.682810)",
        "(273.133600, 191.941300, 62.556230)",
        "(272.807800, 181.022800, 73.532630)",
        "(272.801000, 173.822200, 81.351680)",
        "(272.775500, 172.283700, 83.228270)",
        "(272.619100, 169.976400, 85.591380)",
        "(272.455900, 158.459200, 96.798390)",
        "(273.005700, 143.714100, 111.566200)",
        "(273.826600, 136.663500, 118.888300)",
        "(274.171200, 135.503000, 120.211100)",
        "(274.258700, 136.636000, 119.336100)",
        "(274.210200, 138.045900, 117.615700)",
        "(274.508200, 137.043800, 118.227000)",
        "(275.287500, 135.554200, 119.622400)",
        "(275.697000, 135.846100, 119.482800)",
        "(276.173000, 135.368300, 120.699400)",
        "(276.152500, 134.865800, 121.081500)",
        "(275.824400, 132.581500, 122.699900)",
        "(275.994300, 132.269300, 122.586600)",
        "(276.266700, 132.444000, 122.464600)",
        "(276.610100, 134.172700, 121.070300)",
        "(276.328000, 135.714800, 119.393200)",
        "(275.527500, 141.094300, 113.364700)",
        "(274.971000, 144.594000, 109.148100)",
        "(274.728500, 144.977900, 108.476900)",
        "(274.342700, 144.898500, 108.325000)",
        "(273.268900, 155.186500, 97.974450)",
        "(272.559600, 178.527900, 74.478240)",
        "(272.913400, 195.661300, 57.284970)",
        "(272.988600, 197.577500, 55.490600)",
        "(273.024000, 184.529000, 69.219940)",
        "(273.213000, 186.419800, 67.553090)",
        "(273.014400, 200.369400, 53.413890)",
        "(273.087600, 213.471500, 40.014000)",
        "(273.080400, 216.022300, 37.524950)",
        "(273.031500, 213.463200, 40.395860)",
        "(273.009400, 209.577200, 44.532200)",
        "(272.927800, 216.375700, 37.444750)",
        "(273.001800, 225.737500, 27.827050)",
        "(273.104600, 228.212200, 25.349220)",
        "(273.198100, 228.791400, 24.834980)",
        "(273.126300, 225.615800, 28.084850)",
        "(273.090300, 224.722900, 28.827390)",
        "(273.155300, 226.229500, 26.910950)",
        "(273.234000, 226.616300, 26.419940)",
        "(273.397200, 225.610800, 27.413530)",
        "(273.575700, 222.526400, 30.645990)",
        "(273.677900, 220.296300, 32.917160)",
        "(273.802400, 220.799500, 32.189830)",
        "(273.868100, 221.283900, 31.625340)",
        "(274.091900, 220.745900, 32.263450)",
        "(274.267600, 219.183400, 33.947030)",
        "(274.216400, 217.280600, 35.750230)",
        "(274.257300, 216.845900, 36.048070)",
        "(274.269300, 217.026000, 35.880290)",
        "(274.378900, 217.259000, 35.695670)",
        "(274.440300, 217.824200, 35.145550)",
        "(274.317100, 217.325800, 35.544490)",
        "(274.307700, 217.516400, 35.346970)",
        "(274.292700, 217.622700, 35.256890)",
        "(274.121900, 218.082600, 34.761900)",
        "(273.914400, 218.810000, 33.739390)",
        "(273.694000, 216.441100, 36.008520)",
        "(273.555200, 215.022300, 37.354420)",
        "(273.520700, 215.057100, 37.289400)",
        "(273.447500, 215.250700, 36.995970)",
        "(273.419400, 215.280700, 36.835910)",
        "(273.434600, 215.436400, 36.704730)",
        "(273.525600, 215.712800, 36.401660)",
        "(273.595800, 215.593000, 36.496410)",
        "(273.751100, 213.324000, 38.709770)",
        "(273.955200, 209.116700, 42.831930)",
        "(274.100900, 205.111900, 46.835570)",
        "(274.080100, 201.684100, 50.408090)",
        "(273.986100, 200.525900, 51.660210)",
        "(273.743200, 200.043700, 52.075570)",
        "(273.382900, 198.616500, 53.182490)",
        "(272.966000, 193.900400, 57.669760)",
        "(272.698300, 184.560000, 67.385090)",
        "(272.586800, 178.873100, 73.266560)",
        "(272.240700, 164.412200, 87.765930)",
        "(271.779400, 151.964700, 100.031800)",
        "(271.353600, 145.438300, 106.692700)",
        "(271.321500, 142.146900, 110.404000)",
        "(271.461900, 136.067400, 117.381100)",
        "(271.517200, 130.251000, 123.862900)",
        "(271.399700, 129.015700, 125.799800)",
        "(271.213400, 132.862800, 122.704500)",
        "(271.337300, 134.699400, 121.824200)",
        "(271.493000, 130.954600, 126.074400)",
        "(271.726900, 126.317700, 131.586700)",
        "(271.723100, 126.484200, 132.331700)",
        "(271.622700, 129.849000, 129.932500)",
        "(271.413500, 127.069600, 133.559000)",
        "(271.291200, 124.323800, 136.710800)",
        "(271.227300, 123.782300, 138.179600)",
        "(271.261400, 123.371300, 139.525200)",
        "(271.042300, 119.366200, 144.172100)",
        "(270.638900, 109.318800, 154.859300)",
        "(270.315900, 105.746500, 158.739000)",
        "(270.302000, 291.167200, 333.915100)",
        "(270.579500, 297.540100, 328.088600)",
        "(270.712700, 301.000500, 324.945900)",
        "(271.111900, 312.469000, 313.554900)",
        "(271.422000, 312.701800, 313.275400)",
        "(272.175500, 305.876800, 320.213000)",
        "(272.922800, 297.749300, 328.908100)",
        "(273.508000, 299.108100, 327.843200)",
        "(274.307600, 306.176500, 320.396100)",
        "(274.740800, 307.609100, 318.616800)",
        "(275.196300, 304.770500, 321.146200)",
        "(275.617100, 298.936300, 327.376500)",
        "(276.266200, 297.467300, 328.677400)",
        "(277.326700, 300.334000, 325.258400)",
        "(277.834300, 301.524700, 323.802300)",
        "(278.631800, 302.697900, 321.945600)",
        "(279.181200, 302.157200, 321.827300)",
        "(279.518500, 300.684200, 322.776000)",
        "(280.091600, 299.824100, 322.862600)",
        "(280.390500, 299.629400, 322.584600)",
        "(281.072800, 301.277500, 319.864400)",
        "(281.908500, 300.248900, 319.828000)",
        "(282.440500, 298.213800, 321.260400)",
        "(282.877600, 296.554400, 322.286900)",
        "(282.987100, 295.988000, 322.411900)",
        "(283.070500, 295.931700, 321.236400)",
        "(283.046100, 294.800800, 321.269300)",
        "(282.904200, 292.281300, 322.971200)",
        "(282.721900, 290.170800, 324.057300)",
        "(282.542200, 289.428300, 324.256200)",
        "(282.179800, 288.339300, 324.327700)",
        "(281.825800, 287.436100, 324.255900)",
        "(281.432100, 285.908100, 324.844500)",
        "(280.981800, 284.325800, 325.681600)",
        "(280.688200, 284.060200, 325.516400)",
        "(280.147300, 284.450900, 324.176800)",
        "(279.764600, 284.030700, 324.118800)",
        "(279.438600, 283.736700, 323.995700)",
        "(278.994900, 284.913600, 322.185400)",
        "(278.755700, 285.302300, 321.508200)",
        "(278.279800, 286.053400, 320.456100)",
        "(278.002700, 287.631700, 318.550400)",
        "(277.812500, 289.040500, 316.852300)",
        "(277.419200, 289.837100, 315.744000)",
        "(277.105800, 290.478500, 314.916100)",
        "(276.444800, 292.230500, 312.826600)",
        "(275.895400, 294.083600, 310.589300)",
        "(275.232000, 295.869000, 308.601900)",
        "(274.836300, 296.305500, 308.028000)",
        "(274.642200, 297.379900, 306.754200)",
        "(274.124600, 302.782300, 301.015500)",
        "(273.358100, 307.549300, 296.279600)",
        "(272.895800, 311.890700, 291.990500)",
        "(272.672500, 314.968300, 288.920700)",
        "(272.574000, 318.440400, 285.387500)",
        "(272.315600, 329.111600, 274.695400)",
        "(271.883200, 344.406600, 259.726700)",
        "(271.770100, 358.531200, 245.922400)",
        "(271.728400, 11.113680, 233.741100)",
        "(271.706800, 17.851310, 227.248600)",
        "(271.768000, 32.376670, 213.158600)",
        "(272.031400, 43.124060, 202.760200)",
        "(272.155000, 51.988460, 194.534300)",
        "(272.131900, 55.261790, 191.604800)",
        "(272.207000, 58.707810, 188.753400)",
        "(272.271400, 63.603680, 184.671300)",
        "(272.242400, 65.383970, 183.657400)",
        "(272.201200, 62.101490, 187.594900)",
        "(272.204400, 62.193830, 188.396400)",
        "(272.140300, 63.227070, 187.942500)",
        "(272.006400, 61.669470, 190.544800)",
        "(271.857400, 55.274970, 197.685500)",
        "(271.784800, 46.605070, 207.116000)",
        "(271.791400, 37.008750, 217.549300)",
        "(271.829600, 30.787110, 224.164500)",
        "(272.020800, 18.657850, 236.917400)",
        "(272.168600, 10.072050, 246.033400)",
        "(272.108000, 1.654205, 255.000700)",
        "(272.202300, 351.331700, 265.778800)",
        "(272.366600, 346.560200, 270.687200)",
        "(272.773300, 336.443900, 281.055700)",
        "(273.063400, 328.826100, 288.990300)",
        "(273.353100, 322.484300, 295.521500)",
        "(273.657400, 315.996800, 302.318800)",
        "(273.839100, 314.094600, 304.368900)",
        "(274.312600, 313.699600, 304.753100)",
        "(274.881200, 314.048700, 304.320700)",
        "(275.451800, 312.732600, 305.798800)",
        "(276.091600, 312.974800, 305.548000)",
        "(276.450000, 312.660000, 305.768200)",
        "(276.904300, 311.893700, 306.444600)",
        "(277.197100, 310.641500, 307.924700)",
        "(277.684000, 311.384900, 307.225200)",
        "(278.485800, 312.420900, 305.919600)",
        "(278.892000, 312.532200, 305.644000)",
        "(279.536200, 311.646300, 306.363900)",
        "(279.925500, 310.865400, 307.124000)",
        "(280.305100, 310.146400, 307.810900)",
        "(280.826200, 309.760300, 307.993100)",
        "(281.126200, 309.493900, 308.144500)",
        "(281.751900, 307.552300, 309.611100)",
        "(282.127900, 305.575000, 311.240800)",
        "(282.435000, 303.965800, 312.425300)",
        "(282.877600, 302.932500, 312.863500)",
        "(283.097900, 302.194900, 313.255500)",
        "(283.403400, 299.813400, 315.036400)",
        "(283.522900, 297.124600, 317.165700)",
        "(283.543600, 295.461500, 318.031700)",
        "(283.555700, 294.205800, 318.317600)",
        "(283.494400, 293.707100, 318.291600)",
        "(283.316800, 291.832300, 319.368700)",
        "(282.962000, 289.678600, 320.823200)",
        "(282.396700, 289.117700, 320.509800)",
        "(281.899000, 288.440900, 320.318000)",
        "(281.604200, 288.139400, 320.267100)",
        "(281.054800, 287.315400, 320.560400)",
        "(280.594500, 287.335300, 319.794700)",
        "(279.991700, 288.191000, 318.266100)",
        "(279.486500, 288.299100, 317.697300)",
        "(279.303500, 288.365100, 317.416700)",
        "(278.850400, 288.600900, 316.798100)",
        "(278.169100, 289.460300, 315.490900)",
        "(277.453500, 290.575000, 313.927200)",
        "(276.783000, 291.766100, 312.456200)",
        "(276.496200, 292.772400, 311.303600)",
        "(276.000600, 294.725100, 309.080100)",
        "(275.437500, 297.624000, 305.914500)",
        "(274.750100, 302.125100, 301.253200)",
        "(274.090400, 303.690600, 299.933400)",
        "(273.816300, 305.003100, 298.695800)",
        "(273.387800, 310.285900, 293.441900)",
        "(273.078300, 318.095700, 285.481000)",
        "(272.802100, 325.158100, 278.416800)",
        "(272.241100, 332.632000, 271.588100)",
        "(271.956900, 339.106900, 265.496900)",
        "(271.713500, 352.096900, 252.876600)",
        "(271.644300, 8.862571, 236.453900)",
        "(271.630000, 28.094720, 217.811400)",
        "(271.710300, 40.936840, 205.654100)",
        "(271.797800, 47.683830, 199.282900)",
        "(272.044500, 58.049640, 189.673100)",
        "(272.319800, 65.851850, 182.555000)",
        "(272.459400, 71.043390, 178.210700)",
        "(272.585300, 73.230740, 176.856400)",
        "(272.609400, 73.265610, 177.214400)",
        "(272.590300, 73.943640, 177.325900)",
        "(272.675800, 75.114440, 177.053900)",
        "(272.746500, 71.767800, 181.156200)",
        "(272.726500, 66.141420, 187.535600)",
        "(272.659600, 63.953180, 190.187800)",
        "(272.625700, 59.751270, 195.226600)",
        "(272.801800, 54.500240, 201.034300)",
        "(272.920200, 51.950350, 204.281900)",
        "(272.868300, 48.074560, 209.087300)",
        "(272.895400, 44.258550, 213.224200)",
        "(273.107200, 37.149250, 220.804600)",
        "(273.344700, 33.149110, 225.270000)",
        "(273.459900, 28.863670, 230.085400)",
        "(273.586500, 25.550210, 233.856000)",
        "(273.639500, 24.398550, 235.232100)",
        "(273.673600, 22.186330, 237.859500)",
        "(273.710000, 20.355130, 240.070600)",
        "(273.743500, 14.676290, 246.127100)",
        "(274.003000, 8.160207, 252.926500)",
        "(274.160000, 5.065803, 256.082200)",
        "(274.422200, 1.158908, 260.051800)",
        "(274.451500, 356.932600, 264.429000)",
        "(274.459900, 351.933300, 269.897300)",
        "(274.788700, 345.240100, 276.680000)",
        "(274.973200, 343.077500, 278.735800)",
        "(275.205500, 340.790300, 280.821800)",
        "(275.215800, 339.075500, 282.683400)",
        "(275.676000, 336.482700, 285.297100)",
        "(276.632000, 334.478600, 286.898700)",
        "(277.018800, 333.974500, 287.130200)",
        "(277.375100, 331.498600, 289.375600)",
        "(277.340200, 326.837700, 294.043000)",
        "(277.754500, 324.599900, 295.777200)",
        "(278.601400, 321.652400, 297.866500)",
        "(278.995100, 319.101800, 300.083600)",
        "(279.587900, 314.469800, 304.279200)",
        "(279.884000, 311.902600, 306.038800)",
        "(280.278300, 309.729200, 307.255300)",
        "(280.706800, 306.875300, 308.918200)",
        "(280.789800, 305.576700, 309.707000)",
        "(280.765200, 303.601200, 310.667500)",
        "(280.654800, 302.086500, 311.012200)",
        "(280.580400, 300.804000, 311.288200)",
        "(280.570000, 299.158300, 312.092500)",
        "(280.438800, 299.045700, 311.781600)",
        "(279.920700, 300.263900, 309.632600)",
        "(279.464100, 301.838500, 307.113200)",
        "(279.101700, 302.728200, 305.596900)",
        "(279.017900, 303.837200, 303.932400)",
        "(279.089100, 304.191300, 303.305000)",
        "(278.548100, 307.506500, 299.270500)",
        "(277.950500, 313.091600, 293.228500)",
        "(277.593500, 315.488300, 290.489200)",
        "(277.192400, 316.729600, 289.048200)",
        "(276.995400, 317.701600, 287.907600)",
        "(276.507000, 322.751400, 282.329500)",
        "(276.030900, 330.689500, 274.073700)",
        "(275.514200, 334.715500, 270.084500)",
        "(275.124200, 337.354700, 267.299600)",
        "(275.002000, 339.393900, 265.089100)",
        "(274.869200, 344.732700, 259.224200)",
        "(274.385600, 355.549300, 248.708200)",
        "(273.939500, 7.756866, 236.996800)",
        "(273.863800, 15.671740, 229.235500)",
        "(273.884600, 17.647560, 227.193100)",
        "(273.936800, 22.953550, 221.912700)",
        "(273.932600, 34.156070, 211.325000)",
        "(273.984200, 46.564790, 199.808900)",
        "(274.035100, 53.284490, 193.727300)",
        "(274.061800, 54.511930, 192.747300)",
        "(274.069900, 55.847830, 192.011400)",
        "(273.937900, 61.456890, 187.394100)",
        "(274.048500, 69.630550, 180.421200)",
        "(274.154100, 71.867340, 178.889300)",
        "(274.091900, 71.463220, 179.620500)",
        "(273.924800, 72.111620, 179.782400)",
        "(273.956400, 76.129530, 176.947600)",
        "(274.072100, 77.528910, 176.535100)",
        "(273.952900, 73.984500, 180.825600)",
        "(273.815100, 70.676640, 184.446000)",
        "(273.668600, 66.876270, 189.098900)",
        "(273.534400, 67.806600, 189.282300)",
        "(273.393500, 65.447380, 192.548000)",
        "(273.240700, 57.516550, 201.024200)",
        "(273.186800, 53.047820, 205.800300)",
        "(273.098700, 44.703790, 214.703100)",
        "(272.966000, 37.846180, 222.070400)",
        "(272.671100, 33.055370, 227.390800)",
        "(272.416400, 25.315230, 235.601200)",
        "(272.379700, 19.136680, 241.919000)",
        "(272.549900, 5.928195, 255.145900)",
        "(272.621400, 352.794500, 268.388200)",
        "(272.485200, 342.619200, 279.027800)",
        "(272.646900, 338.203300, 283.459000)",
        "(272.846700, 335.336300, 286.203800)",
        "(273.403300, 327.419500, 293.989400)",
        "(273.821100, 320.961300, 300.376000)",
        "(274.347300, 317.566700, 303.636600)",
        "(274.832200, 317.384600, 303.437200)",
        "(275.100900, 317.350500, 303.205900)",
        "(275.611900, 314.990900, 304.936600)",
        "(276.002200, 310.113400, 309.386800)",
        "(276.353100, 308.371400, 310.606800)",
        "(276.907800, 309.297500, 308.695700)",
        "(277.262200, 309.196400, 308.126300)",
        "(277.606600, 305.227900, 311.230400)",
        "(277.551900, 298.243500, 317.932300)",
        "(277.868100, 296.275900, 318.910700)",
        "(278.571400, 296.683200, 317.109600)",
        "(278.961400, 295.842500, 317.277200)",
        "(279.351400, 292.575100, 319.664700)",
        "(279.389300, 289.569200, 321.739400)",
        "(279.196000, 287.927600, 322.292300)",
        "(279.033500, 288.224100, 320.742200)",
        "(278.979100, 288.803300, 319.509600)",
        "(278.697900, 289.383700, 317.805000)",
        "(278.039300, 288.804400, 317.683500)",
        "(277.410300, 291.497400, 314.178900)",
        "(277.205400, 294.948600, 310.025800)",
        "(277.046300, 296.352500, 308.425800)",
        "(276.668000, 301.263900, 303.231400)",
        "(276.418400, 309.180600, 294.754800)",
        "(276.197200, 319.045900, 284.487600)",
        "(275.990700, 325.478800, 278.263100)",
        "(275.857600, 327.888800, 276.139500)",
        "(275.727900, 332.779800, 271.513500)",
        "(275.886200, 345.102300, 258.720000)",
        "(276.139500, 354.634900, 248.961700)",
        "(275.809400, 1.430841, 242.969900)",
        "(275.693200, 4.298981, 240.405500)",
        "(275.937100, 8.736847, 235.789700)",
        "(276.223800, 13.827420, 230.257300)",
        "(275.854800, 20.739170, 223.893400)",
        "(275.513600, 27.596980, 217.725900)",
        "(275.490200, 28.471200, 216.908600)",
        "(275.643600, 27.745600, 217.366900)",
        "(275.896100, 28.309350, 216.641800)",
        "(275.826000, 33.164870, 212.261800)",
        "(275.819000, 36.251360, 209.705900)",
        "(275.861800, 35.823720, 210.147000)",
        "(276.322700, 34.808210, 210.817100)",
        "(276.668400, 33.365180, 212.078400)",
        "(276.451700, 36.619590, 209.528700)",
        "(276.387800, 40.780580, 206.018700)",
        "(276.515200, 40.948550, 205.862400)",
        "(276.794100, 40.442740, 206.251000)",
        "(276.785200, 40.984580, 205.943700)",
        "(276.607800, 43.918130, 203.764700)",
        "(276.608600, 48.680300, 199.877200)",
        "(276.646100, 49.938950, 198.907500)",
        "(276.797100, 50.948170, 198.361400)",
        "(276.792300, 49.500180, 200.230100)",
        "(276.700100, 49.176490, 201.189400)",
        "(276.627400, 51.600120, 199.644500)",
        "(276.607700, 52.424370, 199.240900)",
        "(276.610800, 51.496750, 200.857100)",
        "(276.505700, 48.815740, 204.119300)",
        "(276.164900, 45.768640, 207.911700)",
        "(276.003200, 44.591050, 209.949200)",
        "(276.002300, 44.065360, 210.859000)",
        "(276.018700, 41.220650, 214.297100)",
        "(275.986400, 36.084450, 219.827200)",
        "(275.783400, 32.740700, 223.741500)",
        "(275.425000, 31.303010, 225.883200)",
        "(275.295700, 30.977590, 226.495500)",
        "(275.118400, 27.596770, 230.241500)",
        "(275.025700, 21.213210, 236.871900)",
        "(274.977200, 14.512250, 243.811900)",
        "(274.947300, 9.607145, 248.927300)",
        "(274.944900, 6.843830, 251.805100)",
        "(274.967000, 3.362348, 255.422400)",
        "(275.078700, 358.885200, 259.944400)",
        "(275.375300, 353.151900, 265.694100)",
        "(275.775000, 348.127300, 270.703800)",
        "(276.020600, 346.059700, 272.764700)",
        "(276.701200, 342.360900, 276.182600)",
        "(277.575100, 338.659600, 279.508300)",
        "(278.436000, 334.229700, 283.578500)",
        "(278.957900, 330.256300, 287.346100)",
        "(279.089000, 327.876500, 289.681200)",
        "(279.541500, 323.437600, 293.701400)",
        "(280.288600, 320.327100, 295.978400)",
        "(280.949000, 315.796700, 299.916400)",
        "(281.233400, 310.504100, 304.703000)",
        "(281.330900, 308.487600, 306.306000)",
        "(281.564800, 306.071700, 307.487300)",
        "(281.943000, 305.401500, 306.792000)",
        "(282.048600, 303.550700, 307.679300)",
        "(281.652500, 301.406800, 309.134200)",
        "(281.361200, 300.873500, 309.233900)",
        "(280.714800, 301.801200, 307.276100)",
        "(280.262300, 304.923400, 302.889100)",
        "(279.762000, 307.599000, 299.394900)",
        "(279.030800, 310.175100, 296.319400)",
        "(278.699500, 312.309600, 293.891400)",
        "(278.268400, 317.923500, 287.575300)",
        "(278.148700, 322.850500, 281.939100)",
        "(277.818000, 327.180600, 277.192400)",
        "(277.163300, 332.138100, 272.160600)",
        "(277.011700, 334.604200, 269.618200)",
        "(276.972800, 338.237000, 265.553500)",
        "(276.882200, 338.350800, 265.292200)",
        "(276.391400, 338.467600, 265.143400)",
        "(276.140400, 348.987400, 254.254200)",
        "(276.082500, 354.067300, 248.926800)",
        "(275.694100, 1.711259, 241.425000)",
        "(275.104500, 6.786144, 236.687800)",
        "(274.731600, 14.035650, 229.588800)",
        "(275.014900, 24.211620, 219.120100)",
        "(275.178800, 27.594310, 215.644600)",
        "(275.164100, 38.200180, 205.640600)",
        "(275.065000, 49.239800, 195.513900)",
        "(275.147200, 54.505870, 190.835100)",
        "(275.432400, 56.353180, 189.232100)",
        "(275.554600, 57.147430, 188.572100)",
        "(275.759500, 64.377200, 182.397800)",
        "(275.962600, 71.626710, 176.528000)",
        "(276.123200, 73.032550, 175.996200)",
        "(276.120400, 71.470940, 178.247700)",
        "(276.120200, 71.229210, 178.849300)",
        "(276.225700, 73.946720, 177.196300)",
        "(276.500300, 77.966420, 174.525700)",
        "(276.418400, 77.578910, 175.805400)",
        "(276.118400, 75.512340, 178.717800)",
        "(275.907200, 74.086400, 180.575900)",
        "(275.530900, 71.928020, 183.604800)",
        "(275.286700, 70.313010, 186.199200)",
        "(275.050800, 68.999440, 188.383700)",
        "(274.725600, 65.615270, 192.533800)",
        "(274.531000, 62.910650, 195.591600)",
        "(274.154400, 55.335540, 203.760400)",
        "(273.823500, 46.915390, 212.763400)",
        "(273.544700, 42.268570, 218.045500)",
        "(273.160100, 38.765220, 222.135200)",
        "(272.915500, 34.276370, 226.884500)",
        "(272.561900, 19.666150, 241.951900)",
        "(272.583000, 4.499666, 257.455400)",
        "(272.962000, 353.866600, 268.164600)",
        "(273.219200, 348.249100, 273.829100)",
        "(273.274800, 344.391300, 277.748500)",
        "(273.356600, 339.059400, 283.273200)",
        "(273.690900, 337.896700, 284.376300)",
        "(274.328700, 338.861100, 282.860400)",
        "(274.898300, 335.985200, 285.480700)",
        "(275.143500, 334.405900, 287.104500)",
        "(275.818800, 334.671600, 286.657000)",
        "(276.828500, 337.669700, 282.863900)",
        "(277.218500, 336.398200, 283.651000)",
        "(277.060400, 333.684400, 286.647300)",
        "(277.150200, 333.601600, 286.847900)",
        "(278.308200, 336.106400, 283.590500)",
        "(279.746600, 335.721500, 282.810200)",
        "(280.161300, 332.500700, 285.524000)",
        "(279.914900, 328.778100, 288.930800)",
        "(279.812000, 327.306000, 290.282200)",
        "(279.958700, 324.313700, 292.501600)",
        "(280.430300, 321.368400, 294.363800)",
        "(280.515300, 317.404600, 297.593800)",
        "(280.300100, 315.050000, 299.053700)",
        "(280.131800, 314.943700, 298.649000)",
        "(280.020900, 314.740700, 297.733200)",
        "(279.948900, 313.783400, 297.788400)",
        "(279.773600, 313.192100, 297.527800)",
        "(279.193500, 315.444500, 294.299200)",
        "(278.919300, 317.722400, 291.536900)",
        "(278.541400, 321.083800, 287.274400)",
        "(278.285000, 321.976300, 285.814900)",
        "(278.113500, 321.873900, 285.264600)",
        "(277.693900, 328.875500, 277.413700)",
        "(277.615900, 332.770100, 273.113500)",
        "(277.359700, 338.776900, 266.751800)",
        "(277.051200, 339.766800, 265.740800)",
        "(276.748500, 340.895900, 264.199100)",
        "(276.631500, 351.838000, 252.599600)",
        "(276.706700, 356.921800, 247.261900)",
        "(276.502800, 4.840652, 239.247700)",
        "(276.059900, 11.772900, 232.670100)",
        "(275.840100, 17.658880, 226.820400)",
        "(276.253700, 24.426080, 219.536200)",
        "(276.444900, 27.261590, 216.526300)",
        "(276.581200, 33.138150, 210.697200)",
        "(276.348400, 39.260650, 205.278400)",
        "(276.208600, 43.005660, 201.688300)",
        "(276.701300, 46.649710, 197.566300)",
        "(276.938900, 49.006760, 195.250200)",
        "(277.151600, 56.603210, 188.241900)",
        "(277.114200, 63.082950, 182.669700)",
        "(276.643400, 64.643620, 181.666500)",
        "(276.664200, 65.764060, 180.693000)",
        "(276.902800, 67.103410, 179.598100)",
        "(277.326000, 72.575830, 175.168900)",
        "(277.529100, 78.510720, 170.435500)",
        "(277.329600, 80.762000, 168.996400)",
        "(277.130800, 80.330570, 169.927700)",
        "(277.171800, 79.634040, 170.759600)",
        "(277.535600, 79.881680, 171.169100)",
        "(277.554100, 79.253520, 172.324600)",
        "(277.423800, 77.475120, 174.743100)",
        "(277.255500, 75.196930, 177.561200)",
        "(277.105600, 74.076290, 178.921300)",
        "(276.795000, 73.022090, 180.765000)",
        "(276.406100, 71.851160, 182.734400)",
        "(276.173000, 69.673390, 185.521100)",
        "(276.051200, 67.808470, 187.834300)",
        "(275.862000, 67.183680, 188.865100)",
        "(275.257100, 67.099500, 189.858300)",
        "(274.661200, 65.090710, 192.880300)",
        "(274.327900, 58.892140, 199.760100)",
        "(274.370400, 50.516400, 208.718900)",
        "(274.380100, 46.525020, 213.033600)",
        "(274.083100, 38.172190, 221.422900)",
        "(273.916700, 31.757140, 228.132100)",
        "(273.759700, 24.591740, 235.072100)",
        "(273.673900, 15.315070, 244.168500)",
        "(273.739000, 10.262610, 249.223300)",
        "(274.302200, 1.265486, 257.757900)",
        "(275.106900, 353.613300, 264.570100)",
        "(275.448200, 345.971800, 271.920400)",
        "(275.624100, 338.941000, 278.921500)",
        "(275.858600, 336.986800, 280.664400)",
        "(276.624400, 332.987800, 284.038500)",
        "(277.371100, 326.971900, 289.562800)",
        "(277.755400, 321.895200, 294.666700)",
        "(278.321700, 319.276800, 296.855000)",
        "(278.735100, 318.497900, 297.271600)",
        "(279.418800, 317.052200, 297.722400)",
        "(279.868000, 314.555500, 299.539500)",
        "(280.139300, 311.809600, 301.910000)",
        "(280.423900, 309.446800, 303.457300)",
        "(280.517200, 308.784700, 303.627600)",
        "(280.519100, 308.131400, 303.322500)",
        "(280.253600, 307.496200, 303.266300)",
        "(279.725300, 307.706700, 302.402500)",
        "(279.350400, 308.978000, 300.168200)",
        "(279.157100, 309.974700, 298.645700)",
        "(278.681900, 312.030700, 295.776500)",
        "(278.147600, 314.836600, 292.372600)",
        "(277.678800, 320.134400, 286.335800)",
        "(277.513100, 325.480700, 280.149700)",
        "(277.456800, 327.713400, 277.503900)",
        "(277.119300, 333.130300, 271.419100)",
        "(276.562700, 338.129900, 266.075700)",
        "(276.007800, 342.417700, 261.610000)",
        "(275.829900, 348.384500, 255.111900)",
        "(275.820500, 351.661700, 251.531600)",
        "(275.559000, 358.924700, 244.223900)",
        "(275.057300, 4.563604, 238.906700)",
        "(274.643200, 7.474418, 236.215500)",
        "(274.633300, 19.359540, 224.135700)",
        "(274.777500, 25.443400, 218.028000)",
        "(275.007700, 34.333730, 209.165700)",
        "(275.035600, 40.794270, 203.116700)",
        "(274.954300, 47.414290, 196.910100)",
        "(275.294300, 56.140000, 188.344200)",
        "(275.526900, 60.632420, 184.046900)",
        "(275.787500, 69.683820, 175.809400)",
        "(275.721900, 75.687610, 170.596300)",
        "(275.764000, 80.125420, 166.969300)",
        "(276.074600, 85.578210, 162.626100)",
        "(276.246700, 87.608230, 161.184200)",
        "(276.434700, 89.603820, 160.262100)",
        "(276.523500, 90.782260, 160.240300)",
        "(276.443400, 90.033330, 161.971500)",
        "(276.452500, 88.810820, 164.145600)",
        "(276.545200, 88.543980, 164.996100)",
        "(276.660200, 87.575840, 167.069300)",
        "(276.507100, 84.769840, 170.934500)",
        "(276.301500, 80.141950, 176.509300)",
        "(276.171400, 75.062660, 182.330200)",
        "(276.062700, 73.046570, 184.787900)",
        "(275.851700, 70.601990, 188.191700)",
        "(275.630000, 69.182980, 190.499000)",
        "(275.452300, 66.587420, 193.906000)",
        "(275.208800, 62.622940, 198.586800)",
        "(275.145900, 59.931340, 201.625900)",
        "(275.039900, 54.242850, 207.795000)",
        "(274.955700, 50.902690, 211.712400)",
        "(274.817200, 48.303160, 214.911100)",
        "(274.840800, 42.820190, 220.720400)",
        "(274.868400, 38.874280, 224.691400)",
        "(274.835500, 30.902020, 232.733400)",
        "(274.424100, 28.409860, 235.558000)",
        "(273.895500, 30.307060, 234.299600)",
        "(273.883600, 24.363590, 240.372000)",
        "(274.089900, 19.243670, 245.288800)",
        "(274.775700, 8.449611, 255.563500)",
        "(275.294700, 2.334343, 261.396900)",
        "(275.332900, 0.266376, 263.384900)",
        "(275.347900, 357.096800, 266.519600)",
        "(275.550000, 355.343200, 268.152400)",
        "(276.275800, 352.867800, 269.889600)",
        "(276.654100, 349.450100, 272.568200)",
        "(276.544500, 346.562900, 275.036100)",
        "(276.499700, 346.196600, 274.764900)",
        "(276.438000, 346.152700, 274.465100)",
        "(276.240600, 343.666200, 276.340200)",
        "(276.104100, 338.483000, 280.664600)",
        "(275.979400, 332.393900, 285.939900)",
        "(275.688600, 327.534400, 289.975600)",
        "(275.585400, 326.836400, 290.162400)",
        "(275.591100, 325.982100, 289.752400)",
        "(275.631700, 324.618200, 290.033000)",
        "(275.392100, 323.015100, 290.856500)",
        "(274.867900, 324.788800, 288.262500)",
        "(274.604300, 327.126800, 285.520300)",
        "(274.355800, 331.845500, 279.999400)",
        "(274.354100, 336.377100, 274.599600)",
        "(274.540700, 340.762900, 269.331900)",
        "(274.629000, 344.603700, 264.749600)",
        "(274.576900, 347.687700, 261.456400)",
        "(274.424700, 354.560900, 254.254800)",
        "(274.635600, 358.488600, 249.740000)",
        "(274.988700, 1.379715, 246.177200)",
        "(275.106400, 7.199463, 239.978900)",
        "(275.114700, 11.338300, 235.684400)",
        "(275.117600, 19.963740, 226.945400)",
        "(275.150500, 25.599340, 221.253100)",
        "(275.420700, 29.946110, 216.523600)",
        "(275.896100, 36.004170, 210.187200)",
        "(276.211400, 39.725460, 206.392900)",
        "(276.788900, 46.122920, 200.041700)",
        "(277.075500, 50.527080, 195.951700)",
        "(277.569600, 52.803540, 193.558700)",
        "(278.012900, 54.743340, 191.520900)",
        "(278.277100, 56.009230, 190.285000)",
        "(278.727300, 59.327450, 187.445500)",
        "(278.962700, 62.431370, 184.942100)",
        "(278.974800, 63.917010, 183.890600)",
        "(279.195000, 64.983220, 182.937900)",
        "(279.391400, 65.249060, 182.733200)",
        "(279.753700, 66.455780, 181.721900)",
        "(279.942900, 69.096280, 179.936800)",
        "(279.930200, 71.355370, 178.540700)",
        "(279.947200, 71.944990, 178.485000)",
        "(280.029500, 71.477390, 179.022400)",
        "(280.068700, 71.208720, 179.660800)",
        "(280.160500, 73.694530, 178.320100)",
        "(280.203200, 76.627790, 176.502100)",
        "(280.067000, 77.358320, 176.665200)",
        "(279.947400, 76.998730, 177.303600)",
        "(279.640700, 75.999770, 178.977100)",
        "(279.273500, 77.026730, 178.840400)",
        "(279.003900, 79.908390, 177.205700)",
        "(278.604400, 80.060770, 178.142300)",
        "(278.390100, 78.695710, 179.820800)",
        "(277.929700, 75.920720, 183.207900)",
        "(277.497800, 75.772880, 184.200800)",
        "(277.042900, 78.158910, 182.877100)",
        "(276.511000, 79.621840, 182.173000)",
        "(276.240000, 79.684390, 182.417200)",
        "(275.694000, 79.534470, 183.234600)",
        "(275.245200, 78.029560, 185.274900)",
        "(274.860300, 74.752030, 189.005600)",
        "(274.567500, 70.080350, 193.964300)",
        "(274.434000, 67.484210, 196.666700)",
        "(274.060600, 63.439480, 200.943200)",
        "(273.401700, 62.286630, 202.660000)",
        "(273.042800, 56.284380, 209.053200)",
        "(273.106800, 41.930720, 223.272200)",
        "(273.275700, 34.945930, 230.066800)",
        "(273.450900, 24.555660, 240.207900)",
        "(273.301900, 16.149500, 248.796000)",
        "(273.412500, 6.725558, 258.295300)",
        "(274.145300, 356.947800, 267.604900)",
        "(274.659100, 352.242400, 271.981800)",
        "(275.615400, 344.103000, 279.765500)",
        "(276.557300, 337.376200, 286.175500)",
        "(276.998700, 331.497300, 291.704700)",
        "(277.355500, 327.663000, 295.248700)",
        "(277.751100, 326.328900, 296.261600)",
        "(278.844100, 324.095200, 297.543900)",
        "(280.132200, 321.668900, 298.897100)",
        "(280.931400, 320.506900, 298.992900)",
        "(281.299000, 319.325400, 299.260600)",
        "(281.520800, 318.771100, 299.227000)",
        "(282.059800, 317.679000, 298.982400)",
        "(282.296800, 316.077500, 299.460200)",
        "(282.174900, 315.087700, 299.378900)",
        "(282.058300, 314.500200, 298.863600)",
        "(281.992500, 314.201400, 298.616900)",
        "(281.878400, 314.246500, 297.440200)",
        "(281.826200, 313.140300, 297.511300)",
        "(281.589800, 312.497800, 297.302300)",
        "(281.195300, 314.242300, 294.677100)",
        "(280.965800, 315.175800, 293.350500)",
        "(280.561500, 316.496100, 291.464400)",
        "(280.299900, 318.929700, 288.254700)",
        "(280.101800, 322.513900, 283.948900)",
        "(279.684300, 326.230200, 279.752300)",
        "(279.418200, 328.245300, 277.599800)",
        "(278.874200, 331.589100, 274.002500)",
        "(278.472700, 334.825200, 270.415300)",
        "(278.284500, 337.649000, 267.216400)",
        "(278.131100, 342.258200, 262.155000)",
        "(278.000500, 344.741600, 259.569000)",
        "(277.690000, 348.505900, 255.801300)",
        "(277.314700, 348.845600, 255.602600)",
        "(276.893500, 351.651900, 252.771100)",
        "(276.807500, 357.867900, 246.418300)",
        "(276.759700, 0.813846, 243.454700)",
        "(276.448200, 6.315511, 238.168300)",
        "(275.918700, 10.634330, 234.239600)",
        "(275.500400, 16.606990, 228.675300)",
        "(275.624800, 24.202320, 221.196300)",
        "(275.725500, 27.618240, 217.831500)",
        "(275.619700, 33.417990, 212.494800)",
        "(275.225500, 37.885880, 208.975900)",
        "(274.994800, 41.693470, 205.828900)",
        "(275.360700, 47.169660, 200.779100)",
        "(275.524200, 51.078930, 197.243900)",
        "(275.711000, 59.239190, 190.047300)",
        "(275.858600, 65.497830, 184.816600)",
        "(275.961300, 67.961310, 183.241300)",
        "(275.921600, 65.581870, 186.230900)",
        "(275.897100, 63.396410, 188.618200)",
        "(275.867400, 62.033650, 190.625600)",
        "(275.743300, 65.512890, 188.412500)",
        "(275.663900, 68.449110, 186.690000)",
        "(275.588800, 65.847350, 190.133100)",
        "(275.517600, 62.215350, 194.047900)",
        "(275.410300, 54.404020, 202.310900)",
        "(275.247600, 47.884560, 209.567900)",
        "(274.954200, 45.186820, 213.240900)",
        "(274.713700, 41.058920, 218.240400)",
        "(274.663300, 36.911270, 222.606600)",
        "(274.609600, 27.360870, 232.540000)",
        "(274.401200, 17.551240, 242.945300)",
        "(274.139200, 4.098630, 257.209600)",
        "(274.377700, 353.066300, 268.619300)",
        "(274.648100, 348.793700, 272.831900)",
        "(275.210900, 341.662600, 280.198500)",
        "(275.789300, 334.263800, 287.838600)",
        "(276.320900, 326.475000, 295.742200)",
        "(276.672100, 319.721900, 302.775500)",
        "(276.886600, 317.769000, 304.771000)",
        "(277.736800, 316.915800, 305.488600)",
        "(278.953300, 316.034500, 305.739300)",
        "(280.006600, 312.769300, 308.686000)",
        "(280.648100, 308.439100, 312.788200)",
        "(280.826600, 306.946200, 314.218900)",
        "(281.273600, 304.992800, 315.760400)",
        "(281.975700, 304.429000, 315.619000)",
        "(282.870800, 304.127900, 315.072900)",
        "(283.620700, 303.112300, 315.381400)",
        "(283.812300, 302.572800, 315.603400)",
        "(283.960300, 301.091800, 316.343000)",
        "(284.139200, 299.761500, 317.003400)",
        "(284.560000, 298.456500, 317.376400)",
        "(285.022300, 297.166000, 317.738700)",
        "(285.177500, 296.713300, 317.748600)",
        "(285.269300, 296.155800, 317.343600)",
        "(285.187700, 295.507300, 317.062200)",
        "(285.171300, 294.637500, 316.932200)",
        "(284.921700, 293.273300, 317.408800)",
        "(284.696900, 292.780300, 317.516700)",
        "(284.237700, 292.693400, 316.640100)",
        "(283.630600, 292.982800, 315.518400)",
        "(283.073600, 293.549100, 314.235700)",
        "(282.557400, 295.086000, 311.947900)",
        "(282.246600, 295.959000, 310.761400)",
        "(281.400300, 298.209200, 308.037500)",
        "(280.801800, 301.923200, 303.690500)",
        "(280.462200, 306.650000, 298.356500)",
        "(280.258100, 310.370600, 294.054300)",
        "(280.038300, 311.692700, 292.629800)",
        "(279.403400, 313.443800, 290.773700)",
        "(278.549300, 321.098300, 282.525500)",
        "(278.190700, 328.838700, 274.227100)",
        "(277.804800, 334.681300, 268.081200)",
        "(277.545500, 337.112200, 265.618100)",
        "(276.956900, 342.870500, 259.714400)",
        "(276.447600, 355.321300, 247.008100)",
        "(276.347100, 6.579404, 235.600100)",
        "(276.291500, 13.862140, 228.330800)",
        "(276.171400, 16.616790, 225.684700)",
        "(275.846800, 23.674810, 219.026700)",
        "(275.962500, 33.031150, 209.957800)",
        "(276.146700, 41.292880, 202.052200)",
        "(276.336200, 48.996380, 194.821200)",
        "(276.355500, 52.006360, 192.131300)",
        "(276.247900, 56.716910, 188.023900)",
        "(276.440900, 62.269170, 183.141200)",
        "(276.710500, 67.062930, 179.083600)",
        "(276.771000, 71.069090, 175.970500)",
        "(276.781700, 72.945630, 174.590300)",
        "(276.773900, 74.941470, 173.525800)",
        "(276.743400, 74.432610, 174.788500)",
        "(276.746900, 73.339020, 176.678300)",
        "(276.557000, 73.817300, 177.123300)",
        "(276.498200, 75.214240, 176.283800)",
        "(276.527300, 77.215710, 175.363200)",
        "(276.628100, 77.690060, 175.806200)",
        "(276.526600, 76.217940, 178.096300)",
        "(276.228000, 72.841410, 182.305700)",
        "(276.082800, 70.728030, 184.801400)",
        "(275.731000, 67.608020, 188.688100)",
        "(275.416000, 65.408800, 191.685600)",
        "(275.236000, 62.792080, 195.057700)",
        "(275.020000, 58.266230, 200.201200)",
        "(274.871900, 55.009340, 203.728100)",
        "(274.588000, 48.076490, 211.062800)",
        "(274.362900, 43.317550, 216.235300)",
        "(274.136200, 40.173270, 219.792100)",
        "(273.720900, 37.900730, 222.433700)",
        "(273.454000, 34.848210, 225.643400)",
        "(273.145200, 22.135490, 238.623400)",
        "(273.360000, 7.013749, 253.738700)",
        "(273.696300, 358.753400, 261.863800)",
        "(273.821400, 356.634900, 263.956200)",
        "(274.056400, 351.952100, 268.638300)",
        "(274.362200, 344.788000, 275.769600)",
        "(274.746200, 338.284100, 282.151400)",
        "(275.181700, 336.545900, 283.601200)",
        "(275.768200, 337.150400, 282.661700)",
        "(276.066500, 336.236000, 283.281400)",
        "(276.452800, 331.503800, 287.623200)",
        "(276.635600, 325.916600, 293.038700)",
        "(276.807200, 322.708400, 295.993400)",
        "(277.044700, 321.330400, 297.100200)",
        "(277.350600, 320.592400, 297.581700)",
        "(278.046400, 318.227100, 299.226500)",
        "(278.515700, 316.578600, 300.245100)",
        "(278.725000, 315.648700, 300.507100)",
        "(278.721600, 314.847000, 300.796700)",
        "(278.757500, 313.761000, 301.753000)",
        "(279.034300, 311.763200, 303.139000)",
        "(279.296400, 310.678000, 303.338300)",
        "(279.230600, 309.041200, 304.235100)",
        "(278.874600, 307.373900, 305.394800)",
        "(278.722800, 306.573900, 305.921300)",
        "(278.512700, 305.837900, 305.821600)",
        "(278.252600, 306.919400, 303.898800)",
        "(277.945200, 307.616100, 302.463500)",
        "(277.399100, 308.443800, 301.165600)",
        "(277.209300, 309.325800, 299.989200)",
        "(276.922700, 311.533100, 297.118200)",
        "(276.690800, 314.133100, 293.896900)",
        "(276.514800, 317.558000, 289.906400)",
        "(276.409000, 321.357700, 285.623900)",
        "(276.463400, 322.745800, 284.010400)",
        "(276.346100, 326.846200, 279.461100)",
        "(276.077400, 333.618800, 272.407900)",
        "(276.052900, 337.234300, 268.467500)",
        "(276.109800, 338.436800, 267.053200)",
        "(276.109400, 338.981700, 266.373200)",
        "(275.978400, 343.026900, 261.969500)",
        "(275.709700, 349.981700, 254.721100)",
        "(275.442600, 355.418700, 249.252000)",
        "(275.253600, 357.786700, 246.938300)",
        "(275.188400, 357.381100, 247.337600)",
        "(275.212100, 0.515454, 243.836300)",
        "(275.416000, 7.573475, 236.547900)",
        "(275.277700, 14.713440, 229.673900)",
        "(274.915900, 19.981030, 224.997400)",
        "(274.795700, 21.568130, 223.641000)",
        "(274.813300, 23.899740, 221.352200)",
        "(275.090000, 28.114110, 217.021300)",
        "(275.238700, 35.279440, 210.336800)",
        "(275.277300, 43.878750, 202.674800)",
        "(275.321000, 47.859950, 199.109900)",
        "(275.540900, 53.760610, 193.993200)",
        "(275.691400, 56.794930, 191.559800)",
        "(275.775100, 60.190650, 189.020300)",
        "(275.898700, 64.427000, 185.949600)",
        "(275.910300, 66.414400, 184.548300)",
        "(276.055600, 68.921440, 183.111600)",
        "(276.165400, 69.393470, 183.551500)",
        "(275.976300, 68.976350, 185.026300)",
        "(275.606900, 68.901840, 186.380000)",
        "(275.458300, 68.102440, 187.783500)",
        "(275.338000, 65.002540, 191.778200)",
        "(275.153400, 59.886850, 197.781000)",
        "(274.885100, 52.785270, 205.795700)",
        "(274.744200, 44.899870, 214.438700)",
        "(274.736400, 41.422810, 218.361500)",
        "(274.730500, 36.890480, 223.784900)",
        "(274.835200, 31.925620, 229.365700)",
        "(274.942700, 25.754730, 235.757900)",
        "(274.735100, 20.606010, 241.308600)",
        "(274.587600, 18.112340, 244.103300)",
        "(274.313500, 13.225840, 249.400700)",
        "(274.301300, 7.891627, 254.989100)",
        "(274.568700, 0.417246, 262.399000)",
        "(274.865800, 354.511300, 268.283000)",
        "(274.949400, 351.364200, 271.384100)",
        "(275.007000, 344.495100, 278.498300)",
        "(275.513900, 338.608900, 284.745900)",
        "(276.909100, 338.864000, 283.918000)",
        "(278.351900, 338.730300, 282.948700)",
        "(278.784800, 336.815900, 284.748900)",
        "(279.139400, 331.375500, 290.504500)",
        "(279.771600, 329.204400, 292.923500)",
        "(281.035500, 327.577200, 293.467100)",
        "(281.700000, 324.788600, 295.581000)",
        "(281.921800, 323.037000, 297.165600)",
        "(282.396600, 319.745600, 300.030300)",
        "(283.237700, 317.190000, 301.407800)",
        "(284.167700, 315.933200, 301.272400)",
        "(284.850900, 315.802600, 300.269700)",
        "(285.060700, 315.456100, 300.174100)",
        "(285.256800, 312.996300, 301.529600)",
        "(285.097100, 310.920900, 302.496300)",
        "(284.411300, 310.056000, 302.178600)",
        "(283.865200, 309.560900, 301.643400)",
        "(283.688900, 309.813200, 300.716700)",
        "(283.219900, 310.388200, 298.829300)",
        "(282.355800, 310.130100, 298.073900)",
        "(281.291300, 310.537400, 296.950200)",
        "(280.550800, 312.589700, 294.031200)",
        "(280.249200, 314.035300, 292.158800)",
        "(279.525800, 316.891000, 288.743400)",
        "(278.901200, 317.719800, 287.619100)",
        "(278.240000, 321.828000, 283.084000)",
        "(278.026600, 329.550700, 274.596100)",
        "(277.800900, 332.039200, 272.016000)",
        "(276.942700, 333.208300, 271.307600)",
        "(275.961200, 334.206800, 270.712700)",
        "(275.439300, 347.603900, 256.767400)",
        "(275.017600, 359.662000, 244.727400)",
        "(274.599100, 4.025549, 240.792100)",
        "(273.835100, 10.087880, 235.470300)",
        "(273.505800, 13.778710, 231.962800)",
        "(273.724200, 23.743980, 221.877200)",
        "(274.081300, 37.329180, 208.603200)",
        "(274.134200, 44.366040, 201.929500)",
        "(274.175300, 56.688460, 190.638400)",
        "(274.203100, 59.308500, 188.437700)",
        "(274.189000, 58.976200, 188.938500)",
        "(274.714900, 67.420830, 181.113300)",
        "(274.908000, 72.589910, 176.460500)",
        "(275.174100, 80.543520, 169.685300)",
        "(275.222400, 80.870950, 169.850200)",
        "(275.205200, 80.124000, 171.068300)",
        "(275.238300, 82.691140, 169.293400)",
        "(275.384000, 84.280880, 168.251400)",
        "(275.530700, 84.496220, 168.997300)",
        "(275.192200, 80.298970, 173.840300)",
        "(274.810500, 72.525630, 181.948000)",
        "(274.640700, 69.778240, 185.505300)",
        "(274.696700, 72.083820, 183.861000)",
        "(274.861800, 74.025970, 183.134400)",
        "(274.709700, 67.535230, 190.160700)",
        "(274.390000, 56.463620, 201.683500)",
        "(274.119700, 48.316860, 210.407900)",
        "(274.061800, 46.258650, 212.827200)",
        "(273.966400, 48.299140, 211.630300)",
        "(274.108300, 48.839920, 211.707900)",
        "(273.730300, 38.729870, 222.105400)",
        "(273.220200, 26.745060, 234.674400)",
        "(273.024100, 22.018160, 239.785600)",
        "(273.077100, 22.024080, 240.311600)",
        "(273.410000, 21.293540, 241.073000)",
        "(273.386700, 9.087480, 253.461300)",
        "(273.348400, 356.767900, 266.132800)",
        "(273.360500, 352.745200, 270.334700)",
        "(273.448400, 348.809400, 274.607600)",
        "(273.985200, 346.856400, 276.375600)",
        "(274.773900, 339.330600, 283.698300)",
        "(275.327000, 331.685900, 291.270200)",
        "(275.473200, 328.716900, 294.229700)",
        "(275.688600, 322.012700, 301.082400)",
        "(276.319700, 318.850000, 304.028400)",
        "(277.503200, 316.620700, 305.469500)",
        "(278.814900, 312.358200, 309.167100)",
        "(279.211500, 309.804400, 311.482600)",
        "(279.576700, 304.684800, 316.317900)",
        "(279.770400, 302.213000, 318.079400)",
        "(280.355600, 302.280800, 316.763100)",
        "(281.344900, 300.567700, 317.220300)",
        "(281.792000, 299.262200, 317.994500)",
        "(282.041000, 298.115000, 318.059400)",
        "(281.854000, 298.255000, 316.617100)",
        "(281.899000, 297.620400, 315.854200)",
        "(281.803700, 295.942200, 316.229000)",
        "(281.659900, 294.789700, 316.870700)",
        "(281.028200, 294.395700, 315.925700)",
        "(280.183500, 296.363400, 312.658100)",
        "(279.215600, 298.480900, 309.484700)",
        "(278.382800, 299.609200, 307.594500)",
        "(278.079700, 299.979400, 306.998800)",
        "(277.650600, 303.934000, 302.179500)",
        "(277.140300, 312.132600, 292.956800)",
        "(276.535900, 319.336800, 285.260900)",
        "(275.999300, 324.013900, 280.361200)",
        "(275.784800, 326.253500, 278.031000)",
        "(275.515900, 333.621800, 270.226200)",
        "(275.441100, 343.519700, 259.818000)",
        "(274.990500, 352.202000, 251.222500)",
        "(274.257400, 359.007000, 245.013600)",
        "(273.914100, 2.701926, 241.503900)",
        "(273.689100, 12.367580, 231.903900)",
        "(273.646700, 20.515260, 223.509300)",
        "(273.433200, 32.981770, 211.532500)",
        "(273.508800, 55.959340, 189.641600)",
        "(273.817800, 65.759610, 180.368500)",
        "(274.490000, 75.314360, 171.473800)",
        "(274.859300, 79.878010, 167.489800)",
        "(275.106400, 83.134740, 164.986300)",
        "(275.533500, 89.600020, 159.902400)",
        "(275.900600, 92.676480, 157.613900)",
        "(276.513400, 97.094420, 154.728700)",
        "(276.507600, 98.518290, 154.654900)",
        "(276.286500, 97.578150, 156.654500)",
        "(276.400900, 98.483350, 157.069000)",
        "(276.608600, 99.642600, 156.837100)",
        "(276.901300, 101.276200, 156.824900)",
        "(276.720200, 99.142960, 160.211400)",
        "(276.283400, 94.128480, 166.152000)",
        "(275.836900, 90.027400, 171.054900)",
        "(275.698600, 90.739770, 170.940200)",
        "(275.344400, 95.951880, 167.334100)",
        "(274.828500, 99.979070, 164.547300)",
        "(274.193500, 99.865250, 165.235900)",
        "(273.184000, 100.707400, 165.028700)",
        "(272.698900, 102.653400, 163.467000)",
        "(271.902000, 107.935400, 159.053900)",
        "(271.354200, 100.971500, 166.457000)",
        "(271.015700, 70.853810, 196.481900)",
        "(270.766400, 24.624550, 242.905400)",
        "(270.835100, 357.620800, 270.089100)",
        "(271.248400, 333.280000, 294.820400)",
        "(271.917500, 330.707500, 297.097000)",
        "(272.700400, 325.524300, 302.094300)",
        "(273.071200, 322.278500, 305.334100)",
        "(273.841700, 317.576000, 309.837200)",
        "(274.598400, 314.695000, 312.526200)",
        "(275.501300, 312.768000, 313.847900)",
        "(276.412200, 309.758600, 316.120200)",
        "(277.311200, 305.506100, 319.707100)",
        "(277.690500, 303.099900, 321.861400)",
        "(278.334000, 301.777200, 322.342000)",
        "(279.192400, 301.586400, 320.976000)",
        "(279.821100, 298.443100, 323.148400)",
        "(280.165800, 296.408900, 324.224200)",
        "(280.324000, 296.897600, 323.032200)",
        "(280.646900, 298.453600, 319.527600)",
        "(280.984900, 297.217600, 319.273400)",
        "(280.991600, 295.089100, 320.199600)",
        "(280.676200, 294.040400, 319.851700)",
        "(280.396400, 294.193400, 318.955800)",
        "(279.980000, 294.439300, 317.204400)",
        "(279.633200, 294.075000, 316.278000)",
        "(279.400900, 292.706500, 316.652400)",
        "(279.003100, 291.737800, 316.656300)",
        "(278.611800, 292.682600, 315.216700)",
        "(277.923700, 295.619300, 311.407600)",
        "(277.638000, 299.276600, 306.917600)",
        "(277.381200, 301.202300, 304.478000)",
        "(276.868800, 304.476600, 300.630400)",
        "(276.586500, 307.360000, 297.602500)",
        "(276.246900, 313.720300, 290.823600)",
        "(276.235400, 317.103700, 287.114900)",
        "(276.174400, 318.285000, 285.779800)",
        "(275.773900, 323.225000, 280.360500)",
        "(275.450700, 327.317700, 276.156200)",
        "(274.648700, 333.953300, 269.576800)",
        "(273.661500, 337.731200, 266.336900)",
        "(272.733600, 335.576800, 268.993300)",
        "(272.071700, 352.065000, 252.587300)",
        "(272.104100, 5.859120, 238.607200)",
        "(272.410100, 28.875120, 215.781200)",
        "(272.664900, 53.034680, 192.802200)",
        "(273.147200, 72.215550, 174.886600)",
        "(273.859200, 79.797220, 168.376300)",
        "(274.133100, 79.909100, 168.713200)",
        "(274.678000, 79.744060, 169.932600)",
        "(275.439000, 82.489460, 168.546100)",
        "(276.112200, 88.959380, 163.699300)",
        "(276.800500, 95.903990, 158.626800)",
        "(277.162200, 97.887000, 157.555900)",
        "(277.580300, 98.000340, 158.984500)",
        "(277.498600, 95.713060, 162.467200)",
        "(277.341000, 93.462630, 166.040700)",
        "(277.548000, 95.070370, 166.174300)",
        "(277.743400, 96.304940, 165.926100)",
        "(277.863600, 96.550060, 167.371500)",
        "(277.407000, 92.092100, 173.101400)",
        "(276.596400, 84.952740, 181.165600)",
        "(275.760100, 82.103440, 185.234600)",
        "(275.316100, 83.188970, 184.855400)",
        "(274.703200, 88.445040, 180.951700)",
        "(273.965900, 91.796720, 178.670900)",
        "(272.538100, 90.550790, 180.566800)",
        "(271.217900, 80.983090, 191.070700)",
        "(270.704700, 66.438970, 206.030900)",
        "(270.710800, 343.346000, 289.620800)",
        "(271.588300, 320.556800, 312.552100)",
        "(272.944600, 303.630800, 329.752300)",
        "(274.303200, 297.059000, 336.715400)",
        "(274.815000, 297.392000, 336.386900)",
        "(275.852400, 299.557900, 333.942300)",
        "(277.152600, 301.112400, 331.962100)",
        "(278.457600, 301.440700, 331.156200)",
        "(279.666700, 300.894200, 330.914000)",
        "(280.142200, 300.749700, 330.570500)",
        "(280.977900, 301.007200, 329.260900)",
        "(281.578200, 301.138400, 328.143100)",
        "(282.189100, 301.665500, 326.221200)",
        "(282.419900, 301.576800, 325.489000)",
        "(282.837200, 300.089400, 325.519400)",
        "(282.885300, 298.475500, 325.646000)",
        "(282.651000, 297.407600, 324.973200)",
        "(282.530400, 296.279800, 324.390600)",
        "(282.266600, 294.865000, 324.223700)",
        "(282.121600, 294.225500, 324.013900)",
        "(281.831700, 293.162700, 323.233500)",
        "(281.355900, 291.567900, 323.250100)",
        "(280.727400, 290.280800, 323.125000)",
        "(280.357400, 290.275400, 321.704300)",
        "(280.253800, 290.405500, 320.816200)",
        "(279.860800, 290.644100, 319.169100)",
        "(279.305500, 291.004000, 317.826800)",
        "(278.649500, 293.138500, 314.699800)",
        "(278.169500, 298.123300, 308.613200)",
        "(278.050600, 301.067400, 305.182700)",
        "(277.991100, 305.404500, 300.036700)",
        "(277.747500, 306.393700, 298.645200)",
        "(276.972600, 310.994400, 293.701000)",
        "(276.574700, 317.442100, 286.725200)",
        "(276.486200, 319.285400, 284.638100)",
        "(276.408100, 319.834000, 283.872200)",
        "(276.033900, 317.022500, 286.796200)",
        "(275.018500, 323.305600, 280.198100)",
        "(274.223100, 336.457900, 267.191800)",
        "(273.915500, 341.899200, 261.812800)",
        "(273.367500, 349.662700, 254.422100)",
        "(272.881700, 357.660200, 246.642600)",
        "(273.047300, 18.395780, 225.907400)",
        "(273.948600, 35.382240, 208.996800)",
        "(274.265000, 41.917740, 202.820100)",
        "(274.634600, 51.996270, 193.807000)",
        "(274.923200, 58.324100, 188.561900)",
        "(275.610000, 61.270380, 186.301400)",
        "(276.252300, 63.494390, 184.826300)",
        "(276.382000, 65.618590, 183.256600)",
        "(276.380600, 72.410350, 178.125000)",
        "(276.541100, 79.606920, 172.620700)",
        "(276.913900, 81.312940, 172.113800)",
        "(277.094800, 80.037610, 174.325900)",
        "(277.047900, 79.688160, 175.273400)",
        "(276.971800, 80.544840, 175.885200)",
        "(277.055000, 82.092200, 175.835800)",
        "(277.263200, 81.570850, 177.625500)",
        "(277.027300, 78.086690, 182.005600)",
        "(276.776700, 75.892270, 184.649000)",
        "(276.235900, 72.891240, 188.897300)",
        "(276.025800, 71.116920, 191.808500)",
        "(276.132600, 68.859730, 194.760000)",
        "(276.072100, 65.916660, 198.320600)",
        "(275.705800, 63.038570, 201.530400)",
        "(275.154100, 54.736210, 210.713900)",
        "(274.943000, 44.803610, 221.167800)",
        "(274.897200, 37.637850, 228.680100)",
        "(274.892900, 29.745530, 236.995200)",
        "(274.953100, 24.486830, 242.291200)",
        "(275.078700, 13.616620, 253.195700)",
        "(275.068200, 3.784492, 263.548500)",
        "(275.435500, 357.800800, 269.830700)",
        "(276.443600, 353.201200, 273.566500)",
        "(276.886800, 349.681600, 276.639900)",
        "(277.297000, 339.105200, 286.990300)",
        "(277.552300, 330.359800, 296.249100)",
        "(278.297200, 328.799800, 297.167500)",
        "(279.253200, 326.763200, 297.811500)",
        "(279.446000, 322.818000, 301.586500)",
        "(279.375300, 313.312900, 311.856600)",
        "(279.827000, 311.115000, 313.987000)",
        "(281.207900, 315.139300, 307.866300)",
        "(282.010000, 313.338000, 308.448400)",
        "(282.030800, 310.893600, 310.798200)",
        "(281.897700, 306.759100, 314.712700)",
        "(282.367400, 306.432000, 313.684900)",
        "(282.960100, 306.558400, 311.583000)",
        "(283.001100, 305.081600, 312.430900)",
        "(282.990000, 302.735200, 313.617200)",
        "(282.706100, 302.102200, 312.932200)",
        "(282.561900, 303.671900, 309.808800)",
        "(282.398700, 305.452100, 306.352900)",
        "(281.717100, 305.483900, 305.381000)",
        "(281.399500, 305.462100, 305.013800)",
        "(280.952800, 306.818400, 302.635400)",
        "(280.537500, 310.390000, 298.012400)",
        "(280.213500, 314.302400, 293.045000)",
        "(279.632600, 317.095800, 289.838700)",
        "(279.372900, 318.177300, 288.602800)",
        "(279.273900, 321.086000, 285.091800)",
        "(279.444000, 325.411700, 279.863200)",
        "(279.322400, 329.406100, 275.330600)",
        "(278.776800, 333.088400, 271.463900)",
        "(278.537000, 333.965700, 270.506800)",
        "(278.076600, 333.088200, 271.527800)",
        "(277.601200, 331.852200, 272.953400)",
        "(277.276900, 333.409100, 271.165700)",
        "(276.693100, 339.961100, 264.383100)",
        "(276.215600, 344.980600, 259.612300)",
        "(275.377600, 353.596500, 251.666800)",
        "(274.973400, 1.045371, 244.693900)",
        "(274.914400, 5.529565, 240.327500)",
        "(274.844500, 14.668090, 231.388300)",
        "(274.653300, 21.141870, 225.475000)",
        "(274.176500, 33.876300, 214.091000)",
        "(274.196000, 44.391550, 204.579300)",
        "(274.554200, 48.531930, 200.793000)",
        "(274.797200, 49.378940, 200.324600)",
        "(274.834700, 51.943190, 198.229500)",
        "(274.814900, 59.576800, 192.091700)",
        "(275.010700, 64.535080, 188.232500)",
        "(275.370500, 67.377800, 186.121300)",
        "(275.605000, 72.749540, 181.885600)",
        "(275.690200, 75.510560, 179.737200)",
        "(275.794800, 80.569710, 175.955300)",
        "(275.664800, 83.311800, 174.393600)",
        "(275.374700, 81.930250, 176.486900)",
        "(275.224700, 79.439920, 179.514600)",
        "(275.185900, 78.912160, 180.542000)",
        "(274.891000, 79.493200, 181.115700)",
        "(274.253100, 78.060300, 183.343000)",
        "(273.681200, 74.892300, 187.315800)",
        "(273.343200, 68.572750, 194.324000)",
        "(273.236600, 63.572660, 199.506300)",
        "(273.119500, 53.919220, 209.459000)",
        "(272.788000, 40.350980, 223.574300)",
        "(272.617000, 21.174510, 243.175300)",
        "(272.832700, 7.999930, 256.515400)",
        "(273.061800, 3.533388, 261.068600)",
        "(273.578200, 351.728100, 272.930900)",
        "(274.146900, 337.955600, 286.861200)",
        "(274.652000, 328.094800, 296.993800)",
        "(275.494400, 327.562400, 297.367600)",
        "(276.149700, 327.633400, 296.812600)",
        "(277.143000, 322.487800, 301.466200)",
        "(277.863100, 314.644500, 309.511000)",
        "(278.742200, 311.866300, 312.233100)",
        "(280.345900, 313.094800, 310.010600)",
        "(281.210700, 313.335600, 309.105000)",
        "(282.423200, 312.054700, 309.614500)",
        "(282.821200, 309.815600, 311.274000)",
        "(282.890700, 307.142500, 313.463900)",
        "(283.639300, 305.454000, 314.210200)",
        "(284.195200, 304.950800, 314.119000)",
        "(285.163600, 303.542100, 314.275900)",
        "(285.303600, 302.733300, 314.184100)",
        "(285.116900, 302.845700, 313.021500)",
        "(285.351700, 302.714200, 311.835700)",
        "(285.557300, 302.482400, 311.453400)",
        "(285.783300, 302.464300, 310.220800)",
        "(285.570500, 303.242100, 308.067500)",
        "(284.927200, 303.439000, 306.870800)",
        "(284.210900, 303.321800, 305.963500)",
        "(283.989300, 303.303900, 305.435300)",
        "(283.707800, 303.423900, 304.259200)",
        "(283.305500, 304.370800, 302.195600)",
        "(282.670500, 305.870200, 299.918100)",
        "(282.259500, 306.320600, 299.308100)",
        "(281.617200, 307.571400, 297.589700)",
        "(281.372500, 310.215100, 294.279800)",
        "(281.430800, 312.083500, 291.741400)",
        "(281.216400, 312.604900, 290.904800)",
        "(280.547500, 314.359600, 289.227500)",
        "(280.360100, 316.042900, 287.418000)",
        "(280.240500, 319.389300, 283.432100)",
        "(279.902600, 321.053800, 281.438400)",
        "(278.987400, 321.005900, 281.860700)",
        "(277.896000, 322.397600, 280.883500)",
        "(277.418500, 325.777900, 277.509800)",
        "(276.825700, 332.357100, 270.858000)",
        "(276.321500, 336.707900, 266.555400)",
        "(275.601900, 338.833500, 265.043500)",
        "(274.751100, 343.176400, 261.589500)",
        "(274.499200, 349.385400, 255.600900)",
        "(274.452500, 0.608933, 244.736600)",
        "(274.411300, 7.156837, 238.613200)",
        "(273.998100, 16.019720, 230.707700)",
        "(273.712700, 26.431180, 221.524100)",
        "(273.734000, 29.328630, 219.093900)",
        "(274.025100, 30.993250, 218.155100)",
        "(274.334500, 30.215470, 219.524500)",
        "(274.666100, 31.301140, 219.134800)",
        "(274.674500, 34.931730, 216.733400)",
        "(274.664200, 36.887540, 215.407600)",
        "(274.753100, 38.256260, 215.069100)",
        "(275.128900, 34.062550, 219.991500)",
        "(275.510700, 26.592780, 227.996200)",
        "(275.595300, 21.849860, 233.480000)",
        "(275.519700, 21.453560, 234.214900)",
        "(275.440600, 21.791110, 234.731800)",
        "(275.544200, 18.997350, 238.008300)",
        "(275.768000, 15.516460, 241.787200)",
        "(275.819800, 9.767170, 247.813200)",
        "(275.825300, 7.319725, 250.352100)",
        "(275.779400, 3.936461, 253.939700)",
        "(275.418900, 359.931200, 258.521100)",
        "(275.353400, 353.809100, 264.908600)",
        "(275.813500, 349.257300, 269.329100)",
        "(276.013100, 347.211900, 271.268700)",
        "(276.181400, 342.391100, 276.013700)",
        "(276.100400, 335.514300, 283.088700)",
        "(276.375500, 331.736700, 287.030000)",
        "(277.269700, 328.150600, 290.117400)",
        "(277.759400, 326.063100, 292.027100)",
        "(278.312300, 321.600300, 296.371700)",
        "(278.642800, 317.514900, 300.560300)",
        "(279.280900, 315.157300, 302.611500)",
        "(280.232300, 314.230700, 302.893900)",
        "(280.774700, 313.761300, 303.063300)",
        "(281.742800, 312.398600, 304.014900)",
        "(282.224800, 310.516700, 305.815500)",
        "(282.697300, 309.953100, 305.928800)",
        "(283.508000, 310.676900, 304.156300)",
        "(283.884400, 310.771000, 303.623300)",
        "(284.372300, 310.142600, 303.752100)",
        "(284.897800, 308.999200, 304.316400)",
        "(285.227800, 307.729000, 304.887000)",
        "(285.490200, 307.350400, 304.317900)",
        "(285.522900, 307.323900, 303.849700)",
        "(285.160900, 306.781300, 303.670000)",
        "(284.579800, 306.318300, 303.560000)",
        "(284.281600, 307.909800, 300.947900)",
        "(284.113900, 309.725700, 298.056100)",
        "(283.898700, 310.617200, 296.813200)",
        "(283.208100, 313.231400, 293.524700)",
        "(282.573200, 317.448900, 288.598900)",
        "(282.299700, 321.358900, 283.909500)",
        "(282.192300, 323.517100, 281.148100)",
        "(282.094400, 324.049700, 280.462000)",
        "(281.535100, 326.861000, 277.165000)",
        "(281.261200, 331.892900, 271.601900)",
        "(281.144700, 334.618900, 268.476900)",
        "(280.751000, 333.619600, 269.778300)",
        "(280.548300, 332.373100, 271.165100)",
        "(279.926200, 335.410300, 267.948700)",
        "(279.719700, 343.598000, 259.236400)",
        "(279.138200, 347.839700, 255.201300)",
        "(278.167700, 351.353400, 252.467100)",
        "(277.869800, 353.073500, 250.983600)",
        "(277.511100, 356.583300, 247.629900)",
        "(277.193900, 2.813866, 241.692400)",
        "(276.569700, 8.988813, 236.331200)",
        "(275.969000, 15.507300, 230.779500)",
[truncated: 524,880 more chars]
