# Supplementary material for: Playing the mirror game in virtual reality with an autonomous character
Source: Sci Rep. 2022 Dec 9;12:21329. doi: 10.1038/s41598-022-25197-z (PMC9734752; doi:10.1038/s41598-022-25197-z)
Supplement: Supplementary file 2 — Supplementary Information 1. [file 41598_2022_25197_MOESM2_ESM.zip › Data/Couple2/baseline_player1.json]

{
    "isFemale": false,
    "eyesLevel": 1.6875156164169312,
    "timestamps": [
        0.0,
        0.019989013671875,
        0.0399932861328125,
        0.05999755859375,
        0.0800018310546875,
        0.0999908447265625,
        0.1199951171875,
        0.1399993896484375,
        0.1599884033203125,
        0.17999267578125,
        0.1999969482421875,
        0.220001220703125,
        0.239990234375,
        0.2599945068359375,
        0.279998779296875,
        0.29998779296875,
        0.3199920654296875,
        0.339996337890625,
        0.3600006103515625,
        0.3799896240234375,
        0.399993896484375,
        0.4199981689453125,
        0.44000244140625,
        0.459991455078125,
        0.4799957275390625,
        0.5,
        0.519989013671875,
        0.5399932861328125,
        0.55999755859375,
        0.5800018310546875,
        0.5999908447265625,
        0.6199951171875,
        0.6399993896484375,
        0.6599884033203125,
        0.67999267578125,
        0.6999969482421875,
        0.720001220703125,
        0.739990234375,
        0.7599945068359375,
        0.779998779296875,
        0.79998779296875,
        0.8199920654296875,
        0.839996337890625,
        0.8600006103515625,
        0.8799896240234375,
        0.899993896484375,
        0.9199981689453125,
        0.94000244140625,
        0.959991455078125,
        0.9799957275390625,
        1.0,
        1.019989013671875,
        1.0399932861328126,
        1.05999755859375,
        1.0800018310546876,
        1.0999908447265626,
        1.1199951171875,
        1.1399993896484376,
        1.1599884033203126,
        1.17999267578125,
        1.1999969482421876,
        1.220001220703125,
        1.239990234375,
        1.2599945068359376,
        1.279998779296875,
        1.29998779296875,
        1.3199920654296876,
        1.339996337890625,
        1.3600006103515626,
        1.3799896240234376,
        1.399993896484375,
        1.4199981689453126,
        1.44000244140625,
        1.459991455078125,
        1.4799957275390626,
        1.5,
        1.519989013671875,
        1.5399932861328126,
        1.55999755859375,
        1.5800018310546876,
        1.5999908447265626,
        1.6199951171875,
        1.6399993896484376,
        1.6599884033203126,
        1.67999267578125,
        1.6999969482421876,
        1.720001220703125,
        1.739990234375,
        1.7599945068359376,
        1.779998779296875,
        1.79998779296875,
        1.8199920654296876,
        1.839996337890625,
        1.8600006103515626,
        1.8799896240234376,
        1.899993896484375,
        1.9199981689453126,
        1.94000244140625,
        1.959991455078125,
        1.9799957275390626,
        2.0,
        2.019989013671875,
        2.0399932861328127,
        2.05999755859375,
        2.0800018310546877,
        2.0999908447265627,
        2.1199951171875,
        2.1399993896484377,
        2.1599884033203127,
        2.17999267578125,
        2.1999969482421877,
        2.220001220703125,
        2.239990234375,
        2.2599945068359377,
        2.279998779296875,
        2.29998779296875,
        2.3199920654296877,
        2.339996337890625,
        2.3600006103515627,
        2.3799896240234377,
        2.399993896484375,
        2.4199981689453127,
        2.44000244140625,
        2.459991455078125,
        2.4799957275390627,
        2.5,
        2.519989013671875,
        2.5399932861328127,
        2.55999755859375,
        2.5800018310546877,
        2.5999908447265627,
        2.6199951171875,
        2.6399993896484377,
        2.6599884033203127,
        2.67999267578125,
        2.6999969482421877,
        2.720001220703125,
        2.739990234375,
        2.7599945068359377,
        2.779998779296875,
        2.79998779296875,
        2.8199920654296877,
        2.839996337890625,
        2.8600006103515627,
        2.8799896240234377,
        2.899993896484375,
        2.9199981689453127,
        2.94000244140625,
        2.959991455078125,
        2.9799957275390627,
        3.0,
        3.019989013671875,
        3.0399932861328127,
        3.05999755859375,
        3.0800018310546877,
        3.0999908447265627,
        3.1199951171875,
        3.1399993896484377,
        3.1599884033203127,
        3.17999267578125,
        3.1999969482421877,
        3.220001220703125,
        3.239990234375,
        3.2599945068359377,
        3.279998779296875,
        3.29998779296875,
        3.3199920654296877,
        3.339996337890625,
        3.3600006103515627,
        3.3799896240234377,
        3.399993896484375,
        3.4199981689453127,
        3.44000244140625,
        3.459991455078125,
        3.4799957275390627,
        3.5,
        3.519989013671875,
        3.5399932861328127,
        3.55999755859375,
        3.5800018310546877,
        3.5999908447265627,
        3.6199951171875,
        3.6399993896484377,
        3.6599884033203127,
        3.67999267578125,
        3.6999969482421877,
        3.720001220703125,
        3.739990234375,
        3.7599945068359377,
        3.779998779296875,
        3.79998779296875,
        3.8199920654296877,
        3.839996337890625,
        3.8600006103515627,
        3.8799896240234377,
        3.899993896484375,
        3.9199981689453127,
        3.94000244140625,
        3.959991455078125,
        3.9799957275390627,
        4.0,
        4.019989013671875,
        4.0399932861328129,
        4.05999755859375,
        4.0800018310546879,
        4.0999908447265629,
        4.1199951171875,
        4.1399993896484379,
        4.1599884033203129,
        4.17999267578125,
        4.1999969482421879,
        4.220001220703125,
        4.239990234375,
        4.2599945068359379,
        4.279998779296875,
        4.29998779296875,
        4.3199920654296879,
        4.339996337890625,
        4.3600006103515629,
        4.3799896240234379,
        4.399993896484375,
        4.4199981689453129,
        4.44000244140625,
        4.459991455078125,
        4.4799957275390629,
        4.5,
        4.519989013671875,
        4.5399932861328129,
        4.55999755859375,
        4.5800018310546879,
        4.5999908447265629,
        4.6199951171875,
        4.6399993896484379,
        4.6599884033203129,
        4.67999267578125,
        4.6999969482421879,
        4.720001220703125,
        4.739990234375,
        4.7599945068359379,
        4.779998779296875,
        4.79998779296875,
        4.8199920654296879,
        4.839996337890625,
        4.8600006103515629,
        4.8799896240234379,
        4.899993896484375,
        4.9199981689453129,
        4.94000244140625,
        4.959991455078125,
        4.9799957275390629,
        5.0,
        5.019989013671875,
        5.0399932861328129,
        5.05999755859375,
        5.0800018310546879,
        5.0999908447265629,
        5.1199951171875,
        5.1399993896484379,
        5.1599884033203129,
        5.17999267578125,
        5.1999969482421879,
        5.220001220703125,
        5.239990234375,
        5.2599945068359379,
        5.279998779296875,
        5.29998779296875,
        5.3199920654296879,
        5.339996337890625,
        5.3600006103515629,
        5.3799896240234379,
        5.399993896484375,
        5.4199981689453129,
        5.44000244140625,
        5.459991455078125,
        5.4799957275390629,
        5.5,
        5.519989013671875,
        5.5399932861328129,
        5.55999755859375,
        5.5800018310546879,
        5.5999908447265629,
        5.6199951171875,
        5.6399993896484379,
        5.6599884033203129,
        5.67999267578125,
        5.6999969482421879,
        5.720001220703125,
        5.739990234375,
        5.7599945068359379,
        5.779998779296875,
        5.79998779296875,
        5.8199920654296879,
        5.839996337890625,
        5.8600006103515629,
        5.8799896240234379,
        5.899993896484375,
        5.9199981689453129,
        5.94000244140625,
        5.959991455078125,
        5.9799957275390629,
        6.0,
        6.019989013671875,
        6.0399932861328129,
        6.05999755859375,
        6.0800018310546879,
        6.0999908447265629,
        6.1199951171875,
        6.1399993896484379,
        6.1599884033203129,
        6.17999267578125,
        6.1999969482421879,
        6.220001220703125,
        6.239990234375,
        6.2599945068359379,
        6.279998779296875,
        6.29998779296875,
        6.3199920654296879,
        6.339996337890625,
        6.3600006103515629,
        6.3799896240234379,
        6.399993896484375,
        6.4199981689453129,
        6.44000244140625,
        6.459991455078125,
        6.4799957275390629,
        6.5,
        6.519989013671875,
        6.5399932861328129,
        6.55999755859375,
        6.5800018310546879,
        6.5999908447265629,
        6.6199951171875,
        6.6399993896484379,
        6.6599884033203129,
        6.67999267578125,
        6.6999969482421879,
        6.720001220703125,
        6.739990234375,
        6.7599945068359379,
        6.779998779296875,
        6.79998779296875,
        6.8199920654296879,
        6.839996337890625,
        6.8600006103515629,
        6.8799896240234379,
        6.899993896484375,
        6.9199981689453129,
        6.94000244140625,
        6.959991455078125,
        6.9799957275390629,
        7.0,
        7.019989013671875,
        7.0399932861328129,
        7.05999755859375,
        7.0800018310546879,
        7.0999908447265629,
        7.1199951171875,
        7.1399993896484379,
        7.1599884033203129,
        7.17999267578125,
        7.1999969482421879,
        7.220001220703125,
        7.239990234375,
        7.2599945068359379,
        7.279998779296875,
        7.29998779296875,
        7.3199920654296879,
        7.339996337890625,
        7.3600006103515629,
        7.3799896240234379,
        7.399993896484375,
        7.4199981689453129,
        7.4399871826171879,
        7.459991455078125,
        7.4799957275390629,
        7.5,
        7.519989013671875,
        7.5399932861328129,
        7.55999755859375,
        7.5800018310546879,
        7.5999908447265629,
        7.6199951171875,
        7.6399993896484379,
        7.6599884033203129,
        7.67999267578125,
        7.6999969482421879,
        7.720001220703125,
        7.739990234375,
        7.7599945068359379,
        7.779998779296875,
        7.79998779296875,
        7.8199920654296879,
        7.839996337890625,
        7.8600006103515629,
        7.8799896240234379,
        7.899993896484375,
        7.9199981689453129,
        7.9399871826171879,
        7.959991455078125,
        7.9799957275390629,
        8.0,
        8.019989013671875,
        8.039993286132813,
        8.05999755859375,
        8.080001831054688,
        8.099990844726563,
        8.1199951171875,
        8.139999389648438,
        8.159988403320313,
        8.17999267578125,
        8.199996948242188,
        8.220001220703125,
        8.239990234375,
        8.259994506835938,
        8.279998779296875,
        8.29998779296875,
        8.319992065429688,
        8.339996337890625,
        8.360000610351563,
        8.379989624023438,
        8.399993896484375,
        8.419998168945313,
        8.439987182617188,
        8.459991455078125,
        8.479995727539063,
        8.5,
        8.519989013671875,
        8.539993286132813,
        8.55999755859375,
        8.580001831054688,
        8.599990844726563,
        8.6199951171875,
        8.639999389648438,
        8.659988403320313,
        8.67999267578125,
        8.699996948242188,
        8.720001220703125,
        8.739990234375,
        8.759994506835938,
        8.779998779296875,
        8.79998779296875,
        8.819992065429688,
        8.839996337890625,
        8.860000610351563,
        8.879989624023438,
        8.899993896484375,
        8.919998168945313,
        8.939987182617188,
        8.959991455078125,
        8.979995727539063,
        9.0,
        9.019989013671875,
        9.039993286132813,
        9.05999755859375,
        9.080001831054688,
        9.099990844726563,
        9.1199951171875,
        9.139999389648438,
        9.159988403320313,
        9.17999267578125,
        9.199996948242188,
        9.220001220703125,
        9.239990234375,
        9.259994506835938,
        9.279998779296875,
        9.29998779296875,
        9.319992065429688,
        9.339996337890625,
        9.360000610351563,
        9.379989624023438,
        9.399993896484375,
        9.419998168945313,
        9.439987182617188,
        9.459991455078125,
        9.479995727539063,
        9.5,
        9.519989013671875,
        9.539993286132813,
        9.55999755859375,
        9.580001831054688,
        9.599990844726563,
        9.6199951171875,
        9.639999389648438,
        9.659988403320313,
        9.67999267578125,
        9.699996948242188,
        9.720001220703125,
        9.739990234375,
        9.759994506835938,
        9.779998779296875,
        9.79998779296875,
        9.819992065429688,
        9.839996337890625,
        9.860000610351563,
        9.879989624023438,
        9.899993896484375,
        9.919998168945313,
        9.939987182617188,
        9.959991455078125,
        9.979995727539063,
        10.0,
        10.019989013671875,
        10.039993286132813,
        10.05999755859375,
        10.080001831054688,
        10.099990844726563,
        10.1199951171875,
        10.139999389648438,
        10.159988403320313,
        10.17999267578125,
        10.199996948242188,
        10.220001220703125,
        10.239990234375,
        10.259994506835938,
        10.279998779296875,
        10.29998779296875,
        10.319992065429688,
        10.339996337890625,
        10.360000610351563,
        10.379989624023438,
        10.399993896484375,
        10.419998168945313,
        10.439987182617188,
        10.459991455078125,
        10.479995727539063,
        10.5,
        10.519989013671875,
        10.539993286132813,
        10.55999755859375,
        10.580001831054688,
        10.599990844726563,
        10.6199951171875,
        10.639999389648438,
        10.659988403320313,
        10.67999267578125,
        10.699996948242188,
        10.720001220703125,
        10.739990234375,
        10.759994506835938,
        10.779998779296875,
        10.79998779296875,
        10.819992065429688,
        10.839996337890625,
        10.860000610351563,
        10.879989624023438,
        10.899993896484375,
        10.919998168945313,
        10.939987182617188,
        10.959991455078125,
        10.979995727539063,
        11.0,
        11.019989013671875,
        11.039993286132813,
        11.05999755859375,
        11.080001831054688,
        11.099990844726563,
        11.1199951171875,
        11.139999389648438,
        11.159988403320313,
        11.17999267578125,
        11.199996948242188,
        11.220001220703125,
        11.239990234375,
        11.259994506835938,
        11.279998779296875,
        11.29998779296875,
        11.319992065429688,
        11.339996337890625,
        11.360000610351563,
        11.379989624023438,
        11.399993896484375,
        11.419998168945313,
        11.439987182617188,
        11.459991455078125,
        11.479995727539063,
        11.5,
        11.519989013671875,
        11.539993286132813,
        11.55999755859375,
        11.580001831054688,
        11.599990844726563,
        11.6199951171875,
        11.639999389648438,
        11.659988403320313,
        11.67999267578125,
        11.699996948242188,
        11.720001220703125,
        11.739990234375,
        11.759994506835938,
        11.779998779296875,
        11.79998779296875,
        11.819992065429688,
        11.839996337890625,
        11.860000610351563,
        11.879989624023438,
        11.899993896484375,
        11.919998168945313,
        11.939987182617188,
        11.959991455078125,
        11.979995727539063,
        12.0,
        12.019989013671875,
        12.039993286132813,
        12.05999755859375,
        12.080001831054688,
        12.099990844726563,
        12.1199951171875,
        12.139999389648438,
        12.159988403320313,
        12.17999267578125,
        12.199996948242188,
        12.220001220703125,
        12.239990234375,
        12.259994506835938,
        12.279998779296875,
        12.29998779296875,
        12.319992065429688,
        12.339996337890625,
        12.360000610351563,
        12.379989624023438,
        12.399993896484375,
        12.419998168945313,
        12.439987182617188,
        12.459991455078125,
        12.479995727539063,
        12.5,
        12.519989013671875,
        12.539993286132813,
        12.55999755859375,
        12.580001831054688,
        12.599990844726563,
        12.6199951171875,
        12.639999389648438,
        12.659988403320313,
        12.67999267578125,
        12.699996948242188,
        12.720001220703125,
        12.739990234375,
        12.759994506835938,
        12.779998779296875,
        12.79998779296875,
        12.819992065429688,
        12.839996337890625,
        12.860000610351563,
        12.879989624023438,
        12.899993896484375,
        12.919998168945313,
        12.939987182617188,
        12.959991455078125,
        12.979995727539063,
        13.0,
        13.019989013671875,
        13.039993286132813,
        13.05999755859375,
        13.080001831054688,
        13.099990844726563,
        13.1199951171875,
        13.139999389648438,
        13.159988403320313,
        13.17999267578125,
        13.199996948242188,
        13.220001220703125,
        13.239990234375,
        13.259994506835938,
        13.279998779296875,
        13.29998779296875,
        13.319992065429688,
        13.339996337890625,
        13.360000610351563,
        13.379989624023438,
        13.399993896484375,
        13.419998168945313,
        13.439987182617188,
        13.459991455078125,
        13.479995727539063,
        13.5,
        13.519989013671875,
        13.539993286132813,
        13.55999755859375,
        13.580001831054688,
        13.599990844726563,
        13.6199951171875,
        13.639999389648438,
        13.659988403320313,
        13.67999267578125,
        13.699996948242188,
        13.720001220703125,
        13.739990234375,
        13.759994506835938,
        13.779998779296875,
        13.79998779296875,
        13.819992065429688,
        13.839996337890625,
        13.860000610351563,
        13.879989624023438,
        13.899993896484375,
        13.919998168945313,
        13.939987182617188,
        13.959991455078125,
        13.979995727539063,
        14.0,
        14.019989013671875,
        14.039993286132813,
        14.05999755859375,
        14.080001831054688,
        14.099990844726563,
        14.1199951171875,
        14.139999389648438,
        14.159988403320313,
        14.17999267578125,
        14.199996948242188,
        14.220001220703125,
        14.239990234375,
        14.259994506835938,
        14.279998779296875,
        14.29998779296875,
        14.319992065429688,
        14.339996337890625,
        14.360000610351563,
        14.379989624023438,
        14.399993896484375,
        14.419998168945313,
        14.439987182617188,
        14.459991455078125,
        14.479995727539063,
        14.5,
        14.519989013671875,
        14.539993286132813,
        14.55999755859375,
        14.580001831054688,
        14.599990844726563,
        14.6199951171875,
        14.639999389648438,
        14.659988403320313,
        14.67999267578125,
        14.699996948242188,
        14.720001220703125,
        14.739990234375,
        14.759994506835938,
        14.779998779296875,
        14.79998779296875,
        14.819992065429688,
        14.839996337890625,
        14.860000610351563,
        14.879989624023438,
        14.899993896484375,
        14.919998168945313,
        14.939987182617188,
        14.959991455078125,
        14.979995727539063,
        15.0,
        15.019989013671875,
        15.039993286132813,
        15.05999755859375,
        15.080001831054688,
        15.099990844726563,
        15.1199951171875,
        15.139999389648438,
        15.159988403320313,
        15.17999267578125,
        15.199996948242188,
        15.220001220703125,
        15.239990234375,
        15.259994506835938,
        15.279998779296875,
        15.29998779296875,
        15.319992065429688,
        15.339996337890625,
        15.360000610351563,
        15.379989624023438,
        15.399993896484375,
        15.419998168945313,
        15.439987182617188,
        15.459991455078125,
        15.479995727539063,
        15.5,
        15.519989013671875,
        15.539993286132813,
        15.55999755859375,
        15.580001831054688,
        15.599990844726563,
        15.6199951171875,
        15.639999389648438,
        15.659988403320313,
        15.67999267578125,
        15.699996948242188,
        15.720001220703125,
        15.739990234375,
        15.759994506835938,
        15.779998779296875,
        15.79998779296875,
        15.819992065429688,
        15.839996337890625,
        15.860000610351563,
        15.879989624023438,
        15.899993896484375,
        15.919998168945313,
        15.939987182617188,
        15.959991455078125,
        15.979995727539063,
        16.0,
        16.019989013671876,
        16.039993286132814,
        16.05999755859375,
        16.080001831054689,
        16.099990844726564,
        16.1199951171875,
        16.139999389648439,
        16.159988403320314,
        16.17999267578125,
        16.199996948242189,
        16.220001220703126,
        16.239990234375,
        16.259994506835939,
        16.279998779296876,
        16.29998779296875,
        16.319992065429689,
        16.339996337890626,
        16.360000610351564,
        16.379989624023439,
        16.399993896484376,
        16.419998168945314,
        16.439987182617189,
        16.459991455078126,
        16.479995727539064,
        16.5,
        16.519989013671876,
        16.539993286132814,
        16.55999755859375,
        16.580001831054689,
        16.599990844726564,
        16.6199951171875,
        16.639999389648439,
        16.659988403320314,
        16.67999267578125,
        16.699996948242189,
        16.720001220703126,
        16.739990234375,
        16.759994506835939,
        16.779998779296876,
        16.79998779296875,
        16.819992065429689,
        16.839996337890626,
        16.860000610351564,
        16.879989624023439,
        16.899993896484376,
        16.919998168945314,
        16.939987182617189,
        16.959991455078126,
        16.979995727539064,
        17.0,
        17.019989013671876,
        17.039993286132814,
        17.05999755859375,
        17.080001831054689,
        17.099990844726564,
        17.1199951171875,
        17.139999389648439,
        17.159988403320314,
        17.17999267578125,
        17.199996948242189,
        17.220001220703126,
        17.239990234375,
        17.259994506835939,
        17.279998779296876,
        17.29998779296875,
        17.319992065429689,
        17.339996337890626,
        17.360000610351564,
        17.379989624023439,
        17.399993896484376,
        17.419998168945314,
        17.439987182617189,
        17.459991455078126,
        17.479995727539064,
        17.5,
        17.519989013671876,
        17.539993286132814,
        17.55999755859375,
        17.580001831054689,
        17.599990844726564,
        17.6199951171875,
        17.639999389648439,
        17.659988403320314,
        17.67999267578125,
        17.699996948242189,
        17.720001220703126,
        17.739990234375,
        17.759994506835939,
        17.779998779296876,
        17.79998779296875,
        17.819992065429689,
        17.839996337890626,
        17.860000610351564,
        17.879989624023439,
        17.899993896484376,
        17.919998168945314,
        17.939987182617189,
        17.959991455078126,
        17.979995727539064,
        18.0,
        18.019989013671876,
        18.039993286132814,
        18.05999755859375,
        18.080001831054689,
        18.099990844726564,
        18.1199951171875,
        18.139999389648439,
        18.159988403320314,
        18.17999267578125,
        18.199996948242189,
        18.220001220703126,
        18.239990234375,
        18.259994506835939,
        18.279998779296876,
        18.29998779296875,
        18.319992065429689,
        18.339996337890626,
        18.360000610351564,
        18.379989624023439,
        18.399993896484376,
        18.419998168945314,
        18.439987182617189,
        18.459991455078126,
        18.479995727539064,
        18.5,
        18.519989013671876,
        18.539993286132814,
        18.55999755859375,
        18.580001831054689,
        18.599990844726564,
        18.6199951171875,
        18.639999389648439,
        18.659988403320314,
        18.67999267578125,
        18.699996948242189,
        18.720001220703126,
        18.739990234375,
        18.759994506835939,
        18.779998779296876,
        18.79998779296875,
        18.819992065429689,
        18.839996337890626,
        18.860000610351564,
        18.879989624023439,
        18.899993896484376,
        18.919998168945314,
        18.939987182617189,
        18.959991455078126,
        18.979995727539064,
        19.0,
        19.019989013671876,
        19.039993286132814,
        19.05999755859375,
        19.080001831054689,
        19.099990844726564,
        19.1199951171875,
        19.139999389648439,
        19.159988403320314,
        19.17999267578125,
        19.199996948242189,
        19.220001220703126,
        19.239990234375,
        19.259994506835939,
        19.279998779296876,
        19.29998779296875,
        19.319992065429689,
        19.339996337890626,
        19.360000610351564,
        19.379989624023439,
        19.399993896484376,
        19.419998168945314,
        19.439987182617189,
        19.459991455078126,
        19.479995727539064,
        19.5,
        19.519989013671876,
        19.539993286132814,
        19.55999755859375,
        19.580001831054689,
        19.599990844726564,
        19.6199951171875,
        19.639999389648439,
        19.659988403320314,
        19.67999267578125,
        19.699996948242189,
        19.720001220703126,
        19.739990234375,
        19.759994506835939,
        19.779998779296876,
        19.79998779296875,
        19.819992065429689,
        19.839996337890626,
        19.860000610351564,
        19.879989624023439,
        19.899993896484376,
        19.919998168945314,
        19.939987182617189,
        19.959991455078126,
        19.979995727539064,
        20.0,
        20.019989013671876,
        20.039993286132814,
        20.05999755859375,
        20.080001831054689,
        20.099990844726564,
        20.1199951171875,
        20.139999389648439,
        20.159988403320314,
        20.17999267578125,
        20.199996948242189,
        20.220001220703126,
        20.239990234375,
        20.259994506835939,
        20.279998779296876,
        20.29998779296875,
        20.319992065429689,
        20.339996337890626,
        20.360000610351564,
        20.379989624023439,
        20.399993896484376,
        20.419998168945314,
        20.439987182617189,
        20.459991455078126,
        20.479995727539064,
        20.5,
        20.519989013671876,
        20.539993286132814,
        20.55999755859375,
        20.580001831054689,
        20.599990844726564,
        20.6199951171875,
        20.639999389648439,
        20.659988403320314,
        20.67999267578125,
        20.699996948242189,
        20.720001220703126,
        20.739990234375,
        20.759994506835939,
        20.779998779296876,
        20.79998779296875,
        20.819992065429689,
        20.839996337890626,
        20.860000610351564,
        20.879989624023439,
        20.899993896484376,
        20.919998168945314,
        20.939987182617189,
        20.959991455078126,
        20.979995727539064,
        21.0,
        21.019989013671876,
        21.039993286132814,
        21.05999755859375,
        21.080001831054689,
        21.099990844726564,
        21.1199951171875,
        21.139999389648439,
        21.159988403320314,
        21.17999267578125,
        21.199996948242189,
        21.220001220703126,
        21.239990234375,
        21.259994506835939,
        21.279998779296876,
        21.29998779296875,
        21.319992065429689,
        21.339996337890626,
        21.360000610351564,
        21.379989624023439,
        21.399993896484376,
        21.419998168945314,
        21.439987182617189,
        21.459991455078126,
        21.479995727539064,
        21.5,
        21.519989013671876,
        21.539993286132814,
        21.55999755859375,
        21.580001831054689,
        21.599990844726564,
        21.6199951171875,
        21.639999389648439,
        21.659988403320314,
        21.67999267578125,
        21.699996948242189,
        21.720001220703126,
        21.739990234375,
        21.759994506835939,
        21.779998779296876,
        21.79998779296875,
        21.819992065429689,
        21.839996337890626,
        21.860000610351564,
        21.879989624023439,
        21.899993896484376,
        21.919998168945314,
        21.939987182617189,
        21.959991455078126,
        21.979995727539064,
        22.0,
        22.019989013671876,
        22.039993286132814,
        22.05999755859375,
        22.080001831054689,
        22.099990844726564,
        22.1199951171875,
        22.139999389648439,
        22.159988403320314,
        22.17999267578125,
        22.199996948242189,
        22.220001220703126,
        22.239990234375,
        22.259994506835939,
        22.279998779296876,
        22.29998779296875,
        22.319992065429689,
        22.339996337890626,
        22.360000610351564,
        22.379989624023439,
        22.399993896484376,
        22.419998168945314,
        22.439987182617189,
        22.459991455078126,
        22.479995727539064,
        22.5,
        22.519989013671876,
        22.539993286132814,
        22.55999755859375,
        22.580001831054689,
        22.599990844726564,
        22.6199951171875,
        22.639999389648439,
        22.659988403320314,
        22.67999267578125,
        22.699996948242189,
        22.720001220703126,
        22.739990234375,
        22.759994506835939,
        22.779998779296876,
        22.79998779296875,
        22.819992065429689,
        22.839996337890626,
        22.860000610351564,
        22.879989624023439,
        22.899993896484376,
        22.919998168945314,
        22.939987182617189,
        22.959991455078126,
        22.979995727539064,
        23.0,
        23.019989013671876,
        23.039993286132814,
        23.05999755859375,
        23.080001831054689,
        23.099990844726564,
        23.1199951171875,
        23.139999389648439,
        23.159988403320314,
        23.17999267578125,
        23.199996948242189,
        23.220001220703126,
        23.239990234375,
        23.259994506835939,
        23.279998779296876,
        23.29998779296875,
        23.319992065429689,
        23.339996337890626,
        23.360000610351564,
        23.379989624023439,
        23.399993896484376,
        23.419998168945314,
        23.439987182617189,
        23.459991455078126,
        23.479995727539064,
        23.5,
        23.519989013671876,
        23.539993286132814,
        23.55999755859375,
        23.580001831054689,
        23.599990844726564,
        23.6199951171875,
        23.639999389648439,
        23.659988403320314,
        23.67999267578125,
        23.699996948242189,
        23.720001220703126,
        23.739990234375,
        23.759994506835939,
        23.779998779296876,
        23.79998779296875,
        23.819992065429689,
        23.839996337890626,
        23.860000610351564,
        23.879989624023439,
        23.899993896484376,
        23.919998168945314,
        23.939987182617189,
        23.959991455078126,
        23.979995727539064,
        24.0,
        24.019989013671876,
        24.039993286132814,
        24.05999755859375,
        24.080001831054689,
        24.099990844726564,
        24.1199951171875,
        24.139999389648439,
        24.159988403320314,
        24.17999267578125,
        24.199996948242189,
        24.220001220703126,
        24.239990234375,
        24.259994506835939,
        24.279998779296876,
        24.29998779296875,
        24.319992065429689,
        24.339996337890626,
        24.360000610351564,
        24.379989624023439,
        24.399993896484376,
        24.419998168945314,
        24.439987182617189,
        24.459991455078126,
        24.479995727539064,
        24.5,
        24.519989013671876,
        24.539993286132814,
        24.55999755859375,
        24.580001831054689,
        24.599990844726564,
        24.6199951171875,
        24.639999389648439,
        24.659988403320314,
        24.67999267578125,
        24.699996948242189,
        24.720001220703126,
        24.739990234375,
        24.759994506835939,
        24.779998779296876,
        24.79998779296875,
        24.819992065429689,
        24.839996337890626,
        24.860000610351564,
        24.879989624023439,
        24.899993896484376,
        24.919998168945314,
        24.939987182617189,
        24.959991455078126,
        24.979995727539064,
        25.0,
        25.019989013671876,
        25.039993286132814,
        25.05999755859375,
        25.080001831054689,
        25.099990844726564,
        25.1199951171875,
        25.139999389648439,
        25.159988403320314,
        25.17999267578125,
        25.199996948242189,
        25.220001220703126,
        25.239990234375,
        25.259994506835939,
        25.279998779296876,
        25.29998779296875,
        25.319992065429689,
        25.339996337890626,
        25.360000610351564,
        25.379989624023439,
        25.399993896484376,
        25.419998168945314,
        25.439987182617189,
        25.459991455078126,
        25.479995727539064,
        25.5,
        25.519989013671876,
        25.539993286132814,
        25.55999755859375,
        25.580001831054689,
        25.599990844726564,
        25.6199951171875,
        25.639999389648439,
        25.659988403320314,
        25.67999267578125,
        25.699996948242189,
        25.720001220703126,
        25.739990234375,
        25.759994506835939,
        25.779998779296876,
        25.79998779296875,
        25.819992065429689,
        25.839996337890626,
        25.860000610351564,
        25.879989624023439,
        25.899993896484376,
        25.919998168945314,
        25.939987182617189,
        25.959991455078126,
        25.979995727539064,
        26.0,
        26.019989013671876,
        26.039993286132814,
        26.05999755859375,
        26.080001831054689,
        26.099990844726564,
        26.1199951171875,
        26.139999389648439,
        26.159988403320314,
        26.17999267578125,
        26.199996948242189,
        26.220001220703126,
        26.239990234375,
        26.259994506835939,
        26.279998779296876,
        26.29998779296875,
        26.319992065429689,
        26.339996337890626,
        26.360000610351564,
        26.379989624023439,
        26.399993896484376,
        26.419998168945314,
        26.439987182617189,
        26.459991455078126,
        26.479995727539064,
        26.5,
        26.519989013671876,
        26.539993286132814,
        26.55999755859375,
        26.580001831054689,
        26.599990844726564,
        26.6199951171875,
        26.639999389648439,
        26.659988403320314,
        26.67999267578125,
        26.699996948242189,
        26.720001220703126,
        26.739990234375,
        26.759994506835939,
        26.779998779296876,
        26.79998779296875,
        26.819992065429689,
        26.839996337890626,
        26.860000610351564,
        26.879989624023439,
        26.899993896484376,
        26.919998168945314,
        26.939987182617189,
        26.959991455078126,
        26.979995727539064,
        27.0,
        27.019989013671876,
        27.039993286132814,
        27.05999755859375,
        27.080001831054689,
        27.099990844726564,
        27.1199951171875,
        27.139999389648439,
        27.159988403320314,
        27.17999267578125,
        27.199996948242189,
        27.220001220703126,
        27.239990234375,
        27.259994506835939,
        27.279998779296876,
        27.29998779296875,
        27.319992065429689,
        27.339996337890626,
        27.360000610351564,
        27.379989624023439,
        27.399993896484376,
        27.419998168945314,
        27.439987182617189,
        27.459991455078126,
        27.479995727539064,
        27.5,
        27.519989013671876,
        27.539993286132814,
        27.55999755859375,
        27.580001831054689,
        27.599990844726564,
        27.6199951171875,
        27.639999389648439,
        27.659988403320314,
        27.67999267578125,
        27.699996948242189,
        27.720001220703126,
        27.739990234375,
        27.759994506835939,
        27.779998779296876,
        27.79998779296875,
        27.819992065429689,
        27.839996337890626,
        27.860000610351564,
        27.879989624023439,
        27.899993896484376,
        27.919998168945314,
        27.939987182617189,
        27.959991455078126,
        27.979995727539064,
        28.0,
        28.019989013671876,
        28.039993286132814,
        28.05999755859375,
        28.080001831054689,
        28.099990844726564,
        28.1199951171875,
        28.139999389648439,
        28.159988403320314,
        28.17999267578125,
        28.199996948242189,
        28.220001220703126,
        28.239990234375,
        28.259994506835939,
        28.279998779296876,
        28.29998779296875,
        28.319992065429689,
        28.339996337890626,
        28.360000610351564,
        28.379989624023439,
        28.399993896484376,
        28.419998168945314,
        28.439987182617189,
        28.459991455078126,
        28.479995727539064,
        28.5,
        28.519989013671876,
        28.539993286132814,
        28.55999755859375,
        28.580001831054689,
        28.599990844726564,
        28.6199951171875,
        28.639999389648439,
        28.659988403320314,
        28.67999267578125,
        28.699996948242189,
        28.720001220703126,
        28.739990234375,
        28.759994506835939,
        28.779998779296876,
        28.79998779296875,
        28.819992065429689,
        28.839996337890626,
        28.860000610351564,
        28.879989624023439,
        28.899993896484376,
        28.919998168945314,
        28.939987182617189,
        28.959991455078126,
        28.979995727539064,
        29.0,
        29.019989013671876,
        29.039993286132814,
        29.05999755859375,
        29.080001831054689,
        29.099990844726564,
        29.1199951171875,
        29.139999389648439,
        29.159988403320314,
        29.17999267578125,
        29.199996948242189,
        29.220001220703126,
        29.239990234375,
        29.259994506835939,
        29.279998779296876,
        29.29998779296875,
        29.319992065429689,
        29.339996337890626,
        29.360000610351564,
        29.379989624023439,
        29.399993896484376,
        29.419998168945314,
        29.439987182617189,
        29.459991455078126,
        29.479995727539064,
        29.5,
        29.519989013671876,
        29.539993286132814,
        29.55999755859375,
        29.580001831054689,
        29.599990844726564,
        29.6199951171875,
        29.639999389648439,
        29.659988403320314,
        29.67999267578125,
        29.699996948242189,
        29.720001220703126,
        29.739990234375,
        29.759994506835939,
        29.779998779296876,
        29.79998779296875,
        29.819992065429689,
        29.839996337890626,
        29.860000610351564,
        29.879989624023439,
        29.899993896484376,
        29.919998168945314,
        29.939987182617189,
        29.959991455078126,
        29.979995727539064,
        30.0,
        30.019989013671876,
        30.039993286132814,
        30.05999755859375,
        30.080001831054689,
        30.099990844726564,
        30.1199951171875,
        30.139999389648439,
        30.159988403320314,
        30.17999267578125,
        30.199996948242189,
        30.220001220703126,
        30.239990234375,
        30.259994506835939,
        30.279998779296876,
        30.29998779296875,
        30.319992065429689,
        30.339996337890626,
        30.360000610351564,
        30.379989624023439,
        30.399993896484376,
        30.419998168945314,
        30.439987182617189,
        30.459991455078126,
        30.479995727539064,
        30.5,
        30.519989013671876,
        30.539993286132814,
        30.55999755859375,
        30.580001831054689,
        30.599990844726564,
        30.6199951171875,
        30.639999389648439,
        30.659988403320314,
        30.67999267578125,
        30.699996948242189,
        30.720001220703126,
        30.739990234375,
        30.759994506835939,
        30.779998779296876,
        30.79998779296875,
        30.819992065429689,
        30.839996337890626,
        30.860000610351564,
        30.879989624023439,
        30.899993896484376,
        30.919998168945314,
        30.939987182617189,
        30.959991455078126,
        30.979995727539064,
        31.0,
        31.019989013671876,
        31.039993286132814,
        31.05999755859375,
        31.080001831054689,
        31.099990844726564,
        31.1199951171875,
        31.139999389648439,
        31.159988403320314,
        31.17999267578125,
        31.199996948242189,
        31.220001220703126,
        31.239990234375,
        31.259994506835939,
        31.279998779296876,
        31.29998779296875,
        31.319992065429689,
        31.339996337890626,
        31.360000610351564,
        31.379989624023439,
        31.399993896484376,
        31.419998168945314,
        31.439987182617189,
        31.459991455078126,
        31.479995727539064,
        31.5,
        31.519989013671876,
        31.539993286132814,
        31.55999755859375,
        31.580001831054689,
        31.599990844726564,
        31.6199951171875,
        31.639999389648439,
        31.659988403320314,
        31.67999267578125,
        31.699996948242189,
        31.720001220703126,
        31.739990234375,
        31.759994506835939,
        31.779998779296876,
        31.79998779296875,
        31.819992065429689,
        31.839996337890626,
        31.860000610351564,
        31.879989624023439,
        31.899993896484376,
        31.919998168945314,
        31.939987182617189,
        31.959991455078126,
        31.979995727539064,
        32.0,
        32.019989013671878,
        32.03999328613281,
        32.05999755859375,
        32.08000183105469,
        32.09999084472656,
        32.1199951171875,
        32.13999938964844,
        32.15998840332031,
        32.17999267578125,
        32.19999694824219,
        32.220001220703128,
        32.239990234375,
        32.25999450683594,
        32.279998779296878,
        32.29998779296875,
        32.31999206542969,
        32.339996337890628,
        32.36000061035156,
        32.37998962402344,
        32.399993896484378,
        32.41999816894531,
        32.43998718261719,
        32.459991455078128,
        32.47999572753906,
        32.5,
        32.519989013671878,
        32.53999328613281,
        32.55999755859375,
        32.58000183105469,
        32.59999084472656,
        32.6199951171875,
        32.63999938964844,
        32.65998840332031,
        32.67999267578125,
        32.69999694824219,
        32.720001220703128,
        32.739990234375,
        32.75999450683594,
        32.779998779296878,
        32.79998779296875,
        32.81999206542969,
        32.839996337890628,
        32.86000061035156,
        32.87998962402344,
        32.899993896484378,
        32.91999816894531,
        32.93998718261719,
        32.959991455078128,
        32.97999572753906,
        33.0,
        33.019989013671878,
        33.03999328613281,
        33.05999755859375,
        33.08000183105469,
        33.09999084472656,
        33.1199951171875,
        33.13999938964844,
        33.15998840332031,
        33.17999267578125,
        33.19999694824219,
        33.220001220703128,
        33.239990234375,
        33.25999450683594,
        33.279998779296878,
        33.29998779296875,
        33.31999206542969,
        33.339996337890628,
        33.36000061035156,
        33.37998962402344,
        33.399993896484378,
        33.41999816894531,
        33.43998718261719,
        33.459991455078128,
        33.47999572753906,
        33.5,
        33.519989013671878,
        33.53999328613281,
        33.55999755859375,
        33.58000183105469,
        33.59999084472656,
        33.6199951171875,
        33.63999938964844,
        33.65998840332031,
        33.67999267578125,
        33.69999694824219,
        33.720001220703128,
        33.739990234375,
        33.75999450683594,
        33.779998779296878,
        33.79998779296875,
        33.81999206542969,
        33.839996337890628,
        33.86000061035156,
        33.87998962402344,
        33.899993896484378,
        33.91999816894531,
        33.93998718261719,
        33.959991455078128,
        33.97999572753906,
        34.0,
        34.019989013671878,
        34.03999328613281,
        34.05999755859375,
        34.08000183105469,
        34.09999084472656,
        34.1199951171875,
        34.13999938964844,
        34.15998840332031,
        34.17999267578125,
        34.19999694824219,
        34.220001220703128,
        34.239990234375,
        34.25999450683594,
        34.279998779296878,
        34.29998779296875,
        34.31999206542969,
        34.339996337890628,
        34.36000061035156,
        34.37998962402344,
        34.399993896484378,
        34.41999816894531,
        34.43998718261719,
        34.459991455078128,
        34.47999572753906,
        34.5,
        34.519989013671878,
        34.53999328613281,
        34.55999755859375,
        34.58000183105469,
        34.59999084472656,
        34.6199951171875,
        34.63999938964844,
        34.65998840332031,
        34.67999267578125,
        34.69999694824219,
        34.720001220703128,
        34.739990234375,
        34.75999450683594,
        34.779998779296878,
        34.79998779296875,
        34.81999206542969,
        34.839996337890628,
        34.86000061035156,
        34.87998962402344,
        34.899993896484378,
        34.91999816894531,
        34.93998718261719,
        34.959991455078128,
        34.97999572753906,
        35.0,
        35.019989013671878,
        35.03999328613281,
        35.05999755859375,
        35.079986572265628,
        35.09999084472656,
        35.1199951171875,
        35.13999938964844,
        35.15998840332031,
        35.17999267578125,
        35.19999694824219,
        35.220001220703128,
        35.239990234375,
        35.25999450683594,
        35.279998779296878,
        35.29998779296875,
        35.31999206542969,
        35.339996337890628,
        35.36000061035156,
        35.37998962402344,
        35.399993896484378,
        35.41999816894531,
        35.43998718261719,
        35.459991455078128,
        35.47999572753906,
        35.5,
        35.519989013671878,
        35.53999328613281,
        35.55999755859375,
        35.579986572265628,
        35.59999084472656,
        35.6199951171875,
        35.63999938964844,
        35.65998840332031,
        35.67999267578125,
        35.69999694824219,
        35.720001220703128,
        35.739990234375,
        35.75999450683594,
        35.779998779296878,
        35.79998779296875,
        35.81999206542969,
        35.839996337890628,
        35.86000061035156,
        35.87998962402344,
        35.899993896484378,
        35.91999816894531,
        35.93998718261719,
        35.959991455078128,
        35.97999572753906,
        36.0,
        36.019989013671878,
        36.03999328613281,
        36.05999755859375,
        36.079986572265628,
        36.09999084472656,
        36.1199951171875,
        36.13999938964844,
        36.15998840332031,
        36.17999267578125,
        36.19999694824219,
        36.220001220703128,
        36.239990234375,
        36.25999450683594,
        36.279998779296878,
        36.29998779296875,
        36.31999206542969,
        36.339996337890628,
        36.36000061035156,
        36.37998962402344,
        36.399993896484378,
        36.41999816894531,
        36.43998718261719,
        36.459991455078128,
        36.47999572753906,
        36.5,
        36.519989013671878,
        36.53999328613281,
        36.55999755859375,
        36.579986572265628,
        36.59999084472656,
        36.6199951171875,
        36.63999938964844,
        36.65998840332031,
        36.67999267578125,
        36.69999694824219,
        36.720001220703128,
        36.739990234375,
        36.75999450683594,
        36.779998779296878,
        36.79998779296875,
        36.81999206542969,
        36.839996337890628,
        36.86000061035156,
        36.87998962402344,
        36.899993896484378,
        36.91999816894531,
        36.93998718261719,
        36.959991455078128,
        36.97999572753906,
        37.0,
        37.019989013671878,
        37.03999328613281,
        37.05999755859375,
        37.079986572265628,
        37.09999084472656,
        37.1199951171875,
        37.13999938964844,
        37.15998840332031,
        37.17999267578125,
        37.19999694824219,
        37.220001220703128,
        37.239990234375,
        37.25999450683594,
        37.279998779296878,
        37.29998779296875,
        37.31999206542969,
        37.339996337890628,
        37.36000061035156,
        37.37998962402344,
        37.399993896484378,
        37.41999816894531,
        37.43998718261719,
        37.459991455078128,
        37.47999572753906,
        37.5,
        37.519989013671878,
        37.53999328613281,
        37.55999755859375,
        37.579986572265628,
        37.59999084472656,
        37.6199951171875,
        37.63999938964844,
        37.65998840332031,
        37.67999267578125,
        37.69999694824219,
        37.720001220703128,
        37.739990234375,
        37.75999450683594,
        37.779998779296878,
        37.79998779296875,
        37.81999206542969,
        37.839996337890628,
        37.86000061035156,
        37.87998962402344,
        37.899993896484378,
        37.91999816894531,
        37.93998718261719,
        37.959991455078128,
        37.97999572753906,
        38.0,
        38.019989013671878,
        38.03999328613281,
        38.05999755859375,
        38.079986572265628,
        38.09999084472656,
        38.1199951171875,
        38.13999938964844,
        38.15998840332031,
        38.17999267578125,
        38.19999694824219,
        38.220001220703128,
        38.239990234375,
        38.25999450683594,
        38.279998779296878,
        38.29998779296875,
        38.31999206542969,
        38.339996337890628,
        38.36000061035156,
        38.37998962402344,
        38.399993896484378,
        38.41999816894531,
        38.43998718261719,
        38.459991455078128,
        38.47999572753906,
        38.5,
        38.519989013671878,
        38.53999328613281,
        38.55999755859375,
        38.579986572265628,
        38.59999084472656,
        38.6199951171875,
        38.63999938964844,
        38.65998840332031,
        38.67999267578125,
        38.69999694824219,
        38.720001220703128,
        38.739990234375,
        38.75999450683594,
        38.779998779296878,
        38.79998779296875,
        38.81999206542969,
        38.839996337890628,
        38.86000061035156,
        38.87998962402344,
        38.899993896484378,
        38.91999816894531,
        38.93998718261719,
        38.959991455078128,
        38.97999572753906,
        39.0,
        39.019989013671878,
        39.03999328613281,
        39.05999755859375,
        39.079986572265628,
        39.09999084472656,
        39.1199951171875,
        39.13999938964844,
        39.15998840332031,
        39.17999267578125,
        39.19999694824219,
        39.220001220703128,
        39.239990234375,
        39.25999450683594,
        39.279998779296878,
        39.29998779296875,
        39.31999206542969,
        39.339996337890628,
        39.36000061035156,
        39.37998962402344,
        39.399993896484378,
        39.41999816894531,
        39.43998718261719,
        39.459991455078128,
        39.47999572753906,
        39.5,
        39.519989013671878,
        39.53999328613281,
        39.55999755859375,
        39.579986572265628,
        39.59999084472656,
        39.6199951171875,
        39.63999938964844,
        39.65998840332031,
        39.67999267578125,
        39.69999694824219,
        39.720001220703128,
        39.739990234375,
        39.75999450683594,
        39.779998779296878,
        39.79998779296875,
        39.81999206542969,
        39.839996337890628,
        39.86000061035156,
        39.87998962402344,
        39.899993896484378,
        39.91999816894531,
        39.93998718261719,
        39.959991455078128,
        39.97999572753906,
        40.0,
        40.019989013671878,
        40.03999328613281,
        40.05999755859375,
        40.079986572265628,
        40.09999084472656,
        40.1199951171875,
        40.13999938964844,
        40.15998840332031,
        40.17999267578125,
        40.19999694824219,
        40.220001220703128,
        40.239990234375,
        40.25999450683594,
        40.279998779296878,
        40.29998779296875,
        40.31999206542969,
        40.339996337890628,
        40.36000061035156,
        40.37998962402344,
        40.399993896484378,
        40.41999816894531,
        40.43998718261719,
        40.459991455078128,
        40.47999572753906,
        40.5,
        40.519989013671878,
        40.53999328613281,
        40.55999755859375,
        40.579986572265628,
        40.59999084472656,
        40.6199951171875,
        40.63999938964844,
        40.65998840332031,
        40.67999267578125,
        40.69999694824219,
        40.720001220703128,
        40.739990234375,
        40.75999450683594,
        40.779998779296878,
        40.79998779296875,
        40.81999206542969,
        40.839996337890628,
        40.86000061035156,
        40.87998962402344,
        40.899993896484378,
        40.91999816894531,
        40.93998718261719,
        40.959991455078128,
        40.97999572753906,
        41.0,
        41.019989013671878,
        41.03999328613281,
        41.05999755859375,
        41.079986572265628,
        41.09999084472656,
        41.1199951171875,
        41.13999938964844,
        41.15998840332031,
        41.17999267578125,
        41.19999694824219,
        41.220001220703128,
        41.239990234375,
        41.25999450683594,
        41.279998779296878,
        41.29998779296875,
        41.31999206542969,
        41.339996337890628,
        41.36000061035156,
        41.37998962402344,
        41.399993896484378,
        41.41999816894531,
        41.43998718261719,
        41.459991455078128,
        41.47999572753906,
        41.5,
        41.519989013671878,
        41.53999328613281,
        41.55999755859375,
        41.579986572265628,
        41.59999084472656,
        41.6199951171875,
        41.63999938964844,
        41.65998840332031,
        41.67999267578125,
        41.69999694824219,
        41.720001220703128,
        41.739990234375,
        41.75999450683594,
        41.779998779296878,
        41.79998779296875,
        41.81999206542969,
        41.839996337890628,
        41.86000061035156,
        41.87998962402344,
        41.899993896484378,
        41.91999816894531,
        41.93998718261719,
        41.959991455078128,
        41.97999572753906,
        42.0,
        42.019989013671878,
        42.03999328613281,
        42.05999755859375,
        42.079986572265628,
        42.09999084472656,
        42.1199951171875,
        42.13999938964844,
        42.15998840332031,
        42.17999267578125,
        42.19999694824219,
        42.220001220703128,
        42.239990234375,
        42.25999450683594,
        42.279998779296878,
        42.29998779296875,
        42.31999206542969,
        42.339996337890628,
        42.36000061035156,
        42.37998962402344,
        42.399993896484378,
        42.41999816894531,
        42.43998718261719,
        42.459991455078128,
        42.47999572753906,
        42.5,
        42.519989013671878,
        42.53999328613281,
        42.55999755859375,
        42.579986572265628,
        42.59999084472656,
        42.6199951171875,
        42.63999938964844,
        42.65998840332031,
        42.67999267578125,
        42.69999694824219,
        42.720001220703128,
        42.739990234375,
        42.75999450683594,
        42.779998779296878,
        42.79998779296875,
        42.81999206542969,
        42.839996337890628,
        42.86000061035156,
        42.87998962402344,
        42.899993896484378,
        42.91999816894531,
        42.93998718261719,
        42.959991455078128,
        42.97999572753906,
        43.0,
        43.019989013671878,
        43.03999328613281,
        43.05999755859375,
        43.079986572265628,
        43.09999084472656,
        43.1199951171875,
        43.13999938964844,
        43.15998840332031,
        43.17999267578125,
        43.19999694824219,
        43.220001220703128,
        43.239990234375,
        43.25999450683594,
        43.279998779296878,
        43.29998779296875,
        43.31999206542969,
        43.339996337890628,
        43.36000061035156,
        43.37998962402344,
        43.399993896484378,
        43.41999816894531,
        43.43998718261719,
        43.459991455078128,
        43.47999572753906,
        43.5,
        43.519989013671878,
        43.53999328613281,
        43.55999755859375,
        43.579986572265628,
        43.59999084472656,
        43.6199951171875,
        43.63999938964844,
        43.65998840332031,
        43.67999267578125,
        43.69999694824219,
        43.720001220703128,
        43.739990234375,
        43.75999450683594,
        43.779998779296878,
        43.79998779296875,
        43.81999206542969,
        43.839996337890628,
        43.86000061035156,
        43.87998962402344,
        43.899993896484378,
        43.91999816894531,
        43.93998718261719,
        43.959991455078128,
        43.97999572753906,
        44.0,
        44.019989013671878,
        44.03999328613281,
        44.05999755859375,
        44.079986572265628,
        44.09999084472656,
        44.1199951171875,
        44.13999938964844,
        44.15998840332031,
        44.17999267578125,
        44.19999694824219,
        44.220001220703128,
        44.239990234375,
        44.25999450683594,
        44.279998779296878,
        44.29998779296875,
        44.31999206542969,
        44.339996337890628,
        44.36000061035156,
        44.37998962402344,
        44.399993896484378,
        44.41999816894531,
        44.43998718261719,
        44.459991455078128,
        44.47999572753906,
        44.5,
        44.519989013671878,
        44.53999328613281,
        44.55999755859375,
        44.579986572265628,
        44.59999084472656,
        44.6199951171875,
        44.63999938964844,
        44.65998840332031,
        44.67999267578125,
        44.69999694824219,
        44.720001220703128,
        44.739990234375,
        44.75999450683594,
        44.779998779296878,
        44.79998779296875,
        44.81999206542969,
        44.839996337890628,
        44.86000061035156,
        44.87998962402344,
        44.899993896484378,
        44.91999816894531,
        44.93998718261719,
        44.959991455078128,
        44.97999572753906,
        45.0,
        45.019989013671878,
        45.03999328613281,
        45.05999755859375,
        45.079986572265628,
        45.09999084472656,
        45.1199951171875,
        45.13999938964844,
        45.15998840332031,
        45.17999267578125,
        45.19999694824219,
        45.220001220703128,
        45.239990234375,
        45.25999450683594,
        45.279998779296878,
        45.29998779296875,
        45.31999206542969,
        45.339996337890628,
        45.36000061035156,
        45.37998962402344,
        45.399993896484378,
        45.41999816894531,
        45.43998718261719,
        45.459991455078128,
        45.47999572753906,
        45.5,
        45.519989013671878,
        45.53999328613281,
        45.55999755859375,
        45.579986572265628,
        45.59999084472656,
        45.6199951171875,
        45.63999938964844,
        45.65998840332031,
        45.67999267578125,
        45.69999694824219,
        45.720001220703128,
        45.739990234375,
        45.75999450683594,
        45.779998779296878,
        45.79998779296875,
        45.81999206542969,
        45.839996337890628,
        45.86000061035156,
        45.87998962402344,
        45.899993896484378,
        45.91999816894531,
        45.93998718261719,
        45.959991455078128,
        45.97999572753906,
        46.0,
        46.019989013671878,
        46.03999328613281,
        46.05999755859375,
        46.079986572265628,
        46.09999084472656,
        46.1199951171875,
        46.13999938964844,
        46.15998840332031,
        46.17999267578125,
        46.19999694824219,
        46.220001220703128,
        46.239990234375,
        46.25999450683594,
        46.279998779296878,
        46.29998779296875,
        46.31999206542969,
        46.339996337890628,
        46.36000061035156,
        46.37998962402344,
        46.399993896484378,
        46.41999816894531,
        46.43998718261719,
        46.459991455078128,
        46.47999572753906,
        46.5,
        46.519989013671878,
        46.53999328613281,
        46.55999755859375,
        46.579986572265628,
        46.59999084472656,
        46.6199951171875,
        46.63999938964844,
        46.65998840332031,
        46.67999267578125,
        46.69999694824219,
        46.720001220703128,
        46.739990234375,
        46.75999450683594,
        46.779998779296878,
        46.79998779296875,
        46.81999206542969,
        46.839996337890628,
        46.86000061035156,
        46.87998962402344,
        46.899993896484378,
        46.91999816894531,
        46.93998718261719,
        46.959991455078128,
        46.97999572753906,
        47.0,
        47.019989013671878,
        47.03999328613281,
        47.05999755859375,
        47.079986572265628,
        47.09999084472656,
        47.1199951171875,
        47.13999938964844,
        47.15998840332031,
        47.17999267578125,
        47.19999694824219,
        47.220001220703128,
        47.239990234375,
        47.25999450683594,
        47.279998779296878,
        47.29998779296875,
        47.31999206542969,
        47.339996337890628,
        47.36000061035156,
        47.37998962402344,
        47.399993896484378,
        47.41999816894531,
        47.43998718261719,
        47.459991455078128,
        47.47999572753906,
        47.5,
        47.519989013671878,
        47.53999328613281,
        47.55999755859375,
        47.579986572265628,
        47.59999084472656,
        47.6199951171875,
        47.63999938964844,
        47.65998840332031,
        47.67999267578125,
        47.69999694824219,
        47.720001220703128,
        47.739990234375,
        47.75999450683594,
        47.779998779296878,
        47.79998779296875,
        47.81999206542969,
        47.839996337890628,
        47.86000061035156,
        47.87998962402344,
        47.899993896484378,
        47.91999816894531,
        47.93998718261719,
        47.959991455078128,
        47.97999572753906,
        48.0,
        48.019989013671878,
        48.03999328613281,
        48.05999755859375,
        48.079986572265628,
        48.09999084472656,
        48.1199951171875,
        48.13999938964844,
        48.15998840332031,
        48.17999267578125,
        48.19999694824219,
        48.220001220703128,
        48.239990234375,
        48.25999450683594,
        48.279998779296878,
        48.29998779296875,
        48.31999206542969,
        48.339996337890628,
        48.36000061035156,
        48.37998962402344,
        48.399993896484378,
        48.41999816894531,
        48.43998718261719,
        48.459991455078128,
        48.47999572753906,
        48.5,
        48.519989013671878,
        48.53999328613281,
        48.55999755859375,
        48.579986572265628,
        48.59999084472656,
        48.6199951171875,
        48.63999938964844,
        48.65998840332031,
        48.67999267578125,
        48.69999694824219,
        48.720001220703128,
        48.739990234375,
        48.75999450683594,
        48.779998779296878,
        48.79998779296875,
        48.81999206542969,
        48.839996337890628,
        48.86000061035156,
        48.87998962402344,
        48.899993896484378,
        48.91999816894531,
        48.93998718261719,
        48.959991455078128,
        48.97999572753906,
        49.0,
        49.019989013671878,
        49.03999328613281,
        49.05999755859375,
        49.079986572265628,
        49.09999084472656,
        49.1199951171875,
        49.13999938964844,
        49.15998840332031,
        49.17999267578125,
        49.19999694824219,
        49.220001220703128,
        49.239990234375,
        49.25999450683594,
        49.279998779296878,
        49.29998779296875,
        49.31999206542969,
        49.339996337890628,
        49.36000061035156,
        49.37998962402344,
        49.399993896484378,
        49.41999816894531,
        49.43998718261719,
        49.459991455078128,
        49.47999572753906,
        49.5,
        49.519989013671878,
        49.53999328613281,
        49.55999755859375,
        49.579986572265628,
        49.59999084472656,
        49.6199951171875,
        49.63999938964844,
        49.65998840332031,
        49.67999267578125,
        49.69999694824219,
        49.720001220703128,
        49.739990234375,
        49.75999450683594,
        49.779998779296878,
        49.79998779296875,
        49.81999206542969,
        49.839996337890628,
        49.86000061035156,
        49.87998962402344,
        49.899993896484378,
        49.91999816894531,
        49.93998718261719,
        49.959991455078128,
        49.97999572753906,
        50.0,
        50.019989013671878,
        50.03999328613281,
        50.05999755859375,
        50.079986572265628,
        50.09999084472656,
        50.1199951171875,
        50.13999938964844,
        50.15998840332031,
        50.17999267578125,
        50.19999694824219,
        50.220001220703128,
        50.239990234375,
        50.25999450683594,
        50.279998779296878,
        50.29998779296875,
        50.31999206542969,
        50.339996337890628,
        50.36000061035156,
        50.37998962402344,
        50.399993896484378,
        50.41999816894531,
        50.43998718261719,
        50.459991455078128,
        50.47999572753906,
        50.5,
        50.519989013671878,
        50.53999328613281,
        50.55999755859375,
        50.579986572265628,
        50.59999084472656,
        50.6199951171875,
        50.63999938964844,
        50.65998840332031,
        50.67999267578125,
        50.69999694824219,
        50.720001220703128,
        50.739990234375,
        50.75999450683594,
        50.779998779296878,
        50.79998779296875,
        50.81999206542969,
        50.839996337890628,
        50.86000061035156,
        50.87998962402344,
        50.899993896484378,
        50.91999816894531,
        50.93998718261719,
        50.959991455078128,
        50.97999572753906,
        51.0,
        51.019989013671878,
        51.03999328613281,
        51.05999755859375,
        51.079986572265628,
        51.09999084472656,
        51.1199951171875,
        51.13999938964844,
        51.15998840332031,
        51.17999267578125,
        51.19999694824219,
        51.220001220703128,
        51.239990234375,
        51.25999450683594,
        51.279998779296878,
        51.29998779296875,
        51.31999206542969,
        51.339996337890628,
        51.36000061035156,
        51.37998962402344,
        51.399993896484378,
        51.41999816894531,
        51.43998718261719,
        51.459991455078128,
        51.47999572753906,
        51.5,
        51.519989013671878,
        51.53999328613281,
        51.55999755859375,
        51.579986572265628,
        51.59999084472656,
        51.6199951171875,
        51.63999938964844,
        51.65998840332031,
        51.67999267578125,
        51.69999694824219,
        51.720001220703128,
        51.739990234375,
        51.75999450683594,
        51.779998779296878,
        51.79998779296875,
        51.81999206542969,
        51.839996337890628,
        51.86000061035156,
        51.87998962402344,
        51.899993896484378,
        51.91999816894531,
        51.93998718261719,
        51.959991455078128,
        51.97999572753906,
        52.0,
        52.019989013671878,
        52.03999328613281,
        52.05999755859375,
        52.079986572265628,
        52.09999084472656,
        52.1199951171875,
        52.13999938964844,
        52.15998840332031,
        52.17999267578125,
        52.19999694824219,
        52.220001220703128,
        52.239990234375,
        52.25999450683594,
        52.279998779296878,
        52.29998779296875,
        52.31999206542969,
        52.339996337890628,
        52.36000061035156,
        52.37998962402344,
        52.399993896484378,
        52.41999816894531,
        52.43998718261719,
        52.459991455078128,
        52.47999572753906,
        52.5,
        52.519989013671878,
        52.53999328613281,
        52.55999755859375,
        52.579986572265628,
        52.59999084472656,
        52.6199951171875,
        52.63999938964844,
        52.65998840332031,
        52.67999267578125,
        52.69999694824219,
        52.720001220703128,
        52.739990234375,
        52.75999450683594,
        52.779998779296878,
        52.79998779296875,
        52.81999206542969,
        52.839996337890628,
        52.86000061035156,
        52.87998962402344,
        52.899993896484378,
        52.91999816894531,
        52.93998718261719,
        52.959991455078128,
        52.97999572753906,
        53.0,
        53.019989013671878,
        53.03999328613281,
        53.05999755859375,
        53.079986572265628,
        53.09999084472656,
        53.1199951171875,
        53.13999938964844,
        53.15998840332031,
        53.17999267578125,
        53.19999694824219,
        53.220001220703128,
        53.239990234375,
        53.25999450683594,
        53.279998779296878,
        53.29998779296875,
        53.31999206542969,
        53.339996337890628,
        53.36000061035156,
        53.37998962402344,
        53.399993896484378,
        53.41999816894531,
        53.43998718261719,
        53.459991455078128,
        53.47999572753906,
        53.5,
        53.519989013671878,
        53.53999328613281,
        53.55999755859375,
        53.579986572265628,
        53.59999084472656,
        53.6199951171875,
        53.63999938964844,
        53.65998840332031,
        53.67999267578125,
        53.69999694824219,
        53.720001220703128,
        53.739990234375,
        53.75999450683594,
        53.779998779296878,
        53.79998779296875,
        53.81999206542969,
        53.839996337890628,
        53.86000061035156,
        53.87998962402344,
        53.899993896484378,
        53.91999816894531,
        53.93998718261719,
        53.959991455078128,
        53.97999572753906,
        54.0,
        54.019989013671878,
        54.03999328613281,
        54.05999755859375,
        54.079986572265628,
        54.09999084472656,
        54.1199951171875,
        54.13999938964844,
        54.15998840332031,
        54.17999267578125,
        54.19999694824219,
        54.220001220703128,
        54.239990234375,
        54.25999450683594,
        54.279998779296878,
        54.29998779296875,
        54.31999206542969,
        54.339996337890628,
        54.36000061035156,
        54.37998962402344,
        54.399993896484378,
        54.41999816894531,
        54.43998718261719,
        54.459991455078128,
        54.47999572753906,
        54.5,
        54.519989013671878,
        54.53999328613281,
        54.55999755859375,
        54.579986572265628,
        54.59999084472656,
        54.6199951171875,
        54.63999938964844,
        54.65998840332031,
        54.67999267578125,
        54.69999694824219,
        54.720001220703128,
        54.739990234375,
        54.75999450683594,
        54.779998779296878,
        54.79998779296875,
        54.81999206542969,
        54.839996337890628,
        54.86000061035156,
        54.87998962402344,
        54.899993896484378,
        54.91999816894531,
        54.93998718261719,
        54.959991455078128,
        54.97999572753906,
        55.0,
        55.019989013671878,
        55.03999328613281,
        55.05999755859375,
        55.079986572265628,
        55.09999084472656,
        55.1199951171875,
        55.13999938964844,
        55.15998840332031,
        55.17999267578125,
        55.19999694824219,
        55.220001220703128,
        55.239990234375,
        55.25999450683594,
        55.279998779296878,
        55.29998779296875,
        55.31999206542969,
        55.339996337890628,
        55.36000061035156,
        55.37998962402344,
        55.399993896484378,
        55.41999816894531,
        55.43998718261719,
        55.459991455078128,
        55.47999572753906,
        55.5,
        55.519989013671878,
        55.53999328613281,
        55.55999755859375,
        55.579986572265628,
        55.59999084472656,
        55.6199951171875,
        55.63999938964844,
        55.65998840332031,
        55.67999267578125,
        55.69999694824219,
        55.720001220703128,
        55.739990234375,
        55.75999450683594,
        55.779998779296878,
        55.79998779296875,
        55.81999206542969,
        55.839996337890628,
        55.86000061035156,
        55.87998962402344,
        55.899993896484378,
        55.91999816894531,
        55.93998718261719,
        55.959991455078128,
        55.97999572753906,
        56.0,
        56.019989013671878,
        56.03999328613281,
        56.05999755859375,
        56.079986572265628,
        56.09999084472656,
        56.1199951171875,
        56.13999938964844,
        56.15998840332031,
        56.17999267578125,
        56.19999694824219,
        56.220001220703128,
        56.239990234375,
        56.25999450683594,
        56.279998779296878,
        56.29998779296875,
        56.31999206542969,
        56.339996337890628,
        56.36000061035156,
        56.37998962402344,
        56.399993896484378,
        56.41999816894531,
        56.43998718261719,
        56.459991455078128,
        56.47999572753906,
        56.5,
        56.519989013671878,
        56.53999328613281,
        56.55999755859375,
        56.579986572265628,
        56.59999084472656,
        56.6199951171875,
        56.63999938964844,
        56.65998840332031,
        56.67999267578125,
        56.69999694824219,
        56.720001220703128,
        56.739990234375,
        56.75999450683594,
        56.779998779296878,
        56.79998779296875,
        56.81999206542969,
        56.839996337890628,
        56.86000061035156,
        56.87998962402344,
        56.899993896484378,
        56.91999816894531,
        56.93998718261719,
        56.959991455078128,
        56.97999572753906,
        57.0,
        57.019989013671878,
        57.03999328613281,
        57.05999755859375,
        57.079986572265628,
        57.09999084472656,
        57.1199951171875,
        57.13999938964844,
        57.15998840332031,
        57.17999267578125,
        57.19999694824219,
        57.220001220703128,
        57.239990234375,
        57.25999450683594,
        57.279998779296878,
        57.29998779296875,
        57.31999206542969,
        57.339996337890628,
        57.36000061035156,
        57.37998962402344,
        57.399993896484378,
        57.41999816894531,
        57.43998718261719,
        57.459991455078128,
        57.47999572753906,
        57.5,
        57.519989013671878,
        57.53999328613281,
        57.55999755859375,
        57.579986572265628,
        57.59999084472656,
        57.6199951171875,
        57.63999938964844,
        57.65998840332031,
        57.67999267578125,
        57.69999694824219,
        57.720001220703128,
        57.739990234375,
        57.75999450683594,
        57.779998779296878,
        57.79998779296875,
        57.81999206542969,
        57.839996337890628,
        57.86000061035156,
        57.87998962402344,
        57.899993896484378,
        57.91999816894531,
        57.93998718261719,
        57.959991455078128,
        57.97999572753906,
        58.0,
        58.019989013671878,
        58.03999328613281,
        58.05999755859375,
        58.079986572265628,
        58.09999084472656,
        58.1199951171875,
        58.13999938964844,
        58.15998840332031,
        58.17999267578125,
        58.19999694824219,
        58.220001220703128,
        58.239990234375,
        58.25999450683594,
        58.279998779296878,
        58.29998779296875,
        58.31999206542969,
        58.339996337890628,
        58.36000061035156,
        58.37998962402344,
        58.399993896484378,
        58.41999816894531,
        58.43998718261719,
        58.459991455078128,
        58.47999572753906,
        58.5,
        58.519989013671878,
        58.53999328613281,
        58.55999755859375,
        58.579986572265628,
        58.59999084472656,
        58.6199951171875,
        58.63999938964844,
        58.65998840332031,
        58.68000793457031,
        58.69999694824219,
        58.71998596191406,
        58.74000549316406,
        58.75999450683594,
        58.77998352050781,
        58.80000305175781,
        58.81999206542969,
        58.83998107910156,
        58.86000061035156,
        58.87998962402344,
        58.89997863769531,
        58.91999816894531,
        58.93998718261719,
        58.96000671386719,
        58.97999572753906,
        58.99998474121094,
        59.02000427246094,
        59.03999328613281,
        59.05998229980469,
        59.08000183105469,
        59.09999084472656,
        59.11997985839844,
        59.13999938964844,
        59.15998840332031,
        59.18000793457031,
        59.19999694824219,
        59.21998596191406,
        59.24000549316406,
        59.25999450683594,
        59.27998352050781,
        59.30000305175781,
        59.31999206542969,
        59.33998107910156,
        59.36000061035156,
        59.37998962402344,
        59.39997863769531,
        59.41999816894531,
        59.43998718261719,
        59.46000671386719,
        59.47999572753906,
        59.49998474121094,
        59.52000427246094,
        59.53999328613281,
        59.55998229980469,
        59.58000183105469,
        59.59999084472656,
        59.61997985839844,
        59.63999938964844,
        59.65998840332031,
        59.68000793457031,
        59.69999694824219,
        59.71998596191406,
        59.74000549316406,
        59.75999450683594,
        59.77998352050781,
        59.80000305175781,
        59.81999206542969,
        59.83998107910156,
        59.86000061035156,
        59.87998962402344,
        59.89997863769531,
        59.91999816894531,
        59.93998718261719,
        59.96000671386719,
        59.97999572753906
    ],
    "rightHandPositions": [
        "(-0.319348, 1.267600, -0.195115)",
        "(-0.315131, 1.271204, -0.198503)",
        "(-0.315131, 1.271204, -0.198503)",
        "(-0.313793, 1.272692, -0.199259)",
        "(-0.312901, 1.274574, -0.200768)",
        "(-0.312901, 1.274574, -0.200768)",
        "(-0.312828, 1.275353, -0.201153)",
        "(-0.313372, 1.275731, -0.201511)",
        "(-0.313698, 1.275975, -0.201935)",
        "(-0.314214, 1.275924, -0.202153)",
        "(-0.314450, 1.275915, -0.202317)",
        "(-0.314385, 1.276139, -0.203316)",
        "(-0.313851, 1.276410, -0.203853)",
        "(-0.313682, 1.276436, -0.203714)",
        "(-0.313620, 1.276439, -0.203464)",
        "(-0.313595, 1.276407, -0.203418)",
        "(-0.313351, 1.276310, -0.203267)",
        "(-0.313200, 1.276286, -0.203481)",
        "(-0.313170, 1.276033, -0.203190)",
        "(-0.313381, 1.275745, -0.202628)",
        "(-0.313072, 1.275694, -0.202164)",
        "(-0.312121, 1.275721, -0.201190)",
        "(-0.311602, 1.275857, -0.200347)",
        "(-0.311218, 1.276111, -0.199146)",
        "(-0.310366, 1.277016, -0.198509)",
        "(-0.309396, 1.277649, -0.198147)",
        "(-0.307964, 1.279261, -0.198181)",
        "(-0.306199, 1.281199, -0.197598)",
        "(-0.304994, 1.283723, -0.197177)",
        "(-0.303976, 1.286672, -0.196804)",
        "(-0.303293, 1.288408, -0.196821)",
        "(-0.301330, 1.292449, -0.197602)",
        "(-0.299345, 1.296788, -0.198432)",
        "(-0.297354, 1.301324, -0.199179)",
        "(-0.295093, 1.305719, -0.199259)",
        "(-0.293928, 1.307728, -0.198904)",
        "(-0.291413, 1.311933, -0.198908)",
        "(-0.288722, 1.316613, -0.199825)",
        "(-0.286110, 1.321612, -0.200665)",
        "(-0.283606, 1.326620, -0.200869)",
        "(-0.282380, 1.329063, -0.200930)",
        "(-0.279510, 1.333689, -0.200860)",
        "(-0.275203, 1.338169, -0.201210)",
        "(-0.271440, 1.342550, -0.202332)",
        "(-0.267014, 1.346925, -0.202859)",
        "(-0.264871, 1.348805, -0.202870)",
        "(-0.259679, 1.352480, -0.203072)",
        "(-0.254360, 1.355640, -0.203148)",
        "(-0.249987, 1.358710, -0.204847)",
        "(-0.244780, 1.362042, -0.207260)",
        "(-0.241754, 1.363637, -0.208132)",
        "(-0.236874, 1.366467, -0.209562)",
        "(-0.231777, 1.369293, -0.210897)",
        "(-0.226361, 1.371884, -0.212028)",
        "(-0.220947, 1.374539, -0.213472)",
        "(-0.218017, 1.375816, -0.214137)",
        "(-0.213071, 1.377734, -0.215264)",
        "(-0.209318, 1.379399, -0.216529)",
        "(-0.205396, 1.381698, -0.218080)",
        "(-0.201068, 1.384399, -0.218936)",
        "(-0.198948, 1.385775, -0.219285)",
        "(-0.195238, 1.388521, -0.219930)",
        "(-0.191795, 1.390773, -0.220087)",
        "(-0.189466, 1.392259, -0.220819)",
        "(-0.187165, 1.393468, -0.222039)",
        "(-0.186076, 1.393919, -0.222740)",
        "(-0.183840, 1.394466, -0.224002)",
        "(-0.182315, 1.394465, -0.225361)",
        "(-0.180142, 1.394423, -0.226623)",
        "(-0.177859, 1.394053, -0.227717)",
        "(-0.176588, 1.393809, -0.228342)",
        "(-0.173735, 1.393017, -0.230059)",
        "(-0.171228, 1.391800, -0.231798)",
        "(-0.168826, 1.390613, -0.233200)",
        "(-0.166494, 1.389179, -0.233742)",
        "(-0.165380, 1.388444, -0.233810)",
        "(-0.163632, 1.387268, -0.234679)",
        "(-0.162413, 1.386419, -0.235380)",
        "(-0.161356, 1.385895, -0.235083)",
        "(-0.160785, 1.385518, -0.234633)",
        "(-0.160506, 1.385496, -0.234497)",
        "(-0.159637, 1.385647, -0.234244)",
        "(-0.158341, 1.385935, -0.234086)",
        "(-0.156833, 1.385884, -0.233538)",
        "(-0.155430, 1.385573, -0.233138)",
        "(-0.154566, 1.385317, -0.232829)",
        "(-0.152198, 1.384833, -0.232475)",
        "(-0.149322, 1.384228, -0.232718)",
        "(-0.147668, 1.383196, -0.232948)",
        "(-0.145960, 1.382229, -0.233183)",
        "(-0.144901, 1.381942, -0.233215)",
        "(-0.142986, 1.381377, -0.233904)",
        "(-0.141347, 1.380850, -0.234504)",
        "(-0.140306, 1.380276, -0.234750)",
        "(-0.139585, 1.379798, -0.235158)",
        "(-0.139323, 1.379595, -0.235447)",
        "(-0.139035, 1.378942, -0.235567)",
        "(-0.138525, 1.378499, -0.235577)",
        "(-0.138080, 1.377416, -0.235943)",
        "(-0.138061, 1.376644, -0.236353)",
        "(-0.138045, 1.376307, -0.236434)",
        "(-0.138005, 1.375728, -0.236377)",
        "(-0.137879, 1.375462, -0.236703)",
        "(-0.137582, 1.375534, -0.237089)",
        "(-0.137531, 1.375682, -0.236982)",
        "(-0.137524, 1.375897, -0.237138)",
        "(-0.137425, 1.376899, -0.237965)",
        "(-0.137323, 1.378062, -0.238351)",
        "(-0.137210, 1.379392, -0.238685)",
        "(-0.137481, 1.381068, -0.239753)",
        "(-0.137663, 1.382021, -0.240233)",
        "(-0.138000, 1.383895, -0.240730)",
        "(-0.138468, 1.385874, -0.241082)",
        "(-0.138669, 1.387985, -0.241735)",
        "(-0.139024, 1.390021, -0.242368)",
        "(-0.139178, 1.391034, -0.242671)",
        "(-0.139512, 1.393008, -0.243114)",
        "(-0.139761, 1.394878, -0.243353)",
        "(-0.140000, 1.396599, -0.243631)",
        "(-0.140090, 1.398305, -0.244197)",
        "(-0.140132, 1.399121, -0.244491)",
        "(-0.140216, 1.400728, -0.244979)",
        "(-0.140118, 1.402451, -0.245268)",
        "(-0.140091, 1.404288, -0.245744)",
        "(-0.140022, 1.406182, -0.245944)",
        "(-0.140034, 1.407170, -0.246136)",
        "(-0.140046, 1.409364, -0.247056)",
        "(-0.140107, 1.411582, -0.247855)",
        "(-0.140212, 1.413867, -0.248742)",
        "(-0.140090, 1.416281, -0.249977)",
        "(-0.140136, 1.417433, -0.250489)",
        "(-0.140224, 1.419748, -0.251516)",
        "(-0.140384, 1.422172, -0.252747)",
        "(-0.140490, 1.424736, -0.254094)",
        "(-0.140878, 1.427319, -0.255417)",
        "(-0.141047, 1.428652, -0.256148)",
        "(-0.141493, 1.431391, -0.257643)",
        "(-0.141760, 1.434140, -0.258990)",
        "(-0.142193, 1.436980, -0.260847)",
        "(-0.142795, 1.439999, -0.263219)",
        "(-0.143199, 1.441453, -0.264359)",
        "(-0.143883, 1.444208, -0.266169)",
        "(-0.144605, 1.446983, -0.268030)",
        "(-0.145519, 1.449872, -0.270405)",
        "(-0.146723, 1.452786, -0.272961)",
        "(-0.147353, 1.454150, -0.274075)",
        "(-0.148518, 1.456810, -0.276133)",
        "(-0.149461, 1.459519, -0.278759)",
        "(-0.150646, 1.462105, -0.281980)",
        "(-0.151949, 1.464470, -0.285570)",
        "(-0.152565, 1.465542, -0.287359)",
        "(-0.153740, 1.467410, -0.291003)",
        "(-0.154979, 1.469045, -0.294902)",
        "(-0.156275, 1.470501, -0.299094)",
        "(-0.157686, 1.471790, -0.303362)",
        "(-0.158359, 1.472295, -0.305338)",
        "(-0.159561, 1.473130, -0.309166)",
        "(-0.160904, 1.473835, -0.313415)",
        "(-0.162485, 1.474337, -0.318025)",
        "(-0.163986, 1.474607, -0.322481)",
        "(-0.164765, 1.474624, -0.324589)",
        "(-0.166323, 1.474492, -0.328948)",
        "(-0.167865, 1.474023, -0.333446)",
        "(-0.169373, 1.473241, -0.338044)",
        "(-0.170818, 1.472159, -0.342658)",
        "(-0.171551, 1.471472, -0.344875)",
        "(-0.172951, 1.469984, -0.349259)",
        "(-0.174054, 1.468253, -0.353384)",
        "(-0.175402, 1.466290, -0.357724)",
        "(-0.176955, 1.464178, -0.362428)",
        "(-0.177686, 1.462990, -0.364729)",
        "(-0.179042, 1.460159, -0.368615)",
        "(-0.180410, 1.457161, -0.372843)",
        "(-0.181980, 1.454170, -0.377814)",
        "(-0.183574, 1.450747, -0.382130)",
        "(-0.184310, 1.448872, -0.384064)",
        "(-0.185499, 1.445101, -0.388160)",
        "(-0.187045, 1.441162, -0.392744)",
        "(-0.188853, 1.437043, -0.397128)",
        "(-0.190232, 1.432892, -0.401157)",
        "(-0.190800, 1.430752, -0.402913)",
        "(-0.191982, 1.426212, -0.406153)",
        "(-0.193318, 1.421483, -0.409553)",
        "(-0.194550, 1.416656, -0.413445)",
        "(-0.196012, 1.411335, -0.416912)",
        "(-0.196680, 1.408475, -0.418335)",
        "(-0.197922, 1.402475, -0.420585)",
        "(-0.199116, 1.396133, -0.422255)",
        "(-0.200243, 1.389681, -0.423836)",
        "(-0.200834, 1.383032, -0.425067)",
        "(-0.201101, 1.379529, -0.425447)",
        "(-0.201932, 1.372226, -0.426312)",
        "(-0.202703, 1.364666, -0.427299)",
        "(-0.203020, 1.356853, -0.427356)",
        "(-0.203052, 1.349018, -0.427280)",
        "(-0.203390, 1.345051, -0.427378)",
        "(-0.204254, 1.336833, -0.427145)",
        "(-0.204386, 1.328240, -0.426193)",
        "(-0.204729, 1.319178, -0.424393)",
        "(-0.205183, 1.309669, -0.423069)",
        "(-0.205480, 1.305085, -0.422590)",
        "(-0.205940, 1.295996, -0.421325)",
        "(-0.206352, 1.286545, -0.419205)",
        "(-0.206536, 1.277037, -0.417039)",
        "(-0.207131, 1.267721, -0.415402)",
        "(-0.207335, 1.263139, -0.414511)",
        "(-0.207367, 1.254014, -0.412186)",
        "(-0.207528, 1.245099, -0.409637)",
        "(-0.207845, 1.236209, -0.407105)",
        "(-0.208434, 1.227117, -0.403769)",
        "(-0.208747, 1.222582, -0.401930)",
        "(-0.209458, 1.213616, -0.398038)",
        "(-0.210218, 1.204949, -0.394725)",
        "(-0.211558, 1.196447, -0.391392)",
        "(-0.212983, 1.188070, -0.387022)",
        "(-0.213542, 1.183928, -0.384500)",
        "(-0.214525, 1.175854, -0.379937)",
        "(-0.215545, 1.168400, -0.376771)",
        "(-0.216478, 1.161077, -0.372975)",
        "(-0.217649, 1.153846, -0.367753)",
        "(-0.218076, 1.150319, -0.365074)",
        "(-0.218705, 1.143723, -0.360553)",
        "(-0.219362, 1.137577, -0.356845)",
        "(-0.220117, 1.131672, -0.352468)",
        "(-0.220522, 1.125803, -0.346924)",
        "(-0.220965, 1.123001, -0.343822)",
        "(-0.222805, 1.117815, -0.338916)",
        "(-0.224503, 1.113194, -0.334964)",
        "(-0.225479, 1.108582, -0.330573)",
        "(-0.226477, 1.103924, -0.324699)",
        "(-0.226940, 1.101658, -0.321866)",
        "(-0.227779, 1.097346, -0.316836)",
        "(-0.228372, 1.093405, -0.313055)",
        "(-0.228916, 1.089647, -0.308903)",
        "(-0.229563, 1.085974, -0.303816)",
        "(-0.229752, 1.084177, -0.301220)",
        "(-0.230111, 1.080848, -0.296622)",
        "(-0.230870, 1.078002, -0.292446)",
        "(-0.231219, 1.075174, -0.287624)",
        "(-0.231596, 1.072499, -0.282269)",
        "(-0.231815, 1.071388, -0.279765)",
        "(-0.231989, 1.069472, -0.275633)",
        "(-0.232015, 1.068004, -0.271226)",
        "(-0.232074, 1.067018, -0.265855)",
        "(-0.231892, 1.066506, -0.260210)",
        "(-0.231535, 1.066390, -0.257283)",
        "(-0.230892, 1.066482, -0.251485)",
        "(-0.229831, 1.067021, -0.246227)",
        "(-0.228816, 1.067974, -0.240717)",
        "(-0.227849, 1.069211, -0.234421)",
        "(-0.227299, 1.069910, -0.231219)",
        "(-0.225982, 1.071506, -0.225599)",
        "(-0.224520, 1.073395, -0.220761)",
        "(-0.222913, 1.075291, -0.215666)",
        "(-0.221359, 1.077192, -0.210122)",
        "(-0.220533, 1.078184, -0.207425)",
        "(-0.218760, 1.080262, -0.202522)",
        "(-0.217044, 1.082641, -0.198400)",
        "(-0.215509, 1.085188, -0.193762)",
        "(-0.213921, 1.088081, -0.189102)",
        "(-0.213072, 1.089705, -0.187048)",
        "(-0.211147, 1.093116, -0.182924)",
        "(-0.209084, 1.096942, -0.179060)",
        "(-0.206982, 1.101189, -0.175391)",
        "(-0.205015, 1.105901, -0.171513)",
        "(-0.203861, 1.108480, -0.169760)",
        "(-0.201225, 1.113965, -0.166585)",
        "(-0.198324, 1.119871, -0.163524)",
        "(-0.195555, 1.126316, -0.160872)",
        "(-0.192500, 1.133155, -0.158309)",
        "(-0.191136, 1.136687, -0.156982)",
        "(-0.188105, 1.143927, -0.154626)",
        "(-0.184828, 1.151370, -0.152856)",
        "(-0.181708, 1.158890, -0.151387)",
        "(-0.178672, 1.166389, -0.150114)",
        "(-0.177122, 1.170109, -0.149523)",
        "(-0.173975, 1.177464, -0.148374)",
        "(-0.170644, 1.184857, -0.147823)",
        "(-0.167669, 1.192407, -0.147536)",
        "(-0.164663, 1.200069, -0.147389)",
        "(-0.163155, 1.203901, -0.147456)",
        "(-0.160173, 1.211573, -0.147619)",
        "(-0.156998, 1.219279, -0.147992)",
        "(-0.154204, 1.227052, -0.148405)",
        "(-0.151689, 1.234969, -0.148808)",
        "(-0.150543, 1.239016, -0.149126)",
        "(-0.148344, 1.247128, -0.149417)",
        "(-0.146365, 1.255388, -0.149682)",
        "(-0.144297, 1.263913, -0.150066)",
        "(-0.142737, 1.272543, -0.150157)",
        "(-0.141948, 1.276886, -0.149996)",
        "(-0.140354, 1.285571, -0.149633)",
        "(-0.139357, 1.294341, -0.149994)",
        "(-0.137540, 1.303130, -0.150184)",
        "(-0.136235, 1.311733, -0.150603)",
        "(-0.135797, 1.315914, -0.150877)",
        "(-0.135230, 1.324125, -0.151317)",
        "(-0.134487, 1.332280, -0.151981)",
        "(-0.133580, 1.340344, -0.153001)",
        "(-0.132914, 1.348026, -0.154282)",
        "(-0.132887, 1.351650, -0.155043)",
        "(-0.132640, 1.358617, -0.156545)",
        "(-0.132319, 1.365172, -0.158014)",
        "(-0.132281, 1.371301, -0.160108)",
        "(-0.131976, 1.377243, -0.162425)",
        "(-0.131782, 1.379948, -0.163478)",
        "(-0.131881, 1.385042, -0.165765)",
        "(-0.132497, 1.389790, -0.168253)",
        "(-0.132880, 1.394409, -0.170765)",
        "(-0.133320, 1.398878, -0.173548)",
        "(-0.133437, 1.401135, -0.175296)",
        "(-0.133713, 1.405429, -0.178669)",
        "(-0.134221, 1.409337, -0.181910)",
        "(-0.134711, 1.413038, -0.185261)",
        "(-0.134989, 1.416520, -0.188558)",
        "(-0.135176, 1.418117, -0.190219)",
        "(-0.135782, 1.421234, -0.193982)",
        "(-0.136414, 1.423992, -0.197751)",
        "(-0.137211, 1.426478, -0.201836)",
        "(-0.137809, 1.428770, -0.205956)",
        "(-0.138054, 1.429828, -0.207894)",
        "(-0.138353, 1.432002, -0.211958)",
        "(-0.138880, 1.433993, -0.216321)",
        "(-0.139275, 1.435617, -0.221286)",
        "(-0.140073, 1.436973, -0.225785)",
        "(-0.140603, 1.437472, -0.227887)",
        "(-0.141256, 1.438555, -0.232248)",
        "(-0.141667, 1.439554, -0.236448)",
        "(-0.142312, 1.440266, -0.240811)",
        "(-0.142902, 1.440716, -0.244875)",
        "(-0.143166, 1.440848, -0.246820)",
        "(-0.143732, 1.441108, -0.251110)",
        "(-0.144361, 1.441204, -0.255733)",
        "(-0.145231, 1.440821, -0.260128)",
        "(-0.146123, 1.440301, -0.264690)",
        "(-0.146539, 1.440046, -0.267253)",
        "(-0.147359, 1.439299, -0.272307)",
        "(-0.148195, 1.438068, -0.276876)",
        "(-0.149049, 1.436491, -0.281359)",
        "(-0.149717, 1.434783, -0.286141)",
        "(-0.150133, 1.433775, -0.288633)",
        "(-0.151283, 1.431425, -0.293547)",
        "(-0.152085, 1.428724, -0.297944)",
        "(-0.152860, 1.425711, -0.302500)",
        "(-0.153945, 1.422332, -0.307375)",
        "(-0.154513, 1.420563, -0.309996)",
        "(-0.155520, 1.416787, -0.315002)",
        "(-0.156389, 1.412451, -0.319323)",
        "(-0.157388, 1.407766, -0.323258)",
        "(-0.158223, 1.402883, -0.326535)",
        "(-0.158590, 1.400435, -0.328418)",
        "(-0.159527, 1.395525, -0.332910)",
        "(-0.160585, 1.390116, -0.336795)",
        "(-0.161320, 1.383955, -0.339705)",
        "(-0.162211, 1.378067, -0.342531)",
        "(-0.162837, 1.375083, -0.344057)",
        "(-0.163843, 1.369129, -0.347180)",
        "(-0.164826, 1.362822, -0.349865)",
        "(-0.165671, 1.356318, -0.352178)",
        "(-0.166756, 1.349621, -0.354404)",
        "(-0.167379, 1.346257, -0.355488)",
        "(-0.168407, 1.339573, -0.357598)",
        "(-0.169185, 1.332882, -0.359119)",
        "(-0.170320, 1.326097, -0.360278)",
        "(-0.171736, 1.319213, -0.361554)",
        "(-0.172215, 1.315745, -0.362145)",
        "(-0.173193, 1.308506, -0.362605)",
        "(-0.174138, 1.300936, -0.362463)",
        "(-0.175311, 1.293243, -0.362606)",
        "(-0.176777, 1.285463, -0.363373)",
        "(-0.177325, 1.281489, -0.363658)",
        "(-0.178540, 1.273152, -0.363026)",
        "(-0.179684, 1.264598, -0.361605)",
        "(-0.181026, 1.256177, -0.361037)",
        "(-0.182662, 1.247866, -0.360911)",
        "(-0.183329, 1.243637, -0.360297)",
        "(-0.184137, 1.235065, -0.357914)",
        "(-0.185039, 1.226702, -0.355542)",
        "(-0.186200, 1.218798, -0.354087)",
        "(-0.187409, 1.211227, -0.351910)",
        "(-0.187860, 1.207518, -0.350055)",
        "(-0.187999, 1.200191, -0.346064)",
        "(-0.188693, 1.193115, -0.342218)",
        "(-0.189387, 1.186395, -0.339559)",
        "(-0.189494, 1.179892, -0.336417)",
        "(-0.189701, 1.176665, -0.334051)",
        "(-0.190070, 1.170247, -0.328842)",
        "(-0.190466, 1.164115, -0.324231)",
        "(-0.190615, 1.158200, -0.320296)",
        "(-0.190730, 1.152595, -0.316016)",
        "(-0.190813, 1.149980, -0.313693)",
        "(-0.191361, 1.145134, -0.309085)",
        "(-0.191470, 1.140765, -0.304815)",
        "(-0.191305, 1.136791, -0.299995)",
        "(-0.190854, 1.133269, -0.294830)",
        "(-0.190697, 1.131814, -0.292457)",
        "(-0.190260, 1.129377, -0.287845)",
        "(-0.189535, 1.127423, -0.283034)",
        "(-0.188589, 1.126040, -0.278193)",
        "(-0.187207, 1.125064, -0.272627)",
        "(-0.186536, 1.124804, -0.270137)",
        "(-0.185107, 1.124646, -0.265938)",
        "(-0.183750, 1.124856, -0.261485)",
        "(-0.182132, 1.125369, -0.256467)",
        "(-0.180433, 1.126200, -0.251385)",
        "(-0.179675, 1.126717, -0.248907)",
        "(-0.177883, 1.127789, -0.243916)",
        "(-0.176084, 1.128977, -0.239135)",
        "(-0.174400, 1.130304, -0.234665)",
        "(-0.172861, 1.131696, -0.230362)",
        "(-0.172211, 1.132380, -0.228033)",
        "(-0.170733, 1.133688, -0.223311)",
        "(-0.169213, 1.135077, -0.218936)",
        "(-0.167756, 1.136642, -0.214966)",
        "(-0.166381, 1.138375, -0.211057)",
        "(-0.165615, 1.139331, -0.209010)",
        "(-0.164229, 1.141412, -0.204950)",
        "(-0.162688, 1.143691, -0.201132)",
        "(-0.161056, 1.146156, -0.197489)",
        "(-0.159578, 1.148817, -0.193712)",
        "(-0.158741, 1.150252, -0.191767)",
        "(-0.157037, 1.153285, -0.187836)",
        "(-0.155373, 1.156627, -0.184010)",
        "(-0.153627, 1.160222, -0.180070)",
        "(-0.151737, 1.164062, -0.176073)",
        "(-0.150956, 1.166117, -0.174162)",
        "(-0.149241, 1.170315, -0.170541)",
        "(-0.147347, 1.174687, -0.167104)",
        "(-0.145503, 1.179157, -0.163678)",
        "(-0.143657, 1.183831, -0.160712)",
        "(-0.142852, 1.186210, -0.159309)",
        "(-0.141159, 1.191036, -0.156517)",
        "(-0.139479, 1.195917, -0.153884)",
        "(-0.137845, 1.200907, -0.151728)",
        "(-0.136253, 1.205991, -0.149844)",
        "(-0.135422, 1.208641, -0.149128)",
        "(-0.133198, 1.213988, -0.147273)",
        "(-0.131124, 1.219503, -0.145670)",
        "(-0.129230, 1.225175, -0.144217)",
        "(-0.127377, 1.231112, -0.143066)",
        "(-0.126511, 1.234157, -0.142548)",
        "(-0.124881, 1.240351, -0.141823)",
        "(-0.123408, 1.246634, -0.141522)",
        "(-0.122205, 1.253031, -0.141783)",
        "(-0.120723, 1.259461, -0.141690)",
        "(-0.120142, 1.262646, -0.141464)",
        "(-0.119211, 1.268979, -0.141115)",
        "(-0.118146, 1.275421, -0.141358)",
        "(-0.117322, 1.281809, -0.141831)",
        "(-0.116727, 1.288010, -0.141882)",
        "(-0.116495, 1.291044, -0.141897)",
        "(-0.116017, 1.297135, -0.142457)",
        "(-0.115190, 1.303143, -0.143310)",
        "(-0.114252, 1.308908, -0.144209)",
        "(-0.113577, 1.314454, -0.145250)",
        "(-0.113262, 1.317141, -0.145797)",
        "(-0.112760, 1.322396, -0.146808)",
        "(-0.112334, 1.327570, -0.147972)",
        "(-0.111991, 1.332737, -0.149629)",
        "(-0.111179, 1.337959, -0.151459)",
        "(-0.110905, 1.340528, -0.152403)",
        "(-0.110803, 1.345584, -0.154182)",
        "(-0.110455, 1.350745, -0.156152)",
        "(-0.110019, 1.355922, -0.158380)",
        "(-0.109567, 1.361079, -0.160778)",
        "(-0.109397, 1.363620, -0.161957)",
        "(-0.109648, 1.368553, -0.164200)",
        "(-0.110329, 1.373266, -0.166434)",
        "(-0.110984, 1.377983, -0.169014)",
        "(-0.110712, 1.382913, -0.171853)",
        "(-0.110679, 1.385357, -0.173328)",
        "(-0.111217, 1.389941, -0.176228)",
        "(-0.112005, 1.394247, -0.179041)",
        "(-0.112216, 1.398508, -0.182320)",
        "(-0.112347, 1.402633, -0.185808)",
        "(-0.112705, 1.404525, -0.187562)",
        "(-0.113468, 1.408194, -0.191271)",
        "(-0.114057, 1.411550, -0.195051)",
        "(-0.114799, 1.414543, -0.199457)",
        "(-0.115324, 1.417061, -0.203972)",
        "(-0.115457, 1.418167, -0.206131)",
        "(-0.115922, 1.420122, -0.210512)",
        "(-0.116954, 1.421698, -0.215494)",
        "(-0.117819, 1.423165, -0.221079)",
        "(-0.118493, 1.424283, -0.226527)",
        "(-0.118807, 1.424674, -0.229247)",
        "(-0.119701, 1.425048, -0.234731)",
        "(-0.120757, 1.425074, -0.240300)",
        "(-0.121538, 1.424922, -0.245837)",
        "(-0.122786, 1.424437, -0.251654)",
        "(-0.123292, 1.424090, -0.254475)",
        "(-0.123984, 1.423132, -0.259815)",
        "(-0.125000, 1.421774, -0.264858)",
        "(-0.126566, 1.420277, -0.270017)",
        "(-0.127603, 1.418880, -0.275046)",
        "(-0.127892, 1.418146, -0.277486)",
        "(-0.128727, 1.416507, -0.282289)",
        "(-0.129825, 1.414825, -0.287074)",
        "(-0.130831, 1.412921, -0.291451)",
        "(-0.131541, 1.410786, -0.295595)",
        "(-0.131939, 1.409619, -0.297555)",
        "(-0.132797, 1.407213, -0.301661)",
        "(-0.133655, 1.404613, -0.305929)",
        "(-0.133927, 1.401863, -0.310126)",
        "(-0.134214, 1.398731, -0.313980)",
        "(-0.134587, 1.396977, -0.315785)",
        "(-0.135180, 1.393439, -0.319455)",
        "(-0.135779, 1.389814, -0.323428)",
        "(-0.136487, 1.386061, -0.327393)",
        "(-0.137027, 1.382064, -0.331020)",
        "(-0.137401, 1.380062, -0.332502)",
        "(-0.138169, 1.375815, -0.335619)",
        "(-0.139142, 1.371646, -0.339936)",
        "(-0.139920, 1.367099, -0.343758)",
        "(-0.140474, 1.362001, -0.346460)",
        "(-0.140756, 1.359341, -0.347745)",
        "(-0.141592, 1.353896, -0.350349)",
        "(-0.142355, 1.348327, -0.353512)",
        "(-0.142871, 1.342377, -0.356442)",
        "(-0.143536, 1.335844, -0.358172)",
        "(-0.143906, 1.332461, -0.358895)",
        "(-0.144702, 1.325620, -0.360475)",
        "(-0.145902, 1.318655, -0.362216)",
        "(-0.145904, 1.311323, -0.362555)",
        "(-0.146176, 1.303783, -0.361997)",
        "(-0.146310, 1.299966, -0.361566)",
        "(-0.146914, 1.292423, -0.361023)",
        "(-0.147830, 1.285029, -0.360606)",
        "(-0.148225, 1.277745, -0.359601)",
        "(-0.148535, 1.270405, -0.357839)",
        "(-0.148915, 1.266764, -0.356961)",
        "(-0.149635, 1.259627, -0.355237)",
        "(-0.150280, 1.252617, -0.352993)",
        "(-0.150900, 1.245538, -0.349707)",
        "(-0.151179, 1.238557, -0.345829)",
        "(-0.151315, 1.235276, -0.344361)",
        "(-0.152147, 1.228993, -0.341862)",
        "(-0.152829, 1.222620, -0.338268)",
        "(-0.153432, 1.216156, -0.333249)",
        "(-0.153752, 1.209998, -0.328456)",
        "(-0.153996, 1.207079, -0.326445)",
        "(-0.154492, 1.201341, -0.322539)",
        "(-0.154807, 1.195561, -0.317877)",
        "(-0.155001, 1.190073, -0.312450)",
        "(-0.155266, 1.185180, -0.307846)",
        "(-0.155500, 1.182916, -0.305850)",
        "(-0.155682, 1.178670, -0.302163)",
        "(-0.155916, 1.174633, -0.297631)",
        "(-0.156004, 1.170768, -0.292426)",
        "(-0.156214, 1.167412, -0.287907)",
        "(-0.156481, 1.165952, -0.285894)",
        "(-0.156896, 1.163100, -0.281559)",
        "(-0.157468, 1.160369, -0.276604)",
        "(-0.157618, 1.157827, -0.271765)",
        "(-0.157776, 1.155619, -0.267242)",
        "(-0.157974, 1.154642, -0.264965)",
        "(-0.158406, 1.152811, -0.259601)",
        "(-0.158196, 1.151227, -0.254000)",
        "(-0.158037, 1.150054, -0.249034)",
        "(-0.157491, 1.149181, -0.243925)",
        "(-0.157275, 1.148924, -0.241323)",
        "(-0.156909, 1.148664, -0.236021)",
        "(-0.156200, 1.148617, -0.230589)",
        "(-0.155748, 1.148930, -0.225445)",
        "(-0.155050, 1.149628, -0.220447)",
        "(-0.154675, 1.150144, -0.218080)",
        "(-0.153821, 1.151414, -0.213661)",
        "(-0.152875, 1.152953, -0.209292)",
        "(-0.151937, 1.154742, -0.205151)",
        "(-0.151066, 1.156815, -0.201238)",
        "(-0.150471, 1.157949, -0.199448)",
        "(-0.149310, 1.160312, -0.196087)",
        "(-0.148204, 1.162770, -0.192688)",
        "(-0.146969, 1.165432, -0.189475)",
        "(-0.145963, 1.168351, -0.186440)",
        "(-0.145519, 1.169849, -0.184773)",
        "(-0.144562, 1.172947, -0.181649)",
        "(-0.143355, 1.176298, -0.179070)",
        "(-0.142082, 1.179792, -0.176648)",
        "(-0.140991, 1.183385, -0.173914)",
        "(-0.140546, 1.185228, -0.172615)",
        "(-0.139717, 1.189166, -0.170568)",
        "(-0.138587, 1.193252, -0.168370)",
        "(-0.137596, 1.197459, -0.165867)",
        "(-0.136613, 1.201975, -0.164079)",
        "(-0.136129, 1.204322, -0.163310)",
        "(-0.135143, 1.209084, -0.161641)",
        "(-0.134153, 1.214000, -0.160103)",
        "(-0.133043, 1.219019, -0.158498)",
        "(-0.132017, 1.224167, -0.157174)",
        "(-0.131522, 1.226823, -0.156659)",
        "(-0.130299, 1.232204, -0.155902)",
        "(-0.129152, 1.237632, -0.155170)",
        "(-0.128022, 1.243074, -0.154201)",
        "(-0.127018, 1.248629, -0.153190)",
        "(-0.126582, 1.251489, -0.152845)",
        "(-0.125784, 1.257227, -0.152198)",
        "(-0.125158, 1.262930, -0.151416)",
        "(-0.124278, 1.268705, -0.150948)",
        "(-0.123469, 1.274369, -0.150481)",
        "(-0.122944, 1.277203, -0.150403)",
        "(-0.121751, 1.282844, -0.150300)",
        "(-0.120871, 1.288331, -0.150295)",
        "(-0.120157, 1.293947, -0.150363)",
        "(-0.119016, 1.299744, -0.150224)",
        "(-0.118618, 1.302722, -0.150271)",
        "(-0.117891, 1.308722, -0.150577)",
        "(-0.117054, 1.314718, -0.150512)",
        "(-0.116345, 1.320770, -0.150868)",
        "(-0.115419, 1.326858, -0.151466)",
        "(-0.114949, 1.329846, -0.151698)",
        "(-0.114360, 1.335766, -0.152497)",
        "(-0.113872, 1.341597, -0.153895)",
        "(-0.113290, 1.347149, -0.155016)",
        "(-0.113114, 1.352366, -0.156426)",
        "(-0.112942, 1.354960, -0.157181)",
        "(-0.112759, 1.359995, -0.158549)",
        "(-0.112555, 1.364988, -0.160397)",
        "(-0.112514, 1.369939, -0.162941)",
        "(-0.112419, 1.374758, -0.165274)",
        "(-0.112397, 1.377112, -0.166471)",
        "(-0.112678, 1.381745, -0.169254)",
        "(-0.112925, 1.386437, -0.172761)",
        "(-0.112690, 1.391132, -0.176461)",
        "(-0.112665, 1.395651, -0.180072)",
        "(-0.112867, 1.397882, -0.182034)",
        "(-0.113282, 1.402326, -0.186141)",
        "(-0.113688, 1.406623, -0.190151)",
        "(-0.114053, 1.410743, -0.194314)",
        "(-0.114412, 1.414724, -0.198830)",
        "(-0.114664, 1.416588, -0.201084)",
        "(-0.115299, 1.419983, -0.205388)",
        "(-0.116062, 1.423084, -0.209909)",
        "(-0.116802, 1.425926, -0.214555)",
        "(-0.117023, 1.428720, -0.219424)",
        "(-0.117160, 1.430067, -0.222086)",
        "(-0.117524, 1.432476, -0.227644)",
        "(-0.118328, 1.434451, -0.233278)",
        "(-0.118903, 1.436216, -0.238881)",
        "(-0.119120, 1.437509, -0.244057)",
        "(-0.119395, 1.437909, -0.246735)",
        "(-0.119881, 1.438613, -0.252253)",
        "(-0.120162, 1.439107, -0.257813)",
        "(-0.120787, 1.439182, -0.263469)",
        "(-0.121175, 1.438911, -0.268746)",
        "(-0.121454, 1.438691, -0.271383)",
        "(-0.122165, 1.438129, -0.276798)",
        "(-0.122838, 1.437244, -0.282398)",
        "(-0.123594, 1.435940, -0.287838)",
        "(-0.124749, 1.434209, -0.292973)",
        "(-0.125267, 1.433233, -0.295497)",
        "(-0.126039, 1.431036, -0.300445)",
        "(-0.126388, 1.428543, -0.305592)",
        "(-0.127335, 1.425658, -0.310931)",
        "(-0.127899, 1.422481, -0.315639)",
        "(-0.127873, 1.420863, -0.317904)",
        "(-0.128281, 1.417390, -0.322544)",
        "(-0.129257, 1.413478, -0.326992)",
        "(-0.130239, 1.409263, -0.331235)",
        "(-0.130912, 1.404854, -0.335385)",
        "(-0.131279, 1.402485, -0.337413)",
        "(-0.131957, 1.397521, -0.341178)",
        "(-0.132799, 1.392418, -0.344970)",
        "(-0.133597, 1.387094, -0.348530)",
        "(-0.134639, 1.381790, -0.352328)",
        "(-0.135207, 1.379002, -0.354334)",
        "(-0.136305, 1.373118, -0.357722)",
        "(-0.137187, 1.366889, -0.360360)",
        "(-0.138380, 1.360494, -0.363065)",
        "(-0.139401, 1.353993, -0.365498)",
        "(-0.139825, 1.350619, -0.366450)",
        "(-0.140816, 1.343682, -0.368024)",
        "(-0.141558, 1.336700, -0.369342)",
        "(-0.142568, 1.329707, -0.370577)",
        "(-0.143176, 1.322520, -0.370868)",
        "(-0.143430, 1.318910, -0.370889)",
        "(-0.143759, 1.311717, -0.370888)",
        "(-0.144172, 1.304272, -0.369953)",
        "(-0.144557, 1.296862, -0.368633)",
        "(-0.145114, 1.289438, -0.366710)",
        "(-0.145517, 1.285734, -0.365632)",
        "(-0.146100, 1.278497, -0.363769)",
        "(-0.146213, 1.271042, -0.361233)",
        "(-0.146406, 1.263362, -0.358114)",
        "(-0.146940, 1.255830, -0.355228)",
        "(-0.147188, 1.252093, -0.353667)",
        "(-0.147289, 1.244612, -0.350160)",
        "(-0.147194, 1.237417, -0.346872)",
        "(-0.147282, 1.230442, -0.343742)",
        "(-0.147739, 1.223599, -0.340465)",
        "(-0.147929, 1.220237, -0.338574)",
        "(-0.147879, 1.213629, -0.334162)",
        "(-0.148259, 1.207385, -0.329907)",
        "(-0.148293, 1.201383, -0.326074)",
        "(-0.148361, 1.195482, -0.322046)",
        "(-0.148516, 1.192551, -0.319598)",
        "(-0.148738, 1.186906, -0.315007)",
        "(-0.148743, 1.181609, -0.310678)",
        "(-0.148531, 1.176634, -0.306334)",
        "(-0.148078, 1.171912, -0.301462)",
        "(-0.147783, 1.169687, -0.299040)",
        "(-0.147634, 1.165550, -0.294510)",
        "(-0.147144, 1.161830, -0.289984)",
        "(-0.146570, 1.158492, -0.285193)",
        "(-0.146392, 1.155554, -0.280009)",
        "(-0.146384, 1.154303, -0.277494)",
        "(-0.146188, 1.152203, -0.272963)",
        "(-0.145950, 1.150537, -0.268345)",
        "(-0.145644, 1.149096, -0.262651)",
        "(-0.145047, 1.148027, -0.256555)",
        "(-0.144854, 1.147798, -0.253782)",
        "(-0.143911, 1.147642, -0.248558)",
        "(-0.143181, 1.147856, -0.242744)",
        "(-0.142425, 1.148502, -0.236979)",
        "(-0.141572, 1.149447, -0.231338)",
        "(-0.141129, 1.150060, -0.228676)",
        "(-0.139951, 1.151456, -0.223589)",
        "(-0.139025, 1.153137, -0.218555)",
        "(-0.137988, 1.154989, -0.213411)",
        "(-0.136956, 1.157060, -0.208499)",
        "(-0.136462, 1.158258, -0.206401)",
        "(-0.135170, 1.160826, -0.202446)",
        "(-0.133822, 1.163534, -0.198623)",
        "(-0.132681, 1.166327, -0.194554)",
        "(-0.131659, 1.169340, -0.190741)",
        "(-0.131027, 1.170956, -0.189059)",
        "(-0.129730, 1.174222, -0.185800)",
        "(-0.128529, 1.177385, -0.182296)",
        "(-0.127284, 1.180579, -0.179285)",
        "(-0.125920, 1.183794, -0.176757)",
        "(-0.125287, 1.185386, -0.175506)",
        "(-0.124293, 1.188459, -0.172736)",
        "(-0.123284, 1.191602, -0.170411)",
        "(-0.122044, 1.194826, -0.168501)",
        "(-0.120978, 1.198044, -0.166506)",
        "(-0.120454, 1.199708, -0.165498)",
        "(-0.119632, 1.203141, -0.163381)",
        "(-0.118855, 1.206872, -0.161218)",
        "(-0.117806, 1.210996, -0.158823)",
        "(-0.116819, 1.215572, -0.156361)",
        "(-0.116324, 1.217997, -0.155196)",
        "(-0.115375, 1.223190, -0.152922)",
        "(-0.114221, 1.228608, -0.150322)",
        "(-0.113321, 1.234580, -0.147798)",
        "(-0.112280, 1.241222, -0.145607)",
        "(-0.111583, 1.244849, -0.144483)",
        "(-0.110618, 1.252051, -0.141862)",
        "(-0.109872, 1.259526, -0.139358)",
        "(-0.109273, 1.267293, -0.137443)",
        "(-0.108509, 1.275298, -0.135801)",
        "(-0.108106, 1.279371, -0.135018)",
        "(-0.107188, 1.287531, -0.133797)",
        "(-0.106418, 1.295591, -0.132656)",
        "(-0.105534, 1.303460, -0.131479)",
        "(-0.104754, 1.311145, -0.130638)",
        "(-0.104296, 1.314942, -0.130443)",
        "(-0.103322, 1.322341, -0.130187)",
        "(-0.102407, 1.329381, -0.130092)",
        "(-0.102227, 1.335845, -0.129824)",
        "(-0.103279, 1.342115, -0.130250)",
        "(-0.102954, 1.345402, -0.130730)",
        "(-0.102297, 1.351771, -0.132062)",
        "(-0.101908, 1.357921, -0.134133)",
        "(-0.101330, 1.363775, -0.135514)",
        "(-0.101400, 1.369227, -0.136726)",
        "(-0.102589, 1.371718, -0.137451)",
        "(-0.104909, 1.376497, -0.139350)",
        "(-0.105055, 1.381343, -0.141331)",
        "(-0.103359, 1.386195, -0.142942)",
        "(-0.103411, 1.390731, -0.144808)",
        "(-0.103693, 1.392896, -0.146024)",
        "(-0.103947, 1.397324, -0.148635)",
        "(-0.103485, 1.401605, -0.150737)",
        "(-0.103739, 1.405642, -0.153216)",
        "(-0.104314, 1.409521, -0.156300)",
        "(-0.104609, 1.411375, -0.157781)",
        "(-0.105047, 1.414872, -0.160903)",
        "(-0.105437, 1.418113, -0.164479)",
        "(-0.105811, 1.420901, -0.168065)",
        "(-0.106166, 1.423461, -0.171991)",
        "(-0.106514, 1.424566, -0.173903)",
        "(-0.107260, 1.426623, -0.177687)",
        "(-0.107941, 1.428462, -0.181422)",
        "(-0.108407, 1.430008, -0.184989)",
        "(-0.109230, 1.431324, -0.189213)",
        "(-0.109446, 1.431924, -0.191318)",
        "(-0.109757, 1.432820, -0.195244)",
        "(-0.110244, 1.433370, -0.199291)",
        "(-0.110843, 1.433758, -0.203513)",
        "(-0.111346, 1.433990, -0.207409)",
        "(-0.111736, 1.434124, -0.209631)",
        "(-0.112433, 1.434428, -0.214336)",
        "(-0.113025, 1.434574, -0.218554)",
        "(-0.113762, 1.434608, -0.222484)",
        "(-0.115023, 1.434668, -0.226596)",
        "(-0.115532, 1.434796, -0.228742)",
        "(-0.116253, 1.434948, -0.232592)",
        "(-0.116625, 1.435054, -0.236843)",
        "(-0.117480, 1.434690, -0.241169)",
        "(-0.118354, 1.433945, -0.245516)",
        "(-0.118713, 1.433534, -0.247839)",
        "(-0.119343, 1.432490, -0.252191)",
        "(-0.120314, 1.430928, -0.256577)",
        "(-0.121503, 1.428916, -0.261008)",
        "(-0.122660, 1.426385, -0.265379)",
        "(-0.123355, 1.424891, -0.267441)",
        "(-0.124941, 1.421722, -0.271933)",
        "(-0.126594, 1.418173, -0.276385)",
        "(-0.128073, 1.414230, -0.280576)",
        "(-0.129337, 1.410142, -0.284976)",
        "(-0.129996, 1.408057, -0.287200)",
        "(-0.131244, 1.403642, -0.291452)",
        "(-0.132430, 1.399016, -0.295568)",
        "(-0.133550, 1.394197, -0.299415)",
        "(-0.134583, 1.389284, -0.302968)",
        "(-0.135184, 1.386775, -0.304693)",
        "(-0.136396, 1.381923, -0.308586)",
        "(-0.137772, 1.376798, -0.312036)",
        "(-0.139014, 1.371816, -0.314811)",
        "(-0.140014, 1.366777, -0.317759)",
        "(-0.140464, 1.364264, -0.319260)",
        "(-0.141535, 1.358999, -0.321851)",
        "(-0.142731, 1.353497, -0.324218)",
        "(-0.143609, 1.347853, -0.326032)",
        "(-0.144023, 1.342202, -0.327586)",
        "(-0.144301, 1.339365, -0.328488)",
        "(-0.145174, 1.333682, -0.330407)",
        "(-0.146352, 1.327825, -0.331544)",
        "(-0.146730, 1.321953, -0.332283)",
        "(-0.147432, 1.316150, -0.332897)",
        "(-0.147667, 1.313372, -0.333467)",
        "(-0.148139, 1.307782, -0.334345)",
        "(-0.148654, 1.302011, -0.334079)",
        "(-0.149748, 1.296235, -0.333266)",
        "(-0.150130, 1.290704, -0.332925)",
        "(-0.150335, 1.288012, -0.332883)",
        "(-0.151048, 1.282525, -0.332265)",
        "(-0.151513, 1.277027, -0.331173)",
        "(-0.152348, 1.271612, -0.329870)",
        "(-0.153182, 1.266087, -0.328029)",
        "(-0.153225, 1.263244, -0.326658)",
        "(-0.153270, 1.257508, -0.323666)",
        "(-0.153933, 1.251789, -0.320496)",
        "(-0.154111, 1.246094, -0.317500)",
        "(-0.154535, 1.240446, -0.313993)",
        "(-0.154684, 1.237635, -0.311806)",
        "(-0.154915, 1.232148, -0.307859)",
        "(-0.154960, 1.226790, -0.304276)",
        "(-0.155197, 1.221481, -0.300542)",
        "(-0.155567, 1.216401, -0.296471)",
        "(-0.155324, 1.213990, -0.294478)",
        "(-0.155212, 1.209447, -0.290618)",
        "(-0.155404, 1.205171, -0.286650)",
        "(-0.154959, 1.201051, -0.282510)",
        "(-0.154565, 1.197129, -0.278136)",
        "(-0.154225, 1.195224, -0.275994)",
        "(-0.153738, 1.191556, -0.271704)",
        "(-0.153591, 1.188147, -0.267004)",
        "(-0.153168, 1.185141, -0.262190)",
        "(-0.153046, 1.182641, -0.257479)",
        "(-0.152906, 1.181598, -0.255117)",
        "(-0.152314, 1.179814, -0.250234)",
        "(-0.151849, 1.178509, -0.245350)",
        "(-0.151380, 1.177590, -0.240341)",
        "(-0.150667, 1.177051, -0.235819)",
        "(-0.150403, 1.176894, -0.233308)",
        "(-0.149865, 1.176844, -0.228135)",
        "(-0.148745, 1.177068, -0.223317)",
        "(-0.147913, 1.177540, -0.218114)",
        "(-0.146682, 1.178392, -0.213435)",
        "(-0.146048, 1.178992, -0.211090)",
        "(-0.144775, 1.180354, -0.205912)",
        "(-0.143717, 1.182090, -0.200982)",
        "(-0.142253, 1.184146, -0.196572)",
        "(-0.140655, 1.186465, -0.192237)",
        "(-0.139765, 1.187691, -0.189835)",
        "(-0.138114, 1.190237, -0.185094)",
        "(-0.136896, 1.193231, -0.180954)",
        "(-0.135552, 1.196498, -0.176671)",
        "(-0.133832, 1.200021, -0.172608)",
        "(-0.132909, 1.201885, -0.170905)",
        "(-0.131462, 1.205690, -0.167325)",
        "(-0.130019, 1.209616, -0.163713)",
        "(-0.128889, 1.213857, -0.160425)",
        "(-0.127134, 1.218418, -0.157201)",
        "(-0.126281, 1.220806, -0.155688)",
        "(-0.125184, 1.225801, -0.153083)",
        "(-0.123783, 1.230970, -0.150695)",
        "(-0.122534, 1.236481, -0.148353)",
        "(-0.121345, 1.242177, -0.146057)",
        "(-0.120812, 1.245192, -0.145137)",
        "(-0.119576, 1.251479, -0.143571)",
        "(-0.118118, 1.257924, -0.141807)",
        "(-0.116857, 1.264480, -0.140483)",
        "(-0.115685, 1.271224, -0.139850)",
        "(-0.114794, 1.274645, -0.139574)",
        "(-0.113528, 1.281480, -0.138975)",
        "(-0.112504, 1.288301, -0.138899)",
        "(-0.111313, 1.295135, -0.139144)",
        "(-0.109927, 1.301880, -0.139565)",
        "(-0.109568, 1.305132, -0.139859)",
        "(-0.108957, 1.311679, -0.141020)",
        "(-0.108313, 1.318198, -0.142258)",
        "(-0.107720, 1.324643, -0.143175)",
        "(-0.107188, 1.331115, -0.144142)",
        "(-0.107024, 1.334386, -0.145016)",
        "(-0.106549, 1.340918, -0.146824)",
        "(-0.106062, 1.347524, -0.148849)",
        "(-0.105841, 1.353945, -0.150696)",
        "(-0.105480, 1.360252, -0.152433)",
        "(-0.105685, 1.363277, -0.153265)",
        "(-0.105972, 1.369361, -0.155407)",
        "(-0.105641, 1.375436, -0.157898)",
        "(-0.105322, 1.381278, -0.160425)",
        "(-0.105642, 1.386678, -0.162855)",
        "(-0.105868, 1.389299, -0.164264)",
        "(-0.106170, 1.394457, -0.167293)",
        "(-0.106360, 1.399327, -0.170068)",
        "(-0.106726, 1.403917, -0.172791)",
        "(-0.107323, 1.408243, -0.175779)",
        "(-0.107583, 1.410369, -0.177361)",
        "(-0.108179, 1.414394, -0.180648)",
        "(-0.108730, 1.418199, -0.184194)",
        "(-0.109164, 1.421692, -0.187568)",
        "(-0.110087, 1.424789, -0.191067)",
        "(-0.110691, 1.426188, -0.192936)",
        "(-0.111234, 1.428838, -0.196815)",
        "(-0.111884, 1.431170, -0.201146)",
        "(-0.112588, 1.433110, -0.205349)",
        "(-0.113076, 1.434838, -0.209330)",
        "(-0.113542, 1.435590, -0.211446)",
        "(-0.114494, 1.436977, -0.215829)",
        "(-0.115257, 1.438199, -0.220302)",
        "(-0.115964, 1.439114, -0.224758)",
        "(-0.116723, 1.439692, -0.228987)",
        "(-0.117181, 1.439869, -0.231181)",
        "(-0.118212, 1.440034, -0.235854)",
        "(-0.118982, 1.440066, -0.240737)",
        "(-0.119545, 1.439827, -0.245210)",
        "(-0.120510, 1.439374, -0.249584)",
        "(-0.120836, 1.439137, -0.251716)",
        "(-0.121448, 1.438575, -0.256164)",
        "(-0.122330, 1.437784, -0.260674)",
        "(-0.123024, 1.436803, -0.264930)",
        "(-0.123568, 1.435692, -0.268666)",
        "(-0.123929, 1.435046, -0.270479)",
        "(-0.124999, 1.433630, -0.274447)",
        "(-0.125578, 1.432267, -0.278424)",
        "(-0.126211, 1.430519, -0.281700)",
        "(-0.127019, 1.428523, -0.285487)",
        "(-0.127488, 1.427394, -0.287371)",
        "(-0.128216, 1.425086, -0.291136)",
        "(-0.128969, 1.422626, -0.294965)",
        "(-0.129537, 1.419888, -0.298745)",
        "(-0.130413, 1.416681, -0.302241)",
        "(-0.130996, 1.414904, -0.303890)",
        "(-0.131862, 1.411206, -0.306811)",
        "(-0.132251, 1.407296, -0.309268)",
        "(-0.133074, 1.402868, -0.311611)",
        "(-0.134081, 1.398036, -0.314125)",
        "(-0.134655, 1.395430, -0.315273)",
        "(-0.135520, 1.390067, -0.317253)",
        "(-0.136016, 1.384360, -0.318987)",
        "(-0.136081, 1.378283, -0.320261)",
        "(-0.136834, 1.371857, -0.321108)",
        "(-0.137437, 1.368549, -0.321524)",
        "(-0.138858, 1.361713, -0.322217)",
        "(-0.139814, 1.354739, -0.322693)",
        "(-0.139684, 1.347658, -0.322528)",
        "(-0.140623, 1.340356, -0.322061)",
        "(-0.141167, 1.336731, -0.322110)",
        "(-0.142036, 1.329181, -0.322251)",
        "(-0.142734, 1.321751, -0.321501)",
        "(-0.143359, 1.314341, -0.320363)",
        "(-0.143440, 1.307014, -0.319363)",
        "(-0.143688, 1.303370, -0.318799)",
        "(-0.144247, 1.296195, -0.317903)",
        "(-0.145250, 1.289193, -0.316902)",
        "(-0.145891, 1.282219, -0.315296)",
        "(-0.146103, 1.275325, -0.313055)",
        "(-0.146359, 1.271972, -0.312147)",
        "(-0.147520, 1.265478, -0.310438)",
        "(-0.148344, 1.259058, -0.308022)",
        "(-0.148382, 1.252713, -0.305253)",
        "(-0.148848, 1.246687, -0.302665)",
        "(-0.149242, 1.243826, -0.301731)",
        "(-0.150257, 1.238336, -0.299729)",
        "(-0.151042, 1.232945, -0.296603)",
        "(-0.151713, 1.227868, -0.292838)",
        "(-0.152116, 1.223243, -0.289591)",
        "(-0.152452, 1.221130, -0.288246)",
        "(-0.153050, 1.217000, -0.285284)",
        "(-0.153354, 1.212907, -0.281745)",
        "(-0.154006, 1.209110, -0.278007)",
        "(-0.154342, 1.205618, -0.273662)",
        "(-0.154251, 1.204063, -0.271417)",
        "(-0.154263, 1.201253, -0.266941)",
        "(-0.154266, 1.198739, -0.262784)",
        "(-0.154588, 1.196416, -0.258258)",
        "(-0.154652, 1.194387, -0.253415)",
        "(-0.154551, 1.193565, -0.251372)",
        "(-0.154642, 1.192082, -0.246891)",
        "(-0.154727, 1.190874, -0.241576)",
        "(-0.155079, 1.189984, -0.236757)",
        "(-0.155258, 1.189160, -0.231480)",
        "(-0.155248, 1.188787, -0.228791)",
        "(-0.154808, 1.188201, -0.223530)",
        "(-0.154709, 1.187871, -0.218465)",
        "(-0.154918, 1.187669, -0.213652)",
        "(-0.154794, 1.187569, -0.208680)",
        "(-0.154466, 1.187556, -0.206199)",
        "(-0.154111, 1.187733, -0.201429)",
        "(-0.153675, 1.187991, -0.196552)",
        "(-0.153268, 1.188527, -0.192211)",
        "(-0.152728, 1.189360, -0.188173)",
        "(-0.152514, 1.189914, -0.186167)",
        "(-0.152119, 1.191316, -0.182313)",
        "(-0.151539, 1.193148, -0.178548)",
        "(-0.150903, 1.195551, -0.175028)",
        "(-0.150759, 1.198944, -0.172144)",
        "(-0.150598, 1.201001, -0.170760)",
        "(-0.150097, 1.205568, -0.168371)",
        "(-0.149759, 1.210648, -0.166101)",
        "(-0.149092, 1.216071, -0.164175)",
        "(-0.148722, 1.218916, -0.163376)",
        "(-0.147640, 1.224685, -0.161790)",
        "(-0.146594, 1.230636, -0.160364)",
        "(-0.145552, 1.236737, -0.159185)",
        "(-0.144259, 1.242899, -0.158105)",
        "(-0.142941, 1.248981, -0.157140)",
        "(-0.142330, 1.251959, -0.156710)",
        "(-0.141327, 1.257950, -0.156067)",
        "(-0.140337, 1.263902, -0.155226)",
        "(-0.139557, 1.269787, -0.154448)",
        "(-0.138509, 1.275663, -0.153726)",
        "(-0.138005, 1.278623, -0.153346)",
        "(-0.137107, 1.284504, -0.152602)",
        "(-0.136226, 1.290421, -0.152240)",
        "(-0.135260, 1.296326, -0.152107)",
        "(-0.134433, 1.302106, -0.151712)",
        "(-0.134182, 1.304958, -0.151682)",
        "(-0.133446, 1.310713, -0.151954)",
        "(-0.132458, 1.316470, -0.152416)",
        "(-0.131429, 1.322096, -0.152769)",
        "(-0.130450, 1.327564, -0.153398)",
        "(-0.129977, 1.330253, -0.153978)",
        "(-0.129337, 1.335421, -0.154968)",
        "(-0.129020, 1.340484, -0.155699)",
        "(-0.128420, 1.345616, -0.156395)",
        "(-0.127590, 1.350788, -0.157109)",
        "(-0.127316, 1.353350, -0.157728)",
        "(-0.126783, 1.358407, -0.159296)",
        "(-0.126158, 1.363346, -0.161111)",
        "(-0.125811, 1.368139, -0.163030)",
        "(-0.125402, 1.372858, -0.164667)",
        "(-0.125019, 1.375252, -0.165513)",
        "(-0.123925, 1.380088, -0.167407)",
        "(-0.123357, 1.384713, -0.169377)",
        "(-0.123212, 1.389342, -0.171619)",
        "(-0.122837, 1.394067, -0.173617)",
        "(-0.122375, 1.396480, -0.174741)",
        "(-0.121771, 1.401338, -0.177579)",
        "(-0.122538, 1.405761, -0.181071)",
        "(-0.122770, 1.410176, -0.183705)",
        "(-0.122047, 1.414637, -0.186015)",
        "(-0.121924, 1.416697, -0.187523)",
        "(-0.121968, 1.420681, -0.190620)",
        "(-0.122248, 1.424364, -0.193500)",
        "(-0.122457, 1.427708, -0.196330)",
        "(-0.122306, 1.430908, -0.199520)",
        "(-0.122278, 1.432397, -0.201200)",
        "(-0.122601, 1.435101, -0.204715)",
        "(-0.122756, 1.437570, -0.208205)",
        "(-0.123152, 1.439506, -0.211692)",
        "(-0.123469, 1.441151, -0.215398)",
        "(-0.123664, 1.441754, -0.217433)",
        "(-0.123970, 1.442717, -0.221322)",
        "(-0.124260, 1.443153, -0.225157)",
        "(-0.124628, 1.443356, -0.229194)",
        "(-0.124904, 1.443244, -0.233220)",
        "(-0.125103, 1.443066, -0.235289)",
        "(-0.125518, 1.442551, -0.239686)",
        "(-0.125721, 1.441745, -0.243511)",
        "(-0.125724, 1.440823, -0.247266)",
        "(-0.126036, 1.439702, -0.250911)",
        "(-0.126289, 1.439102, -0.252706)",
        "(-0.126362, 1.438019, -0.256136)",
        "(-0.126547, 1.436962, -0.259863)",
        "(-0.126932, 1.435698, -0.263806)",
        "(-0.127314, 1.434148, -0.267770)",
        "(-0.127491, 1.433328, -0.269832)",
        "(-0.128082, 1.431464, -0.274095)",
        "(-0.128864, 1.429259, -0.278081)",
        "(-0.129452, 1.426927, -0.281636)",
        "(-0.129968, 1.424551, -0.285332)",
        "(-0.130294, 1.423291, -0.287359)",
        "(-0.131106, 1.420456, -0.291220)",
        "(-0.131791, 1.417253, -0.294669)",
        "(-0.132546, 1.413895, -0.298531)",
        "(-0.133242, 1.410226, -0.302463)",
        "(-0.133583, 1.408222, -0.304323)",
        "(-0.134245, 1.403927, -0.307711)",
        "(-0.135013, 1.399221, -0.310840)",
        "(-0.135955, 1.394190, -0.313865)",
        "(-0.136732, 1.389042, -0.316742)",
        "(-0.137127, 1.386404, -0.318186)",
        "(-0.137637, 1.380908, -0.320460)",
        "(-0.138205, 1.375131, -0.322237)",
        "(-0.139429, 1.369199, -0.324272)",
        "(-0.140566, 1.363013, -0.325977)",
        "(-0.140734, 1.359847, -0.326540)",
        "(-0.141249, 1.353287, -0.326951)",
        "(-0.141501, 1.346876, -0.327444)",
        "(-0.142044, 1.340401, -0.328108)",
        "(-0.142804, 1.333889, -0.328343)",
        "(-0.142825, 1.330664, -0.328150)",
        "(-0.143085, 1.324348, -0.327732)",
        "(-0.143704, 1.318406, -0.327385)",
        "(-0.144372, 1.312860, -0.326809)",
        "(-0.144576, 1.307610, -0.325371)",
        "(-0.144605, 1.305074, -0.324495)",
        "(-0.145140, 1.300100, -0.322977)",
        "(-0.145964, 1.295150, -0.321476)",
        "(-0.146103, 1.290327, -0.319654)",
        "(-0.146176, 1.285595, -0.317559)",
        "(-0.146563, 1.283288, -0.316579)",
        "(-0.147210, 1.278740, -0.314825)",
        "(-0.147471, 1.274299, -0.312616)",
        "(-0.147559, 1.269931, -0.310102)",
        "(-0.147780, 1.265797, -0.307889)",
        "(-0.147915, 1.263814, -0.306758)",
        "(-0.147993, 1.259957, -0.304301)",
        "(-0.148336, 1.256297, -0.301550)",
        "(-0.148589, 1.252764, -0.298732)",
        "(-0.148871, 1.249282, -0.295830)",
        "(-0.148938, 1.247521, -0.294300)",
        "(-0.148925, 1.243983, -0.291001)",
        "(-0.149036, 1.240458, -0.287819)",
        "(-0.149229, 1.236933, -0.284373)",
        "(-0.149309, 1.233362, -0.280551)",
        "(-0.149198, 1.231590, -0.278657)",
        "(-0.149096, 1.228138, -0.274986)",
        "(-0.149169, 1.224892, -0.271241)",
        "(-0.149194, 1.221858, -0.267366)",
        "(-0.149370, 1.219139, -0.263761)",
        "(-0.149459, 1.217910, -0.261984)",
        "(-0.149623, 1.215610, -0.258075)",
        "(-0.149678, 1.213493, -0.253961)",
        "(-0.149827, 1.211589, -0.250073)",
        "(-0.149873, 1.209793, -0.246156)",
        "(-0.149895, 1.208938, -0.244163)",
        "(-0.150014, 1.207315, -0.240279)",
        "(-0.149933, 1.205841, -0.236193)",
        "(-0.149849, 1.204514, -0.232118)",
        "(-0.149849, 1.203291, -0.228238)",
        "(-0.149914, 1.202726, -0.226339)",
        "(-0.150035, 1.201665, -0.222318)",
        "(-0.150074, 1.200819, -0.218283)",
        "(-0.149851, 1.200209, -0.214107)",
        "(-0.149714, 1.199747, -0.209713)",
        "(-0.149553, 1.199594, -0.207558)",
        "(-0.149483, 1.199430, -0.203577)",
        "(-0.149207, 1.199457, -0.199800)",
        "(-0.148796, 1.199646, -0.195613)",
        "(-0.148397, 1.200074, -0.190937)",
        "(-0.148238, 1.200458, -0.188858)",
        "(-0.147743, 1.201497, -0.185074)",
        "(-0.147170, 1.202883, -0.181090)",
        "(-0.146604, 1.204699, -0.177010)",
        "(-0.146093, 1.207053, -0.173119)",
        "(-0.145852, 1.208436, -0.171078)",
        "(-0.145079, 1.211514, -0.167172)",
        "(-0.144377, 1.215012, -0.163467)",
        "(-0.143609, 1.218745, -0.159973)",
        "(-0.142914, 1.222678, -0.156272)",
        "(-0.142468, 1.224777, -0.154496)",
        "(-0.141422, 1.229183, -0.151327)",
        "(-0.140430, 1.233845, -0.148515)",
        "(-0.139477, 1.238751, -0.145668)",
        "(-0.138610, 1.243929, -0.143182)",
        "(-0.138011, 1.246577, -0.141868)",
        "(-0.136960, 1.252023, -0.139430)",
        "(-0.135830, 1.257806, -0.137962)",
        "(-0.134624, 1.263816, -0.136645)",
        "(-0.133430, 1.269778, -0.135383)",
        "(-0.132990, 1.272729, -0.134821)",
        "(-0.131816, 1.278678, -0.133633)",
        "(-0.130539, 1.284615, -0.132701)",
        "(-0.129402, 1.290560, -0.132124)",
        "(-0.128165, 1.296519, -0.131744)",
        "(-0.127730, 1.299438, -0.131449)",
        "(-0.128637, 1.304896, -0.130519)",
        "(-0.129316, 1.310400, -0.130662)",
        "(-0.128050, 1.316004, -0.131346)",
        "(-0.127144, 1.321533, -0.131865)",
        "(-0.126552, 1.324313, -0.132120)",
        "(-0.125305, 1.329868, -0.132637)",
        "(-0.123550, 1.335453, -0.133473)",
        "(-0.122146, 1.340927, -0.134485)",
        "(-0.121012, 1.346299, -0.135604)",
        "(-0.120732, 1.348958, -0.136220)",
        "(-0.120133, 1.354248, -0.137320)",
        "(-0.119885, 1.359373, -0.138275)",
        "(-0.119343, 1.364395, -0.139551)",
        "(-0.118878, 1.369131, -0.140858)",
        "(-0.118818, 1.371413, -0.141438)",
        "(-0.118510, 1.375952, -0.142759)",
        "(-0.118089, 1.380493, -0.144441)",
        "(-0.117570, 1.385010, -0.146345)",
        "(-0.117539, 1.389271, -0.148243)",
        "(-0.117588, 1.391364, -0.149260)",
        "(-0.117639, 1.395526, -0.151556)",
        "(-0.117851, 1.399523, -0.154325)",
        "(-0.117951, 1.403339, -0.157494)",
        "(-0.117971, 1.406913, -0.160922)",
        "(-0.118070, 1.408605, -0.162803)",
        "(-0.118505, 1.411797, -0.166915)",
        "(-0.118701, 1.414752, -0.170897)",
        "(-0.118898, 1.417496, -0.175107)",
        "(-0.119331, 1.419981, -0.179754)",
        "(-0.119519, 1.421112, -0.182061)",
        "(-0.120034, 1.423091, -0.186658)",
        "(-0.120633, 1.424824, -0.191273)",
        "(-0.121556, 1.426176, -0.195893)",
        "(-0.122014, 1.427538, -0.200273)",
        "(-0.122286, 1.428160, -0.202461)",
        "(-0.122942, 1.429237, -0.207150)",
        "(-0.123666, 1.430020, -0.211520)",
        "(-0.124578, 1.430579, -0.215463)",
        "(-0.126350, 1.430809, -0.219457)",
        "(-0.126862, 1.431010, -0.221663)",
        "(-0.127883, 1.431168, -0.226075)",
        "(-0.128274, 1.431258, -0.230307)",
        "(-0.128758, 1.431098, -0.234578)",
        "(-0.129515, 1.430682, -0.238802)",
        "(-0.129776, 1.430474, -0.240913)",
        "(-0.130328, 1.429927, -0.244993)",
        "(-0.130994, 1.429121, -0.249268)",
        "(-0.131919, 1.428109, -0.253658)",
        "(-0.133308, 1.426677, -0.257514)",
        "(-0.133338, 1.426061, -0.259637)",
        "(-0.134052, 1.424454, -0.264200)",
        "(-0.135251, 1.422431, -0.269036)",
        "(-0.136238, 1.420178, -0.273740)",
        "(-0.137172, 1.417709, -0.278608)",
        "(-0.137616, 1.416353, -0.281129)",
        "(-0.138643, 1.413407, -0.286114)",
        "(-0.139896, 1.410234, -0.291093)",
        "(-0.140931, 1.406847, -0.295944)",
        "(-0.141844, 1.403274, -0.300878)",
        "(-0.142454, 1.401284, -0.302870)",
        "(-0.143452, 1.397426, -0.307334)",
        "(-0.144717, 1.393284, -0.311148)",
        "(-0.145668, 1.389038, -0.314632)",
        "(-0.146626, 1.384639, -0.317921)",
        "(-0.147268, 1.382364, -0.319554)",
        "(-0.148559, 1.377604, -0.322575)",
        "(-0.149766, 1.372428, -0.324790)",
        "(-0.150546, 1.367150, -0.326570)",
        "(-0.151698, 1.361796, -0.328473)",
        "(-0.152271, 1.359056, -0.329323)",
        "(-0.153079, 1.353526, -0.331120)",
        "(-0.153756, 1.347702, -0.332224)",
        "(-0.154258, 1.341712, -0.332931)",
        "(-0.155337, 1.335502, -0.333186)",
        "(-0.155570, 1.332466, -0.333347)",
        "(-0.155728, 1.326451, -0.333754)",
        "(-0.156718, 1.320360, -0.334225)",
        "(-0.157851, 1.314030, -0.334007)",
        "(-0.158829, 1.307565, -0.332865)",
        "(-0.158995, 1.304380, -0.332141)",
        "(-0.159808, 1.298051, -0.330971)",
        "(-0.160649, 1.291636, -0.330018)",
        "(-0.161380, 1.284841, -0.327893)",
        "(-0.162403, 1.277835, -0.324891)",
        "(-0.163002, 1.274361, -0.323451)",
        "(-0.163651, 1.267515, -0.320816)",
        "(-0.164323, 1.260628, -0.317981)",
        "(-0.165199, 1.253721, -0.314733)",
        "(-0.165818, 1.246946, -0.311074)",
        "(-0.166105, 1.243853, -0.309190)",
        "(-0.166714, 1.237750, -0.305428)",
        "(-0.167518, 1.231851, -0.301633)",
        "(-0.167805, 1.226253, -0.297212)",
        "(-0.168513, 1.221014, -0.292157)",
        "(-0.168987, 1.218571, -0.289751)",
        "(-0.169745, 1.213953, -0.285324)",
        "(-0.170202, 1.209650, -0.280410)",
        "(-0.170350, 1.205657, -0.275034)",
        "(-0.171057, 1.201987, -0.269669)",
        "(-0.171350, 1.200278, -0.266876)",
        "(-0.171449, 1.196983, -0.261389)",
        "(-0.171704, 1.193954, -0.255849)",
        "(-0.171846, 1.191234, -0.250330)",
        "(-0.171760, 1.188919, -0.244880)",
        "(-0.171713, 1.187913, -0.242161)",
        "(-0.171788, 1.186111, -0.236862)",
        "(-0.171599, 1.184477, -0.231782)",
        "(-0.171336, 1.183178, -0.226791)",
        "(-0.171113, 1.182252, -0.222064)",
        "(-0.170999, 1.181925, -0.219767)",
        "(-0.170755, 1.181438, -0.215283)",
        "(-0.170399, 1.181205, -0.210659)",
        "(-0.169938, 1.181275, -0.205913)",
        "(-0.169270, 1.181621, -0.201553)",
        "(-0.169206, 1.181934, -0.199528)",
        "(-0.168367, 1.182679, -0.195758)",
        "(-0.167833, 1.183615, -0.191437)",
        "(-0.167245, 1.184811, -0.187012)",
        "(-0.166467, 1.186194, -0.182880)",
        "(-0.165966, 1.186919, -0.180845)",
        "(-0.164958, 1.188438, -0.177076)",
        "(-0.164113, 1.190077, -0.173454)",
        "(-0.163383, 1.191877, -0.169908)",
        "(-0.162344, 1.193830, -0.166492)",
        "(-0.161811, 1.194861, -0.164730)",
        "(-0.160826, 1.197079, -0.161580)",
        "(-0.159903, 1.199476, -0.158702)",
        "(-0.159001, 1.202058, -0.155922)",
        "(-0.158408, 1.204851, -0.153157)",
        "(-0.157780, 1.206365, -0.152095)",
        "(-0.156682, 1.209460, -0.149819)",
        "(-0.155932, 1.212773, -0.147413)",
        "(-0.154790, 1.216261, -0.145414)",
        "(-0.153844, 1.219975, -0.143634)",
        "(-0.153370, 1.221918, -0.142732)",
        "(-0.152110, 1.225854, -0.141044)",
        "(-0.150863, 1.229941, -0.139425)",
        "(-0.149722, 1.234170, -0.137888)",
        "(-0.148599, 1.238548, -0.136638)",
        "(-0.148143, 1.240852, -0.136145)",
        "(-0.146871, 1.245607, -0.135257)",
        "(-0.145377, 1.250544, -0.134460)",
        "(-0.144107, 1.255555, -0.133810)",
        "(-0.142948, 1.260617, -0.133164)",
        "(-0.142421, 1.263206, -0.132870)",
        "(-0.141263, 1.268513, -0.132670)",
        "(-0.140026, 1.273916, -0.132738)",
        "(-0.138933, 1.279444, -0.132912)",
        "(-0.137742, 1.284995, -0.133074)",
        "(-0.137237, 1.287757, -0.133135)",
        "(-0.136214, 1.293254, -0.133417)",
        "(-0.135455, 1.298665, -0.133756)",
        "(-0.134288, 1.304044, -0.134442)",
        "(-0.133248, 1.309351, -0.135279)",
        "(-0.132948, 1.311939, -0.135743)",
        "(-0.132182, 1.317072, -0.136637)",
        "(-0.131381, 1.322109, -0.137097)",
        "(-0.130949, 1.327075, -0.137593)",
        "(-0.130267, 1.332157, -0.138792)",
        "(-0.129894, 1.334682, -0.139366)",
        "(-0.129284, 1.339627, -0.140358)",
        "(-0.128840, 1.344508, -0.141525)",
        "(-0.128516, 1.349314, -0.142636)",
        "(-0.128091, 1.354039, -0.143818)",
        "(-0.127819, 1.356395, -0.144597)",
        "(-0.127333, 1.361020, -0.146210)",
        "(-0.127016, 1.365462, -0.147829)",
        "(-0.126701, 1.369886, -0.149717)",
        "(-0.126504, 1.374255, -0.151794)",
        "(-0.126548, 1.376393, -0.153015)",
        "(-0.126381, 1.380584, -0.155490)",
        "(-0.126220, 1.384514, -0.157700)",
        "(-0.126568, 1.388241, -0.160278)",
        "(-0.126766, 1.391917, -0.163065)",
        "(-0.126693, 1.393719, -0.164466)",
        "(-0.126790, 1.397140, -0.167491)",
        "(-0.126907, 1.400363, -0.170522)",
        "(-0.127070, 1.403326, -0.173522)",
        "(-0.127459, 1.406136, -0.176706)",
        "(-0.127755, 1.407447, -0.178333)",
        "(-0.127931, 1.409940, -0.181419)",
        "(-0.127937, 1.412199, -0.184407)",
        "(-0.128277, 1.414188, -0.187752)",
        "(-0.128802, 1.415864, -0.190974)",
        "(-0.128992, 1.416624, -0.192492)",
        "(-0.129132, 1.418152, -0.195591)",
        "(-0.129259, 1.419552, -0.199115)",
        "(-0.129732, 1.420544, -0.202730)",
        "(-0.130231, 1.421297, -0.205958)",
        "(-0.130464, 1.421638, -0.207565)",
        "(-0.130761, 1.422255, -0.210953)",
        "(-0.131057, 1.422637, -0.214579)",
        "(-0.131452, 1.422876, -0.218231)",
        "(-0.131710, 1.422975, -0.221464)",
        "(-0.131844, 1.422904, -0.222977)",
        "(-0.132314, 1.422672, -0.226205)",
        "(-0.132510, 1.422436, -0.229703)",
        "(-0.132580, 1.422089, -0.233015)",
        "(-0.132963, 1.421427, -0.236109)",
        "(-0.133190, 1.421039, -0.237663)",
        "(-0.133546, 1.420301, -0.240697)",
        "(-0.133766, 1.419566, -0.243782)",
        "(-0.134258, 1.418648, -0.247293)",
        "(-0.134676, 1.417497, -0.250714)",
        "(-0.134745, 1.416817, -0.252211)",
        "(-0.135014, 1.415248, -0.255253)",
        "(-0.135604, 1.413454, -0.258866)",
        "(-0.135937, 1.411489, -0.262381)",
        "(-0.136112, 1.409220, -0.265416)",
        "(-0.136414, 1.407947, -0.266929)",
        "(-0.137026, 1.405395, -0.270241)",
        "(-0.137292, 1.402805, -0.273426)",
        "(-0.137541, 1.400039, -0.276381)",
        "(-0.138051, 1.397093, -0.279450)",
        "(-0.138319, 1.395589, -0.281056)",
        "(-0.138628, 1.392561, -0.284101)",
        "(-0.138597, 1.389394, -0.286736)",
        "(-0.138852, 1.385942, -0.289383)",
        "(-0.139469, 1.382160, -0.291636)",
        "(-0.139579, 1.380195, -0.292630)",
        "(-0.139552, 1.375980, -0.293938)",
        "(-0.139581, 1.371567, -0.295745)",
        "(-0.140007, 1.366867, -0.298167)",
        "(-0.140295, 1.361876, -0.299786)",
        "(-0.140604, 1.359306, -0.300492)",
        "(-0.141399, 1.354111, -0.302035)",
        "(-0.141822, 1.348811, -0.303459)",
        "(-0.141785, 1.343455, -0.304641)",
        "(-0.142005, 1.338010, -0.305632)",
        "(-0.142356, 1.335287, -0.306130)",
        "(-0.143062, 1.329912, -0.307060)",
        "(-0.143589, 1.324611, -0.307923)",
        "(-0.143966, 1.319268, -0.308732)",
        "(-0.144533, 1.313801, -0.309219)",
        "(-0.144755, 1.311063, -0.309041)",
        "(-0.145339, 1.305703, -0.308808)",
        "(-0.146162, 1.300528, -0.308867)",
        "(-0.146571, 1.295433, -0.308695)",
        "(-0.147070, 1.290471, -0.307948)",
        "(-0.147286, 1.288066, -0.307371)",
        "(-0.147712, 1.283364, -0.306141)",
        "(-0.148595, 1.278565, -0.304880)",
        "(-0.148897, 1.273943, -0.302938)",
        "(-0.149064, 1.269276, -0.300956)",
        "(-0.149208, 1.266857, -0.299936)",
        "(-0.149980, 1.261773, -0.297571)",
        "(-0.150631, 1.256473, -0.295387)",
        "(-0.151185, 1.250917, -0.292713)",
        "(-0.152069, 1.245287, -0.289937)",
        "(-0.152564, 1.242487, -0.288577)",
        "(-0.153518, 1.236952, -0.285568)",
        "(-0.154068, 1.231596, -0.282301)",
        "(-0.154773, 1.226463, -0.279033)",
        "(-0.155310, 1.221525, -0.275880)",
        "(-0.155641, 1.219046, -0.274066)",
        "(-0.156446, 1.214141, -0.270262)",
        "(-0.156995, 1.209509, -0.266349)",
        "(-0.157527, 1.205220, -0.262788)",
        "(-0.158216, 1.201280, -0.259696)",
        "(-0.158329, 1.199409, -0.258227)",
        "(-0.158522, 1.195721, -0.254677)",
        "(-0.158848, 1.192235, -0.250712)",
        "(-0.159364, 1.189113, -0.247421)",
        "(-0.159753, 1.186341, -0.244390)",
        "(-0.159969, 1.185035, -0.242601)",
        "(-0.160310, 1.182528, -0.238530)",
        "(-0.160531, 1.180226, -0.234441)",
        "(-0.160770, 1.178281, -0.230584)",
        "(-0.161008, 1.176732, -0.226996)",
        "(-0.161288, 1.176134, -0.225096)",
        "(-0.161622, 1.175129, -0.220961)",
        "(-0.161772, 1.174397, -0.216689)",
        "(-0.161810, 1.173944, -0.212560)",
        "(-0.162010, 1.173814, -0.208587)",
        "(-0.162108, 1.173869, -0.206638)",
        "(-0.162056, 1.174132, -0.202580)",
        "(-0.162017, 1.174620, -0.198169)",
        "(-0.161992, 1.175340, -0.193925)",
        "(-0.161840, 1.176211, -0.190085)",
        "(-0.161935, 1.176725, -0.188290)",
        "(-0.161982, 1.177835, -0.184607)",
        "(-0.161866, 1.179069, -0.180910)",
        "(-0.161667, 1.180428, -0.177212)",
        "(-0.161227, 1.181970, -0.174139)",
        "(-0.161311, 1.182861, -0.172557)",
        "(-0.160838, 1.184597, -0.169156)",
        "(-0.160389, 1.186571, -0.166190)",
        "(-0.159827, 1.188707, -0.163687)",
        "(-0.159151, 1.190923, -0.161501)",
        "(-0.158844, 1.192031, -0.160364)",
        "(-0.158347, 1.194307, -0.157970)",
        "(-0.157687, 1.196610, -0.155333)",
        "(-0.157004, 1.198984, -0.152799)",
        "(-0.156553, 1.201513, -0.150773)",
        "(-0.156253, 1.202852, -0.149790)",
        "(-0.155584, 1.205578, -0.147708)",
        "(-0.154820, 1.208434, -0.145490)",
        "(-0.154119, 1.211475, -0.143604)",
        "(-0.153409, 1.214677, -0.141812)",
        "(-0.153061, 1.216337, -0.140931)",
        "(-0.152220, 1.219718, -0.139249)",
        "(-0.151347, 1.223127, -0.137439)",
        "(-0.150501, 1.226685, -0.135828)",
        "(-0.149592, 1.230494, -0.134788)",
        "(-0.149160, 1.232474, -0.134135)",
        "(-0.148252, 1.236555, -0.132795)",
        "(-0.147186, 1.240962, -0.131826)",
        "(-0.146388, 1.245538, -0.130751)",
        "(-0.145130, 1.250299, -0.130118)",
        "(-0.144696, 1.252765, -0.130053)",
        "(-0.143678, 1.257819, -0.129855)",
        "(-0.142432, 1.262984, -0.129339)",
        "(-0.141239, 1.268268, -0.128950)",
        "(-0.140091, 1.273715, -0.129357)",
        "(-0.139574, 1.276474, -0.129606)",
        "(-0.138581, 1.282021, -0.130051)",
        "(-0.137846, 1.287623, -0.130653)",
        "(-0.136862, 1.293327, -0.131263)",
        "(-0.135900, 1.299090, -0.131945)",
        "(-0.135366, 1.302024, -0.132635)",
        "(-0.134427, 1.307940, -0.134393)",
        "(-0.133572, 1.313819, -0.135822)",
        "(-0.132826, 1.319651, -0.136991)",
        "(-0.132057, 1.325418, -0.138552)",
        "(-0.131672, 1.328306, -0.139629)",
        "(-0.130926, 1.333941, -0.141869)",
        "(-0.130201, 1.339344, -0.143826)",
        "(-0.129223, 1.344618, -0.146058)",
        "(-0.128291, 1.349686, -0.148179)",
        "(-0.127881, 1.352095, -0.149279)",
        "(-0.127088, 1.356883, -0.151631)",
        "(-0.126141, 1.361554, -0.154074)",
        "(-0.125547, 1.365934, -0.156371)",
        "(-0.124908, 1.370241, -0.158632)",
        "(-0.124582, 1.372378, -0.159821)",
        "(-0.123906, 1.376570, -0.162382)",
        "(-0.123291, 1.380630, -0.165188)",
        "(-0.122838, 1.384540, -0.168009)",
        "(-0.122470, 1.388292, -0.170905)",
        "(-0.122315, 1.390102, -0.172423)",
        "(-0.121757, 1.393695, -0.175729)",
        "(-0.121544, 1.397018, -0.179343)",
        "(-0.121246, 1.400154, -0.182854)",
        "(-0.121111, 1.402911, -0.186423)",
        "(-0.121178, 1.404144, -0.188269)",
        "(-0.121345, 1.406422, -0.191931)",
        "(-0.121465, 1.408563, -0.195884)",
        "(-0.121349, 1.410463, -0.199760)",
        "(-0.121145, 1.412194, -0.203729)",
        "(-0.121473, 1.412876, -0.205875)",
        "(-0.121654, 1.414234, -0.210129)",
        "(-0.121835, 1.415331, -0.214130)",
        "(-0.122026, 1.416210, -0.218152)",
        "(-0.122257, 1.416947, -0.222318)",
        "(-0.122409, 1.417226, -0.224361)",
        "(-0.122682, 1.417652, -0.228952)",
        "(-0.123061, 1.417840, -0.233739)",
        "(-0.123649, 1.417630, -0.238344)",
        "(-0.123944, 1.417528, -0.242790)",
        "(-0.124303, 1.417351, -0.244776)",
        "(-0.124686, 1.417101, -0.248960)",
        "(-0.125203, 1.416724, -0.252969)",
        "(-0.125835, 1.416356, -0.256885)",
        "(-0.126435, 1.415963, -0.260862)",
        "(-0.126918, 1.415629, -0.262721)",
        "(-0.127516, 1.414906, -0.266446)",
        "(-0.128268, 1.413990, -0.270523)",
        "(-0.129056, 1.412735, -0.274678)",
        "(-0.129944, 1.411118, -0.278713)",
        "(-0.130479, 1.410213, -0.280674)",
        "(-0.131371, 1.408321, -0.284256)",
        "(-0.132205, 1.406377, -0.287923)",
        "(-0.132901, 1.404275, -0.291487)",
        "(-0.133654, 1.401942, -0.294572)",
        "(-0.134059, 1.400774, -0.296138)",
        "(-0.135035, 1.398421, -0.299464)",
        "(-0.135742, 1.396027, -0.302783)",
        "(-0.136408, 1.393488, -0.305922)",
        "(-0.137219, 1.390727, -0.308736)",
        "(-0.137721, 1.389252, -0.310092)",
        "(-0.138589, 1.386236, -0.312854)",
        "(-0.139482, 1.382988, -0.315825)",
        "(-0.140417, 1.379418, -0.318675)",
        "(-0.141120, 1.375602, -0.320637)",
        "(-0.141546, 1.373614, -0.321422)",
        "(-0.142361, 1.369615, -0.322867)",
        "(-0.143167, 1.365496, -0.324479)",
        "(-0.144138, 1.361256, -0.325888)",
        "(-0.144773, 1.356806, -0.326617)",
        "(-0.145069, 1.354468, -0.326865)",
        "(-0.145401, 1.349654, -0.327139)",
        "(-0.145801, 1.344770, -0.327851)",
        "(-0.146299, 1.339857, -0.328589)",
        "(-0.146386, 1.334799, -0.329072)",
        "(-0.146622, 1.332112, -0.328974)",
        "(-0.146856, 1.326593, -0.329171)",
        "(-0.147395, 1.321311, -0.329677)",
        "(-0.147917, 1.315725, -0.329811)",
        "(-0.148096, 1.309963, -0.329539)",
        "(-0.148285, 1.307046, -0.329377)",
        "(-0.148880, 1.301373, -0.329430)",
        "(-0.149401, 1.295787, -0.328974)",
        "(-0.149666, 1.290294, -0.327650)",
        "(-0.149581, 1.284901, -0.325697)",
        "(-0.149729, 1.282244, -0.324869)",
        "(-0.149989, 1.276936, -0.323338)",
        "(-0.150085, 1.271631, -0.321303)",
        "(-0.149878, 1.266614, -0.319424)",
        "(-0.149896, 1.261891, -0.317661)",
        "(-0.150017, 1.259553, -0.316540)",
        "(-0.150563, 1.254843, -0.314033)",
        "(-0.150977, 1.250164, -0.310976)",
        "(-0.150957, 1.245795, -0.308153)",
        "(-0.151450, 1.241566, -0.305498)",
        "(-0.151698, 1.239385, -0.303681)",
        "(-0.152363, 1.235018, -0.299914)",
        "(-0.152605, 1.230650, -0.295638)",
        "(-0.152978, 1.226290, -0.291670)",
        "(-0.153463, 1.221853, -0.287811)",
        "(-0.153825, 1.219622, -0.285779)",
        "(-0.154509, 1.215048, -0.281047)",
        "(-0.155178, 1.210477, -0.275789)",
        "(-0.155478, 1.206027, -0.271078)",
        "(-0.155727, 1.201656, -0.266526)",
        "(-0.155854, 1.199461, -0.264235)",
        "(-0.156658, 1.195098, -0.259300)",
        "(-0.157663, 1.191051, -0.254562)",
        "(-0.158226, 1.187566, -0.251057)",
        "(-0.159092, 1.184376, -0.247459)",
        "(-0.159582, 1.182868, -0.245564)",
        "(-0.160484, 1.180143, -0.241556)",
        "(-0.160937, 1.177795, -0.237402)",
        "(-0.161368, 1.175979, -0.234028)",
        "(-0.161699, 1.174479, -0.230101)",
        "(-0.161918, 1.173910, -0.228015)",
        "(-0.162164, 1.172998, -0.223943)",
        "(-0.162450, 1.172416, -0.220185)",
        "(-0.162557, 1.172083, -0.216433)",
        "(-0.162448, 1.171947, -0.212464)",
        "(-0.162346, 1.171984, -0.210436)",
        "(-0.161919, 1.172241, -0.206240)",
        "(-0.161264, 1.172748, -0.201852)",
        "(-0.160379, 1.173645, -0.198519)",
        "(-0.159612, 1.174726, -0.195002)",
        "(-0.159284, 1.175311, -0.193022)",
        "(-0.158568, 1.176634, -0.188917)",
        "(-0.157826, 1.178376, -0.185544)",
        "(-0.156963, 1.180551, -0.182677)",
        "(-0.156072, 1.182999, -0.179507)",
        "(-0.155751, 1.184323, -0.177850)",
        "(-0.154677, 1.187048, -0.174309)",
        "(-0.153686, 1.190046, -0.171408)",
        "(-0.152570, 1.193213, -0.168556)",
        "(-0.151497, 1.196474, -0.165437)",
        "(-0.150982, 1.198166, -0.163814)",
        "(-0.150001, 1.201693, -0.160947)",
        "(-0.149154, 1.205332, -0.158382)",
        "(-0.148210, 1.209042, -0.155971)",
        "(-0.147218, 1.212840, -0.153546)",
        "(-0.146715, 1.214759, -0.152322)",
        "(-0.145545, 1.218537, -0.149922)",
        "(-0.144492, 1.222416, -0.148155)",
        "(-0.143327, 1.226344, -0.145812)",
        "(-0.142262, 1.230364, -0.143713)",
        "(-0.141701, 1.232400, -0.142906)",
        "(-0.140531, 1.236457, -0.141541)",
        "(-0.139500, 1.240485, -0.140564)",
        "(-0.138647, 1.244470, -0.139150)",
        "(-0.137579, 1.248499, -0.137444)",
        "(-0.136972, 1.250608, -0.136961)",
        "(-0.135699, 1.255022, -0.136490)",
        "(-0.134641, 1.259417, -0.135662)",
        "(-0.133577, 1.263957, -0.134951)",
        "(-0.132491, 1.268577, -0.134264)",
        "(-0.132016, 1.270950, -0.134056)",
        "(-0.131083, 1.275895, -0.134025)",
        "(-0.130213, 1.280991, -0.134067)",
        "(-0.129188, 1.286188, -0.134184)",
        "(-0.128282, 1.291296, -0.134348)",
        "(-0.127921, 1.293861, -0.134586)",
        "(-0.126941, 1.298933, -0.135220)",
        "(-0.125923, 1.303936, -0.136358)",
        "(-0.124772, 1.308899, -0.137698)",
        "(-0.123794, 1.313792, -0.138880)",
        "(-0.123328, 1.316217, -0.139457)",
        "(-0.122315, 1.321234, -0.141107)",
        "(-0.121115, 1.326365, -0.143135)",
        "(-0.120312, 1.331313, -0.145132)",
        "(-0.119481, 1.336121, -0.146663)",
        "(-0.119178, 1.338487, -0.147403)",
        "(-0.118692, 1.343266, -0.149549)",
        "(-0.118185, 1.348033, -0.152160)",
        "(-0.117490, 1.352644, -0.154332)",
        "(-0.117193, 1.357006, -0.156606)",
        "(-0.116868, 1.359200, -0.157886)",
        "(-0.116677, 1.363325, -0.160339)",
        "(-0.116266, 1.367400, -0.162630)",
        "(-0.115906, 1.371492, -0.165132)",
        "(-0.115578, 1.375530, -0.167595)",
        "(-0.115427, 1.377491, -0.168962)",
        "(-0.115490, 1.381220, -0.172108)",
        "(-0.115466, 1.384761, -0.175481)",
        "(-0.115214, 1.388089, -0.178586)",
        "(-0.115079, 1.391178, -0.182305)",
        "(-0.115099, 1.392656, -0.184491)",
        "(-0.115278, 1.395298, -0.188956)",
        "(-0.115419, 1.397685, -0.193382)",
        "(-0.115849, 1.399746, -0.197862)",
        "(-0.116232, 1.401684, -0.202509)",
        "(-0.116292, 1.402564, -0.205022)",
        "(-0.116659, 1.404083, -0.209922)",
        "(-0.117294, 1.405187, -0.214415)",
        "(-0.117583, 1.406295, -0.219062)",
        "(-0.117976, 1.407296, -0.224056)",
        "(-0.118332, 1.407673, -0.226637)",
        "(-0.118877, 1.408178, -0.231425)",
        "(-0.119310, 1.408419, -0.235618)",
        "(-0.119714, 1.408731, -0.240247)",
        "(-0.120341, 1.408844, -0.245148)",
        "(-0.120709, 1.408712, -0.247264)",
        "(-0.121340, 1.408319, -0.251029)",
        "(-0.121717, 1.408045, -0.254868)",
        "(-0.122056, 1.407789, -0.259394)",
        "(-0.122588, 1.407245, -0.263708)",
        "(-0.122911, 1.406854, -0.265570)",
        "(-0.123298, 1.406056, -0.269139)",
        "(-0.123932, 1.405093, -0.272972)",
        "(-0.124559, 1.403910, -0.276781)",
        "(-0.124957, 1.402443, -0.280317)",
        "(-0.125312, 1.401517, -0.282047)",
        "(-0.126173, 1.399427, -0.285726)",
        "(-0.127043, 1.397067, -0.289454)",
        "(-0.127610, 1.394490, -0.292979)",
        "(-0.128164, 1.391720, -0.296883)",
        "(-0.128686, 1.390121, -0.298675)",
        "(-0.129556, 1.386829, -0.302197)",
        "(-0.130150, 1.383374, -0.305297)",
        "(-0.130850, 1.379779, -0.308898)",
        "(-0.131819, 1.375880, -0.313118)",
        "(-0.132335, 1.373703, -0.315114)",
        "(-0.133176, 1.368964, -0.318665)",
        "(-0.134076, 1.363866, -0.322141)",
        "(-0.135063, 1.358493, -0.325592)",
        "(-0.136127, 1.353062, -0.329340)",
        "(-0.136681, 1.350312, -0.331129)",
        "(-0.137803, 1.344534, -0.334009)",
        "(-0.138880, 1.338523, -0.336079)",
        "(-0.139771, 1.332486, -0.337900)",
        "(-0.140929, 1.327103, -0.339999)",
        "(-0.141615, 1.324503, -0.341060)",
        "(-0.142809, 1.319087, -0.342381)",
        "(-0.143669, 1.313538, -0.343035)",
        "(-0.144580, 1.308010, -0.343610)",
        "(-0.145474, 1.302613, -0.344129)",
        "(-0.145797, 1.299956, -0.344372)",
        "(-0.146565, 1.294575, -0.344440)",
        "(-0.147251, 1.289076, -0.343836)",
        "(-0.148011, 1.283789, -0.343175)",
        "(-0.148891, 1.278786, -0.342665)",
        "(-0.149245, 1.276350, -0.342296)",
        "(-0.149958, 1.271518, -0.341178)",
        "(-0.150430, 1.266894, -0.339586)",
        "(-0.151032, 1.262543, -0.338244)",
        "(-0.151720, 1.258397, -0.337071)",
        "(-0.152014, 1.256308, -0.336209)",
        "(-0.152404, 1.252013, -0.333964)",
        "(-0.152754, 1.247659, -0.331266)",
        "(-0.153048, 1.243310, -0.328898)",
        "(-0.153532, 1.238834, -0.326763)",
        "(-0.153882, 1.236417, -0.325321)",
        "(-0.154462, 1.231425, -0.321729)",
        "(-0.155055, 1.226414, -0.318262)",
        "(-0.155568, 1.221461, -0.315318)",
        "(-0.156107, 1.216322, -0.311945)",
        "(-0.156528, 1.213690, -0.310015)",
        "(-0.157201, 1.208447, -0.305922)",
        "(-0.157975, 1.203371, -0.301805)",
        "(-0.158720, 1.198559, -0.298380)",
        "(-0.159207, 1.193880, -0.294636)",
        "(-0.159443, 1.191591, -0.292511)",
        "(-0.160232, 1.187172, -0.288103)",
        "(-0.160857, 1.182965, -0.283729)",
        "(-0.161278, 1.179165, -0.280016)",
        "(-0.161572, 1.175528, -0.276010)",
        "(-0.161690, 1.173722, -0.273804)",
        "(-0.162438, 1.170348, -0.269191)",
        "(-0.162828, 1.167252, -0.265044)",
        "(-0.163141, 1.164416, -0.260774)",
        "(-0.163409, 1.161838, -0.255867)",
        "(-0.163419, 1.160691, -0.253183)",
        "(-0.163705, 1.158652, -0.248290)",
        "(-0.163859, 1.156897, -0.243621)",
        "(-0.163880, 1.155487, -0.238795)",
        "(-0.163836, 1.154461, -0.233448)",
        "(-0.163670, 1.154138, -0.230941)",
        "(-0.163491, 1.153783, -0.226103)",
        "(-0.163263, 1.153816, -0.221275)",
        "(-0.162668, 1.154261, -0.216200)",
        "(-0.162072, 1.155110, -0.211165)",
        "(-0.161745, 1.155703, -0.208804)",
        "(-0.161160, 1.157025, -0.204193)",
        "(-0.160659, 1.158580, -0.199655)",
        "(-0.159942, 1.160391, -0.195457)",
        "(-0.159298, 1.162401, -0.191538)",
        "(-0.159134, 1.163480, -0.189706)",
        "(-0.158565, 1.165696, -0.185910)",
        "(-0.157680, 1.168011, -0.181781)",
        "(-0.156989, 1.170567, -0.178646)",
        "(-0.156178, 1.173222, -0.175893)",
        "(-0.155810, 1.174571, -0.174407)",
        "(-0.155143, 1.177257, -0.171201)",
        "(-0.154356, 1.180053, -0.168352)",
        "(-0.153633, 1.183043, -0.165983)",
        "(-0.152784, 1.186129, -0.163766)",
        "(-0.152599, 1.187707, -0.162651)",
        "(-0.151791, 1.190920, -0.160707)",
        "(-0.151102, 1.194156, -0.158241)",
        "(-0.150279, 1.197605, -0.155977)",
        "(-0.149077, 1.201337, -0.154154)",
        "(-0.148633, 1.203246, -0.152931)",
        "(-0.147452, 1.207155, -0.150430)",
        "(-0.146433, 1.211247, -0.148316)",
        "(-0.145147, 1.215513, -0.146343)",
        "(-0.143930, 1.219906, -0.144652)",
        "(-0.143305, 1.222193, -0.143997)",
        "(-0.141942, 1.226730, -0.142254)",
        "(-0.140805, 1.231199, -0.140466)",
        "(-0.139381, 1.235931, -0.139553)",
        "(-0.137812, 1.240740, -0.138976)",
        "(-0.137234, 1.243085, -0.138639)",
        "(-0.136136, 1.247772, -0.137920)",
        "(-0.134870, 1.252626, -0.137515)",
        "(-0.133457, 1.257624, -0.137292)",
        "(-0.132125, 1.262663, -0.137244)",
        "(-0.131493, 1.265232, -0.137298)",
        "(-0.130106, 1.270339, -0.137213)",
        "(-0.128855, 1.275537, -0.137391)",
        "(-0.127564, 1.280812, -0.138047)",
        "(-0.126138, 1.286232, -0.138735)",
        "(-0.125573, 1.288912, -0.138978)",
        "(-0.124438, 1.294394, -0.139768)",
        "(-0.123389, 1.299824, -0.140435)",
        "(-0.122468, 1.305131, -0.141153)",
        "(-0.121679, 1.310470, -0.142487)",
        "(-0.121236, 1.313164, -0.143251)",
        "(-0.120370, 1.318411, -0.144402)",
        "(-0.119666, 1.323506, -0.145591)",
        "(-0.119128, 1.328482, -0.146991)",
        "(-0.118646, 1.333378, -0.148242)",
        "(-0.118199, 1.335893, -0.149103)",
        "(-0.117774, 1.340659, -0.150574)",
        "(-0.117170, 1.345308, -0.152233)",
        "(-0.116615, 1.349706, -0.153903)",
        "(-0.115993, 1.353900, -0.155524)",
        "(-0.115786, 1.355938, -0.156431)",
        "(-0.115370, 1.359961, -0.158424)",
        "(-0.114993, 1.363950, -0.160476)",
        "(-0.114610, 1.368000, -0.162922)",
        "(-0.114137, 1.372075, -0.165426)",
        "(-0.113875, 1.374061, -0.166687)",
        "(-0.113592, 1.377939, -0.169307)",
        "(-0.113363, 1.381785, -0.172146)",
        "(-0.113236, 1.385678, -0.175079)",
        "(-0.112995, 1.389622, -0.178254)",
        "(-0.112895, 1.391583, -0.179999)",
        "(-0.112962, 1.395252, -0.183561)",
        "(-0.113068, 1.398570, -0.186653)",
        "(-0.113131, 1.401706, -0.189826)",
        "(-0.113513, 1.404564, -0.193399)",
        "(-0.113639, 1.405891, -0.195200)",
        "(-0.114099, 1.408216, -0.198888)",
        "(-0.114799, 1.410163, -0.202624)",
        "(-0.115288, 1.411967, -0.206878)",
        "(-0.116059, 1.413309, -0.211149)",
        "(-0.116429, 1.413794, -0.213139)",
        "(-0.116976, 1.414732, -0.216984)",
        "(-0.117459, 1.415528, -0.220610)",
        "(-0.117814, 1.416257, -0.224667)",
        "(-0.118348, 1.416767, -0.229222)",
        "(-0.118654, 1.416895, -0.231458)",
        "(-0.119414, 1.416808, -0.235465)",
        "(-0.120336, 1.416326, -0.238906)",
        "(-0.121311, 1.415660, -0.242581)",
        "(-0.122286, 1.414876, -0.247231)",
        "(-0.122465, 1.414463, -0.249503)",
        "(-0.122733, 1.413366, -0.253048)",
        "(-0.123648, 1.411961, -0.256260)",
        "(-0.124411, 1.410615, -0.259852)",
        "(-0.124849, 1.409395, -0.262971)",
        "(-0.125108, 1.408774, -0.264680)",
        "(-0.126049, 1.407386, -0.268619)",
        "(-0.126891, 1.405768, -0.272260)",
        "(-0.127403, 1.403853, -0.275185)",
        "(-0.128314, 1.401765, -0.278062)",
        "(-0.128586, 1.400825, -0.279571)",
        "(-0.129153, 1.398922, -0.282619)",
        "(-0.129854, 1.396760, -0.285587)",
        "(-0.130927, 1.394178, -0.288592)",
        "(-0.132258, 1.391314, -0.291777)",
        "(-0.132603, 1.389873, -0.293403)",
        "(-0.133259, 1.386862, -0.296765)",
        "(-0.134255, 1.383438, -0.300452)",
        "(-0.135401, 1.379847, -0.303637)",
        "(-0.136154, 1.376057, -0.306614)",
        "(-0.136436, 1.374126, -0.308340)",
        "(-0.137464, 1.369900, -0.311144)",
        "(-0.138454, 1.365575, -0.314163)",
        "(-0.140032, 1.361211, -0.317133)",
        "(-0.140876, 1.356941, -0.318991)",
        "(-0.141077, 1.354826, -0.319812)",
        "(-0.141937, 1.350567, -0.321523)",
        "(-0.142873, 1.346432, -0.323214)",
        "(-0.143887, 1.342426, -0.324804)",
        "(-0.144629, 1.338507, -0.325867)",
        "(-0.144944, 1.336545, -0.326415)",
        "(-0.145490, 1.332687, -0.327733)",
        "(-0.146134, 1.328776, -0.328827)",
        "(-0.146348, 1.324903, -0.329629)",
        "(-0.146859, 1.320953, -0.330009)",
        "(-0.147001, 1.319022, -0.330375)",
        "(-0.147798, 1.314967, -0.330843)",
        "(-0.148459, 1.311052, -0.331546)",
        "(-0.149027, 1.307054, -0.332023)",
        "(-0.149988, 1.302814, -0.332141)",
        "(-0.150668, 1.300665, -0.332176)",
        "(-0.151379, 1.296523, -0.332256)",
        "(-0.152085, 1.292241, -0.331941)",
        "(-0.152925, 1.287819, -0.331269)",
        "(-0.153792, 1.283193, -0.330160)",
        "(-0.154303, 1.280796, -0.329409)",
        "(-0.155499, 1.275836, -0.327547)",
        "(-0.156555, 1.270678, -0.325233)",
        "(-0.157605, 1.265453, -0.322941)",
        "(-0.158505, 1.260109, -0.320446)",
        "(-0.159008, 1.257375, -0.319271)",
        "(-0.159987, 1.251736, -0.317045)",
        "(-0.160994, 1.245968, -0.314702)",
        "(-0.161996, 1.240092, -0.311803)",
        "(-0.162991, 1.234256, -0.309044)",
        "(-0.163558, 1.231410, -0.307913)",
        "(-0.164808, 1.225750, -0.305606)",
        "(-0.165873, 1.220188, -0.302635)",
        "(-0.166876, 1.214799, -0.299472)",
        "(-0.168117, 1.209598, -0.296734)",
        "(-0.168729, 1.207078, -0.295375)",
        "(-0.169703, 1.202103, -0.292068)",
        "(-0.170677, 1.197289, -0.288050)",
        "(-0.171899, 1.192727, -0.284479)",
        "(-0.172880, 1.188414, -0.281423)",
        "(-0.173345, 1.186314, -0.279706)",
        "(-0.174028, 1.182162, -0.275578)",
        "(-0.174830, 1.178345, -0.271294)",
        "(-0.175521, 1.175000, -0.267587)",
        "(-0.176174, 1.172078, -0.264010)",
        "(-0.176430, 1.170746, -0.262003)",
        "(-0.176863, 1.168300, -0.257857)",
        "(-0.177201, 1.166246, -0.253841)",
        "(-0.177675, 1.164624, -0.250064)",
        "(-0.177901, 1.163400, -0.246507)",
        "(-0.178074, 1.162920, -0.244580)",
        "(-0.178385, 1.162153, -0.240256)",
        "(-0.178486, 1.161748, -0.235951)",
        "(-0.178342, 1.161676, -0.232006)",
        "(-0.178237, 1.161881, -0.228129)",
        "(-0.177955, 1.162082, -0.226200)",
        "(-0.177722, 1.162673, -0.222141)",
        "(-0.177229, 1.163570, -0.218180)",
        "(-0.176642, 1.164706, -0.214238)",
        "(-0.175944, 1.166110, -0.210496)",
        "(-0.175537, 1.166934, -0.208775)",
        "(-0.174815, 1.168684, -0.205163)",
        "(-0.173926, 1.170568, -0.201444)",
        "(-0.173057, 1.172685, -0.197792)",
        "(-0.171887, 1.175088, -0.194489)",
        "(-0.171256, 1.176361, -0.192830)",
        "(-0.170007, 1.179006, -0.189387)",
        "(-0.168862, 1.181891, -0.186179)",
        "(-0.167570, 1.184908, -0.182986)",
        "(-0.166443, 1.187927, -0.179881)",
        "(-0.165862, 1.189454, -0.178327)",
        "(-0.164604, 1.192480, -0.175019)",
        "(-0.163357, 1.195573, -0.171866)",
        "(-0.161995, 1.198725, -0.168993)",
        "(-0.160724, 1.201900, -0.166179)",
        "(-0.160015, 1.203495, -0.164825)",
        "(-0.158650, 1.206706, -0.162120)",
        "(-0.157365, 1.210005, -0.159400)",
        "(-0.155940, 1.213519, -0.157178)",
        "(-0.154378, 1.217256, -0.155329)",
        "(-0.153691, 1.219142, -0.154395)",
        "(-0.152321, 1.222872, -0.152406)",
        "(-0.151020, 1.226708, -0.150688)",
        "(-0.149516, 1.230735, -0.149586)",
        "(-0.147946, 1.234854, -0.148515)",
        "(-0.147250, 1.236940, -0.147872)",
        "(-0.145800, 1.241198, -0.146744)",
        "(-0.144341, 1.245602, -0.145977)",
        "(-0.142644, 1.250161, -0.145660)",
        "(-0.140995, 1.254955, -0.145513)",
        "(-0.140044, 1.257358, -0.145227)",
        "(-0.138695, 1.262181, -0.144669)",
        "(-0.137160, 1.267139, -0.144432)",
        "(-0.135044, 1.272304, -0.144809)",
        "(-0.133443, 1.277455, -0.145327)",
        "(-0.132441, 1.280064, -0.145521)",
        "(-0.130686, 1.285266, -0.145867)",
        "(-0.129101, 1.290597, -0.146742)",
        "(-0.127479, 1.296014, -0.147642)",
        "(-0.125944, 1.301294, -0.148315)",
        "(-0.125335, 1.303912, -0.148839)",
        "(-0.124005, 1.309140, -0.149975)",
        "(-0.122739, 1.314320, -0.151138)",
        "(-0.121560, 1.319423, -0.152220)",
        "(-0.120422, 1.324472, -0.153442)",
        "(-0.120028, 1.326958, -0.154130)",
        "(-0.119035, 1.331859, -0.155348)",
        "(-0.118012, 1.336659, -0.156633)",
        "(-0.117138, 1.341288, -0.158168)",
        "(-0.116223, 1.345699, -0.159586)",
        "(-0.115816, 1.347763, -0.160222)",
        "(-0.114948, 1.351800, -0.161720)",
        "(-0.113987, 1.355771, -0.163448)",
        "(-0.113272, 1.359349, -0.165107)",
        "(-0.112682, 1.362512, -0.166611)",
        "(-0.112330, 1.363987, -0.167487)",
        "(-0.111795, 1.366698, -0.169184)",
        "(-0.111416, 1.369103, -0.170764)",
        "(-0.110841, 1.371380, -0.172219)",
        "(-0.110530, 1.373402, -0.173703)",
        "(-0.110377, 1.374278, -0.174464)",
        "(-0.110136, 1.375747, -0.175847)",
        "(-0.109726, 1.377178, -0.177195)",
        "(-0.109288, 1.378480, -0.178762)",
        "(-0.109120, 1.379468, -0.180529)",
        "(-0.109012, 1.379857, -0.181384)",
        "(-0.108328, 1.380717, -0.182916)",
        "(-0.107898, 1.381536, -0.184810)",
        "(-0.107773, 1.382288, -0.187193)",
        "(-0.107269, 1.383171, -0.189504)",
        "(-0.107019, 1.383599, -0.190456)",
        "(-0.106676, 1.384499, -0.192799)",
        "(-0.106319, 1.385528, -0.195599)",
        "(-0.105960, 1.386619, -0.198336)",
        "(-0.105858, 1.387693, -0.201014)",
        "(-0.105838, 1.388256, -0.202323)",
        "(-0.105732, 1.389461, -0.204870)",
        "(-0.105507, 1.390709, -0.207190)",
        "(-0.105420, 1.392000, -0.210111)",
        "(-0.105490, 1.393108, -0.213128)",
        "(-0.105402, 1.393567, -0.214361)",
        "(-0.105245, 1.394321, -0.216864)",
        "(-0.105217, 1.394894, -0.220108)",
        "(-0.105320, 1.395250, -0.223762)",
        "(-0.105337, 1.395248, -0.227068)",
        "(-0.105336, 1.395152, -0.228702)",
        "(-0.105437, 1.394786, -0.232285)",
        "(-0.105778, 1.394114, -0.236027)",
        "(-0.105987, 1.393353, -0.239868)",
        "(-0.106311, 1.392267, -0.243772)",
        "(-0.106630, 1.391561, -0.245643)",
        "(-0.107017, 1.390091, -0.249221)",
        "(-0.107289, 1.388536, -0.252487)",
        "(-0.107746, 1.386852, -0.256010)",
        "(-0.108450, 1.385105, -0.259752)",
        "(-0.108712, 1.384260, -0.261442)",
        "(-0.109130, 1.382561, -0.264599)",
        "(-0.109556, 1.380739, -0.267880)",
        "(-0.110213, 1.378683, -0.271408)",
        "(-0.110809, 1.376441, -0.274852)",
        "(-0.111159, 1.375142, -0.276278)",
        "(-0.111921, 1.372352, -0.278908)",
        "(-0.112502, 1.369512, -0.281714)",
        "(-0.113103, 1.366380, -0.284459)",
        "(-0.113766, 1.362878, -0.286906)",
        "(-0.114099, 1.361065, -0.287970)",
        "(-0.114605, 1.357545, -0.289868)",
        "(-0.115138, 1.354099, -0.291917)",
        "(-0.115629, 1.350647, -0.294010)",
        "(-0.115970, 1.347072, -0.295683)",
        "(-0.116207, 1.345211, -0.296372)",
        "(-0.116720, 1.341560, -0.297869)",
        "(-0.117240, 1.338019, -0.299359)",
        "(-0.117748, 1.334496, -0.300639)",
        "(-0.118448, 1.330970, -0.302014)",
        "(-0.118774, 1.329220, -0.302850)",
        "(-0.119454, 1.325542, -0.304433)",
        "(-0.120165, 1.321570, -0.305891)",
        "(-0.120942, 1.317545, -0.307431)",
        "(-0.121562, 1.313434, -0.309199)",
        "(-0.121655, 1.311302, -0.310033)",
        "(-0.122715, 1.306715, -0.311267)",
        "(-0.123643, 1.302086, -0.312883)",
        "(-0.124625, 1.297161, -0.314026)",
        "(-0.125956, 1.291934, -0.314725)",
        "(-0.126515, 1.289272, -0.315073)",
        "(-0.127555, 1.283684, -0.315178)",
        "(-0.128353, 1.277894, -0.315076)",
        "(-0.129293, 1.271917, -0.314987)",
        "(-0.130014, 1.265542, -0.314467)",
        "(-0.130593, 1.262174, -0.313803)",
        "(-0.131312, 1.255360, -0.312139)",
        "(-0.131914, 1.248611, -0.310478)",
        "(-0.132189, 1.241993, -0.308775)",
        "(-0.132507, 1.235498, -0.307042)",
        "(-0.133045, 1.232259, -0.305730)",
        "(-0.133755, 1.226022, -0.302870)",
        "(-0.134405, 1.220339, -0.300198)",
        "(-0.134888, 1.215077, -0.297677)",
        "(-0.135351, 1.210031, -0.294515)",
        "(-0.135474, 1.207559, -0.292570)",
        "(-0.135901, 1.202728, -0.288470)",
        "(-0.136364, 1.198281, -0.284751)",
        "(-0.136887, 1.194123, -0.281150)",
        "(-0.137275, 1.190392, -0.277480)",
        "(-0.137400, 1.188683, -0.275327)",
        "(-0.137553, 1.185517, -0.270884)",
        "(-0.137876, 1.182687, -0.266430)",
        "(-0.138080, 1.180259, -0.262012)",
        "(-0.138125, 1.179189, -0.259870)",
        "(-0.138176, 1.177207, -0.255592)",
        "(-0.138095, 1.175452, -0.251190)",
        "(-0.137751, 1.173969, -0.246937)",
        "(-0.137361, 1.172685, -0.242963)",
        "(-0.136816, 1.171471, -0.238526)",
        "(-0.136526, 1.170872, -0.236163)",
        "(-0.135998, 1.169760, -0.231435)",
        "(-0.135350, 1.168751, -0.226598)",
        "(-0.134858, 1.167801, -0.221684)",
        "(-0.134343, 1.166911, -0.216892)",
        "(-0.134140, 1.166474, -0.214532)",
        "(-0.133852, 1.165568, -0.210002)",
        "(-0.133577, 1.164698, -0.205707)",
        "(-0.133465, 1.163981, -0.201516)",
        "(-0.133330, 1.163695, -0.199498)",
        "(-0.133098, 1.163211, -0.195474)",
        "(-0.132823, 1.162938, -0.191802)",
        "(-0.132688, 1.162792, -0.188356)",
        "(-0.132499, 1.162782, -0.185123)",
        "(-0.132403, 1.162877, -0.183660)",
        "(-0.132143, 1.163177, -0.180825)",
        "(-0.131962, 1.163608, -0.177948)",
        "(-0.131696, 1.164273, -0.175215)",
        "(-0.131328, 1.165248, -0.172623)",
        "(-0.130921, 1.166449, -0.169945)",
        "(-0.130727, 1.167130, -0.168655)",
        "(-0.130207, 1.168621, -0.166141)",
        "(-0.129861, 1.170420, -0.164009)",
        "(-0.129448, 1.172473, -0.161918)",
        "(-0.129044, 1.174917, -0.159819)",
        "(-0.128800, 1.176293, -0.158962)",
        "(-0.127951, 1.179335, -0.157376)",
        "(-0.126927, 1.182433, -0.155888)",
        "(-0.125602, 1.185659, -0.154598)",
        "(-0.125187, 1.189083, -0.153277)",
        "(-0.124735, 1.190816, -0.152743)",
        "(-0.123395, 1.194294, -0.151986)",
        "(-0.122597, 1.197781, -0.151385)",
        "(-0.122028, 1.201239, -0.150623)",
        "(-0.121636, 1.204882, -0.149816)",
        "(-0.121186, 1.206761, -0.149243)",
        "(-0.120326, 1.210562, -0.147821)",
        "(-0.119447, 1.214552, -0.147022)",
        "(-0.118301, 1.218640, -0.146179)",
        "(-0.117357, 1.222683, -0.144720)",
        "(-0.117048, 1.224776, -0.144021)",
        "(-0.115833, 1.229237, -0.142795)",
        "(-0.114569, 1.234076, -0.141672)",
        "(-0.113258, 1.239269, -0.140728)",
        "(-0.111959, 1.244765, -0.139914)",
        "(-0.111364, 1.247519, -0.139634)",
        "(-0.110373, 1.253036, -0.139075)",
        "(-0.109250, 1.258708, -0.138712)",
        "(-0.108036, 1.264534, -0.138722)",
        "(-0.106787, 1.270433, -0.139127)",
        "(-0.106159, 1.273439, -0.139475)",
        "(-0.105089, 1.279380, -0.139983)",
        "(-0.104080, 1.285228, -0.140319)",
        "(-0.103138, 1.290961, -0.141075)",
        "(-0.102710, 1.293821, -0.141795)",
        "(-0.101858, 1.299509, -0.143329)",
        "(-0.100854, 1.305147, -0.144726)",
        "(-0.100047, 1.310509, -0.146086)",
        "(-0.099317, 1.315690, -0.147669)",
        "(-0.098826, 1.318234, -0.148507)",
        "(-0.098137, 1.323213, -0.150700)",
        "(-0.097535, 1.328017, -0.153053)",
        "(-0.096999, 1.332569, -0.155042)",
        "(-0.096793, 1.336974, -0.157094)",
        "(-0.096449, 1.341295, -0.159455)",
        "(-0.096288, 1.343407, -0.160731)",
        "(-0.096028, 1.347528, -0.163476)",
        "(-0.095810, 1.351478, -0.166454)",
        "(-0.095542, 1.355222, -0.169287)",
        "(-0.095559, 1.358684, -0.171992)",
        "(-0.095534, 1.360382, -0.173586)",
        "(-0.095524, 1.363640, -0.176749)",
        "(-0.095355, 1.366620, -0.179392)",
        "(-0.095356, 1.369351, -0.182186)",
        "(-0.095321, 1.371900, -0.185221)",
        "(-0.095327, 1.373085, -0.186892)",
        "(-0.095376, 1.375366, -0.190551)",
        "(-0.095351, 1.377457, -0.194110)",
        "(-0.095686, 1.379115, -0.197023)",
        "(-0.095518, 1.380829, -0.200050)",
        "(-0.095636, 1.381634, -0.201836)",
        "(-0.095667, 1.383283, -0.205415)",
        "(-0.095699, 1.384853, -0.208877)",
        "(-0.095949, 1.386153, -0.211975)",
        "(-0.096379, 1.387398, -0.215041)",
        "(-0.096551, 1.388046, -0.216665)",
        "(-0.096636, 1.389293, -0.219821)",
        "(-0.096837, 1.390308, -0.223273)",
        "(-0.097175, 1.391034, -0.226955)",
        "(-0.097471, 1.391519, -0.230491)",
        "(-0.097552, 1.391712, -0.232349)",
        "(-0.097887, 1.392037, -0.236387)",
        "(-0.098544, 1.392069, -0.240031)",
        "(-0.099077, 1.392044, -0.243327)",
        "(-0.099213, 1.392082, -0.245030)",
        "(-0.099756, 1.392081, -0.248673)",
        "(-0.100388, 1.392017, -0.252262)",
        "(-0.100713, 1.391961, -0.255485)",
        "(-0.101232, 1.391784, -0.258745)",
        "(-0.101850, 1.391426, -0.262000)",
        "(-0.102124, 1.391192, -0.263597)",
        "(-0.102537, 1.390742, -0.266738)",
        "(-0.103007, 1.390234, -0.270112)",
        "(-0.103666, 1.389456, -0.273792)",
        "(-0.104440, 1.388313, -0.277276)",
        "(-0.104823, 1.387611, -0.278890)",
        "(-0.105595, 1.386039, -0.282144)",
        "(-0.106419, 1.384232, -0.285795)",
        "(-0.107420, 1.382122, -0.289688)",
        "(-0.108143, 1.379749, -0.292827)",
        "(-0.108453, 1.378489, -0.294496)",
        "(-0.109245, 1.375878, -0.298225)",
        "(-0.110158, 1.372972, -0.301874)",
        "(-0.110762, 1.369946, -0.305290)",
        "(-0.111709, 1.366739, -0.308785)",
        "(-0.112224, 1.365104, -0.310536)",
        "(-0.113206, 1.361775, -0.313800)",
        "(-0.113944, 1.358284, -0.316641)",
        "(-0.114781, 1.354556, -0.319199)",
        "(-0.115638, 1.350773, -0.321801)",
        "(-0.116025, 1.348853, -0.322974)",
        "(-0.116564, 1.344935, -0.325170)",
        "(-0.117511, 1.340619, -0.326766)",
        "(-0.118391, 1.336182, -0.328401)",
        "(-0.119239, 1.331584, -0.330097)",
        "(-0.119605, 1.329177, -0.330730)",
        "(-0.120449, 1.324180, -0.331757)",
        "(-0.121495, 1.319036, -0.332797)",
        "(-0.122200, 1.313903, -0.333133)",
        "(-0.122624, 1.308913, -0.333256)",
        "(-0.122951, 1.306473, -0.333436)",
        "(-0.123638, 1.301649, -0.333737)",
        "(-0.124333, 1.296836, -0.333963)",
        "(-0.124863, 1.292059, -0.333753)",
        "(-0.125575, 1.287232, -0.333577)",
        "(-0.126020, 1.284807, -0.333712)",
        "(-0.126757, 1.279858, -0.333856)",
        "(-0.127465, 1.274615, -0.333306)",
        "(-0.128036, 1.269289, -0.332065)",
        "(-0.128638, 1.264120, -0.331104)",
        "(-0.129050, 1.261562, -0.330596)",
        "(-0.129853, 1.256460, -0.329035)",
        "(-0.130305, 1.251484, -0.327085)",
        "(-0.130864, 1.246674, -0.325029)",
        "(-0.131715, 1.241945, -0.322662)",
        "(-0.132133, 1.239593, -0.321377)",
        "(-0.132871, 1.234909, -0.318605)",
        "(-0.133496, 1.230249, -0.315498)",
        "(-0.134181, 1.225639, -0.312255)",
        "(-0.135131, 1.220943, -0.308773)",
        "(-0.135710, 1.218512, -0.306914)",
        "(-0.136865, 1.213513, -0.303071)",
        "(-0.137767, 1.208393, -0.299121)",
        "(-0.138842, 1.203077, -0.295131)",
        "(-0.139268, 1.200423, -0.293214)",
        "(-0.140064, 1.195191, -0.289440)",
        "(-0.140926, 1.190030, -0.285241)",
        "(-0.141862, 1.185090, -0.280938)",
        "(-0.142424, 1.180480, -0.276798)",
        "(-0.143088, 1.176203, -0.272439)",
        "(-0.143445, 1.174197, -0.270098)",
        "(-0.143878, 1.170435, -0.265322)",
        "(-0.144287, 1.167143, -0.261099)",
        "(-0.144648, 1.164344, -0.256968)",
        "(-0.145050, 1.161861, -0.252094)",
        "(-0.145284, 1.160826, -0.249574)",
        "(-0.145363, 1.158980, -0.244473)",
        "(-0.145444, 1.157576, -0.239412)",
        "(-0.145535, 1.156542, -0.234719)",
        "(-0.145603, 1.155893, -0.229692)",
        "(-0.145527, 1.155660, -0.227082)",
        "(-0.145476, 1.155478, -0.221830)",
        "(-0.145158, 1.155567, -0.217132)",
        "(-0.144894, 1.155950, -0.212400)",
        "(-0.144817, 1.156495, -0.207660)",
        "(-0.144654, 1.156894, -0.205187)",
        "(-0.144475, 1.157737, -0.200062)",
        "(-0.144155, 1.158823, -0.195381)",
        "(-0.143644, 1.160124, -0.191082)",
        "(-0.143238, 1.161530, -0.187043)",
        "(-0.143162, 1.162305, -0.184952)",
        "(-0.142853, 1.163968, -0.180624)",
        "(-0.142548, 1.165871, -0.176558)",
        "(-0.142186, 1.167870, -0.172525)",
        "(-0.141747, 1.170138, -0.169022)",
        "(-0.141509, 1.171373, -0.167405)",
        "(-0.141196, 1.173940, -0.163829)",
        "(-0.140891, 1.176764, -0.159712)",
        "(-0.140157, 1.179956, -0.155719)",
        "(-0.139207, 1.183430, -0.152046)",
        "(-0.138786, 1.185226, -0.150261)",
        "(-0.137903, 1.188956, -0.146976)",
        "(-0.137113, 1.192862, -0.143572)",
        "(-0.136329, 1.196835, -0.140303)",
        "(-0.135476, 1.200938, -0.137279)",
        "(-0.135009, 1.203013, -0.135840)",
        "(-0.134410, 1.207181, -0.133133)",
        "(-0.133311, 1.211508, -0.131080)",
        "(-0.132542, 1.215795, -0.128599)",
        "(-0.131786, 1.220142, -0.126437)",
        "(-0.131290, 1.222361, -0.125507)",
        "(-0.130580, 1.226783, -0.123736)",
        "(-0.130021, 1.231225, -0.122118)",
        "(-0.129102, 1.235763, -0.120883)",
        "(-0.128248, 1.240244, -0.119605)",
        "(-0.127795, 1.242462, -0.119041)",
        "(-0.126933, 1.246978, -0.118232)",
        "(-0.125910, 1.251530, -0.117238)",
        "(-0.124713, 1.256105, -0.116209)",
        "(-0.123775, 1.260722, -0.115712)",
        "(-0.123354, 1.263107, -0.115589)",
        "(-0.122398, 1.268045, -0.115481)",
        "(-0.121364, 1.273202, -0.115726)",
        "(-0.120536, 1.278262, -0.115644)",
        "(-0.119791, 1.283336, -0.115299)",
        "(-0.119313, 1.286028, -0.115523)",
        "(-0.118196, 1.291438, -0.116119)",
        "(-0.117064, 1.296831, -0.116761)",
        "(-0.116010, 1.302128, -0.117338)",
        "(-0.115518, 1.304708, -0.117562)",
        "(-0.114447, 1.309808, -0.118150)",
        "(-0.113619, 1.314937, -0.119468)",
        "(-0.112841, 1.320035, -0.120595)",
        "(-0.112176, 1.324944, -0.121518)",
        "(-0.111994, 1.327295, -0.121832)",
        "(-0.111374, 1.331980, -0.122687)",
        "(-0.110742, 1.336722, -0.124422)",
        "(-0.110006, 1.341247, -0.125906)",
        "(-0.109179, 1.345580, -0.127233)",
        "(-0.108476, 1.349890, -0.128855)",
        "(-0.108147, 1.352077, -0.129743)",
        "(-0.107515, 1.356575, -0.131922)",
        "(-0.106985, 1.361063, -0.134099)",
        "(-0.106276, 1.365475, -0.135867)",
        "(-0.105929, 1.367846, -0.137040)",
        "(-0.105440, 1.372205, -0.139647)",
        "(-0.104904, 1.376451, -0.142193)",
        "(-0.104433, 1.380599, -0.144684)",
        "(-0.104240, 1.384620, -0.147421)",
        "(-0.104001, 1.388499, -0.150002)",
        "(-0.103826, 1.390451, -0.151550)",
        "(-0.103473, 1.394296, -0.155014)",
        "(-0.103150, 1.397815, -0.158446)",
        "(-0.102954, 1.400929, -0.162004)",
        "(-0.102896, 1.403613, -0.165455)",
        "(-0.102912, 1.404839, -0.167227)",
        "(-0.102845, 1.407239, -0.171018)",
        "(-0.102659, 1.409370, -0.174994)",
        "(-0.102714, 1.410956, -0.178872)",
        "(-0.102890, 1.412138, -0.182761)",
        "(-0.103065, 1.412612, -0.184819)",
        "(-0.103343, 1.413515, -0.189228)",
        "(-0.103371, 1.414184, -0.193885)",
        "(-0.103501, 1.414338, -0.198136)",
        "(-0.103761, 1.414291, -0.202903)",
        "(-0.103788, 1.414194, -0.205219)",
        "(-0.103570, 1.413819, -0.209557)",
        "(-0.103798, 1.413075, -0.213978)",
        "(-0.104031, 1.412287, -0.218471)",
        "(-0.104016, 1.411347, -0.222271)",
        "(-0.104020, 1.410780, -0.224088)",
        "(-0.104247, 1.409577, -0.228314)",
        "(-0.104431, 1.408180, -0.232780)",
        "(-0.104624, 1.406382, -0.236778)",
        "(-0.104790, 1.405364, -0.238685)",
        "(-0.104998, 1.403381, -0.242292)",
        "(-0.105028, 1.401472, -0.245686)",
        "(-0.105111, 1.399607, -0.249178)",
        "(-0.105385, 1.397666, -0.253063)",
        "(-0.105392, 1.396687, -0.255025)",
        "(-0.105659, 1.394338, -0.258174)",
        "(-0.105998, 1.391963, -0.261695)",
        "(-0.106098, 1.389626, -0.265334)",
        "(-0.106267, 1.387041, -0.268728)",
        "(-0.106615, 1.385593, -0.270413)",
        "(-0.107029, 1.382798, -0.274295)",
        "(-0.107509, 1.379770, -0.277905)",
        "(-0.108153, 1.376486, -0.281562)",
        "(-0.108853, 1.373087, -0.285419)",
        "(-0.109538, 1.369393, -0.289080)",
        "(-0.109919, 1.367434, -0.291041)",
        "(-0.110785, 1.363346, -0.295025)",
        "(-0.111658, 1.359047, -0.298993)",
        "(-0.112651, 1.354577, -0.302799)",
        "(-0.113558, 1.349990, -0.306133)",
        "(-0.114032, 1.347707, -0.307785)",
        "(-0.115085, 1.343256, -0.311266)",
        "(-0.116138, 1.338814, -0.314560)",
        "(-0.117044, 1.334371, -0.317072)",
        "(-0.117846, 1.330126, -0.319432)",
        "(-0.118425, 1.328040, -0.320671)",
        "(-0.119635, 1.323873, -0.323066)",
        "(-0.120499, 1.319559, -0.324818)",
        "(-0.121419, 1.315045, -0.325941)",
        "(-0.121829, 1.312762, -0.326396)",
        "(-0.122828, 1.308132, -0.327466)",
        "(-0.124060, 1.303251, -0.328630)",
        "(-0.124864, 1.297955, -0.328857)",
        "(-0.125679, 1.292471, -0.328894)",
        "(-0.126189, 1.289709, -0.328825)",
        "(-0.126838, 1.284176, -0.328454)",
        "(-0.127597, 1.278727, -0.328299)",
        "(-0.128240, 1.273250, -0.327826)",
        "(-0.129001, 1.267649, -0.326682)",
        "(-0.129382, 1.264861, -0.326089)",
        "(-0.130161, 1.259447, -0.325036)",
        "(-0.130858, 1.254180, -0.323824)",
        "(-0.131702, 1.248927, -0.322307)",
        "(-0.132461, 1.243723, -0.320299)",
        "(-0.133011, 1.238788, -0.318304)",
        "(-0.133421, 1.236423, -0.317422)",
        "(-0.134343, 1.231776, -0.315661)",
        "(-0.135109, 1.227276, -0.313684)",
        "(-0.135885, 1.222946, -0.311630)",
        "(-0.136854, 1.218749, -0.309393)",
        "(-0.137390, 1.216669, -0.308305)",
        "(-0.138542, 1.212590, -0.306256)",
        "(-0.139658, 1.208453, -0.303862)",
        "(-0.140934, 1.204374, -0.301613)",
        "(-0.142358, 1.200413, -0.299379)",
        "(-0.143109, 1.198429, -0.298151)",
        "(-0.144451, 1.194497, -0.295268)",
        "(-0.145675, 1.190589, -0.292463)",
        "(-0.146952, 1.186832, -0.289971)",
        "(-0.147502, 1.185027, -0.288668)",
        "(-0.148417, 1.181616, -0.285695)",
        "(-0.149413, 1.178444, -0.282487)",
        "(-0.150385, 1.175532, -0.279256)",
        "(-0.151036, 1.172977, -0.275610)",
        "(-0.151433, 1.171884, -0.273627)",
        "(-0.151981, 1.169933, -0.269550)",
        "(-0.152394, 1.168252, -0.265441)",
        "(-0.152791, 1.166742, -0.260903)",
        "(-0.153081, 1.165481, -0.256127)",
        "(-0.153252, 1.164576, -0.251311)",
        "(-0.153272, 1.164248, -0.248821)",
        "(-0.153347, 1.163625, -0.243724)",
        "(-0.153329, 1.163341, -0.238673)",
        "(-0.153182, 1.163224, -0.233507)",
        "(-0.152969, 1.163372, -0.228305)",
        "(-0.152817, 1.163477, -0.225691)",
        "(-0.152442, 1.163719, -0.220361)",
        "(-0.151881, 1.164092, -0.215179)",
        "(-0.151392, 1.164653, -0.210264)",
        "(-0.150782, 1.165406, -0.205295)",
        "(-0.150471, 1.165889, -0.202858)",
        "(-0.149955, 1.166950, -0.198222)",
        "(-0.149239, 1.168171, -0.194091)",
        "(-0.148585, 1.169558, -0.189747)",
        "(-0.147851, 1.171029, -0.185237)",
        "(-0.147441, 1.171842, -0.183227)",
        "(-0.146644, 1.173511, -0.179204)",
        "(-0.145816, 1.175327, -0.175248)",
        "(-0.145037, 1.177269, -0.171378)",
        "(-0.144195, 1.179331, -0.167389)",
        "(-0.143793, 1.180445, -0.165483)",
        "(-0.142851, 1.182836, -0.161961)",
        "(-0.141852, 1.185431, -0.158709)",
        "(-0.140900, 1.188175, -0.155300)",
        "(-0.140511, 1.189635, -0.153498)",
        "(-0.139567, 1.192829, -0.150206)",
        "(-0.138530, 1.196327, -0.147349)",
        "(-0.137574, 1.200060, -0.144700)",
        "(-0.136492, 1.203980, -0.141707)",
        "(-0.135976, 1.206010, -0.140271)",
        "(-0.134922, 1.210310, -0.137632)",
        "(-0.133638, 1.214865, -0.135429)",
        "(-0.132449, 1.219629, -0.133483)",
        "(-0.131062, 1.224654, -0.131693)",
        "(-0.129725, 1.229657, -0.129727)",
        "(-0.129156, 1.232126, -0.128839)",
        "(-0.127859, 1.237303, -0.127686)",
        "(-0.126372, 1.242739, -0.127160)",
        "(-0.125088, 1.248195, -0.126433)",
        "(-0.124443, 1.250934, -0.125881)",
        "(-0.123066, 1.256452, -0.125528)",
        "(-0.121795, 1.261961, -0.125905)",
        "(-0.120510, 1.267349, -0.126054)",
        "(-0.119335, 1.272700, -0.126652)",
        "(-0.118230, 1.278150, -0.127768)",
        "(-0.117629, 1.280740, -0.128346)",
        "(-0.116444, 1.285856, -0.129286)",
        "(-0.115280, 1.290861, -0.130441)",
        "(-0.114209, 1.295699, -0.131881)",
        "(-0.113720, 1.298019, -0.132557)",
        "(-0.112701, 1.302608, -0.133834)",
        "(-0.111667, 1.307118, -0.135232)",
        "(-0.110847, 1.311647, -0.136672)",
        "(-0.109949, 1.316081, -0.138187)",
        "(-0.109414, 1.318353, -0.138968)",
        "(-0.108716, 1.322836, -0.140466)",
        "(-0.108059, 1.327299, -0.141953)",
        "(-0.107483, 1.331736, -0.143419)",
        "(-0.106849, 1.336231, -0.145072)",
        "(-0.106595, 1.338479, -0.146088)",
        "(-0.105882, 1.343004, -0.148313)",
        "(-0.105347, 1.347516, -0.150439)",
        "(-0.105005, 1.351953, -0.152549)",
        "(-0.104772, 1.356287, -0.155038)",
        "(-0.104555, 1.360502, -0.157926)",
        "(-0.104504, 1.362515, -0.159227)",
        "(-0.104132, 1.366528, -0.162127)",
        "(-0.104176, 1.370300, -0.165117)",
        "(-0.104040, 1.373930, -0.167991)",
        "(-0.103913, 1.375703, -0.169584)",
        "(-0.103788, 1.379115, -0.173180)",
        "(-0.103841, 1.382123, -0.176404)",
        "(-0.103759, 1.384980, -0.179449)",
        "(-0.104055, 1.387633, -0.182998)",
        "(-0.104332, 1.390141, -0.186505)",
        "(-0.104473, 1.391331, -0.188163)",
        "(-0.104675, 1.393613, -0.191508)",
        "(-0.105108, 1.395647, -0.194789)",
        "(-0.105659, 1.397600, -0.198067)",
        "(-0.106088, 1.399506, -0.201117)",
        "(-0.106243, 1.400432, -0.202761)",
        "(-0.106845, 1.402067, -0.206510)",
        "(-0.107507, 1.403344, -0.210137)",
        "(-0.107902, 1.404464, -0.213567)",
        "(-0.108389, 1.405428, -0.217526)",
        "(-0.108652, 1.405794, -0.219553)",
        "(-0.109087, 1.406386, -0.223438)",
        "(-0.109410, 1.406926, -0.227061)",
        "(-0.109799, 1.407381, -0.230631)",
        "(-0.110126, 1.407535, -0.232477)",
        "(-0.110708, 1.407879, -0.236425)",
        "(-0.111129, 1.408122, -0.240675)",
        "(-0.111762, 1.407824, -0.244627)",
        "(-0.112457, 1.407308, -0.248487)",
        "(-0.112801, 1.407080, -0.250514)",
        "(-0.113366, 1.406574, -0.254622)",
        "(-0.114091, 1.405883, -0.259327)",
        "(-0.114860, 1.404893, -0.264081)",
        "(-0.115572, 1.403592, -0.268440)",
        "(-0.116004, 1.402851, -0.270715)",
        "(-0.116786, 1.401216, -0.275288)",
        "(-0.117734, 1.399348, -0.279784)",
        "(-0.118787, 1.397417, -0.284231)",
        "(-0.119657, 1.395437, -0.288383)",
        "(-0.120066, 1.394350, -0.290227)",
        "(-0.121075, 1.391966, -0.293866)",
        "(-0.122034, 1.389618, -0.297933)",
        "(-0.122632, 1.387311, -0.302083)",
        "(-0.123230, 1.384761, -0.305737)",
        "(-0.123507, 1.383379, -0.307360)",
        "(-0.124342, 1.380537, -0.310529)",
        "(-0.124823, 1.377838, -0.313189)",
        "(-0.125244, 1.375116, -0.315599)",
        "(-0.125666, 1.372377, -0.317872)",
        "(-0.125917, 1.371027, -0.318987)",
        "(-0.126410, 1.368311, -0.320883)",
        "(-0.126831, 1.365505, -0.322251)",
        "(-0.127301, 1.362746, -0.323962)",
        "(-0.127700, 1.359953, -0.325766)",
        "(-0.127847, 1.358449, -0.326544)",
        "(-0.128252, 1.355257, -0.327918)",
        "(-0.128866, 1.351846, -0.329097)",
        "(-0.129364, 1.348304, -0.330036)",
        "(-0.129656, 1.344728, -0.330910)",
        "(-0.129844, 1.342882, -0.331393)",
        "(-0.130154, 1.339093, -0.332223)",
        "(-0.130667, 1.335087, -0.332889)",
        "(-0.131112, 1.330948, -0.333458)",
        "(-0.131207, 1.326673, -0.333884)",
        "(-0.131234, 1.324497, -0.334160)",
        "(-0.131622, 1.320085, -0.334714)",
        "(-0.132027, 1.315607, -0.334912)",
        "(-0.132404, 1.311196, -0.335042)",
        "(-0.132777, 1.306870, -0.335108)",
        "(-0.132968, 1.304689, -0.335011)",
        "(-0.133480, 1.300283, -0.334767)",
        "(-0.133910, 1.295997, -0.334323)",
        "(-0.134358, 1.291770, -0.333672)",
        "(-0.134908, 1.287543, -0.332794)",
        "(-0.135098, 1.285474, -0.332311)",
        "(-0.135417, 1.281255, -0.330999)",
        "(-0.135807, 1.276934, -0.329468)",
        "(-0.136245, 1.272534, -0.327863)",
        "(-0.136689, 1.268128, -0.325918)",
        "(-0.136846, 1.265965, -0.324712)",
        "(-0.137119, 1.261741, -0.322541)",
        "(-0.137436, 1.257730, -0.320762)",
        "(-0.137730, 1.253659, -0.318555)",
        "(-0.138033, 1.249620, -0.315867)",
        "(-0.138111, 1.247670, -0.314449)",
        "(-0.138292, 1.244007, -0.311781)",
        "(-0.138523, 1.240560, -0.309466)",
        "(-0.138650, 1.237182, -0.306534)",
        "(-0.138650, 1.233803, -0.302914)",
        "(-0.138918, 1.230603, -0.299450)",
        "(-0.139085, 1.229066, -0.297923)",
        "(-0.139375, 1.225976, -0.294806)",
        "(-0.139576, 1.222841, -0.291197)",
        "(-0.139866, 1.219663, -0.287159)",
        "(-0.140033, 1.218082, -0.285156)",
        "(-0.140341, 1.215014, -0.281395)",
        "(-0.140775, 1.212011, -0.277556)",
        "(-0.141172, 1.209093, -0.273572)",
        "(-0.141515, 1.206236, -0.269335)",
        "(-0.141759, 1.204836, -0.267029)",
        "(-0.142240, 1.202132, -0.262568)",
        "(-0.142559, 1.199694, -0.258465)",
        "(-0.142661, 1.197319, -0.254124)",
        "(-0.142832, 1.195067, -0.249540)",
        "(-0.142840, 1.192998, -0.244955)",
        "(-0.142852, 1.192123, -0.242828)",
        "(-0.142670, 1.190609, -0.238668)",
        "(-0.142436, 1.189335, -0.234340)",
        "(-0.142125, 1.188380, -0.230080)",
        "(-0.141940, 1.188053, -0.227948)",
        "(-0.141528, 1.187516, -0.223439)",
        "(-0.141070, 1.187282, -0.218894)",
        "(-0.140568, 1.187302, -0.214273)",
        "(-0.140065, 1.187626, -0.209684)",
        "(-0.139770, 1.187892, -0.207467)",
        "(-0.139244, 1.188475, -0.203028)",
        "(-0.138751, 1.189217, -0.198563)",
        "(-0.138230, 1.190189, -0.194255)",
        "(-0.137766, 1.191335, -0.190199)",
        "(-0.137498, 1.191934, -0.188177)",
        "(-0.136967, 1.193175, -0.184282)",
        "(-0.136451, 1.194536, -0.180640)",
        "(-0.135863, 1.196062, -0.177061)",
        "(-0.135247, 1.197793, -0.173703)",
        "(-0.134977, 1.198700, -0.172039)",
        "(-0.134372, 1.200598, -0.168861)",
        "(-0.133675, 1.202630, -0.165584)",
        "(-0.132923, 1.204829, -0.162453)",
        "(-0.132122, 1.207211, -0.159686)",
        "(-0.131767, 1.208427, -0.158202)",
        "(-0.130974, 1.210941, -0.155144)",
        "(-0.130186, 1.213598, -0.152105)",
        "(-0.129461, 1.216470, -0.149438)",
        "(-0.128675, 1.219556, -0.147360)",
        "(-0.128359, 1.221139, -0.146339)",
        "(-0.127959, 1.224243, -0.143670)",
        "(-0.127555, 1.227401, -0.141193)",
        "(-0.126914, 1.230688, -0.139355)",
        "(-0.126156, 1.234060, -0.137740)",
        "(-0.125796, 1.235630, -0.136905)",
        "(-0.125224, 1.238748, -0.135504)",
        "(-0.124440, 1.241897, -0.134395)",
        "(-0.123544, 1.245070, -0.133337)",
        "(-0.122751, 1.248289, -0.132182)",
        "(-0.122387, 1.249947, -0.131719)",
        "(-0.121593, 1.253384, -0.131012)",
        "(-0.120717, 1.256997, -0.130665)",
        "(-0.119866, 1.260832, -0.130786)",
        "(-0.118926, 1.264752, -0.130609)",
        "(-0.118511, 1.266707, -0.130346)",
        "(-0.117379, 1.270821, -0.130262)",
        "(-0.116398, 1.275157, -0.130648)",
        "(-0.115390, 1.279564, -0.130810)",
        "(-0.114440, 1.284032, -0.131211)",
        "(-0.113925, 1.286290, -0.131470)",
        "(-0.112772, 1.290744, -0.131781)",
        "(-0.111653, 1.295250, -0.132288)",
        "(-0.110542, 1.300019, -0.133243)",
        "(-0.109469, 1.304758, -0.133922)",
        "(-0.108968, 1.307132, -0.134324)",
        "(-0.107891, 1.311859, -0.135189)",
        "(-0.107027, 1.316460, -0.136126)",
        "(-0.106100, 1.321094, -0.137030)",
        "(-0.105055, 1.325712, -0.138252)",
        "(-0.104111, 1.330272, -0.139882)",
        "(-0.103773, 1.332516, -0.140737)",
        "(-0.102793, 1.337020, -0.142002)",
        "(-0.102024, 1.341411, -0.143352)",
        "(-0.101403, 1.345747, -0.145119)",
        "(-0.101026, 1.347899, -0.146026)",
        "(-0.100206, 1.352271, -0.148073)",
        "(-0.099354, 1.356710, -0.150422)",
        "(-0.098706, 1.360963, -0.152902)",
        "(-0.097990, 1.365177, -0.155376)",
        "(-0.097658, 1.367289, -0.156591)",
        "(-0.097180, 1.371590, -0.159332)",
        "(-0.096646, 1.376169, -0.162410)",
        "(-0.096207, 1.380705, -0.165493)",
        "(-0.095805, 1.385134, -0.168762)",
        "(-0.095611, 1.387297, -0.170390)",
        "(-0.095318, 1.391609, -0.173860)",
        "(-0.095293, 1.395866, -0.177973)",
        "(-0.095188, 1.399922, -0.181841)",
        "(-0.095129, 1.403769, -0.185737)",
        "(-0.095337, 1.407358, -0.189976)",
        "(-0.095335, 1.409110, -0.192221)",
        "(-0.095429, 1.412417, -0.196944)",
        "(-0.095869, 1.415346, -0.201834)",
        "(-0.096160, 1.417976, -0.206557)",
        "(-0.096287, 1.420303, -0.211575)",
        "(-0.096469, 1.421251, -0.214349)",
        "(-0.097007, 1.422780, -0.220001)",
        "(-0.097630, 1.423819, -0.225080)",
        "(-0.098135, 1.424623, -0.229660)",
        "(-0.098423, 1.425000, -0.232154)",
        "(-0.099096, 1.425663, -0.237973)",
        "(-0.099722, 1.425990, -0.243979)",
        "(-0.100406, 1.425736, -0.248934)",
        "(-0.101119, 1.425356, -0.254072)",
        "(-0.101520, 1.425146, -0.256611)",
        "(-0.102227, 1.424752, -0.261658)",
        "(-0.102739, 1.424450, -0.267164)",
        "(-0.103427, 1.423696, -0.272341)",
        "(-0.104159, 1.422527, -0.276930)",
        "(-0.104424, 1.421968, -0.279118)",
        "(-0.104816, 1.420906, -0.283490)",
        "(-0.105617, 1.419799, -0.288607)",
        "(-0.106476, 1.418331, -0.293384)",
        "(-0.107266, 1.416539, -0.297886)",
        "(-0.107833, 1.415528, -0.300274)",
        "(-0.108879, 1.413464, -0.305314)",
        "(-0.109864, 1.411156, -0.310441)",
        "(-0.110841, 1.408350, -0.315050)",
        "(-0.111635, 1.405119, -0.319003)",
        "(-0.112081, 1.403472, -0.321122)",
        "(-0.112964, 1.400193, -0.325478)",
        "(-0.113880, 1.396807, -0.330003)",
        "(-0.114973, 1.393193, -0.334340)",
        "(-0.116216, 1.389090, -0.338149)",
        "(-0.116823, 1.386936, -0.339848)",
        "(-0.117888, 1.382621, -0.343190)",
        "(-0.119168, 1.378371, -0.346926)",
        "(-0.120439, 1.373909, -0.350353)",
        "(-0.121502, 1.369135, -0.353115)",
        "(-0.122092, 1.366741, -0.354560)",
        "(-0.123079, 1.361925, -0.357235)",
        "(-0.123755, 1.356972, -0.359492)",
        "(-0.124453, 1.351802, -0.361215)",
        "(-0.125216, 1.346527, -0.362373)",
        "(-0.125525, 1.343916, -0.362981)",
        "(-0.126063, 1.338794, -0.364452)",
        "(-0.126886, 1.333391, -0.365699)",
        "(-0.127733, 1.327546, -0.365967)",
        "(-0.128147, 1.321881, -0.366483)",
        "(-0.128717, 1.318955, -0.366576)",
        "(-0.129581, 1.313135, -0.366811)",
        "(-0.130441, 1.307158, -0.366513)",
        "(-0.131339, 1.301144, -0.366201)",
        "(-0.132320, 1.295005, -0.365388)",
        "(-0.132778, 1.291904, -0.364900)",
        "(-0.133745, 1.285710, -0.363637)",
        "(-0.134510, 1.279535, -0.361829)",
        "(-0.135056, 1.273450, -0.359916)",
        "(-0.135606, 1.267385, -0.357974)",
        "(-0.135900, 1.264343, -0.356792)",
        "(-0.136377, 1.258300, -0.354073)",
        "(-0.136545, 1.252463, -0.351090)",
        "(-0.136935, 1.246786, -0.348123)",
        "(-0.137240, 1.241207, -0.345153)",
        "(-0.137379, 1.238464, -0.343582)",
        "(-0.137411, 1.232961, -0.340214)",
        "(-0.137327, 1.227601, -0.336915)",
        "(-0.137132, 1.222468, -0.333954)",
        "(-0.137642, 1.217453, -0.330118)",
        "(-0.137713, 1.215041, -0.328198)",
        "(-0.137970, 1.210443, -0.324363)",
        "(-0.138509, 1.206054, -0.320123)",
        "(-0.139006, 1.201919, -0.315534)",
        "(-0.139349, 1.198063, -0.311004)",
        "(-0.139656, 1.196236, -0.308672)",
        "(-0.140273, 1.192660, -0.303504)",
        "(-0.140817, 1.189268, -0.298277)",
        "(-0.141440, 1.186092, -0.293413)",
        "(-0.142094, 1.183025, -0.288150)",
        "(-0.142391, 1.181583, -0.285451)",
        "(-0.142996, 1.178916, -0.279792)",
        "(-0.143503, 1.176649, -0.274603)",
        "(-0.143949, 1.174888, -0.270131)",
        "(-0.144168, 1.173485, -0.265169)",
        "(-0.144339, 1.172904, -0.262315)",
        "(-0.144789, 1.171972, -0.256137)",
        "(-0.144721, 1.171540, -0.250357)",
        "(-0.144611, 1.171660, -0.245434)",
        "(-0.144361, 1.172095, -0.240415)",
        "(-0.144268, 1.172342, -0.237687)",
        "(-0.144121, 1.173250, -0.231783)",
        "(-0.143773, 1.174573, -0.226499)",
        "(-0.143360, 1.176419, -0.222042)",
        "(-0.142804, 1.178623, -0.217481)",
        "(-0.142664, 1.179762, -0.214660)",
        "(-0.141993, 1.182359, -0.209232)",
        "(-0.141385, 1.185513, -0.204326)",
        "(-0.140542, 1.189077, -0.199785)",
        "(-0.139532, 1.192881, -0.195240)",
        "(-0.139069, 1.194906, -0.193074)",
        "(-0.138227, 1.199030, -0.188487)",
        "(-0.137331, 1.203349, -0.184232)",
        "(-0.136396, 1.207795, -0.180446)",
        "(-0.135231, 1.212303, -0.176798)",
        "(-0.134744, 1.214542, -0.175097)",
        "(-0.133792, 1.219210, -0.171724)",
        "(-0.132880, 1.223663, -0.168830)",
        "(-0.132019, 1.228264, -0.166300)",
        "(-0.131012, 1.232998, -0.163860)",
        "(-0.130401, 1.235405, -0.162829)",
        "(-0.129323, 1.240283, -0.161017)",
        "(-0.128081, 1.245050, -0.159185)",
        "(-0.127043, 1.249807, -0.157594)",
        "(-0.125884, 1.254639, -0.156310)",
        "(-0.125271, 1.257042, -0.155736)",
        "(-0.124053, 1.261875, -0.154724)",
        "(-0.122689, 1.266775, -0.154124)",
        "(-0.121256, 1.271705, -0.153586)",
        "(-0.120149, 1.276645, -0.152896)",
        "(-0.119558, 1.279233, -0.152829)",
        "(-0.118413, 1.284537, -0.152951)",
        "(-0.117205, 1.289816, -0.152590)",
        "(-0.116251, 1.295224, -0.152508)",
        "(-0.115225, 1.300805, -0.152835)",
        "(-0.114753, 1.303621, -0.152911)",
        "(-0.113776, 1.309338, -0.153176)",
        "(-0.113031, 1.315068, -0.153469)",
        "(-0.112305, 1.320808, -0.153617)",
        "(-0.111612, 1.326593, -0.154141)",
        "(-0.111271, 1.329473, -0.154572)",
        "(-0.110791, 1.335210, -0.155483)",
        "(-0.110197, 1.340940, -0.156208)",
        "(-0.109627, 1.346621, -0.156983)",
        "(-0.109163, 1.352211, -0.158239)",
        "(-0.108962, 1.354929, -0.158917)",
        "(-0.108598, 1.360198, -0.160300)",
        "(-0.108217, 1.365283, -0.161944)",
        "(-0.107948, 1.370141, -0.163959)",
        "(-0.107555, 1.374842, -0.166084)",
        "(-0.107444, 1.377110, -0.167148)",
        "(-0.107261, 1.381692, -0.169477)",
        "(-0.107285, 1.386070, -0.172052)",
        "(-0.107411, 1.390193, -0.174512)",
        "(-0.107386, 1.394113, -0.176495)",
        "(-0.107456, 1.395993, -0.177605)",
        "(-0.107768, 1.399703, -0.180438)",
        "(-0.107971, 1.403336, -0.183425)",
        "(-0.108150, 1.406750, -0.186270)",
        "(-0.108386, 1.409871, -0.188911)",
        "(-0.108389, 1.411457, -0.190331)",
        "(-0.108524, 1.414590, -0.193530)",
        "(-0.108745, 1.417570, -0.196850)",
        "(-0.108982, 1.420372, -0.199941)",
        "(-0.109087, 1.423128, -0.203177)",
        "(-0.109225, 1.424420, -0.204959)",
        "(-0.109581, 1.426886, -0.208652)",
        "(-0.110042, 1.429170, -0.212395)",
        "(-0.110593, 1.431349, -0.216382)",
        "(-0.111290, 1.433217, -0.220484)",
        "(-0.111578, 1.434057, -0.222589)",
        "(-0.112190, 1.435460, -0.226857)",
        "(-0.113103, 1.436500, -0.231511)",
        "(-0.113991, 1.437159, -0.236035)",
        "(-0.114673, 1.437610, -0.240517)",
        "(-0.114982, 1.437798, -0.243029)",
        "(-0.115708, 1.437975, -0.248480)",
        "(-0.116475, 1.437678, -0.253680)",
        "(-0.117248, 1.437041, -0.258653)",
        "(-0.118145, 1.436306, -0.264084)",
        "(-0.118553, 1.435839, -0.266891)",
        "(-0.119431, 1.434667, -0.272395)",
        "(-0.120346, 1.433160, -0.277456)",
        "(-0.121112, 1.431545, -0.282225)",
        "(-0.121968, 1.429821, -0.287497)",
        "(-0.122422, 1.428931, -0.290370)",
        "(-0.123230, 1.426911, -0.295736)",
        "(-0.123969, 1.424790, -0.300721)",
        "(-0.124776, 1.422618, -0.305527)",
        "(-0.125577, 1.420570, -0.310290)",
        "(-0.125974, 1.419579, -0.312663)",
        "(-0.126867, 1.417355, -0.317214)",
        "(-0.127744, 1.414809, -0.321444)",
        "(-0.128790, 1.412120, -0.325930)",
        "(-0.129914, 1.409183, -0.330354)",
        "(-0.130460, 1.407553, -0.332398)",
        "(-0.131644, 1.403937, -0.335731)",
        "(-0.132911, 1.400342, -0.339008)",
        "(-0.134034, 1.396710, -0.342215)",
        "(-0.134917, 1.393050, -0.345501)",
        "(-0.135300, 1.391153, -0.347060)",
        "(-0.135910, 1.387241, -0.349660)",
        "(-0.136510, 1.383207, -0.351828)",
        "(-0.137111, 1.379149, -0.353763)",
        "(-0.137767, 1.375187, -0.355467)",
        "(-0.137981, 1.373228, -0.356245)",
        "(-0.138386, 1.369121, -0.357417)",
        "(-0.138982, 1.364771, -0.358325)",
        "(-0.139556, 1.360268, -0.358968)",
        "(-0.139886, 1.355812, -0.359632)",
        "(-0.140047, 1.353531, -0.359912)",
        "(-0.140523, 1.348765, -0.360157)",
        "(-0.141023, 1.343831, -0.360031)",
        "(-0.141452, 1.338839, -0.359708)",
        "(-0.141847, 1.333868, -0.359378)",
        "(-0.142037, 1.331333, -0.359249)",
        "(-0.142776, 1.326170, -0.359103)",
        "(-0.143563, 1.320583, -0.358099)",
        "(-0.143660, 1.315135, -0.357409)",
        "(-0.144137, 1.309473, -0.356385)",
        "(-0.144283, 1.306594, -0.355814)",
        "(-0.144691, 1.300758, -0.354554)",
        "(-0.145033, 1.294888, -0.353041)",
        "(-0.145191, 1.289246, -0.351453)",
        "(-0.145485, 1.283747, -0.349483)",
        "(-0.145747, 1.281039, -0.348347)",
        "(-0.146529, 1.275761, -0.346091)",
        "(-0.147139, 1.270669, -0.343776)",
        "(-0.147637, 1.265621, -0.341145)",
        "(-0.148293, 1.260629, -0.338274)",
        "(-0.148485, 1.258212, -0.336736)",
        "(-0.148980, 1.253459, -0.333728)",
        "(-0.149361, 1.248820, -0.330871)",
        "(-0.149640, 1.244271, -0.327585)",
        "(-0.149677, 1.239768, -0.323901)",
        "(-0.149939, 1.237557, -0.321940)",
        "(-0.150154, 1.233379, -0.318312)",
        "(-0.150485, 1.229263, -0.314538)",
        "(-0.151055, 1.225257, -0.310773)",
        "(-0.151791, 1.221239, -0.306427)",
        "(-0.152013, 1.219256, -0.304072)",
        "(-0.152584, 1.215417, -0.299565)",
        "(-0.153061, 1.211718, -0.295060)",
        "(-0.153232, 1.208182, -0.290519)",
        "(-0.153301, 1.205075, -0.285833)",
        "(-0.153317, 1.203584, -0.283380)",
        "(-0.153380, 1.200890, -0.278549)",
        "(-0.153101, 1.198606, -0.273734)",
        "(-0.152711, 1.196716, -0.268604)",
        "(-0.152364, 1.195284, -0.263393)",
        "(-0.152222, 1.194737, -0.260773)",
        "(-0.152008, 1.193858, -0.255564)",
        "(-0.151425, 1.193246, -0.250235)",
        "(-0.150992, 1.192984, -0.244761)",
        "(-0.150487, 1.193048, -0.239210)",
        "(-0.150150, 1.193326, -0.236607)",
        "(-0.149368, 1.193889, -0.231264)",
        "(-0.148658, 1.194720, -0.225884)",
        "(-0.147766, 1.195770, -0.220624)",
        "(-0.146932, 1.197209, -0.215880)",
        "(-0.146406, 1.198090, -0.213604)",
        "(-0.145444, 1.200007, -0.209069)",
        "(-0.144569, 1.202103, -0.204566)",
        "(-0.143532, 1.204378, -0.200166)",
        "(-0.142393, 1.206970, -0.196455)",
        "(-0.141746, 1.208420, -0.194894)",
        "(-0.140530, 1.211437, -0.191627)",
        "(-0.139478, 1.214448, -0.187880)",
        "(-0.138321, 1.217660, -0.184625)",
        "(-0.137259, 1.220850, -0.182049)",
        "(-0.136756, 1.222474, -0.180643)",
        "(-0.135802, 1.225683, -0.177697)",
        "(-0.134995, 1.229050, -0.175035)",
        "(-0.134081, 1.232485, -0.172416)",
        "(-0.133096, 1.235922, -0.169776)",
        "(-0.132696, 1.237625, -0.168486)",
        "(-0.131984, 1.241124, -0.166212)",
        "(-0.131108, 1.244664, -0.164048)",
        "(-0.130407, 1.248219, -0.161982)",
        "(-0.129662, 1.251848, -0.160253)",
        "(-0.129250, 1.253663, -0.159449)",
        "(-0.128513, 1.257133, -0.157510)",
        "(-0.127763, 1.260649, -0.155623)",
        "(-0.126968, 1.264448, -0.154455)",
        "(-0.126101, 1.268321, -0.153174)",
        "(-0.125663, 1.270247, -0.152399)",
        "(-0.124755, 1.274092, -0.151035)",
        "(-0.123932, 1.278018, -0.150045)",
        "(-0.123002, 1.282011, -0.148956)",
        "(-0.122001, 1.286135, -0.147799)",
        "(-0.121503, 1.288278, -0.147362)",
        "(-0.120309, 1.292811, -0.146758)",
        "(-0.119169, 1.297495, -0.146099)",
        "(-0.118171, 1.302382, -0.145722)",
        "(-0.117099, 1.307429, -0.145284)",
        "(-0.116638, 1.309984, -0.145013)",
        "(-0.115645, 1.315165, -0.144701)",
        "(-0.114582, 1.320423, -0.144448)",
        "(-0.113506, 1.325674, -0.144228)",
        "(-0.112635, 1.330877, -0.144420)",
        "(-0.112188, 1.333465, -0.144499)",
        "(-0.111330, 1.338473, -0.144128)",
        "(-0.110510, 1.343560, -0.144273)",
        "(-0.109818, 1.348591, -0.144541)",
        "(-0.109129, 1.353461, -0.144543)",
        "(-0.108849, 1.355824, -0.144584)",
        "(-0.108285, 1.360511, -0.144836)",
        "(-0.107751, 1.365122, -0.145212)",
        "(-0.107287, 1.369521, -0.145555)",
        "(-0.106855, 1.373703, -0.146195)",
        "(-0.106605, 1.375771, -0.146563)"
    ],
    "leftHandPositions": [
        "(-0.332861, 1.286805, 0.178541)",
        "(-0.330842, 1.289436, 0.175647)",
        "(-0.330842, 1.289436, 0.175647)",
        "(-0.329827, 1.290357, 0.173879)",
        "(-0.328799, 1.291484, 0.172133)",
        "(-0.328799, 1.291484, 0.172133)",
        "(-0.328388, 1.291987, 0.170823)",
        "(-0.327463, 1.292379, 0.169909)",
        "(-0.326613, 1.292745, 0.169403)",
        "(-0.326403, 1.292997, 0.169429)",
        "(-0.326404, 1.293057, 0.169385)",
        "(-0.326182, 1.293099, 0.169183)",
        "(-0.325884, 1.293068, 0.168996)",
        "(-0.325740, 1.292922, 0.168477)",
        "(-0.325816, 1.292682, 0.167939)",
        "(-0.325745, 1.292607, 0.167810)",
        "(-0.325654, 1.292599, 0.167930)",
        "(-0.325360, 1.292626, 0.168455)",
        "(-0.325180, 1.292844, 0.169099)",
        "(-0.324758, 1.293047, 0.169737)",
        "(-0.324360, 1.293155, 0.169992)",
        "(-0.323631, 1.293432, 0.170493)",
        "(-0.323578, 1.293672, 0.170713)",
        "(-0.322847, 1.294358, 0.171958)",
        "(-0.321849, 1.295031, 0.172836)",
        "(-0.321571, 1.295372, 0.173030)",
        "(-0.321269, 1.296238, 0.173212)",
        "(-0.320653, 1.297573, 0.173644)",
        "(-0.320021, 1.299100, 0.174191)",
        "(-0.319122, 1.300869, 0.174783)",
        "(-0.318473, 1.301949, 0.175028)",
        "(-0.317335, 1.304293, 0.175276)",
        "(-0.316272, 1.306941, 0.175228)",
        "(-0.314882, 1.309945, 0.175207)",
        "(-0.313424, 1.313235, 0.175511)",
        "(-0.312711, 1.314916, 0.175668)",
        "(-0.311340, 1.318553, 0.176135)",
        "(-0.309938, 1.322373, 0.176122)",
        "(-0.308340, 1.326380, 0.175852)",
        "(-0.305923, 1.330565, 0.175601)",
        "(-0.304355, 1.332698, 0.175576)",
        "(-0.300718, 1.337088, 0.176162)",
        "(-0.297207, 1.341323, 0.176929)",
        "(-0.293636, 1.345374, 0.177697)",
        "(-0.289457, 1.349450, 0.178285)",
        "(-0.287029, 1.351497, 0.178577)",
        "(-0.281682, 1.355451, 0.179165)",
        "(-0.276284, 1.359133, 0.180338)",
        "(-0.271794, 1.362810, 0.182537)",
        "(-0.266350, 1.366539, 0.184600)",
        "(-0.263514, 1.368362, 0.185568)",
        "(-0.257454, 1.371972, 0.187610)",
        "(-0.252069, 1.375191, 0.189647)",
        "(-0.247237, 1.378024, 0.191324)",
        "(-0.241499, 1.380691, 0.193309)",
        "(-0.238349, 1.381869, 0.194243)",
        "(-0.231932, 1.383783, 0.195882)",
        "(-0.227142, 1.384912, 0.197586)",
        "(-0.223733, 1.385725, 0.199024)",
        "(-0.219773, 1.386498, 0.199933)",
        "(-0.217689, 1.386883, 0.200386)",
        "(-0.213936, 1.387649, 0.201614)",
        "(-0.211359, 1.387987, 0.202732)",
        "(-0.210821, 1.387839, 0.204219)",
        "(-0.209449, 1.387813, 0.205655)",
        "(-0.208347, 1.387788, 0.206196)",
        "(-0.206801, 1.387537, 0.207465)",
        "(-0.206104, 1.387117, 0.209150)",
        "(-0.204838, 1.386913, 0.211208)",
        "(-0.202874, 1.386835, 0.213325)",
        "(-0.201706, 1.386752, 0.214337)",
        "(-0.199206, 1.386425, 0.216171)",
        "(-0.196798, 1.385987, 0.217909)",
        "(-0.194850, 1.385553, 0.219612)",
        "(-0.192195, 1.385435, 0.221167)",
        "(-0.190693, 1.385494, 0.221824)",
        "(-0.188334, 1.385574, 0.222858)",
        "(-0.186278, 1.385679, 0.224217)",
        "(-0.184864, 1.385537, 0.224442)",
        "(-0.183745, 1.385495, 0.224551)",
        "(-0.183182, 1.385609, 0.224724)",
        "(-0.181209, 1.386277, 0.225848)",
        "(-0.178817, 1.386362, 0.225246)",
        "(-0.177131, 1.386120, 0.224396)",
        "(-0.174349, 1.385663, 0.223087)",
        "(-0.172879, 1.385288, 0.222426)",
        "(-0.169790, 1.384456, 0.221756)",
        "(-0.166247, 1.383375, 0.221350)",
        "(-0.163581, 1.382001, 0.221088)",
        "(-0.160952, 1.380585, 0.220546)",
        "(-0.159531, 1.380051, 0.220472)",
        "(-0.157406, 1.378882, 0.220508)",
        "(-0.155928, 1.377476, 0.219780)",
        "(-0.154695, 1.376030, 0.218601)",
        "(-0.153083, 1.375041, 0.218495)",
        "(-0.152572, 1.374610, 0.218695)",
        "(-0.151515, 1.373590, 0.218569)",
        "(-0.150375, 1.372359, 0.218285)",
        "(-0.148944, 1.370926, 0.218158)",
        "(-0.148319, 1.369568, 0.217905)",
        "(-0.147886, 1.369048, 0.217863)",
        "(-0.147227, 1.368329, 0.218102)",
        "(-0.146159, 1.368133, 0.218773)",
        "(-0.144965, 1.368166, 0.219379)",
        "(-0.144346, 1.368303, 0.219672)",
        "(-0.144050, 1.368511, 0.219796)",
        "(-0.143522, 1.369179, 0.220342)",
        "(-0.143102, 1.370034, 0.220933)",
        "(-0.142862, 1.370932, 0.221473)",
        "(-0.142840, 1.371844, 0.221786)",
        "(-0.142837, 1.372288, 0.221922)",
        "(-0.142745, 1.373532, 0.222458)",
        "(-0.142843, 1.374880, 0.223116)",
        "(-0.142916, 1.376192, 0.223683)",
        "(-0.143141, 1.377499, 0.224146)",
        "(-0.143332, 1.378185, 0.224320)",
        "(-0.143611, 1.379724, 0.224603)",
        "(-0.143763, 1.381436, 0.224974)",
        "(-0.144007, 1.383277, 0.225469)",
        "(-0.144259, 1.384991, 0.225627)",
        "(-0.144312, 1.385847, 0.225789)",
        "(-0.144346, 1.387742, 0.226451)",
        "(-0.144070, 1.389785, 0.227083)",
        "(-0.143798, 1.391794, 0.227879)",
        "(-0.143585, 1.393848, 0.228868)",
        "(-0.143614, 1.394889, 0.229275)",
        "(-0.143612, 1.397024, 0.230076)",
        "(-0.143454, 1.399385, 0.231231)",
        "(-0.143441, 1.401853, 0.232381)",
        "(-0.143526, 1.404394, 0.233660)",
        "(-0.143697, 1.405729, 0.234314)",
        "(-0.143926, 1.408468, 0.235885)",
        "(-0.144230, 1.411362, 0.237721)",
        "(-0.144572, 1.414211, 0.239463)",
        "(-0.145031, 1.416994, 0.240960)",
        "(-0.145307, 1.418408, 0.241734)",
        "(-0.145923, 1.421291, 0.243488)",
        "(-0.146632, 1.424177, 0.245406)",
        "(-0.147379, 1.426919, 0.247343)",
        "(-0.148032, 1.429756, 0.249573)",
        "(-0.148297, 1.431184, 0.250863)",
        "(-0.149087, 1.433913, 0.253411)",
        "(-0.150013, 1.436416, 0.255729)",
        "(-0.150722, 1.438709, 0.257655)",
        "(-0.151671, 1.441123, 0.260282)",
        "(-0.151971, 1.442309, 0.261702)",
        "(-0.152749, 1.444503, 0.264390)",
        "(-0.153569, 1.446369, 0.266826)",
        "(-0.154521, 1.448208, 0.269576)",
        "(-0.155501, 1.450040, 0.272759)",
        "(-0.155908, 1.450922, 0.274427)",
        "(-0.156731, 1.452511, 0.277740)",
        "(-0.157830, 1.453771, 0.281028)",
        "(-0.158823, 1.454895, 0.284302)",
        "(-0.159815, 1.455948, 0.287756)",
        "(-0.160272, 1.456499, 0.289598)",
        "(-0.161210, 1.457391, 0.293221)",
        "(-0.162195, 1.458200, 0.297107)",
        "(-0.163144, 1.458764, 0.300836)",
        "(-0.164336, 1.459110, 0.304675)",
        "(-0.164937, 1.459332, 0.306707)",
        "(-0.165864, 1.459677, 0.310713)",
        "(-0.167021, 1.459863, 0.315064)",
        "(-0.168090, 1.459799, 0.319257)",
        "(-0.169176, 1.459566, 0.323491)",
        "(-0.169730, 1.459395, 0.325509)",
        "(-0.170720, 1.458911, 0.329428)",
        "(-0.171689, 1.458325, 0.333661)",
        "(-0.172751, 1.457671, 0.338433)",
        "(-0.173874, 1.456676, 0.342816)",
        "(-0.174379, 1.455980, 0.344780)",
        "(-0.175577, 1.454459, 0.348873)",
        "(-0.176756, 1.452759, 0.353601)",
        "(-0.177851, 1.450768, 0.358484)",
        "(-0.179144, 1.448280, 0.363212)",
        "(-0.179678, 1.446831, 0.365401)",
        "(-0.180858, 1.443753, 0.369974)",
        "(-0.182215, 1.440563, 0.375457)",
        "(-0.183545, 1.436984, 0.380563)",
        "(-0.184996, 1.432864, 0.384714)",
        "(-0.185622, 1.430725, 0.386549)",
        "(-0.186754, 1.426573, 0.390411)",
        "(-0.188262, 1.422499, 0.394530)",
        "(-0.189614, 1.418250, 0.398368)",
        "(-0.190933, 1.413718, 0.401512)",
        "(-0.191500, 1.411393, 0.403016)",
        "(-0.192632, 1.406669, 0.405915)",
        "(-0.193820, 1.401804, 0.408565)",
        "(-0.194938, 1.396842, 0.410997)",
        "(-0.196013, 1.391458, 0.412907)",
        "(-0.196498, 1.388709, 0.413897)",
        "(-0.197294, 1.382914, 0.415436)",
        "(-0.198191, 1.376976, 0.416781)",
        "(-0.198952, 1.370981, 0.418011)",
        "(-0.199537, 1.364928, 0.418979)",
        "(-0.199774, 1.361854, 0.419355)",
        "(-0.200504, 1.355587, 0.419974)",
        "(-0.201248, 1.349079, 0.420237)",
        "(-0.201835, 1.342520, 0.420404)",
        "(-0.202634, 1.335920, 0.420425)",
        "(-0.202945, 1.332541, 0.420354)",
        "(-0.203572, 1.325573, 0.419775)",
        "(-0.204192, 1.318456, 0.419050)",
        "(-0.204825, 1.311291, 0.418368)",
        "(-0.205607, 1.303919, 0.417334)",
        "(-0.206015, 1.300182, 0.416722)",
        "(-0.206890, 1.292602, 0.415477)",
        "(-0.207688, 1.284978, 0.413954)",
        "(-0.208901, 1.277451, 0.412805)",
        "(-0.209814, 1.269669, 0.411079)",
        "(-0.210267, 1.265692, 0.409791)",
        "(-0.211253, 1.257893, 0.407503)",
        "(-0.212668, 1.250555, 0.406058)",
        "(-0.213678, 1.243103, 0.404179)",
        "(-0.214754, 1.235280, 0.401373)",
        "(-0.215473, 1.231519, 0.399917)",
        "(-0.216779, 1.224408, 0.397457)",
        "(-0.218161, 1.217529, 0.395442)",
        "(-0.219527, 1.210375, 0.392990)",
        "(-0.220745, 1.203222, 0.390264)",
        "(-0.221386, 1.199777, 0.389096)",
        "(-0.222947, 1.192960, 0.386439)",
        "(-0.224111, 1.186111, 0.383654)",
        "(-0.225400, 1.179609, 0.380845)",
        "(-0.226862, 1.173500, 0.378072)",
        "(-0.227631, 1.170521, 0.376484)",
        "(-0.229317, 1.164615, 0.373125)",
        "(-0.230745, 1.158774, 0.369535)",
        "(-0.231776, 1.153014, 0.366217)",
        "(-0.233639, 1.147717, 0.363563)",
        "(-0.234589, 1.145090, 0.362082)",
        "(-0.236382, 1.139818, 0.358543)",
        "(-0.237511, 1.134542, 0.354503)",
        "(-0.238692, 1.129680, 0.351458)",
        "(-0.240109, 1.125140, 0.347925)",
        "(-0.240689, 1.122873, 0.345884)",
        "(-0.241514, 1.118355, 0.341835)",
        "(-0.242705, 1.114339, 0.338234)",
        "(-0.243872, 1.110584, 0.334797)",
        "(-0.245159, 1.106891, 0.330464)",
        "(-0.245438, 1.104969, 0.327901)",
        "(-0.245659, 1.101380, 0.323175)",
        "(-0.245898, 1.098478, 0.319165)",
        "(-0.246106, 1.095896, 0.315068)",
        "(-0.246212, 1.093552, 0.310031)",
        "(-0.246127, 1.092502, 0.307160)",
        "(-0.245869, 1.090901, 0.301886)",
        "(-0.245182, 1.089700, 0.296319)",
        "(-0.244481, 1.088824, 0.290292)",
        "(-0.243746, 1.088442, 0.283782)",
        "(-0.243230, 1.088405, 0.280668)",
        "(-0.242019, 1.088495, 0.274463)",
        "(-0.240604, 1.088853, 0.268463)",
        "(-0.238932, 1.089485, 0.262758)",
        "(-0.237414, 1.090314, 0.257024)",
        "(-0.236686, 1.090848, 0.254167)",
        "(-0.234998, 1.091881, 0.248468)",
        "(-0.233300, 1.093124, 0.242818)",
        "(-0.231485, 1.094643, 0.237518)",
        "(-0.229765, 1.096450, 0.231996)",
        "(-0.228865, 1.097506, 0.229292)",
        "(-0.227097, 1.100115, 0.224112)",
        "(-0.224990, 1.103346, 0.219286)",
        "(-0.222836, 1.107116, 0.214146)",
        "(-0.220692, 1.111533, 0.209347)",
        "(-0.219570, 1.114096, 0.207213)",
        "(-0.216909, 1.119561, 0.203213)",
        "(-0.214101, 1.125593, 0.199290)",
        "(-0.211412, 1.132090, 0.195507)",
        "(-0.208538, 1.138915, 0.191981)",
        "(-0.207069, 1.142419, 0.190304)",
        "(-0.204204, 1.149726, 0.187795)",
        "(-0.201218, 1.157258, 0.185955)",
        "(-0.197917, 1.164625, 0.183871)",
        "(-0.194821, 1.171952, 0.181937)",
        "(-0.193365, 1.175624, 0.181218)",
        "(-0.190299, 1.182862, 0.180086)",
        "(-0.187320, 1.190007, 0.179276)",
        "(-0.184216, 1.196919, 0.178429)",
        "(-0.181560, 1.203797, 0.177855)",
        "(-0.180156, 1.207209, 0.177678)",
        "(-0.177009, 1.214010, 0.177569)",
        "(-0.173980, 1.220811, 0.177633)",
        "(-0.171425, 1.227818, 0.177573)",
        "(-0.169190, 1.234487, 0.177515)",
        "(-0.168088, 1.237947, 0.177577)",
        "(-0.165855, 1.245103, 0.177756)",
        "(-0.163853, 1.252498, 0.177735)",
        "(-0.161878, 1.260047, 0.177491)",
        "(-0.160534, 1.267913, 0.177202)",
        "(-0.159975, 1.271891, 0.177076)",
        "(-0.158369, 1.279845, 0.176732)",
        "(-0.156997, 1.287985, 0.176813)",
        "(-0.155891, 1.296054, 0.176866)",
        "(-0.154696, 1.304136, 0.177114)",
        "(-0.154225, 1.308130, 0.177266)",
        "(-0.153330, 1.316110, 0.177704)",
        "(-0.152440, 1.323990, 0.178276)",
        "(-0.151764, 1.331757, 0.179180)",
        "(-0.151966, 1.339173, 0.180075)",
        "(-0.152033, 1.342705, 0.180398)",
        "(-0.151163, 1.349631, 0.181393)",
        "(-0.150273, 1.356360, 0.182908)",
        "(-0.150161, 1.362804, 0.184771)",
        "(-0.149753, 1.368828, 0.186371)",
        "(-0.149794, 1.371683, 0.187303)",
        "(-0.149993, 1.377187, 0.189136)",
        "(-0.149735, 1.382553, 0.191207)",
        "(-0.149497, 1.387881, 0.193656)",
        "(-0.149439, 1.392988, 0.196339)",
        "(-0.149483, 1.395455, 0.197774)",
        "(-0.149669, 1.400120, 0.200316)",
        "(-0.150088, 1.404524, 0.202963)",
        "(-0.150576, 1.408777, 0.205929)",
        "(-0.150691, 1.412924, 0.209434)",
        "(-0.150780, 1.414844, 0.211145)",
        "(-0.151256, 1.418218, 0.214524)",
        "(-0.151539, 1.421186, 0.218091)",
        "(-0.151888, 1.423864, 0.222272)",
        "(-0.151932, 1.426015, 0.226567)",
        "(-0.152056, 1.426809, 0.228572)",
        "(-0.152345, 1.428138, 0.232660)",
        "(-0.152546, 1.429083, 0.237216)",
        "(-0.153316, 1.429603, 0.242454)",
        "(-0.153556, 1.429625, 0.247661)",
        "(-0.153625, 1.429489, 0.249693)",
        "(-0.153493, 1.429088, 0.254164)",
        "(-0.153467, 1.428529, 0.258923)",
        "(-0.153429, 1.427691, 0.263288)",
        "(-0.153742, 1.426536, 0.267560)",
        "(-0.153944, 1.425927, 0.269807)",
        "(-0.154214, 1.424687, 0.274198)",
        "(-0.155046, 1.423432, 0.278483)",
        "(-0.155880, 1.422109, 0.283152)",
        "(-0.156449, 1.420676, 0.288152)",
        "(-0.156757, 1.419763, 0.290414)",
        "(-0.157778, 1.417569, 0.294454)",
        "(-0.158856, 1.415178, 0.298564)",
        "(-0.159655, 1.412775, 0.303245)",
        "(-0.160321, 1.409992, 0.307584)",
        "(-0.160803, 1.408486, 0.309628)",
        "(-0.161700, 1.405344, 0.313437)",
        "(-0.162546, 1.402058, 0.317422)",
        "(-0.163483, 1.398632, 0.321810)",
        "(-0.164419, 1.394941, 0.325684)",
        "(-0.164821, 1.392969, 0.327227)",
        "(-0.165841, 1.389048, 0.330558)",
        "(-0.166707, 1.385086, 0.334053)",
        "(-0.167578, 1.380931, 0.337201)",
        "(-0.168390, 1.376681, 0.339919)",
        "(-0.168768, 1.374661, 0.341485)",
        "(-0.169422, 1.370529, 0.344314)",
        "(-0.170255, 1.366217, 0.346843)",
        "(-0.171134, 1.361991, 0.349075)",
        "(-0.171720, 1.357731, 0.351269)",
        "(-0.172022, 1.355574, 0.352298)",
        "(-0.172527, 1.351232, 0.354287)",
        "(-0.173130, 1.346910, 0.356389)",
        "(-0.173959, 1.342528, 0.358193)",
        "(-0.174679, 1.337952, 0.359844)",
        "(-0.175031, 1.335647, 0.360805)",
        "(-0.175709, 1.330833, 0.362439)",
        "(-0.176495, 1.325725, 0.363869)",
        "(-0.177177, 1.320257, 0.365052)",
        "(-0.177810, 1.314344, 0.366188)",
        "(-0.178273, 1.311224, 0.366774)",
        "(-0.179185, 1.304661, 0.367732)",
        "(-0.180081, 1.297832, 0.368669)",
        "(-0.181184, 1.290813, 0.369583)",
        "(-0.182514, 1.283424, 0.370162)",
        "(-0.182987, 1.279608, 0.370394)",
        "(-0.184438, 1.271952, 0.371037)",
        "(-0.186358, 1.264272, 0.371743)",
        "(-0.187905, 1.256377, 0.371922)",
        "(-0.189498, 1.248572, 0.371678)",
        "(-0.190427, 1.244787, 0.371776)",
        "(-0.192381, 1.237371, 0.372353)",
        "(-0.194375, 1.230031, 0.371883)",
        "(-0.196065, 1.222760, 0.370722)",
        "(-0.197848, 1.215933, 0.369693)",
        "(-0.198862, 1.212685, 0.369056)",
        "(-0.200505, 1.206214, 0.367720)",
        "(-0.202075, 1.199851, 0.365727)",
        "(-0.203429, 1.193729, 0.363852)",
        "(-0.204761, 1.188004, 0.362107)",
        "(-0.205510, 1.185210, 0.361024)",
        "(-0.206426, 1.179605, 0.358488)",
        "(-0.207375, 1.174465, 0.355985)",
        "(-0.208383, 1.169729, 0.353451)",
        "(-0.209078, 1.165133, 0.350093)",
        "(-0.209387, 1.162993, 0.348214)",
        "(-0.209888, 1.159013, 0.344679)",
        "(-0.210326, 1.155439, 0.341233)",
        "(-0.210349, 1.152003, 0.336938)",
        "(-0.210027, 1.149018, 0.332104)",
        "(-0.209872, 1.147827, 0.329842)",
        "(-0.209266, 1.145674, 0.325406)",
        "(-0.208267, 1.144047, 0.320609)",
        "(-0.207158, 1.142841, 0.315462)",
        "(-0.205757, 1.142102, 0.310593)",
        "(-0.204962, 1.142027, 0.308203)",
        "(-0.203128, 1.141905, 0.303217)",
        "(-0.201235, 1.142091, 0.297690)",
        "(-0.199281, 1.142698, 0.292538)",
        "(-0.197202, 1.143489, 0.287334)",
        "(-0.196200, 1.143952, 0.284630)",
        "(-0.194047, 1.144828, 0.279118)",
        "(-0.191873, 1.145865, 0.273992)",
        "(-0.189824, 1.146950, 0.269013)",
        "(-0.187822, 1.147931, 0.263790)",
        "(-0.186930, 1.148446, 0.261220)",
        "(-0.185045, 1.149511, 0.256327)",
        "(-0.183200, 1.150526, 0.251545)",
        "(-0.181428, 1.151588, 0.246916)",
        "(-0.179694, 1.152635, 0.241881)",
        "(-0.178952, 1.153223, 0.239172)",
        "(-0.177438, 1.154618, 0.233985)",
        "(-0.175754, 1.156260, 0.228874)",
        "(-0.174038, 1.158100, 0.223809)",
        "(-0.172311, 1.160158, 0.218606)",
        "(-0.171382, 1.161350, 0.215556)",
        "(-0.169503, 1.163683, 0.210256)",
        "(-0.167705, 1.166288, 0.205387)",
        "(-0.166044, 1.169126, 0.200329)",
        "(-0.164267, 1.172194, 0.195253)",
        "(-0.163369, 1.173812, 0.192663)",
        "(-0.161657, 1.177249, 0.187981)",
        "(-0.159941, 1.180896, 0.183932)",
        "(-0.158384, 1.184552, 0.179690)",
        "(-0.156825, 1.188257, 0.175933)",
        "(-0.156086, 1.190205, 0.174189)",
        "(-0.154289, 1.194171, 0.170870)",
        "(-0.152542, 1.198488, 0.168228)",
        "(-0.150900, 1.202967, 0.165815)",
        "(-0.149407, 1.207875, 0.163928)",
        "(-0.148566, 1.210471, 0.162956)",
        "(-0.147032, 1.215889, 0.161123)",
        "(-0.145430, 1.221606, 0.159541)",
        "(-0.143971, 1.227742, 0.158378)",
        "(-0.142499, 1.234147, 0.157465)",
        "(-0.141769, 1.237435, 0.157121)",
        "(-0.140447, 1.244099, 0.156449)",
        "(-0.139230, 1.250873, 0.156115)",
        "(-0.137867, 1.257702, 0.155882)",
        "(-0.136987, 1.264565, 0.155741)",
        "(-0.136626, 1.267987, 0.155593)",
        "(-0.135928, 1.274712, 0.155407)",
        "(-0.135163, 1.281339, 0.155456)",
        "(-0.134587, 1.287668, 0.155373)",
        "(-0.134155, 1.293922, 0.155404)",
        "(-0.133882, 1.297013, 0.155595)",
        "(-0.133395, 1.303126, 0.156072)",
        "(-0.133055, 1.309004, 0.156473)",
        "(-0.132602, 1.314607, 0.156797)",
        "(-0.132636, 1.319978, 0.157140)",
        "(-0.132753, 1.322646, 0.157461)",
        "(-0.131956, 1.328060, 0.158129)",
        "(-0.131504, 1.333507, 0.158722)",
        "(-0.131226, 1.339147, 0.159779)",
        "(-0.131435, 1.344855, 0.161160)",
        "(-0.131690, 1.347669, 0.161769)",
        "(-0.131723, 1.353216, 0.163130)",
        "(-0.131220, 1.358751, 0.164991)",
        "(-0.130968, 1.364134, 0.167038)",
        "(-0.131434, 1.369197, 0.169013)",
        "(-0.131806, 1.371642, 0.170000)",
        "(-0.132536, 1.376318, 0.171915)",
        "(-0.133329, 1.380737, 0.174025)",
        "(-0.133412, 1.385012, 0.176225)",
        "(-0.133892, 1.389171, 0.178689)",
        "(-0.134318, 1.391204, 0.180009)",
        "(-0.135130, 1.395083, 0.182720)",
        "(-0.136252, 1.398584, 0.185425)",
        "(-0.137627, 1.401786, 0.188285)",
        "(-0.138815, 1.404713, 0.191400)",
        "(-0.139109, 1.406001, 0.192918)",
        "(-0.139757, 1.408345, 0.196138)",
        "(-0.140505, 1.410381, 0.199867)",
        "(-0.141140, 1.411994, 0.203715)",
        "(-0.141831, 1.413157, 0.207470)",
        "(-0.142251, 1.413629, 0.209495)",
        "(-0.143056, 1.414488, 0.213741)",
        "(-0.143806, 1.415093, 0.218109)",
        "(-0.144274, 1.415472, 0.222675)",
        "(-0.144834, 1.415624, 0.227543)",
        "(-0.145356, 1.415577, 0.229905)",
        "(-0.146099, 1.415232, 0.234454)",
        "(-0.147096, 1.414530, 0.239068)",
        "(-0.147794, 1.413647, 0.243884)",
        "(-0.148374, 1.412313, 0.248845)",
        "(-0.148736, 1.411537, 0.251102)",
        "(-0.149359, 1.409928, 0.255578)",
        "(-0.149823, 1.408143, 0.259976)",
        "(-0.150287, 1.406218, 0.264440)",
        "(-0.150721, 1.404191, 0.268881)",
        "(-0.150945, 1.403155, 0.270989)",
        "(-0.151281, 1.400943, 0.274991)",
        "(-0.151857, 1.398646, 0.278929)",
        "(-0.152547, 1.396244, 0.282628)",
        "(-0.153253, 1.393903, 0.286688)",
        "(-0.153385, 1.392675, 0.288930)",
        "(-0.153596, 1.389908, 0.292907)",
        "(-0.154115, 1.387018, 0.296633)",
        "(-0.154580, 1.384085, 0.300328)",
        "(-0.155063, 1.381062, 0.304223)",
        "(-0.155311, 1.379576, 0.306697)",
        "(-0.155749, 1.376447, 0.311623)",
        "(-0.156341, 1.372822, 0.315764)",
        "(-0.157059, 1.368953, 0.319695)",
        "(-0.157816, 1.365033, 0.323933)",
        "(-0.158202, 1.363049, 0.326301)",
        "(-0.158832, 1.358993, 0.331413)",
        "(-0.159382, 1.354546, 0.335747)",
        "(-0.160486, 1.349837, 0.339620)",
        "(-0.161847, 1.344969, 0.343763)",
        "(-0.162219, 1.342362, 0.345812)",
        "(-0.162750, 1.336791, 0.349444)",
        "(-0.163478, 1.330853, 0.352644)",
        "(-0.164662, 1.324709, 0.355516)",
        "(-0.165695, 1.318433, 0.358211)",
        "(-0.165938, 1.315213, 0.359628)",
        "(-0.166558, 1.308569, 0.361866)",
        "(-0.167293, 1.301915, 0.363624)",
        "(-0.167957, 1.295448, 0.365289)",
        "(-0.168621, 1.288990, 0.366358)",
        "(-0.169016, 1.285765, 0.366708)",
        "(-0.169427, 1.279281, 0.367658)",
        "(-0.170069, 1.272761, 0.367686)",
        "(-0.170941, 1.266297, 0.367489)",
        "(-0.171707, 1.260056, 0.367308)",
        "(-0.171956, 1.256963, 0.367054)",
        "(-0.172560, 1.250885, 0.366229)",
        "(-0.173048, 1.244836, 0.364831)",
        "(-0.173887, 1.239168, 0.363336)",
        "(-0.174508, 1.233591, 0.361334)",
        "(-0.174655, 1.230863, 0.360141)",
        "(-0.174805, 1.225635, 0.357719)",
        "(-0.175351, 1.220817, 0.355140)",
        "(-0.175860, 1.216076, 0.352078)",
        "(-0.176360, 1.211366, 0.348318)",
        "(-0.176735, 1.209136, 0.346360)",
        "(-0.177329, 1.204863, 0.343136)",
        "(-0.177497, 1.200688, 0.339536)",
        "(-0.177826, 1.196639, 0.335628)",
        "(-0.178288, 1.192850, 0.331866)",
        "(-0.178530, 1.191102, 0.329975)",
        "(-0.179000, 1.187716, 0.325988)",
        "(-0.179276, 1.184488, 0.322180)",
        "(-0.179686, 1.181569, 0.318554)",
        "(-0.179908, 1.178880, 0.314893)",
        "(-0.180068, 1.177619, 0.312878)",
        "(-0.180568, 1.175152, 0.308236)",
        "(-0.180745, 1.173006, 0.303879)",
        "(-0.180904, 1.171188, 0.299676)",
        "(-0.181421, 1.169643, 0.294708)",
        "(-0.181551, 1.169006, 0.292147)",
        "(-0.181381, 1.167966, 0.287142)",
        "(-0.181029, 1.167173, 0.282052)",
        "(-0.180522, 1.166700, 0.277444)",
        "(-0.179948, 1.166449, 0.272572)",
        "(-0.179703, 1.166392, 0.269828)",
        "(-0.179098, 1.166443, 0.264669)",
        "(-0.178267, 1.166779, 0.260111)",
        "(-0.177279, 1.167186, 0.255361)",
        "(-0.176518, 1.167759, 0.250528)",
        "(-0.176075, 1.168115, 0.248112)",
        "(-0.175221, 1.169111, 0.243383)",
        "(-0.174578, 1.170411, 0.238420)",
        "(-0.173689, 1.172076, 0.234166)",
        "(-0.172660, 1.173993, 0.230063)",
        "(-0.172311, 1.174985, 0.227670)",
        "(-0.171876, 1.177037, 0.222457)",
        "(-0.171071, 1.179302, 0.217348)",
        "(-0.170161, 1.181894, 0.212803)",
        "(-0.169497, 1.184723, 0.208412)",
        "(-0.169420, 1.186178, 0.206063)",
        "(-0.168737, 1.189201, 0.201923)",
        "(-0.168019, 1.192243, 0.197944)",
        "(-0.167259, 1.195259, 0.194067)",
        "(-0.166598, 1.198399, 0.190754)",
        "(-0.166201, 1.199928, 0.189072)",
        "(-0.165328, 1.202999, 0.185901)",
        "(-0.164337, 1.206175, 0.183267)",
        "(-0.163361, 1.209535, 0.181091)",
        "(-0.162402, 1.213140, 0.179132)",
        "(-0.161871, 1.215042, 0.178294)",
        "(-0.160881, 1.218978, 0.176638)",
        "(-0.160063, 1.223121, 0.174943)",
        "(-0.159220, 1.227603, 0.173683)",
        "(-0.158315, 1.232361, 0.172680)",
        "(-0.157903, 1.234787, 0.172221)",
        "(-0.157151, 1.239712, 0.171556)",
        "(-0.156411, 1.244704, 0.171216)",
        "(-0.155177, 1.249752, 0.171362)",
        "(-0.154205, 1.254770, 0.171491)",
        "(-0.153775, 1.257246, 0.171556)",
        "(-0.152913, 1.262129, 0.171708)",
        "(-0.152169, 1.267036, 0.171940)",
        "(-0.151848, 1.271905, 0.172111)",
        "(-0.151055, 1.276795, 0.172613)",
        "(-0.150569, 1.279237, 0.172613)",
        "(-0.149416, 1.284276, 0.172899)",
        "(-0.148462, 1.289680, 0.173635)",
        "(-0.147777, 1.295136, 0.173490)",
        "(-0.147359, 1.300930, 0.173342)",
        "(-0.147047, 1.303982, 0.173282)",
        "(-0.146322, 1.310242, 0.173097)",
        "(-0.145519, 1.316660, 0.172817)",
        "(-0.145084, 1.323145, 0.172571)",
        "(-0.144909, 1.329515, 0.172228)",
        "(-0.144769, 1.332664, 0.172135)",
        "(-0.144824, 1.338890, 0.172054)",
        "(-0.144715, 1.344762, 0.172183)",
        "(-0.144093, 1.350438, 0.172624)",
        "(-0.143358, 1.356004, 0.173451)",
        "(-0.143008, 1.358675, 0.173636)",
        "(-0.142543, 1.363996, 0.174307)",
        "(-0.142171, 1.369367, 0.175458)",
        "(-0.141871, 1.374695, 0.176581)",
        "(-0.141773, 1.380234, 0.178356)",
        "(-0.141844, 1.383073, 0.179362)",
        "(-0.141957, 1.388786, 0.181451)",
        "(-0.142350, 1.394431, 0.183769)",
        "(-0.142779, 1.399899, 0.186669)",
        "(-0.143025, 1.404988, 0.189664)",
        "(-0.143350, 1.407362, 0.191166)",
        "(-0.143956, 1.412003, 0.194708)",
        "(-0.144367, 1.416184, 0.198515)",
        "(-0.144696, 1.419727, 0.202859)",
        "(-0.144799, 1.422658, 0.207268)",
        "(-0.144907, 1.423882, 0.209441)",
        "(-0.145487, 1.426072, 0.214096)",
        "(-0.145870, 1.428023, 0.219175)",
        "(-0.145902, 1.429632, 0.224671)",
        "(-0.146118, 1.430846, 0.230247)",
        "(-0.146348, 1.431299, 0.232890)",
        "(-0.146884, 1.432072, 0.238391)",
        "(-0.147473, 1.432635, 0.244151)",
        "(-0.148142, 1.432850, 0.249908)",
        "(-0.148707, 1.432898, 0.255657)",
        "(-0.149129, 1.432854, 0.258535)",
        "(-0.149870, 1.432521, 0.264192)",
        "(-0.150723, 1.431979, 0.270154)",
        "(-0.151689, 1.431245, 0.276313)",
        "(-0.152551, 1.430142, 0.282490)",
        "(-0.152953, 1.429334, 0.285356)",
        "(-0.153763, 1.427496, 0.290877)",
        "(-0.154968, 1.425582, 0.296804)",
        "(-0.156014, 1.423506, 0.303194)",
        "(-0.156991, 1.420961, 0.308885)",
        "(-0.157564, 1.419499, 0.311246)",
        "(-0.158527, 1.416499, 0.315670)",
        "(-0.159280, 1.413552, 0.320241)",
        "(-0.160179, 1.410698, 0.325433)",
        "(-0.160937, 1.407618, 0.330465)",
        "(-0.161210, 1.405869, 0.332653)",
        "(-0.162060, 1.402079, 0.336354)",
        "(-0.163028, 1.398102, 0.339701)",
        "(-0.163614, 1.394185, 0.343424)",
        "(-0.164036, 1.390203, 0.347101)",
        "(-0.164363, 1.388099, 0.348744)",
        "(-0.164828, 1.383605, 0.351409)",
        "(-0.165423, 1.379064, 0.353892)",
        "(-0.166018, 1.374655, 0.357065)",
        "(-0.166401, 1.370043, 0.360168)",
        "(-0.166658, 1.367589, 0.361490)",
        "(-0.167407, 1.362413, 0.363607)",
        "(-0.167915, 1.357098, 0.365468)",
        "(-0.168344, 1.351747, 0.367168)",
        "(-0.168474, 1.346150, 0.368911)",
        "(-0.168694, 1.343265, 0.369641)",
        "(-0.169366, 1.337247, 0.370720)",
        "(-0.169779, 1.330922, 0.371184)",
        "(-0.169573, 1.324395, 0.371357)",
        "(-0.169450, 1.318019, 0.372219)",
        "(-0.169502, 1.314823, 0.372545)",
        "(-0.169829, 1.308186, 0.372228)",
        "(-0.169986, 1.301371, 0.371325)",
        "(-0.170523, 1.294643, 0.370453)",
        "(-0.170832, 1.287832, 0.369311)",
        "(-0.170974, 1.284373, 0.368628)",
        "(-0.171140, 1.277285, 0.367337)",
        "(-0.171499, 1.270088, 0.365823)",
        "(-0.171600, 1.262774, 0.363787)",
        "(-0.171745, 1.255522, 0.361686)",
        "(-0.171860, 1.251946, 0.360597)",
        "(-0.172218, 1.244918, 0.358471)",
        "(-0.172314, 1.237976, 0.356005)",
        "(-0.172544, 1.231212, 0.353479)",
        "(-0.173095, 1.224743, 0.350536)",
        "(-0.173281, 1.221658, 0.348996)",
        "(-0.173646, 1.215801, 0.346177)",
        "(-0.174040, 1.210219, 0.343169)",
        "(-0.173895, 1.204624, 0.339452)",
        "(-0.174283, 1.199608, 0.336005)",
        "(-0.174507, 1.197258, 0.334389)",
        "(-0.174737, 1.192573, 0.330679)",
        "(-0.174901, 1.188509, 0.326766)",
        "(-0.174813, 1.184653, 0.323174)",
        "(-0.174731, 1.181094, 0.319843)",
        "(-0.174672, 1.179336, 0.317866)",
        "(-0.174619, 1.175836, 0.313452)",
        "(-0.174373, 1.172565, 0.308818)",
        "(-0.174048, 1.169763, 0.304750)",
        "(-0.173709, 1.167244, 0.300540)",
        "(-0.173458, 1.166013, 0.298121)",
        "(-0.172930, 1.163734, 0.293051)",
        "(-0.172146, 1.161910, 0.288392)",
        "(-0.171551, 1.160483, 0.283637)",
        "(-0.170673, 1.159375, 0.278709)",
        "(-0.170144, 1.158988, 0.276109)",
        "(-0.169084, 1.158595, 0.271087)",
        "(-0.167994, 1.158690, 0.266063)",
        "(-0.167012, 1.159179, 0.260679)",
        "(-0.165646, 1.160043, 0.255724)",
        "(-0.164914, 1.160684, 0.253497)",
        "(-0.163391, 1.162224, 0.249089)",
        "(-0.162067, 1.164055, 0.244195)",
        "(-0.160676, 1.166092, 0.239085)",
        "(-0.159281, 1.168534, 0.234935)",
        "(-0.158514, 1.169824, 0.232908)",
        "(-0.157053, 1.172464, 0.228440)",
        "(-0.155646, 1.175361, 0.224140)",
        "(-0.154229, 1.178378, 0.219769)",
        "(-0.152839, 1.181505, 0.215716)",
        "(-0.152161, 1.183110, 0.213600)",
        "(-0.150852, 1.186327, 0.209444)",
        "(-0.149616, 1.189438, 0.205163)",
        "(-0.148288, 1.192517, 0.201188)",
        "(-0.147093, 1.195717, 0.197900)",
        "(-0.146462, 1.197307, 0.196298)",
        "(-0.145456, 1.200457, 0.193071)",
        "(-0.144496, 1.203482, 0.189787)",
        "(-0.143773, 1.206513, 0.186554)",
        "(-0.142861, 1.209582, 0.183649)",
        "(-0.142405, 1.211167, 0.182310)",
        "(-0.141508, 1.214585, 0.179810)",
        "(-0.140684, 1.218301, 0.177524)",
        "(-0.139751, 1.222214, 0.175275)",
        "(-0.138964, 1.226474, 0.173281)",
        "(-0.138555, 1.228741, 0.172307)",
        "(-0.137958, 1.233592, 0.170689)",
        "(-0.137166, 1.238785, 0.169553)",
        "(-0.136340, 1.244258, 0.168238)",
        "(-0.135647, 1.250020, 0.167080)",
        "(-0.135323, 1.253001, 0.166746)",
        "(-0.134681, 1.259122, 0.166199)",
        "(-0.134225, 1.265531, 0.166076)",
        "(-0.134036, 1.272089, 0.166024)",
        "(-0.134186, 1.278719, 0.165873)",
        "(-0.134169, 1.282080, 0.165894)",
        "(-0.133952, 1.288792, 0.165653)",
        "(-0.134120, 1.295626, 0.165863)",
        "(-0.134361, 1.302355, 0.166116)",
        "(-0.135278, 1.308929, 0.165961)",
        "(-0.135281, 1.312209, 0.166041)",
        "(-0.135134, 1.318731, 0.166117)",
        "(-0.135640, 1.325110, 0.166107)",
        "(-0.137013, 1.331456, 0.165893)",
        "(-0.140715, 1.337905, 0.165592)",
        "(-0.140610, 1.340960, 0.166061)",
        "(-0.139349, 1.346812, 0.166765)",
        "(-0.139553, 1.352612, 0.167825)",
        "(-0.138993, 1.358089, 0.168492)",
        "(-0.137992, 1.363515, 0.168742)",
        "(-0.138552, 1.366077, 0.168927)",
        "(-0.139222, 1.371104, 0.170111)",
        "(-0.138981, 1.376206, 0.171132)",
        "(-0.138107, 1.381002, 0.173171)",
        "(-0.138086, 1.385860, 0.175138)",
        "(-0.137898, 1.388105, 0.175995)",
        "(-0.137982, 1.392433, 0.178024)",
        "(-0.137667, 1.396443, 0.180239)",
        "(-0.137393, 1.400245, 0.183183)",
        "(-0.137448, 1.403664, 0.185859)",
        "(-0.137834, 1.405270, 0.187264)",
        "(-0.138472, 1.408349, 0.190541)",
        "(-0.139143, 1.411174, 0.194087)",
        "(-0.139392, 1.413754, 0.197959)",
        "(-0.139686, 1.416139, 0.202058)",
        "(-0.140010, 1.417248, 0.204148)",
        "(-0.140623, 1.419258, 0.208514)",
        "(-0.141341, 1.420995, 0.213093)",
        "(-0.141797, 1.422544, 0.217996)",
        "(-0.142629, 1.423826, 0.222778)",
        "(-0.142747, 1.424410, 0.224940)",
        "(-0.143383, 1.425477, 0.229409)",
        "(-0.144181, 1.426330, 0.234432)",
        "(-0.144894, 1.427110, 0.239597)",
        "(-0.146022, 1.427770, 0.244323)",
        "(-0.146503, 1.428095, 0.246560)",
        "(-0.147294, 1.428661, 0.251143)",
        "(-0.148101, 1.429112, 0.255636)",
        "(-0.148963, 1.429563, 0.260274)",
        "(-0.149806, 1.429899, 0.264494)",
        "(-0.150228, 1.429964, 0.266346)",
        "(-0.151034, 1.430019, 0.270197)",
        "(-0.151544, 1.429871, 0.273871)",
        "(-0.152255, 1.429452, 0.277310)",
        "(-0.153332, 1.428756, 0.280769)",
        "(-0.153853, 1.428316, 0.282436)",
        "(-0.154560, 1.427156, 0.285816)",
        "(-0.155265, 1.425481, 0.288891)",
        "(-0.156021, 1.423488, 0.292198)",
        "(-0.156778, 1.421193, 0.295654)",
        "(-0.157125, 1.419907, 0.297256)",
        "(-0.157811, 1.417014, 0.300513)",
        "(-0.158872, 1.413693, 0.303482)",
        "(-0.159638, 1.410068, 0.306332)",
        "(-0.160586, 1.406221, 0.309534)",
        "(-0.161106, 1.404235, 0.311496)",
        "(-0.161915, 1.400033, 0.314858)",
        "(-0.163284, 1.395605, 0.317400)",
        "(-0.164420, 1.391284, 0.320535)",
        "(-0.165413, 1.386779, 0.323538)",
        "(-0.165924, 1.384377, 0.324921)",
        "(-0.167184, 1.379546, 0.328118)",
        "(-0.168378, 1.374667, 0.331323)",
        "(-0.169566, 1.369555, 0.334307)",
        "(-0.170774, 1.364101, 0.337058)",
        "(-0.171430, 1.361252, 0.338057)",
        "(-0.172856, 1.355523, 0.339817)",
        "(-0.174418, 1.349832, 0.342323)",
        "(-0.175607, 1.343956, 0.344742)",
        "(-0.176428, 1.337860, 0.346372)",
        "(-0.176850, 1.334835, 0.347173)",
        "(-0.178009, 1.328871, 0.348623)",
        "(-0.179453, 1.322982, 0.349714)",
        "(-0.180318, 1.316931, 0.350572)",
        "(-0.181172, 1.310851, 0.351100)",
        "(-0.181140, 1.307781, 0.351466)",
        "(-0.181753, 1.301758, 0.351814)",
        "(-0.183150, 1.295986, 0.352268)",
        "(-0.184280, 1.289904, 0.352081)",
        "(-0.185069, 1.284228, 0.351593)",
        "(-0.185097, 1.281350, 0.351577)",
        "(-0.185058, 1.275594, 0.351285)",
        "(-0.185563, 1.269795, 0.350385)",
        "(-0.186246, 1.263858, 0.348891)",
        "(-0.186578, 1.257913, 0.347314)",
        "(-0.186576, 1.254868, 0.346360)",
        "(-0.186310, 1.248716, 0.343863)",
        "(-0.186533, 1.242867, 0.341192)",
        "(-0.187120, 1.237397, 0.338588)",
        "(-0.186752, 1.231796, 0.335335)",
        "(-0.186616, 1.229097, 0.333498)",
        "(-0.186557, 1.224116, 0.330336)",
        "(-0.186016, 1.219389, 0.327193)",
        "(-0.185821, 1.214925, 0.323571)",
        "(-0.185863, 1.210725, 0.319671)",
        "(-0.185605, 1.208721, 0.317572)",
        "(-0.185226, 1.205159, 0.313790)",
        "(-0.185037, 1.201983, 0.310011)",
        "(-0.184375, 1.198864, 0.306175)",
        "(-0.183734, 1.195997, 0.302126)",
        "(-0.183647, 1.194752, 0.300014)",
        "(-0.182920, 1.192284, 0.296101)",
        "(-0.181789, 1.190035, 0.292285)",
        "(-0.181042, 1.188228, 0.288119)",
        "(-0.180514, 1.186668, 0.283934)",
        "(-0.180147, 1.185940, 0.281860)",
        "(-0.179285, 1.184687, 0.278001)",
        "(-0.178309, 1.183756, 0.274179)",
        "(-0.177389, 1.183081, 0.269733)",
        "(-0.176841, 1.182871, 0.265477)",
        "(-0.176533, 1.182951, 0.263556)",
        "(-0.175686, 1.183123, 0.259525)",
        "(-0.174972, 1.183571, 0.255533)",
        "(-0.174020, 1.184266, 0.251702)",
        "(-0.173245, 1.185264, 0.247695)",
        "(-0.172853, 1.185857, 0.245652)",
        "(-0.171976, 1.187170, 0.241752)",
        "(-0.171090, 1.188962, 0.238331)",
        "(-0.169918, 1.190801, 0.234697)",
        "(-0.168883, 1.192929, 0.230952)",
        "(-0.168259, 1.194130, 0.229234)",
        "(-0.167064, 1.196700, 0.225493)",
        "(-0.165567, 1.199571, 0.221735)",
        "(-0.164318, 1.202803, 0.218020)",
        "(-0.163268, 1.206570, 0.214393)",
        "(-0.162580, 1.208593, 0.212528)",
        "(-0.160987, 1.212700, 0.208889)",
        "(-0.159394, 1.217225, 0.205978)",
        "(-0.157748, 1.221997, 0.203353)",
        "(-0.156254, 1.227060, 0.200696)",
        "(-0.155549, 1.229679, 0.199372)",
        "(-0.154315, 1.234979, 0.196582)",
        "(-0.152818, 1.240416, 0.194316)",
        "(-0.151219, 1.245991, 0.192869)",
        "(-0.149724, 1.251874, 0.191723)",
        "(-0.149020, 1.254853, 0.191026)",
        "(-0.148090, 1.260868, 0.189281)",
        "(-0.147162, 1.266983, 0.187698)",
        "(-0.145891, 1.273280, 0.186769)",
        "(-0.144523, 1.279791, 0.186510)",
        "(-0.143983, 1.283089, 0.186263)",
        "(-0.143225, 1.289724, 0.185335)",
        "(-0.142950, 1.296418, 0.184552)",
        "(-0.142495, 1.303137, 0.184355)",
        "(-0.141482, 1.309769, 0.184501)",
        "(-0.141222, 1.313053, 0.184525)",
        "(-0.141165, 1.319596, 0.184686)",
        "(-0.141287, 1.326016, 0.185009)",
        "(-0.141407, 1.332170, 0.185601)",
        "(-0.140978, 1.338505, 0.186758)",
        "(-0.140466, 1.341730, 0.187416)",
        "(-0.139947, 1.348118, 0.188460)",
        "(-0.140085, 1.354421, 0.189445)",
        "(-0.140299, 1.360696, 0.190861)",
        "(-0.141177, 1.366940, 0.192213)",
        "(-0.141425, 1.370014, 0.192935)",
        "(-0.141012, 1.376005, 0.194284)",
        "(-0.141436, 1.381915, 0.195782)",
        "(-0.142078, 1.387693, 0.197352)",
        "(-0.142856, 1.393312, 0.199068)",
        "(-0.143342, 1.396018, 0.199752)",
        "(-0.144362, 1.401236, 0.201166)",
        "(-0.143673, 1.406165, 0.203122)",
        "(-0.143232, 1.410904, 0.205059)",
        "(-0.143729, 1.415353, 0.207281)",
        "(-0.143911, 1.417424, 0.208448)",
        "(-0.144176, 1.421350, 0.210793)",
        "(-0.144593, 1.425049, 0.213491)",
        "(-0.144548, 1.428551, 0.216601)",
        "(-0.144942, 1.431713, 0.219805)",
        "(-0.145258, 1.433166, 0.221338)",
        "(-0.145888, 1.435877, 0.224420)",
        "(-0.146569, 1.438320, 0.227800)",
        "(-0.147148, 1.440556, 0.231742)",
        "(-0.147686, 1.442454, 0.235682)",
        "(-0.147982, 1.443272, 0.237729)",
        "(-0.148375, 1.444612, 0.242033)",
        "(-0.148651, 1.445556, 0.246444)",
        "(-0.149236, 1.446148, 0.251048)",
        "(-0.149876, 1.446452, 0.255803)",
        "(-0.150112, 1.446435, 0.258173)",
        "(-0.150521, 1.446067, 0.262752)",
        "(-0.151235, 1.445337, 0.267377)",
        "(-0.151836, 1.444362, 0.271798)",
        "(-0.152466, 1.443159, 0.276431)",
        "(-0.152621, 1.442449, 0.278716)",
        "(-0.153110, 1.440856, 0.283051)",
        "(-0.154068, 1.439070, 0.287729)",
        "(-0.154549, 1.437171, 0.292653)",
        "(-0.155100, 1.435042, 0.297267)",
        "(-0.155463, 1.433872, 0.299475)",
        "(-0.156395, 1.431324, 0.303550)",
        "(-0.157455, 1.428591, 0.307521)",
        "(-0.158651, 1.425725, 0.311916)",
        "(-0.159720, 1.422642, 0.316329)",
        "(-0.160062, 1.421057, 0.318377)",
        "(-0.161143, 1.417879, 0.321957)",
        "(-0.162246, 1.414561, 0.325187)",
        "(-0.163596, 1.411115, 0.328266)",
        "(-0.165102, 1.407699, 0.331875)",
        "(-0.165644, 1.405906, 0.333810)",
        "(-0.166575, 1.402004, 0.337002)",
        "(-0.167758, 1.397678, 0.339002)",
        "(-0.169196, 1.393065, 0.341114)",
        "(-0.170250, 1.388175, 0.343598)",
        "(-0.170722, 1.385561, 0.344706)",
        "(-0.171351, 1.380024, 0.346675)",
        "(-0.172054, 1.374174, 0.348361)",
        "(-0.172986, 1.368205, 0.350190)",
        "(-0.173710, 1.362107, 0.351701)",
        "(-0.174093, 1.358997, 0.352294)",
        "(-0.174923, 1.352693, 0.353123)",
        "(-0.175680, 1.346246, 0.353646)",
        "(-0.176470, 1.339868, 0.354367)",
        "(-0.176889, 1.333537, 0.355311)",
        "(-0.176912, 1.330077, 0.355413)",
        "(-0.177402, 1.323720, 0.355149)",
        "(-0.178203, 1.317551, 0.354798)",
        "(-0.179023, 1.311427, 0.354357)",
        "(-0.179305, 1.305251, 0.354099)",
        "(-0.179564, 1.302210, 0.353806)",
        "(-0.180173, 1.296028, 0.352774)",
        "(-0.181097, 1.289872, 0.351535)",
        "(-0.181471, 1.283693, 0.350466)",
        "(-0.181931, 1.277747, 0.349707)",
        "(-0.182163, 1.274772, 0.349107)",
        "(-0.182636, 1.268786, 0.347332)",
        "(-0.183444, 1.262925, 0.345123)",
        "(-0.183792, 1.257265, 0.343252)",
        "(-0.183952, 1.251818, 0.341354)",
        "(-0.184207, 1.249200, 0.340168)",
        "(-0.184945, 1.244151, 0.337579)",
        "(-0.185675, 1.239367, 0.334750)",
        "(-0.186453, 1.234811, 0.331653)",
        "(-0.186758, 1.230275, 0.328385)",
        "(-0.186816, 1.228067, 0.326693)",
        "(-0.187159, 1.223907, 0.323001)",
        "(-0.187632, 1.219939, 0.319054)",
        "(-0.188086, 1.216194, 0.315046)",
        "(-0.188089, 1.212838, 0.311547)",
        "(-0.188063, 1.211376, 0.309733)",
        "(-0.187953, 1.208637, 0.305548)",
        "(-0.187896, 1.206321, 0.301251)",
        "(-0.187583, 1.204444, 0.297501)",
        "(-0.187669, 1.202950, 0.293327)",
        "(-0.187647, 1.202257, 0.291150)",
        "(-0.187281, 1.200992, 0.286627)",
        "(-0.186718, 1.200052, 0.282141)",
        "(-0.186456, 1.199471, 0.278099)",
        "(-0.186267, 1.199043, 0.274496)",
        "(-0.186141, 1.198852, 0.272278)",
        "(-0.185620, 1.198379, 0.267608)",
        "(-0.185072, 1.198066, 0.262843)",
        "(-0.184813, 1.198119, 0.258392)",
        "(-0.184620, 1.198373, 0.254103)",
        "(-0.184288, 1.198479, 0.251899)",
        "(-0.183397, 1.198776, 0.247556)",
        "(-0.182688, 1.199367, 0.242847)",
        "(-0.182072, 1.200072, 0.238039)",
        "(-0.181365, 1.201063, 0.233979)",
        "(-0.180905, 1.201658, 0.232016)",
        "(-0.180158, 1.203055, 0.227859)",
        "(-0.179487, 1.204730, 0.223719)",
        "(-0.178676, 1.206836, 0.219924)",
        "(-0.178221, 1.209774, 0.216664)",
        "(-0.177753, 1.211585, 0.215229)",
        "(-0.177006, 1.215546, 0.212390)",
        "(-0.176310, 1.220152, 0.209715)",
        "(-0.175540, 1.225237, 0.207214)",
        "(-0.175309, 1.228020, 0.206229)",
        "(-0.174644, 1.233761, 0.204376)",
        "(-0.173845, 1.239671, 0.202331)",
        "(-0.173022, 1.245648, 0.200326)",
        "(-0.172090, 1.251618, 0.198764)",
        "(-0.171063, 1.257568, 0.197314)",
        "(-0.170554, 1.260530, 0.196677)",
        "(-0.169675, 1.266416, 0.195269)",
        "(-0.168561, 1.272103, 0.194030)",
        "(-0.167732, 1.277662, 0.193160)",
        "(-0.166956, 1.283058, 0.192175)",
        "(-0.166596, 1.285711, 0.191742)",
        "(-0.165534, 1.291006, 0.190723)",
        "(-0.164348, 1.296363, 0.189977)",
        "(-0.163279, 1.301740, 0.189853)",
        "(-0.162047, 1.307040, 0.189600)",
        "(-0.161707, 1.309593, 0.189427)",
        "(-0.161185, 1.314798, 0.189237)",
        "(-0.160735, 1.320107, 0.189207)",
        "(-0.160302, 1.325523, 0.189475)",
        "(-0.159176, 1.330875, 0.190000)",
        "(-0.158832, 1.333522, 0.190148)",
        "(-0.158870, 1.338790, 0.190398)",
        "(-0.159023, 1.344097, 0.190561)",
        "(-0.158913, 1.349430, 0.191141)",
        "(-0.158341, 1.354656, 0.191797)",
        "(-0.158058, 1.357234, 0.192026)",
        "(-0.158083, 1.362436, 0.192698)",
        "(-0.158149, 1.367596, 0.193610)",
        "(-0.158299, 1.372843, 0.194723)",
        "(-0.158391, 1.378097, 0.195866)",
        "(-0.158406, 1.380688, 0.196631)",
        "(-0.158000, 1.385839, 0.198204)",
        "(-0.157541, 1.390840, 0.199945)",
        "(-0.156910, 1.395873, 0.201886)",
        "(-0.156538, 1.400788, 0.203779)",
        "(-0.156378, 1.403261, 0.204869)",
        "(-0.155861, 1.408137, 0.207261)",
        "(-0.155535, 1.412897, 0.210048)",
        "(-0.155629, 1.417623, 0.212600)",
        "(-0.156000, 1.422275, 0.214825)",
        "(-0.156048, 1.424526, 0.215940)",
        "(-0.156194, 1.428914, 0.218416)",
        "(-0.156298, 1.433133, 0.221136)",
        "(-0.156626, 1.437141, 0.224242)",
        "(-0.157091, 1.440857, 0.227532)",
        "(-0.157370, 1.442569, 0.229153)",
        "(-0.158025, 1.445720, 0.232351)",
        "(-0.158475, 1.448489, 0.235823)",
        "(-0.158833, 1.450985, 0.239940)",
        "(-0.159264, 1.453038, 0.244205)",
        "(-0.159633, 1.453887, 0.246385)",
        "(-0.160429, 1.455149, 0.250433)",
        "(-0.161081, 1.456086, 0.254762)",
        "(-0.161462, 1.456589, 0.259361)",
        "(-0.161829, 1.456838, 0.264127)",
        "(-0.162093, 1.456703, 0.266215)",
        "(-0.162776, 1.456226, 0.270101)",
        "(-0.163506, 1.455520, 0.274614)",
        "(-0.164042, 1.454657, 0.279204)",
        "(-0.164280, 1.453631, 0.283589)",
        "(-0.164507, 1.453027, 0.285531)",
        "(-0.165045, 1.451658, 0.289118)",
        "(-0.165790, 1.450200, 0.292735)",
        "(-0.166431, 1.448599, 0.296542)",
        "(-0.166933, 1.446821, 0.300777)",
        "(-0.167184, 1.445799, 0.302749)",
        "(-0.167721, 1.443548, 0.306411)",
        "(-0.168459, 1.441055, 0.310466)",
        "(-0.169127, 1.438223, 0.314479)",
        "(-0.169707, 1.435127, 0.318298)",
        "(-0.169955, 1.433521, 0.320089)",
        "(-0.170524, 1.430085, 0.323742)",
        "(-0.171143, 1.426317, 0.327560)",
        "(-0.171893, 1.422224, 0.330734)",
        "(-0.172629, 1.418062, 0.333505)",
        "(-0.172946, 1.415985, 0.335004)",
        "(-0.173469, 1.411826, 0.338329)",
        "(-0.174159, 1.407488, 0.341445)",
        "(-0.174995, 1.402968, 0.343843)",
        "(-0.175710, 1.398312, 0.345761)",
        "(-0.176046, 1.395983, 0.346897)",
        "(-0.176814, 1.391271, 0.349444)",
        "(-0.177753, 1.386038, 0.351384)",
        "(-0.178654, 1.380795, 0.352690)",
        "(-0.179432, 1.375535, 0.353701)",
        "(-0.179803, 1.372850, 0.354168)",
        "(-0.180457, 1.367360, 0.355234)",
        "(-0.181039, 1.361714, 0.356232)",
        "(-0.181823, 1.356009, 0.356799)",
        "(-0.182655, 1.350238, 0.357289)",
        "(-0.182991, 1.347352, 0.357610)",
        "(-0.183414, 1.341588, 0.358169)",
        "(-0.183617, 1.335905, 0.358306)",
        "(-0.184126, 1.330428, 0.358198)",
        "(-0.184859, 1.325124, 0.358061)",
        "(-0.184936, 1.322470, 0.357845)",
        "(-0.184974, 1.317273, 0.357421)",
        "(-0.185514, 1.312430, 0.357300)",
        "(-0.186095, 1.307744, 0.356698)",
        "(-0.186662, 1.303185, 0.355709)",
        "(-0.186907, 1.301017, 0.355220)",
        "(-0.187395, 1.296765, 0.354422)",
        "(-0.187962, 1.292553, 0.353266)",
        "(-0.188540, 1.288387, 0.351831)",
        "(-0.189026, 1.284277, 0.350357)",
        "(-0.189229, 1.282233, 0.349630)",
        "(-0.189355, 1.278191, 0.348377)",
        "(-0.189636, 1.274092, 0.346561)",
        "(-0.189898, 1.269922, 0.344078)",
        "(-0.189967, 1.265809, 0.341592)",
        "(-0.190234, 1.263862, 0.340407)",
        "(-0.190464, 1.259925, 0.337756)",
        "(-0.190210, 1.255850, 0.334433)",
        "(-0.190108, 1.251909, 0.330798)",
        "(-0.190188, 1.248180, 0.327268)",
        "(-0.190304, 1.246392, 0.325379)",
        "(-0.189955, 1.242786, 0.321458)",
        "(-0.189509, 1.239432, 0.317727)",
        "(-0.189294, 1.236330, 0.313681)",
        "(-0.189164, 1.233505, 0.309189)",
        "(-0.189059, 1.232222, 0.307078)",
        "(-0.188743, 1.229885, 0.303118)",
        "(-0.188042, 1.227741, 0.299136)",
        "(-0.187560, 1.225752, 0.294777)",
        "(-0.187087, 1.223977, 0.290294)",
        "(-0.186885, 1.223200, 0.288332)",
        "(-0.186345, 1.221706, 0.284586)",
        "(-0.185776, 1.220220, 0.280318)",
        "(-0.185269, 1.218797, 0.275787)",
        "(-0.184907, 1.217498, 0.271277)",
        "(-0.184686, 1.216940, 0.269197)",
        "(-0.183991, 1.215881, 0.265139)",
        "(-0.183365, 1.214985, 0.261099)",
        "(-0.182927, 1.214261, 0.256799)",
        "(-0.182589, 1.213653, 0.252399)",
        "(-0.182355, 1.213422, 0.250245)",
        "(-0.181825, 1.213117, 0.246149)",
        "(-0.181077, 1.212991, 0.241904)",
        "(-0.180394, 1.213054, 0.237072)",
        "(-0.179890, 1.213423, 0.232611)",
        "(-0.179466, 1.213748, 0.230718)",
        "(-0.178604, 1.214667, 0.226953)",
        "(-0.177943, 1.215973, 0.222838)",
        "(-0.177122, 1.217613, 0.218653)",
        "(-0.176362, 1.219654, 0.214792)",
        "(-0.175891, 1.220808, 0.213043)",
        "(-0.174887, 1.223330, 0.209638)",
        "(-0.173883, 1.226271, 0.206307)",
        "(-0.172929, 1.229547, 0.203067)",
        "(-0.171963, 1.233080, 0.200235)",
        "(-0.171461, 1.234967, 0.198924)",
        "(-0.170371, 1.239198, 0.196432)",
        "(-0.169327, 1.243578, 0.194239)",
        "(-0.168303, 1.248411, 0.192252)",
        "(-0.167339, 1.253615, 0.190589)",
        "(-0.167014, 1.256346, 0.189898)",
        "(-0.166044, 1.261802, 0.188497)",
        "(-0.164930, 1.267452, 0.187006)",
        "(-0.164026, 1.273312, 0.186016)",
        "(-0.163223, 1.279249, 0.185035)",
        "(-0.162829, 1.282231, 0.184566)",
        "(-0.162157, 1.288285, 0.183777)",
        "(-0.161456, 1.294379, 0.183190)",
        "(-0.160834, 1.300478, 0.182762)",
        "(-0.160179, 1.306482, 0.182556)",
        "(-0.159962, 1.309453, 0.182347)",
        "(-0.159946, 1.315451, 0.181876)",
        "(-0.160628, 1.321488, 0.181854)",
        "(-0.159688, 1.327262, 0.182244)",
        "(-0.159094, 1.332922, 0.182617)",
        "(-0.158768, 1.335739, 0.182815)",
        "(-0.157751, 1.341284, 0.183443)",
        "(-0.156576, 1.346769, 0.183965)",
        "(-0.155460, 1.352229, 0.184593)",
        "(-0.154353, 1.357742, 0.185292)",
        "(-0.153983, 1.360534, 0.185634)",
        "(-0.153678, 1.366009, 0.185972)",
        "(-0.153610, 1.371332, 0.186365)",
        "(-0.153940, 1.376683, 0.187056)",
        "(-0.153568, 1.381863, 0.187783)",
        "(-0.153339, 1.384383, 0.188159)",
        "(-0.153278, 1.389349, 0.188737)",
        "(-0.153310, 1.394124, 0.189458)",
        "(-0.153359, 1.398783, 0.190574)",
        "(-0.152836, 1.403322, 0.192049)",
        "(-0.152565, 1.405529, 0.192878)",
        "(-0.152391, 1.409788, 0.194679)",
        "(-0.152436, 1.413729, 0.196906)",
        "(-0.152495, 1.417480, 0.200057)",
        "(-0.152448, 1.420856, 0.203231)",
        "(-0.152594, 1.422412, 0.204781)",
        "(-0.152881, 1.425329, 0.208056)",
        "(-0.153351, 1.427891, 0.211481)",
        "(-0.153855, 1.430251, 0.215361)",
        "(-0.154247, 1.432417, 0.219609)",
        "(-0.154372, 1.433381, 0.221750)",
        "(-0.154798, 1.434940, 0.225693)",
        "(-0.155468, 1.436227, 0.229503)",
        "(-0.157084, 1.437368, 0.233664)",
        "(-0.158011, 1.438343, 0.238283)",
        "(-0.158111, 1.438644, 0.240346)",
        "(-0.158430, 1.439185, 0.244355)",
        "(-0.159048, 1.439647, 0.248410)",
        "(-0.160308, 1.440004, 0.252583)",
        "(-0.161981, 1.440319, 0.257015)",
        "(-0.162330, 1.440417, 0.259088)",
        "(-0.162560, 1.440453, 0.262780)",
        "(-0.163352, 1.440419, 0.266705)",
        "(-0.163863, 1.440228, 0.271194)",
        "(-0.164847, 1.439847, 0.275228)",
        "(-0.165118, 1.439612, 0.277122)",
        "(-0.165849, 1.439083, 0.281326)",
        "(-0.166731, 1.438341, 0.285640)",
        "(-0.167623, 1.437334, 0.289379)",
        "(-0.168722, 1.436171, 0.293284)",
        "(-0.169249, 1.435520, 0.295265)",
        "(-0.170035, 1.434032, 0.299555)",
        "(-0.170879, 1.432275, 0.304479)",
        "(-0.171887, 1.430110, 0.308956)",
        "(-0.173305, 1.427521, 0.313333)",
        "(-0.174058, 1.426216, 0.315454)",
        "(-0.175347, 1.423395, 0.319827)",
        "(-0.176477, 1.420230, 0.324432)",
        "(-0.177861, 1.416687, 0.329029)",
        "(-0.179338, 1.412653, 0.333162)",
        "(-0.180019, 1.410434, 0.335110)",
        "(-0.181316, 1.405762, 0.338914)",
        "(-0.182547, 1.400737, 0.342434)",
        "(-0.183842, 1.395308, 0.345738)",
        "(-0.184937, 1.389644, 0.349212)",
        "(-0.185452, 1.386698, 0.350827)",
        "(-0.186632, 1.380501, 0.353538)",
        "(-0.187682, 1.373941, 0.355881)",
        "(-0.188533, 1.367297, 0.358205)",
        "(-0.189461, 1.360646, 0.360936)",
        "(-0.189879, 1.357230, 0.362082)",
        "(-0.190480, 1.350324, 0.363712)",
        "(-0.191509, 1.343511, 0.364953)",
        "(-0.192808, 1.336888, 0.366234)",
        "(-0.193855, 1.330293, 0.367445)",
        "(-0.194187, 1.326981, 0.367812)",
        "(-0.194803, 1.320424, 0.368211)",
        "(-0.195881, 1.314146, 0.368665)",
        "(-0.197255, 1.307951, 0.368605)",
        "(-0.198276, 1.301633, 0.367925)",
        "(-0.198645, 1.298474, 0.367475)",
        "(-0.199469, 1.292332, 0.366618)",
        "(-0.200476, 1.286268, 0.365344)",
        "(-0.201430, 1.280008, 0.363222)",
        "(-0.202329, 1.273720, 0.361037)",
        "(-0.202792, 1.270646, 0.360110)",
        "(-0.203261, 1.264498, 0.358091)",
        "(-0.203668, 1.258387, 0.355353)",
        "(-0.204256, 1.252442, 0.352415)",
        "(-0.205044, 1.246880, 0.349677)",
        "(-0.205321, 1.244153, 0.348283)",
        "(-0.205562, 1.238773, 0.345429)",
        "(-0.206043, 1.233715, 0.341863)",
        "(-0.206533, 1.228994, 0.338360)",
        "(-0.206939, 1.224495, 0.334834)",
        "(-0.207157, 1.222275, 0.332856)",
        "(-0.207414, 1.217853, 0.328710)",
        "(-0.207671, 1.213707, 0.324963)",
        "(-0.207962, 1.209641, 0.321046)",
        "(-0.208176, 1.205549, 0.316346)",
        "(-0.208266, 1.203586, 0.313699)",
        "(-0.208324, 1.199933, 0.309116)",
        "(-0.208305, 1.196715, 0.305452)",
        "(-0.208286, 1.193654, 0.301304)",
        "(-0.208366, 1.190809, 0.296446)",
        "(-0.208390, 1.189568, 0.293917)",
        "(-0.208315, 1.187490, 0.289742)",
        "(-0.208032, 1.185756, 0.285878)",
        "(-0.207659, 1.184156, 0.281545)",
        "(-0.207516, 1.182903, 0.277008)",
        "(-0.207366, 1.182439, 0.274927)",
        "(-0.206895, 1.181691, 0.271034)",
        "(-0.206173, 1.181113, 0.266722)",
        "(-0.205444, 1.180908, 0.262367)",
        "(-0.204678, 1.181066, 0.258427)",
        "(-0.204262, 1.181240, 0.256551)",
        "(-0.203436, 1.181721, 0.252530)",
        "(-0.202639, 1.182538, 0.247980)",
        "(-0.201596, 1.183772, 0.243277)",
        "(-0.200443, 1.185391, 0.238773)",
        "(-0.199840, 1.186308, 0.236506)",
        "(-0.198548, 1.188182, 0.231855)",
        "(-0.197238, 1.190315, 0.227329)",
        "(-0.195754, 1.192697, 0.222619)",
        "(-0.194253, 1.194913, 0.218095)",
        "(-0.193399, 1.196065, 0.215953)",
        "(-0.191907, 1.198622, 0.211884)",
        "(-0.190391, 1.201352, 0.207911)",
        "(-0.188856, 1.204130, 0.203711)",
        "(-0.187368, 1.207033, 0.199624)",
        "(-0.186649, 1.208562, 0.197795)",
        "(-0.185021, 1.211717, 0.194526)",
        "(-0.183517, 1.214984, 0.191103)",
        "(-0.181896, 1.218348, 0.188159)",
        "(-0.180148, 1.221805, 0.185496)",
        "(-0.179371, 1.223581, 0.184172)",
        "(-0.177700, 1.227181, 0.181820)",
        "(-0.176008, 1.230905, 0.179853)",
        "(-0.174503, 1.234783, 0.178117)",
        "(-0.173013, 1.238735, 0.176368)",
        "(-0.172401, 1.240776, 0.175533)",
        "(-0.171123, 1.244969, 0.174098)",
        "(-0.169792, 1.249322, 0.172864)",
        "(-0.168657, 1.253985, 0.172165)",
        "(-0.167431, 1.258725, 0.171538)",
        "(-0.166911, 1.261167, 0.171156)",
        "(-0.165979, 1.266168, 0.170731)",
        "(-0.164967, 1.271412, 0.170814)",
        "(-0.164065, 1.276790, 0.170918)",
        "(-0.163402, 1.282265, 0.171204)",
        "(-0.163135, 1.285059, 0.171389)",
        "(-0.162502, 1.290611, 0.171690)",
        "(-0.161663, 1.296200, 0.172251)",
        "(-0.160885, 1.301733, 0.172815)",
        "(-0.160264, 1.307339, 0.173612)",
        "(-0.159988, 1.310133, 0.174045)",
        "(-0.159536, 1.315671, 0.174666)",
        "(-0.159138, 1.321240, 0.175290)",
        "(-0.158755, 1.326907, 0.176220)",
        "(-0.158051, 1.332477, 0.176905)",
        "(-0.157677, 1.335216, 0.177159)",
        "(-0.157241, 1.340791, 0.177981)",
        "(-0.156736, 1.346397, 0.179124)",
        "(-0.156122, 1.351964, 0.180324)",
        "(-0.155695, 1.357344, 0.181449)",
        "(-0.155558, 1.359968, 0.182005)",
        "(-0.155264, 1.365131, 0.183138)",
        "(-0.155009, 1.370258, 0.184454)",
        "(-0.154701, 1.375246, 0.185889)",
        "(-0.154450, 1.380088, 0.187351)",
        "(-0.154327, 1.382435, 0.188124)",
        "(-0.154061, 1.387029, 0.189907)",
        "(-0.153785, 1.391392, 0.191849)",
        "(-0.153728, 1.395504, 0.193843)",
        "(-0.153844, 1.399224, 0.196070)",
        "(-0.153937, 1.400981, 0.197203)",
        "(-0.154071, 1.404229, 0.199473)",
        "(-0.154115, 1.407202, 0.201741)",
        "(-0.154397, 1.409906, 0.204363)",
        "(-0.154502, 1.412362, 0.207217)",
        "(-0.154614, 1.413427, 0.208534)",
        "(-0.154984, 1.415416, 0.211190)",
        "(-0.155385, 1.417188, 0.213968)",
        "(-0.155627, 1.418792, 0.216699)",
        "(-0.155847, 1.420262, 0.219808)",
        "(-0.155929, 1.420917, 0.221585)",
        "(-0.156165, 1.422042, 0.224969)",
        "(-0.156456, 1.422990, 0.228306)",
        "(-0.156828, 1.423953, 0.231960)",
        "(-0.157090, 1.424837, 0.235606)",
        "(-0.157357, 1.425259, 0.237413)",
        "(-0.157975, 1.426116, 0.241071)",
        "(-0.158511, 1.426979, 0.244621)",
        "(-0.159007, 1.427791, 0.247796)",
        "(-0.159558, 1.428709, 0.251257)",
        "(-0.159804, 1.429210, 0.253043)",
        "(-0.160238, 1.430082, 0.256433)",
        "(-0.160802, 1.430676, 0.259689)",
        "(-0.161428, 1.431093, 0.263021)",
        "(-0.161939, 1.431406, 0.266505)",
        "(-0.162122, 1.431504, 0.268448)",
        "(-0.162576, 1.431370, 0.272010)",
        "(-0.163123, 1.430863, 0.275358)",
        "(-0.163743, 1.430063, 0.279025)",
        "(-0.164162, 1.428895, 0.282817)",
        "(-0.164412, 1.428141, 0.284633)",
        "(-0.165052, 1.426524, 0.288419)",
        "(-0.165608, 1.424673, 0.291932)",
        "(-0.166078, 1.422614, 0.295477)",
        "(-0.166811, 1.420404, 0.299300)",
        "(-0.167211, 1.419216, 0.301147)",
        "(-0.167801, 1.416595, 0.304311)",
        "(-0.168464, 1.413777, 0.307893)",
        "(-0.169412, 1.410759, 0.311796)",
        "(-0.170097, 1.407377, 0.315049)",
        "(-0.170421, 1.405550, 0.316405)",
        "(-0.171160, 1.401810, 0.319556)",
        "(-0.171971, 1.397843, 0.322733)",
        "(-0.172820, 1.393557, 0.325527)",
        "(-0.173512, 1.389149, 0.328067)",
        "(-0.173897, 1.386838, 0.329141)",
        "(-0.174652, 1.382086, 0.331209)",
        "(-0.175368, 1.377114, 0.333231)",
        "(-0.175921, 1.372066, 0.334918)",
        "(-0.176639, 1.367127, 0.336423)",
        "(-0.176928, 1.364671, 0.337073)",
        "(-0.177262, 1.359770, 0.338180)",
        "(-0.177565, 1.355008, 0.339431)",
        "(-0.178108, 1.350343, 0.340613)",
        "(-0.178846, 1.345730, 0.341579)",
        "(-0.179124, 1.343405, 0.341992)",
        "(-0.179465, 1.338821, 0.343022)",
        "(-0.179840, 1.334235, 0.344017)",
        "(-0.180394, 1.329629, 0.344969)",
        "(-0.180965, 1.324910, 0.345497)",
        "(-0.181306, 1.322508, 0.345631)",
        "(-0.181888, 1.317796, 0.345961)",
        "(-0.182028, 1.313161, 0.346089)",
        "(-0.182378, 1.308655, 0.346183)",
        "(-0.182586, 1.304269, 0.346074)",
        "(-0.182719, 1.302110, 0.345879)",
        "(-0.182975, 1.297885, 0.345274)",
        "(-0.183107, 1.293551, 0.344504)",
        "(-0.183361, 1.289114, 0.343647)",
        "(-0.183468, 1.284539, 0.342795)",
        "(-0.183509, 1.282188, 0.342203)",
        "(-0.183801, 1.277443, 0.340717)",
        "(-0.184167, 1.272565, 0.339202)",
        "(-0.184607, 1.267527, 0.337573)",
        "(-0.184910, 1.262296, 0.335601)",
        "(-0.185006, 1.259660, 0.334565)",
        "(-0.185269, 1.254421, 0.332486)",
        "(-0.185850, 1.249360, 0.330182)",
        "(-0.186377, 1.244389, 0.327712)",
        "(-0.186461, 1.239545, 0.325351)",
        "(-0.186535, 1.237237, 0.324112)",
        "(-0.186958, 1.232774, 0.321319)",
        "(-0.187482, 1.228491, 0.318223)",
        "(-0.187879, 1.224574, 0.315369)",
        "(-0.188109, 1.220952, 0.312506)",
        "(-0.188181, 1.219134, 0.310883)",
        "(-0.188192, 1.215874, 0.307692)",
        "(-0.188342, 1.212999, 0.304619)",
        "(-0.188541, 1.210357, 0.301223)",
        "(-0.188623, 1.207915, 0.297437)",
        "(-0.188687, 1.206851, 0.295638)",
        "(-0.188415, 1.204855, 0.292184)",
        "(-0.188142, 1.203045, 0.288487)",
        "(-0.188013, 1.201440, 0.284332)",
        "(-0.187821, 1.200097, 0.280139)",
        "(-0.187686, 1.199542, 0.278158)",
        "(-0.187270, 1.198579, 0.274323)",
        "(-0.186849, 1.197765, 0.270143)",
        "(-0.186485, 1.197127, 0.265675)",
        "(-0.185975, 1.196724, 0.261128)",
        "(-0.185696, 1.196620, 0.258910)",
        "(-0.185124, 1.196595, 0.254759)",
        "(-0.184548, 1.196682, 0.250355)",
        "(-0.184026, 1.196901, 0.245778)",
        "(-0.183564, 1.197295, 0.241346)",
        "(-0.183269, 1.197569, 0.239245)",
        "(-0.182762, 1.198220, 0.235123)",
        "(-0.182157, 1.198902, 0.230924)",
        "(-0.181620, 1.199718, 0.226819)",
        "(-0.181268, 1.200688, 0.222749)",
        "(-0.181079, 1.201210, 0.220819)",
        "(-0.180576, 1.202330, 0.217296)",
        "(-0.180025, 1.203514, 0.213711)",
        "(-0.179776, 1.204881, 0.210102)",
        "(-0.179457, 1.206486, 0.206865)",
        "(-0.179285, 1.207332, 0.205175)",
        "(-0.178880, 1.209102, 0.201825)",
        "(-0.178242, 1.210917, 0.198781)",
        "(-0.177795, 1.212894, 0.195727)",
        "(-0.177363, 1.214934, 0.192533)",
        "(-0.177111, 1.216049, 0.191183)",
        "(-0.176587, 1.218443, 0.188747)",
        "(-0.176035, 1.220948, 0.186340)",
        "(-0.175448, 1.223605, 0.184102)",
        "(-0.174824, 1.226467, 0.181689)",
        "(-0.174522, 1.227985, 0.180455)",
        "(-0.173888, 1.231171, 0.178292)",
        "(-0.173076, 1.234601, 0.176368)",
        "(-0.172144, 1.238118, 0.174435)",
        "(-0.171216, 1.241812, 0.172479)",
        "(-0.170854, 1.243800, 0.171569)",
        "(-0.169897, 1.247858, 0.169886)",
        "(-0.168859, 1.252123, 0.168352)",
        "(-0.167846, 1.256550, 0.167000)",
        "(-0.166741, 1.261271, 0.165884)",
        "(-0.166282, 1.263729, 0.165191)",
        "(-0.165475, 1.268806, 0.164086)",
        "(-0.164477, 1.274038, 0.163235)",
        "(-0.163403, 1.279421, 0.162685)",
        "(-0.162166, 1.284920, 0.162452)",
        "(-0.161742, 1.287679, 0.162312)",
        "(-0.160864, 1.293145, 0.161903)",
        "(-0.159952, 1.298614, 0.161754)",
        "(-0.159020, 1.304109, 0.162042)",
        "(-0.157884, 1.309524, 0.162774)",
        "(-0.157330, 1.312201, 0.163248)",
        "(-0.156166, 1.317520, 0.164026)",
        "(-0.155037, 1.322770, 0.164897)",
        "(-0.153981, 1.328160, 0.166244)",
        "(-0.152803, 1.333494, 0.167371)",
        "(-0.152418, 1.336150, 0.167999)",
        "(-0.151653, 1.341427, 0.169399)",
        "(-0.150817, 1.346599, 0.170614)",
        "(-0.150080, 1.351719, 0.171846)",
        "(-0.149461, 1.356864, 0.173285)",
        "(-0.149111, 1.359302, 0.174000)",
        "(-0.148451, 1.364267, 0.175571)",
        "(-0.147745, 1.369245, 0.177084)",
        "(-0.147100, 1.374279, 0.178737)",
        "(-0.146520, 1.379262, 0.180433)",
        "(-0.146379, 1.381733, 0.181339)",
        "(-0.146223, 1.386610, 0.183049)",
        "(-0.146019, 1.391351, 0.184724)",
        "(-0.146086, 1.395752, 0.186657)",
        "(-0.146107, 1.399993, 0.188964)",
        "(-0.146149, 1.402019, 0.190105)",
        "(-0.146341, 1.405859, 0.192554)",
        "(-0.146346, 1.409369, 0.195469)",
        "(-0.145921, 1.412586, 0.198721)",
        "(-0.145843, 1.415535, 0.202073)",
        "(-0.145899, 1.416922, 0.203888)",
        "(-0.145894, 1.419430, 0.207262)",
        "(-0.145962, 1.421647, 0.210596)",
        "(-0.146140, 1.423745, 0.214435)",
        "(-0.146240, 1.425726, 0.218434)",
        "(-0.146317, 1.426625, 0.220464)",
        "(-0.146508, 1.428226, 0.224431)",
        "(-0.146729, 1.429632, 0.228293)",
        "(-0.147090, 1.430909, 0.232511)",
        "(-0.147269, 1.432011, 0.236777)",
        "(-0.147367, 1.432448, 0.238908)",
        "(-0.147581, 1.433120, 0.243020)",
        "(-0.147938, 1.433493, 0.246934)",
        "(-0.148726, 1.433652, 0.251612)",
        "(-0.148987, 1.433864, 0.256441)",
        "(-0.148930, 1.433845, 0.258646)",
        "(-0.148948, 1.433631, 0.262768)",
        "(-0.148840, 1.433277, 0.267002)",
        "(-0.148682, 1.432793, 0.271537)",
        "(-0.148788, 1.431970, 0.275567)",
        "(-0.149012, 1.431544, 0.277738)",
        "(-0.149468, 1.430634, 0.282366)",
        "(-0.149939, 1.429466, 0.286399)",
        "(-0.150623, 1.428101, 0.290190)",
        "(-0.151206, 1.426781, 0.294325)",
        "(-0.151537, 1.426082, 0.296358)",
        "(-0.152181, 1.424528, 0.300288)",
        "(-0.152702, 1.422602, 0.303811)",
        "(-0.153261, 1.420661, 0.307678)",
        "(-0.153900, 1.418605, 0.311593)",
        "(-0.154228, 1.417445, 0.313246)",
        "(-0.154915, 1.414942, 0.316424)",
        "(-0.155808, 1.412371, 0.319481)",
        "(-0.156704, 1.409552, 0.321849)",
        "(-0.157757, 1.406480, 0.324185)",
        "(-0.158308, 1.404907, 0.325589)",
        "(-0.159344, 1.401579, 0.328109)",
        "(-0.159980, 1.398031, 0.330526)",
        "(-0.160831, 1.394120, 0.332798)",
        "(-0.161809, 1.389792, 0.334691)",
        "(-0.162224, 1.387555, 0.335753)",
        "(-0.162797, 1.382988, 0.337961)",
        "(-0.163527, 1.378142, 0.339810)",
        "(-0.164250, 1.373012, 0.341304)",
        "(-0.165072, 1.367830, 0.343210)",
        "(-0.165487, 1.365231, 0.344242)",
        "(-0.166203, 1.359830, 0.345886)",
        "(-0.166846, 1.354265, 0.347204)",
        "(-0.167570, 1.348750, 0.348623)",
        "(-0.168567, 1.343295, 0.349989)",
        "(-0.169131, 1.340570, 0.350695)",
        "(-0.170002, 1.334985, 0.351623)",
        "(-0.171003, 1.329170, 0.352317)",
        "(-0.172032, 1.323611, 0.353205)",
        "(-0.173147, 1.317962, 0.354470)",
        "(-0.173570, 1.315005, 0.354753)",
        "(-0.174626, 1.308934, 0.354951)",
        "(-0.175831, 1.302821, 0.355049)",
        "(-0.176665, 1.296818, 0.355051)",
        "(-0.177184, 1.290901, 0.355109)",
        "(-0.177558, 1.288032, 0.355123)",
        "(-0.178419, 1.282421, 0.354816)",
        "(-0.179472, 1.277046, 0.353874)",
        "(-0.180525, 1.271865, 0.352990)",
        "(-0.181403, 1.266805, 0.351893)",
        "(-0.181562, 1.264328, 0.351281)",
        "(-0.182117, 1.259505, 0.350059)",
        "(-0.182883, 1.254704, 0.348514)",
        "(-0.183704, 1.249807, 0.346217)",
        "(-0.184363, 1.245091, 0.343972)",
        "(-0.184657, 1.242893, 0.343046)",
        "(-0.184979, 1.238489, 0.340930)",
        "(-0.185182, 1.233996, 0.338317)",
        "(-0.185385, 1.229598, 0.334733)",
        "(-0.185987, 1.225547, 0.331545)",
        "(-0.186168, 1.223542, 0.330040)",
        "(-0.186493, 1.219473, 0.326593)",
        "(-0.186549, 1.215405, 0.322929)",
        "(-0.186386, 1.211518, 0.319217)",
        "(-0.186635, 1.207717, 0.315216)",
        "(-0.186770, 1.205837, 0.313283)",
        "(-0.186961, 1.202177, 0.309214)",
        "(-0.186799, 1.198691, 0.305110)",
        "(-0.186704, 1.195608, 0.301364)",
        "(-0.186705, 1.192811, 0.297265)",
        "(-0.186775, 1.191576, 0.295132)",
        "(-0.186607, 1.189281, 0.290851)",
        "(-0.186306, 1.187248, 0.286410)",
        "(-0.186043, 1.185606, 0.281922)",
        "(-0.185993, 1.184228, 0.277364)",
        "(-0.185912, 1.183619, 0.275026)",
        "(-0.185688, 1.182657, 0.270141)",
        "(-0.185294, 1.181884, 0.265144)",
        "(-0.184997, 1.181523, 0.260468)",
        "(-0.184692, 1.181368, 0.256076)",
        "(-0.184436, 1.181372, 0.253713)",
        "(-0.183987, 1.181462, 0.248852)",
        "(-0.183298, 1.181712, 0.244192)",
        "(-0.182687, 1.182252, 0.239822)",
        "(-0.182006, 1.183070, 0.235880)",
        "(-0.181636, 1.183557, 0.234036)",
        "(-0.180827, 1.184626, 0.229869)",
        "(-0.180079, 1.185850, 0.225727)",
        "(-0.179440, 1.187434, 0.221963)",
        "(-0.178774, 1.189292, 0.218360)",
        "(-0.178336, 1.190296, 0.216540)",
        "(-0.177476, 1.192493, 0.212669)",
        "(-0.176725, 1.194946, 0.208993)",
        "(-0.175890, 1.197622, 0.205616)",
        "(-0.175108, 1.200409, 0.201956)",
        "(-0.174802, 1.201881, 0.200057)",
        "(-0.174179, 1.205034, 0.196822)",
        "(-0.173269, 1.208393, 0.193919)",
        "(-0.172208, 1.211853, 0.190936)",
        "(-0.171471, 1.215525, 0.188100)",
        "(-0.170992, 1.217448, 0.186827)",
        "(-0.169932, 1.221359, 0.184293)",
        "(-0.168922, 1.225401, 0.181805)",
        "(-0.167880, 1.229529, 0.179199)",
        "(-0.166953, 1.233777, 0.176678)",
        "(-0.166454, 1.235943, 0.175428)",
        "(-0.165614, 1.240477, 0.173028)",
        "(-0.164726, 1.244725, 0.171028)",
        "(-0.163787, 1.249052, 0.168975)",
        "(-0.162729, 1.253421, 0.166929)",
        "(-0.162225, 1.255627, 0.166014)",
        "(-0.161304, 1.260166, 0.164472)",
        "(-0.160302, 1.264776, 0.163187)",
        "(-0.159269, 1.269410, 0.162354)",
        "(-0.158083, 1.273850, 0.161111)",
        "(-0.157693, 1.276057, 0.160451)",
        "(-0.156792, 1.280478, 0.159642)",
        "(-0.155972, 1.284962, 0.159475)",
        "(-0.155035, 1.289440, 0.159495)",
        "(-0.154147, 1.293832, 0.159439)",
        "(-0.153729, 1.296039, 0.159442)",
        "(-0.152911, 1.300516, 0.159739)",
        "(-0.152094, 1.305115, 0.160288)",
        "(-0.151275, 1.309882, 0.161114)",
        "(-0.150459, 1.314710, 0.161879)",
        "(-0.150063, 1.317137, 0.162231)",
        "(-0.149391, 1.322105, 0.163273)",
        "(-0.148847, 1.327209, 0.164568)",
        "(-0.148245, 1.332336, 0.165774)",
        "(-0.147733, 1.337545, 0.167191)",
        "(-0.147536, 1.340170, 0.167909)",
        "(-0.147143, 1.345412, 0.169473)",
        "(-0.146809, 1.350574, 0.171193)",
        "(-0.146431, 1.355649, 0.172918)",
        "(-0.146208, 1.360674, 0.175029)",
        "(-0.146069, 1.363123, 0.175995)",
        "(-0.145766, 1.367898, 0.177755)",
        "(-0.145441, 1.372563, 0.179732)",
        "(-0.145283, 1.377173, 0.181925)",
        "(-0.145125, 1.381590, 0.184084)",
        "(-0.145052, 1.383767, 0.185209)",
        "(-0.145088, 1.387933, 0.187505)",
        "(-0.145195, 1.391901, 0.190132)",
        "(-0.145182, 1.395687, 0.193190)",
        "(-0.145115, 1.399155, 0.196547)",
        "(-0.145163, 1.400758, 0.198326)",
        "(-0.145325, 1.403711, 0.201995)",
        "(-0.145427, 1.406420, 0.205968)",
        "(-0.145443, 1.408882, 0.210377)",
        "(-0.145585, 1.411056, 0.215100)",
        "(-0.145716, 1.412002, 0.217385)",
        "(-0.146108, 1.413607, 0.221897)",
        "(-0.146338, 1.414996, 0.226283)",
        "(-0.146595, 1.416316, 0.231555)",
        "(-0.146885, 1.417506, 0.236918)",
        "(-0.147070, 1.417929, 0.239371)",
        "(-0.147473, 1.418586, 0.244084)",
        "(-0.147906, 1.419109, 0.249234)",
        "(-0.148213, 1.419477, 0.254509)",
        "(-0.148448, 1.419574, 0.259916)",
        "(-0.148632, 1.419476, 0.262549)",
        "(-0.149159, 1.419092, 0.267411)",
        "(-0.149724, 1.418530, 0.271920)",
        "(-0.150245, 1.417950, 0.276672)",
        "(-0.150580, 1.417414, 0.281685)",
        "(-0.150830, 1.417082, 0.284047)",
        "(-0.151500, 1.416161, 0.288232)",
        "(-0.152518, 1.415167, 0.292475)",
        "(-0.153354, 1.414069, 0.296781)",
        "(-0.153927, 1.412742, 0.301126)",
        "(-0.154386, 1.411947, 0.303315)",
        "(-0.155371, 1.410161, 0.307767)",
        "(-0.156105, 1.408094, 0.312063)",
        "(-0.156921, 1.405757, 0.316391)",
        "(-0.158100, 1.403057, 0.320773)",
        "(-0.158618, 1.401697, 0.322703)",
        "(-0.159549, 1.398786, 0.326290)",
        "(-0.160425, 1.395691, 0.330164)",
        "(-0.161387, 1.392394, 0.334276)",
        "(-0.162333, 1.388746, 0.337481)",
        "(-0.162912, 1.386857, 0.338964)",
        "(-0.164046, 1.383112, 0.342195)",
        "(-0.164885, 1.379202, 0.345097)",
        "(-0.165629, 1.375111, 0.347747)",
        "(-0.166440, 1.370989, 0.350530)",
        "(-0.166816, 1.368838, 0.351667)",
        "(-0.167784, 1.364371, 0.353586)",
        "(-0.168460, 1.359671, 0.355444)",
        "(-0.168881, 1.354703, 0.357281)",
        "(-0.169422, 1.349453, 0.358751)",
        "(-0.169581, 1.346701, 0.359343)",
        "(-0.169603, 1.341072, 0.360431)",
        "(-0.169796, 1.335384, 0.361527)",
        "(-0.169789, 1.329629, 0.362391)",
        "(-0.169792, 1.323732, 0.362838)",
        "(-0.169873, 1.320785, 0.362943)",
        "(-0.169555, 1.315030, 0.363376)",
        "(-0.169492, 1.309602, 0.363866)",
        "(-0.169938, 1.304384, 0.363743)",
        "(-0.170436, 1.299224, 0.363101)",
        "(-0.170448, 1.296726, 0.362843)",
        "(-0.170457, 1.291985, 0.362570)",
        "(-0.170774, 1.287465, 0.362033)",
        "(-0.171237, 1.282937, 0.360943)",
        "(-0.171816, 1.278465, 0.359548)",
        "(-0.171922, 1.276274, 0.358933)",
        "(-0.172225, 1.271941, 0.357553)",
        "(-0.172437, 1.267584, 0.355759)",
        "(-0.172850, 1.263072, 0.353689)",
        "(-0.173539, 1.258346, 0.351185)",
        "(-0.173931, 1.255955, 0.349956)",
        "(-0.174731, 1.251202, 0.347733)",
        "(-0.175017, 1.246179, 0.345006)",
        "(-0.175416, 1.241032, 0.341781)",
        "(-0.176333, 1.235974, 0.338693)",
        "(-0.176734, 1.233449, 0.337208)",
        "(-0.177258, 1.228414, 0.334091)",
        "(-0.177709, 1.223457, 0.330884)",
        "(-0.178068, 1.218566, 0.327718)",
        "(-0.178678, 1.213949, 0.324516)",
        "(-0.178999, 1.211728, 0.322828)",
        "(-0.179419, 1.207422, 0.319706)",
        "(-0.179790, 1.203299, 0.316508)",
        "(-0.179865, 1.199403, 0.313026)",
        "(-0.180168, 1.195855, 0.309627)",
        "(-0.180364, 1.194232, 0.307957)",
        "(-0.180448, 1.191100, 0.304478)",
        "(-0.180630, 1.188201, 0.300647)",
        "(-0.180610, 1.185555, 0.296888)",
        "(-0.180329, 1.183158, 0.292953)",
        "(-0.180334, 1.182116, 0.290900)",
        "(-0.180284, 1.180103, 0.286757)",
        "(-0.180157, 1.178197, 0.282269)",
        "(-0.179972, 1.176599, 0.277740)",
        "(-0.179494, 1.175297, 0.273051)",
        "(-0.179279, 1.174782, 0.270655)",
        "(-0.178973, 1.173992, 0.265919)",
        "(-0.178470, 1.173546, 0.261158)",
        "(-0.177954, 1.173434, 0.256203)",
        "(-0.177313, 1.173628, 0.251156)",
        "(-0.177054, 1.173924, 0.248804)",
        "(-0.176401, 1.174735, 0.244160)",
        "(-0.175646, 1.175803, 0.239366)",
        "(-0.174956, 1.177119, 0.234348)",
        "(-0.174154, 1.178492, 0.229874)",
        "(-0.173737, 1.179270, 0.227679)",
        "(-0.172869, 1.181007, 0.223437)",
        "(-0.171942, 1.182935, 0.219103)",
        "(-0.171133, 1.184945, 0.214356)",
        "(-0.170349, 1.187128, 0.209895)",
        "(-0.169956, 1.188324, 0.207996)",
        "(-0.169119, 1.190797, 0.204386)",
        "(-0.168252, 1.193281, 0.200497)",
        "(-0.167511, 1.195773, 0.196588)",
        "(-0.166790, 1.198342, 0.193263)",
        "(-0.166526, 1.199648, 0.191662)",
        "(-0.165924, 1.202314, 0.188810)",
        "(-0.165259, 1.204924, 0.185431)",
        "(-0.164548, 1.207531, 0.181911)",
        "(-0.163703, 1.210274, 0.179077)",
        "(-0.163483, 1.211686, 0.177476)",
        "(-0.162635, 1.214522, 0.174320)",
        "(-0.161769, 1.217573, 0.171400)",
        "(-0.160670, 1.220873, 0.168773)",
        "(-0.159578, 1.224451, 0.166376)",
        "(-0.159093, 1.226401, 0.165307)",
        "(-0.158087, 1.230415, 0.163111)",
        "(-0.156889, 1.234667, 0.161001)",
        "(-0.155836, 1.239221, 0.159152)",
        "(-0.154834, 1.243930, 0.157644)",
        "(-0.154442, 1.246372, 0.157081)",
        "(-0.153760, 1.251321, 0.155904)",
        "(-0.152750, 1.256269, 0.154930)",
        "(-0.151953, 1.261323, 0.154519)",
        "(-0.151254, 1.266391, 0.154009)",
        "(-0.150836, 1.268915, 0.153755)",
        "(-0.150120, 1.274016, 0.153636)",
        "(-0.149414, 1.279155, 0.153752)",
        "(-0.148670, 1.284230, 0.153860)",
        "(-0.148070, 1.289337, 0.154373)",
        "(-0.147787, 1.291878, 0.154702)",
        "(-0.147115, 1.296901, 0.155073)",
        "(-0.146599, 1.301891, 0.155709)",
        "(-0.146051, 1.306933, 0.156724)",
        "(-0.145296, 1.311903, 0.157927)",
        "(-0.144981, 1.314390, 0.158651)",
        "(-0.144622, 1.319293, 0.160061)",
        "(-0.144174, 1.324133, 0.161463)",
        "(-0.143339, 1.329011, 0.163309)",
        "(-0.142612, 1.333852, 0.165264)",
        "(-0.142329, 1.336239, 0.166153)",
        "(-0.141844, 1.340980, 0.167856)",
        "(-0.141596, 1.345701, 0.169662)",
        "(-0.141105, 1.350332, 0.171416)",
        "(-0.140641, 1.354938, 0.173127)",
        "(-0.140371, 1.357250, 0.173943)",
        "(-0.140037, 1.361910, 0.175770)",
        "(-0.139526, 1.366589, 0.177612)",
        "(-0.138954, 1.371279, 0.179518)",
        "(-0.138674, 1.375900, 0.181462)",
        "(-0.138589, 1.378164, 0.182335)",
        "(-0.138351, 1.382693, 0.184206)",
        "(-0.138159, 1.387151, 0.186085)",
        "(-0.137953, 1.391572, 0.188532)",
        "(-0.137787, 1.395918, 0.191160)",
        "(-0.137745, 1.398021, 0.192372)",
        "(-0.137785, 1.402158, 0.195295)",
        "(-0.137850, 1.406064, 0.198444)",
        "(-0.137744, 1.409739, 0.201788)",
        "(-0.137686, 1.413112, 0.205378)",
        "(-0.137743, 1.414612, 0.207155)",
        "(-0.138008, 1.417346, 0.210856)",
        "(-0.138408, 1.419565, 0.214820)",
        "(-0.138575, 1.421404, 0.219313)",
        "(-0.138551, 1.422839, 0.223793)",
        "(-0.138656, 1.423422, 0.226123)",
        "(-0.138628, 1.424409, 0.230682)",
        "(-0.138696, 1.425146, 0.235401)",
        "(-0.138947, 1.425743, 0.240543)",
        "(-0.139428, 1.426122, 0.245712)",
        "(-0.139723, 1.426224, 0.248204)",
        "(-0.140129, 1.426214, 0.252933)",
        "(-0.140882, 1.425989, 0.257410)",
        "(-0.141308, 1.425774, 0.262103)",
        "(-0.142673, 1.425355, 0.267240)",
        "(-0.142876, 1.425095, 0.269519)",
        "(-0.143158, 1.424451, 0.273562)",
        "(-0.144385, 1.423579, 0.277775)",
        "(-0.145024, 1.422680, 0.282019)",
        "(-0.146218, 1.421604, 0.286034)",
        "(-0.146718, 1.420997, 0.287985)",
        "(-0.147410, 1.419720, 0.291795)",
        "(-0.148116, 1.418279, 0.295567)",
        "(-0.148724, 1.416751, 0.299273)",
        "(-0.148980, 1.415103, 0.302646)",
        "(-0.149438, 1.414220, 0.304332)",
        "(-0.150311, 1.412358, 0.307681)",
        "(-0.151068, 1.410291, 0.310904)",
        "(-0.152052, 1.408049, 0.314280)",
        "(-0.153027, 1.405686, 0.317969)",
        "(-0.153512, 1.404388, 0.319794)",
        "(-0.154489, 1.401546, 0.323003)",
        "(-0.155801, 1.398472, 0.326230)",
        "(-0.157099, 1.395214, 0.329446)",
        "(-0.158148, 1.391722, 0.332398)",
        "(-0.158677, 1.389824, 0.333876)",
        "(-0.159748, 1.385832, 0.336658)",
        "(-0.160831, 1.381728, 0.339761)",
        "(-0.161760, 1.377442, 0.342647)",
        "(-0.162782, 1.372924, 0.345142)",
        "(-0.163259, 1.370525, 0.346132)",
        "(-0.164275, 1.365656, 0.347922)",
        "(-0.165097, 1.360863, 0.349611)",
        "(-0.165988, 1.356285, 0.351514)",
        "(-0.166746, 1.351827, 0.353131)",
        "(-0.167045, 1.349626, 0.353658)",
        "(-0.167543, 1.345339, 0.354760)",
        "(-0.168462, 1.341248, 0.356025)",
        "(-0.169447, 1.337244, 0.357261)",
        "(-0.170096, 1.333088, 0.358376)",
        "(-0.170607, 1.330941, 0.358994)",
        "(-0.171671, 1.326647, 0.360139)",
        "(-0.172760, 1.322268, 0.361168)",
        "(-0.173888, 1.317811, 0.362007)",
        "(-0.174881, 1.313249, 0.362542)",
        "(-0.175518, 1.310947, 0.362659)",
        "(-0.176992, 1.306392, 0.362760)",
        "(-0.178201, 1.301781, 0.362499)",
        "(-0.179248, 1.297129, 0.361791)",
        "(-0.180311, 1.292472, 0.361050)",
        "(-0.180883, 1.290107, 0.360678)",
        "(-0.182032, 1.285287, 0.359515)",
        "(-0.183324, 1.280323, 0.357756)",
        "(-0.184790, 1.275318, 0.356193)",
        "(-0.185742, 1.270055, 0.354449)",
        "(-0.186152, 1.267340, 0.353405)",
        "(-0.187435, 1.261910, 0.351373)",
        "(-0.188674, 1.256526, 0.349432)",
        "(-0.189769, 1.251184, 0.347445)",
        "(-0.190978, 1.245902, 0.345621)",
        "(-0.191529, 1.243136, 0.344539)",
        "(-0.192453, 1.238048, 0.342277)",
        "(-0.193837, 1.233184, 0.340351)",
        "(-0.194791, 1.228180, 0.337983)",
        "(-0.195654, 1.223252, 0.335130)",
        "(-0.196146, 1.220893, 0.333765)",
        "(-0.197388, 1.216440, 0.331353)",
        "(-0.198113, 1.212050, 0.328318)",
        "(-0.198962, 1.207891, 0.324770)",
        "(-0.199407, 1.204085, 0.321546)",
        "(-0.199636, 1.202330, 0.320041)",
        "(-0.200066, 1.198929, 0.317046)",
        "(-0.200650, 1.195654, 0.313093)",
        "(-0.200961, 1.192538, 0.308297)",
        "(-0.201351, 1.189871, 0.304029)",
        "(-0.201531, 1.188674, 0.301954)",
        "(-0.201670, 1.186318, 0.297511)",
        "(-0.201654, 1.184191, 0.292746)",
        "(-0.201527, 1.182426, 0.287959)",
        "(-0.201298, 1.180988, 0.283133)",
        "(-0.201105, 1.180414, 0.280725)",
        "(-0.200693, 1.179521, 0.275993)",
        "(-0.200096, 1.178891, 0.270843)",
        "(-0.199605, 1.178555, 0.265603)",
        "(-0.198890, 1.178515, 0.260997)",
        "(-0.198509, 1.178633, 0.258814)",
        "(-0.197790, 1.178969, 0.254037)",
        "(-0.197002, 1.179437, 0.248796)",
        "(-0.196263, 1.180195, 0.243987)",
        "(-0.195302, 1.181174, 0.239623)",
        "(-0.194770, 1.181695, 0.237458)",
        "(-0.193725, 1.182859, 0.233060)",
        "(-0.192694, 1.184175, 0.228874)",
        "(-0.191726, 1.185697, 0.224540)",
        "(-0.190641, 1.187333, 0.220094)",
        "(-0.190048, 1.188281, 0.218061)",
        "(-0.188780, 1.190315, 0.214122)",
        "(-0.187658, 1.192449, 0.209904)",
        "(-0.186541, 1.194647, 0.205709)",
        "(-0.185374, 1.196970, 0.201513)",
        "(-0.184736, 1.198187, 0.199629)",
        "(-0.183195, 1.200690, 0.196214)",
        "(-0.181734, 1.203249, 0.192866)",
        "(-0.180451, 1.205937, 0.189450)",
        "(-0.179005, 1.208734, 0.186095)",
        "(-0.178324, 1.210216, 0.184572)",
        "(-0.176871, 1.213258, 0.181861)",
        "(-0.175478, 1.216474, 0.179299)",
        "(-0.174080, 1.219780, 0.176606)",
        "(-0.172701, 1.223283, 0.174068)",
        "(-0.172068, 1.225118, 0.173010)",
        "(-0.170644, 1.228911, 0.171407)",
        "(-0.169133, 1.232690, 0.169444)",
        "(-0.167891, 1.236521, 0.167544)",
        "(-0.166593, 1.240426, 0.166203)",
        "(-0.165965, 1.242418, 0.165695)",
        "(-0.164647, 1.246340, 0.164652)",
        "(-0.163410, 1.250286, 0.163772)",
        "(-0.162056, 1.254304, 0.163106)",
        "(-0.160614, 1.258487, 0.162464)",
        "(-0.159909, 1.260686, 0.162200)",
        "(-0.158529, 1.265153, 0.161406)",
        "(-0.157237, 1.269791, 0.160561)",
        "(-0.155860, 1.274578, 0.159989)",
        "(-0.154316, 1.279417, 0.159388)",
        "(-0.153587, 1.281862, 0.159149)",
        "(-0.152270, 1.286826, 0.158909)",
        "(-0.150935, 1.291759, 0.158673)",
        "(-0.149697, 1.296823, 0.158573)",
        "(-0.148356, 1.301623, 0.158846)",
        "(-0.147672, 1.303996, 0.159081)",
        "(-0.146107, 1.308708, 0.159395)",
        "(-0.144877, 1.313422, 0.159926)",
        "(-0.143626, 1.318096, 0.160569)",
        "(-0.142162, 1.322724, 0.161367)",
        "(-0.141448, 1.325023, 0.161822)",
        "(-0.140257, 1.329534, 0.162857)",
        "(-0.139114, 1.334020, 0.163978)",
        "(-0.137849, 1.338453, 0.165142)",
        "(-0.136749, 1.342839, 0.166532)",
        "(-0.136285, 1.344988, 0.167285)",
        "(-0.135303, 1.349196, 0.168865)",
        "(-0.134307, 1.353211, 0.170592)",
        "(-0.133564, 1.356839, 0.172115)",
        "(-0.132902, 1.360220, 0.173745)",
        "(-0.132546, 1.361869, 0.174619)",
        "(-0.131770, 1.365048, 0.176602)",
        "(-0.131208, 1.367871, 0.178280)",
        "(-0.130874, 1.370405, 0.179816)",
        "(-0.130460, 1.372837, 0.181770)",
        "(-0.130211, 1.373990, 0.182622)",
        "(-0.129912, 1.376211, 0.184654)",
        "(-0.129964, 1.378183, 0.186614)",
        "(-0.130016, 1.379965, 0.188639)",
        "(-0.130096, 1.381675, 0.190829)",
        "(-0.130229, 1.382498, 0.192092)",
        "(-0.130567, 1.384025, 0.194438)",
        "(-0.130885, 1.385488, 0.196911)",
        "(-0.131112, 1.387067, 0.199854)",
        "(-0.131341, 1.388628, 0.202974)",
        "(-0.131500, 1.389370, 0.204609)",
        "(-0.131779, 1.390773, 0.207766)",
        "(-0.132057, 1.392253, 0.211497)",
        "(-0.132285, 1.393688, 0.215555)",
        "(-0.132597, 1.394984, 0.219436)",
        "(-0.132754, 1.395633, 0.221531)",
        "(-0.133111, 1.396835, 0.225553)",
        "(-0.133501, 1.397951, 0.229808)",
        "(-0.133828, 1.399081, 0.234340)",
        "(-0.134152, 1.400006, 0.238637)",
        "(-0.134435, 1.400440, 0.240879)",
        "(-0.135088, 1.401186, 0.245348)",
        "(-0.135678, 1.401829, 0.250133)",
        "(-0.136217, 1.402291, 0.254997)",
        "(-0.136947, 1.402476, 0.259936)",
        "(-0.137237, 1.402490, 0.262348)",
        "(-0.137953, 1.402335, 0.267182)",
        "(-0.138902, 1.401887, 0.271789)",
        "(-0.139752, 1.401357, 0.276526)",
        "(-0.140550, 1.400630, 0.280916)",
        "(-0.140985, 1.400199, 0.283221)",
        "(-0.141946, 1.399110, 0.287775)",
        "(-0.142912, 1.397651, 0.291783)",
        "(-0.143930, 1.396026, 0.295652)",
        "(-0.144805, 1.394243, 0.300138)",
        "(-0.145169, 1.393250, 0.302456)",
        "(-0.146024, 1.390893, 0.306444)",
        "(-0.146900, 1.388177, 0.310105)",
        "(-0.147951, 1.385262, 0.313752)",
        "(-0.148920, 1.382137, 0.317056)",
        "(-0.149416, 1.380504, 0.318707)",
        "(-0.150379, 1.377113, 0.321794)",
        "(-0.151327, 1.373554, 0.324597)",
        "(-0.152142, 1.370003, 0.327444)",
        "(-0.152851, 1.366361, 0.329905)",
        "(-0.153119, 1.364472, 0.330937)",
        "(-0.153913, 1.360619, 0.332906)",
        "(-0.154608, 1.356745, 0.334823)",
        "(-0.155102, 1.353078, 0.336034)",
        "(-0.155644, 1.349388, 0.337248)",
        "(-0.155929, 1.347530, 0.337886)",
        "(-0.156626, 1.343857, 0.339021)",
        "(-0.157368, 1.340274, 0.340031)",
        "(-0.157809, 1.336789, 0.340992)",
        "(-0.158142, 1.333348, 0.341865)",
        "(-0.158345, 1.331650, 0.342305)",
        "(-0.158662, 1.328311, 0.343411)",
        "(-0.158953, 1.325060, 0.344703)",
        "(-0.159161, 1.321778, 0.345844)",
        "(-0.159502, 1.318392, 0.347190)",
        "(-0.159720, 1.316654, 0.348011)",
        "(-0.160206, 1.313074, 0.349394)",
        "(-0.160715, 1.309315, 0.350683)",
        "(-0.161263, 1.305410, 0.351894)",
        "(-0.161987, 1.301242, 0.352961)",
        "(-0.162357, 1.299030, 0.353407)",
        "(-0.163316, 1.294330, 0.353809)",
        "(-0.164242, 1.289312, 0.353491)",
        "(-0.165176, 1.284038, 0.353186)",
        "(-0.165878, 1.278439, 0.352966)",
        "(-0.166292, 1.275489, 0.352421)",
        "(-0.167168, 1.269578, 0.351188)",
        "(-0.167884, 1.263618, 0.350226)",
        "(-0.168285, 1.257634, 0.349177)",
        "(-0.168635, 1.251655, 0.347536)",
        "(-0.168884, 1.248728, 0.346644)",
        "(-0.169699, 1.243114, 0.344999)",
        "(-0.170373, 1.237703, 0.343040)",
        "(-0.171108, 1.232493, 0.340712)",
        "(-0.171521, 1.227388, 0.338457)",
        "(-0.171790, 1.224897, 0.337258)",
        "(-0.172520, 1.220066, 0.334920)",
        "(-0.173067, 1.215318, 0.332302)",
        "(-0.173484, 1.210606, 0.329398)",
        "(-0.174127, 1.206196, 0.326250)",
        "(-0.174467, 1.204089, 0.324773)",
        "(-0.174824, 1.200072, 0.321552)",
        "(-0.174927, 1.196292, 0.318017)",
        "(-0.174777, 1.192932, 0.314409)",
        "(-0.174753, 1.191481, 0.312681)",
        "(-0.174511, 1.188864, 0.309269)",
        "(-0.173989, 1.186673, 0.305526)",
        "(-0.173326, 1.184721, 0.301839)",
        "(-0.172454, 1.183043, 0.298298)",
        "(-0.171673, 1.181663, 0.294608)",
        "(-0.171282, 1.181016, 0.292647)",
        "(-0.170348, 1.179872, 0.288698)",
        "(-0.169372, 1.178941, 0.284854)",
        "(-0.168409, 1.178181, 0.280522)",
        "(-0.167613, 1.177569, 0.275729)",
        "(-0.167124, 1.177321, 0.273347)",
        "(-0.166519, 1.177112, 0.268823)",
        "(-0.166059, 1.177190, 0.264451)",
        "(-0.165702, 1.177401, 0.259993)",
        "(-0.165548, 1.177569, 0.257875)",
        "(-0.165158, 1.178017, 0.253944)",
        "(-0.164807, 1.178546, 0.249998)",
        "(-0.164664, 1.179152, 0.245969)",
        "(-0.164337, 1.179833, 0.242510)",
        "(-0.164149, 1.180208, 0.241027)",
        "(-0.163743, 1.180894, 0.237907)",
        "(-0.163689, 1.181629, 0.234557)",
        "(-0.163501, 1.182372, 0.231066)",
        "(-0.163304, 1.183246, 0.228052)",
        "(-0.163170, 1.184329, 0.225246)",
        "(-0.163076, 1.184928, 0.223914)",
        "(-0.162939, 1.186274, 0.220640)",
        "(-0.162911, 1.187737, 0.217354)",
        "(-0.162627, 1.189397, 0.214169)",
        "(-0.162200, 1.191198, 0.210943)",
        "(-0.162134, 1.192117, 0.209088)",
        "(-0.162178, 1.194070, 0.205600)",
        "(-0.161724, 1.196178, 0.203063)",
        "(-0.160773, 1.198327, 0.200777)",
        "(-0.159737, 1.200471, 0.198059)",
        "(-0.159218, 1.201517, 0.196823)",
        "(-0.158232, 1.203790, 0.195072)",
        "(-0.157287, 1.206237, 0.193217)",
        "(-0.156409, 1.208935, 0.191366)",
        "(-0.155533, 1.211982, 0.189841)",
        "(-0.154981, 1.213637, 0.189029)",
        "(-0.153904, 1.217218, 0.187314)",
        "(-0.152854, 1.221248, 0.185852)",
        "(-0.151601, 1.225561, 0.184305)",
        "(-0.150190, 1.230363, 0.183116)",
        "(-0.149488, 1.232887, 0.182514)",
        "(-0.148056, 1.238041, 0.181362)",
        "(-0.146714, 1.243424, 0.180285)",
        "(-0.145490, 1.249033, 0.179419)",
        "(-0.144349, 1.254799, 0.178772)",
        "(-0.143792, 1.257715, 0.178538)",
        "(-0.142931, 1.263573, 0.178208)",
        "(-0.142124, 1.269398, 0.178095)",
        "(-0.141308, 1.275156, 0.178121)",
        "(-0.140324, 1.280893, 0.178394)",
        "(-0.139756, 1.283785, 0.178642)",
        "(-0.138812, 1.289570, 0.179373)",
        "(-0.137913, 1.295309, 0.179996)",
        "(-0.137058, 1.300967, 0.180677)",
        "(-0.136612, 1.303793, 0.181161)",
        "(-0.135885, 1.309365, 0.182117)",
        "(-0.135452, 1.314840, 0.183061)",
        "(-0.135197, 1.320173, 0.183599)",
        "(-0.135099, 1.325456, 0.184344)",
        "(-0.135005, 1.328071, 0.184820)",
        "(-0.134729, 1.333239, 0.185941)",
        "(-0.134535, 1.338253, 0.186887)",
        "(-0.134534, 1.343294, 0.188211)",
        "(-0.134296, 1.348179, 0.189290)",
        "(-0.134063, 1.352887, 0.190563)",
        "(-0.133954, 1.355201, 0.191415)",
        "(-0.133785, 1.359628, 0.192965)",
        "(-0.133683, 1.364036, 0.195008)",
        "(-0.133731, 1.368338, 0.196720)",
        "(-0.133958, 1.372474, 0.198433)",
        "(-0.134070, 1.374480, 0.199387)",
        "(-0.134339, 1.378373, 0.201407)",
        "(-0.134648, 1.382054, 0.203588)",
        "(-0.134826, 1.385554, 0.205859)",
        "(-0.135023, 1.388712, 0.207999)",
        "(-0.135080, 1.390118, 0.208916)",
        "(-0.135210, 1.392856, 0.211238)",
        "(-0.135375, 1.395376, 0.213675)",
        "(-0.135435, 1.397719, 0.216233)",
        "(-0.135520, 1.399916, 0.218920)",
        "(-0.135590, 1.400941, 0.220260)",
        "(-0.135692, 1.402888, 0.222962)",
        "(-0.135951, 1.404766, 0.225732)",
        "(-0.136253, 1.406621, 0.228797)",
        "(-0.136504, 1.408338, 0.231759)",
        "(-0.136694, 1.409142, 0.233209)",
        "(-0.137182, 1.410657, 0.236200)",
        "(-0.137525, 1.412148, 0.239429)",
        "(-0.137856, 1.413470, 0.242950)",
        "(-0.138403, 1.414533, 0.246604)",
        "(-0.138667, 1.414959, 0.248311)",
        "(-0.139113, 1.415794, 0.251958)",
        "(-0.139772, 1.416423, 0.255643)",
        "(-0.140293, 1.416911, 0.259438)",
        "(-0.140517, 1.417095, 0.261353)",
        "(-0.141042, 1.417368, 0.265217)",
        "(-0.141549, 1.417424, 0.269001)",
        "(-0.142126, 1.417265, 0.272535)",
        "(-0.142722, 1.417017, 0.275951)",
        "(-0.143218, 1.416559, 0.279533)",
        "(-0.143447, 1.416196, 0.281379)",
        "(-0.144006, 1.415240, 0.285102)",
        "(-0.144612, 1.413877, 0.288519)",
        "(-0.145346, 1.412215, 0.292130)",
        "(-0.146188, 1.410289, 0.296000)",
        "(-0.146525, 1.409253, 0.298031)",
        "(-0.147362, 1.406967, 0.302090)",
        "(-0.148463, 1.404296, 0.305919)",
        "(-0.149581, 1.401425, 0.309696)",
        "(-0.150441, 1.398377, 0.313426)",
        "(-0.150969, 1.396796, 0.315458)",
        "(-0.152045, 1.393441, 0.319673)",
        "(-0.153188, 1.389858, 0.323693)",
        "(-0.154428, 1.386042, 0.327256)",
        "(-0.155783, 1.382112, 0.330952)",
        "(-0.156400, 1.380050, 0.332769)",
        "(-0.157569, 1.375799, 0.336009)",
        "(-0.158851, 1.371469, 0.339214)",
        "(-0.160076, 1.367103, 0.342124)",
        "(-0.161254, 1.362607, 0.344708)",
        "(-0.161898, 1.360289, 0.346067)",
        "(-0.163008, 1.355509, 0.348551)",
        "(-0.164081, 1.350509, 0.350475)",
        "(-0.165067, 1.345599, 0.352613)",
        "(-0.166115, 1.340792, 0.354886)",
        "(-0.166596, 1.338313, 0.355586)",
        "(-0.167693, 1.333342, 0.356651)",
        "(-0.168562, 1.328552, 0.357793)",
        "(-0.169417, 1.323942, 0.358773)",
        "(-0.170117, 1.319350, 0.359360)",
        "(-0.170542, 1.317121, 0.359657)",
        "(-0.171383, 1.312706, 0.360002)",
        "(-0.172298, 1.308397, 0.360153)",
        "(-0.172815, 1.304156, 0.360066)",
        "(-0.173443, 1.300049, 0.359897)",
        "(-0.173790, 1.298006, 0.359796)",
        "(-0.174379, 1.293942, 0.359428)",
        "(-0.174893, 1.289793, 0.358682)",
        "(-0.175415, 1.285676, 0.357958)",
        "(-0.175829, 1.281485, 0.357236)",
        "(-0.176063, 1.279313, 0.356741)",
        "(-0.176567, 1.274899, 0.355559)",
        "(-0.177127, 1.270428, 0.354251)",
        "(-0.177777, 1.265928, 0.352679)",
        "(-0.178270, 1.261315, 0.351066)",
        "(-0.178405, 1.258913, 0.350109)",
        "(-0.178723, 1.254107, 0.348075)",
        "(-0.179237, 1.249362, 0.346024)",
        "(-0.179882, 1.244629, 0.344021)",
        "(-0.180393, 1.239824, 0.341725)",
        "(-0.180606, 1.237435, 0.340516)",
        "(-0.181289, 1.232725, 0.338174)",
        "(-0.181964, 1.228078, 0.336011)",
        "(-0.182352, 1.223359, 0.333269)",
        "(-0.182632, 1.221026, 0.331683)",
        "(-0.183217, 1.216517, 0.328701)",
        "(-0.183537, 1.212156, 0.325892)",
        "(-0.183869, 1.207839, 0.322551)",
        "(-0.184492, 1.204203, 0.319495)",
        "(-0.184991, 1.200790, 0.316418)",
        "(-0.185071, 1.199100, 0.314796)",
        "(-0.185114, 1.195799, 0.311178)",
        "(-0.185473, 1.192710, 0.307252)",
        "(-0.185779, 1.190016, 0.303278)",
        "(-0.185931, 1.187490, 0.298843)",
        "(-0.185853, 1.186280, 0.296565)",
        "(-0.185689, 1.184042, 0.292273)",
        "(-0.185565, 1.182053, 0.287899)",
        "(-0.185415, 1.180264, 0.283173)",
        "(-0.185145, 1.178784, 0.278744)",
        "(-0.184964, 1.178175, 0.276573)",
        "(-0.184511, 1.177127, 0.272395)",
        "(-0.184032, 1.176342, 0.268282)",
        "(-0.183619, 1.175900, 0.263858)",
        "(-0.183124, 1.175681, 0.259331)",
        "(-0.182917, 1.175705, 0.257217)",
        "(-0.182381, 1.175980, 0.253107)",
        "(-0.181642, 1.176477, 0.248739)",
        "(-0.181094, 1.177224, 0.244498)",
        "(-0.180361, 1.178097, 0.240539)",
        "(-0.179996, 1.178581, 0.238525)",
        "(-0.179249, 1.179616, 0.234499)",
        "(-0.178546, 1.180833, 0.230371)",
        "(-0.177692, 1.182278, 0.226577)",
        "(-0.176906, 1.183869, 0.222715)",
        "(-0.176521, 1.184705, 0.220675)",
        "(-0.175680, 1.186520, 0.216735)",
        "(-0.174792, 1.188562, 0.212842)",
        "(-0.173805, 1.190732, 0.208772)",
        "(-0.172858, 1.193116, 0.204987)",
        "(-0.172416, 1.194394, 0.203201)",
        "(-0.171527, 1.197021, 0.199577)",
        "(-0.170467, 1.199719, 0.195690)",
        "(-0.169473, 1.202607, 0.192089)",
        "(-0.168617, 1.205764, 0.189013)",
        "(-0.168205, 1.207404, 0.187614)",
        "(-0.167309, 1.210736, 0.184756)",
        "(-0.166506, 1.214205, 0.181847)",
        "(-0.165697, 1.217876, 0.179231)",
        "(-0.164789, 1.221725, 0.176851)",
        "(-0.164377, 1.223721, 0.175746)",
        "(-0.163580, 1.227786, 0.173729)",
        "(-0.162855, 1.231970, 0.171939)",
        "(-0.162093, 1.236186, 0.170107)",
        "(-0.161258, 1.240461, 0.168487)",
        "(-0.160817, 1.242638, 0.167868)",
        "(-0.160066, 1.246997, 0.166935)",
        "(-0.159252, 1.251292, 0.165793)",
        "(-0.158342, 1.255604, 0.164836)",
        "(-0.157352, 1.259966, 0.164311)",
        "(-0.156845, 1.262187, 0.164216)",
        "(-0.155879, 1.266635, 0.163916)",
        "(-0.155209, 1.271150, 0.163764)",
        "(-0.154440, 1.275720, 0.163798)",
        "(-0.153481, 1.280355, 0.164129)",
        "(-0.152935, 1.282663, 0.164309)",
        "(-0.152030, 1.287262, 0.164506)",
        "(-0.151270, 1.291956, 0.164856)",
        "(-0.150593, 1.296740, 0.165326)",
        "(-0.150366, 1.299156, 0.165575)",
        "(-0.149940, 1.304005, 0.166081)",
        "(-0.149314, 1.308863, 0.166638)",
        "(-0.148623, 1.313787, 0.167178)",
        "(-0.148089, 1.318792, 0.167897)",
        "(-0.147965, 1.321358, 0.168335)",
        "(-0.147442, 1.326434, 0.169039)",
        "(-0.146762, 1.331584, 0.169629)",
        "(-0.146331, 1.336481, 0.170371)",
        "(-0.145908, 1.341374, 0.171224)",
        "(-0.145287, 1.346340, 0.172255)",
        "(-0.145031, 1.348883, 0.172763)",
        "(-0.144506, 1.354004, 0.173820)",
        "(-0.144133, 1.359142, 0.174972)",
        "(-0.143939, 1.364210, 0.176049)",
        "(-0.143781, 1.366714, 0.176610)",
        "(-0.143482, 1.371544, 0.177721)",
        "(-0.143280, 1.376213, 0.179054)",
        "(-0.142879, 1.380734, 0.180717)",
        "(-0.142350, 1.385132, 0.182613)",
        "(-0.141888, 1.389396, 0.184591)",
        "(-0.141753, 1.391474, 0.185615)",
        "(-0.141545, 1.395504, 0.187928)",
        "(-0.141531, 1.399322, 0.190379)",
        "(-0.141606, 1.402914, 0.192878)",
        "(-0.141583, 1.406302, 0.195661)",
        "(-0.141508, 1.407874, 0.197178)",
        "(-0.141300, 1.410738, 0.200429)",
        "(-0.141394, 1.413201, 0.203852)",
        "(-0.141451, 1.415322, 0.207590)",
        "(-0.141417, 1.417167, 0.211949)",
        "(-0.141396, 1.417917, 0.214294)",
        "(-0.141604, 1.419066, 0.218884)",
        "(-0.141753, 1.419986, 0.223637)",
        "(-0.141915, 1.420758, 0.228448)",
        "(-0.142370, 1.421401, 0.233310)",
        "(-0.142679, 1.421675, 0.235714)",
        "(-0.143284, 1.422098, 0.240109)",
        "(-0.143826, 1.422441, 0.244599)",
        "(-0.144243, 1.422698, 0.249561)",
        "(-0.144844, 1.422651, 0.254158)",
        "(-0.145187, 1.422511, 0.256298)",
        "(-0.145909, 1.421943, 0.260577)",
        "(-0.146622, 1.421226, 0.265244)",
        "(-0.147100, 1.420311, 0.270021)",
        "(-0.147415, 1.419753, 0.272196)",
        "(-0.148246, 1.418385, 0.276292)",
        "(-0.148876, 1.416861, 0.280316)",
        "(-0.149278, 1.415217, 0.284184)",
        "(-0.149914, 1.413660, 0.288259)",
        "(-0.150291, 1.412868, 0.290053)",
        "(-0.150910, 1.411223, 0.293135)",
        "(-0.151531, 1.409569, 0.296099)",
        "(-0.152138, 1.407976, 0.299635)",
        "(-0.152803, 1.406213, 0.302880)",
        "(-0.153152, 1.405246, 0.304383)",
        "(-0.154089, 1.403171, 0.307555)",
        "(-0.154910, 1.400854, 0.310917)",
        "(-0.155689, 1.398063, 0.313993)",
        "(-0.156538, 1.395021, 0.317101)",
        "(-0.157519, 1.391717, 0.319896)",
        "(-0.157920, 1.389989, 0.321218)",
        "(-0.158797, 1.386474, 0.324208)",
        "(-0.159693, 1.382802, 0.327344)",
        "(-0.160612, 1.378860, 0.330072)",
        "(-0.161392, 1.374784, 0.332835)",
        "(-0.161754, 1.372744, 0.334363)",
        "(-0.162476, 1.368667, 0.337539)",
        "(-0.163261, 1.364336, 0.339993)",
        "(-0.164003, 1.359902, 0.342157)",
        "(-0.164513, 1.355492, 0.344372)",
        "(-0.164936, 1.353311, 0.345545)",
        "(-0.165903, 1.348895, 0.347470)",
        "(-0.166570, 1.344438, 0.348966)",
        "(-0.167042, 1.340124, 0.350479)",
        "(-0.167369, 1.338048, 0.351268)",
        "(-0.168015, 1.333820, 0.352597)",
        "(-0.168642, 1.329747, 0.353232)",
        "(-0.169434, 1.325663, 0.353607)",
        "(-0.170146, 1.321578, 0.354102)",
        "(-0.170328, 1.319483, 0.354274)",
        "(-0.170729, 1.315264, 0.354363)",
        "(-0.171292, 1.310993, 0.354125)",
        "(-0.171804, 1.306760, 0.353878)",
        "(-0.172371, 1.302596, 0.353597)",
        "(-0.172654, 1.300493, 0.353417)",
        "(-0.173185, 1.296145, 0.352669)",
        "(-0.173881, 1.291721, 0.351474)",
        "(-0.174589, 1.287327, 0.350335)",
        "(-0.175049, 1.282985, 0.349523)",
        "(-0.175407, 1.278498, 0.348238)",
        "(-0.175608, 1.276222, 0.347386)",
        "(-0.176100, 1.271866, 0.345929)",
        "(-0.176880, 1.267759, 0.344468)",
        "(-0.177414, 1.263675, 0.342776)",
        "(-0.177696, 1.259639, 0.341070)",
        "(-0.177821, 1.257658, 0.340227)",
        "(-0.178373, 1.253843, 0.338505)",
        "(-0.179095, 1.250026, 0.336496)",
        "(-0.179897, 1.246278, 0.334314)",
        "(-0.180120, 1.242702, 0.332450)",
        "(-0.180317, 1.241063, 0.331644)",
        "(-0.180681, 1.237879, 0.329963)",
        "(-0.181099, 1.234818, 0.327765)",
        "(-0.181475, 1.232037, 0.325307)",
        "(-0.181573, 1.230786, 0.324150)",
        "(-0.181675, 1.228464, 0.321692)",
        "(-0.181807, 1.226218, 0.318706)",
        "(-0.181913, 1.223984, 0.315562)",
        "(-0.181913, 1.221779, 0.312223)",
        "(-0.181844, 1.220728, 0.310537)",
        "(-0.181663, 1.218617, 0.307053)",
        "(-0.181481, 1.216409, 0.303103)",
        "(-0.181245, 1.214184, 0.298935)",
        "(-0.180963, 1.212067, 0.294786)",
        "(-0.180553, 1.210025, 0.290663)",
        "(-0.180419, 1.209047, 0.288552)",
        "(-0.179992, 1.207138, 0.284081)",
        "(-0.179714, 1.205497, 0.279280)",
        "(-0.179305, 1.204053, 0.274743)",
        "(-0.178936, 1.202865, 0.270391)",
        "(-0.178660, 1.202337, 0.268118)",
        "(-0.178059, 1.201382, 0.263691)",
        "(-0.177605, 1.200773, 0.259451)",
        "(-0.177212, 1.200353, 0.255181)",
        "(-0.176543, 1.200195, 0.251060)",
        "(-0.176288, 1.200253, 0.249022)",
        "(-0.175795, 1.200578, 0.244999)",
        "(-0.175260, 1.201169, 0.241020)",
        "(-0.174680, 1.201958, 0.237335)",
        "(-0.174239, 1.202895, 0.233656)",
        "(-0.173962, 1.203376, 0.231816)",
        "(-0.173304, 1.204424, 0.228141)",
        "(-0.172678, 1.205642, 0.224562)",
        "(-0.172113, 1.206993, 0.220955)",
        "(-0.171467, 1.208427, 0.217409)",
        "(-0.171143, 1.209184, 0.215662)",
        "(-0.170420, 1.210720, 0.212135)",
        "(-0.169611, 1.212384, 0.208673)",
        "(-0.168919, 1.214212, 0.205336)",
        "(-0.168597, 1.215211, 0.203778)",
        "(-0.167826, 1.217362, 0.200534)",
        "(-0.166932, 1.219818, 0.197347)",
        "(-0.165927, 1.222637, 0.194440)",
        "(-0.164868, 1.225899, 0.191703)",
        "(-0.164374, 1.227604, 0.190464)",
        "(-0.163332, 1.231294, 0.187813)",
        "(-0.162319, 1.235411, 0.185298)",
        "(-0.161128, 1.239957, 0.182937)",
        "(-0.159814, 1.244791, 0.180608)",
        "(-0.158752, 1.249816, 0.178675)",
        "(-0.158237, 1.252384, 0.177866)",
        "(-0.157235, 1.257555, 0.176500)",
        "(-0.156284, 1.262708, 0.175096)",
        "(-0.155140, 1.267885, 0.173975)",
        "(-0.154595, 1.270455, 0.173565)",
        "(-0.153724, 1.275535, 0.172895)",
        "(-0.153000, 1.280555, 0.172487)",
        "(-0.152387, 1.285517, 0.172184)",
        "(-0.151749, 1.290369, 0.172007)",
        "(-0.151189, 1.295178, 0.172142)",
        "(-0.150818, 1.297525, 0.172330)",
        "(-0.150166, 1.302171, 0.172544)",
        "(-0.149645, 1.306740, 0.172853)",
        "(-0.149061, 1.311209, 0.173317)",
        "(-0.148845, 1.313412, 0.173573)",
        "(-0.148364, 1.317747, 0.174046)",
        "(-0.147802, 1.322033, 0.174545)",
        "(-0.147295, 1.326288, 0.175251)",
        "(-0.146882, 1.330467, 0.175904)",
        "(-0.146719, 1.332543, 0.176246)",
        "(-0.146562, 1.336683, 0.176755)",
        "(-0.146386, 1.340851, 0.177450)",
        "(-0.145834, 1.345075, 0.178501)",
        "(-0.145243, 1.349297, 0.179229)",
        "(-0.144941, 1.351441, 0.179752)",
        "(-0.144520, 1.355775, 0.181029)",
        "(-0.144351, 1.360027, 0.182121)",
        "(-0.144160, 1.364208, 0.183453)",
        "(-0.143818, 1.368324, 0.184986)",
        "(-0.143418, 1.372375, 0.186577)",
        "(-0.143452, 1.374342, 0.187517)",
        "(-0.143441, 1.378199, 0.189338)",
        "(-0.143361, 1.381884, 0.191038)",
        "(-0.143382, 1.385409, 0.192885)",
        "(-0.143337, 1.387104, 0.193764)",
        "(-0.143422, 1.390417, 0.195667)",
        "(-0.143569, 1.393479, 0.197630)",
        "(-0.143571, 1.396398, 0.199719)",
        "(-0.143725, 1.399087, 0.202028)",
        "(-0.143966, 1.401485, 0.204352)",
        "(-0.144073, 1.402570, 0.205553)",
        "(-0.144340, 1.404652, 0.208036)",
        "(-0.144522, 1.406541, 0.210673)",
        "(-0.144611, 1.408285, 0.213653)",
        "(-0.144903, 1.409773, 0.216663)",
        "(-0.145058, 1.410472, 0.218157)",
        "(-0.145403, 1.411809, 0.221227)",
        "(-0.145747, 1.413044, 0.224212)",
        "(-0.146153, 1.414316, 0.227497)",
        "(-0.146594, 1.415802, 0.231349)",
        "(-0.146781, 1.416591, 0.233260)",
        "(-0.147289, 1.418036, 0.236680)",
        "(-0.147866, 1.419460, 0.239945)",
        "(-0.148397, 1.420912, 0.243378)",
        "(-0.148696, 1.421574, 0.245255)",
        "(-0.149273, 1.422684, 0.249198)",
        "(-0.149974, 1.423384, 0.252827)",
        "(-0.150590, 1.424021, 0.256748)",
        "(-0.151088, 1.424423, 0.260816)",
        "(-0.151460, 1.424471, 0.262792)",
        "(-0.152238, 1.424412, 0.266559)",
        "(-0.152876, 1.424230, 0.270541)",
        "(-0.153550, 1.423937, 0.275289)",
        "(-0.154204, 1.423330, 0.279607)",
        "(-0.154558, 1.422865, 0.281610)",
        "(-0.155270, 1.421742, 0.285970)",
        "(-0.155936, 1.420385, 0.290661)",
        "(-0.156296, 1.418583, 0.295200)",
        "(-0.156942, 1.416397, 0.299722)",
        "(-0.157280, 1.415191, 0.301910)",
        "(-0.157779, 1.412649, 0.306123)",
        "(-0.158164, 1.409807, 0.309939)",
        "(-0.158720, 1.406790, 0.313677)",
        "(-0.159355, 1.403824, 0.317136)",
        "(-0.159596, 1.402406, 0.318773)",
        "(-0.159978, 1.399553, 0.321785)",
        "(-0.160470, 1.396722, 0.324607)",
        "(-0.161109, 1.393893, 0.327035)",
        "(-0.161522, 1.391057, 0.329217)",
        "(-0.161745, 1.389613, 0.330324)",
        "(-0.162321, 1.386582, 0.332610)",
        "(-0.162880, 1.383431, 0.334813)",
        "(-0.163312, 1.380152, 0.336426)",
        "(-0.163951, 1.376855, 0.338012)",
        "(-0.164303, 1.375217, 0.338920)",
        "(-0.164990, 1.371941, 0.340631)",
        "(-0.165519, 1.368554, 0.342065)",
        "(-0.166060, 1.365139, 0.343458)",
        "(-0.166730, 1.361732, 0.344759)",
        "(-0.167082, 1.360019, 0.345337)",
        "(-0.167744, 1.356612, 0.346574)",
        "(-0.168452, 1.353177, 0.347721)",
        "(-0.169178, 1.349653, 0.348654)",
        "(-0.170034, 1.346077, 0.349411)",
        "(-0.170487, 1.344275, 0.349885)",
        "(-0.171415, 1.340620, 0.350926)",
        "(-0.172177, 1.336758, 0.351578)",
        "(-0.172857, 1.332850, 0.352041)",
        "(-0.173512, 1.328952, 0.352723)",
        "(-0.173812, 1.326953, 0.353016)",
        "(-0.174328, 1.322858, 0.353345)",
        "(-0.174793, 1.318700, 0.353373)",
        "(-0.175323, 1.314495, 0.353230)",
        "(-0.175799, 1.310242, 0.352972)",
        "(-0.175982, 1.308106, 0.352679)",
        "(-0.176324, 1.303758, 0.351948)",
        "(-0.176697, 1.299387, 0.351228)",
        "(-0.176959, 1.294965, 0.350391)",
        "(-0.177224, 1.290478, 0.349181)",
        "(-0.177346, 1.288236, 0.348424)",
        "(-0.177550, 1.283791, 0.346940)",
        "(-0.177671, 1.279429, 0.345484)",
        "(-0.177656, 1.275149, 0.343668)",
        "(-0.177756, 1.270984, 0.341452)",
        "(-0.177839, 1.268990, 0.340309)",
        "(-0.177978, 1.265237, 0.338422)",
        "(-0.177717, 1.261590, 0.336125)",
        "(-0.177203, 1.258065, 0.333564)",
        "(-0.176971, 1.254809, 0.331383)",
        "(-0.176936, 1.251684, 0.329077)",
        "(-0.176787, 1.250143, 0.327702)",
        "(-0.176457, 1.247136, 0.325082)",
        "(-0.176054, 1.244241, 0.322667)",
        "(-0.175503, 1.241438, 0.320259)",
        "(-0.175347, 1.240072, 0.319035)",
        "(-0.175282, 1.237378, 0.316226)",
        "(-0.175083, 1.234749, 0.313452)",
        "(-0.174808, 1.232228, 0.310924)",
        "(-0.174497, 1.229784, 0.308344)",
        "(-0.174389, 1.228599, 0.306920)",
        "(-0.174236, 1.226287, 0.303724)",
        "(-0.173944, 1.224399, 0.300699)",
        "(-0.173581, 1.222686, 0.297655)",
        "(-0.173180, 1.221087, 0.294574)",
        "(-0.172771, 1.219502, 0.290831)",
        "(-0.172670, 1.218770, 0.288840)",
        "(-0.172422, 1.217404, 0.285026)",
        "(-0.172079, 1.216197, 0.281350)",
        "(-0.171651, 1.215044, 0.277481)",
        "(-0.171437, 1.214490, 0.275410)",
        "(-0.171059, 1.213374, 0.271019)",
        "(-0.170499, 1.212369, 0.266466)",
        "(-0.169888, 1.211588, 0.262174)",
        "(-0.169303, 1.210898, 0.257717)",
        "(-0.169081, 1.210586, 0.255332)",
        "(-0.168704, 1.210140, 0.250971)",
        "(-0.168229, 1.209898, 0.246791)",
        "(-0.167639, 1.209831, 0.242470)",
        "(-0.167148, 1.209962, 0.238282)",
        "(-0.166881, 1.210119, 0.236215)",
        "(-0.166389, 1.210550, 0.232118)",
        "(-0.165883, 1.211152, 0.228150)",
        "(-0.165312, 1.211914, 0.224370)",
        "(-0.164801, 1.212965, 0.220756)",
        "(-0.164542, 1.213585, 0.218739)",
        "(-0.164034, 1.215041, 0.214876)",
        "(-0.163294, 1.216781, 0.211359)",
        "(-0.162584, 1.218827, 0.207670)",
        "(-0.161795, 1.221103, 0.204008)",
        "(-0.161453, 1.222383, 0.202235)",
        "(-0.160846, 1.225039, 0.198845)",
        "(-0.160183, 1.227851, 0.195570)",
        "(-0.159570, 1.230757, 0.192467)",
        "(-0.159039, 1.233720, 0.189391)",
        "(-0.158768, 1.235213, 0.187899)",
        "(-0.158305, 1.238300, 0.185132)",
        "(-0.157932, 1.241426, 0.182480)",
        "(-0.157503, 1.244565, 0.179776)",
        "(-0.156972, 1.247737, 0.177218)",
        "(-0.156748, 1.249345, 0.175931)",
        "(-0.156252, 1.252628, 0.173679)",
        "(-0.155668, 1.256122, 0.171744)",
        "(-0.155012, 1.259701, 0.169533)",
        "(-0.154279, 1.263350, 0.167581)",
        "(-0.153950, 1.265211, 0.166855)",
        "(-0.153382, 1.268991, 0.165389)",
        "(-0.152655, 1.272856, 0.163867)",
        "(-0.151984, 1.276885, 0.162846)",
        "(-0.151267, 1.281009, 0.161897)",
        "(-0.150912, 1.283123, 0.161414)",
        "(-0.150178, 1.287461, 0.160871)",
        "(-0.149359, 1.291893, 0.160274)",
        "(-0.148623, 1.296394, 0.159847)",
        "(-0.147780, 1.300930, 0.159539)",
        "(-0.147271, 1.303211, 0.159421)",
        "(-0.146359, 1.307799, 0.159388)",
        "(-0.145578, 1.312353, 0.159454)",
        "(-0.144899, 1.316857, 0.159566)",
        "(-0.144188, 1.321268, 0.159822)",
        "(-0.143884, 1.323452, 0.159964)",
        "(-0.143107, 1.327818, 0.160497)",
        "(-0.142356, 1.332082, 0.161107)",
        "(-0.141898, 1.336245, 0.161492)",
        "(-0.141538, 1.340382, 0.162196)",
        "(-0.141166, 1.344527, 0.162989)",
        "(-0.141014, 1.346584, 0.163446)",
        "(-0.140668, 1.350754, 0.164547)",
        "(-0.140346, 1.354870, 0.165558)",
        "(-0.140048, 1.359069, 0.166837)",
        "(-0.139951, 1.361011, 0.167519)",
        "(-0.139757, 1.364902, 0.169057)",
        "(-0.139636, 1.368845, 0.170887)",
        "(-0.139387, 1.372855, 0.172957)",
        "(-0.139022, 1.376920, 0.175158)",
        "(-0.138841, 1.378980, 0.176378)",
        "(-0.138618, 1.383097, 0.178822)",
        "(-0.138627, 1.387287, 0.181315)",
        "(-0.138704, 1.391529, 0.184027)",
        "(-0.138762, 1.395761, 0.186907)",
        "(-0.138732, 1.397874, 0.188467)",
        "(-0.138674, 1.402046, 0.191596)",
        "(-0.138621, 1.406079, 0.194922)",
        "(-0.138707, 1.409980, 0.198430)",
        "(-0.138749, 1.413706, 0.202158)",
        "(-0.138771, 1.417174, 0.205845)",
        "(-0.138841, 1.418790, 0.207610)",
        "(-0.139113, 1.421884, 0.211246)",
        "(-0.139264, 1.424821, 0.215060)",
        "(-0.139396, 1.427559, 0.219028)",
        "(-0.139467, 1.430066, 0.223214)",
        "(-0.139544, 1.431183, 0.225326)",
        "(-0.139880, 1.433209, 0.229458)",
        "(-0.140246, 1.434909, 0.233545)",
        "(-0.140556, 1.436321, 0.237884)",
        "(-0.140587, 1.436973, 0.240287)",
        "(-0.140734, 1.438029, 0.245198)",
        "(-0.140964, 1.438670, 0.249833)",
        "(-0.141286, 1.439042, 0.254527)",
        "(-0.141551, 1.439158, 0.259130)",
        "(-0.141629, 1.439158, 0.261486)",
        "(-0.141868, 1.439041, 0.266333)",
        "(-0.141937, 1.438765, 0.271098)",
        "(-0.142181, 1.438249, 0.275637)",
        "(-0.142575, 1.437440, 0.279914)",
        "(-0.142735, 1.436972, 0.281978)",
        "(-0.143038, 1.436002, 0.286118)",
        "(-0.143332, 1.434993, 0.290634)",
        "(-0.143756, 1.433718, 0.295271)",
        "(-0.144379, 1.432025, 0.299860)",
        "(-0.144727, 1.431033, 0.302124)",
        "(-0.145401, 1.428870, 0.306367)",
        "(-0.146281, 1.426495, 0.310578)",
        "(-0.147113, 1.424048, 0.314609)",
        "(-0.148053, 1.421492, 0.318698)",
        "(-0.148563, 1.420150, 0.320734)",
        "(-0.149457, 1.417357, 0.324672)",
        "(-0.150405, 1.414318, 0.328084)",
        "(-0.151519, 1.411146, 0.331691)",
        "(-0.152740, 1.407712, 0.335423)",
        "(-0.153319, 1.405915, 0.337224)",
        "(-0.154307, 1.402096, 0.340504)",
        "(-0.155303, 1.398064, 0.343733)",
        "(-0.156428, 1.393880, 0.346982)",
        "(-0.157418, 1.389534, 0.349513)",
        "(-0.157866, 1.387334, 0.350587)",
        "(-0.158725, 1.382960, 0.352547)",
        "(-0.159676, 1.378533, 0.354226)",
        "(-0.160591, 1.374060, 0.355727)",
        "(-0.161360, 1.369469, 0.356707)",
        "(-0.161733, 1.367112, 0.357023)",
        "(-0.162420, 1.362367, 0.357806)",
        "(-0.162927, 1.357560, 0.358586)",
        "(-0.163666, 1.352619, 0.359010)",
        "(-0.164425, 1.347535, 0.359063)",
        "(-0.164787, 1.344988, 0.359071)",
        "(-0.165469, 1.339962, 0.359200)",
        "(-0.165871, 1.334875, 0.359147)",
        "(-0.166468, 1.329661, 0.359036)",
        "(-0.167374, 1.324510, 0.358629)",
        "(-0.167763, 1.321882, 0.358314)",
        "(-0.168153, 1.316569, 0.357389)",
        "(-0.168440, 1.311205, 0.356533)",
        "(-0.168785, 1.305826, 0.355831)",
        "(-0.168976, 1.300287, 0.354557)",
        "(-0.169060, 1.297437, 0.353798)",
        "(-0.169569, 1.291717, 0.352409)",
        "(-0.169907, 1.285789, 0.350713)",
        "(-0.169929, 1.279769, 0.348570)",
        "(-0.169953, 1.273781, 0.346609)",
        "(-0.170009, 1.270782, 0.345742)",
        "(-0.170148, 1.264745, 0.343916)",
        "(-0.170288, 1.258594, 0.341326)",
        "(-0.170271, 1.252618, 0.338471)",
        "(-0.170323, 1.246994, 0.335899)",
        "(-0.170385, 1.244269, 0.334496)",
        "(-0.170503, 1.238894, 0.331305)",
        "(-0.170664, 1.233847, 0.328013)",
        "(-0.170945, 1.229220, 0.324579)",
        "(-0.171025, 1.224842, 0.320779)",
        "(-0.171014, 1.222768, 0.318880)",
        "(-0.171284, 1.218913, 0.315008)",
        "(-0.171561, 1.215388, 0.310834)",
        "(-0.171686, 1.212208, 0.306357)",
        "(-0.171821, 1.209460, 0.301933)",
        "(-0.171889, 1.208262, 0.299841)",
        "(-0.171941, 1.206016, 0.295212)",
        "(-0.171799, 1.204123, 0.290341)",
        "(-0.171735, 1.202673, 0.285364)",
        "(-0.171485, 1.201628, 0.280623)",
        "(-0.171329, 1.201301, 0.278229)",
        "(-0.170822, 1.200904, 0.273193)",
        "(-0.170205, 1.200840, 0.267922)",
        "(-0.169569, 1.201254, 0.262548)",
        "(-0.168844, 1.201966, 0.257474)",
        "(-0.168454, 1.202440, 0.255026)",
        "(-0.167788, 1.203648, 0.249977)",
        "(-0.166925, 1.204975, 0.245082)",
        "(-0.166081, 1.206543, 0.240512)",
        "(-0.165351, 1.208337, 0.236079)",
        "(-0.164970, 1.209270, 0.233775)",
        "(-0.164249, 1.211301, 0.229347)",
        "(-0.163498, 1.213632, 0.225439)",
        "(-0.162696, 1.216178, 0.221669)",
        "(-0.162058, 1.218896, 0.217885)",
        "(-0.161787, 1.220281, 0.215969)",
        "(-0.161267, 1.223228, 0.212145)",
        "(-0.160739, 1.226313, 0.208641)",
        "(-0.160228, 1.229493, 0.205570)",
        "(-0.159760, 1.232734, 0.202477)",
        "(-0.159595, 1.234356, 0.200924)",
        "(-0.159313, 1.237629, 0.198045)",
        "(-0.159140, 1.240948, 0.195403)",
        "(-0.158892, 1.244286, 0.192986)",
        "(-0.158599, 1.247708, 0.190669)",
        "(-0.158379, 1.249432, 0.189454)",
        "(-0.157940, 1.252984, 0.187272)",
        "(-0.157587, 1.256787, 0.185368)",
        "(-0.157171, 1.260784, 0.183496)",
        "(-0.156945, 1.265031, 0.181840)",
        "(-0.156731, 1.267224, 0.180944)",
        "(-0.156322, 1.271692, 0.178824)",
        "(-0.156003, 1.276466, 0.177055)",
        "(-0.155634, 1.281423, 0.175594)",
        "(-0.155330, 1.286491, 0.173960)",
        "(-0.155202, 1.289087, 0.173251)",
        "(-0.154902, 1.294395, 0.172070)",
        "(-0.154656, 1.299355, 0.170838)",
        "(-0.154317, 1.304348, 0.169588)",
        "(-0.153874, 1.309382, 0.168756)",
        "(-0.153661, 1.311863, 0.168401)",
        "(-0.153124, 1.316828, 0.167844)",
        "(-0.152555, 1.321797, 0.167407)",
        "(-0.152018, 1.326681, 0.167070)",
        "(-0.151596, 1.331529, 0.166903)",
        "(-0.151365, 1.333928, 0.166872)",
        "(-0.151057, 1.338657, 0.166823)",
        "(-0.150856, 1.343370, 0.167235)",
        "(-0.150532, 1.347935, 0.167705)",
        "(-0.150136, 1.352413, 0.168277)",
        "(-0.149963, 1.354640, 0.168806)",
        "(-0.149790, 1.359016, 0.169928)",
        "(-0.149646, 1.363278, 0.171034)",
        "(-0.149414, 1.367458, 0.172328)",
        "(-0.149380, 1.371622, 0.173930)",
        "(-0.149360, 1.373663, 0.174691)",
        "(-0.149351, 1.377720, 0.176330)",
        "(-0.149333, 1.381768, 0.178257)",
        "(-0.149396, 1.385713, 0.180284)",
        "(-0.149565, 1.389493, 0.182365)",
        "(-0.149634, 1.391357, 0.183505)",
        "(-0.149765, 1.395024, 0.185687)",
        "(-0.149898, 1.398675, 0.188155)",
        "(-0.150094, 1.402361, 0.190834)",
        "(-0.150227, 1.406028, 0.193360)",
        "(-0.150293, 1.407846, 0.194674)",
        "(-0.150361, 1.411469, 0.197352)",
        "(-0.150530, 1.415061, 0.200041)",
        "(-0.150662, 1.418672, 0.202859)",
        "(-0.150731, 1.422168, 0.205856)",
        "(-0.150838, 1.423798, 0.207406)",
        "(-0.150953, 1.426865, 0.210681)",
        "(-0.151050, 1.429634, 0.214103)",
        "(-0.151246, 1.432087, 0.217720)",
        "(-0.151401, 1.434270, 0.221450)",
        "(-0.151494, 1.435275, 0.223400)",
        "(-0.151946, 1.437057, 0.227670)",
        "(-0.152292, 1.438652, 0.231973)",
        "(-0.152554, 1.439937, 0.236377)",
        "(-0.152981, 1.440972, 0.241046)",
        "(-0.153252, 1.441260, 0.243367)",
        "(-0.153956, 1.441623, 0.247981)",
        "(-0.154377, 1.441884, 0.252792)",
        "(-0.154966, 1.441948, 0.257835)",
        "(-0.155640, 1.441644, 0.263113)",
        "(-0.156046, 1.441331, 0.265698)",
        "(-0.157036, 1.440401, 0.270724)",
        "(-0.157942, 1.439354, 0.275811)",
        "(-0.158780, 1.438163, 0.280917)",
        "(-0.159588, 1.436671, 0.285890)",
        "(-0.159936, 1.435841, 0.288350)",
        "(-0.160822, 1.433969, 0.293150)",
        "(-0.161778, 1.432039, 0.297851)",
        "(-0.162614, 1.429994, 0.302153)",
        "(-0.163409, 1.427862, 0.306334)",
        "(-0.163838, 1.426781, 0.308418)",
        "(-0.164703, 1.424502, 0.312527)",
        "(-0.165719, 1.421929, 0.316380)",
        "(-0.166714, 1.419031, 0.320001)",
        "(-0.167759, 1.416016, 0.323913)",
        "(-0.168265, 1.414441, 0.325887)",
        "(-0.169241, 1.411064, 0.329632)",
        "(-0.170311, 1.407416, 0.333138)",
        "(-0.171352, 1.403579, 0.336288)",
        "(-0.172201, 1.399467, 0.339273)",
        "(-0.172645, 1.397470, 0.340708)",
        "(-0.173584, 1.393562, 0.343694)",
        "(-0.174391, 1.389398, 0.346267)",
        "(-0.175128, 1.385087, 0.348387)",
        "(-0.176014, 1.380695, 0.350216)",
        "(-0.176452, 1.378474, 0.351107)",
        "(-0.177350, 1.373950, 0.352921)",
        "(-0.178219, 1.369274, 0.354606)",
        "(-0.179088, 1.364311, 0.355885)",
        "(-0.179956, 1.359095, 0.356844)",
        "(-0.180429, 1.356447, 0.357330)",
        "(-0.181209, 1.351123, 0.358254)",
        "(-0.181932, 1.345722, 0.358941)",
        "(-0.182810, 1.340289, 0.359551)",
        "(-0.183661, 1.334742, 0.359697)",
        "(-0.183956, 1.331936, 0.359589)",
        "(-0.184630, 1.326487, 0.359263)",
        "(-0.185402, 1.321343, 0.359220)",
        "(-0.185890, 1.316308, 0.358925)",
        "(-0.186576, 1.311395, 0.358162)",
        "(-0.187033, 1.309010, 0.357701)",
        "(-0.187822, 1.304259, 0.356641)",
        "(-0.188367, 1.299689, 0.355552)",
        "(-0.188668, 1.295321, 0.354391)",
        "(-0.188860, 1.291080, 0.353064)",
        "(-0.188986, 1.289003, 0.352318)",
        "(-0.189367, 1.284951, 0.350586)",
        "(-0.189758, 1.281045, 0.348810)",
        "(-0.190039, 1.277175, 0.346818)",
        "(-0.190142, 1.273319, 0.344522)",
        "(-0.190316, 1.271474, 0.343404)",
        "(-0.190494, 1.267779, 0.341042)",
        "(-0.190504, 1.264045, 0.338506)",
        "(-0.190770, 1.260225, 0.335824)",
        "(-0.191094, 1.256266, 0.332891)",
        "(-0.191183, 1.254334, 0.331495)",
        "(-0.191189, 1.250528, 0.328614)",
        "(-0.191249, 1.246773, 0.325537)",
        "(-0.191420, 1.242998, 0.322030)",
        "(-0.191594, 1.239372, 0.318464)",
        "(-0.191721, 1.237659, 0.316666)",
        "(-0.191887, 1.234243, 0.312963)",
        "(-0.191957, 1.230905, 0.308916)",
        "(-0.191634, 1.227769, 0.304756)",
        "(-0.191331, 1.225015, 0.300938)",
        "(-0.191104, 1.223754, 0.298962)",
        "(-0.190686, 1.221356, 0.294788)",
        "(-0.190116, 1.219267, 0.290432)",
        "(-0.189406, 1.217540, 0.285998)",
        "(-0.188720, 1.216372, 0.281807)",
        "(-0.188402, 1.215924, 0.279626)",
        "(-0.187721, 1.215160, 0.274901)",
        "(-0.186892, 1.214743, 0.270138)",
        "(-0.186007, 1.214588, 0.265399)",
        "(-0.185043, 1.214661, 0.260872)",
        "(-0.184540, 1.214763, 0.258525)",
        "(-0.183577, 1.215130, 0.253518)",
        "(-0.182561, 1.215824, 0.248681)",
        "(-0.181366, 1.216779, 0.244235)",
        "(-0.180305, 1.217985, 0.239745)",
        "(-0.179793, 1.218662, 0.237445)",
        "(-0.178883, 1.220270, 0.232988)",
        "(-0.177857, 1.222050, 0.228677)",
        "(-0.176816, 1.224141, 0.224604)",
        "(-0.175758, 1.226424, 0.220813)",
        "(-0.175283, 1.227670, 0.218934)",
        "(-0.174465, 1.230181, 0.215038)",
        "(-0.173638, 1.232838, 0.211071)",
        "(-0.172615, 1.235745, 0.207248)",
        "(-0.171614, 1.238642, 0.203771)",
        "(-0.171129, 1.240135, 0.201996)",
        "(-0.170260, 1.243166, 0.198256)",
        "(-0.169398, 1.246261, 0.194614)",
        "(-0.168560, 1.249448, 0.191255)",
        "(-0.167661, 1.252628, 0.188039)",
        "(-0.167195, 1.254202, 0.186393)",
        "(-0.166327, 1.257275, 0.183110)",
        "(-0.165486, 1.260252, 0.180119)",
        "(-0.164688, 1.263157, 0.177104)",
        "(-0.163860, 1.266014, 0.174329)",
        "(-0.163504, 1.267465, 0.173037)",
        "(-0.162779, 1.270450, 0.170626)",
        "(-0.161980, 1.273535, 0.168245)",
        "(-0.161145, 1.276752, 0.165815)",
        "(-0.160257, 1.280067, 0.163716)",
        "(-0.159844, 1.281793, 0.162727)",
        "(-0.159077, 1.285307, 0.160725)",
        "(-0.158389, 1.288947, 0.158948)",
        "(-0.157679, 1.292676, 0.157290)",
        "(-0.156935, 1.296491, 0.155719)",
        "(-0.156543, 1.298474, 0.155100)",
        "(-0.155740, 1.302523, 0.153907)",
        "(-0.154915, 1.306695, 0.152876)",
        "(-0.154106, 1.311012, 0.152111)",
        "(-0.153340, 1.315420, 0.151344)",
        "(-0.152993, 1.317698, 0.151154)",
        "(-0.152233, 1.322285, 0.150868)",
        "(-0.151522, 1.326802, 0.150582)",
        "(-0.150982, 1.331195, 0.150509)",
        "(-0.150483, 1.335434, 0.150399)",
        "(-0.150225, 1.337513, 0.150408)",
        "(-0.149786, 1.341614, 0.150572)",
        "(-0.149312, 1.345542, 0.150729)",
        "(-0.148800, 1.349360, 0.150822)",
        "(-0.148394, 1.353111, 0.151131)",
        "(-0.148230, 1.354947, 0.151312)",
        "(-0.147805, 1.358555, 0.151469)",
        "(-0.147375, 1.362196, 0.152036)",
        "(-0.146986, 1.365805, 0.152660)",
        "(-0.146535, 1.369334, 0.153343)",
        "(-0.146321, 1.371104, 0.153773)"
    ],
    "rightHandRotations": [
        "(271.554900, 283.492900, 143.649000)",
        "(273.811700, 281.452700, 146.133300)",
        "(273.811700, 281.452700, 146.133300)",
        "(274.646400, 277.709700, 150.261100)",
        "(275.239400, 277.421100, 150.781800)",
        "(275.239400, 277.421100, 150.781800)",
        "(275.220000, 275.903500, 152.352200)",
        "(274.826000, 275.947300, 152.069700)",
        "(274.498000, 276.914900, 150.843400)",
        "(274.032700, 277.932300, 149.559500)",
        "(273.814000, 278.810300, 148.642400)",
        "(273.769500, 283.235800, 144.447600)",
        "(273.972200, 284.493700, 143.410700)",
        "(273.854200, 283.850500, 143.750800)",
        "(273.748000, 282.678400, 144.669300)",
        "(273.736100, 282.697100, 144.602900)",
        "(273.734100, 282.649000, 144.531000)",
        "(273.746900, 284.516300, 142.794000)",
        "(273.559200, 285.664300, 141.687500)",
        "(273.231800, 286.420600, 140.691300)",
        "(273.259300, 284.396000, 142.556000)",
        "(273.475300, 278.973800, 147.675700)",
        "(273.458300, 275.265100, 151.197800)",
        "(273.203600, 270.691100, 155.405000)",
        "(273.233500, 269.834600, 156.265300)",
        "(273.476000, 269.332400, 156.719700)",
        "(273.767300, 272.180500, 153.915300)",
        "(274.072000, 271.612100, 154.450700)",
        "(274.032800, 273.369900, 152.487900)",
        "(273.941400, 275.695100, 150.165900)",
        "(274.038700, 277.464200, 148.483800)",
        "(274.665800, 282.528100, 143.834500)",
        "(275.355900, 286.055100, 140.735300)",
        "(275.948600, 288.135700, 139.074400)",
        "(276.409700, 287.932500, 139.345400)",
        "(276.522000, 286.943500, 140.174800)",
        "(276.843300, 287.173100, 139.661200)",
        "(277.461200, 288.243000, 139.223900)",
        "(278.025900, 289.105600, 138.854600)",
        "(278.295000, 288.868200, 139.212700)",
        "(278.330100, 288.814800, 139.337200)",
        "(278.321000, 288.515700, 139.602700)",
        "(278.679400, 287.920400, 140.210500)",
        "(278.793300, 288.590000, 140.086700)",
        "(278.970700, 286.926100, 141.891300)",
        "(278.984600, 285.659800, 142.973500)",
        "(279.186400, 283.032500, 145.292400)",
        "(278.961000, 280.957000, 147.053700)",
        "(278.353300, 283.016900, 145.335900)",
        "(278.213000, 284.791100, 144.512600)",
        "(278.201800, 284.453000, 145.073300)",
        "(277.594200, 283.583000, 146.066600)",
        "(277.181600, 281.583300, 148.294400)",
        "(277.042900, 278.869600, 150.956400)",
        "(277.113700, 276.861400, 153.181200)",
        "(277.266100, 275.670800, 154.570700)",
        "(277.061400, 274.167400, 156.202900)",
        "(276.513000, 275.001900, 155.476500)",
        "(276.724300, 276.730200, 154.312900)",
        "(277.632000, 276.066800, 155.171100)",
        "(278.137300, 275.657200, 155.677200)",
        "(278.954900, 275.415400, 155.969400)",
        "(279.487300, 274.369800, 156.819700)",
        "(279.505100, 274.790700, 156.524500)",
        "(279.558700, 276.210600, 155.381900)",
        "(279.581000, 276.905200, 154.855100)",
        "(279.569000, 277.427400, 154.589400)",
        "(279.218600, 277.633300, 154.598500)",
        "(279.185900, 276.982500, 155.439800)",
        "(279.093400, 275.676300, 156.833900)",
        "(279.048300, 275.340000, 157.194400)",
        "(279.001000, 275.628900, 157.108700)",
        "(278.789800, 276.805800, 156.305700)",
        "(278.577800, 277.129400, 156.504500)",
        "(278.298500, 276.182400, 157.528900)",
        "(278.142000, 275.636600, 158.014100)",
        "(277.875100, 277.039800, 156.784600)",
        "(277.718400, 278.668500, 155.395500)",
        "(277.639400, 278.077200, 155.864600)",
        "(277.492300, 277.665300, 156.424900)",
        "(277.442700, 278.198300, 155.883300)",
        "(277.508200, 279.104300, 155.225200)",
        "(277.736300, 280.624000, 154.003400)",
        "(277.697000, 281.883100, 152.740800)",
        "(277.411100, 283.789000, 151.011200)",
        "(277.233600, 284.594700, 150.135300)",
        "(277.094600, 286.183700, 148.604000)",
        "(276.963200, 288.822600, 146.112900)",
        "(276.205100, 292.289000, 142.888800)",
        "(275.670600, 295.391900, 139.889900)",
        "(275.550700, 295.843800, 139.477900)",
        "(275.445100, 297.990000, 137.672100)",
        "(275.445600, 299.126900, 136.682400)",
        "(275.288600, 300.110400, 135.619800)",
        "(275.213300, 301.740300, 133.990100)",
        "(275.220600, 302.445500, 133.436200)",
        "(275.053700, 303.189100, 132.701200)",
        "(275.094900, 302.760300, 133.115400)",
        "(274.929500, 305.815000, 130.107500)",
        "(274.739900, 309.355800, 126.660900)",
        "(274.632000, 310.165100, 125.922300)",
        "(274.395800, 311.144500, 124.924000)",
        "(274.406800, 312.744800, 123.372200)",
        "(274.521200, 312.725400, 123.531900)",
        "(274.402800, 312.233600, 123.961700)",
        "(274.373300, 312.767600, 123.426800)",
        "(274.571700, 313.750900, 122.695100)",
        "(274.725400, 312.811100, 123.618000)",
        "(274.868700, 312.045000, 124.286300)",
        "(275.128900, 314.014600, 122.568900)",
        "(275.247000, 314.239700, 122.483600)",
        "(275.338900, 312.996300, 123.812600)",
        "(275.459600, 312.039300, 124.775300)",
        "(275.812900, 311.280000, 125.579700)",
        "(276.056500, 311.042700, 125.884000)",
        "(276.167100, 310.693100, 126.301400)",
        "(276.364400, 309.796900, 127.302300)",
        "(276.520700, 308.824000, 128.326900)",
        "(276.683500, 308.948300, 128.279000)",
        "(276.909700, 309.853700, 127.440100)",
        "(276.970400, 310.227100, 127.109900)",
        "(276.991800, 310.423400, 126.991200)",
        "(277.052500, 309.575300, 127.890000)",
        "(277.193900, 309.515900, 127.995300)",
        "(277.268700, 308.908900, 128.548000)",
        "(277.314000, 308.964800, 128.468400)",
        "(277.555400, 309.703500, 127.929100)",
        "(277.690800, 309.870900, 127.926600)",
        "(277.786300, 309.936300, 127.959700)",
        "(278.020300, 309.841100, 128.187000)",
        "(278.045300, 309.696400, 128.388600)",
        "(278.074200, 309.325800, 128.808300)",
        "(278.131200, 308.886400, 129.352900)",
        "(278.294000, 308.146500, 130.267300)",
        "(278.390800, 307.711700, 130.892100)",
        "(278.474500, 307.602500, 131.087300)",
        "(278.673400, 307.176800, 131.674500)",
        "(278.943800, 305.680600, 133.158100)",
        "(279.284900, 305.387900, 133.639600)",
        "(279.718800, 305.744500, 133.759600)",
        "(279.859200, 305.721500, 133.990300)",
        "(279.996900, 304.520100, 135.285500)",
        "(280.139800, 302.945000, 136.933800)",
        "(280.376700, 302.321700, 137.809900)",
        "(280.578600, 301.783700, 138.748600)",
        "(280.618300, 301.092600, 139.556700)",
        "(280.690000, 298.985000, 141.727300)",
        "(281.016000, 297.433700, 143.479800)",
        "(281.339100, 297.244800, 144.009700)",
        "(281.610700, 297.459800, 144.280500)",
        "(281.719600, 297.413100, 144.489500)",
        "(281.895100, 296.802600, 145.432000)",
        "(282.026900, 296.417100, 146.252300)",
        "(282.091700, 296.440700, 146.708100)",
        "(282.098000, 296.310700, 147.325500)",
        "(282.068200, 295.812000, 148.007400)",
        "(281.998400, 294.445900, 149.603800)",
        "(281.992100, 293.613500, 150.838900)",
        "(281.998500, 293.104100, 151.907100)",
        "(282.013100, 291.997500, 153.613700)",
        "(281.962200, 291.315100, 154.451200)",
        "(281.887100, 290.174100, 155.971700)",
        "(281.849000, 289.365200, 157.198000)",
        "(281.806800, 288.784300, 158.240300)",
        "(281.689300, 288.134500, 159.468600)",
        "(281.561800, 287.702000, 160.149600)",
        "(281.353200, 286.644000, 161.662500)",
        "(281.224200, 285.303800, 163.295700)",
        "(281.019800, 285.020800, 163.895800)",
        "(280.869400, 285.934200, 163.543200)",
        "(280.812500, 286.313600, 163.428000)",
        "(280.540800, 286.005600, 164.046800)",
        "(280.278300, 287.010500, 163.359200)",
        "(280.123200, 289.305000, 161.831700)",
        "(279.759200, 289.651300, 161.886500)",
        "(279.553500, 289.061300, 162.580700)",
        "(279.305100, 288.066100, 163.801400)",
        "(278.904900, 287.821700, 164.608600)",
        "(278.389800, 286.808400, 166.044000)",
        "(278.124200, 284.226100, 168.971900)",
        "(277.988400, 282.474200, 170.751000)",
        "(277.632700, 279.416900, 173.868000)",
        "(277.212300, 279.052500, 174.337600)",
        "(276.962000, 281.627500, 172.291100)",
        "(276.450300, 284.353500, 169.884900)",
        "(276.142000, 284.898400, 169.401800)",
        "(275.537500, 283.713700, 170.660700)",
        "(274.983300, 281.183900, 173.246400)",
        "(274.567500, 279.709100, 174.852000)",
        "(274.305800, 277.516400, 177.111200)",
        "(274.096300, 275.944000, 178.619000)",
        "(273.526200, 274.547900, 179.930500)",
        "(273.020600, 275.769100, 178.974800)",
        "(272.524600, 272.046200, 182.537200)",
        "(272.108800, 267.698300, 186.623900)",
        "(271.817300, 266.093500, 188.334100)",
        "(271.250500, 251.872900, 202.599400)",
        "(271.209200, 220.501300, 233.827900)",
        "(271.607200, 180.957500, 272.951800)",
        "(272.072100, 158.806900, 294.897300)",
        "(272.285700, 151.090600, 302.620100)",
        "(272.845400, 140.035500, 313.549800)",
        "(273.645400, 134.854300, 318.470200)",
        "(274.397200, 130.317400, 322.518300)",
        "(275.104900, 124.388100, 328.381200)",
        "(275.421400, 122.354800, 330.408900)",
        "(276.062300, 120.617500, 331.749800)",
        "(276.705800, 119.392800, 332.638100)",
        "(277.364600, 118.179000, 333.649400)",
        "(278.291100, 118.119200, 333.322500)",
        "(278.774600, 118.237300, 333.032200)",
        "(279.663800, 117.568700, 333.269400)",
        "(280.355000, 115.507800, 335.026600)",
        "(281.191900, 113.828000, 336.511300)",
        "(282.276900, 114.175500, 335.956900)",
        "(282.836200, 114.575600, 335.363600)",
        "(283.783000, 114.057100, 335.359500)",
        "(284.434600, 111.433800, 337.814100)",
        "(285.196400, 110.357900, 338.521900)",
        "(286.196900, 111.316600, 337.031100)",
        "(286.632000, 111.731300, 336.286000)",
        "(287.224700, 111.046300, 336.440500)",
        "(287.659500, 109.252000, 337.800300)",
        "(288.154700, 108.555300, 338.065200)",
        "(288.715300, 109.395100, 336.582500)",
        "(289.148300, 109.878100, 335.729500)",
        "(290.152700, 108.572300, 336.168100)",
        "(290.901500, 107.104500, 337.499600)",
        "(291.386700, 106.847000, 337.497100)",
        "(292.124600, 108.058100, 335.604500)",
        "(292.444000, 108.441700, 334.950100)",
        "(292.929700, 108.203100, 334.692000)",
        "(293.222500, 106.699900, 335.868000)",
        "(293.623600, 105.770100, 336.361000)",
        "(294.140000, 105.905200, 335.702300)",
        "(294.325600, 106.023900, 335.289900)",
        "(294.635800, 105.670500, 335.173500)",
        "(295.048500, 104.816100, 335.716000)",
        "(295.344300, 104.591600, 335.442900)",
        "(295.695300, 104.432100, 334.955600)",
        "(295.861200, 103.944400, 335.133200)",
        "(296.000200, 102.150200, 336.357400)",
        "(296.076200, 100.838500, 337.272900)",
        "(296.289800, 100.364100, 337.101300)",
        "(296.356400, 100.031500, 336.853300)",
        "(296.296100, 99.870110, 336.667400)",
        "(296.233600, 99.338770, 336.475800)",
        "(295.970100, 98.312420, 336.972400)",
        "(295.775800, 97.435170, 337.249300)",
        "(295.636100, 97.088440, 336.851100)",
        "(295.544700, 96.851360, 336.670900)",
        "(295.226200, 95.606930, 337.270600)",
        "(294.877900, 93.829630, 338.511500)",
        "(294.526900, 92.649730, 339.152200)",
        "(294.259900, 92.172740, 338.983000)",
        "(294.122300, 91.972850, 338.852300)",
        "(293.778900, 91.311880, 338.952500)",
        "(293.401500, 90.278180, 339.670200)",
        "(293.139900, 89.869290, 339.591900)",
        "(292.861800, 89.602030, 339.302700)",
        "(292.679100, 89.333400, 339.371800)",
        "(292.178300, 88.966930, 339.377800)",
        "(291.631200, 88.381170, 339.583100)",
        "(291.107200, 87.844920, 339.796700)",
        "(290.682300, 87.791460, 339.502400)",
        "(290.390600, 87.550000, 339.567400)",
        "(289.659300, 86.695690, 340.124600)",
        "(288.889700, 85.861760, 340.668500)",
        "(288.196600, 84.719910, 341.472000)",
        "(287.373000, 83.735290, 342.150700)",
        "(287.024700, 83.495960, 342.251300)",
        "(286.170900, 82.728140, 342.761600)",
        "(285.223400, 81.536380, 343.857700)",
        "(284.431500, 80.396950, 344.947000)",
        "(283.762600, 79.374520, 345.928600)",
        "(283.415300, 78.956710, 346.309100)",
        "(282.681000, 78.337150, 346.830000)",
        "(281.917900, 77.160600, 348.089800)",
        "(281.324400, 76.331500, 349.016700)",
        "(280.618900, 75.452400, 350.002900)",
        "(280.258100, 74.780880, 350.750100)",
        "(279.544900, 73.340640, 352.277700)",
        "(278.728200, 71.324990, 354.492000)",
        "(278.089800, 69.105040, 356.893500)",
        "(277.595000, 66.315250, 359.753700)",
        "(277.382700, 64.448970, 1.716972)",
        "(276.890200, 61.325840, 4.946628)",
        "(276.429200, 57.612840, 8.848184)",
        "(275.923700, 51.686100, 14.978530)",
        "(275.481700, 46.138640, 20.603310)",
        "(275.262700, 43.819960, 22.912360)",
        "(274.851100, 39.279690, 27.408720)",
        "(274.730600, 34.232910, 32.719240)",
        "(274.378800, 24.567300, 42.412080)",
        "(274.186400, 16.050480, 51.069360)",
        "(274.146500, 12.831350, 54.421550)",
        "(274.101000, 7.980859, 59.263820)",
        "(274.102800, 359.727300, 67.578220)",
        "(274.309300, 349.093100, 78.392350)",
        "(274.665200, 340.952500, 86.705510)",
        "(274.822300, 338.998000, 88.784830)",
        "(275.098100, 334.308500, 93.764850)",
        "(275.362300, 329.625300, 98.542080)",
        "(275.724600, 327.019400, 101.456200)",
        "(276.186600, 323.544700, 105.198700)",
        "(276.364600, 321.416200, 107.491700)",
        "(276.543500, 320.041900, 109.113400)",
        "(276.556200, 319.520400, 109.975100)",
        "(276.660200, 316.775400, 113.074000)",
        "(276.805800, 314.907000, 115.205000)",
        "(276.990800, 314.600000, 115.708600)",
        "(277.281300, 313.466800, 117.277400)",
        "(277.355400, 312.190600, 118.892600)",
        "(277.430400, 310.676800, 120.726200)",
        "(277.544200, 308.239800, 123.400500)",
        "(277.582900, 307.237900, 124.528500)",
        "(277.698900, 306.664400, 125.399400)",
        "(277.801900, 305.995800, 126.387700)",
        "(277.840800, 306.496300, 126.169300)",
        "(277.933200, 306.156100, 127.047100)",
        "(278.001100, 305.582500, 127.745600)",
        "(278.287300, 304.456100, 129.176700)",
        "(278.573700, 304.266200, 129.558900)",
        "(278.941500, 304.470600, 129.720500)",
        "(278.956300, 304.371200, 130.216000)",
        "(278.882700, 304.180700, 130.530400)",
        "(278.985400, 302.973500, 132.132300)",
        "(279.130100, 301.407900, 134.118400)",
        "(279.150000, 300.700400, 135.200200)",
        "(279.105700, 298.877800, 137.440300)",
        "(279.061700, 297.950900, 138.436500)",
        "(279.099300, 296.891300, 139.895300)",
        "(279.206100, 296.522300, 140.795500)",
        "(279.135300, 296.061800, 141.630500)",
        "(279.103300, 295.829600, 142.174700)",
        "(279.177200, 296.021500, 142.262500)",
        "(279.248400, 295.884000, 142.946100)",
        "(279.097600, 294.197100, 145.025100)",
        "(278.942100, 292.305500, 147.283200)",
        "(278.895400, 291.249300, 148.746000)",
        "(278.822600, 291.038500, 149.185300)",
        "(278.530600, 290.460500, 150.299500)",
        "(278.325100, 288.675600, 152.385700)",
        "(278.133200, 288.405600, 153.052600)",
        "(277.825500, 290.265600, 151.694300)",
        "(277.713200, 291.863500, 150.348000)",
        "(277.493500, 293.948200, 148.724300)",
        "(277.096200, 293.581700, 149.376900)",
        "(276.566100, 291.873400, 151.495100)",
        "(276.081500, 289.170400, 154.326800)",
        "(275.926800, 289.136700, 154.466500)",
        "(275.689700, 291.978800, 152.176700)",
        "(275.267800, 292.780100, 151.733000)",
        "(274.716600, 288.959600, 155.694100)",
        "(274.091400, 287.913500, 157.063100)",
        "(273.749900, 288.976400, 156.175800)",
        "(273.287400, 291.573700, 153.953100)",
        "(272.792900, 292.338500, 153.405100)",
        "(272.268600, 291.177200, 154.712200)",
        "(271.633000, 291.900900, 154.158300)",
        "(271.300300, 293.195300, 152.988500)",
        "(270.820400, 296.745200, 149.634700)",
        "(270.362600, 278.202100, 168.302800)",
        "(270.362100, 144.934600, 301.736400)",
        "(270.947500, 118.081200, 328.707200)",
        "(271.121500, 117.725000, 329.129900)",
        "(271.692400, 124.351400, 322.547100)",
        "(272.462300, 127.138700, 319.602800)",
        "(273.208900, 122.857300, 323.881300)",
        "(273.797500, 115.121700, 331.851200)",
        "(273.999000, 113.059200, 333.962800)",
        "(274.685700, 115.300100, 331.693400)",
        "(275.683900, 117.913300, 328.779800)",
        "(276.512600, 115.577200, 331.170000)",
        "(277.292500, 111.903700, 335.075000)",
        "(277.711900, 112.014800, 334.940700)",
        "(278.624000, 114.746500, 331.896300)",
        "(279.646600, 114.900800, 331.464100)",
        "(280.418000, 111.942600, 334.415000)",
        "(281.124500, 110.232700, 336.066600)",
        "(281.489700, 110.689300, 335.406700)",
        "(282.024700, 111.656800, 333.822100)",
        "(282.754700, 110.645200, 334.402800)",
        "(283.159600, 107.774700, 337.109800)",
        "(283.453000, 106.758900, 338.017400)",
        "(283.800200, 107.536400, 337.056000)",
        "(284.583300, 109.400000, 334.540200)",
        "(285.289200, 109.989200, 333.658400)",
        "(285.710400, 109.331500, 334.082100)",
        "(286.142100, 108.837500, 334.297500)",
        "(286.438400, 108.637900, 334.289900)",
        "(287.145200, 107.841000, 334.660700)",
        "(287.533800, 106.892600, 335.196200)",
        "(287.876500, 106.884000, 334.773000)",
        "(288.222700, 106.913800, 334.144800)",
        "(288.421900, 106.512600, 334.296200)",
        "(288.770000, 105.756600, 334.630300)",
        "(288.994000, 105.504800, 334.378000)",
        "(289.058600, 105.500700, 334.005100)",
        "(289.104200, 106.011300, 332.822700)",
        "(289.100600, 105.755700, 332.811300)",
        "(288.983200, 104.360700, 333.784200)",
        "(288.982300, 103.561300, 334.180800)",
        "(288.910900, 103.611800, 333.615100)",
        "(288.812900, 103.686200, 332.997900)",
        "(288.790600, 103.622400, 332.816700)",
        "(288.594500, 103.616300, 332.292800)",
        "(288.354600, 103.285400, 332.140700)",
        "(288.147400, 102.588200, 332.342700)",
        "(287.996000, 102.042500, 332.540800)",
        "(287.993200, 102.086600, 332.284300)",
        "(287.901700, 102.298300, 331.565100)",
        "(287.747100, 101.980800, 331.421600)",
        "(287.557900, 101.164800, 331.866500)",
        "(287.406400, 100.524500, 332.096000)",
        "(287.304400, 100.423100, 331.977200)",
        "(287.160500, 100.213600, 331.739100)",
        "(286.892200, 99.704130, 331.806400)",
        "(286.578900, 98.924390, 332.233000)",
        "(286.409300, 98.186120, 332.539300)",
        "(286.282400, 97.936890, 332.599800)",
        "(286.017100, 97.511210, 332.631100)",
        "(285.739800, 96.803220, 332.964600)",
        "(285.383500, 96.144570, 333.188600)",
        "(284.970500, 95.671450, 333.200400)",
        "(284.823900, 95.339490, 333.351400)",
        "(284.403400, 94.539640, 333.783800)",
        "(283.874600, 93.793980, 334.161700)",
        "(283.363200, 93.285190, 334.250900)",
        "(282.803000, 92.240840, 334.988300)",
        "(282.575800, 91.635480, 335.449900)",
        "(282.085500, 90.607310, 336.172700)",
        "(281.580800, 89.649600, 336.879000)",
        "(281.120900, 88.021100, 338.402000)",
        "(280.751600, 86.291870, 340.058300)",
        "(280.552100, 85.249950, 341.116600)",
        "(280.011400, 84.153680, 341.946800)",
        "(279.489400, 83.383920, 342.563300)",
        "(278.985500, 82.807870, 342.909200)",
        "(278.392800, 82.057310, 343.583300)",
        "(278.100000, 81.699970, 343.904300)",
        "(277.554900, 80.463620, 345.146500)",
        "(277.057100, 78.087790, 347.567900)",
        "(276.578000, 74.365430, 351.566400)",
        "(275.944700, 71.377410, 354.626600)",
        "(275.678200, 70.844800, 355.096200)",
        "(275.176800, 70.060950, 355.828600)",
        "(274.626900, 66.040340, 0.018014)",
        "(274.170200, 60.162080, 6.050142)",
        "(273.721000, 56.115410, 10.150260)",
        "(273.519800, 54.489850, 11.780870)",
        "(273.221100, 48.947620, 17.502200)",
        "(272.970100, 40.418790, 26.231330)",
        "(272.809100, 31.945040, 34.825180)",
        "(272.805500, 25.766430, 41.186110)",
        "(272.821500, 23.606740, 43.424490)",
        "(272.771500, 21.748420, 45.431760)",
        "(272.721500, 21.292210, 46.081820)",
        "(272.768000, 20.530380, 47.161490)",
        "(272.790800, 14.911170, 53.118010)",
        "(272.801100, 13.542830, 54.642680)",
        "(272.804100, 15.123770, 53.231800)",
        "(272.767400, 11.872430, 56.741380)",
        "(272.813700, 5.961884, 62.872000)",
        "(272.936200, 358.663400, 70.474850)",
        "(272.982300, 355.892500, 73.384870)",
        "(272.974500, 355.304700, 74.203250)",
        "(272.866800, 359.108400, 70.728200)",
        "(272.878100, 0.976452, 69.170140)",
        "(273.002600, 351.082400, 79.309690)",
        "(273.068800, 347.404000, 83.146830)",
        "(273.027400, 346.298700, 84.544310)",
        "(272.834500, 346.313400, 84.771810)",
        "(272.871000, 338.730500, 92.695470)",
        "(273.076800, 330.735200, 100.983200)",
        "(273.109700, 329.095400, 102.750200)",
        "(273.220500, 326.164700, 106.013800)",
        "(273.405800, 322.102700, 110.346300)",
        "(273.597000, 320.561900, 112.534000)",
        "(273.752400, 318.109000, 115.368100)",
        "(273.813000, 315.367700, 118.243600)",
        "(273.861400, 311.399500, 122.496400)",
        "(273.838100, 312.141500, 122.120800)",
        "(274.071900, 312.253500, 122.667800)",
        "(274.270300, 310.225100, 125.178700)",
        "(274.325200, 309.171700, 126.432100)",
        "(274.279700, 308.663600, 127.384000)",
        "(274.210000, 308.858700, 127.704400)",
        "(274.234500, 308.256300, 128.740700)",
        "(274.154900, 309.187500, 128.413700)",
        "(274.143200, 308.370900, 129.402700)",
        "(274.136200, 304.139300, 134.019500)",
        "(273.835500, 301.772000, 136.660000)",
        "(273.379100, 302.228000, 136.759800)",
        "(273.262400, 301.024100, 138.344500)",
        "(273.327100, 299.306400, 140.263400)",
        "(273.291600, 297.076800, 142.921600)",
        "(273.107100, 297.340600, 143.108000)",
        "(272.904300, 296.473300, 144.289100)",
        "(272.804100, 295.004500, 146.016300)",
        "(272.708800, 294.563300, 146.564800)",
        "(272.533900, 296.740500, 144.745000)",
        "(272.425300, 301.668600, 140.218300)",
        "(272.501400, 303.352700, 138.827900)",
        "(272.427200, 302.217100, 140.234100)",
        "(272.252600, 301.819000, 140.727300)",
        "(271.991200, 300.091000, 142.698800)",
        "(271.803400, 301.982500, 141.115400)",
        "(271.632300, 304.679000, 138.733100)",
        "(271.393200, 300.766800, 142.925800)",
        "(271.150300, 297.422300, 146.334700)",
        "(270.654300, 290.642400, 153.263000)",
        "(270.443200, 325.248100, 119.253300)",
        "(270.278400, 358.875900, 85.963620)",
        "(270.286700, 133.492300, 311.328200)",
        "(270.523400, 140.301100, 304.564800)",
        "(270.950800, 128.036200, 316.983500)",
        "(271.121500, 103.917400, 341.372200)",
        "(271.320300, 86.672510, 358.824900)",
        "(271.716700, 90.492680, 355.012800)",
        "(271.951000, 92.589550, 352.955000)",
        "(272.440600, 92.659130, 353.027900)",
        "(273.030000, 90.590670, 355.581000)",
        "(273.296300, 96.029530, 349.809000)",
        "(273.792700, 103.990900, 341.622900)",
        "(274.113100, 106.127900, 339.320500)",
        "(274.834200, 105.536200, 339.697300)",
        "(275.493600, 102.548700, 342.789400)",
        "(275.910900, 100.724800, 344.435100)",
        "(276.401100, 100.508100, 344.314700)",
        "(276.749900, 100.037600, 344.700800)",
        "(277.414200, 99.188320, 345.440900)",
        "(278.016400, 99.983310, 344.507400)",
        "(278.523500, 102.711700, 341.473500)",
        "(278.897100, 105.580900, 338.124700)",
        "(279.045400, 105.246000, 338.360400)",
        "(279.490900, 102.636200, 340.990700)",
        "(279.977300, 102.333200, 340.972500)",
        "(280.554700, 104.795300, 337.898400)",
        "(281.038000, 105.521300, 336.594000)",
        "(281.299500, 104.918900, 337.044900)",
        "(281.800000, 104.052200, 337.671400)",
        "(282.325900, 105.245200, 336.128700)",
        "(282.846800, 107.256700, 333.592900)",
        "(283.295200, 107.055500, 333.413100)",
        "(283.478600, 106.295900, 334.018100)",
        "(283.655200, 104.663500, 335.415000)",
        "(283.972900, 104.813000, 334.923200)",
        "(284.330200, 106.125600, 333.111600)",
        "(284.638200, 105.892500, 332.892700)",
        "(284.803700, 105.365600, 333.293000)",
        "(285.066500, 105.023900, 333.327500)",
        "(285.372500, 105.577100, 332.534200)",
        "(285.518000, 105.594500, 332.390100)",
        "(285.646900, 104.611500, 333.072800)",
        "(285.790000, 104.074900, 333.463800)",
        "(286.185900, 104.083600, 333.035300)",
        "(286.396500, 104.190600, 332.384500)",
        "(286.599000, 102.998800, 333.140100)",
        "(286.627700, 102.206000, 333.464000)",
        "(286.696000, 101.879500, 333.560500)",
        "(286.829800, 101.452300, 333.469200)",
        "(286.775600, 101.593000, 332.810200)",
        "(286.815300, 101.554200, 332.403500)",
        "(286.741600, 101.453800, 332.051500)",
        "(286.700800, 101.232900, 332.044100)",
        "(286.551100, 100.713400, 332.226800)",
        "(286.360000, 100.424500, 332.110000)",
        "(286.184300, 100.036100, 332.144100)",
        "(286.088600, 99.536670, 332.272500)",
        "(285.943400, 99.241530, 332.395600)",
        "(285.643900, 98.558670, 332.814100)",
        "(285.405000, 98.096910, 332.947800)",
        "(285.086900, 97.756690, 333.007500)",
        "(284.864500, 97.492360, 333.091500)",
        "(284.794400, 97.634350, 332.798100)",
        "(284.599600, 97.601710, 332.541200)",
        "(284.197800, 96.799840, 333.086300)",
        "(283.738400, 96.093240, 333.662200)",
        "(283.393100, 96.038430, 333.440700)",
        "(283.272700, 95.860470, 333.498400)",
        "(282.986800, 94.645240, 334.587400)",
        "(282.486400, 94.047290, 335.006800)",
        "(282.117400, 94.218810, 334.548600)",
        "(281.762100, 93.596500, 335.082000)",
        "(281.556500, 93.313660, 335.351800)",
        "(281.124000, 93.245000, 335.377600)",
        "(280.719500, 92.966960, 335.541100)",
        "(280.252700, 93.071330, 335.249500)",
        "(279.810300, 92.611500, 335.586400)",
        "(279.594700, 92.017540, 336.142200)",
        "(279.055700, 90.317440, 337.893800)",
        "(278.573500, 88.924860, 339.245400)",
        "(278.089800, 88.660350, 339.373300)",
        "(277.632800, 88.914280, 338.977800)",
        "(277.399900, 88.665600, 339.197300)",
        "(276.916500, 88.093130, 339.808600)",
        "(276.522000, 87.792480, 340.101300)",
        "(275.984200, 86.613640, 341.282200)",
        "(275.511100, 85.153170, 342.706700)",
        "(275.270200, 83.575870, 344.246700)",
        "(274.804600, 80.024280, 347.844600)",
        "(274.646900, 76.672560, 351.248500)",
        "(274.493900, 73.447430, 354.570300)",
        "(274.076100, 70.686350, 357.360400)",
        "(273.932100, 68.936780, 359.152700)",
        "(273.665600, 65.441930, 2.818399)",
        "(273.239300, 64.000790, 4.313274)",
        "(272.913200, 60.226610, 8.223044)",
        "(272.464400, 52.322560, 16.221940)",
        "(272.225500, 47.527730, 21.020140)",
        "(272.028900, 36.342450, 32.334080)",
        "(272.121700, 22.563080, 46.357650)",
        "(272.153900, 11.210850, 57.901500)",
        "(272.280500, 6.421086, 62.927870)",
        "(272.316500, 2.816131, 66.647730)",
        "(272.294100, 357.819400, 71.724570)",
        "(272.390300, 351.742600, 77.954750)",
        "(272.650200, 345.863100, 84.214350)",
        "(272.737500, 339.747400, 90.520820)",
        "(272.750500, 337.408700, 92.927950)",
        "(272.808700, 336.768200, 93.833660)",
        "(273.067800, 336.389600, 94.552860)",
        "(273.468100, 330.812300, 100.412400)",
        "(273.688400, 327.369700, 104.098500)",
        "(273.770600, 327.185000, 104.486200)",
        "(273.956800, 326.350800, 105.736400)",
        "(274.078500, 323.354000, 109.125200)",
        "(274.237600, 320.514500, 112.298600)",
        "(274.490400, 318.169600, 115.035100)",
        "(274.563200, 317.019300, 116.420000)",
        "(274.483500, 315.497700, 118.235500)",
        "(274.353600, 314.683700, 119.409500)",
        "(274.286400, 312.906400, 121.565800)",
        "(274.520800, 309.266700, 125.519100)",
        "(274.703600, 308.321700, 126.706000)",
        "(275.032700, 308.315900, 127.196300)",
        "(275.161500, 309.356000, 126.680800)",
        "(275.323900, 308.658000, 127.923600)",
        "(275.418300, 305.998800, 130.915600)",
        "(275.398000, 305.647000, 131.470600)",
        "(275.410000, 305.833700, 131.720000)",
        "(275.515400, 305.949600, 132.039200)",
        "(275.492600, 307.089300, 131.462100)",
        "(275.434800, 307.158400, 131.710900)",
        "(275.400300, 307.516500, 131.516100)",
        "(275.374200, 308.612800, 130.823300)",
        "(275.478300, 309.445000, 130.483100)",
        "(275.494200, 310.307900, 130.103600)",
        "(275.297100, 311.824500, 129.062200)",
        "(275.227500, 312.466100, 128.628500)",
        "(275.176400, 313.070100, 128.395300)",
        "(275.281900, 314.494000, 127.270900)",
        "(275.236100, 318.460200, 123.913200)",
        "(275.102200, 319.994500, 122.570300)",
        "(275.105800, 319.315300, 123.336700)",
        "(275.004500, 320.096500, 122.878700)",
        "(274.679700, 323.265100, 120.062900)",
        "(274.369000, 325.880700, 117.785600)",
        "(274.117100, 327.170500, 116.846100)",
        "(273.956200, 328.004200, 116.207200)",
        "(273.603800, 330.362400, 114.032500)",
        "(273.380600, 335.116800, 109.496500)",
        "(273.271200, 339.825900, 104.972200)",
        "(273.351300, 346.592700, 98.621190)",
        "(273.426100, 350.651900, 94.720820)",
        "(273.301600, 357.659600, 87.943860)",
        "(272.924900, 5.556901, 80.099220)",
        "(272.773600, 17.338800, 68.599050)",
        "(272.745500, 27.178740, 58.924020)",
        "(272.709100, 32.018990, 54.144030)",
        "(272.795300, 44.014740, 42.231890)",
        "(273.125200, 51.975560, 34.310240)",
        "(273.716700, 57.772600, 28.766220)",
        "(274.210300, 64.759900, 21.621830)",
        "(274.448300, 67.698480, 18.612660)",
        "(274.824800, 71.690170, 14.604290)",
        "(275.261200, 77.408460, 8.652509)",
        "(275.716900, 81.869120, 3.966742)",
        "(276.259900, 86.161590, 359.427100)",
        "(276.582900, 87.692810, 357.801300)",
        "(277.086800, 88.353560, 357.125900)",
        "(277.547900, 90.069390, 355.165100)",
        "(278.195500, 92.199170, 352.644000)",
        "(278.933600, 92.221410, 352.355000)",
        "(279.269300, 92.197760, 352.239200)",
        "(279.702600, 92.792120, 351.180100)",
        "(280.091600, 92.949650, 350.786700)",
        "(280.650200, 92.766300, 350.712300)",
        "(281.288400, 93.202700, 350.065000)",
        "(281.515200, 93.986820, 349.177600)",
        "(281.942900, 96.279770, 346.391400)",
        "(282.588000, 97.344740, 344.907100)",
        "(282.960900, 97.421850, 344.467800)",
        "(283.390600, 97.954570, 343.708000)",
        "(283.746800, 98.677650, 342.764500)",
        "(284.431500, 99.050580, 341.950600)",
        "(284.917900, 98.722460, 341.843800)",
        "(285.216300, 98.585020, 341.587600)",
        "(285.511700, 99.075820, 340.599600)",
        "(285.694500, 99.182660, 340.199200)",
        "(286.163100, 98.928730, 340.111500)",
        "(286.338100, 98.790570, 339.877700)",
        "(286.415100, 99.009750, 339.296600)",
        "(286.771200, 99.311570, 338.525600)",
        "(286.989000, 99.173280, 338.436900)",
        "(287.206800, 98.292270, 339.082500)",
        "(287.348200, 97.490150, 339.803300)",
        "(287.592600, 97.705520, 339.096000)",
        "(287.785900, 98.051090, 338.074800)",
        "(287.871000, 97.754200, 338.115300)",
        "(287.718300, 96.999300, 338.473800)",
        "(287.733100, 96.983790, 337.931600)",
        "(287.713200, 96.907550, 337.530200)",
        "(287.675100, 96.792070, 337.172000)",
        "(287.639100, 96.598150, 337.139000)",
        "(287.393100, 96.114170, 337.185700)",
        "(287.254500, 95.720410, 337.125700)",
        "(287.038500, 95.848390, 336.544700)",
        "(286.824100, 95.839960, 336.128100)",
        "(286.715900, 95.400990, 336.411400)",
        "(286.323300, 94.415460, 337.103800)",
        "(285.927600, 93.690960, 337.568500)",
        "(285.691300, 93.764790, 337.113300)",
        "(285.463200, 93.694110, 336.835100)",
        "(285.275700, 93.386050, 336.982000)",
        "(284.877500, 92.825420, 337.334900)",
        "(284.590500, 92.828030, 336.993800)",
        "(284.277600, 92.272150, 337.291600)",
        "(283.900800, 91.303250, 338.132000)",
        "(283.741800, 90.992440, 338.371800)",
        "(283.545600, 91.077220, 338.030500)",
        "(283.301100, 90.707820, 338.209000)",
        "(282.864700, 89.921130, 338.876200)",
        "(282.505900, 89.713530, 339.046100)",
        "(282.347400, 89.690160, 338.998700)",
        "(282.134100, 89.854010, 338.665700)",
        "(281.905700, 90.038900, 338.274900)",
        "(281.478500, 90.308430, 337.821900)",
        "(281.067500, 90.356350, 337.546800)",
        "(280.848100, 90.156360, 337.671700)",
        "(280.386700, 89.414790, 338.269600)",
        "(279.801500, 89.446200, 338.016400)",
        "(279.306400, 89.481210, 337.789900)",
        "(278.634600, 88.917070, 338.201000)",
        "(278.136700, 89.044910, 337.983500)",
        "(277.342100, 90.798150, 336.018200)",
        "(276.699400, 92.335810, 334.241800)",
        "(276.141900, 91.843870, 334.594100)",
        "(275.427800, 90.855330, 335.545800)",
        "(275.031400, 90.174100, 336.180300)",
        "(274.278600, 87.187270, 339.107900)",
        "(273.650300, 84.007630, 342.180800)",
        "(272.953700, 82.715960, 343.339800)",
        "(272.333100, 80.479480, 345.460000)",
        "(272.035300, 77.271040, 348.676700)",
        "(271.489100, 66.554590, 359.347200)",
        "(271.078300, 47.900280, 17.942900)",
        "(270.977600, 42.629610, 22.986880)",
        "(271.247300, 47.852000, 17.346680)",
        "(271.062700, 33.751300, 31.607390)",
        "(271.106200, 359.543900, 65.959750)",
        "(271.555300, 343.028400, 82.818820)",
        "(271.814200, 326.877700, 99.185210)",
        "(271.846500, 324.020200, 102.100400)",
        "(271.642600, 340.026900, 86.156610)",
        "(271.801500, 14.477630, 52.138630)",
        "(271.877400, 3.416199, 63.399800)",
        "(272.042800, 326.986900, 100.065900)",
        "(272.191800, 320.385200, 106.952500)",
        "(272.274700, 321.647800, 105.813800)",
        "(272.602500, 317.165000, 110.693500)",
        "(273.027000, 304.699800, 123.288900)",
        "(273.297800, 299.827200, 128.393100)",
        "(273.495000, 299.549800, 129.031600)",
        "(273.576300, 298.730900, 130.023800)",
        "(273.776100, 296.080800, 132.829100)",
        "(274.050900, 293.563500, 135.819900)",
        "(274.294000, 291.013700, 138.676400)",
        "(274.527000, 290.635600, 139.495700)",
        "(274.547500, 290.646500, 139.740500)",
        "(274.561700, 290.701800, 140.004600)",
        "(274.653400, 289.831900, 141.238200)",
        "(274.797900, 289.172500, 142.133700)",
        "(274.898100, 291.825800, 139.930800)",
        "(275.039700, 292.067800, 139.959100)",
        "(275.221000, 291.123800, 141.212800)",
        "(275.243200, 290.940200, 141.758100)",
        "(275.199400, 290.462500, 142.656900)",
        "(275.164000, 287.790500, 145.582600)",
        "(275.145300, 287.917400, 145.672200)",
        "(275.200000, 288.736700, 145.375900)",
        "(275.255200, 286.923600, 147.617700)",
        "(275.137000, 284.935000, 149.916500)",
        "(274.845900, 284.683000, 150.603400)",
        "(274.836900, 284.757700, 150.761600)",
        "(274.958300, 282.852600, 152.884300)",
        "(275.299700, 282.169500, 153.847700)",
        "(275.309600, 281.857100, 154.564100)",
        "(275.213500, 280.849000, 155.930300)",
        "(275.209500, 280.385200, 156.644500)",
        "(275.232100, 278.218000, 159.132300)",
        "(275.168700, 276.727200, 160.866400)",
        "(275.088800, 275.764700, 162.171400)",
        "(275.014900, 274.597400, 163.643900)",
        "(274.913600, 273.561700, 164.792400)",
        "(274.637500, 273.040100, 165.714500)",
        "(274.337600, 272.102400, 167.084500)",
        "(274.094900, 269.485500, 170.099300)",
        "(273.907400, 268.460100, 171.497300)",
        "(273.784500, 267.754500, 172.440800)",
        "(273.489500, 264.273200, 176.282400)",
        "(273.112400, 259.663300, 181.237500)",
        "(272.692700, 253.469300, 187.687000)",
        "(272.337200, 244.740400, 196.621700)",
        "(272.168600, 239.811200, 201.685200)",
        "(271.761900, 234.257300, 207.694400)",
        "(271.357200, 219.750000, 222.564800)",
        "(271.173400, 195.755300, 246.778700)",
        "(271.087500, 175.115400, 267.636500)",
        "(271.091500, 165.829400, 277.080700)",
        "(271.375400, 149.837600, 293.290800)",
        "(271.836000, 140.883800, 302.513900)",
        "(272.357800, 138.444600, 305.057000)",
        "(272.769200, 136.662100, 306.856900)",
        "(272.959200, 133.456700, 310.125900)",
        "(273.396700, 125.605300, 318.208500)",
        "(274.024100, 121.621800, 322.309300)",
        "(274.415700, 120.829700, 323.151800)",
        "(274.966400, 117.123900, 326.739900)",
        "(275.118300, 114.563100, 329.255100)",
        "(275.333800, 112.413600, 331.653800)",
        "(275.808800, 114.240600, 329.730400)",
        "(276.559100, 115.646500, 328.161200)",
        "(276.748800, 115.315200, 328.438500)",
        "(276.769800, 114.515900, 329.349400)",
        "(277.006400, 113.839400, 330.060900)",
        "(277.140400, 114.331400, 329.652600)",
        "(277.396800, 113.214600, 330.893500)",
        "(277.677400, 112.182500, 331.797000)",
        "(277.727000, 112.779800, 331.110500)",
        "(278.009600, 113.108500, 330.434500)",
        "(278.571100, 111.553100, 331.568400)",
        "(278.789500, 109.773300, 332.920000)",
        "(279.167700, 109.705900, 332.834800)",
        "(279.480200, 110.362600, 331.935000)",
        "(280.048500, 110.381900, 331.429400)",
        "(280.441800, 109.747000, 331.668200)",
        "(280.992900, 109.636300, 331.549700)",
        "(281.674400, 109.718200, 331.038800)",
        "(281.822400, 109.770100, 330.765100)",
        "(282.242200, 109.197400, 331.003400)",
        "(282.828600, 108.569700, 331.242200)",
        "(283.177600, 108.726700, 330.686600)",
        "(283.556400, 109.010100, 330.014100)",
        "(283.685700, 109.017200, 329.830100)",
        "(284.002900, 108.829700, 329.731000)",
        "(284.457100, 108.738800, 329.443900)",
        "(284.748400, 108.541600, 329.216200)",
        "(285.014800, 107.874400, 329.478900)",
        "(285.031100, 107.609900, 329.545200)",
        "(284.946500, 107.672200, 329.215400)",
        "(285.096600, 107.613500, 328.953100)",
        "(285.287400, 107.773500, 328.386900)",
        "(285.290200, 107.530200, 328.331500)",
        "(285.352200, 107.729700, 327.974300)",
        "(285.475500, 108.199700, 327.032600)",
        "(285.357800, 108.287300, 326.599300)",
        "(285.488300, 108.415000, 325.928300)",
        "(285.368800, 108.033600, 325.909500)",
        "(285.290900, 107.912300, 325.857200)",
        "(285.274100, 108.299800, 324.864600)",
        "(285.323700, 108.238100, 324.472600)",
        "(285.123700, 107.685500, 324.595900)",
        "(284.850700, 107.488300, 324.486100)",
        "(284.707000, 107.841600, 323.868600)",
        "(284.509300, 108.453000, 322.769800)",
        "(284.405300, 108.136500, 322.766000)",
        "(284.228000, 108.404800, 322.104600)",
        "(283.785700, 108.844100, 321.252000)",
        "(283.505600, 108.695900, 321.280200)",
        "(283.193900, 108.582500, 321.046000)",
        "(282.937600, 109.163000, 320.172500)",
        "(282.717700, 109.419000, 319.602200)",
        "(282.172300, 110.506200, 318.107500)",
        "(281.902900, 111.137100, 317.339200)",
        "(281.555000, 111.482600, 316.743400)",
        "(281.024200, 112.387400, 315.651100)",
        "(280.551800, 113.814800, 314.019500)",
        "(280.101700, 115.306400, 312.294400)",
        "(279.861600, 115.625500, 311.901000)",
        "(279.239900, 116.275700, 311.117700)",
        "(278.596500, 118.070500, 309.091500)",
        "(278.044000, 119.216300, 307.789200)",
        "(277.439000, 120.059100, 306.906000)",
        "(277.050500, 121.830100, 305.162100)",
        "(276.540000, 125.248700, 301.788800)",
        "(276.082600, 127.227300, 299.829500)",
        "(275.497300, 130.183500, 296.814200)",
        "(274.890800, 135.548900, 291.468900)",
        "(274.739600, 137.307400, 289.697900)",
        "(274.346100, 140.040700, 287.164900)",
        "(273.973500, 144.823000, 282.630100)",
        "(273.783800, 151.556400, 275.933200)",
        "(273.613300, 158.424900, 269.062300)",
        "(273.412800, 160.915600, 266.615300)",
        "(273.030300, 169.200800, 258.567300)",
        "(272.732700, 179.668700, 248.442200)",
        "(272.652400, 189.180300, 239.069100)",
        "(272.815600, 198.421000, 230.020900)",
        "(272.885500, 198.893300, 229.633600)",
        "(272.931500, 202.546100, 226.127600)",
        "(273.136700, 212.580400, 216.357200)",
        "(273.437400, 219.376700, 209.893600)",
        "(273.522800, 219.315200, 210.149800)",
        "(273.503800, 219.439600, 210.196100)",
        "(273.530000, 221.771700, 208.294300)",
        "(273.676100, 224.222500, 206.103600)",
        "(273.784300, 225.992000, 204.518100)",
        "(273.794500, 227.958200, 202.874700)",
        "(273.815600, 229.255500, 201.746100)",
        "(273.874100, 231.690100, 199.690700)",
        "(273.997300, 234.943600, 196.894800)",
        "(274.210900, 237.126200, 194.980700)",
        "(274.222800, 237.486100, 194.926200)",
        "(274.189000, 237.583100, 195.005700)",
        "(274.337300, 240.012000, 192.895000)",
        "(274.341100, 243.539600, 189.828800)",
        "(274.405200, 245.166200, 188.690100)",
        "(274.584600, 245.915700, 188.239400)",
        "(274.569300, 246.141100, 188.223200)",
        "(274.539500, 247.589500, 187.197800)",
        "(274.668200, 249.953700, 185.201200)",
        "(274.889400, 251.237600, 184.366700)",
        "(275.020900, 250.753600, 185.182000)",
        "(275.022700, 250.745000, 185.378100)",
        "(274.942800, 252.039700, 184.536200)",
        "(274.977600, 254.168800, 182.925300)",
        "(275.044200, 254.293900, 183.167700)",
        "(274.917000, 253.152900, 184.648700)",
        "(274.923400, 252.798100, 185.150300)",
        "(274.899900, 253.196200, 185.094000)",
        "(274.735800, 253.446000, 185.267000)",
        "(274.720100, 252.429000, 186.683400)",
        "(274.831000, 250.144000, 189.213100)",
        "(274.821800, 249.089900, 190.350600)",
        "(274.653300, 248.283800, 191.458500)",
        "(274.755700, 249.129100, 190.958700)",
        "(274.840100, 247.244200, 192.918500)",
        "(274.719200, 247.635300, 192.884700)",
        "(274.604100, 247.794200, 192.903500)",
        "(274.439100, 248.452400, 192.561900)",
        "(274.301800, 249.286700, 192.089500)",
        "(274.227000, 249.950100, 191.759700)",
        "(274.016700, 247.885000, 194.140800)",
        "(273.881800, 245.556900, 196.622800)",
        "(273.812700, 240.051100, 202.377000)",
        "(273.875100, 235.469200, 206.992200)",
        "(273.673400, 229.799200, 212.755100)",
        "(273.304400, 224.727500, 218.057100)",
        "(273.129100, 221.805600, 221.110200)",
        "(272.927300, 216.037400, 227.064100)",
        "(272.773100, 211.406500, 231.590800)",
        "(272.736400, 207.201900, 235.551600)",
        "(272.686100, 193.755200, 248.966700)",
        "(272.659900, 184.144400, 258.576000)",
        "(272.832300, 165.090500, 277.635700)",
        "(273.103600, 156.160000, 286.644000)",
        "(273.373700, 154.823500, 287.876300)",
        "(273.926000, 144.801400, 297.777000)",
        "(274.147100, 138.970300, 303.633200)",
        "(274.561400, 130.605500, 312.160400)",
        "(275.252000, 127.346600, 315.351500)",
        "(275.968100, 125.988000, 316.452400)",
        "(276.340300, 125.840600, 316.475900)",
        "(276.611800, 125.067200, 317.162900)",
        "(277.156400, 122.607900, 319.527500)",
        "(277.799600, 120.272300, 321.887200)",
        "(278.369200, 120.379300, 321.644700)",
        "(278.872800, 121.796600, 319.846800)",
        "(279.139600, 121.510700, 320.038900)",
        "(279.838100, 120.028800, 321.574400)",
        "(280.510100, 120.058500, 321.285600)",
        "(280.921500, 120.634900, 320.368400)",
        "(281.454700, 119.417900, 321.212000)",
        "(281.701700, 118.064500, 322.491100)",
        "(282.270500, 116.009400, 324.573200)",
        "(282.978300, 116.346600, 324.000800)",
        "(283.678100, 117.301800, 322.624500)",
        "(284.010600, 117.252700, 322.468700)",
        "(284.134800, 116.574500, 323.181100)",
        "(284.424800, 115.458500, 324.226600)",
        "(284.757700, 115.157700, 324.216300)",
        "(285.204200, 114.806800, 324.287900)",
        "(285.533700, 115.204200, 323.483300)",
        "(285.609200, 115.432800, 322.947700)",
        "(285.777700, 115.560500, 322.299200)",
        "(285.891900, 115.262700, 322.285300)",
        "(286.237600, 115.293000, 321.941900)",
        "(286.469000, 115.553600, 321.124900)",
        "(286.401400, 115.266100, 321.288300)",
        "(286.399300, 114.886100, 321.344600)",
        "(286.546000, 115.234000, 320.405200)",
        "(286.656000, 114.670200, 320.685400)",
        "(286.763100, 114.678800, 320.153900)",
        "(286.760000, 114.877200, 319.658000)",
        "(286.613800, 115.208700, 318.865100)",
        "(286.664200, 114.662500, 318.863200)",
        "(286.832100, 113.778000, 319.361600)",
        "(286.805600, 113.648400, 319.078900)",
        "(286.664400, 113.810900, 318.738900)",
        "(286.576800, 113.552200, 318.592100)",
        "(286.633500, 113.439900, 318.202400)",
        "(286.649000, 112.926000, 318.261100)",
        "(286.566200, 112.523300, 318.346900)",
        "(286.556200, 112.359000, 318.280200)",
        "(286.498300, 112.127900, 318.183900)",
        "(286.288600, 112.292900, 317.689400)",
        "(285.982300, 112.552500, 317.177400)",
        "(285.655600, 112.042100, 317.539000)",
        "(285.382800, 112.020200, 317.486500)",
        "(284.731800, 111.922600, 317.464100)",
        "(284.217500, 112.019400, 317.218000)",
        "(283.643700, 112.335900, 316.721600)",
        "(283.344400, 112.597700, 316.442600)",
        "(282.721300, 113.762800, 315.163400)",
        "(282.209700, 115.094100, 313.744100)",
        "(281.721900, 116.122900, 312.582200)",
        "(281.109000, 117.506400, 311.045700)",
        "(280.480400, 118.721000, 309.756900)",
        "(280.177200, 118.917300, 309.503400)",
        "(279.613200, 118.930400, 309.474200)",
        "(279.101200, 119.722500, 308.614000)",
        "(278.597900, 120.520100, 307.795400)",
        "(277.960000, 121.595500, 306.596600)",
        "(277.666000, 122.188800, 305.937200)",
        "(277.161600, 123.425300, 304.622000)",
        "(276.578300, 124.280400, 303.801400)",
        "(275.951500, 125.076300, 303.110800)",
        "(275.500100, 126.477600, 301.624500)",
        "(275.292100, 126.567300, 301.545200)",
        "(274.746000, 126.894100, 301.337300)",
        "(274.142900, 128.437800, 299.892200)",
        "(273.642000, 132.078800, 296.273500)",
        "(273.200000, 135.922900, 292.481800)",
        "(272.963700, 137.094700, 291.404400)",
        "(272.699400, 138.920900, 289.781100)",
        "(272.613000, 140.756000, 288.041700)",
        "(272.421100, 147.353200, 281.458400)",
        "(272.174500, 159.539300, 269.270800)",
        "(272.024500, 164.741500, 264.172700)",
        "(271.687500, 176.895500, 252.231400)",
        "(271.415800, 193.844400, 235.507100)",
        "(271.232300, 206.954900, 222.749100)",
        "(271.211400, 215.572300, 214.085800)",
        "(271.335900, 223.052900, 206.608900)",
        "(271.811000, 237.881400, 192.009000)",
        "(272.046100, 243.278100, 186.762600)",
        "(272.136300, 247.307200, 183.075400)",
        "(272.426700, 251.141800, 179.386600)",
        "(272.693800, 254.880800, 175.594300)",
        "(273.255500, 261.757400, 169.142200)",
        "(273.113300, 271.638500, 159.590000)",
        "(273.342700, 273.306600, 158.153400)",
        "(274.029100, 271.681900, 160.115300)",
        "(274.226800, 273.530700, 158.343800)",
        "(274.510800, 276.619100, 155.552200)",
        "(274.664600, 277.790300, 154.628100)",
        "(274.819900, 278.240400, 154.342200)",
        "(275.154700, 279.564000, 153.244500)",
        "(275.312500, 280.283900, 152.667400)",
        "(275.503800, 281.701200, 151.606000)",
        "(275.780500, 281.911100, 151.789600)",
        "(275.871900, 281.750100, 152.209400)",
        "(275.997700, 281.739000, 152.515800)",
        "(276.055000, 281.892100, 152.512800)",
        "(276.189300, 281.152900, 153.615800)",
        "(276.256000, 280.166700, 154.881500)",
        "(276.293900, 279.795500, 155.645600)",
        "(276.297500, 279.863000, 155.881100)",
        "(276.240900, 280.209300, 155.675900)",
        "(276.149400, 281.554500, 154.768900)",
        "(276.075700, 280.495000, 156.054300)",
        "(276.013300, 278.895700, 157.912400)",
        "(275.797100, 276.624900, 160.475500)",
        "(275.693900, 275.259100, 162.037300)",
        "(275.661900, 272.613300, 164.916800)",
        "(275.616900, 272.257800, 165.580100)",
        "(275.539700, 273.158000, 165.079200)",
        "(275.460000, 274.565900, 163.943800)",
        "(275.424600, 275.579500, 163.150800)",
        "(275.206400, 277.925300, 161.247100)",
        "(274.893200, 277.966600, 161.603000)",
        "(274.694500, 275.931500, 163.839900)",
        "(274.570500, 275.823600, 164.195200)",
        "(274.491000, 276.721900, 163.469100)",
        "(274.297900, 276.869700, 163.738400)",
        "(274.123500, 274.922100, 165.928500)",
        "(273.851100, 276.280700, 165.000500)",
        "(273.492300, 278.516800, 163.154700)",
        "(273.308900, 278.458600, 163.362300)",
        "(272.970100, 274.890900, 167.155400)",
        "(272.608300, 268.546600, 173.760800)",
        "(272.150300, 261.390600, 181.213900)",
        "(271.799300, 252.799600, 190.030100)",
        "(271.689600, 249.120200, 193.905300)",
        "(271.598400, 236.893800, 206.277100)",
        "(271.511300, 219.244400, 224.006100)",
        "(271.243500, 193.433600, 250.044600)",
        "(271.370300, 171.523800, 272.283800)",
        "(271.551400, 169.246700, 274.555400)",
        "(272.104000, 161.851500, 281.922100)",
        "(272.447300, 154.624700, 289.045500)",
        "(272.712800, 145.127700, 298.597100)",
        "(273.175700, 137.469500, 306.334900)",
        "(273.401900, 136.747800, 307.076400)",
        "(273.882800, 132.081700, 311.646400)",
        "(274.364500, 125.852400, 317.864700)",
        "(274.697300, 122.566600, 321.131000)",
        "(274.929700, 124.389800, 319.114100)",
        "(275.078200, 125.200200, 318.176800)",
        "(275.498600, 123.795600, 319.466200)",
        "(275.976100, 121.286800, 321.904700)",
        "(276.169500, 121.662000, 321.402900)",
        "(276.448100, 122.009900, 320.867900)",
        "(276.715000, 120.765300, 322.018600)",
        "(277.151200, 118.523700, 324.219000)",
        "(277.586000, 118.612300, 323.974400)",
        "(278.052600, 119.147800, 323.154600)",
        "(278.427400, 118.390800, 323.704200)",
        "(278.587400, 118.096400, 323.915700)",
        "(278.863500, 118.013400, 323.757000)",
        "(279.228800, 117.991900, 323.548700)",
        "(279.467800, 117.978800, 323.369600)",
        "(279.698600, 117.759500, 323.364700)",
        "(279.807200, 117.733000, 323.305300)",
        "(280.090200, 117.510200, 323.145000)",
        "(280.410200, 116.709000, 323.684300)",
        "(280.795700, 116.658900, 323.586200)",
        "(281.205300, 117.021900, 322.872900)",
        "(281.322800, 117.215000, 322.525200)",
        "(281.565200, 117.044600, 322.347400)",
        "(281.872500, 116.877500, 322.250300)",
        "(282.197300, 116.781800, 322.023500)",
        "(282.445700, 116.252600, 322.283400)",
        "(282.548600, 116.131500, 322.299100)",
        "(282.790200, 116.696300, 321.452700)",
        "(283.016200, 117.490700, 320.272300)",
        "(283.221700, 117.431200, 319.977000)",
        "(283.377000, 117.493900, 319.582900)",
        "(283.461500, 117.576800, 319.365200)",
        "(283.646700, 117.611300, 319.087000)",
        "(283.749100, 118.093700, 318.223100)",
        "(283.834600, 118.508100, 317.468800)",
        "(283.955000, 118.490200, 317.200900)",
        "(284.048500, 118.344700, 317.175800)",
        "(284.253200, 118.267900, 316.942100)",
        "(284.363000, 118.094600, 316.776400)",
        "(284.342900, 118.244300, 316.236200)",
        "(284.379500, 118.576500, 315.487600)",
        "(284.370800, 118.587100, 315.274300)",
        "(284.410200, 117.726500, 315.829400)",
        "(284.353900, 116.819600, 316.459200)",
        "(284.340200, 116.977200, 315.968300)",
        "(284.466100, 117.692800, 314.688800)",
        "(284.476200, 117.604900, 314.595400)",
        "(284.342700, 117.059800, 314.819900)",
        "(284.235700, 116.914100, 314.587800)",
        "(284.122000, 116.940900, 314.166700)",
        "(283.947800, 116.721300, 314.038100)",
        "(283.837300, 116.772200, 313.747300)",
        "(283.422600, 116.958300, 313.171100)",
        "(282.996800, 116.548900, 313.172300)",
        "(282.576200, 116.116700, 313.318600)",
        "(282.298300, 116.296200, 312.730400)",
        "(282.111200, 116.560800, 312.292100)",
        "(281.610700, 116.805400, 311.725600)",
        "(281.097100, 116.842600, 311.478300)",
        "(280.638300, 117.108200, 310.849200)",
        "(280.140900, 117.231500, 310.443800)",
        "(279.864400, 117.878900, 309.591500)",
        "(279.452800, 119.024000, 308.001500)",
        "(278.828500, 119.263200, 307.675000)",
        "(278.188000, 119.964100, 306.881300)",
        "(277.634300, 120.969100, 305.771500)",
        "(277.407300, 121.389300, 305.272300)",
        "(276.880200, 123.483400, 302.974400)",
        "(276.325200, 125.778600, 300.649600)",
        "(275.786700, 126.444300, 299.924500)",
        "(275.158400, 127.863900, 298.424500)",
        "(274.939500, 128.604600, 297.573700)",
        "(275.257500, 125.044900, 300.623900)",
        "(275.285400, 120.721900, 304.807600)",
        "(274.538700, 122.239100, 303.423200)",
        "(274.123700, 124.190400, 301.455400)",
        "(273.885400, 126.060400, 299.632800)",
        "(273.416000, 130.916900, 294.774400)",
        "(272.782600, 139.965800, 285.833400)",
        "(272.224900, 152.360400, 273.611300)",
        "(271.845200, 167.832600, 258.317400)",
        "(271.712800, 173.378000, 252.865300)",
        "(271.590000, 188.256300, 238.131000)",
        "(271.663300, 200.470800, 226.012000)",
        "(271.755500, 215.542800, 211.025500)",
        "(271.898300, 224.718000, 201.978600)",
        "(271.957900, 226.142400, 200.595100)",
        "(272.201400, 231.048200, 195.877000)",
        "(272.507300, 238.913000, 188.242000)",
        "(272.894700, 246.753700, 180.678200)",
        "(273.144000, 249.731800, 177.872400)",
        "(273.270500, 250.704300, 176.963100)",
        "(273.569900, 253.035800, 174.934300)",
        "(273.834900, 256.135200, 172.160200)",
        "(274.219100, 259.233800, 169.387400)",
        "(274.596000, 261.052200, 167.921300)",
        "(274.702000, 261.813700, 167.284400)",
        "(274.870700, 263.072000, 166.494300)",
        "(275.185700, 262.774500, 167.106800)",
        "(275.474800, 263.037300, 167.206500)",
        "(275.663800, 264.248600, 166.556600)",
        "(275.778700, 264.584000, 166.454800)",
        "(275.911200, 264.681600, 166.748900)",
        "(275.999300, 264.903500, 166.988400)",
        "(275.946500, 265.173900, 167.144700)",
[truncated: 267,115 more chars]
