# Supplementary material for: Playing the mirror game in virtual reality with an autonomous character
Source: Sci Rep. 2022 Dec 9;12:21329. doi: 10.1038/s41598-022-25197-z (PMC9734752; doi:10.1038/s41598-022-25197-z)
Supplement: Supplementary file 2 — Supplementary Information 1. [file 41598_2022_25197_MOESM2_ESM.zip › Data/Couple2/baseline_player2.json]

{
    "isFemale": false,
    "eyesLevel": 1.6841379404067994,
    "timestamps": [
        0.0,
        0.019989013671875,
        0.0399932861328125,
        0.05999755859375,
        0.0800018310546875,
        0.0999908447265625,
        0.1199951171875,
        0.1399993896484375,
        0.1599884033203125,
        0.17999267578125,
        0.1999969482421875,
        0.220001220703125,
        0.239990234375,
        0.2599945068359375,
        0.279998779296875,
        0.29998779296875,
        0.3199920654296875,
        0.339996337890625,
        0.3600006103515625,
        0.3799896240234375,
        0.399993896484375,
        0.4199981689453125,
        0.44000244140625,
        0.459991455078125,
        0.4799957275390625,
        0.5,
        0.519989013671875,
        0.5399932861328125,
        0.55999755859375,
        0.5800018310546875,
        0.5999908447265625,
        0.6199951171875,
        0.6399993896484375,
        0.6599884033203125,
        0.67999267578125,
        0.6999969482421875,
        0.720001220703125,
        0.739990234375,
        0.7599945068359375,
        0.779998779296875,
        0.79998779296875,
        0.8199920654296875,
        0.839996337890625,
        0.8600006103515625,
        0.8799896240234375,
        0.899993896484375,
        0.9199981689453125,
        0.94000244140625,
        0.959991455078125,
        0.9799957275390625,
        1.0,
        1.019989013671875,
        1.0399932861328126,
        1.05999755859375,
        1.0800018310546876,
        1.0999908447265626,
        1.1199951171875,
        1.1399993896484376,
        1.1599884033203126,
        1.17999267578125,
        1.1999969482421876,
        1.220001220703125,
        1.239990234375,
        1.2599945068359376,
        1.279998779296875,
        1.29998779296875,
        1.3199920654296876,
        1.339996337890625,
        1.3600006103515626,
        1.3799896240234376,
        1.399993896484375,
        1.4199981689453126,
        1.44000244140625,
        1.459991455078125,
        1.4799957275390626,
        1.5,
        1.519989013671875,
        1.5399932861328126,
        1.55999755859375,
        1.5800018310546876,
        1.5999908447265626,
        1.6199951171875,
        1.6399993896484376,
        1.6599884033203126,
        1.67999267578125,
        1.6999969482421876,
        1.720001220703125,
        1.739990234375,
        1.7599945068359376,
        1.779998779296875,
        1.79998779296875,
        1.8199920654296876,
        1.839996337890625,
        1.8600006103515626,
        1.8799896240234376,
        1.899993896484375,
        1.9199981689453126,
        1.94000244140625,
        1.959991455078125,
        1.9799957275390626,
        2.0,
        2.019989013671875,
        2.0399932861328127,
        2.05999755859375,
        2.0800018310546877,
        2.0999908447265627,
        2.1199951171875,
        2.1399993896484377,
        2.1599884033203127,
        2.17999267578125,
        2.1999969482421877,
        2.220001220703125,
        2.239990234375,
        2.2599945068359377,
        2.279998779296875,
        2.29998779296875,
        2.3199920654296877,
        2.339996337890625,
        2.3600006103515627,
        2.3799896240234377,
        2.399993896484375,
        2.4199981689453127,
        2.44000244140625,
        2.459991455078125,
        2.4799957275390627,
        2.5,
        2.519989013671875,
        2.5399932861328127,
        2.55999755859375,
        2.5800018310546877,
        2.5999908447265627,
        2.6199951171875,
        2.6399993896484377,
        2.6599884033203127,
        2.67999267578125,
        2.6999969482421877,
        2.720001220703125,
        2.739990234375,
        2.7599945068359377,
        2.779998779296875,
        2.79998779296875,
        2.8199920654296877,
        2.839996337890625,
        2.8600006103515627,
        2.8799896240234377,
        2.899993896484375,
        2.9199981689453127,
        2.94000244140625,
        2.959991455078125,
        2.9799957275390627,
        3.0,
        3.019989013671875,
        3.0399932861328127,
        3.05999755859375,
        3.0800018310546877,
        3.0999908447265627,
        3.1199951171875,
        3.1399993896484377,
        3.1599884033203127,
        3.17999267578125,
        3.1999969482421877,
        3.220001220703125,
        3.239990234375,
        3.2599945068359377,
        3.279998779296875,
        3.29998779296875,
        3.3199920654296877,
        3.339996337890625,
        3.3600006103515627,
        3.3799896240234377,
        3.399993896484375,
        3.4199981689453127,
        3.44000244140625,
        3.459991455078125,
        3.4799957275390627,
        3.5,
        3.519989013671875,
        3.5399932861328127,
        3.55999755859375,
        3.5800018310546877,
        3.5999908447265627,
        3.6199951171875,
        3.6399993896484377,
        3.6599884033203127,
        3.67999267578125,
        3.6999969482421877,
        3.720001220703125,
        3.739990234375,
        3.7599945068359377,
        3.779998779296875,
        3.79998779296875,
        3.8199920654296877,
        3.839996337890625,
        3.8600006103515627,
        3.8799896240234377,
        3.899993896484375,
        3.9199981689453127,
        3.94000244140625,
        3.959991455078125,
        3.9799957275390627,
        4.0,
        4.019989013671875,
        4.0399932861328129,
        4.05999755859375,
        4.0800018310546879,
        4.0999908447265629,
        4.1199951171875,
        4.1399993896484379,
        4.1599884033203129,
        4.17999267578125,
        4.1999969482421879,
        4.220001220703125,
        4.239990234375,
        4.2599945068359379,
        4.279998779296875,
        4.29998779296875,
        4.3199920654296879,
        4.339996337890625,
        4.3600006103515629,
        4.3799896240234379,
        4.399993896484375,
        4.4199981689453129,
        4.44000244140625,
        4.459991455078125,
        4.4799957275390629,
        4.5,
        4.519989013671875,
        4.5399932861328129,
        4.55999755859375,
        4.5800018310546879,
        4.5999908447265629,
        4.6199951171875,
        4.6399993896484379,
        4.6599884033203129,
        4.67999267578125,
        4.6999969482421879,
        4.720001220703125,
        4.739990234375,
        4.7599945068359379,
        4.779998779296875,
        4.79998779296875,
        4.8199920654296879,
        4.839996337890625,
        4.8600006103515629,
        4.8799896240234379,
        4.899993896484375,
        4.9199981689453129,
        4.94000244140625,
        4.959991455078125,
        4.9799957275390629,
        5.0,
        5.019989013671875,
        5.0399932861328129,
        5.05999755859375,
        5.0800018310546879,
        5.0999908447265629,
        5.1199951171875,
        5.1399993896484379,
        5.1599884033203129,
        5.17999267578125,
        5.1999969482421879,
        5.220001220703125,
        5.239990234375,
        5.2599945068359379,
        5.279998779296875,
        5.29998779296875,
        5.3199920654296879,
        5.339996337890625,
        5.3600006103515629,
        5.3799896240234379,
        5.399993896484375,
        5.4199981689453129,
        5.44000244140625,
        5.459991455078125,
        5.4799957275390629,
        5.5,
        5.519989013671875,
        5.5399932861328129,
        5.55999755859375,
        5.5800018310546879,
        5.5999908447265629,
        5.6199951171875,
        5.6399993896484379,
        5.6599884033203129,
        5.67999267578125,
        5.6999969482421879,
        5.720001220703125,
        5.739990234375,
        5.7599945068359379,
        5.779998779296875,
        5.79998779296875,
        5.8199920654296879,
        5.839996337890625,
        5.8600006103515629,
        5.8799896240234379,
        5.899993896484375,
        5.9199981689453129,
        5.94000244140625,
        5.959991455078125,
        5.9799957275390629,
        6.0,
        6.019989013671875,
        6.0399932861328129,
        6.05999755859375,
        6.0800018310546879,
        6.0999908447265629,
        6.1199951171875,
        6.1399993896484379,
        6.1599884033203129,
        6.17999267578125,
        6.1999969482421879,
        6.220001220703125,
        6.239990234375,
        6.2599945068359379,
        6.279998779296875,
        6.29998779296875,
        6.3199920654296879,
        6.339996337890625,
        6.3600006103515629,
        6.3799896240234379,
        6.399993896484375,
        6.4199981689453129,
        6.44000244140625,
        6.459991455078125,
        6.4799957275390629,
        6.5,
        6.519989013671875,
        6.5399932861328129,
        6.55999755859375,
        6.5800018310546879,
        6.5999908447265629,
        6.6199951171875,
        6.6399993896484379,
        6.6599884033203129,
        6.67999267578125,
        6.6999969482421879,
        6.720001220703125,
        6.739990234375,
        6.7599945068359379,
        6.779998779296875,
        6.79998779296875,
        6.8199920654296879,
        6.839996337890625,
        6.8600006103515629,
        6.8799896240234379,
        6.899993896484375,
        6.9199981689453129,
        6.94000244140625,
        6.959991455078125,
        6.9799957275390629,
        7.0,
        7.019989013671875,
        7.0399932861328129,
        7.05999755859375,
        7.0800018310546879,
        7.0999908447265629,
        7.1199951171875,
        7.1399993896484379,
        7.1599884033203129,
        7.17999267578125,
        7.1999969482421879,
        7.220001220703125,
        7.239990234375,
        7.2599945068359379,
        7.279998779296875,
        7.29998779296875,
        7.3199920654296879,
        7.339996337890625,
        7.3600006103515629,
        7.3799896240234379,
        7.399993896484375,
        7.4199981689453129,
        7.4399871826171879,
        7.459991455078125,
        7.4799957275390629,
        7.5,
        7.519989013671875,
        7.5399932861328129,
        7.55999755859375,
        7.5800018310546879,
        7.5999908447265629,
        7.6199951171875,
        7.6399993896484379,
        7.6599884033203129,
        7.67999267578125,
        7.6999969482421879,
        7.720001220703125,
        7.739990234375,
        7.7599945068359379,
        7.779998779296875,
        7.79998779296875,
        7.8199920654296879,
        7.839996337890625,
        7.8600006103515629,
        7.8799896240234379,
        7.899993896484375,
        7.9199981689453129,
        7.9399871826171879,
        7.959991455078125,
        7.9799957275390629,
        8.0,
        8.019989013671875,
        8.039993286132813,
        8.05999755859375,
        8.080001831054688,
        8.099990844726563,
        8.1199951171875,
        8.139999389648438,
        8.159988403320313,
        8.17999267578125,
        8.199996948242188,
        8.220001220703125,
        8.239990234375,
        8.259994506835938,
        8.279998779296875,
        8.29998779296875,
        8.319992065429688,
        8.339996337890625,
        8.360000610351563,
        8.379989624023438,
        8.399993896484375,
        8.419998168945313,
        8.439987182617188,
        8.459991455078125,
        8.479995727539063,
        8.5,
        8.519989013671875,
        8.539993286132813,
        8.55999755859375,
        8.580001831054688,
        8.599990844726563,
        8.6199951171875,
        8.639999389648438,
        8.659988403320313,
        8.67999267578125,
        8.699996948242188,
        8.720001220703125,
        8.739990234375,
        8.759994506835938,
        8.779998779296875,
        8.79998779296875,
        8.819992065429688,
        8.839996337890625,
        8.860000610351563,
        8.879989624023438,
        8.899993896484375,
        8.919998168945313,
        8.939987182617188,
        8.959991455078125,
        8.979995727539063,
        9.0,
        9.019989013671875,
        9.039993286132813,
        9.05999755859375,
        9.080001831054688,
        9.099990844726563,
        9.1199951171875,
        9.139999389648438,
        9.159988403320313,
        9.17999267578125,
        9.199996948242188,
        9.220001220703125,
        9.239990234375,
        9.259994506835938,
        9.279998779296875,
        9.29998779296875,
        9.319992065429688,
        9.339996337890625,
        9.360000610351563,
        9.379989624023438,
        9.399993896484375,
        9.419998168945313,
        9.439987182617188,
        9.459991455078125,
        9.479995727539063,
        9.5,
        9.519989013671875,
        9.539993286132813,
        9.55999755859375,
        9.580001831054688,
        9.599990844726563,
        9.6199951171875,
        9.639999389648438,
        9.659988403320313,
        9.67999267578125,
        9.699996948242188,
        9.720001220703125,
        9.739990234375,
        9.759994506835938,
        9.779998779296875,
        9.79998779296875,
        9.819992065429688,
        9.839996337890625,
        9.860000610351563,
        9.879989624023438,
        9.899993896484375,
        9.919998168945313,
        9.939987182617188,
        9.959991455078125,
        9.979995727539063,
        10.0,
        10.019989013671875,
        10.039993286132813,
        10.05999755859375,
        10.080001831054688,
        10.099990844726563,
        10.1199951171875,
        10.139999389648438,
        10.159988403320313,
        10.17999267578125,
        10.199996948242188,
        10.220001220703125,
        10.239990234375,
        10.259994506835938,
        10.279998779296875,
        10.29998779296875,
        10.319992065429688,
        10.339996337890625,
        10.360000610351563,
        10.379989624023438,
        10.399993896484375,
        10.419998168945313,
        10.439987182617188,
        10.459991455078125,
        10.479995727539063,
        10.5,
        10.519989013671875,
        10.539993286132813,
        10.55999755859375,
        10.580001831054688,
        10.599990844726563,
        10.6199951171875,
        10.639999389648438,
        10.659988403320313,
        10.67999267578125,
        10.699996948242188,
        10.720001220703125,
        10.739990234375,
        10.759994506835938,
        10.779998779296875,
        10.79998779296875,
        10.819992065429688,
        10.839996337890625,
        10.860000610351563,
        10.879989624023438,
        10.899993896484375,
        10.919998168945313,
        10.939987182617188,
        10.959991455078125,
        10.979995727539063,
        11.0,
        11.019989013671875,
        11.039993286132813,
        11.05999755859375,
        11.080001831054688,
        11.099990844726563,
        11.1199951171875,
        11.139999389648438,
        11.159988403320313,
        11.17999267578125,
        11.199996948242188,
        11.220001220703125,
        11.239990234375,
        11.259994506835938,
        11.279998779296875,
        11.29998779296875,
        11.319992065429688,
        11.339996337890625,
        11.360000610351563,
        11.379989624023438,
        11.399993896484375,
        11.419998168945313,
        11.439987182617188,
        11.459991455078125,
        11.479995727539063,
        11.5,
        11.519989013671875,
        11.539993286132813,
        11.55999755859375,
        11.580001831054688,
        11.599990844726563,
        11.6199951171875,
        11.639999389648438,
        11.659988403320313,
        11.67999267578125,
        11.699996948242188,
        11.720001220703125,
        11.739990234375,
        11.759994506835938,
        11.779998779296875,
        11.79998779296875,
        11.819992065429688,
        11.839996337890625,
        11.860000610351563,
        11.879989624023438,
        11.899993896484375,
        11.919998168945313,
        11.939987182617188,
        11.959991455078125,
        11.979995727539063,
        12.0,
        12.019989013671875,
        12.039993286132813,
        12.05999755859375,
        12.080001831054688,
        12.099990844726563,
        12.1199951171875,
        12.139999389648438,
        12.159988403320313,
        12.17999267578125,
        12.199996948242188,
        12.220001220703125,
        12.239990234375,
        12.259994506835938,
        12.279998779296875,
        12.29998779296875,
        12.319992065429688,
        12.339996337890625,
        12.360000610351563,
        12.379989624023438,
        12.399993896484375,
        12.419998168945313,
        12.439987182617188,
        12.459991455078125,
        12.479995727539063,
        12.5,
        12.519989013671875,
        12.539993286132813,
        12.55999755859375,
        12.580001831054688,
        12.599990844726563,
        12.6199951171875,
        12.639999389648438,
        12.659988403320313,
        12.67999267578125,
        12.699996948242188,
        12.720001220703125,
        12.739990234375,
        12.759994506835938,
        12.779998779296875,
        12.79998779296875,
        12.819992065429688,
        12.839996337890625,
        12.860000610351563,
        12.879989624023438,
        12.899993896484375,
        12.919998168945313,
        12.939987182617188,
        12.959991455078125,
        12.979995727539063,
        13.0,
        13.019989013671875,
        13.039993286132813,
        13.05999755859375,
        13.080001831054688,
        13.099990844726563,
        13.1199951171875,
        13.139999389648438,
        13.159988403320313,
        13.17999267578125,
        13.199996948242188,
        13.220001220703125,
        13.239990234375,
        13.259994506835938,
        13.279998779296875,
        13.29998779296875,
        13.319992065429688,
        13.339996337890625,
        13.360000610351563,
        13.379989624023438,
        13.399993896484375,
        13.419998168945313,
        13.439987182617188,
        13.459991455078125,
        13.479995727539063,
        13.5,
        13.519989013671875,
        13.539993286132813,
        13.55999755859375,
        13.580001831054688,
        13.599990844726563,
        13.6199951171875,
        13.639999389648438,
        13.659988403320313,
        13.67999267578125,
        13.699996948242188,
        13.720001220703125,
        13.739990234375,
        13.759994506835938,
        13.779998779296875,
        13.79998779296875,
        13.819992065429688,
        13.839996337890625,
        13.860000610351563,
        13.879989624023438,
        13.899993896484375,
        13.919998168945313,
        13.939987182617188,
        13.959991455078125,
        13.979995727539063,
        14.0,
        14.019989013671875,
        14.039993286132813,
        14.05999755859375,
        14.080001831054688,
        14.099990844726563,
        14.1199951171875,
        14.139999389648438,
        14.159988403320313,
        14.17999267578125,
        14.199996948242188,
        14.220001220703125,
        14.239990234375,
        14.259994506835938,
        14.279998779296875,
        14.29998779296875,
        14.319992065429688,
        14.339996337890625,
        14.360000610351563,
        14.379989624023438,
        14.399993896484375,
        14.419998168945313,
        14.439987182617188,
        14.459991455078125,
        14.479995727539063,
        14.5,
        14.519989013671875,
        14.539993286132813,
        14.55999755859375,
        14.580001831054688,
        14.599990844726563,
        14.6199951171875,
        14.639999389648438,
        14.659988403320313,
        14.67999267578125,
        14.699996948242188,
        14.720001220703125,
        14.739990234375,
        14.759994506835938,
        14.779998779296875,
        14.79998779296875,
        14.819992065429688,
        14.839996337890625,
        14.860000610351563,
        14.879989624023438,
        14.899993896484375,
        14.919998168945313,
        14.939987182617188,
        14.959991455078125,
        14.979995727539063,
        15.0,
        15.019989013671875,
        15.039993286132813,
        15.05999755859375,
        15.080001831054688,
        15.099990844726563,
        15.1199951171875,
        15.139999389648438,
        15.159988403320313,
        15.17999267578125,
        15.199996948242188,
        15.220001220703125,
        15.239990234375,
        15.259994506835938,
        15.279998779296875,
        15.29998779296875,
        15.319992065429688,
        15.339996337890625,
        15.360000610351563,
        15.379989624023438,
        15.399993896484375,
        15.419998168945313,
        15.439987182617188,
        15.459991455078125,
        15.479995727539063,
        15.5,
        15.519989013671875,
        15.539993286132813,
        15.55999755859375,
        15.580001831054688,
        15.599990844726563,
        15.6199951171875,
        15.639999389648438,
        15.659988403320313,
        15.67999267578125,
        15.699996948242188,
        15.720001220703125,
        15.739990234375,
        15.759994506835938,
        15.779998779296875,
        15.79998779296875,
        15.819992065429688,
        15.839996337890625,
        15.860000610351563,
        15.879989624023438,
        15.899993896484375,
        15.919998168945313,
        15.939987182617188,
        15.959991455078125,
        15.979995727539063,
        16.0,
        16.019989013671876,
        16.039993286132814,
        16.05999755859375,
        16.080001831054689,
        16.099990844726564,
        16.1199951171875,
        16.139999389648439,
        16.159988403320314,
        16.17999267578125,
        16.199996948242189,
        16.220001220703126,
        16.239990234375,
        16.259994506835939,
        16.279998779296876,
        16.29998779296875,
        16.319992065429689,
        16.339996337890626,
        16.360000610351564,
        16.379989624023439,
        16.399993896484376,
        16.419998168945314,
        16.439987182617189,
        16.459991455078126,
        16.479995727539064,
        16.5,
        16.519989013671876,
        16.539993286132814,
        16.55999755859375,
        16.580001831054689,
        16.599990844726564,
        16.6199951171875,
        16.639999389648439,
        16.659988403320314,
        16.67999267578125,
        16.699996948242189,
        16.720001220703126,
        16.739990234375,
        16.759994506835939,
        16.779998779296876,
        16.79998779296875,
        16.819992065429689,
        16.839996337890626,
        16.860000610351564,
        16.879989624023439,
        16.899993896484376,
        16.919998168945314,
        16.939987182617189,
        16.959991455078126,
        16.979995727539064,
        17.0,
        17.019989013671876,
        17.039993286132814,
        17.05999755859375,
        17.080001831054689,
        17.099990844726564,
        17.1199951171875,
        17.139999389648439,
        17.159988403320314,
        17.17999267578125,
        17.199996948242189,
        17.220001220703126,
        17.239990234375,
        17.259994506835939,
        17.279998779296876,
        17.29998779296875,
        17.319992065429689,
        17.339996337890626,
        17.360000610351564,
        17.379989624023439,
        17.399993896484376,
        17.419998168945314,
        17.439987182617189,
        17.459991455078126,
        17.479995727539064,
        17.5,
        17.519989013671876,
        17.539993286132814,
        17.55999755859375,
        17.580001831054689,
        17.599990844726564,
        17.6199951171875,
        17.639999389648439,
        17.659988403320314,
        17.67999267578125,
        17.699996948242189,
        17.720001220703126,
        17.739990234375,
        17.759994506835939,
        17.779998779296876,
        17.79998779296875,
        17.819992065429689,
        17.839996337890626,
        17.860000610351564,
        17.879989624023439,
        17.899993896484376,
        17.919998168945314,
        17.939987182617189,
        17.959991455078126,
        17.979995727539064,
        18.0,
        18.019989013671876,
        18.039993286132814,
        18.05999755859375,
        18.080001831054689,
        18.099990844726564,
        18.1199951171875,
        18.139999389648439,
        18.159988403320314,
        18.17999267578125,
        18.199996948242189,
        18.220001220703126,
        18.239990234375,
        18.259994506835939,
        18.279998779296876,
        18.29998779296875,
        18.319992065429689,
        18.339996337890626,
        18.360000610351564,
        18.379989624023439,
        18.399993896484376,
        18.419998168945314,
        18.439987182617189,
        18.459991455078126,
        18.479995727539064,
        18.5,
        18.519989013671876,
        18.539993286132814,
        18.55999755859375,
        18.580001831054689,
        18.599990844726564,
        18.6199951171875,
        18.639999389648439,
        18.659988403320314,
        18.67999267578125,
        18.699996948242189,
        18.720001220703126,
        18.739990234375,
        18.759994506835939,
        18.779998779296876,
        18.79998779296875,
        18.819992065429689,
        18.839996337890626,
        18.860000610351564,
        18.879989624023439,
        18.899993896484376,
        18.919998168945314,
        18.939987182617189,
        18.959991455078126,
        18.979995727539064,
        19.0,
        19.019989013671876,
        19.039993286132814,
        19.05999755859375,
        19.080001831054689,
        19.099990844726564,
        19.1199951171875,
        19.139999389648439,
        19.159988403320314,
        19.17999267578125,
        19.199996948242189,
        19.220001220703126,
        19.239990234375,
        19.259994506835939,
        19.279998779296876,
        19.29998779296875,
        19.319992065429689,
        19.339996337890626,
        19.360000610351564,
        19.379989624023439,
        19.399993896484376,
        19.419998168945314,
        19.439987182617189,
        19.459991455078126,
        19.479995727539064,
        19.5,
        19.519989013671876,
        19.539993286132814,
        19.55999755859375,
        19.580001831054689,
        19.599990844726564,
        19.6199951171875,
        19.639999389648439,
        19.659988403320314,
        19.67999267578125,
        19.699996948242189,
        19.720001220703126,
        19.739990234375,
        19.759994506835939,
        19.779998779296876,
        19.79998779296875,
        19.819992065429689,
        19.839996337890626,
        19.860000610351564,
        19.879989624023439,
        19.899993896484376,
        19.919998168945314,
        19.939987182617189,
        19.959991455078126,
        19.979995727539064,
        20.0,
        20.019989013671876,
        20.039993286132814,
        20.05999755859375,
        20.080001831054689,
        20.099990844726564,
        20.1199951171875,
        20.139999389648439,
        20.159988403320314,
        20.17999267578125,
        20.199996948242189,
        20.220001220703126,
        20.239990234375,
        20.259994506835939,
        20.279998779296876,
        20.29998779296875,
        20.319992065429689,
        20.339996337890626,
        20.360000610351564,
        20.379989624023439,
        20.399993896484376,
        20.419998168945314,
        20.439987182617189,
        20.459991455078126,
        20.479995727539064,
        20.5,
        20.519989013671876,
        20.539993286132814,
        20.55999755859375,
        20.580001831054689,
        20.599990844726564,
        20.6199951171875,
        20.639999389648439,
        20.659988403320314,
        20.67999267578125,
        20.699996948242189,
        20.720001220703126,
        20.739990234375,
        20.759994506835939,
        20.779998779296876,
        20.79998779296875,
        20.819992065429689,
        20.839996337890626,
        20.860000610351564,
        20.879989624023439,
        20.899993896484376,
        20.919998168945314,
        20.939987182617189,
        20.959991455078126,
        20.979995727539064,
        21.0,
        21.019989013671876,
        21.039993286132814,
        21.05999755859375,
        21.080001831054689,
        21.099990844726564,
        21.1199951171875,
        21.139999389648439,
        21.159988403320314,
        21.17999267578125,
        21.199996948242189,
        21.220001220703126,
        21.239990234375,
        21.259994506835939,
        21.279998779296876,
        21.29998779296875,
        21.319992065429689,
        21.339996337890626,
        21.360000610351564,
        21.379989624023439,
        21.399993896484376,
        21.419998168945314,
        21.439987182617189,
        21.459991455078126,
        21.479995727539064,
        21.5,
        21.519989013671876,
        21.539993286132814,
        21.55999755859375,
        21.580001831054689,
        21.599990844726564,
        21.6199951171875,
        21.639999389648439,
        21.659988403320314,
        21.67999267578125,
        21.699996948242189,
        21.720001220703126,
        21.739990234375,
        21.759994506835939,
        21.779998779296876,
        21.79998779296875,
        21.819992065429689,
        21.839996337890626,
        21.860000610351564,
        21.879989624023439,
        21.899993896484376,
        21.919998168945314,
        21.939987182617189,
        21.959991455078126,
        21.979995727539064,
        22.0,
        22.019989013671876,
        22.039993286132814,
        22.05999755859375,
        22.080001831054689,
        22.099990844726564,
        22.1199951171875,
        22.139999389648439,
        22.159988403320314,
        22.17999267578125,
        22.199996948242189,
        22.220001220703126,
        22.239990234375,
        22.259994506835939,
        22.279998779296876,
        22.29998779296875,
        22.319992065429689,
        22.339996337890626,
        22.360000610351564,
        22.379989624023439,
        22.399993896484376,
        22.419998168945314,
        22.439987182617189,
        22.459991455078126,
        22.479995727539064,
        22.5,
        22.519989013671876,
        22.539993286132814,
        22.55999755859375,
        22.580001831054689,
        22.599990844726564,
        22.6199951171875,
        22.639999389648439,
        22.659988403320314,
        22.67999267578125,
        22.699996948242189,
        22.720001220703126,
        22.739990234375,
        22.759994506835939,
        22.779998779296876,
        22.79998779296875,
        22.819992065429689,
        22.839996337890626,
        22.860000610351564,
        22.879989624023439,
        22.899993896484376,
        22.919998168945314,
        22.939987182617189,
        22.959991455078126,
        22.979995727539064,
        23.0,
        23.019989013671876,
        23.039993286132814,
        23.05999755859375,
        23.080001831054689,
        23.099990844726564,
        23.1199951171875,
        23.139999389648439,
        23.159988403320314,
        23.17999267578125,
        23.199996948242189,
        23.220001220703126,
        23.239990234375,
        23.259994506835939,
        23.279998779296876,
        23.29998779296875,
        23.319992065429689,
        23.339996337890626,
        23.360000610351564,
        23.379989624023439,
        23.399993896484376,
        23.419998168945314,
        23.439987182617189,
        23.459991455078126,
        23.479995727539064,
        23.5,
        23.519989013671876,
        23.539993286132814,
        23.55999755859375,
        23.580001831054689,
        23.599990844726564,
        23.6199951171875,
        23.639999389648439,
        23.659988403320314,
        23.67999267578125,
        23.699996948242189,
        23.720001220703126,
        23.739990234375,
        23.759994506835939,
        23.779998779296876,
        23.79998779296875,
        23.819992065429689,
        23.839996337890626,
        23.860000610351564,
        23.879989624023439,
        23.899993896484376,
        23.919998168945314,
        23.939987182617189,
        23.959991455078126,
        23.979995727539064,
        24.0,
        24.019989013671876,
        24.039993286132814,
        24.05999755859375,
        24.080001831054689,
        24.099990844726564,
        24.1199951171875,
        24.139999389648439,
        24.159988403320314,
        24.17999267578125,
        24.199996948242189,
        24.220001220703126,
        24.239990234375,
        24.259994506835939,
        24.279998779296876,
        24.29998779296875,
        24.319992065429689,
        24.339996337890626,
        24.360000610351564,
        24.379989624023439,
        24.399993896484376,
        24.419998168945314,
        24.439987182617189,
        24.459991455078126,
        24.479995727539064,
        24.5,
        24.519989013671876,
        24.539993286132814,
        24.55999755859375,
        24.580001831054689,
        24.599990844726564,
        24.6199951171875,
        24.639999389648439,
        24.659988403320314,
        24.67999267578125,
        24.699996948242189,
        24.720001220703126,
        24.739990234375,
        24.759994506835939,
        24.779998779296876,
        24.79998779296875,
        24.819992065429689,
        24.839996337890626,
        24.860000610351564,
        24.879989624023439,
        24.899993896484376,
        24.919998168945314,
        24.939987182617189,
        24.959991455078126,
        24.979995727539064,
        25.0,
        25.019989013671876,
        25.039993286132814,
        25.05999755859375,
        25.080001831054689,
        25.099990844726564,
        25.1199951171875,
        25.139999389648439,
        25.159988403320314,
        25.17999267578125,
        25.199996948242189,
        25.220001220703126,
        25.239990234375,
        25.259994506835939,
        25.279998779296876,
        25.29998779296875,
        25.319992065429689,
        25.339996337890626,
        25.360000610351564,
        25.379989624023439,
        25.399993896484376,
        25.419998168945314,
        25.439987182617189,
        25.459991455078126,
        25.479995727539064,
        25.5,
        25.519989013671876,
        25.539993286132814,
        25.55999755859375,
        25.580001831054689,
        25.599990844726564,
        25.6199951171875,
        25.639999389648439,
        25.659988403320314,
        25.67999267578125,
        25.699996948242189,
        25.720001220703126,
        25.739990234375,
        25.759994506835939,
        25.779998779296876,
        25.79998779296875,
        25.819992065429689,
        25.839996337890626,
        25.860000610351564,
        25.879989624023439,
        25.899993896484376,
        25.919998168945314,
        25.939987182617189,
        25.959991455078126,
        25.979995727539064,
        26.0,
        26.019989013671876,
        26.039993286132814,
        26.05999755859375,
        26.080001831054689,
        26.099990844726564,
        26.1199951171875,
        26.139999389648439,
        26.159988403320314,
        26.17999267578125,
        26.199996948242189,
        26.220001220703126,
        26.239990234375,
        26.259994506835939,
        26.279998779296876,
        26.29998779296875,
        26.319992065429689,
        26.339996337890626,
        26.360000610351564,
        26.379989624023439,
        26.399993896484376,
        26.419998168945314,
        26.439987182617189,
        26.459991455078126,
        26.479995727539064,
        26.5,
        26.519989013671876,
        26.539993286132814,
        26.55999755859375,
        26.580001831054689,
        26.599990844726564,
        26.6199951171875,
        26.639999389648439,
        26.659988403320314,
        26.67999267578125,
        26.699996948242189,
        26.720001220703126,
        26.739990234375,
        26.759994506835939,
        26.779998779296876,
        26.79998779296875,
        26.819992065429689,
        26.839996337890626,
        26.860000610351564,
        26.879989624023439,
        26.899993896484376,
        26.919998168945314,
        26.939987182617189,
        26.959991455078126,
        26.979995727539064,
        27.0,
        27.019989013671876,
        27.039993286132814,
        27.05999755859375,
        27.080001831054689,
        27.099990844726564,
        27.1199951171875,
        27.139999389648439,
        27.159988403320314,
        27.17999267578125,
        27.199996948242189,
        27.220001220703126,
        27.239990234375,
        27.259994506835939,
        27.279998779296876,
        27.29998779296875,
        27.319992065429689,
        27.339996337890626,
        27.360000610351564,
        27.379989624023439,
        27.399993896484376,
        27.419998168945314,
        27.439987182617189,
        27.459991455078126,
        27.479995727539064,
        27.5,
        27.519989013671876,
        27.539993286132814,
        27.55999755859375,
        27.580001831054689,
        27.599990844726564,
        27.6199951171875,
        27.639999389648439,
        27.659988403320314,
        27.67999267578125,
        27.699996948242189,
        27.720001220703126,
        27.739990234375,
        27.759994506835939,
        27.779998779296876,
        27.79998779296875,
        27.819992065429689,
        27.839996337890626,
        27.860000610351564,
        27.879989624023439,
        27.899993896484376,
        27.919998168945314,
        27.939987182617189,
        27.959991455078126,
        27.979995727539064,
        28.0,
        28.019989013671876,
        28.039993286132814,
        28.05999755859375,
        28.080001831054689,
        28.099990844726564,
        28.1199951171875,
        28.139999389648439,
        28.159988403320314,
        28.17999267578125,
        28.199996948242189,
        28.220001220703126,
        28.239990234375,
        28.259994506835939,
        28.279998779296876,
        28.29998779296875,
        28.319992065429689,
        28.339996337890626,
        28.360000610351564,
        28.379989624023439,
        28.399993896484376,
        28.419998168945314,
        28.439987182617189,
        28.459991455078126,
        28.479995727539064,
        28.5,
        28.519989013671876,
        28.539993286132814,
        28.55999755859375,
        28.580001831054689,
        28.599990844726564,
        28.6199951171875,
        28.639999389648439,
        28.659988403320314,
        28.67999267578125,
        28.699996948242189,
        28.720001220703126,
        28.739990234375,
        28.759994506835939,
        28.779998779296876,
        28.79998779296875,
        28.819992065429689,
        28.839996337890626,
        28.860000610351564,
        28.879989624023439,
        28.899993896484376,
        28.919998168945314,
        28.939987182617189,
        28.959991455078126,
        28.979995727539064,
        29.0,
        29.019989013671876,
        29.039993286132814,
        29.05999755859375,
        29.080001831054689,
        29.099990844726564,
        29.1199951171875,
        29.139999389648439,
        29.159988403320314,
        29.17999267578125,
        29.199996948242189,
        29.220001220703126,
        29.239990234375,
        29.259994506835939,
        29.279998779296876,
        29.29998779296875,
        29.319992065429689,
        29.339996337890626,
        29.360000610351564,
        29.379989624023439,
        29.399993896484376,
        29.419998168945314,
        29.439987182617189,
        29.459991455078126,
        29.479995727539064,
        29.5,
        29.519989013671876,
        29.539993286132814,
        29.55999755859375,
        29.580001831054689,
        29.599990844726564,
        29.6199951171875,
        29.639999389648439,
        29.659988403320314,
        29.67999267578125,
        29.699996948242189,
        29.720001220703126,
        29.739990234375,
        29.759994506835939,
        29.779998779296876,
        29.79998779296875,
        29.819992065429689,
        29.839996337890626,
        29.860000610351564,
        29.879989624023439,
        29.899993896484376,
        29.919998168945314,
        29.939987182617189,
        29.959991455078126,
        29.979995727539064,
        30.0,
        30.019989013671876,
        30.039993286132814,
        30.05999755859375,
        30.080001831054689,
        30.099990844726564,
        30.1199951171875,
        30.139999389648439,
        30.159988403320314,
        30.17999267578125,
        30.199996948242189,
        30.220001220703126,
        30.239990234375,
        30.259994506835939,
        30.279998779296876,
        30.29998779296875,
        30.319992065429689,
        30.339996337890626,
        30.360000610351564,
        30.379989624023439,
        30.399993896484376,
        30.419998168945314,
        30.439987182617189,
        30.459991455078126,
        30.479995727539064,
        30.5,
        30.519989013671876,
        30.539993286132814,
        30.55999755859375,
        30.580001831054689,
        30.599990844726564,
        30.6199951171875,
        30.639999389648439,
        30.659988403320314,
        30.67999267578125,
        30.699996948242189,
        30.720001220703126,
        30.739990234375,
        30.759994506835939,
        30.779998779296876,
        30.79998779296875,
        30.819992065429689,
        30.839996337890626,
        30.860000610351564,
        30.879989624023439,
        30.899993896484376,
        30.919998168945314,
        30.939987182617189,
        30.959991455078126,
        30.979995727539064,
        31.0,
        31.019989013671876,
        31.039993286132814,
        31.05999755859375,
        31.080001831054689,
        31.099990844726564,
        31.1199951171875,
        31.139999389648439,
        31.159988403320314,
        31.17999267578125,
        31.199996948242189,
        31.220001220703126,
        31.239990234375,
        31.259994506835939,
        31.279998779296876,
        31.29998779296875,
        31.319992065429689,
        31.339996337890626,
        31.360000610351564,
        31.379989624023439,
        31.399993896484376,
        31.419998168945314,
        31.439987182617189,
        31.459991455078126,
        31.479995727539064,
        31.5,
        31.519989013671876,
        31.539993286132814,
        31.55999755859375,
        31.580001831054689,
        31.599990844726564,
        31.6199951171875,
        31.639999389648439,
        31.659988403320314,
        31.67999267578125,
        31.699996948242189,
        31.720001220703126,
        31.739990234375,
        31.759994506835939,
        31.779998779296876,
        31.79998779296875,
        31.819992065429689,
        31.839996337890626,
        31.860000610351564,
        31.879989624023439,
        31.899993896484376,
        31.919998168945314,
        31.939987182617189,
        31.959991455078126,
        31.979995727539064,
        32.0,
        32.019989013671878,
        32.03999328613281,
        32.05999755859375,
        32.08000183105469,
        32.09999084472656,
        32.1199951171875,
        32.13999938964844,
        32.15998840332031,
        32.17999267578125,
        32.19999694824219,
        32.220001220703128,
        32.239990234375,
        32.25999450683594,
        32.279998779296878,
        32.29998779296875,
        32.31999206542969,
        32.339996337890628,
        32.36000061035156,
        32.37998962402344,
        32.399993896484378,
        32.41999816894531,
        32.43998718261719,
        32.459991455078128,
        32.47999572753906,
        32.5,
        32.519989013671878,
        32.53999328613281,
        32.55999755859375,
        32.58000183105469,
        32.59999084472656,
        32.6199951171875,
        32.63999938964844,
        32.65998840332031,
        32.67999267578125,
        32.69999694824219,
        32.720001220703128,
        32.739990234375,
        32.75999450683594,
        32.779998779296878,
        32.79998779296875,
        32.81999206542969,
        32.839996337890628,
        32.86000061035156,
        32.87998962402344,
        32.899993896484378,
        32.91999816894531,
        32.93998718261719,
        32.959991455078128,
        32.97999572753906,
        33.0,
        33.019989013671878,
        33.03999328613281,
        33.05999755859375,
        33.08000183105469,
        33.09999084472656,
        33.1199951171875,
        33.13999938964844,
        33.15998840332031,
        33.17999267578125,
        33.19999694824219,
        33.220001220703128,
        33.239990234375,
        33.25999450683594,
        33.279998779296878,
        33.29998779296875,
        33.31999206542969,
        33.339996337890628,
        33.36000061035156,
        33.37998962402344,
        33.399993896484378,
        33.41999816894531,
        33.43998718261719,
        33.459991455078128,
        33.47999572753906,
        33.5,
        33.519989013671878,
        33.53999328613281,
        33.55999755859375,
        33.58000183105469,
        33.59999084472656,
        33.6199951171875,
        33.63999938964844,
        33.65998840332031,
        33.67999267578125,
        33.69999694824219,
        33.720001220703128,
        33.739990234375,
        33.75999450683594,
        33.779998779296878,
        33.79998779296875,
        33.81999206542969,
        33.839996337890628,
        33.86000061035156,
        33.87998962402344,
        33.899993896484378,
        33.91999816894531,
        33.93998718261719,
        33.959991455078128,
        33.97999572753906,
        34.0,
        34.019989013671878,
        34.03999328613281,
        34.05999755859375,
        34.08000183105469,
        34.09999084472656,
        34.1199951171875,
        34.13999938964844,
        34.15998840332031,
        34.17999267578125,
        34.19999694824219,
        34.220001220703128,
        34.239990234375,
        34.25999450683594,
        34.279998779296878,
        34.29998779296875,
        34.31999206542969,
        34.339996337890628,
        34.36000061035156,
        34.37998962402344,
        34.399993896484378,
        34.41999816894531,
        34.43998718261719,
        34.459991455078128,
        34.47999572753906,
        34.5,
        34.519989013671878,
        34.53999328613281,
        34.55999755859375,
        34.58000183105469,
        34.59999084472656,
        34.6199951171875,
        34.63999938964844,
        34.65998840332031,
        34.67999267578125,
        34.69999694824219,
        34.720001220703128,
        34.739990234375,
        34.75999450683594,
        34.779998779296878,
        34.79998779296875,
        34.81999206542969,
        34.839996337890628,
        34.86000061035156,
        34.87998962402344,
        34.899993896484378,
        34.91999816894531,
        34.93998718261719,
        34.959991455078128,
        34.97999572753906,
        35.0,
        35.019989013671878,
        35.03999328613281,
        35.05999755859375,
        35.079986572265628,
        35.09999084472656,
        35.1199951171875,
        35.13999938964844,
        35.15998840332031,
        35.17999267578125,
        35.19999694824219,
        35.220001220703128,
        35.239990234375,
        35.25999450683594,
        35.279998779296878,
        35.29998779296875,
        35.31999206542969,
        35.339996337890628,
        35.36000061035156,
        35.37998962402344,
        35.399993896484378,
        35.41999816894531,
        35.43998718261719,
        35.459991455078128,
        35.47999572753906,
        35.5,
        35.519989013671878,
        35.53999328613281,
        35.55999755859375,
        35.579986572265628,
        35.59999084472656,
        35.6199951171875,
        35.63999938964844,
        35.65998840332031,
        35.67999267578125,
        35.69999694824219,
        35.720001220703128,
        35.739990234375,
        35.75999450683594,
        35.779998779296878,
        35.79998779296875,
        35.81999206542969,
        35.839996337890628,
        35.86000061035156,
        35.87998962402344,
        35.899993896484378,
        35.91999816894531,
        35.93998718261719,
        35.959991455078128,
        35.97999572753906,
        36.0,
        36.019989013671878,
        36.03999328613281,
        36.05999755859375,
        36.079986572265628,
        36.09999084472656,
        36.1199951171875,
        36.13999938964844,
        36.15998840332031,
        36.17999267578125,
        36.19999694824219,
        36.220001220703128,
        36.239990234375,
        36.25999450683594,
        36.279998779296878,
        36.29998779296875,
        36.31999206542969,
        36.339996337890628,
        36.36000061035156,
        36.37998962402344,
        36.399993896484378,
        36.41999816894531,
        36.43998718261719,
        36.459991455078128,
        36.47999572753906,
        36.5,
        36.519989013671878,
        36.53999328613281,
        36.55999755859375,
        36.579986572265628,
        36.59999084472656,
        36.6199951171875,
        36.63999938964844,
        36.65998840332031,
        36.67999267578125,
        36.69999694824219,
        36.720001220703128,
        36.739990234375,
        36.75999450683594,
        36.779998779296878,
        36.79998779296875,
        36.81999206542969,
        36.839996337890628,
        36.86000061035156,
        36.87998962402344,
        36.899993896484378,
        36.91999816894531,
        36.93998718261719,
        36.959991455078128,
        36.97999572753906,
        37.0,
        37.019989013671878,
        37.03999328613281,
        37.05999755859375,
        37.079986572265628,
        37.09999084472656,
        37.1199951171875,
        37.13999938964844,
        37.15998840332031,
        37.17999267578125,
        37.19999694824219,
        37.220001220703128,
        37.239990234375,
        37.25999450683594,
        37.279998779296878,
        37.29998779296875,
        37.31999206542969,
        37.339996337890628,
        37.36000061035156,
        37.37998962402344,
        37.399993896484378,
        37.41999816894531,
        37.43998718261719,
        37.459991455078128,
        37.47999572753906,
        37.5,
        37.519989013671878,
        37.53999328613281,
        37.55999755859375,
        37.579986572265628,
        37.59999084472656,
        37.6199951171875,
        37.63999938964844,
        37.65998840332031,
        37.67999267578125,
        37.69999694824219,
        37.720001220703128,
        37.739990234375,
        37.75999450683594,
        37.779998779296878,
        37.79998779296875,
        37.81999206542969,
        37.839996337890628,
        37.86000061035156,
        37.87998962402344,
        37.899993896484378,
        37.91999816894531,
        37.93998718261719,
        37.959991455078128,
        37.97999572753906,
        38.0,
        38.019989013671878,
        38.03999328613281,
        38.05999755859375,
        38.079986572265628,
        38.09999084472656,
        38.1199951171875,
        38.13999938964844,
        38.15998840332031,
        38.17999267578125,
        38.19999694824219,
        38.220001220703128,
        38.239990234375,
        38.25999450683594,
        38.279998779296878,
        38.29998779296875,
        38.31999206542969,
        38.339996337890628,
        38.36000061035156,
        38.37998962402344,
        38.399993896484378,
        38.41999816894531,
        38.43998718261719,
        38.459991455078128,
        38.47999572753906,
        38.5,
        38.519989013671878,
        38.53999328613281,
        38.55999755859375,
        38.579986572265628,
        38.59999084472656,
        38.6199951171875,
        38.63999938964844,
        38.65998840332031,
        38.67999267578125,
        38.69999694824219,
        38.720001220703128,
        38.739990234375,
        38.75999450683594,
        38.779998779296878,
        38.79998779296875,
        38.81999206542969,
        38.839996337890628,
        38.86000061035156,
        38.87998962402344,
        38.899993896484378,
        38.91999816894531,
        38.93998718261719,
        38.959991455078128,
        38.97999572753906,
        39.0,
        39.019989013671878,
        39.03999328613281,
        39.05999755859375,
        39.079986572265628,
        39.09999084472656,
        39.1199951171875,
        39.13999938964844,
        39.15998840332031,
        39.17999267578125,
        39.19999694824219,
        39.220001220703128,
        39.239990234375,
        39.25999450683594,
        39.279998779296878,
        39.29998779296875,
        39.31999206542969,
        39.339996337890628,
        39.36000061035156,
        39.37998962402344,
        39.399993896484378,
        39.41999816894531,
        39.43998718261719,
        39.459991455078128,
        39.47999572753906,
        39.5,
        39.519989013671878,
        39.53999328613281,
        39.55999755859375,
        39.579986572265628,
        39.59999084472656,
        39.6199951171875,
        39.63999938964844,
        39.65998840332031,
        39.67999267578125,
        39.69999694824219,
        39.720001220703128,
        39.739990234375,
        39.75999450683594,
        39.779998779296878,
        39.79998779296875,
        39.81999206542969,
        39.839996337890628,
        39.86000061035156,
        39.87998962402344,
        39.899993896484378,
        39.91999816894531,
        39.93998718261719,
        39.959991455078128,
        39.97999572753906,
        40.0,
        40.019989013671878,
        40.03999328613281,
        40.05999755859375,
        40.079986572265628,
        40.09999084472656,
        40.1199951171875,
        40.13999938964844,
        40.15998840332031,
        40.17999267578125,
        40.19999694824219,
        40.220001220703128,
        40.239990234375,
        40.25999450683594,
        40.279998779296878,
        40.29998779296875,
        40.31999206542969,
        40.339996337890628,
        40.36000061035156,
        40.37998962402344,
        40.399993896484378,
        40.41999816894531,
        40.43998718261719,
        40.459991455078128,
        40.47999572753906,
        40.5,
        40.519989013671878,
        40.53999328613281,
        40.55999755859375,
        40.579986572265628,
        40.59999084472656,
        40.6199951171875,
        40.63999938964844,
        40.65998840332031,
        40.67999267578125,
        40.69999694824219,
        40.720001220703128,
        40.739990234375,
        40.75999450683594,
        40.779998779296878,
        40.79998779296875,
        40.81999206542969,
        40.839996337890628,
        40.86000061035156,
        40.87998962402344,
        40.899993896484378,
        40.91999816894531,
        40.93998718261719,
        40.959991455078128,
        40.97999572753906,
        41.0,
        41.019989013671878,
        41.03999328613281,
        41.05999755859375,
        41.079986572265628,
        41.09999084472656,
        41.1199951171875,
        41.13999938964844,
        41.15998840332031,
        41.17999267578125,
        41.19999694824219,
        41.220001220703128,
        41.239990234375,
        41.25999450683594,
        41.279998779296878,
        41.29998779296875,
        41.31999206542969,
        41.339996337890628,
        41.36000061035156,
        41.37998962402344,
        41.399993896484378,
        41.41999816894531,
        41.43998718261719,
        41.459991455078128,
        41.47999572753906,
        41.5,
        41.519989013671878,
        41.53999328613281,
        41.55999755859375,
        41.579986572265628,
        41.59999084472656,
        41.6199951171875,
        41.63999938964844,
        41.65998840332031,
        41.67999267578125,
        41.69999694824219,
        41.720001220703128,
        41.739990234375,
        41.75999450683594,
        41.779998779296878,
        41.79998779296875,
        41.81999206542969,
        41.839996337890628,
        41.86000061035156,
        41.87998962402344,
        41.899993896484378,
        41.91999816894531,
        41.93998718261719,
        41.959991455078128,
        41.97999572753906,
        42.0,
        42.019989013671878,
        42.03999328613281,
        42.05999755859375,
        42.079986572265628,
        42.09999084472656,
        42.1199951171875,
        42.13999938964844,
        42.15998840332031,
        42.17999267578125,
        42.19999694824219,
        42.220001220703128,
        42.239990234375,
        42.25999450683594,
        42.279998779296878,
        42.29998779296875,
        42.31999206542969,
        42.339996337890628,
        42.36000061035156,
        42.37998962402344,
        42.399993896484378,
        42.41999816894531,
        42.43998718261719,
        42.459991455078128,
        42.47999572753906,
        42.5,
        42.519989013671878,
        42.53999328613281,
        42.55999755859375,
        42.579986572265628,
        42.59999084472656,
        42.6199951171875,
        42.63999938964844,
        42.65998840332031,
        42.67999267578125,
        42.69999694824219,
        42.720001220703128,
        42.739990234375,
        42.75999450683594,
        42.779998779296878,
        42.79998779296875,
        42.81999206542969,
        42.839996337890628,
        42.86000061035156,
        42.87998962402344,
        42.899993896484378,
        42.91999816894531,
        42.93998718261719,
        42.959991455078128,
        42.97999572753906,
        43.0,
        43.019989013671878,
        43.03999328613281,
        43.05999755859375,
        43.079986572265628,
        43.09999084472656,
        43.1199951171875,
        43.13999938964844,
        43.15998840332031,
        43.17999267578125,
        43.19999694824219,
        43.220001220703128,
        43.239990234375,
        43.25999450683594,
        43.279998779296878,
        43.29998779296875,
        43.31999206542969,
        43.339996337890628,
        43.36000061035156,
        43.37998962402344,
        43.399993896484378,
        43.41999816894531,
        43.43998718261719,
        43.459991455078128,
        43.47999572753906,
        43.5,
        43.519989013671878,
        43.53999328613281,
        43.55999755859375,
        43.579986572265628,
        43.59999084472656,
        43.6199951171875,
        43.63999938964844,
        43.65998840332031,
        43.67999267578125,
        43.69999694824219,
        43.720001220703128,
        43.739990234375,
        43.75999450683594,
        43.779998779296878,
        43.79998779296875,
        43.81999206542969,
        43.839996337890628,
        43.86000061035156,
        43.87998962402344,
        43.899993896484378,
        43.91999816894531,
        43.93998718261719,
        43.959991455078128,
        43.97999572753906,
        44.0,
        44.019989013671878,
        44.03999328613281,
        44.05999755859375,
        44.079986572265628,
        44.09999084472656,
        44.1199951171875,
        44.13999938964844,
        44.15998840332031,
        44.17999267578125,
        44.19999694824219,
        44.220001220703128,
        44.239990234375,
        44.25999450683594,
        44.279998779296878,
        44.29998779296875,
        44.31999206542969,
        44.339996337890628,
        44.36000061035156,
        44.37998962402344,
        44.399993896484378,
        44.41999816894531,
        44.43998718261719,
        44.459991455078128,
        44.47999572753906,
        44.5,
        44.519989013671878,
        44.53999328613281,
        44.55999755859375,
        44.579986572265628,
        44.59999084472656,
        44.6199951171875,
        44.63999938964844,
        44.65998840332031,
        44.67999267578125,
        44.69999694824219,
        44.720001220703128,
        44.739990234375,
        44.75999450683594,
        44.779998779296878,
        44.79998779296875,
        44.81999206542969,
        44.839996337890628,
        44.86000061035156,
        44.87998962402344,
        44.899993896484378,
        44.91999816894531,
        44.93998718261719,
        44.959991455078128,
        44.97999572753906,
        45.0,
        45.019989013671878,
        45.03999328613281,
        45.05999755859375,
        45.079986572265628,
        45.09999084472656,
        45.1199951171875,
        45.13999938964844,
        45.15998840332031,
        45.17999267578125,
        45.19999694824219,
        45.220001220703128,
        45.239990234375,
        45.25999450683594,
        45.279998779296878,
        45.29998779296875,
        45.31999206542969,
        45.339996337890628,
        45.36000061035156,
        45.37998962402344,
        45.399993896484378,
        45.41999816894531,
        45.43998718261719,
        45.459991455078128,
        45.47999572753906,
        45.5,
        45.519989013671878,
        45.53999328613281,
        45.55999755859375,
        45.579986572265628,
        45.59999084472656,
        45.6199951171875,
        45.63999938964844,
        45.65998840332031,
        45.67999267578125,
        45.69999694824219,
        45.720001220703128,
        45.739990234375,
        45.75999450683594,
        45.779998779296878,
        45.79998779296875,
        45.81999206542969,
        45.839996337890628,
        45.86000061035156,
        45.87998962402344,
        45.899993896484378,
        45.91999816894531,
        45.93998718261719,
        45.959991455078128,
        45.97999572753906,
        46.0,
        46.019989013671878,
        46.03999328613281,
        46.05999755859375,
        46.079986572265628,
        46.09999084472656,
        46.1199951171875,
        46.13999938964844,
        46.15998840332031,
        46.17999267578125,
        46.19999694824219,
        46.220001220703128,
        46.239990234375,
        46.25999450683594,
        46.279998779296878,
        46.29998779296875,
        46.31999206542969,
        46.339996337890628,
        46.36000061035156,
        46.37998962402344,
        46.399993896484378,
        46.41999816894531,
        46.43998718261719,
        46.459991455078128,
        46.47999572753906,
        46.5,
        46.519989013671878,
        46.53999328613281,
        46.55999755859375,
        46.579986572265628,
        46.59999084472656,
        46.6199951171875,
        46.63999938964844,
        46.65998840332031,
        46.67999267578125,
        46.69999694824219,
        46.720001220703128,
        46.739990234375,
        46.75999450683594,
        46.779998779296878,
        46.79998779296875,
        46.81999206542969,
        46.839996337890628,
        46.86000061035156,
        46.87998962402344,
        46.899993896484378,
        46.91999816894531,
        46.93998718261719,
        46.959991455078128,
        46.97999572753906,
        47.0,
        47.019989013671878,
        47.03999328613281,
        47.05999755859375,
        47.079986572265628,
        47.09999084472656,
        47.1199951171875,
        47.13999938964844,
        47.15998840332031,
        47.17999267578125,
        47.19999694824219,
        47.220001220703128,
        47.239990234375,
        47.25999450683594,
        47.279998779296878,
        47.29998779296875,
        47.31999206542969,
        47.339996337890628,
        47.36000061035156,
        47.37998962402344,
        47.399993896484378,
        47.41999816894531,
        47.43998718261719,
        47.459991455078128,
        47.47999572753906,
        47.5,
        47.519989013671878,
        47.53999328613281,
        47.55999755859375,
        47.579986572265628,
        47.59999084472656,
        47.6199951171875,
        47.63999938964844,
        47.65998840332031,
        47.67999267578125,
        47.69999694824219,
        47.720001220703128,
        47.739990234375,
        47.75999450683594,
        47.779998779296878,
        47.79998779296875,
        47.81999206542969,
        47.839996337890628,
        47.86000061035156,
        47.87998962402344,
        47.899993896484378,
        47.91999816894531,
        47.93998718261719,
        47.959991455078128,
        47.97999572753906,
        48.0,
        48.019989013671878,
        48.03999328613281,
        48.05999755859375,
        48.079986572265628,
        48.09999084472656,
        48.1199951171875,
        48.13999938964844,
        48.15998840332031,
        48.17999267578125,
        48.19999694824219,
        48.220001220703128,
        48.239990234375,
        48.25999450683594,
        48.279998779296878,
        48.29998779296875,
        48.31999206542969,
        48.339996337890628,
        48.36000061035156,
        48.37998962402344,
        48.399993896484378,
        48.41999816894531,
        48.43998718261719,
        48.459991455078128,
        48.47999572753906,
        48.5,
        48.519989013671878,
        48.53999328613281,
        48.55999755859375,
        48.579986572265628,
        48.59999084472656,
        48.6199951171875,
        48.63999938964844,
        48.65998840332031,
        48.67999267578125,
        48.69999694824219,
        48.720001220703128,
        48.739990234375,
        48.75999450683594,
        48.779998779296878,
        48.79998779296875,
        48.81999206542969,
        48.839996337890628,
        48.86000061035156,
        48.87998962402344,
        48.899993896484378,
        48.91999816894531,
        48.93998718261719,
        48.959991455078128,
        48.97999572753906,
        49.0,
        49.019989013671878,
        49.03999328613281,
        49.05999755859375,
        49.079986572265628,
        49.09999084472656,
        49.1199951171875,
        49.13999938964844,
        49.15998840332031,
        49.17999267578125,
        49.19999694824219,
        49.220001220703128,
        49.239990234375,
        49.25999450683594,
        49.279998779296878,
        49.29998779296875,
        49.31999206542969,
        49.339996337890628,
        49.36000061035156,
        49.37998962402344,
        49.399993896484378,
        49.41999816894531,
        49.43998718261719,
        49.459991455078128,
        49.47999572753906,
        49.5,
        49.519989013671878,
        49.53999328613281,
        49.55999755859375,
        49.579986572265628,
        49.59999084472656,
        49.6199951171875,
        49.63999938964844,
        49.65998840332031,
        49.67999267578125,
        49.69999694824219,
        49.720001220703128,
        49.739990234375,
        49.75999450683594,
        49.779998779296878,
        49.79998779296875,
        49.81999206542969,
        49.839996337890628,
        49.86000061035156,
        49.87998962402344,
        49.899993896484378,
        49.91999816894531,
        49.93998718261719,
        49.959991455078128,
        49.97999572753906,
        50.0,
        50.019989013671878,
        50.03999328613281,
        50.05999755859375,
        50.079986572265628,
        50.09999084472656,
        50.1199951171875,
        50.13999938964844,
        50.15998840332031,
        50.17999267578125,
        50.19999694824219,
        50.220001220703128,
        50.239990234375,
        50.25999450683594,
        50.279998779296878,
        50.29998779296875,
        50.31999206542969,
        50.339996337890628,
        50.36000061035156,
        50.37998962402344,
        50.399993896484378,
        50.41999816894531,
        50.43998718261719,
        50.459991455078128,
        50.47999572753906,
        50.5,
        50.519989013671878,
        50.53999328613281,
        50.55999755859375,
        50.579986572265628,
        50.59999084472656,
        50.6199951171875,
        50.63999938964844,
        50.65998840332031,
        50.67999267578125,
        50.69999694824219,
        50.720001220703128,
        50.739990234375,
        50.75999450683594,
        50.779998779296878,
        50.79998779296875,
        50.81999206542969,
        50.839996337890628,
        50.86000061035156,
        50.87998962402344,
        50.899993896484378,
        50.91999816894531,
        50.93998718261719,
        50.959991455078128,
        50.97999572753906,
        51.0,
        51.019989013671878,
        51.03999328613281,
        51.05999755859375,
        51.079986572265628,
        51.09999084472656,
        51.1199951171875,
        51.13999938964844,
        51.15998840332031,
        51.17999267578125,
        51.19999694824219,
        51.220001220703128,
        51.239990234375,
        51.25999450683594,
        51.279998779296878,
        51.29998779296875,
        51.31999206542969,
        51.339996337890628,
        51.36000061035156,
        51.37998962402344,
        51.399993896484378,
        51.41999816894531,
        51.43998718261719,
        51.459991455078128,
        51.47999572753906,
        51.5,
        51.519989013671878,
        51.53999328613281,
        51.55999755859375,
        51.579986572265628,
        51.59999084472656,
        51.6199951171875,
        51.63999938964844,
        51.65998840332031,
        51.67999267578125,
        51.69999694824219,
        51.720001220703128,
        51.739990234375,
        51.75999450683594,
        51.779998779296878,
        51.79998779296875,
        51.81999206542969,
        51.839996337890628,
        51.86000061035156,
        51.87998962402344,
        51.899993896484378,
        51.91999816894531,
        51.93998718261719,
        51.959991455078128,
        51.97999572753906,
        52.0,
        52.019989013671878,
        52.03999328613281,
        52.05999755859375,
        52.079986572265628,
        52.09999084472656,
        52.1199951171875,
        52.13999938964844,
        52.15998840332031,
        52.17999267578125,
        52.19999694824219,
        52.220001220703128,
        52.239990234375,
        52.25999450683594,
        52.279998779296878,
        52.29998779296875,
        52.31999206542969,
        52.339996337890628,
        52.36000061035156,
        52.37998962402344,
        52.399993896484378,
        52.41999816894531,
        52.43998718261719,
        52.459991455078128,
        52.47999572753906,
        52.5,
        52.519989013671878,
        52.53999328613281,
        52.55999755859375,
        52.579986572265628,
        52.59999084472656,
        52.6199951171875,
        52.63999938964844,
        52.65998840332031,
        52.67999267578125,
        52.69999694824219,
        52.720001220703128,
        52.739990234375,
        52.75999450683594,
        52.779998779296878,
        52.79998779296875,
        52.81999206542969,
        52.839996337890628,
        52.86000061035156,
        52.87998962402344,
        52.899993896484378,
        52.91999816894531,
        52.93998718261719,
        52.959991455078128,
        52.97999572753906,
        53.0,
        53.019989013671878,
        53.03999328613281,
        53.05999755859375,
        53.079986572265628,
        53.09999084472656,
        53.1199951171875,
        53.13999938964844,
        53.15998840332031,
        53.17999267578125,
        53.19999694824219,
        53.220001220703128,
        53.239990234375,
        53.25999450683594,
        53.279998779296878,
        53.29998779296875,
        53.31999206542969,
        53.339996337890628,
        53.36000061035156,
        53.37998962402344,
        53.399993896484378,
        53.41999816894531,
        53.43998718261719,
        53.459991455078128,
        53.47999572753906,
        53.5,
        53.519989013671878,
        53.53999328613281,
        53.55999755859375,
        53.579986572265628,
        53.59999084472656,
        53.6199951171875,
        53.63999938964844,
        53.65998840332031,
        53.67999267578125,
        53.69999694824219,
        53.720001220703128,
        53.739990234375,
        53.75999450683594,
        53.779998779296878,
        53.79998779296875,
        53.81999206542969,
        53.839996337890628,
        53.86000061035156,
        53.87998962402344,
        53.899993896484378,
        53.91999816894531,
        53.93998718261719,
        53.959991455078128,
        53.97999572753906,
        54.0,
        54.019989013671878,
        54.03999328613281,
        54.05999755859375,
        54.079986572265628,
        54.09999084472656,
        54.1199951171875,
        54.13999938964844,
        54.15998840332031,
        54.17999267578125,
        54.19999694824219,
        54.220001220703128,
        54.239990234375,
        54.25999450683594,
        54.279998779296878,
        54.29998779296875,
        54.31999206542969,
        54.339996337890628,
        54.36000061035156,
        54.37998962402344,
        54.399993896484378,
        54.41999816894531,
        54.43998718261719,
        54.459991455078128,
        54.47999572753906,
        54.5,
        54.519989013671878,
        54.53999328613281,
        54.55999755859375,
        54.579986572265628,
        54.59999084472656,
        54.6199951171875,
        54.63999938964844,
        54.65998840332031,
        54.67999267578125,
        54.69999694824219,
        54.720001220703128,
        54.739990234375,
        54.75999450683594,
        54.779998779296878,
        54.79998779296875,
        54.81999206542969,
        54.839996337890628,
        54.86000061035156,
        54.87998962402344,
        54.899993896484378,
        54.91999816894531,
        54.93998718261719,
        54.959991455078128,
        54.97999572753906,
        55.0,
        55.019989013671878,
        55.03999328613281,
        55.05999755859375,
        55.079986572265628,
        55.09999084472656,
        55.1199951171875,
        55.13999938964844,
        55.15998840332031,
        55.17999267578125,
        55.19999694824219,
        55.220001220703128,
        55.239990234375,
        55.25999450683594,
        55.279998779296878,
        55.29998779296875,
        55.31999206542969,
        55.339996337890628,
        55.36000061035156,
        55.37998962402344,
        55.399993896484378,
        55.41999816894531,
        55.43998718261719,
        55.459991455078128,
        55.47999572753906,
        55.5,
        55.519989013671878,
        55.53999328613281,
        55.55999755859375,
        55.579986572265628,
        55.59999084472656,
        55.6199951171875,
        55.63999938964844,
        55.65998840332031,
        55.67999267578125,
        55.69999694824219,
        55.720001220703128,
        55.739990234375,
        55.75999450683594,
        55.779998779296878,
        55.79998779296875,
        55.81999206542969,
        55.839996337890628,
        55.86000061035156,
        55.87998962402344,
        55.899993896484378,
        55.91999816894531,
        55.93998718261719,
        55.959991455078128,
        55.97999572753906,
        56.0,
        56.019989013671878,
        56.03999328613281,
        56.05999755859375,
        56.079986572265628,
        56.09999084472656,
        56.1199951171875,
        56.13999938964844,
        56.15998840332031,
        56.17999267578125,
        56.19999694824219,
        56.220001220703128,
        56.239990234375,
        56.25999450683594,
        56.279998779296878,
        56.29998779296875,
        56.31999206542969,
        56.339996337890628,
        56.36000061035156,
        56.37998962402344,
        56.399993896484378,
        56.41999816894531,
        56.43998718261719,
        56.459991455078128,
        56.47999572753906,
        56.5,
        56.519989013671878,
        56.53999328613281,
        56.55999755859375,
        56.579986572265628,
        56.59999084472656,
        56.6199951171875,
        56.63999938964844,
        56.65998840332031,
        56.67999267578125,
        56.69999694824219,
        56.720001220703128,
        56.739990234375,
        56.75999450683594,
        56.779998779296878,
        56.79998779296875,
        56.81999206542969,
        56.839996337890628,
        56.86000061035156,
        56.87998962402344,
        56.899993896484378,
        56.91999816894531,
        56.93998718261719,
        56.959991455078128,
        56.97999572753906,
        57.0,
        57.019989013671878,
        57.03999328613281,
        57.05999755859375,
        57.079986572265628,
        57.09999084472656,
        57.1199951171875,
        57.13999938964844,
        57.15998840332031,
        57.17999267578125,
        57.19999694824219,
        57.220001220703128,
        57.239990234375,
        57.25999450683594,
        57.279998779296878,
        57.29998779296875,
        57.31999206542969,
        57.339996337890628,
        57.36000061035156,
        57.37998962402344,
        57.399993896484378,
        57.41999816894531,
        57.43998718261719,
        57.459991455078128,
        57.47999572753906,
        57.5,
        57.519989013671878,
        57.53999328613281,
        57.55999755859375,
        57.579986572265628,
        57.59999084472656,
        57.6199951171875,
        57.63999938964844,
        57.65998840332031,
        57.67999267578125,
        57.69999694824219,
        57.720001220703128,
        57.739990234375,
        57.75999450683594,
        57.779998779296878,
        57.79998779296875,
        57.81999206542969,
        57.839996337890628,
        57.86000061035156,
        57.87998962402344,
        57.899993896484378,
        57.91999816894531,
        57.93998718261719,
        57.959991455078128,
        57.97999572753906,
        58.0,
        58.019989013671878,
        58.03999328613281,
        58.05999755859375,
        58.079986572265628,
        58.09999084472656,
        58.1199951171875,
        58.13999938964844,
        58.15998840332031,
        58.17999267578125,
        58.19999694824219,
        58.220001220703128,
        58.239990234375,
        58.25999450683594,
        58.279998779296878,
        58.29998779296875,
        58.31999206542969,
        58.339996337890628,
        58.36000061035156,
        58.37998962402344,
        58.399993896484378,
        58.41999816894531,
        58.43998718261719,
        58.459991455078128,
        58.47999572753906,
        58.5,
        58.519989013671878,
        58.53999328613281,
        58.55999755859375,
        58.579986572265628,
        58.59999084472656,
        58.6199951171875,
        58.63999938964844,
        58.65998840332031,
        58.68000793457031,
        58.69999694824219,
        58.71998596191406,
        58.74000549316406,
        58.75999450683594,
        58.77998352050781,
        58.80000305175781,
        58.81999206542969,
        58.83998107910156,
        58.86000061035156,
        58.87998962402344,
        58.89997863769531,
        58.91999816894531,
        58.93998718261719,
        58.96000671386719,
        58.97999572753906,
        58.99998474121094,
        59.02000427246094,
        59.03999328613281,
        59.05998229980469,
        59.08000183105469,
        59.09999084472656,
        59.11997985839844,
        59.13999938964844,
        59.15998840332031,
        59.18000793457031,
        59.19999694824219,
        59.21998596191406,
        59.24000549316406,
        59.25999450683594,
        59.27998352050781,
        59.30000305175781,
        59.31999206542969,
        59.33998107910156,
        59.36000061035156,
        59.37998962402344,
        59.39997863769531,
        59.41999816894531,
        59.43998718261719,
        59.46000671386719,
        59.47999572753906,
        59.49998474121094,
        59.52000427246094,
        59.53999328613281,
        59.55998229980469,
        59.58000183105469,
        59.59999084472656,
        59.61997985839844,
        59.63999938964844,
        59.65998840332031,
        59.68000793457031,
        59.69999694824219,
        59.71998596191406,
        59.74000549316406,
        59.75999450683594,
        59.77998352050781,
        59.80000305175781,
        59.81999206542969,
        59.83998107910156,
        59.86000061035156,
        59.87998962402344,
        59.89997863769531,
        59.91999816894531,
        59.93998718261719,
        59.96000671386719,
        59.97999572753906
    ],
    "rightHandPositions": [
        "(0.431807, 1.163326, 0.184064)",
        "(0.431944, 1.163255, 0.184064)",
        "(0.432025, 1.163239, 0.184084)",
        "(0.432273, 1.163093, 0.184245)",
        "(0.432560, 1.162936, 0.184340)",
        "(0.432692, 1.162844, 0.184307)",
        "(0.432981, 1.162819, 0.184231)",
        "(0.433231, 1.162797, 0.184211)",
        "(0.433428, 1.162494, 0.183945)",
        "(0.433508, 1.162379, 0.183771)",
        "(0.433689, 1.162295, 0.183624)",
        "(0.433817, 1.162062, 0.183366)",
        "(0.433866, 1.161555, 0.182867)",
        "(0.433791, 1.161179, 0.182667)",
        "(0.433349, 1.159981, 0.182363)",
        "(0.432598, 1.158408, 0.181905)",
        "(0.431526, 1.156544, 0.181509)",
        "(0.430342, 1.155125, 0.181172)",
        "(0.429707, 1.154465, 0.181071)",
        "(0.427921, 1.152523, 0.181366)",
        "(0.425778, 1.150309, 0.182556)",
        "(0.423700, 1.148567, 0.184443)",
        "(0.421524, 1.146941, 0.186050)",
        "(0.420324, 1.146003, 0.186530)",
        "(0.417712, 1.143868, 0.187031)",
        "(0.414798, 1.141562, 0.187765)",
        "(0.411961, 1.139757, 0.189162)",
        "(0.409191, 1.138585, 0.190772)",
        "(0.407552, 1.137855, 0.191562)",
        "(0.403532, 1.135963, 0.193156)",
        "(0.398608, 1.133803, 0.194283)",
        "(0.393063, 1.131830, 0.195415)",
        "(0.387915, 1.131053, 0.197032)",
        "(0.384979, 1.130549, 0.197899)",
        "(0.377971, 1.129074, 0.199350)",
        "(0.370143, 1.127995, 0.201044)",
        "(0.363336, 1.128830, 0.203646)",
        "(0.356436, 1.130524, 0.206404)",
        "(0.352556, 1.131124, 0.207684)",
        "(0.343981, 1.132580, 0.210805)",
        "(0.335193, 1.134516, 0.213761)",
        "(0.327808, 1.137603, 0.216364)",
        "(0.320852, 1.140657, 0.218297)",
        "(0.317503, 1.142235, 0.219302)",
        "(0.310626, 1.145537, 0.221802)",
        "(0.303195, 1.148866, 0.224301)",
        "(0.296685, 1.152599, 0.225989)",
        "(0.291080, 1.156646, 0.226963)",
        "(0.288205, 1.158682, 0.227722)",
        "(0.282304, 1.162805, 0.229354)",
        "(0.277369, 1.167302, 0.230866)",
        "(0.271814, 1.171515, 0.231679)",
        "(0.266316, 1.175735, 0.232523)",
        "(0.263690, 1.177889, 0.232969)",
        "(0.258303, 1.182137, 0.234162)",
        "(0.252658, 1.185947, 0.235054)",
        "(0.247574, 1.189473, 0.236110)",
        "(0.242776, 1.192905, 0.237297)",
        "(0.240469, 1.194574, 0.237613)",
        "(0.235664, 1.197566, 0.237586)",
        "(0.231078, 1.200074, 0.237348)",
        "(0.227788, 1.202872, 0.237968)",
        "(0.225092, 1.206731, 0.239476)",
        "(0.223415, 1.208840, 0.239914)",
        "(0.219127, 1.213539, 0.240257)",
        "(0.214401, 1.218949, 0.240606)",
        "(0.209366, 1.225481, 0.241763)",
        "(0.204994, 1.233211, 0.243527)",
        "(0.202669, 1.237131, 0.244320)",
        "(0.197788, 1.244926, 0.245219)",
        "(0.192460, 1.252429, 0.245854)",
        "(0.188102, 1.260087, 0.246799)",
        "(0.184856, 1.267398, 0.247415)",
        "(0.183129, 1.270831, 0.247486)",
        "(0.179319, 1.277078, 0.247356)",
        "(0.175824, 1.282632, 0.247387)",
        "(0.173392, 1.287511, 0.247756)",
        "(0.172248, 1.291850, 0.248038)",
        "(0.170379, 1.294701, 0.249021)",
        "(0.168936, 1.298127, 0.248197)",
        "(0.166574, 1.301234, 0.247145)",
        "(0.164271, 1.304121, 0.246715)",
        "(0.161700, 1.306391, 0.246112)",
        "(0.160516, 1.307298, 0.245946)",
        "(0.159176, 1.308723, 0.246054)",
        "(0.156519, 1.309867, 0.245959)",
        "(0.151648, 1.311071, 0.245707)",
        "(0.148662, 1.311882, 0.245433)",
        "(0.148306, 1.312193, 0.245441)",
        "(0.148189, 1.312900, 0.245522)",
        "(0.145211, 1.313953, 0.246054)",
        "(0.142437, 1.314394, 0.246151)",
        "(0.140851, 1.314777, 0.246055)",
        "(0.139483, 1.315147, 0.246242)",
        "(0.135474, 1.316285, 0.246992)",
        "(0.130036, 1.317502, 0.247486)",
        "(0.124748, 1.318168, 0.247785)",
        "(0.121064, 1.318593, 0.248631)",
        "(0.118876, 1.318893, 0.249083)",
        "(0.112646, 1.319921, 0.249841)",
        "(0.106618, 1.320748, 0.250151)",
        "(0.101899, 1.321094, 0.250266)",
        "(0.097973, 1.322175, 0.251424)",
        "(0.096198, 1.322968, 0.252190)",
        "(0.092450, 1.324336, 0.252585)",
        "(0.089643, 1.325515, 0.252528)",
        "(0.087249, 1.327294, 0.253334)",
        "(0.084792, 1.329499, 0.254799)",
        "(0.084349, 1.330188, 0.255146)",
        "(0.084529, 1.330426, 0.253932)",
        "(0.083614, 1.331277, 0.253322)",
        "(0.082007, 1.333883, 0.255756)",
        "(0.079813, 1.336478, 0.258557)",
        "(0.079312, 1.337226, 0.259440)",
        "(0.079351, 1.337323, 0.259106)",
        "(0.079116, 1.337301, 0.257990)",
        "(0.078104, 1.338321, 0.258341)",
        "(0.077216, 1.339035, 0.258682)",
        "(0.076523, 1.339109, 0.258370)",
        "(0.074813, 1.338435, 0.256748)",
        "(0.073242, 1.338315, 0.256489)",
        "(0.071527, 1.338991, 0.256921)",
        "(0.069244, 1.340303, 0.257078)",
        "(0.068595, 1.340814, 0.256685)",
        "(0.067270, 1.342015, 0.255626)",
        "(0.066223, 1.343541, 0.255310)",
        "(0.065064, 1.345770, 0.255146)",
        "(0.063977, 1.347663, 0.255211)",
        "(0.063023, 1.348693, 0.255423)",
        "(0.061584, 1.350394, 0.255760)",
        "(0.060643, 1.351506, 0.255608)",
        "(0.059595, 1.352532, 0.254927)",
        "(0.059115, 1.353541, 0.254510)",
        "(0.059037, 1.354132, 0.254483)",
        "(0.058939, 1.355548, 0.254471)",
        "(0.058287, 1.356986, 0.254363)",
        "(0.058343, 1.357282, 0.253445)",
        "(0.057915, 1.357911, 0.251928)",
        "(0.057404, 1.358165, 0.251453)",
        "(0.056541, 1.359028, 0.251434)",
        "(0.055929, 1.360277, 0.251632)",
        "(0.054554, 1.361718, 0.250914)",
        "(0.053652, 1.363330, 0.250207)",
        "(0.053081, 1.364398, 0.250014)",
        "(0.051556, 1.366959, 0.250038)",
        "(0.050465, 1.369823, 0.250211)",
        "(0.049228, 1.373281, 0.250362)",
        "(0.047452, 1.377514, 0.250646)",
        "(0.046778, 1.379889, 0.250980)",
        "(0.045726, 1.385136, 0.252049)",
        "(0.044322, 1.391245, 0.254030)",
        "(0.042398, 1.397947, 0.256528)",
        "(0.041714, 1.404316, 0.258797)",
        "(0.041199, 1.407489, 0.259903)",
        "(0.040305, 1.413649, 0.262333)",
        "(0.039376, 1.420041, 0.265849)",
        "(0.038537, 1.426201, 0.270047)",
        "(0.039444, 1.431399, 0.274082)",
        "(0.039818, 1.433852, 0.276057)",
        "(0.040251, 1.438813, 0.280513)",
        "(0.041145, 1.443788, 0.286006)",
        "(0.042355, 1.448544, 0.292049)",
        "(0.043510, 1.452790, 0.297868)",
        "(0.043974, 1.454720, 0.300592)",
        "(0.045156, 1.458359, 0.306061)",
        "(0.046785, 1.462086, 0.312694)",
        "(0.048544, 1.465558, 0.319476)",
        "(0.050498, 1.468147, 0.325569)",
        "(0.051316, 1.469407, 0.328754)",
        "(0.052941, 1.471799, 0.335204)",
        "(0.055375, 1.473372, 0.341534)",
        "(0.057745, 1.474307, 0.347339)",
        "(0.059495, 1.474496, 0.352412)",
        "(0.060359, 1.474306, 0.354842)",
        "(0.062471, 1.473429, 0.359956)",
        "(0.064793, 1.472093, 0.365220)",
        "(0.067032, 1.469939, 0.369581)",
        "(0.068624, 1.467042, 0.372806)",
        "(0.069267, 1.465392, 0.374184)",
        "(0.071099, 1.462270, 0.377712)",
        "(0.072644, 1.459024, 0.381226)",
        "(0.073888, 1.454782, 0.383568)",
        "(0.075239, 1.449805, 0.385293)",
        "(0.075776, 1.447408, 0.386298)",
        "(0.076509, 1.442549, 0.388007)",
        "(0.077684, 1.437201, 0.389439)",
        "(0.078528, 1.431805, 0.391296)",
        "(0.079472, 1.426166, 0.393382)",
        "(0.079812, 1.423080, 0.394063)",
        "(0.080341, 1.416225, 0.394344)",
        "(0.080819, 1.409366, 0.395225)",
        "(0.081468, 1.402672, 0.396781)",
        "(0.082336, 1.395534, 0.397987)",
        "(0.083014, 1.391725, 0.398126)",
        "(0.084015, 1.384019, 0.397928)",
        "(0.084500, 1.376875, 0.398132)",
        "(0.085425, 1.370310, 0.398932)",
        "(0.086512, 1.363568, 0.399162)",
        "(0.087019, 1.360124, 0.398941)",
        "(0.087948, 1.353046, 0.397947)",
        "(0.088913, 1.346226, 0.397287)",
        "(0.090066, 1.339479, 0.396452)",
        "(0.091162, 1.332609, 0.395004)",
        "(0.091710, 1.329187, 0.394243)",
        "(0.092296, 1.322763, 0.393231)",
        "(0.093142, 1.316212, 0.391791)",
        "(0.094510, 1.309372, 0.389764)",
        "(0.096149, 1.303159, 0.388704)",
        "(0.096938, 1.300191, 0.388369)",
        "(0.098365, 1.294136, 0.387228)",
        "(0.099304, 1.288291, 0.386074)",
        "(0.100531, 1.282656, 0.385169)",
        "(0.101971, 1.277160, 0.384114)",
        "(0.102642, 1.274568, 0.383648)",
        "(0.103355, 1.269301, 0.382251)",
        "(0.103757, 1.264246, 0.381033)",
        "(0.105221, 1.258884, 0.379091)",
        "(0.106608, 1.253370, 0.376660)",
        "(0.107152, 1.250679, 0.375464)",
        "(0.107801, 1.245611, 0.373702)",
        "(0.108882, 1.240621, 0.372003)",
        "(0.109975, 1.235363, 0.369867)",
        "(0.110817, 1.229850, 0.367025)",
        "(0.111265, 1.227135, 0.365560)",
        "(0.111673, 1.221630, 0.362288)",
        "(0.112624, 1.216114, 0.358724)",
        "(0.113415, 1.210708, 0.355293)",
        "(0.113422, 1.205029, 0.351145)",
        "(0.113609, 1.202285, 0.348846)",
        "(0.114198, 1.196281, 0.343953)",
        "(0.114528, 1.190368, 0.339699)",
        "(0.114703, 1.184397, 0.335028)",
        "(0.116546, 1.178491, 0.329138)",
        "(0.117270, 1.175422, 0.325963)",
        "(0.117134, 1.169189, 0.320146)",
        "(0.116830, 1.163361, 0.315363)",
        "(0.117249, 1.157847, 0.309679)",
        "(0.117733, 1.152166, 0.303622)",
        "(0.118374, 1.149396, 0.300435)",
        "(0.118758, 1.143896, 0.293588)",
        "(0.117535, 1.138610, 0.286987)",
        "(0.116807, 1.134175, 0.280979)",
        "(0.115281, 1.130356, 0.275546)",
        "(0.114398, 1.128631, 0.272585)",
        "(0.112877, 1.125859, 0.266019)",
        "(0.112094, 1.124384, 0.259691)",
        "(0.110374, 1.124322, 0.255265)",
        "(0.108901, 1.125140, 0.250589)",
        "(0.108262, 1.126110, 0.247964)",
        "(0.106809, 1.128745, 0.243076)",
        "(0.104884, 1.132077, 0.239095)",
        "(0.103022, 1.136020, 0.236095)",
        "(0.101616, 1.139963, 0.232580)",
        "(0.100695, 1.141927, 0.231000)",
        "(0.098735, 1.145827, 0.227957)",
        "(0.097005, 1.149724, 0.225410)",
        "(0.095063, 1.153488, 0.223877)",
        "(0.093441, 1.157019, 0.222190)",
        "(0.092786, 1.158787, 0.221482)",
        "(0.092009, 1.162380, 0.219921)",
        "(0.090499, 1.165717, 0.219280)",
        "(0.089498, 1.168814, 0.218563)",
        "(0.088498, 1.171589, 0.217022)",
        "(0.088125, 1.172951, 0.216440)",
        "(0.087386, 1.175610, 0.216237)",
        "(0.087028, 1.178552, 0.216218)",
        "(0.086410, 1.181748, 0.215591)",
        "(0.085363, 1.185147, 0.215294)",
        "(0.084870, 1.186882, 0.215107)",
        "(0.084132, 1.190597, 0.214286)",
        "(0.082943, 1.194699, 0.213621)",
        "(0.081889, 1.199473, 0.213641)",
        "(0.080299, 1.204583, 0.213237)",
        "(0.079450, 1.207202, 0.212781)",
        "(0.077764, 1.212686, 0.211545)",
        "(0.076355, 1.218602, 0.210808)",
        "(0.074757, 1.224813, 0.210304)",
        "(0.073341, 1.231451, 0.209575)",
        "(0.072577, 1.234793, 0.209003)",
        "(0.070862, 1.241756, 0.208119)",
        "(0.069272, 1.249020, 0.207699)",
        "(0.067628, 1.256352, 0.207096)",
        "(0.066854, 1.263963, 0.206126)",
        "(0.066159, 1.267875, 0.205815)",
        "(0.064655, 1.275996, 0.205621)",
        "(0.062532, 1.284186, 0.205367)",
        "(0.061236, 1.292262, 0.204998)",
        "(0.060428, 1.300304, 0.205223)",
        "(0.060037, 1.304324, 0.205703)",
        "(0.058798, 1.312289, 0.206560)",
        "(0.057547, 1.319929, 0.206885)",
        "(0.056255, 1.327489, 0.207474)",
        "(0.055493, 1.335114, 0.208854)",
        "(0.055186, 1.338870, 0.209678)",
        "(0.054880, 1.346112, 0.210915)",
        "(0.054103, 1.353068, 0.211976)",
        "(0.053510, 1.359843, 0.213660)",
        "(0.053150, 1.366401, 0.215778)",
        "(0.053043, 1.369519, 0.216863)",
        "(0.052563, 1.375492, 0.218870)",
        "(0.051552, 1.381206, 0.221403)",
        "(0.051776, 1.386317, 0.223997)",
        "(0.051905, 1.391024, 0.226111)",
        "(0.051915, 1.393262, 0.227125)",
        "(0.051615, 1.397765, 0.229733)",
        "(0.051612, 1.402215, 0.233012)",
        "(0.051819, 1.406287, 0.235320)",
        "(0.051981, 1.410130, 0.237599)",
        "(0.052054, 1.412006, 0.238939)",
        "(0.051633, 1.415676, 0.241820)",
        "(0.051637, 1.419021, 0.244672)",
        "(0.051847, 1.422123, 0.247461)",
        "(0.051862, 1.425312, 0.250942)",
        "(0.051940, 1.426929, 0.252803)",
        "(0.051661, 1.429850, 0.256206)",
        "(0.051485, 1.432372, 0.259277)",
        "(0.051448, 1.434632, 0.262929)",
        "(0.051481, 1.436837, 0.267198)",
        "(0.051574, 1.437843, 0.269237)",
        "(0.051280, 1.439663, 0.272845)",
        "(0.051509, 1.441090, 0.276219)",
        "(0.052094, 1.442525, 0.280760)",
        "(0.052598, 1.443969, 0.285546)",
        "(0.052849, 1.444462, 0.287564)",
        "(0.053311, 1.445117, 0.291320)",
        "(0.053836, 1.445589, 0.295567)",
        "(0.054417, 1.445954, 0.300532)",
        "(0.055360, 1.445784, 0.304965)",
        "(0.055663, 1.445549, 0.306970)",
        "(0.055938, 1.444871, 0.310846)",
        "(0.056728, 1.443853, 0.314604)",
        "(0.057249, 1.442870, 0.318543)",
        "(0.057703, 1.441757, 0.321998)",
        "(0.057969, 1.441029, 0.323527)",
        "(0.058291, 1.439274, 0.326507)",
        "(0.058572, 1.437224, 0.329710)",
        "(0.058848, 1.434845, 0.332597)",
        "(0.059073, 1.432205, 0.335187)",
        "(0.058990, 1.430907, 0.336681)",
        "(0.059146, 1.428155, 0.339754)",
        "(0.059193, 1.425173, 0.343016)",
        "(0.059103, 1.421824, 0.346016)",
        "(0.059019, 1.418116, 0.348638)",
        "(0.058832, 1.416161, 0.349950)",
        "(0.058474, 1.412088, 0.352467)",
        "(0.058599, 1.407767, 0.355814)",
        "(0.058590, 1.402788, 0.358916)",
        "(0.058121, 1.397257, 0.361621)",
        "(0.057860, 1.394272, 0.362920)",
        "(0.057588, 1.388122, 0.365656)",
        "(0.057555, 1.381642, 0.368586)",
        "(0.057338, 1.374921, 0.371240)",
        "(0.057477, 1.368031, 0.374044)",
        "(0.057630, 1.364448, 0.375318)",
        "(0.057789, 1.357050, 0.377558)",
        "(0.058137, 1.349309, 0.379527)",
        "(0.059378, 1.341318, 0.380903)",
        "(0.060200, 1.333537, 0.382521)",
        "(0.060523, 1.329651, 0.383146)",
        "(0.061172, 1.322134, 0.384466)",
        "(0.062464, 1.314089, 0.384731)",
        "(0.063593, 1.306334, 0.386376)",
        "(0.064146, 1.298797, 0.387928)",
        "(0.064670, 1.295043, 0.388369)",
        "(0.066208, 1.287643, 0.388859)",
        "(0.067205, 1.280689, 0.390479)",
        "(0.068191, 1.273857, 0.392418)",
        "(0.069191, 1.266803, 0.393624)",
        "(0.069784, 1.263326, 0.394451)",
        "(0.070803, 1.256346, 0.395516)",
        "(0.071630, 1.249632, 0.396021)",
        "(0.072198, 1.243307, 0.396552)",
        "(0.072605, 1.237540, 0.398008)",
        "(0.072779, 1.234787, 0.398667)",
        "(0.073387, 1.229286, 0.398465)",
        "(0.073933, 1.224064, 0.397511)",
        "(0.074292, 1.219209, 0.397161)",
        "(0.074232, 1.214692, 0.396669)",
        "(0.074450, 1.212518, 0.396214)",
        "(0.075109, 1.207907, 0.394802)",
        "(0.075673, 1.203388, 0.392443)",
        "(0.075876, 1.198748, 0.390782)",
        "(0.075916, 1.193962, 0.389052)",
        "(0.076382, 1.191634, 0.387725)",
        "(0.076739, 1.186794, 0.385109)",
        "(0.077020, 1.181977, 0.381858)",
        "(0.076045, 1.176758, 0.377329)",
        "(0.076283, 1.171701, 0.373918)",
        "(0.076912, 1.169386, 0.372491)",
        "(0.077326, 1.164529, 0.368924)",
        "(0.077315, 1.159578, 0.363923)",
        "(0.077317, 1.154490, 0.358036)",
        "(0.078143, 1.149655, 0.353155)",
        "(0.078703, 1.147286, 0.350732)",
        "(0.079238, 1.142733, 0.345107)",
        "(0.079947, 1.138578, 0.338498)",
        "(0.081259, 1.134932, 0.333095)",
        "(0.082121, 1.131617, 0.326926)",
        "(0.082306, 1.130048, 0.322855)",
        "(0.082668, 1.127202, 0.315096)",
        "(0.083699, 1.125343, 0.309712)",
        "(0.083445, 1.123669, 0.303673)",
        "(0.082665, 1.122237, 0.296018)",
        "(0.082460, 1.121692, 0.293166)",
        "(0.082410, 1.120938, 0.288156)",
        "(0.081834, 1.120484, 0.280651)",
        "(0.080854, 1.120156, 0.272375)",
        "(0.080320, 1.120737, 0.267813)",
        "(0.079980, 1.121123, 0.265830)",
        "(0.079155, 1.122363, 0.259598)",
        "(0.078087, 1.123781, 0.251638)",
        "(0.076699, 1.125995, 0.246853)",
        "(0.075228, 1.128648, 0.242981)",
        "(0.074438, 1.130058, 0.240364)",
        "(0.075667, 1.134603, 0.232548)",
        "(0.076146, 1.139524, 0.227356)",
        "(0.074354, 1.143524, 0.225056)",
        "(0.072996, 1.147509, 0.220675)",
        "(0.072416, 1.149604, 0.217757)",
        "(0.070576, 1.154309, 0.214585)",
        "(0.068371, 1.159479, 0.213632)",
        "(0.066832, 1.164756, 0.210881)",
        "(0.065293, 1.170149, 0.207006)",
        "(0.064444, 1.173074, 0.205825)",
        "(0.062515, 1.179359, 0.204995)",
        "(0.060505, 1.185651, 0.203429)",
        "(0.058944, 1.191699, 0.200189)",
        "(0.057375, 1.197940, 0.198309)",
        "(0.056473, 1.201175, 0.198061)",
        "(0.054790, 1.207471, 0.197507)",
        "(0.053200, 1.213457, 0.195855)",
        "(0.051766, 1.219090, 0.193359)",
        "(0.050220, 1.224634, 0.192133)",
        "(0.049275, 1.227489, 0.191920)",
        "(0.047456, 1.233066, 0.191114)",
        "(0.046031, 1.238342, 0.189054)",
        "(0.044916, 1.243500, 0.187195)",
        "(0.043574, 1.248703, 0.185819)",
        "(0.042945, 1.251380, 0.185172)",
        "(0.041215, 1.256812, 0.183937)",
        "(0.039872, 1.262123, 0.182175)",
        "(0.038814, 1.267379, 0.180026)",
        "(0.037352, 1.272884, 0.179037)",
        "(0.036246, 1.275730, 0.178715)",
        "(0.034517, 1.281411, 0.177836)",
        "(0.033475, 1.286986, 0.176350)",
        "(0.032437, 1.292595, 0.175444)",
        "(0.030718, 1.298343, 0.174979)",
        "(0.030283, 1.301068, 0.174667)",
        "(0.029201, 1.306666, 0.174247)",
        "(0.028202, 1.312558, 0.174775)",
        "(0.027077, 1.318352, 0.174791)",
        "(0.026271, 1.324055, 0.174441)",
        "(0.025704, 1.327005, 0.174707)",
        "(0.024843, 1.332852, 0.175967)",
        "(0.024494, 1.338687, 0.177191)",
        "(0.023940, 1.344460, 0.177805)",
        "(0.023859, 1.350111, 0.178810)",
        "(0.023965, 1.352871, 0.179617)",
        "(0.023404, 1.358537, 0.181598)",
        "(0.022780, 1.364013, 0.183272)",
        "(0.022884, 1.369328, 0.185440)",
        "(0.023506, 1.374627, 0.188292)",
        "(0.023585, 1.377262, 0.189573)",
        "(0.023716, 1.382285, 0.191619)",
        "(0.023983, 1.387120, 0.194014)",
        "(0.024540, 1.391729, 0.197057)",
        "(0.025216, 1.396180, 0.200691)",
        "(0.025590, 1.398218, 0.202430)",
        "(0.026088, 1.402009, 0.205418)",
        "(0.026361, 1.405808, 0.209019)",
        "(0.027116, 1.409502, 0.213826)",
        "(0.027929, 1.412943, 0.218288)",
        "(0.028344, 1.414531, 0.220373)",
        "(0.029374, 1.417463, 0.224682)",
        "(0.029991, 1.420553, 0.230340)",
        "(0.031040, 1.423394, 0.235978)",
        "(0.032259, 1.425627, 0.240048)",
        "(0.032863, 1.426723, 0.242150)",
        "(0.033944, 1.428987, 0.247046)",
        "(0.034729, 1.431183, 0.252699)",
        "(0.035780, 1.432883, 0.257971)",
        "(0.037050, 1.434091, 0.262671)",
        "(0.037763, 1.434580, 0.265055)",
        "(0.038585, 1.435636, 0.270646)",
        "(0.039300, 1.436378, 0.276312)",
        "(0.040678, 1.436543, 0.281685)",
        "(0.041829, 1.436674, 0.287261)",
        "(0.042320, 1.436599, 0.289786)",
        "(0.043322, 1.436052, 0.294458)",
        "(0.044113, 1.435387, 0.299681)",
        "(0.045259, 1.434850, 0.305872)",
        "(0.046074, 1.433888, 0.310661)",
        "(0.046401, 1.433236, 0.312569)",
        "(0.047330, 1.431700, 0.316225)",
        "(0.048073, 1.430097, 0.321176)",
        "(0.048787, 1.428233, 0.327068)",
        "(0.049513, 1.425568, 0.331632)",
        "(0.049811, 1.423802, 0.333039)",
        "(0.050541, 1.420248, 0.335827)",
        "(0.051185, 1.416806, 0.340282)",
        "(0.051478, 1.413047, 0.345012)",
        "(0.052019, 1.408283, 0.348564)",
        "(0.052506, 1.405506, 0.350074)",
        "(0.053124, 1.399729, 0.353318)",
        "(0.053395, 1.393913, 0.357577)",
        "(0.054044, 1.387150, 0.360412)",
        "(0.054756, 1.379951, 0.362600)",
        "(0.055312, 1.376333, 0.364160)",
        "(0.055885, 1.369260, 0.368024)",
        "(0.056479, 1.361752, 0.370505)",
        "(0.057191, 1.354154, 0.372262)",
        "(0.058287, 1.346819, 0.374891)",
        "(0.058615, 1.343281, 0.376447)",
        "(0.059520, 1.336021, 0.378805)",
        "(0.060867, 1.328578, 0.380382)",
        "(0.062412, 1.321110, 0.382404)",
        "(0.063964, 1.313840, 0.384191)",
        "(0.064566, 1.310255, 0.384692)",
        "(0.065272, 1.303146, 0.385442)",
        "(0.066289, 1.296301, 0.386713)",
        "(0.067387, 1.289806, 0.387670)",
        "(0.068537, 1.283576, 0.387854)",
        "(0.068866, 1.280619, 0.388084)",
        "(0.069483, 1.274970, 0.388361)",
        "(0.069994, 1.269533, 0.387980)",
        "(0.070882, 1.264297, 0.387817)",
        "(0.071389, 1.259297, 0.387938)",
        "(0.071491, 1.256801, 0.387892)",
        "(0.071872, 1.251817, 0.387693)",
        "(0.072261, 1.246745, 0.387083)",
        "(0.072826, 1.241744, 0.386555)",
        "(0.073160, 1.236730, 0.385710)",
        "(0.073231, 1.234251, 0.384984)",
        "(0.073016, 1.229381, 0.383465)",
        "(0.073311, 1.224536, 0.381934)",
        "(0.073754, 1.219795, 0.379782)",
        "(0.073901, 1.215141, 0.376827)",
        "(0.074007, 1.212930, 0.375322)",
        "(0.074534, 1.208926, 0.373100)",
        "(0.075327, 1.205378, 0.370905)",
        "(0.075894, 1.201985, 0.367147)",
        "(0.076016, 1.198483, 0.363424)",
        "(0.076062, 1.196772, 0.361892)",
        "(0.076670, 1.193533, 0.358534)",
        "(0.077144, 1.190391, 0.353962)",
        "(0.077614, 1.187431, 0.349429)",
        "(0.077797, 1.184721, 0.345859)",
        "(0.078039, 1.183407, 0.343878)",
        "(0.078248, 1.180526, 0.338893)",
        "(0.078784, 1.177735, 0.332667)",
        "(0.078917, 1.175446, 0.328470)",
        "(0.078974, 1.173310, 0.324149)",
        "(0.078932, 1.172237, 0.321344)",
        "(0.078873, 1.170181, 0.315115)",
        "(0.078830, 1.168501, 0.310871)",
        "(0.078393, 1.166965, 0.305509)",
        "(0.077942, 1.165779, 0.299936)",
        "(0.077712, 1.165332, 0.297503)",
        "(0.077294, 1.164939, 0.293468)",
        "(0.077001, 1.164673, 0.288292)",
        "(0.076693, 1.164565, 0.282971)",
        "(0.076093, 1.165132, 0.278758)",
        "(0.075698, 1.165420, 0.276757)",
        "(0.075163, 1.166257, 0.272156)",
        "(0.079528, 1.170682, 0.264107)",
        "(0.078769, 1.172332, 0.260777)",
        "(0.078078, 1.174364, 0.257258)",
        "(0.077648, 1.175404, 0.255112)",
        "(0.076799, 1.177567, 0.250898)",
        "(0.076242, 1.180102, 0.247568)",
        "(0.075248, 1.182689, 0.244446)",
        "(0.074293, 1.185376, 0.241279)",
        "(0.073870, 1.186782, 0.239794)",
        "(0.072716, 1.189640, 0.236454)",
        "(0.071868, 1.192778, 0.232808)",
        "(0.070733, 1.196162, 0.229827)",
        "(0.069472, 1.199836, 0.227933)",
        "(0.068731, 1.201683, 0.226848)",
        "(0.067537, 1.205251, 0.223675)",
        "(0.066231, 1.208904, 0.220412)",
        "(0.064901, 1.212842, 0.217854)",
        "(0.063250, 1.217039, 0.215490)",
        "(0.062532, 1.219220, 0.214132)",
        "(0.061080, 1.223661, 0.211419)",
        "(0.059414, 1.228341, 0.208952)",
        "(0.057852, 1.233198, 0.206664)",
        "(0.056718, 1.238212, 0.203872)",
        "(0.055904, 1.240847, 0.202352)",
        "(0.054114, 1.246412, 0.199568)",
        "(0.052662, 1.252204, 0.197486)",
        "(0.051334, 1.258043, 0.195381)",
        "(0.049883, 1.263927, 0.193496)",
        "(0.049123, 1.266841, 0.192584)",
        "(0.047882, 1.272698, 0.190781)",
        "(0.046796, 1.278729, 0.188983)",
        "(0.045714, 1.284956, 0.187932)",
        "(0.044464, 1.291075, 0.187230)",
        "(0.043862, 1.294064, 0.186818)",
        "(0.042790, 1.299912, 0.185614)",
        "(0.041794, 1.305796, 0.184451)",
        "(0.040945, 1.311800, 0.183983)",
        "(0.039926, 1.317826, 0.184243)",
        "(0.039321, 1.320828, 0.184534)",
        "(0.038456, 1.326614, 0.184747)",
        "(0.037912, 1.332392, 0.184665)",
        "(0.037174, 1.338489, 0.185246)",
        "(0.036796, 1.344608, 0.186272)",
        "(0.036647, 1.347651, 0.186782)",
        "(0.035916, 1.353734, 0.188018)",
        "(0.035471, 1.359658, 0.189442)",
        "(0.035241, 1.365526, 0.190714)",
        "(0.035111, 1.371359, 0.192496)",
        "(0.034900, 1.374263, 0.193574)",
        "(0.034529, 1.379914, 0.195796)",
        "(0.034440, 1.385247, 0.197897)",
        "(0.034810, 1.390303, 0.200321)",
        "(0.034870, 1.395463, 0.203948)",
        "(0.034762, 1.397978, 0.205897)",
        "(0.034658, 1.402696, 0.209240)",
        "(0.035051, 1.406919, 0.212576)",
        "(0.035263, 1.410922, 0.215992)",
        "(0.035597, 1.414638, 0.220030)",
        "(0.035993, 1.416435, 0.222422)",
        "(0.036041, 1.420121, 0.227492)",
        "(0.036456, 1.423366, 0.232350)",
        "(0.036967, 1.426138, 0.236447)",
        "(0.037584, 1.428766, 0.240998)",
        "(0.037911, 1.430108, 0.243803)",
        "(0.038428, 1.432565, 0.249707)",
        "(0.038563, 1.434441, 0.254367)",
        "(0.039053, 1.435792, 0.258237)",
        "(0.039483, 1.437142, 0.262838)",
        "(0.039589, 1.437820, 0.265484)",
        "(0.039880, 1.438934, 0.270774)",
        "(0.040274, 1.439451, 0.274757)",
        "(0.040562, 1.439847, 0.278569)",
        "(0.040984, 1.440318, 0.283190)",
        "(0.041168, 1.440519, 0.285841)",
        "(0.041399, 1.440684, 0.291157)",
        "(0.041694, 1.440292, 0.296234)",
        "(0.042071, 1.439339, 0.300852)",
        "(0.042665, 1.437884, 0.304889)",
        "(0.042792, 1.437122, 0.307126)",
        "(0.043307, 1.435333, 0.312234)",
        "(0.044089, 1.433189, 0.317813)",
        "(0.044774, 1.430538, 0.322135)",
        "(0.045499, 1.427631, 0.326069)",
        "(0.045750, 1.426124, 0.328256)",
        "(0.046263, 1.422960, 0.332766)",
        "(0.047073, 1.419400, 0.337040)",
        "(0.047615, 1.415685, 0.341158)",
        "(0.048157, 1.411608, 0.344913)",
        "(0.048357, 1.409434, 0.346544)",
        "(0.048805, 1.405075, 0.349554)",
        "(0.049286, 1.400774, 0.352784)",
        "(0.049434, 1.396446, 0.355541)",
        "(0.049558, 1.391943, 0.357704)",
        "(0.049940, 1.389635, 0.359063)",
        "(0.050575, 1.385112, 0.362200)",
        "(0.050866, 1.380041, 0.363835)",
        "(0.051416, 1.374618, 0.364627)",
        "(0.051818, 1.369353, 0.366222)",
        "(0.051926, 1.366800, 0.367379)",
        "(0.052405, 1.361604, 0.368978)",
        "(0.052845, 1.356093, 0.369206)",
        "(0.053472, 1.350556, 0.369471)",
        "(0.054210, 1.345145, 0.370741)",
        "(0.054538, 1.342377, 0.371157)",
        "(0.055463, 1.336581, 0.371019)",
        "(0.056457, 1.330584, 0.370154)",
        "(0.057403, 1.324745, 0.370612)",
        "(0.057979, 1.318863, 0.370965)",
        "(0.058306, 1.315766, 0.370594)",
        "(0.058756, 1.309433, 0.369367)",
        "(0.059097, 1.303304, 0.368911)",
        "(0.059534, 1.297155, 0.368784)",
        "(0.060165, 1.290893, 0.368105)",
        "(0.060256, 1.287717, 0.367571)",
        "(0.060679, 1.281384, 0.366552)",
        "(0.060970, 1.274921, 0.365225)",
        "(0.061314, 1.268230, 0.363572)",
        "(0.061767, 1.261318, 0.361507)",
        "(0.062019, 1.257756, 0.360373)",
        "(0.062290, 1.250543, 0.357943)",
        "(0.062533, 1.243252, 0.355208)",
        "(0.063143, 1.235936, 0.352097)",
        "(0.063654, 1.228836, 0.349026)",
        "(0.063783, 1.225376, 0.347388)",
        "(0.063961, 1.218815, 0.343762)",
        "(0.064400, 1.212969, 0.340366)",
        "(0.064813, 1.207779, 0.336680)",
        "(0.065073, 1.203320, 0.332671)",
        "(0.065190, 1.201347, 0.330966)",
        "(0.065521, 1.197734, 0.327393)",
        "(0.065848, 1.194708, 0.323290)",
        "(0.066021, 1.191856, 0.318537)",
        "(0.065914, 1.189685, 0.314369)",
        "(0.065801, 1.188812, 0.312226)",
        "(0.065708, 1.187228, 0.307339)",
        "(0.065981, 1.185785, 0.302413)",
        "(0.065890, 1.184511, 0.298167)",
        "(0.065917, 1.183412, 0.293668)",
        "(0.065857, 1.182982, 0.291442)",
        "(0.065347, 1.182117, 0.287010)",
        "(0.065246, 1.181496, 0.283094)",
        "(0.064957, 1.180719, 0.279015)",
        "(0.064561, 1.179710, 0.273657)",
        "(0.064228, 1.179169, 0.271031)",
        "(0.063904, 1.178453, 0.266686)",
        "(0.064187, 1.177736, 0.261879)",
        "(0.064088, 1.176831, 0.256467)",
        "(0.064006, 1.175940, 0.251975)",
        "(0.063891, 1.175507, 0.249819)",
        "(0.063906, 1.174733, 0.244913)",
        "(0.063947, 1.174001, 0.239834)",
        "(0.063732, 1.173534, 0.235599)",
        "(0.063408, 1.173234, 0.231581)",
        "(0.063310, 1.173158, 0.229401)",
        "(0.063036, 1.173024, 0.225434)",
        "(0.062905, 1.173054, 0.221713)",
        "(0.062721, 1.173249, 0.217823)",
        "(0.062394, 1.173682, 0.214155)",
        "(0.062201, 1.174129, 0.212508)",
        "(0.063488, 1.176171, 0.208029)",
        "(0.064887, 1.178970, 0.202823)",
        "(0.064393, 1.181300, 0.198990)",
        "(0.063545, 1.184464, 0.196341)",
        "(0.063263, 1.186488, 0.195091)",
        "(0.062044, 1.190930, 0.192011)",
        "(0.060792, 1.196125, 0.188730)",
        "(0.059225, 1.201909, 0.185878)",
        "(0.057407, 1.208261, 0.184163)",
        "(0.056461, 1.211578, 0.183575)",
        "(0.054486, 1.218610, 0.181932)",
        "(0.052380, 1.225965, 0.179662)",
        "(0.050566, 1.233630, 0.177683)",
        "(0.048609, 1.241686, 0.177041)",
        "(0.047698, 1.245800, 0.177157)",
        "(0.045690, 1.253956, 0.176573)",
        "(0.044157, 1.261769, 0.174536)",
        "(0.042687, 1.269407, 0.173321)",
        "(0.040928, 1.276845, 0.173248)",
        "(0.040251, 1.280425, 0.173161)",
        "(0.039053, 1.287254, 0.172297)",
        "(0.037898, 1.293875, 0.170744)",
        "(0.036413, 1.300501, 0.170491)",
        "(0.034991, 1.306907, 0.170746)",
        "(0.034533, 1.309907, 0.170440)",
        "(0.033733, 1.315684, 0.169664)",
        "(0.032221, 1.321398, 0.169507)",
        "(0.030842, 1.327046, 0.169991)",
        "(0.030127, 1.332652, 0.169766)",
        "(0.029820, 1.335428, 0.169621)",
        "(0.029098, 1.340968, 0.169924)",
        "(0.027486, 1.346597, 0.171023)",
        "(0.026923, 1.351966, 0.172067)",
        "(0.026094, 1.357191, 0.172892)",
        "(0.026054, 1.359644, 0.173534)",
        "(0.024868, 1.364718, 0.174826)",
        "(0.023896, 1.369645, 0.175934)",
        "(0.023428, 1.374403, 0.177972)",
        "(0.023261, 1.379135, 0.180274)",
        "(0.022921, 1.381533, 0.181004)",
        "(0.022382, 1.386273, 0.182208)",
        "(0.022083, 1.390894, 0.184560)",
        "(0.021885, 1.395334, 0.187472)",
        "(0.021708, 1.399600, 0.190121)",
        "(0.021365, 1.401790, 0.191761)",
        "(0.020827, 1.406037, 0.195449)",
        "(0.020750, 1.409854, 0.199095)",
        "(0.020820, 1.413476, 0.203105)",
        "(0.020870, 1.417117, 0.207574)",
        "(0.020920, 1.418842, 0.209470)",
        "(0.021049, 1.422127, 0.212943)",
        "(0.021517, 1.425172, 0.216666)",
        "(0.021787, 1.428254, 0.220978)",
        "(0.022148, 1.431009, 0.224744)",
        "(0.022334, 1.432225, 0.226210)",
        "(0.022965, 1.434559, 0.229264)",
        "(0.023184, 1.437133, 0.233538)",
        "(0.023685, 1.439588, 0.238327)",
        "(0.024217, 1.441525, 0.242012)",
        "(0.024510, 1.442392, 0.243883)",
        "(0.025159, 1.444075, 0.248056)",
        "(0.025685, 1.445647, 0.252476)",
        "(0.026342, 1.446777, 0.256368)",
        "(0.027266, 1.447538, 0.260628)",
        "(0.027716, 1.447911, 0.263033)",
        "(0.028091, 1.448555, 0.267900)",
        "(0.028721, 1.448739, 0.271797)",
        "(0.029616, 1.448620, 0.275494)",
        "(0.030413, 1.448479, 0.280447)",
        "(0.030810, 1.448355, 0.283150)",
        "(0.031681, 1.447495, 0.287621)",
        "(0.032200, 1.446212, 0.291031)",
        "(0.032845, 1.444869, 0.295514)",
        "(0.033573, 1.443270, 0.300600)",
        "(0.033874, 1.442237, 0.302610)",
        "(0.034396, 1.439942, 0.305931)",
        "(0.034788, 1.437547, 0.309712)",
        "(0.035120, 1.434963, 0.313997)",
        "(0.035348, 1.431998, 0.318128)",
        "(0.035516, 1.430300, 0.319834)",
        "(0.035820, 1.426634, 0.322945)",
        "(0.036032, 1.422772, 0.326456)",
        "(0.036089, 1.418654, 0.330545)",
        "(0.035973, 1.414121, 0.334039)",
        "(0.036064, 1.411535, 0.335214)",
        "(0.036471, 1.406164, 0.337119)",
        "(0.036467, 1.400984, 0.339833)",
        "(0.036416, 1.395983, 0.343630)",
        "(0.036121, 1.390715, 0.346125)",
        "(0.036271, 1.387890, 0.347075)",
        "(0.036734, 1.382001, 0.349520)",
        "(0.037333, 1.375679, 0.352316)",
        "(0.037618, 1.369126, 0.353714)",
        "(0.037871, 1.362730, 0.354831)",
        "(0.038083, 1.359686, 0.355969)",
        "(0.038621, 1.353678, 0.358634)",
        "(0.039041, 1.347482, 0.360504)",
        "(0.039754, 1.340966, 0.361340)",
        "(0.040918, 1.334416, 0.362004)",
        "(0.041327, 1.331246, 0.362624)",
        "(0.041579, 1.324820, 0.363406)",
        "(0.041961, 1.318192, 0.363800)",
        "(0.042785, 1.311380, 0.364820)",
        "(0.043350, 1.304199, 0.365252)",
        "(0.043567, 1.300443, 0.364914)",
        "(0.044152, 1.292821, 0.364449)",
        "(0.044257, 1.285339, 0.364299)",
        "(0.044583, 1.277845, 0.362932)",
        "(0.045069, 1.270330, 0.361035)",
        "(0.045291, 1.266635, 0.360444)",
        "(0.045408, 1.259592, 0.358567)",
        "(0.045248, 1.252859, 0.355709)",
        "(0.045484, 1.246561, 0.353196)",
        "(0.045947, 1.240679, 0.351272)",
        "(0.045860, 1.237899, 0.349931)",
        "(0.045726, 1.232418, 0.346624)",
        "(0.045784, 1.227210, 0.343184)",
        "(0.045530, 1.222491, 0.340598)",
        "(0.045080, 1.217937, 0.337472)",
        "(0.044796, 1.215746, 0.335386)",
        "(0.044388, 1.211290, 0.330592)",
        "(0.043929, 1.207078, 0.326507)",
        "(0.044209, 1.203295, 0.322315)",
        "(0.043909, 1.199690, 0.318351)",
        "(0.043979, 1.198067, 0.316511)",
        "(0.044373, 1.194805, 0.312501)",
        "(0.044498, 1.191398, 0.307854)",
        "(0.044524, 1.188601, 0.303088)",
        "(0.044657, 1.186174, 0.299043)",
        "(0.044706, 1.185145, 0.297369)",
        "(0.044672, 1.183204, 0.293116)",
        "(0.044807, 1.181533, 0.288275)",
        "(0.044973, 1.179971, 0.284327)",
        "(0.045320, 1.178826, 0.280334)",
        "(0.045506, 1.178357, 0.278094)",
        "(0.045931, 1.177624, 0.272927)",
        "(0.046212, 1.177175, 0.267895)",
        "(0.046220, 1.177186, 0.263966)",
        "(0.046113, 1.177264, 0.259709)",
        "(0.046087, 1.177455, 0.257028)",
        "(0.045541, 1.177986, 0.252369)",
        "(0.044950, 1.178952, 0.248400)",
        "(0.044313, 1.180248, 0.243677)",
        "(0.043859, 1.182122, 0.238433)",
        "(0.043374, 1.183286, 0.236568)",
        "(0.044172, 1.187157, 0.232043)",
        "(0.044535, 1.191137, 0.227226)",
        "(0.043529, 1.194467, 0.222707)",
        "(0.042537, 1.198252, 0.219361)",
        "(0.041919, 1.200331, 0.218125)",
        "(0.040830, 1.204600, 0.215491)",
        "(0.039730, 1.209381, 0.212554)",
        "(0.038682, 1.214524, 0.209997)",
        "(0.037271, 1.220073, 0.208334)",
        "(0.036664, 1.223015, 0.207917)",
        "(0.035302, 1.228892, 0.206424)",
        "(0.034001, 1.234966, 0.204143)",
        "(0.032527, 1.241339, 0.202792)",
        "(0.031035, 1.248028, 0.202287)",
        "(0.030337, 1.251409, 0.201991)",
        "(0.029032, 1.258233, 0.200822)",
        "(0.027891, 1.264917, 0.199708)",
        "(0.026573, 1.271630, 0.199385)",
        "(0.025451, 1.278200, 0.199489)",
        "(0.024946, 1.281451, 0.199441)",
        "(0.023443, 1.287933, 0.199301)",
        "(0.022489, 1.294259, 0.199382)",
        "(0.021784, 1.300580, 0.199383)",
        "(0.020473, 1.307048, 0.199634)",
        "(0.019898, 1.310291, 0.200100)",
        "(0.019226, 1.316584, 0.201198)",
        "(0.018542, 1.322726, 0.201366)",
        "(0.017740, 1.328838, 0.201494)",
        "(0.016778, 1.335040, 0.202929)",
        "(0.016337, 1.338083, 0.203846)",
        "(0.015833, 1.343870, 0.204861)",
        "(0.015675, 1.349471, 0.205505)",
        "(0.015424, 1.355168, 0.207004)",
        "(0.014650, 1.360926, 0.208727)",
        "(0.014456, 1.363658, 0.209418)",
        "(0.014724, 1.368797, 0.210600)",
        "(0.015159, 1.373707, 0.211941)",
        "(0.014382, 1.378778, 0.213370)",
        "(0.014418, 1.383632, 0.215140)",
        "(0.014451, 1.386020, 0.216171)",
        "(0.014521, 1.390695, 0.218432)",
        "(0.014827, 1.395132, 0.220254)",
        "(0.014465, 1.399629, 0.222122)",
        "(0.014474, 1.404078, 0.224915)",
        "(0.014553, 1.406288, 0.226402)",
        "(0.014702, 1.410605, 0.229027)",
        "(0.014607, 1.414900, 0.232042)",
        "(0.014490, 1.419102, 0.235489)",
        "(0.014549, 1.423064, 0.238593)",
        "(0.014505, 1.425092, 0.240385)",
        "(0.014532, 1.429117, 0.244979)",
        "(0.014567, 1.433003, 0.250175)",
        "(0.014437, 1.436634, 0.254938)",
        "(0.014459, 1.440013, 0.259875)",
        "(0.014470, 1.441594, 0.262645)",
        "(0.014443, 1.444632, 0.268630)",
        "(0.014262, 1.447320, 0.274196)",
        "(0.014509, 1.449423, 0.279110)",
        "(0.014551, 1.451338, 0.284263)",
        "(0.014578, 1.452189, 0.287010)",
        "(0.014693, 1.453862, 0.293018)",
        "(0.014786, 1.455173, 0.299132)",
        "(0.014948, 1.455945, 0.304324)",
        "(0.015311, 1.456357, 0.309684)",
        "(0.015646, 1.456563, 0.312754)",
        "(0.016227, 1.456777, 0.318810)",
        "(0.016374, 1.456595, 0.323853)",
        "(0.016960, 1.456046, 0.328989)",
        "(0.017354, 1.455656, 0.331720)",
        "(0.017920, 1.454745, 0.337392)",
        "(0.018598, 1.453563, 0.343178)",
        "(0.019327, 1.452080, 0.348641)",
        "(0.020222, 1.450163, 0.353517)",
        "(0.021116, 1.447728, 0.357799)",
        "(0.021441, 1.446369, 0.359934)",
        "(0.021998, 1.443612, 0.364698)",
        "(0.023114, 1.440666, 0.370290)",
        "(0.024497, 1.437101, 0.374455)",
        "(0.025774, 1.433043, 0.378112)",
        "(0.026560, 1.430823, 0.380312)",
        "(0.028027, 1.426093, 0.384767)",
        "(0.029439, 1.420581, 0.387775)",
        "(0.030563, 1.414774, 0.390063)",
        "(0.031515, 1.408903, 0.393187)",
        "(0.032103, 1.405936, 0.395025)",
        "(0.033474, 1.399859, 0.399066)",
        "(0.034899, 1.393260, 0.401379)",
        "(0.035574, 1.386540, 0.402989)",
        "(0.036510, 1.379765, 0.405124)",
        "(0.036924, 1.376401, 0.406345)",
        "(0.037808, 1.369430, 0.408160)",
        "(0.038300, 1.362493, 0.409225)",
        "(0.038687, 1.355610, 0.410195)",
        "(0.038925, 1.348942, 0.411660)",
        "(0.039167, 1.345659, 0.412295)",
        "(0.039553, 1.339087, 0.412563)",
        "(0.040241, 1.332309, 0.411868)",
        "(0.041061, 1.325550, 0.411065)",
        "(0.041740, 1.319204, 0.411261)",
        "(0.042070, 1.316116, 0.411145)",
        "(0.042456, 1.310114, 0.410129)",
        "(0.042662, 1.304423, 0.408405)",
        "(0.042594, 1.299178, 0.406412)",
        "(0.042324, 1.294095, 0.404305)",
        "(0.042198, 1.291586, 0.403257)",
        "(0.041840, 1.286572, 0.400794)",
        "(0.041849, 1.281770, 0.397720)",
        "(0.041353, 1.277208, 0.394628)",
        "(0.040869, 1.272900, 0.391068)",
        "(0.040751, 1.270705, 0.389200)",
        "(0.040534, 1.266255, 0.385536)",
        "(0.040395, 1.261700, 0.381452)",
        "(0.040128, 1.257121, 0.376847)",
        "(0.040103, 1.252629, 0.372501)",
        "(0.040216, 1.250540, 0.370685)",
        "(0.040296, 1.246461, 0.367267)",
        "(0.040287, 1.242440, 0.363060)",
        "(0.040271, 1.238298, 0.358479)",
        "(0.040379, 1.234426, 0.354800)",
        "(0.040586, 1.232663, 0.353067)",
        "(0.041214, 1.229350, 0.348985)",
        "(0.041484, 1.226189, 0.344289)",
        "(0.041961, 1.223038, 0.340588)",
        "(0.042742, 1.220016, 0.336530)",
        "(0.043016, 1.218530, 0.334105)",
        "(0.043713, 1.215695, 0.328855)",
        "(0.044161, 1.213164, 0.324115)",
        "(0.044681, 1.211058, 0.320369)",
        "(0.044939, 1.208971, 0.315709)",
        "(0.045203, 1.208018, 0.313104)",
        "(0.045473, 1.206163, 0.308680)",
        "(0.045438, 1.204864, 0.304744)",
        "(0.045440, 1.203768, 0.300332)",
        "(0.045669, 1.203275, 0.295629)",
        "(0.045658, 1.203149, 0.293646)",
        "(0.045418, 1.203197, 0.289665)",
        "(0.045136, 1.203594, 0.285271)",
        "(0.044967, 1.204213, 0.281171)",
        "(0.044527, 1.205138, 0.277551)",
        "(0.044292, 1.205764, 0.275860)",
        "(0.043657, 1.207026, 0.272115)",
        "(0.042733, 1.208622, 0.268030)",
        "(0.042137, 1.210609, 0.264740)",
        "(0.041168, 1.212735, 0.261616)",
        "(0.040805, 1.213931, 0.259848)",
        "(0.041106, 1.217241, 0.255428)",
        "(0.041599, 1.221141, 0.251326)",
        "(0.040656, 1.224253, 0.248696)",
        "(0.039533, 1.227601, 0.246135)",
        "(0.039093, 1.229370, 0.244995)",
        "(0.038218, 1.232970, 0.242574)",
        "(0.037241, 1.236643, 0.239997)",
        "(0.036076, 1.240611, 0.237899)",
        "(0.035468, 1.242753, 0.237175)",
        "(0.034170, 1.247175, 0.235781)",
        "(0.032980, 1.251769, 0.234171)",
        "(0.031842, 1.256522, 0.232192)",
        "(0.030592, 1.261428, 0.230355)",
        "(0.029184, 1.266560, 0.229286)",
        "(0.028455, 1.269180, 0.228883)",
        "(0.027444, 1.274342, 0.227873)",
        "(0.026485, 1.279563, 0.226783)",
        "(0.025431, 1.284921, 0.225798)",
        "(0.024823, 1.287668, 0.225511)",
        "(0.023816, 1.293115, 0.225130)",
        "(0.023129, 1.298484, 0.224602)",
        "(0.022596, 1.303906, 0.223365)",
        "(0.021949, 1.309662, 0.223000)",
        "(0.021415, 1.315602, 0.223105)",
        "(0.021040, 1.318619, 0.223090)",
        "(0.020552, 1.324627, 0.222823)",
        "(0.020390, 1.330704, 0.222205)",
        "(0.019764, 1.337185, 0.222028)",
        "(0.019409, 1.343922, 0.222993)",
        "(0.019492, 1.347232, 0.223379)",
        "(0.019596, 1.353815, 0.223405)",
        "(0.019643, 1.360414, 0.223015)",
        "(0.019079, 1.367279, 0.223396)",
        "(0.018810, 1.374293, 0.224870)",
        "(0.018839, 1.377797, 0.225657)",
        "(0.019168, 1.384594, 0.226368)",
        "(0.019389, 1.391250, 0.227332)",
        "(0.018761, 1.398079, 0.229272)",
        "(0.018974, 1.404456, 0.230936)",
        "(0.019362, 1.407425, 0.231534)",
        "(0.020053, 1.413340, 0.233077)",
        "(0.019762, 1.419506, 0.235490)",
        "(0.019798, 1.425534, 0.238297)",
        "(0.020330, 1.431111, 0.241112)",
        "(0.020779, 1.433716, 0.242456)",
        "(0.021130, 1.439008, 0.245298)",
        "(0.021184, 1.444246, 0.248457)",
        "(0.021374, 1.449301, 0.252289)",
        "(0.021346, 1.453947, 0.255723)",
        "(0.021510, 1.456000, 0.257200)",
        "(0.021779, 1.459939, 0.260291)",
        "(0.021648, 1.463906, 0.264320)",
        "(0.022012, 1.467495, 0.268441)",
        "(0.022573, 1.470534, 0.271758)",
        "(0.022699, 1.471990, 0.273522)",
        "(0.022662, 1.474826, 0.277637)",
        "(0.022680, 1.477366, 0.282395)",
        "(0.023286, 1.479239, 0.286591)",
        "(0.023533, 1.480050, 0.288363)",
        "(0.023951, 1.481497, 0.291886)",
        "(0.023855, 1.483153, 0.296336)",
        "(0.024275, 1.484368, 0.300869)",
        "(0.024966, 1.485004, 0.304479)",
        "(0.025192, 1.485227, 0.306080)",
        "(0.025219, 1.485704, 0.309353)",
        "(0.025201, 1.486127, 0.313292)",
        "(0.025214, 1.486069, 0.317065)",
        "(0.025330, 1.485409, 0.320314)",
        "(0.025307, 1.484632, 0.324185)",
        "(0.025153, 1.484271, 0.326140)",
        "(0.024858, 1.483195, 0.329790)",
        "(0.024873, 1.481636, 0.333022)",
        "(0.024930, 1.479947, 0.336576)",
        "(0.025047, 1.479111, 0.338836)",
        "(0.024832, 1.477359, 0.343230)",
        "(0.024676, 1.474740, 0.346002)",
        "(0.024670, 1.471538, 0.348226)",
        "(0.024877, 1.468453, 0.352242)",
        "(0.024631, 1.465257, 0.356470)",
        "(0.024435, 1.463443, 0.358219)",
        "(0.024666, 1.459088, 0.361023)",
        "(0.025082, 1.454439, 0.363768)",
        "(0.025160, 1.449679, 0.366762)",
        "(0.025676, 1.444754, 0.369955)",
        "(0.025745, 1.442317, 0.371395)",
        "(0.026148, 1.437300, 0.373474)",
        "(0.026448, 1.432153, 0.374935)",
        "(0.026606, 1.427070, 0.376874)",
        "(0.026654, 1.424602, 0.378074)",
        "(0.026876, 1.419437, 0.379848)",
        "(0.027036, 1.414421, 0.381473)",
        "(0.027308, 1.409483, 0.382917)",
        "(0.027318, 1.404611, 0.384501)",
        "(0.027439, 1.402143, 0.385247)",
        "(0.027839, 1.397203, 0.386959)",
        "(0.028379, 1.392330, 0.388489)",
        "(0.028488, 1.387619, 0.389375)",
        "(0.028819, 1.382893, 0.390586)",
        "(0.029284, 1.378239, 0.392799)",
        "(0.029498, 1.375841, 0.393861)",
        "(0.030070, 1.370767, 0.395119)",
        "(0.030301, 1.365501, 0.396337)",
        "(0.030584, 1.360043, 0.397951)",
        "(0.030639, 1.357250, 0.398643)",
        "(0.031130, 1.351174, 0.399203)",
        "(0.031448, 1.345087, 0.400135)",
        "(0.031442, 1.338903, 0.400940)",
        "(0.031709, 1.332445, 0.401146)",
        "(0.031609, 1.329162, 0.401050)",
        "(0.031959, 1.322488, 0.401028)",
        "(0.032104, 1.315698, 0.400615)",
        "(0.032146, 1.308670, 0.399254)",
        "(0.032196, 1.301764, 0.397808)",
        "(0.032202, 1.298364, 0.397100)",
        "(0.031985, 1.291552, 0.395309)",
        "(0.031725, 1.284727, 0.392147)",
        "(0.031650, 1.278094, 0.390060)",
        "(0.030423, 1.271704, 0.387307)",
        "(0.029940, 1.268492, 0.385164)",
        "(0.029480, 1.261999, 0.381285)",
        "(0.029196, 1.255657, 0.378054)",
        "(0.028679, 1.249486, 0.374816)",
        "(0.027767, 1.243175, 0.370372)",
        "(0.028873, 1.236540, 0.365744)",
        "(0.029285, 1.233210, 0.363497)",
        "(0.029503, 1.226703, 0.358515)",
        "(0.028965, 1.220069, 0.353014)",
        "(0.028999, 1.214020, 0.348735)",
        "(0.028769, 1.211175, 0.346867)",
        "(0.027827, 1.205872, 0.341618)",
        "(0.027243, 1.200642, 0.335798)",
        "(0.027044, 1.196205, 0.330024)",
        "(0.026223, 1.192315, 0.324909)",
        "(0.025926, 1.190508, 0.322276)",
        "(0.026679, 1.187251, 0.313838)",
        "(0.029339, 1.184142, 0.304256)",
        "(0.029007, 1.182259, 0.296664)",
        "(0.029923, 1.180991, 0.288182)",
        "(0.029810, 1.180749, 0.284575)",
        "(0.029237, 1.180518, 0.278203)",
        "(0.028991, 1.181008, 0.272594)",
        "(0.028265, 1.182248, 0.266938)",
        "(0.027729, 1.184417, 0.262967)",
        "(0.026889, 1.187394, 0.259156)",
        "(0.026486, 1.189155, 0.256456)",
        "(0.025761, 1.192837, 0.252532)",
        "(0.025522, 1.197654, 0.250142)",
        "(0.024381, 1.203001, 0.247238)",
        "(0.023682, 1.206120, 0.246078)",
        "(0.022425, 1.212230, 0.244054)",
        "(0.021627, 1.218442, 0.241553)",
        "(0.020457, 1.225137, 0.239037)",
        "(0.021190, 1.233536, 0.235548)",
        "(0.020865, 1.237270, 0.235177)",
        "(0.019823, 1.244918, 0.235471)",
        "(0.018463, 1.252489, 0.234502)",
        "(0.017655, 1.259858, 0.232507)",
        "(0.016679, 1.267204, 0.232113)",
        "(0.015554, 1.274637, 0.232628)",
        "(0.014926, 1.278319, 0.232487)",
        "(0.014069, 1.285442, 0.231364)",
        "(0.013466, 1.292419, 0.230390)",
        "(0.012571, 1.299166, 0.230344)",
        "(0.012307, 1.302398, 0.230404)",
        "(0.011357, 1.308800, 0.230289)",
        "(0.010617, 1.314908, 0.229188)",
        "(0.010440, 1.320704, 0.228486)",
        "(0.009815, 1.326459, 0.229343)",
        "(0.009418, 1.329235, 0.229574)",
        "(0.009062, 1.334371, 0.229245)",
        "(0.009000, 1.339191, 0.228349)",
        "(0.008060, 1.344321, 0.228744)",
        "(0.007581, 1.349347, 0.229220)",
        "(0.007571, 1.351796, 0.229016)",
        "(0.007488, 1.356666, 0.229079)",
        "(0.006846, 1.361737, 0.229790)",
        "(0.006258, 1.366749, 0.230219)",
        "(0.005961, 1.371629, 0.230202)",
        "(0.006075, 1.376262, 0.230960)",
        "(0.005926, 1.378520, 0.231522)",
        "(0.005481, 1.382874, 0.232253)",
        "(0.005409, 1.386905, 0.232821)",
        "(0.005585, 1.390676, 0.233574)",
        "(0.005585, 1.392467, 0.233908)",
        "(0.005654, 1.395907, 0.235089)",
        "(0.005182, 1.399411, 0.237030)",
        "(0.005261, 1.402440, 0.238137)",
        "(0.005591, 1.405164, 0.238620)",
        "(0.005619, 1.406500, 0.238833)",
        "(0.005296, 1.409250, 0.240337)",
        "(0.005302, 1.411803, 0.242548)",
        "(0.005509, 1.414193, 0.244278)",
        "(0.005836, 1.416567, 0.246389)",
        "(0.006025, 1.417743, 0.247800)",
        "(0.006173, 1.420044, 0.250446)",
        "(0.006203, 1.422428, 0.253843)",
        "(0.006594, 1.424773, 0.257331)",
        "(0.007092, 1.427036, 0.260551)",
        "(0.007844, 1.429265, 0.264234)",
        "(0.008164, 1.430430, 0.266499)",
        "(0.008748, 1.432643, 0.271036)",
        "(0.009355, 1.434663, 0.275373)",
        "(0.010176, 1.436474, 0.279758)",
        "(0.011209, 1.438229, 0.284912)",
        "(0.011651, 1.439193, 0.287729)",
        "(0.012065, 1.441123, 0.292902)",
        "(0.013234, 1.442559, 0.297377)",
        "(0.014231, 1.443907, 0.301965)",
        "(0.014679, 1.444533, 0.304515)",
        "(0.015431, 1.445713, 0.309727)",
        "(0.016273, 1.446426, 0.314466)",
        "(0.016984, 1.446813, 0.318852)",
        "(0.017598, 1.447067, 0.324060)",
        "(0.018246, 1.446998, 0.328948)",
        "(0.018622, 1.446772, 0.331112)",
        "(0.019420, 1.445966, 0.335315)",
        "(0.019838, 1.445073, 0.339837)",
        "(0.020136, 1.443955, 0.345133)",
        "(0.020970, 1.441957, 0.349279)",
        "(0.021298, 1.440695, 0.350859)",
        "(0.021774, 1.437874, 0.353953)",
        "(0.021695, 1.434935, 0.357940)",
        "(0.021937, 1.431453, 0.362102)",
        "(0.022166, 1.429430, 0.364025)",
        "(0.022413, 1.425125, 0.367843)",
        "(0.022516, 1.420363, 0.371347)",
        "(0.022024, 1.415584, 0.374938)",
        "(0.021569, 1.410470, 0.378358)",
        "(0.021560, 1.407566, 0.379451)",
        "(0.020916, 1.401568, 0.380969)",
        "(0.020530, 1.395316, 0.382674)",
        "(0.019981, 1.389251, 0.385176)",
        "(0.019540, 1.383347, 0.388122)",
        "(0.019422, 1.380266, 0.388927)",
        "(0.019529, 1.373848, 0.389879)",
        "(0.019685, 1.367426, 0.391595)",
        "(0.019656, 1.361126, 0.393744)",
        "(0.019214, 1.355217, 0.395563)",
        "(0.019433, 1.349341, 0.396837)",
        "(0.019693, 1.346406, 0.397376)",
        "(0.020434, 1.340700, 0.398200)",
        "(0.020425, 1.335698, 0.399743)",
        "(0.020399, 1.331097, 0.400647)",
        "(0.020400, 1.326846, 0.401670)",
        "(0.020474, 1.324786, 0.402403)",
        "(0.020662, 1.320961, 0.403939)",
        "(0.020600, 1.317447, 0.404677)",
        "(0.020693, 1.314318, 0.404804)",
        "(0.020564, 1.311735, 0.405372)",
        "(0.020475, 1.310521, 0.405956)",
        "(0.020459, 1.308362, 0.407441)",
        "(0.020491, 1.306214, 0.408148)",
        "(0.020857, 1.303891, 0.408809)",
        "(0.021122, 1.302679, 0.409141)",
        "(0.021311, 1.300392, 0.409829)",
        "(0.021436, 1.297944, 0.410068)",
        "(0.021183, 1.295409, 0.409900)",
        "(0.020782, 1.292648, 0.409745)",
        "(0.020614, 1.289699, 0.411049)",
        "(0.020604, 1.288176, 0.411790)",
        "(0.020332, 1.284644, 0.412168)",
        "(0.020476, 1.280266, 0.410792)",
        "(0.020800, 1.275358, 0.409443)",
        "(0.020584, 1.270419, 0.409644)",
        "(0.020544, 1.267866, 0.409714)",
        "(0.020634, 1.262236, 0.408774)",
        "(0.021430, 1.256100, 0.407052)",
        "(0.021930, 1.249895, 0.404884)",
        "(0.022352, 1.243608, 0.403257)",
        "(0.022539, 1.240433, 0.402142)",
        "(0.022940, 1.233812, 0.399889)",
        "(0.023676, 1.227208, 0.397684)",
        "(0.023839, 1.220855, 0.395759)",
        "(0.023619, 1.214540, 0.393259)",
        "(0.023836, 1.211274, 0.392049)",
        "(0.025144, 1.204644, 0.388859)",
        "(0.025539, 1.198247, 0.384900)",
        "(0.025790, 1.191954, 0.381203)",
        "(0.026883, 1.185806, 0.377936)",
        "(0.027594, 1.182849, 0.376240)",
        "(0.028327, 1.177079, 0.371940)",
        "(0.029776, 1.171473, 0.366868)",
        "(0.030702, 1.166191, 0.362615)",
        "(0.031432, 1.161087, 0.358036)",
        "(0.031908, 1.158632, 0.355789)",
        "(0.033225, 1.154031, 0.351228)",
        "(0.033970, 1.149646, 0.346403)",
        "(0.034834, 1.145497, 0.341293)",
        "(0.035740, 1.142054, 0.336315)",
        "(0.035935, 1.140474, 0.333846)",
        "(0.036389, 1.137809, 0.328623)",
        "(0.036737, 1.135578, 0.323159)",
        "(0.036956, 1.133817, 0.318297)",
        "(0.037077, 1.132741, 0.313080)",
        "(0.036843, 1.132440, 0.309859)",
        "(0.036439, 1.132246, 0.304035)",
        "(0.035948, 1.132766, 0.299646)",
        "(0.035045, 1.133757, 0.294287)",
        "(0.034129, 1.135194, 0.288104)",
        "(0.033611, 1.136254, 0.285678)",
        "(0.031840, 1.139006, 0.281806)",
        "(0.030288, 1.142150, 0.277443)",
        "(0.028683, 1.145628, 0.272287)",
        "(0.027560, 1.149735, 0.268223)",
        "(0.026948, 1.152083, 0.266507)",
        "(0.024678, 1.157227, 0.263333)",
        "(0.022949, 1.162662, 0.259345)",
        "(0.021091, 1.168287, 0.255003)",
        "(0.019744, 1.174065, 0.251380)",
        "(0.019162, 1.177068, 0.249997)",
        "(0.017836, 1.183216, 0.247530)",
        "(0.016578, 1.189350, 0.244220)",
        "(0.015808, 1.195493, 0.240288)",
        "(0.014894, 1.201714, 0.236639)",
        "(0.015324, 1.205537, 0.234777)",
        "(0.015223, 1.212400, 0.232155)",
        "(0.014085, 1.218695, 0.229542)",
        "(0.013457, 1.224680, 0.226905)",
        "(0.012833, 1.230622, 0.224017)",
        "(0.012322, 1.233591, 0.222829)",
        "(0.011559, 1.239596, 0.221482)",
        "(0.010169, 1.245438, 0.219654)",
        "(0.009686, 1.250893, 0.217245)",
        "(0.009518, 1.256318, 0.214932)",
        "(0.009033, 1.259211, 0.214536)",
        "(0.007669, 1.265117, 0.213575)",
        "(0.006942, 1.270654, 0.212303)",
        "(0.006548, 1.275898, 0.211149)",
        "(0.005744, 1.281243, 0.210872)",
        "(0.005244, 1.283904, 0.211061)",
        "(0.004258, 1.289172, 0.210619)",
        "(0.003699, 1.294360, 0.209748)",
        "(0.003235, 1.299662, 0.209624)",
        "(0.002604, 1.305020, 0.209833)",
        "(0.002388, 1.307713, 0.210108)",
        "(0.001791, 1.313138, 0.210903)",
        "(0.001196, 1.318586, 0.211657)",
        "(0.000663, 1.324049, 0.212160)",
        "(0.000374, 1.329648, 0.213035)",
        "(0.000242, 1.332590, 0.213762)",
        "(-0.000186, 1.338547, 0.215612)",
        "(-0.000858, 1.344582, 0.217175)",
        "(-0.001190, 1.350571, 0.218660)",
        "(-0.001354, 1.353659, 0.219837)",
        "(-0.001640, 1.359891, 0.222741)",
        "(-0.001869, 1.365952, 0.225454)",
        "(-0.001924, 1.371662, 0.227812)",
        "(-0.002154, 1.377361, 0.230768)",
        "(-0.002291, 1.380213, 0.232477)",
        "(-0.002554, 1.385790, 0.235923)",
        "(-0.002655, 1.391129, 0.239449)",
        "(-0.002476, 1.396259, 0.243759)",
        "(-0.002452, 1.401336, 0.248033)",
        "(-0.002133, 1.405969, 0.251783)",
        "(-0.001949, 1.408207, 0.253576)",
        "(-0.001674, 1.412584, 0.257507)",
        "(-0.001306, 1.416821, 0.262467)",
        "(-0.000982, 1.420812, 0.267729)",
        "(-0.000849, 1.422617, 0.270145)",
        "(-0.000515, 1.425956, 0.274597)",
        "(-0.000069, 1.428857, 0.278388)",
        "(0.000413, 1.431710, 0.283562)",
        "(0.000831, 1.434412, 0.289343)",
        "(0.000976, 1.435521, 0.291722)",
        "(0.001170, 1.437414, 0.296225)",
        "(0.001778, 1.438845, 0.300482)",
        "(0.002256, 1.440187, 0.304966)",
        "(0.002928, 1.441597, 0.310267)",
        "(0.003246, 1.442209, 0.312815)",
        "(0.003608, 1.442971, 0.316787)",
        "(0.004132, 1.443115, 0.320264)",
        "(0.004782, 1.442851, 0.323882)",
        "(0.005208, 1.442559, 0.328698)",
        "(0.005411, 1.442309, 0.331294)",
        "(0.005824, 1.441030, 0.335002)",
        "(0.006343, 1.438952, 0.337893)",
        "(0.006978, 1.436613, 0.341217)",
        "(0.007414, 1.434421, 0.345681)",
        "(0.007573, 1.433134, 0.347607)",
        "(0.008055, 1.429958, 0.350358)",
        "(0.008483, 1.426477, 0.352998)",
        "(0.008759, 1.423012, 0.356059)",
        "(0.008901, 1.419717, 0.359942)",
        "(0.008940, 1.417908, 0.361388)",
        "(0.009133, 1.413771, 0.363237)",
        "(0.009409, 1.409336, 0.365159)",
        "(0.009732, 1.405037, 0.368219)",
        "(0.009872, 1.400944, 0.370944)",
        "(0.009936, 1.398718, 0.371942)",
        "(0.009973, 1.393963, 0.372752)",
        "(0.010320, 1.389247, 0.373833)",
        "(0.010513, 1.385206, 0.376626)",
        "(0.010438, 1.381145, 0.378518)",
        "(0.010544, 1.378934, 0.378821)",
        "(0.010645, 1.374621, 0.379073)",
        "(0.010482, 1.370686, 0.379934)",
        "(0.010441, 1.366820, 0.381150)",
        "(0.010406, 1.363288, 0.382465)",
        "(0.010412, 1.361572, 0.383041)",
        "(0.010471, 1.358041, 0.383341)",
        "(0.010310, 1.354633, 0.383677)",
        "(0.010375, 1.351472, 0.384761)",
        "(0.010609, 1.348540, 0.386212)",
        "(0.010645, 1.347053, 0.386761)",
        "(0.010609, 1.343930, 0.387499)",
        "(0.010701, 1.340671, 0.388110)",
        "(0.010863, 1.337357, 0.388994)",
        "(0.010951, 1.333853, 0.389814)",
        "(0.010992, 1.331951, 0.390065)",
        "(0.011004, 1.327762, 0.390364)",
        "(0.011315, 1.323254, 0.391018)",
        "(0.011712, 1.318650, 0.391883)",
        "(0.011734, 1.313753, 0.392212)",
        "(0.011976, 1.311061, 0.391914)",
        "(0.012734, 1.305327, 0.391380)",
        "(0.013348, 1.299519, 0.391540)",
        "(0.013979, 1.293356, 0.390906)",
        "(0.015023, 1.286942, 0.390549)",
        "(0.015576, 1.283569, 0.390380)",
        "(0.016456, 1.276456, 0.389684)",
        "(0.017965, 1.269251, 0.389012)",
        "(0.019306, 1.262157, 0.387667)",
        "(0.020658, 1.255143, 0.386533)",
        "(0.021329, 1.251744, 0.386108)",
        "(0.023038, 1.245140, 0.385685)",
        "(0.024495, 1.238607, 0.384910)",
        "(0.025564, 1.232101, 0.383337)",
        "(0.026917, 1.225925, 0.381690)",
        "(0.027587, 1.222931, 0.381240)",
        "(0.028952, 1.217151, 0.380231)",
        "(0.029831, 1.211486, 0.378928)",
        "(0.030763, 1.206147, 0.377791)",
        "(0.031665, 1.201069, 0.376393)",
        "(0.032646, 1.196029, 0.374145)",
        "(0.033081, 1.193614, 0.372880)",
        "(0.033915, 1.188812, 0.370751)",
        "(0.034579, 1.184143, 0.368500)",
        "(0.035011, 1.179795, 0.365565)",
        "(0.035416, 1.177656, 0.363834)",
        "(0.035916, 1.173285, 0.360586)",
        "(0.036773, 1.169156, 0.357013)",
        "(0.037297, 1.165117, 0.352956)",
        "(0.037620, 1.161138, 0.348716)",
        "(0.037807, 1.159261, 0.346568)",
        "(0.038262, 1.155731, 0.342763)",
        "(0.038604, 1.152372, 0.338520)",
        "(0.039028, 1.149095, 0.333774)",
        "(0.039552, 1.146100, 0.329340)",
        "(0.039638, 1.143467, 0.325501)",
        "(0.039706, 1.142269, 0.323417)",
        "(0.039922, 1.139903, 0.319044)",
        "(0.040145, 1.137828, 0.315092)",
        "(0.040045, 1.135967, 0.311237)",
        "(0.040118, 1.134342, 0.306935)",
        "(0.040161, 1.133583, 0.304687)",
        "(0.040184, 1.132250, 0.300087)",
        "(0.039737, 1.131314, 0.296258)",
        "(0.039618, 1.130601, 0.292260)",
        "(0.039502, 1.130416, 0.290075)",
        "(0.039144, 1.130188, 0.285908)",
        "(0.038705, 1.130223, 0.281888)",
        "(0.038108, 1.130554, 0.277570)",
        "(0.037667, 1.131358, 0.273040)",
        "(0.036961, 1.132565, 0.269074)",
        "(0.036567, 1.133297, 0.267340)",
        "(0.035742, 1.135127, 0.263107)",
        "(0.035092, 1.137484, 0.258270)",
        "(0.033744, 1.140500, 0.254317)",
        "(0.032359, 1.144099, 0.250449)",
        "(0.031673, 1.146120, 0.248374)",
        "(0.029987, 1.150498, 0.243786)",
        "(0.028372, 1.155354, 0.239405)",
        "(0.026662, 1.160836, 0.235380)",
        "(0.024521, 1.166648, 0.231757)",
        "(0.023417, 1.169845, 0.230027)",
        "(0.021265, 1.176402, 0.226620)",
        "(0.018977, 1.183103, 0.223378)",
        "(0.017899, 1.190596, 0.219719)",
        "(0.017387, 1.194668, 0.217662)",
        "(0.015197, 1.202075, 0.214967)",
        "(0.013189, 1.209527, 0.213233)",
        "(0.011579, 1.216977, 0.211797)",
        "(0.010206, 1.224420, 0.210637)",
        "(0.009706, 1.228103, 0.209925)",
        "(0.008316, 1.235449, 0.208241)",
        "(0.007091, 1.242663, 0.207224)",
        "(0.006065, 1.249691, 0.206574)",
        "(0.005265, 1.256475, 0.205596)",
        "(0.004396, 1.263204, 0.204584)",
        "(0.003801, 1.266561, 0.204459)",
        "(0.003009, 1.273122, 0.204206)",
        "(0.002243, 1.279595, 0.203723)",
        "(0.002051, 1.285915, 0.203100)",
        "(0.001074, 1.292437, 0.202494)",
        "(0.000635, 1.295683, 0.202224)",
        "(0.000254, 1.302051, 0.202084)",
        "(-0.000411, 1.308458, 0.202523)",
        "(-0.000803, 1.314697, 0.202953)",
        "(-0.001344, 1.320975, 0.203293)",
        "(-0.001717, 1.324168, 0.203548)",
        "(-0.002329, 1.330436, 0.204161)",
        "(-0.002510, 1.336383, 0.205112)",
        "(-0.002483, 1.342145, 0.206147)",
        "(-0.002821, 1.345090, 0.206677)",
        "(-0.003638, 1.350997, 0.208416)",
        "(-0.003864, 1.356602, 0.209965)",
        "(-0.003811, 1.361984, 0.211413)",
        "(-0.003966, 1.367244, 0.213035)",
        "(-0.004111, 1.369819, 0.214060)",
        "(-0.004503, 1.374900, 0.216631)",
        "(-0.004730, 1.379751, 0.219400)",
        "(-0.004686, 1.384205, 0.221659)",
        "(-0.004544, 1.388534, 0.224612)",
        "(-0.004451, 1.392836, 0.228344)",
        "(-0.004494, 1.394990, 0.230495)",
        "(-0.004423, 1.399002, 0.234613)",
        "(-0.004221, 1.402512, 0.237728)",
        "(-0.003779, 1.405806, 0.241431)",
        "(-0.003690, 1.407496, 0.243728)",
        "(-0.003649, 1.410971, 0.249059)",
        "(-0.003471, 1.414173, 0.254098)",
        "(-0.003006, 1.416965, 0.258746)",
        "(-0.002528, 1.419672, 0.264101)",
        "(-0.002277, 1.420985, 0.266808)",
        "(-0.001962, 1.423614, 0.272434)",
        "(-0.001409, 1.426092, 0.278032)",
        "(-0.000927, 1.428438, 0.283529)",
        "(-0.000452, 1.430668, 0.289668)",
        "(-0.000193, 1.431684, 0.292779)",
        "(0.000410, 1.433477, 0.298956)",
        "(0.000963, 1.435030, 0.304322)",
        "(0.001467, 1.436594, 0.309990)",
        "(0.002370, 1.437973, 0.315914)",
        "(0.002653, 1.438662, 0.319025)",
        "(0.003075, 1.439496, 0.324533)",
        "(0.003590, 1.439573, 0.328560)",
        "(0.004389, 1.439566, 0.332728)",
        "(0.004926, 1.439921, 0.337908)",
        "(0.005137, 1.439986, 0.340416)",
        "(0.005573, 1.439652, 0.344968)",
        "(0.006110, 1.438660, 0.348814)",
        "(0.006769, 1.437205, 0.352414)",
        "(0.007522, 1.435478, 0.355905)",
        "(0.007978, 1.434505, 0.357738)",
        "(0.008432, 1.432512, 0.360851)",
        "(0.008634, 1.430274, 0.363799)",
        "(0.009735, 1.427441, 0.366785)",
        "(0.010584, 1.424430, 0.369938)",
        "(0.010840, 1.423006, 0.372025)",
        "(0.011333, 1.419777, 0.375718)",
        "(0.011669, 1.415794, 0.378149)",
        "(0.012125, 1.411401, 0.380305)",
        "(0.012309, 1.406702, 0.382266)",
        "(0.012631, 1.404263, 0.383616)",
        "(0.013239, 1.399214, 0.386317)",
        "(0.013484, 1.394014, 0.388389)",
        "(0.013541, 1.388666, 0.389856)",
        "(0.013739, 1.383002, 0.390624)",
        "(0.013848, 1.380230, 0.391067)",
        "(0.014169, 1.375010, 0.392542)",
        "(0.013980, 1.370057, 0.393899)",
        "(0.013977, 1.364824, 0.394566)",
        "(0.014093, 1.359383, 0.395026)",
        "(0.014206, 1.356672, 0.395319)",
        "(0.014240, 1.351466, 0.396213)",
        "(0.014027, 1.346204, 0.396304)",
        "(0.014043, 1.340819, 0.395638)",
        "(0.014147, 1.335652, 0.395509)",
        "(0.014227, 1.333129, 0.395658)",
        "(0.014437, 1.328036, 0.396109)",
        "(0.014305, 1.322758, 0.395634)",
        "(0.014277, 1.317385, 0.394323)",
        "(0.014656, 1.312278, 0.393866)",
        "(0.014906, 1.309864, 0.394161)",
        "(0.015011, 1.304869, 0.393757)",
        "(0.015121, 1.299593, 0.392796)",
        "(0.015492, 1.294280, 0.391936)",
        "(0.015798, 1.288887, 0.390950)",
        "(0.016021, 1.286173, 0.390601)",
        "(0.016285, 1.280365, 0.389807)",
        "(0.016566, 1.274127, 0.388109)",
        "(0.017098, 1.267699, 0.386525)",
        "(0.017603, 1.261544, 0.385841)",
        "(0.017771, 1.258644, 0.385522)",
        "(0.017961, 1.252969, 0.384587)",
        "(0.018115, 1.247642, 0.383322)",
        "(0.018476, 1.242490, 0.381575)",
        "(0.018551, 1.237398, 0.379377)",
        "(0.018533, 1.234851, 0.378266)",
        "(0.018767, 1.229635, 0.375792)",
        "(0.019146, 1.224105, 0.372941)",
        "(0.019927, 1.218448, 0.369978)",
        "(0.020274, 1.212896, 0.367117)",
        "(0.020487, 1.210074, 0.365508)",
        "(0.020832, 1.204364, 0.362319)",
        "(0.021242, 1.198695, 0.359725)",
        "(0.021507, 1.193369, 0.357291)",
        "(0.021750, 1.188181, 0.354453)",
        "(0.021945, 1.185588, 0.352647)",
        "(0.022384, 1.180340, 0.348536)",
        "(0.022326, 1.175245, 0.344760)",
        "(0.022243, 1.170321, 0.341205)",
        "(0.021638, 1.165736, 0.337686)",
        "(0.021287, 1.163525, 0.335415)",
        "(0.020885, 1.159234, 0.331485)",
        "(0.020213, 1.155316, 0.327852)",
        "(0.020060, 1.151918, 0.323009)",
        "(0.019294, 1.149186, 0.318498)",
        "(0.018808, 1.148102, 0.316598)",
        "(0.017774, 1.146035, 0.311825)",
        "(0.017670, 1.144135, 0.305878)",
        "(0.017702, 1.142582, 0.300333)",
        "(0.017085, 1.141373, 0.295673)",
        "(0.016711, 1.140761, 0.293506)",
        "(0.016407, 1.139627, 0.288235)",
        "(0.016901, 1.138813, 0.282217)",
        "(0.016459, 1.138184, 0.277346)",
        "(0.016154, 1.137565, 0.272000)",
        "(0.015939, 1.137206, 0.268851)",
        "(0.016030, 1.136757, 0.263594)",
        "(0.015968, 1.136579, 0.258479)",
        "(0.015897, 1.136582, 0.252862)",
        "(0.015625, 1.137015, 0.247002)",
        "(0.015235, 1.137326, 0.244313)",
        "(0.014669, 1.138358, 0.239653)",
        "(0.014108, 1.139685, 0.235364)",
        "(0.013681, 1.141194, 0.230549)",
        "(0.012813, 1.143351, 0.225811)",
        "(0.012179, 1.144528, 0.223746)",
        "(0.010981, 1.147076, 0.220071)",
        "(0.010065, 1.149666, 0.216380)",
        "(0.008873, 1.152414, 0.212679)",
        "(0.007728, 1.155571, 0.209765)",
        "(0.007254, 1.157349, 0.208335)",
        "(0.006192, 1.161212, 0.205343)",
        "(0.005127, 1.165397, 0.202425)",
        "(0.003734, 1.169934, 0.199976)",
        "(0.002176, 1.174877, 0.198487)",
        "(0.001266, 1.177576, 0.198069)",
        "(-0.000304, 1.183298, 0.196923)",
        "(-0.001274, 1.189888, 0.195314)",
        "(-0.002764, 1.196176, 0.194917)",
        "(-0.004111, 1.202440, 0.193932)",
        "(-0.004834, 1.205628, 0.193249)",
        "(-0.006167, 1.212135, 0.192100)",
        "(-0.007672, 1.218822, 0.191611)",
        "(-0.008859, 1.225603, 0.191517)",
        "(-0.010292, 1.232578, 0.191168)",
        "(-0.011002, 1.236093, 0.190996)",
        "(-0.012273, 1.243106, 0.190261)",
        "(-0.013040, 1.250062, 0.189341)",
        "(-0.013879, 1.257005, 0.188831)",
        "(-0.014684, 1.263842, 0.188925)",
        "(-0.015143, 1.267204, 0.188849)",
        "(-0.016436, 1.273849, 0.188132)",
        "(-0.017236, 1.280336, 0.187727)",
        "(-0.017960, 1.286628, 0.187356)",
        "(-0.018692, 1.292763, 0.186555)",
        "(-0.019107, 1.295812, 0.186062)",
        "(-0.019941, 1.301913, 0.185707)",
        "(-0.020745, 1.307988, 0.186521)",
        "(-0.021482, 1.313996, 0.187253)",
        "(-0.022141, 1.319933, 0.187200)",
        "(-0.022439, 1.322902, 0.187265)",
        "(-0.022902, 1.328852, 0.187893)",
        "(-0.023374, 1.334754, 0.189016)",
        "(-0.023360, 1.340505, 0.190002)",
        "(-0.023655, 1.346436, 0.191159)",
        "(-0.023688, 1.349390, 0.191909)",
        "(-0.023643, 1.355331, 0.194104)",
        "(-0.023623, 1.361366, 0.197114)",
        "(-0.023633, 1.367388, 0.199899)",
        "(-0.022914, 1.372991, 0.201949)",
        "(-0.022573, 1.375733, 0.203000)",
        "(-0.022167, 1.381306, 0.206099)",
        "(-0.021991, 1.386951, 0.210470)",
        "(-0.021849, 1.392236, 0.214621)",
        "(-0.021086, 1.396908, 0.218600)",
        "(-0.020584, 1.399077, 0.220544)",
        "(-0.019937, 1.403481, 0.225249)",
        "(-0.020015, 1.408092, 0.230953)",
        "(-0.018970, 1.411904, 0.236215)",
        "(-0.017955, 1.415343, 0.241073)",
        "(-0.017512, 1.416973, 0.243690)",
        "(-0.016662, 1.420141, 0.249440)",
        "(-0.015998, 1.423087, 0.255280)",
        "(-0.014923, 1.425622, 0.260924)",
        "(-0.013953, 1.428057, 0.266415)",
        "(-0.013465, 1.429240, 0.269335)",
        "(-0.012277, 1.431364, 0.274953)",
        "(-0.011044, 1.433378, 0.280456)",
        "(-0.010050, 1.435198, 0.285262)",
        "(-0.008902, 1.436775, 0.290334)",
        "(-0.008295, 1.437477, 0.293135)",
        "(-0.007336, 1.438736, 0.298998)",
        "(-0.006590, 1.439535, 0.304179)",
        "(-0.005509, 1.439744, 0.308688)",
        "(-0.004750, 1.439903, 0.313462)",
        "(-0.004381, 1.440001, 0.316119)",
        "(-0.003682, 1.439973, 0.321403)",
        "(-0.002883, 1.439437, 0.326352)",
        "(-0.001932, 1.438354, 0.331593)",
        "(-0.001240, 1.436874, 0.337400)",
        "(-0.000869, 1.435827, 0.340156)",
        "(-0.000141, 1.433055, 0.345019)",
        "(0.001043, 1.429622, 0.349478)",
        "(0.001873, 1.426336, 0.354708)",
        "(0.002779, 1.422955, 0.360769)",
        "(0.003255, 1.421053, 0.363384)",
        "(0.004334, 1.416633, 0.367520)",
        "(0.005037, 1.412135, 0.372428)",
        "(0.006401, 1.407382, 0.378589)",
        "(0.007551, 1.402160, 0.383499)",
        "(0.007957, 1.399377, 0.385185)",
        "(0.008976, 1.393428, 0.387386)",
        "(0.010281, 1.387850, 0.390891)",
        "(0.011032, 1.382915, 0.395333)",
        "(0.011765, 1.377683, 0.397759)",
        "(0.012152, 1.374976, 0.398612)",
        "(0.012932, 1.369717, 0.400343)",
        "(0.013721, 1.364808, 0.402753)",
        "(0.014067, 1.360241, 0.404910)",
        "(0.014236, 1.355589, 0.405719)",
        "(0.014395, 1.353237, 0.406025)",
        "(0.014996, 1.348721, 0.407300)",
        "(0.014954, 1.344733, 0.409758)",
        "(0.014556, 1.340523, 0.411095)",
        "(0.014806, 1.335736, 0.411640)",
        "(0.015088, 1.333179, 0.411779)",
        "(0.015431, 1.327937, 0.412413)",
        "(0.015578, 1.322408, 0.413119)",
        "(0.015801, 1.316416, 0.412936)",
        "(0.016244, 1.309920, 0.412358)",
        "(0.016413, 1.306648, 0.412471)",
        "(0.016957, 1.299941, 0.412765)",
        "(0.017610, 1.292820, 0.412436)",
        "(0.018219, 1.285263, 0.410471)",
        "(0.019270, 1.277371, 0.407680)",
        "(0.019690, 1.273451, 0.406735)",
        "(0.020745, 1.265858, 0.405882)",
        "(0.021017, 1.258395, 0.404165)",
        "(0.021879, 1.250880, 0.401445)",
        "(0.022564, 1.243599, 0.398596)",
        "(0.023037, 1.240031, 0.397521)",
        "(0.023906, 1.233096, 0.395406)",
        "(0.024648, 1.226102, 0.392375)",
        "(0.025414, 1.219442, 0.389507)",
        "(0.026264, 1.213069, 0.386994)",
        "(0.026617, 1.210050, 0.385589)",
        "(0.027266, 1.204150, 0.382704)",
        "(0.028037, 1.198308, 0.379908)",
        "(0.028870, 1.193150, 0.377559)",
        "(0.029395, 1.188455, 0.375088)",
        "(0.029647, 1.186033, 0.373519)",
        "(0.030519, 1.181541, 0.369833)",
        "(0.031337, 1.177577, 0.366783)",
        "(0.031975, 1.173875, 0.363394)",
        "(0.032061, 1.170395, 0.359193)",
        "(0.031964, 1.168759, 0.357289)",
        "(0.031963, 1.165862, 0.353807)",
        "(0.031863, 1.163258, 0.349874)",
        "(0.031395, 1.160665, 0.344799)",
        "(0.031233, 1.158149, 0.339561)",
        "(0.031125, 1.156948, 0.336880)",
        "(0.030769, 1.154697, 0.331378)",
        "(0.030293, 1.152523, 0.326023)",
        "(0.029831, 1.150421, 0.321005)",
        "(0.029843, 1.148389, 0.315600)",
        "(0.030044, 1.147405, 0.312775)",
        "(0.030020, 1.145349, 0.307132)",
        "(0.029686, 1.143621, 0.302893)",
        "(0.029634, 1.142050, 0.298296)",
        "(0.029807, 1.140541, 0.292750)",
        "(0.029833, 1.139877, 0.290525)",
        "(0.029509, 1.138767, 0.286042)",
        "(0.029151, 1.137732, 0.281239)",
        "(0.029013, 1.136997, 0.276300)",
        "(0.028961, 1.136892, 0.272685)",
        "(0.028725, 1.136867, 0.270629)",
        "(0.028409, 1.136964, 0.265326)",
        "(0.028308, 1.137293, 0.259699)",
        "(0.027663, 1.138086, 0.255374)",
        "(0.027279, 1.139254, 0.251274)",
        "(0.027013, 1.140007, 0.249257)",
        "(0.026643, 1.141634, 0.244483)",
        "(0.025913, 1.143620, 0.240165)",
        "(0.025154, 1.145988, 0.236221)",
        "(0.024256, 1.148543, 0.231746)",
        "(0.024032, 1.149942, 0.229342)",
        "(0.022916, 1.153090, 0.225185)",
        "(0.021355, 1.156692, 0.221513)",
        "(0.019495, 1.160709, 0.218189)",
        "(0.018158, 1.164989, 0.214607)",
        "(0.017701, 1.167451, 0.212711)",
        "(0.016444, 1.172651, 0.209458)",
        "(0.014581, 1.177841, 0.207005)",
        "(0.012873, 1.183329, 0.204644)",
        "(0.011438, 1.189114, 0.202264)",
        "(0.010719, 1.192120, 0.201239)",
        "(0.008949, 1.198297, 0.199488)",
        "(0.007320, 1.204717, 0.198400)",
        "(0.005715, 1.211224, 0.196850)",
        "(0.004281, 1.217828, 0.195365)",
        "(0.003572, 1.221199, 0.194898)",
        "(0.002098, 1.228108, 0.194106)",
        "(0.000090, 1.235094, 0.193171)",
        "(-0.001213, 1.241890, 0.192190)",
        "(-0.002289, 1.248593, 0.191085)",
        "(-0.002931, 1.251930, 0.190650)",
        "(-0.004667, 1.258807, 0.190254)",
        "(-0.006033, 1.265589, 0.190503)",
        "(-0.007288, 1.272289, 0.190392)",
        "(-0.008105, 1.278736, 0.190050)",
        "(-0.008682, 1.281984, 0.189639)",
        "(-0.010023, 1.288404, 0.189119)",
        "(-0.011227, 1.294708, 0.189352)",
        "(-0.012254, 1.300810, 0.189152)",
        "(-0.013078, 1.306810, 0.189221)",
        "(-0.013554, 1.309837, 0.189100)",
        "(-0.014516, 1.315868, 0.188886)",
        "(-0.015479, 1.321898, 0.189337)",
        "(-0.016013, 1.327819, 0.190317)",
        "(-0.016461, 1.333562, 0.190981)",
        "(-0.016685, 1.336359, 0.191270)",
        "(-0.017030, 1.341875, 0.191818)",
        "(-0.017907, 1.347458, 0.193068)",
        "(-0.018364, 1.352966, 0.195231)",
        "(-0.018750, 1.358280, 0.197159)",
        "(-0.018889, 1.360858, 0.198267)",
        "(-0.019612, 1.366085, 0.200006)",
        "(-0.020194, 1.371206, 0.202455)",
        "(-0.020405, 1.376151, 0.205009)",
        "(-0.020526, 1.381001, 0.208129)",
        "(-0.020571, 1.383377, 0.209829)",
        "(-0.020662, 1.388132, 0.213263)",
        "(-0.021021, 1.392945, 0.217236)",
        "(-0.020759, 1.397389, 0.221680)",
        "(-0.020112, 1.401433, 0.226090)",
        "(-0.019724, 1.403402, 0.228457)",
        "(-0.018926, 1.407118, 0.233632)",
        "(-0.018520, 1.410743, 0.238961)",
        "(-0.018391, 1.414155, 0.244211)",
        "(-0.017563, 1.417088, 0.249325)",
        "(-0.017057, 1.418547, 0.251951)",
        "(-0.016268, 1.421504, 0.257476)",
        "(-0.015251, 1.424259, 0.263231)",
        "(-0.014588, 1.427068, 0.269052)",
        "(-0.013892, 1.429853, 0.275309)",
        "(-0.013401, 1.431092, 0.278121)",
        "(-0.012061, 1.433098, 0.282760)",
        "(-0.010946, 1.435169, 0.287265)",
        "(-0.010428, 1.437709, 0.292706)",
        "(-0.009501, 1.440018, 0.298438)",
        "(-0.008915, 1.440882, 0.300695)",
        "(-0.007883, 1.442425, 0.304860)",
        "(-0.006810, 1.444023, 0.309611)",
        "(-0.005894, 1.445642, 0.314541)",
        "(-0.004982, 1.446824, 0.318920)",
        "(-0.004436, 1.447238, 0.320888)",
        "(-0.003334, 1.447995, 0.325066)",
        "(-0.002239, 1.448723, 0.329387)",
        "(-0.001356, 1.449285, 0.333251)",
        "(-0.000225, 1.449520, 0.336920)",
        "(0.000342, 1.449563, 0.338870)",
        "(0.001663, 1.449363, 0.343049)",
        "(0.002819, 1.448846, 0.347502)",
        "(0.003577, 1.447813, 0.351225)",
        "(0.005003, 1.445918, 0.354900)",
        "(0.005600, 1.444931, 0.356776)",
        "(0.006467, 1.442948, 0.361264)",
        "(0.007366, 1.440769, 0.366006)",
        "(0.008179, 1.438135, 0.369530)",
        "(0.009067, 1.435275, 0.372850)",
        "(0.009431, 1.433899, 0.374939)",
        "(0.010179, 1.431139, 0.379882)",
        "(0.010580, 1.428052, 0.384475)",
        "(0.011046, 1.424363, 0.387997)",
        "(0.011407, 1.420109, 0.390624)",
        "(0.011690, 1.417861, 0.392137)",
        "(0.012378, 1.413069, 0.395461)",
        "(0.012454, 1.408144, 0.398747)",
        "(0.012267, 1.402839, 0.400901)",
        "(0.012266, 1.396976, 0.401613)",
        "(0.012479, 1.394102, 0.402472)",
        "(0.012526, 1.388491, 0.405129)",
        "(0.012155, 1.382810, 0.407877)",
        "(0.012241, 1.376359, 0.408344)",
        "(0.012328, 1.369896, 0.409099)",
        "(0.012390, 1.366742, 0.409909)",
        "(0.012180, 1.360555, 0.412087)",
        "(0.012165, 1.354119, 0.413027)",
        "(0.012358, 1.347409, 0.412799)",
        "(0.012714, 1.340787, 0.413042)",
        "(0.012824, 1.337600, 0.413605)",
        "(0.013329, 1.331323, 0.415142)",
        "(0.013871, 1.324921, 0.415599)",
        "(0.014260, 1.318499, 0.415496)",
        "(0.014848, 1.312200, 0.415326)",
        "(0.015029, 1.309054, 0.415291)",
        "(0.015634, 1.302724, 0.414992)",
        "(0.016681, 1.296149, 0.414008)",
        "(0.017742, 1.289452, 0.413154)",
        "(0.019143, 1.282911, 0.413313)",
        "(0.019660, 1.279615, 0.412985)",
        "(0.020364, 1.272994, 0.411709)",
        "(0.021442, 1.266305, 0.411034)",
        "(0.022466, 1.259769, 0.410454)",
        "(0.022728, 1.253388, 0.408472)",
        "(0.022805, 1.250233, 0.407448)",
        "(0.023494, 1.244160, 0.406204)",
        "(0.024579, 1.238118, 0.405776)",
        "(0.025244, 1.232097, 0.404556)",
        "(0.026197, 1.226083, 0.402890)",
        "(0.026494, 1.223073, 0.402110)",
        "(0.027434, 1.217309, 0.400988)",
        "(0.027912, 1.211836, 0.399863)",
        "(0.028352, 1.206497, 0.397876)",
        "(0.028586, 1.201427, 0.395737)",
        "(0.028818, 1.198889, 0.394832)",
        "(0.029383, 1.193887, 0.392733)",
        "(0.029414, 1.188715, 0.389319)",
        "(0.029830, 1.183454, 0.384304)",
        "(0.030128, 1.178491, 0.380063)",
        "(0.029917, 1.176125, 0.378254)",
        "(0.029716, 1.171638, 0.374258)",
        "(0.029797, 1.167477, 0.369945)",
        "(0.029905, 1.163502, 0.365611)",
        "(0.030138, 1.159704, 0.360940)",
        "(0.030177, 1.157860, 0.358431)",
        "(0.029763, 1.154329, 0.352719)",
        "(0.029184, 1.151022, 0.346769)",
        "(0.028999, 1.147895, 0.341173)",
        "(0.028296, 1.144981, 0.335611)",
        "(0.027950, 1.143539, 0.332485)",
        "(0.027473, 1.140720, 0.325961)",
        "(0.027236, 1.138027, 0.320180)",
        "(0.027093, 1.135497, 0.314906)",
        "(0.026478, 1.133002, 0.308479)",
        "(0.026302, 1.131764, 0.304990)",
        "(0.026110, 1.129474, 0.298366)",
        "(0.025932, 1.127459, 0.293465)",
        "(0.025875, 1.125578, 0.288748)",
        "(0.026058, 1.123812, 0.283814)",
        "(0.026140, 1.122954, 0.281627)",
        "(0.026227, 1.121579, 0.277383)",
        "(0.026205, 1.120622, 0.272054)",
        "(0.026046, 1.119932, 0.266824)",
        "(0.025649, 1.119655, 0.263593)",
        "(0.025379, 1.119585, 0.262036)",
        "(0.024822, 1.119836, 0.257886)",
        "(0.024242, 1.120523, 0.252241)",
        "(0.023276, 1.121834, 0.248249)",
        "(0.021618, 1.123888, 0.245297)",
        "(0.020812, 1.124983, 0.243300)",
        "(0.019560, 1.127651, 0.237904)",
        "(0.017782, 1.130991, 0.232981)",
        "(0.015428, 1.134892, 0.229418)",
        "(0.013266, 1.139124, 0.226002)",
        "(0.012229, 1.141368, 0.224265)",
        "(0.010023, 1.146284, 0.220823)",
        "(0.007787, 1.151773, 0.218308)",
        "(0.005455, 1.157615, 0.215553)",
        "(0.003484, 1.163761, 0.212835)",
        "(0.002520, 1.166928, 0.211832)",
        "(0.000189, 1.173553, 0.209752)",
        "(-0.002226, 1.180178, 0.207519)",
        "(-0.003994, 1.186746, 0.205739)",
        "(-0.006101, 1.193391, 0.204236)",
        "(-0.007124, 1.196674, 0.203737)",
        "(-0.009118, 1.203405, 0.202766)",
        "(-0.011291, 1.210081, 0.201273)",
        "(-0.013169, 1.216663, 0.200298)",
        "(-0.014628, 1.222908, 0.199775)",
        "(-0.015278, 1.225971, 0.199789)",
        "(-0.017243, 1.232142, 0.200017)",
        "(-0.018799, 1.238214, 0.199805)",
        "(-0.019916, 1.244216, 0.199787)",
        "(-0.021308, 1.250213, 0.199417)",
        "(-0.021834, 1.253118, 0.199135)",
        "(-0.022915, 1.258920, 0.198943)",
        "(-0.024178, 1.264787, 0.199144)",
        "(-0.025495, 1.270627, 0.199472)",
        "(-0.026459, 1.276329, 0.199698)",
        "(-0.026824, 1.279162, 0.199835)",
        "(-0.027716, 1.284980, 0.200324)",
        "(-0.028978, 1.290810, 0.200233)",
        "(-0.029948, 1.296492, 0.199829)",
        "(-0.030840, 1.302219, 0.199842)",
        "(-0.031209, 1.305073, 0.200253)",
        "(-0.032061, 1.310822, 0.201446)",
        "(-0.033021, 1.316478, 0.201594)",
        "(-0.033865, 1.322073, 0.201651)",
        "(-0.034650, 1.327728, 0.202516)",
        "(-0.035011, 1.330526, 0.203300)",
        "(-0.035708, 1.335940, 0.204600)",
        "(-0.036173, 1.341167, 0.205450)",
        "(-0.037148, 1.346561, 0.206389)",
        "(-0.037671, 1.351845, 0.208162)",
        "(-0.037925, 1.354510, 0.209403)",
        "(-0.038151, 1.359721, 0.211413)",
        "(-0.038498, 1.364903, 0.212922)",
        "(-0.038864, 1.370195, 0.216012)",
        "(-0.039175, 1.375274, 0.219179)",
        "(-0.039166, 1.377670, 0.220421)",
        "(-0.038902, 1.382358, 0.223524)",
        "(-0.038881, 1.387082, 0.227316)",
        "(-0.039002, 1.391654, 0.231443)",
        "(-0.038628, 1.395763, 0.235792)",
        "(-0.038441, 1.397721, 0.237908)",
        "(-0.037861, 1.401346, 0.242623)",
        "(-0.037158, 1.404740, 0.247686)",
        "(-0.036727, 1.408217, 0.253001)",
        "(-0.035627, 1.411325, 0.258637)",
        "(-0.035236, 1.412812, 0.261438)",
        "(-0.034305, 1.415477, 0.267132)",
        "(-0.033329, 1.417923, 0.273116)",
        "(-0.032598, 1.420221, 0.279324)",
        "(-0.031663, 1.421946, 0.284802)",
        "(-0.031174, 1.422694, 0.287553)",
        "(-0.030010, 1.423922, 0.293240)",
        "(-0.029163, 1.425129, 0.299502)",
        "(-0.028248, 1.425900, 0.305173)",
        "(-0.027152, 1.426184, 0.310048)",
        "(-0.026577, 1.426316, 0.312651)",
        "(-0.025626, 1.426625, 0.318270)",
        "(-0.024776, 1.426700, 0.324000)",
        "(-0.023690, 1.425782, 0.327667)",
        "(-0.022785, 1.424667, 0.331111)",
        "(-0.022324, 1.424033, 0.332986)",
        "(-0.021720, 1.422782, 0.337433)",
        "(-0.020848, 1.420960, 0.341639)",
        "(-0.020036, 1.418432, 0.344669)",
        "(-0.019124, 1.415511, 0.347846)",
        "(-0.018874, 1.414022, 0.349498)",
        "(-0.018293, 1.410675, 0.352579)",
        "(-0.017722, 1.407074, 0.355430)",
        "(-0.017138, 1.403558, 0.358949)",
        "(-0.016591, 1.399899, 0.362697)",
        "(-0.016230, 1.397784, 0.364120)",
        "(-0.015525, 1.393335, 0.366319)",
        "(-0.015036, 1.389062, 0.368699)",
        "(-0.014253, 1.384845, 0.372091)",
        "(-0.013275, 1.380191, 0.374898)",
        "(-0.012742, 1.377837, 0.376215)",
        "(-0.011670, 1.373189, 0.378841)",
        "(-0.011230, 1.368699, 0.381423)",
        "(-0.010456, 1.364042, 0.384100)",
        "(-0.009394, 1.359295, 0.386554)",
        "(-0.008784, 1.357004, 0.387966)",
        "(-0.007899, 1.352528, 0.391134)",
        "(-0.006954, 1.347460, 0.392648)",
        "(-0.006100, 1.342447, 0.394117)",
        "(-0.005313, 1.337716, 0.396042)",
        "(-0.005101, 1.335299, 0.396769)",
        "(-0.004356, 1.330088, 0.397636)",
        "(-0.003630, 1.324921, 0.398885)",
        "(-0.002945, 1.320117, 0.400697)",
        "(-0.002618, 1.315296, 0.401466)",
        "(-0.002328, 1.312788, 0.401281)",
        "(-0.001413, 1.307681, 0.400890)",
        "(-0.000684, 1.302954, 0.401219)",
        "(-0.000383, 1.298347, 0.401394)",
        "(0.000179, 1.293472, 0.400465)",
        "(0.000425, 1.290951, 0.400076)",
        "(0.000958, 1.286009, 0.399581)",
        "(0.001449, 1.281168, 0.399712)",
        "(0.001787, 1.276186, 0.398198)",
        "(0.002388, 1.271098, 0.396786)",
        "(0.002721, 1.268623, 0.396431)",
        "(0.003283, 1.263867, 0.396239)",
        "(0.003723, 1.258795, 0.394904)",
        "(0.004332, 1.253474, 0.392908)",
        "(0.005220, 1.248273, 0.391591)",
        "(0.005506, 1.245689, 0.390963)",
        "(0.005932, 1.240729, 0.389528)",
        "(0.006792, 1.235942, 0.387982)",
        "(0.007588, 1.231452, 0.386888)",
        "(0.008125, 1.227186, 0.385167)",
        "(0.008535, 1.224977, 0.384157)",
        "(0.009315, 1.220617, 0.382558)",
        "(0.010149, 1.216307, 0.380960)",
        "(0.011124, 1.212010, 0.379066)",
        "(0.011896, 1.208061, 0.377584)",
        "(0.012284, 1.206111, 0.376918)",
        "(0.013115, 1.202337, 0.375480)",
        "(0.013891, 1.198562, 0.373658)",
        "(0.014756, 1.194777, 0.371917)",
        "(0.015684, 1.191064, 0.370318)",
        "(0.016024, 1.189132, 0.369436)",
        "(0.016788, 1.185248, 0.367739)",
        "(0.017666, 1.181430, 0.366049)",
        "(0.018736, 1.177565, 0.363628)",
        "(0.019596, 1.173644, 0.360520)",
        "(0.019894, 1.171691, 0.359030)",
        "(0.020744, 1.167913, 0.356314)",
        "(0.021453, 1.164119, 0.353657)",
        "(0.022208, 1.160396, 0.350082)",
        "(0.022955, 1.156956, 0.346276)",
        "(0.023181, 1.155293, 0.344162)",
        "(0.023342, 1.152238, 0.339879)",
        "(0.023368, 1.149460, 0.335997)",
        "(0.023508, 1.146908, 0.331595)",
        "(0.023961, 1.144695, 0.326840)",
        "(0.023943, 1.143642, 0.324574)",
        "(0.023928, 1.141934, 0.319836)",
        "(0.023492, 1.140547, 0.315143)",
        "(0.023134, 1.139243, 0.310047)",
        "(0.022843, 1.138282, 0.305185)",
        "(0.022460, 1.138023, 0.303000)",
        "(0.021599, 1.137601, 0.298527)",
        "(0.021083, 1.137250, 0.293133)",
        "(0.020482, 1.137280, 0.287960)",
        "(0.019657, 1.137889, 0.283609)",
        "(0.019193, 1.138258, 0.281513)",
        "(0.018254, 1.139195, 0.277010)",
        "(0.017418, 1.140334, 0.272052)",
        "(0.016653, 1.141995, 0.267510)",
        "(0.015305, 1.144077, 0.263207)",
        "(0.014648, 1.145249, 0.261263)",
        "(0.013234, 1.147999, 0.257751)",
        "(0.011789, 1.151208, 0.254403)",
        "(0.009954, 1.154792, 0.250527)",
        "(0.008304, 1.158822, 0.246881)",
        "(0.007326, 1.160953, 0.245346)",
        "(0.005184, 1.165577, 0.243064)",
        "(0.003141, 1.170418, 0.240634)",
        "(0.001239, 1.175381, 0.237731)",
        "(-0.000634, 1.180648, 0.234993)",
        "(-0.001544, 1.183388, 0.233916)",
        "(-0.003690, 1.188977, 0.232147)",
        "(-0.005539, 1.194472, 0.230401)",
        "(-0.007229, 1.199812, 0.228346)",
        "(-0.008955, 1.205172, 0.226766)",
        "(-0.009910, 1.207848, 0.226352)",
        "(-0.011623, 1.213103, 0.225539)",
        "(-0.013031, 1.218242, 0.224234)",
        "(-0.014478, 1.223441, 0.223325)",
        "(-0.015724, 1.228591, 0.222851)",
        "(-0.016250, 1.231215, 0.222658)",
        "(-0.017492, 1.236253, 0.222289)",
        "(-0.018768, 1.241306, 0.222340)",
        "(-0.019686, 1.246163, 0.222018)",
        "(-0.020463, 1.250836, 0.221218)",
        "(-0.020823, 1.253186, 0.221045)",
        "(-0.021631, 1.257804, 0.221217)",
        "(-0.022469, 1.262559, 0.221714)",
        "(-0.023356, 1.267163, 0.221594)",
        "(-0.023996, 1.271621, 0.221626)",
        "(-0.024312, 1.273804, 0.221646)",
        "(-0.024980, 1.278236, 0.221597)",
        "(-0.025798, 1.282833, 0.222115)",
        "(-0.026529, 1.287539, 0.222578)",
        "(-0.027196, 1.292186, 0.222815)",
        "(-0.027398, 1.294495, 0.222827)",
        "(-0.028102, 1.299189, 0.222741)",
        "(-0.029052, 1.304078, 0.223238)",
        "(-0.029867, 1.308997, 0.223537)",
        "(-0.030343, 1.314004, 0.224026)",
        "(-0.030627, 1.316581, 0.224457)",
        "(-0.031196, 1.321903, 0.225586)",
        "(-0.031900, 1.327377, 0.226912)",
        "(-0.032237, 1.332938, 0.228119)",
        "(-0.032503, 1.338534, 0.229252)",
        "(-0.032644, 1.341348, 0.230160)",
        "(-0.032780, 1.346838, 0.231869)",
        "(-0.033327, 1.352398, 0.233708)",
        "(-0.033384, 1.357729, 0.235733)",
        "(-0.033275, 1.362724, 0.237457)",
        "(-0.033225, 1.365167, 0.238355)",
        "(-0.033149, 1.369872, 0.240458)",
        "(-0.033022, 1.374370, 0.242817)",
        "(-0.033691, 1.378768, 0.245134)",
        "(-0.033166, 1.382585, 0.247461)",
        "(-0.033073, 1.384539, 0.248789)",
        "(-0.033008, 1.388354, 0.251342)",
        "(-0.032886, 1.391965, 0.254105)",
        "(-0.032814, 1.395413, 0.256676)",
        "(-0.032883, 1.398867, 0.259633)",
        "(-0.032824, 1.400488, 0.261005)",
        "(-0.032564, 1.403413, 0.263766)",
        "(-0.032252, 1.406321, 0.266980)",
        "(-0.032396, 1.409359, 0.270080)",
        "(-0.032097, 1.412000, 0.272868)",
        "(-0.031876, 1.413241, 0.274316)",
        "(-0.031570, 1.415746, 0.277716)",
        "(-0.031350, 1.418369, 0.282240)",
        "(-0.031040, 1.420480, 0.285991)",
        "(-0.030595, 1.422119, 0.289368)",
        "(-0.030306, 1.422886, 0.291320)",
        "(-0.029769, 1.424339, 0.295820)",
        "(-0.029238, 1.425656, 0.300818)",
        "(-0.028626, 1.426406, 0.305222)",
        "(-0.027835, 1.426870, 0.309686)",
        "(-0.027438, 1.426998, 0.311947)",
        "(-0.026918, 1.426957, 0.316537)",
        "(-0.026023, 1.426492, 0.321251)",
        "(-0.025186, 1.425912, 0.325841)",
        "(-0.024292, 1.425160, 0.330203)",
        "(-0.023934, 1.424674, 0.332338)",
        "(-0.023046, 1.423092, 0.336104)",
        "(-0.022187, 1.421229, 0.339896)",
        "(-0.021610, 1.419345, 0.344000)",
        "(-0.020870, 1.416950, 0.347562)",
        "(-0.020461, 1.415600, 0.348999)",
        "(-0.019762, 1.412864, 0.351896)",
        "(-0.019301, 1.410399, 0.355795)",
        "(-0.018621, 1.407714, 0.359669)",
        "(-0.017982, 1.404465, 0.362164)",
        "(-0.017499, 1.402762, 0.363467)",
        "(-0.016956, 1.399540, 0.366177)",
        "(-0.016705, 1.396546, 0.369261)",
        "(-0.015897, 1.393221, 0.371633)",
        "(-0.015255, 1.389788, 0.373798)",
        "(-0.014978, 1.388197, 0.375416)",
        "(-0.014269, 1.385007, 0.379210)",
        "(-0.013763, 1.381371, 0.381385)",
        "(-0.013139, 1.377657, 0.383140)",
        "(-0.012542, 1.374094, 0.385021)",
        "(-0.012404, 1.372339, 0.386107)",
        "(-0.012013, 1.368584, 0.388186)",
        "(-0.011455, 1.364512, 0.389826)",
        "(-0.011118, 1.360342, 0.391321)",
        "(-0.010833, 1.355880, 0.392482)",
        "(-0.010669, 1.353551, 0.393139)",
        "(-0.010187, 1.348583, 0.394357)",
        "(-0.009576, 1.343223, 0.395228)",
        "(-0.009140, 1.337452, 0.395685)",
        "(-0.008799, 1.331478, 0.396446)",
        "(-0.008580, 1.328426, 0.396900)",
        "(-0.008242, 1.321997, 0.397661)",
        "(-0.007794, 1.315227, 0.398204)",
        "(-0.007350, 1.308233, 0.398222)",
        "(-0.007125, 1.301102, 0.397953)",
        "(-0.006866, 1.297542, 0.398044)",
        "(-0.006536, 1.290617, 0.398571)",
        "(-0.005862, 1.283480, 0.398520)",
        "(-0.004861, 1.276134, 0.397718)",
        "(-0.003591, 1.268782, 0.396626)",
        "(-0.002965, 1.265275, 0.396359)",
        "(-0.001837, 1.258664, 0.396052)",
        "(-0.000773, 1.252092, 0.394642)",
        "(0.000618, 1.245615, 0.392674)",
        "(0.002025, 1.239536, 0.391744)",
        "(0.002432, 1.236560, 0.391153)",
        "(0.003142, 1.230451, 0.389003)",
        "(0.004291, 1.224130, 0.386552)",
        "(0.005233, 1.217715, 0.383709)",
        "(0.005962, 1.211443, 0.380909)",
        "(0.006254, 1.208341, 0.379525)",
        "(0.006851, 1.202177, 0.376301)",
        "(0.007731, 1.196177, 0.372768)",
        "(0.008492, 1.190460, 0.369270)",
        "(0.008932, 1.185152, 0.365790)",
        "(0.008971, 1.182555, 0.364072)",
        "(0.009392, 1.177683, 0.360332)",
        "(0.009865, 1.173263, 0.356523)",
        "(0.010180, 1.169095, 0.352489)",
        "(0.010564, 1.165284, 0.348163)",
        "(0.010717, 1.163440, 0.346218)",
        "(0.011039, 1.160013, 0.342555)",
        "(0.011472, 1.156797, 0.338845)",
        "(0.011950, 1.153755, 0.334245)",
        "(0.012330, 1.151038, 0.329724)",
        "(0.012555, 1.149796, 0.328073)",
        "(0.012899, 1.147521, 0.324417)",
        "(0.013423, 1.145289, 0.319512)",
        "(0.013585, 1.143321, 0.315076)",
        "(0.013813, 1.141602, 0.311433)",
        "(0.013895, 1.140790, 0.309436)",
        "(0.014313, 1.139304, 0.304694)",
        "(0.014422, 1.138101, 0.300183)",
        "(0.014434, 1.137292, 0.296490)",
        "(0.014457, 1.136665, 0.291962)",
        "(0.014466, 1.136346, 0.289476)",
        "(0.014402, 1.135996, 0.285105)",
        "(0.014024, 1.135990, 0.281264)",
        "(0.013780, 1.136305, 0.277084)",
        "(0.013521, 1.136962, 0.272897)",
        "(0.013347, 1.137351, 0.271119)",
        "(0.012755, 1.138297, 0.267256)",
        "(0.012179, 1.139220, 0.262437)",
        "(0.011956, 1.140365, 0.258016)",
        "(0.011325, 1.141866, 0.254389)",
        "(0.010895, 1.142629, 0.252410)",
        "(0.010227, 1.144177, 0.248353)",
        "(0.009646, 1.145716, 0.244336)",
        "(0.009103, 1.147511, 0.241090)",
        "(0.008094, 1.149670, 0.237682)",
        "(0.007622, 1.150845, 0.235881)",
        "(0.006674, 1.153420, 0.231587)",
        "(0.005673, 1.156387, 0.227548)",
        "(0.004454, 1.159690, 0.223936)",
        "(0.003195, 1.163375, 0.220622)",
        "(0.002718, 1.165298, 0.218805)",
        "(0.001138, 1.169483, 0.215568)",
        "(-0.000440, 1.174012, 0.212939)",
        "(-0.001878, 1.178793, 0.209935)",
        "(-0.002931, 1.183857, 0.206320)",
        "(-0.003655, 1.186526, 0.204801)",
        "(-0.005194, 1.192314, 0.202742)",
        "(-0.007038, 1.198295, 0.200955)",
        "(-0.008598, 1.204058, 0.199175)",
        "(-0.009914, 1.209820, 0.196908)",
        "(-0.010688, 1.212741, 0.195967)",
        "(-0.012436, 1.218680, 0.194831)",
        "(-0.014017, 1.224508, 0.193838)",
        "(-0.015563, 1.230339, 0.193076)",
        "(-0.016799, 1.235905, 0.191928)",
        "(-0.017359, 1.238690, 0.191591)",
        "(-0.018478, 1.244259, 0.190951)",
        "(-0.019792, 1.249764, 0.190762)",
        "(-0.020580, 1.254959, 0.190433)",
        "(-0.021297, 1.259967, 0.190279)",
        "(-0.021733, 1.262452, 0.190393)",
        "(-0.022868, 1.267278, 0.190904)",
        "(-0.023883, 1.271824, 0.191330)",
        "(-0.024576, 1.276129, 0.191715)",
        "(-0.025529, 1.280499, 0.192365)",
        "(-0.025996, 1.282651, 0.192560)",
        "(-0.026925, 1.287046, 0.193086)",
        "(-0.027912, 1.291645, 0.194007)",
        "(-0.028987, 1.296314, 0.194783)",
        "(-0.029784, 1.301008, 0.196018)",
        "(-0.030205, 1.303386, 0.196672)",
        "(-0.031121, 1.308182, 0.197746)",
        "(-0.031862, 1.312876, 0.198628)",
        "(-0.032510, 1.317535, 0.199560)",
        "(-0.032970, 1.322310, 0.201073)",
        "(-0.033361, 1.324795, 0.202154)",
        "(-0.034133, 1.329733, 0.203967)",
        "(-0.034440, 1.334469, 0.205512)",
        "(-0.034622, 1.339197, 0.207059)",
        "(-0.034886, 1.344147, 0.209849)",
        "(-0.034970, 1.346581, 0.211358)",
        "(-0.034943, 1.351314, 0.213922)",
        "(-0.034839, 1.356067, 0.216789)",
        "(-0.034846, 1.360873, 0.219990)",
        "(-0.034923, 1.365631, 0.223154)",
        "(-0.034864, 1.367972, 0.224688)",
        "(-0.034660, 1.372550, 0.227616)",
        "(-0.034481, 1.377030, 0.230867)",
        "(-0.034794, 1.381678, 0.234950)",
        "(-0.034561, 1.385951, 0.238948)",
        "(-0.034456, 1.387983, 0.240820)",
        "(-0.034139, 1.391780, 0.244728)",
        "(-0.034128, 1.395494, 0.249206)",
        "(-0.034095, 1.399101, 0.254293)",
        "(-0.033745, 1.402315, 0.258495)",
        "(-0.033584, 1.403866, 0.260598)",
        "(-0.033079, 1.406794, 0.264779)",
        "(-0.032799, 1.409884, 0.269578)",
        "(-0.032451, 1.412834, 0.274352)",
        "(-0.031698, 1.415266, 0.278198)",
        "(-0.031371, 1.416505, 0.280282)",
        "(-0.030830, 1.418847, 0.284295)",
        "(-0.030141, 1.420897, 0.288157)",
        "(-0.029593, 1.422732, 0.291998)",
        "(-0.029089, 1.424396, 0.295330)",
        "(-0.028771, 1.425188, 0.297115)",
        "(-0.028196, 1.426697, 0.300655)",
        "(-0.027801, 1.428170, 0.304056)",
        "(-0.027205, 1.429424, 0.307556)",
        "(-0.026658, 1.430302, 0.310449)",
        "(-0.026453, 1.430725, 0.311985)",
        "(-0.026065, 1.431443, 0.315425)",
        "(-0.025640, 1.431974, 0.319465)",
        "(-0.025345, 1.432182, 0.322789)",
        "(-0.024787, 1.431943, 0.325463)",
        "(-0.024622, 1.431860, 0.326962)",
        "(-0.024125, 1.431658, 0.330713)",
        "(-0.023922, 1.431532, 0.335262)",
        "(-0.023393, 1.430596, 0.338383)",
        "(-0.022732, 1.429326, 0.341421)",
        "(-0.022554, 1.428725, 0.343139)",
        "(-0.022009, 1.427424, 0.347171)",
        "(-0.021579, 1.426026, 0.351738)",
        "(-0.020895, 1.423846, 0.354962)",
        "(-0.020054, 1.421514, 0.358518)",
        "(-0.019840, 1.420380, 0.360460)",
        "(-0.019222, 1.418008, 0.364954)",
        "(-0.018316, 1.415047, 0.368464)",
        "(-0.017512, 1.411797, 0.371193)",
        "(-0.016806, 1.408671, 0.374774)",
        "(-0.016459, 1.407029, 0.376638)",
        "(-0.015451, 1.403547, 0.380374)",
        "(-0.014649, 1.399877, 0.383690)",
        "(-0.013852, 1.395832, 0.386435)",
        "(-0.013298, 1.391558, 0.389079)",
        "(-0.012882, 1.389306, 0.390391)",
        "(-0.012254, 1.384774, 0.393805)",
        "(-0.011765, 1.379716, 0.396550)",
        "(-0.010840, 1.374040, 0.398412)",
        "(-0.010207, 1.368510, 0.400449)",
        "(-0.009907, 1.365794, 0.401692)",
        "(-0.009411, 1.360172, 0.403410)",
        "(-0.008589, 1.354428, 0.404722)",
        "(-0.008058, 1.348792, 0.406140)",
        "(-0.007433, 1.343013, 0.407667)",
        "(-0.007011, 1.340048, 0.408436)",
        "(-0.005958, 1.334023, 0.409717)",
        "(-0.005124, 1.327809, 0.410074)",
        "(-0.004128, 1.321342, 0.409437)",
        "(-0.002910, 1.314862, 0.409539)",
        "(-0.002275, 1.311631, 0.409919)",
        "(-0.001177, 1.304999, 0.409893)",
        "(-0.000411, 1.298039, 0.408488)",
        "(0.000623, 1.291025, 0.407057)",
        "(0.001517, 1.284072, 0.406473)",
        "(0.002061, 1.280592, 0.406437)",
        "(0.003135, 1.273574, 0.405508)",
        "(0.004204, 1.266287, 0.403561)",
        "(0.005321, 1.259070, 0.401354)",
        "(0.006255, 1.252035, 0.399536)",
        "(0.006716, 1.248598, 0.398654)",
        "(0.007554, 1.241649, 0.395846)",
        "(0.008666, 1.234702, 0.392702)",
        "(0.009888, 1.227910, 0.389605)",
        "(0.011062, 1.221252, 0.386788)",
        "(0.011531, 1.217964, 0.385110)",
        "(0.012219, 1.211359, 0.380859)",
        "(0.013076, 1.204881, 0.377050)",
        "(0.013869, 1.198587, 0.373547)",
        "(0.014552, 1.192335, 0.369871)",
        "(0.014702, 1.189233, 0.367724)",
        "(0.014972, 1.183198, 0.363236)",
        "(0.015407, 1.177569, 0.359453)",
        "(0.016377, 1.172230, 0.355713)",
        "(0.017084, 1.167096, 0.352165)",
        "(0.017381, 1.164639, 0.350057)",
        "(0.018128, 1.160190, 0.345399)",
        "(0.018940, 1.156254, 0.341100)",
        "(0.019149, 1.152677, 0.337359)",
        "(0.019706, 1.149199, 0.333076)",
        "(0.020015, 1.147496, 0.330797)",
        "(0.020529, 1.144369, 0.327004)",
        "(0.020881, 1.141490, 0.323469)",
        "(0.021698, 1.138839, 0.318948)",
        "(0.022228, 1.136557, 0.314713)",
        "(0.022496, 1.135579, 0.313017)",
        "(0.022975, 1.133903, 0.309636)",
        "(0.023578, 1.132182, 0.305999)",
        "(0.024606, 1.130552, 0.301567)",
        "(0.025026, 1.129372, 0.298132)",
        "(0.024922, 1.128900, 0.296421)",
        "(0.025089, 1.128104, 0.292361)",
        "(0.025297, 1.127502, 0.287613)",
        "(0.025168, 1.127326, 0.283342)",
        "(0.025096, 1.127660, 0.279237)",
        "(0.024820, 1.127984, 0.276877)",
        "(0.024156, 1.129049, 0.271949)",
        "(0.023327, 1.130574, 0.267728)",
        "(0.022475, 1.132467, 0.263235)",
        "(0.021307, 1.134670, 0.258333)",
        "(0.020773, 1.135945, 0.255972)",
        "(0.019093, 1.138967, 0.251849)",
        "(0.017350, 1.142236, 0.247828)",
        "(0.015950, 1.145517, 0.242851)",
        "(0.014258, 1.149096, 0.238520)",
        "(0.013260, 1.151018, 0.236968)",
        "(0.011008, 1.155219, 0.234696)",
        "(0.008886, 1.159560, 0.231603)",
        "(0.007130, 1.164006, 0.227875)",
        "(0.005299, 1.168677, 0.224522)",
        "(0.004363, 1.171141, 0.223044)",
        "(0.002175, 1.176266, 0.220681)",
        "(0.000049, 1.181530, 0.219096)",
        "(-0.001405, 1.186633, 0.216654)",
        "(-0.002645, 1.191641, 0.214463)",
        "(-0.003288, 1.194255, 0.213827)",
        "(-0.005465, 1.199577, 0.213673)",
        "(-0.006543, 1.204675, 0.213012)",
        "(-0.007734, 1.209657, 0.211973)",
        "(-0.008952, 1.214733, 0.211764)",
        "(-0.009550, 1.217325, 0.211654)",
        "(-0.010903, 1.222525, 0.211614)",
        "(-0.011933, 1.227757, 0.211134)",
        "(-0.012976, 1.233028, 0.210528)",
        "(-0.013976, 1.238390, 0.210307)",
        "(-0.014461, 1.241169, 0.210538)",
        "(-0.015636, 1.246960, 0.211324)",
        "(-0.016813, 1.252818, 0.211107)",
        "(-0.017517, 1.258756, 0.210637)",
        "(-0.018497, 1.265002, 0.210655)",
        "(-0.018986, 1.268220, 0.210854)",
        "(-0.019962, 1.274691, 0.211132)",
        "(-0.020648, 1.281116, 0.211070)",
        "(-0.021856, 1.287663, 0.211349)",
        "(-0.023107, 1.294207, 0.211839)",
        "(-0.023594, 1.297435, 0.211906)",
        "(-0.024273, 1.303806, 0.212171)",
        "(-0.024691, 1.310073, 0.213037)",
        "(-0.025913, 1.316447, 0.213978)",
        "(-0.026758, 1.322740, 0.214986)",
        "(-0.026975, 1.325835, 0.215412)",
        "(-0.027549, 1.332040, 0.217036)",
        "(-0.027979, 1.338075, 0.218932)",
        "(-0.028847, 1.344066, 0.220230)",
        "(-0.029418, 1.349919, 0.221769)",
        "(-0.029562, 1.352793, 0.222648)",
        "(-0.029715, 1.358464, 0.224746)",
        "(-0.029816, 1.364022, 0.227040)",
        "(-0.030136, 1.369406, 0.229119)",
        "(-0.029914, 1.374467, 0.231203)",
        "(-0.029861, 1.376945, 0.232323)",
        "(-0.029609, 1.381742, 0.234748)",
        "(-0.029390, 1.386215, 0.236508)",
        "(-0.029230, 1.390649, 0.239012)",
        "(-0.029321, 1.395153, 0.242537)",
        "(-0.029236, 1.397288, 0.244338)",
        "(-0.028651, 1.401147, 0.247545)",
        "(-0.028196, 1.405004, 0.251080)",
        "(-0.027880, 1.408965, 0.255540)",
        "(-0.027380, 1.412551, 0.260213)",
        "(-0.027028, 1.414160, 0.262348)",
        "(-0.026286, 1.417145, 0.266592)",
        "(-0.025307, 1.420099, 0.271503)",
        "(-0.025057, 1.423258, 0.277097)",
        "(-0.024098, 1.425879, 0.282248)",
        "(-0.023554, 1.427058, 0.284759)",
        "(-0.022669, 1.429301, 0.290126)",
        "(-0.021770, 1.431365, 0.295821)",
        "(-0.020913, 1.433316, 0.301573)",
        "(-0.019759, 1.435017, 0.307317)",
        "(-0.019256, 1.435775, 0.310028)",
        "(-0.018222, 1.436987, 0.315458)",
        "(-0.017045, 1.437828, 0.320927)",
        "(-0.015934, 1.438510, 0.326273)",
        "(-0.015104, 1.439103, 0.331534)",
        "(-0.014628, 1.439320, 0.334208)",
        "(-0.013595, 1.439460, 0.339278)",
        "(-0.012520, 1.439334, 0.344161)",
        "(-0.011682, 1.439352, 0.349279)",
        "(-0.010654, 1.439150, 0.354016)",
        "(-0.010144, 1.438948, 0.356032)",
        "(-0.009128, 1.438337, 0.359502)",
        "(-0.008359, 1.437777, 0.363557)",
        "(-0.007442, 1.437089, 0.368047)",
        "(-0.006809, 1.436018, 0.371634)",
        "(-0.006277, 1.435253, 0.372982)",
        "(-0.005297, 1.433606, 0.375833)",
        "(-0.004737, 1.432025, 0.379123)",
        "(-0.004234, 1.430387, 0.382537)",
        "(-0.003361, 1.428388, 0.385265)",
        "(-0.003046, 1.427363, 0.386415)",
        "(-0.002426, 1.425237, 0.388618)",
        "(-0.001699, 1.423116, 0.391369)",
        "(-0.001085, 1.421043, 0.394475)",
        "(-0.000460, 1.418589, 0.396645)",
        "(-0.000196, 1.417280, 0.397656)",
        "(0.000397, 1.414442, 0.399831)",
        "(0.000856, 1.411539, 0.401864)",
        "(0.001222, 1.408757, 0.404213)",
        "(0.001532, 1.405710, 0.406048)",
        "(0.001695, 1.404023, 0.406754)",
        "(0.002165, 1.400378, 0.408412)",
        "(0.002431, 1.396443, 0.410214)",
        "(0.002532, 1.392224, 0.412356)",
        "(0.002682, 1.387519, 0.414030)",
        "(0.002953, 1.384909, 0.414457)",
        "(0.003150, 1.379274, 0.414824)",
        "(0.003383, 1.373497, 0.416402)",
        "(0.003593, 1.367306, 0.418030)",
        "(0.003736, 1.360642, 0.418530)",
        "(0.003962, 1.356965, 0.418573)",
        "(0.004229, 1.349207, 0.418112)",
        "(0.004453, 1.341302, 0.418390)",
        "(0.004672, 1.333244, 0.418964)",
        "(0.005099, 1.324784, 0.418470)",
        "(0.005291, 1.320521, 0.418099)",
        "(0.005811, 1.312117, 0.417149)",
        "(0.006205, 1.304058, 0.416493)",
        "(0.006425, 1.296337, 0.415371)",
        "(0.006828, 1.288650, 0.414259)",
        "(0.007121, 1.284849, 0.413632)",
        "(0.007761, 1.277359, 0.412265)",
        "(0.008168, 1.269800, 0.410316)",
        "(0.008632, 1.262574, 0.407974)",
        "(0.008956, 1.255516, 0.406093)",
        "(0.009179, 1.252012, 0.405291)",
        "(0.009863, 1.245081, 0.403474)",
        "(0.010344, 1.238384, 0.401140)",
        "(0.010930, 1.231972, 0.398651)",
        "(0.011757, 1.225923, 0.396634)",
        "(0.012351, 1.223019, 0.395669)",
        "(0.012984, 1.217538, 0.393781)",
        "(0.013658, 1.212262, 0.391252)",
        "(0.014694, 1.207231, 0.388526)",
        "(0.015426, 1.202471, 0.386243)",
        "(0.015715, 1.200133, 0.385056)",
        "(0.016467, 1.195563, 0.382127)",
        "(0.017326, 1.191111, 0.379433)",
        "(0.018313, 1.186825, 0.376426)",
        "(0.018907, 1.182458, 0.372798)",
        "(0.019254, 1.180298, 0.370859)",
        "(0.020032, 1.176088, 0.367052)",
        "(0.020930, 1.172073, 0.363968)",
        "(0.021622, 1.168088, 0.360326)",
        "(0.022313, 1.164034, 0.355715)",
        "(0.022704, 1.162023, 0.353357)",
        "(0.023574, 1.158240, 0.348986)",
        "(0.024166, 1.154567, 0.344381)",
        "(0.024941, 1.151083, 0.338917)",
        "(0.025375, 1.148026, 0.333512)",
        "(0.025574, 1.146708, 0.330847)",
        "(0.025602, 1.144380, 0.325446)",
        "(0.025924, 1.142437, 0.319982)",
        "(0.025892, 1.140783, 0.314411)",
        "(0.025767, 1.139556, 0.309257)",
        "(0.025480, 1.139060, 0.306560)",
        "(0.025110, 1.138367, 0.300812)",
        "(0.024679, 1.138010, 0.295338)",
        "(0.023877, 1.138171, 0.289665)",
        "(0.023286, 1.138625, 0.284794)",
        "(0.022739, 1.138901, 0.282363)",
        "(0.021928, 1.139736, 0.277287)",
        "(0.020939, 1.140767, 0.272370)",
        "(0.019800, 1.141935, 0.267064)",
        "(0.018811, 1.143418, 0.262196)",
        "(0.018228, 1.144261, 0.260185)",
        "(0.016976, 1.146177, 0.256421)",
        "(0.015996, 1.148190, 0.251736)",
        "(0.014893, 1.150453, 0.247080)",
        "(0.013617, 1.153044, 0.243477)",
        "(0.012924, 1.154407, 0.241865)",
        "(0.011529, 1.157322, 0.238482)",
        "(0.010119, 1.160522, 0.235230)",
        "(0.008630, 1.164054, 0.231578)",
        "(0.007150, 1.167819, 0.228279)",
        "(0.006445, 1.169794, 0.226858)",
        "(0.004583, 1.173983, 0.224389)",
        "(0.002869, 1.178351, 0.222572)",
        "(0.001389, 1.182864, 0.220683)",
        "(0.000115, 1.187464, 0.217924)",
        "(-0.000544, 1.189836, 0.216615)",
        "(-0.002286, 1.194934, 0.215014)",
        "(-0.004217, 1.200291, 0.213676)",
        "(-0.005642, 1.205723, 0.211765)",
        "(-0.006950, 1.211341, 0.210199)",
        "(-0.007663, 1.214185, 0.209449)",
        "(-0.009285, 1.219978, 0.208202)",
        "(-0.011091, 1.225857, 0.207357)",
        "(-0.012750, 1.231718, 0.206985)",
        "(-0.014226, 1.237653, 0.206477)",
        "(-0.014875, 1.240579, 0.206189)",
        "(-0.016324, 1.246389, 0.205247)",
        "(-0.017701, 1.252230, 0.204715)",
        "(-0.019168, 1.258056, 0.204265)",
        "(-0.020190, 1.263735, 0.203994)",
        "(-0.020751, 1.266557, 0.203739)",
        "(-0.021773, 1.272221, 0.203073)",
        "(-0.023185, 1.277934, 0.202715)",
        "(-0.024331, 1.283625, 0.202821)",
        "(-0.025254, 1.289283, 0.202983)",
        "(-0.025742, 1.292126, 0.203129)",
        "(-0.026774, 1.297769, 0.203547)",
        "(-0.027887, 1.303252, 0.203744)",
        "(-0.028769, 1.308803, 0.203805)",
        "(-0.029661, 1.314588, 0.204607)",
        "(-0.030097, 1.317505, 0.205112)",
        "(-0.030923, 1.323376, 0.206078)",
        "(-0.032032, 1.329389, 0.207432)",
        "(-0.032971, 1.335373, 0.208990)",
        "(-0.033483, 1.341171, 0.210310)",
        "(-0.033594, 1.344072, 0.211191)",
        "(-0.033723, 1.349841, 0.212950)",
        "(-0.034750, 1.355894, 0.215221)",
        "(-0.035424, 1.361845, 0.217959)",
        "(-0.035707, 1.367490, 0.220304)",
        "(-0.035838, 1.370270, 0.221649)",
        "(-0.036013, 1.375657, 0.224550)",
        "(-0.036103, 1.380764, 0.227100)",
        "(-0.036769, 1.386060, 0.230314)",
        "(-0.036937, 1.391062, 0.233656)",
        "(-0.036835, 1.393386, 0.235093)",
        "(-0.036857, 1.397866, 0.238076)",
        "(-0.036662, 1.402051, 0.241377)",
        "(-0.037228, 1.406305, 0.245409)",
        "(-0.036980, 1.410113, 0.249136)",
        "(-0.036841, 1.411929, 0.250872)",
        "(-0.036593, 1.415391, 0.254220)",
        "(-0.036312, 1.418643, 0.257538)",
        "(-0.035993, 1.421653, 0.261019)",
        "(-0.036070, 1.424487, 0.264422)",
        "(-0.035755, 1.425668, 0.265943)",
        "(-0.035193, 1.427747, 0.268631)",
        "(-0.034938, 1.429970, 0.272608)",
        "(-0.034842, 1.432268, 0.277006)",
        "(-0.034313, 1.434089, 0.280421)",
        "(-0.033989, 1.434980, 0.282210)",
        "(-0.033340, 1.436844, 0.286318)",
        "(-0.032717, 1.438730, 0.290815)",
        "(-0.032103, 1.440610, 0.295206)",
        "(-0.031388, 1.442299, 0.299392)",
        "(-0.030915, 1.443002, 0.301307)",
        "(-0.029866, 1.444363, 0.305625)",
        "(-0.028886, 1.445755, 0.310740)",
        "(-0.028021, 1.447046, 0.315629)",
        "(-0.027266, 1.448081, 0.320550)",
        "(-0.026752, 1.448422, 0.322955)",
        "(-0.025682, 1.448775, 0.327826)",
        "(-0.024596, 1.448893, 0.332528)",
        "(-0.023802, 1.448818, 0.337108)",
        "(-0.022787, 1.448408, 0.341705)",
        "(-0.022319, 1.448147, 0.344007)",
        "(-0.021293, 1.447411, 0.348643)",
        "(-0.020315, 1.446382, 0.353157)",
        "(-0.019131, 1.445143, 0.357720)",
        "(-0.018291, 1.443804, 0.361793)",
        "(-0.017799, 1.443029, 0.363762)",
        "(-0.016858, 1.441000, 0.366911)",
        "(-0.015961, 1.438745, 0.369860)",
        "(-0.015138, 1.436471, 0.373336)",
        "(-0.014506, 1.434263, 0.377742)",
        "(-0.014213, 1.433012, 0.379729)",
        "(-0.013419, 1.430043, 0.383116)",
        "(-0.012753, 1.426831, 0.386219)",
        "(-0.011770, 1.423363, 0.389298)",
        "(-0.011164, 1.419920, 0.392936)",
        "(-0.010828, 1.418053, 0.394624)",
        "(-0.010240, 1.413927, 0.397209)",
        "(-0.009490, 1.409290, 0.398914)",
        "(-0.009020, 1.404688, 0.401530)",
        "(-0.008735, 1.399888, 0.405213)",
        "(-0.008439, 1.397185, 0.406570)",
        "(-0.007890, 1.391209, 0.407879)",
        "(-0.007457, 1.385053, 0.409397)",
        "(-0.007304, 1.378892, 0.411399)",
        "(-0.007036, 1.372397, 0.412715)",
        "(-0.007034, 1.369113, 0.413206)",
        "(-0.006757, 1.362411, 0.414065)",
        "(-0.006387, 1.355744, 0.415163)",
        "(-0.006069, 1.348955, 0.416163)",
        "(-0.005769, 1.341895, 0.416340)",
        "(-0.005513, 1.338251, 0.416388)",
        "(-0.004693, 1.330852, 0.416680)",
        "(-0.004167, 1.323487, 0.417492)",
        "(-0.003257, 1.315715, 0.417304)",
        "(-0.002304, 1.307765, 0.416382)",
        "(-0.001857, 1.303798, 0.416206)",
        "(-0.000994, 1.295889, 0.416150)",
        "(-0.000066, 1.288003, 0.415783)",
        "(0.001104, 1.279918, 0.414584)",
        "(0.002463, 1.271863, 0.412975)",
        "(0.002980, 1.267910, 0.412306)",
        "(0.004422, 1.260323, 0.411368)",
        "(0.005875, 1.252878, 0.410277)",
        "(0.007603, 1.245379, 0.408039)",
        "(0.008900, 1.237873, 0.404698)",
        "(0.009611, 1.234139, 0.402942)",
        "(0.010994, 1.226780, 0.400054)",
        "(0.012007, 1.219615, 0.397249)",
        "(0.013065, 1.212551, 0.393070)",
        "(0.014417, 1.205830, 0.389050)",
        "(0.014997, 1.202607, 0.387298)",
        "(0.016115, 1.196612, 0.384203)",
        "(0.016800, 1.190860, 0.380508)",
        "(0.017907, 1.185278, 0.376013)",
        "(0.019239, 1.179815, 0.372111)",
        "(0.019742, 1.177161, 0.370401)",
        "(0.020371, 1.172019, 0.366638)",
        "(0.021268, 1.167093, 0.361401)",
        "(0.022126, 1.162383, 0.356162)",
        "(0.023057, 1.157973, 0.352438)",
        "(0.023139, 1.155896, 0.350931)",
        "(0.023799, 1.151935, 0.346593)",
        "(0.024231, 1.148595, 0.341913)",
        "(0.024568, 1.145656, 0.337276)",
        "(0.024507, 1.142966, 0.332348)",
        "(0.024534, 1.141680, 0.329894)",
        "(0.024628, 1.139423, 0.324982)",
        "(0.024715, 1.137477, 0.320526)",
        "(0.024640, 1.135780, 0.316123)",
        "(0.024515, 1.134326, 0.310757)",
        "(0.024444, 1.133723, 0.307948)",
        "(0.024224, 1.132939, 0.302336)",
        "(0.023859, 1.132510, 0.296719)",
        "(0.023386, 1.132528, 0.291610)",
        "(0.022749, 1.132856, 0.286305)",
        "(0.022508, 1.133204, 0.283286)",
        "(0.022090, 1.134017, 0.277334)",
        "(0.021181, 1.135298, 0.272394)",
        "(0.020150, 1.137010, 0.267320)",
        "(0.019240, 1.138939, 0.261295)",
        "(0.018685, 1.139981, 0.258307)",
        "(0.017555, 1.142405, 0.253345)",
        "(0.016120, 1.145247, 0.248730)",
        "(0.014800, 1.148405, 0.243556)",
        "(0.013461, 1.151955, 0.238510)",
        "(0.012590, 1.153822, 0.236288)",
        "(0.010928, 1.157918, 0.232421)",
        "(0.009167, 1.162310, 0.228045)",
        "(0.007525, 1.166871, 0.223283)",
        "(0.005626, 1.171946, 0.219290)",
        "(0.004552, 1.174655, 0.217783)",
        "(0.002114, 1.180439, 0.215311)",
        "(0.000174, 1.186550, 0.211981)",
        "(-0.001657, 1.192945, 0.208456)",
        "(-0.003807, 1.199769, 0.205948)",
        "(-0.005049, 1.203271, 0.205047)",
        "(-0.007410, 1.210445, 0.203577)",
        "(-0.009356, 1.217645, 0.201649)",
        "(-0.010855, 1.224924, 0.199237)",
        "(-0.012457, 1.232258, 0.197563)",
        "(-0.013387, 1.235897, 0.197343)",
        "(-0.015334, 1.243199, 0.197181)",
        "(-0.016952, 1.250379, 0.196504)",
        "(-0.018210, 1.257503, 0.196433)",
        "(-0.019591, 1.264579, 0.196587)",
        "(-0.020202, 1.268070, 0.196479)",
        "(-0.021422, 1.275007, 0.196789)",
        "(-0.022715, 1.281958, 0.197499)",
        "(-0.023700, 1.288807, 0.197898)",
        "(-0.024711, 1.295601, 0.198170)",
        "(-0.025077, 1.299012, 0.198311)",
        "(-0.025716, 1.305809, 0.198750)",
        "(-0.026562, 1.312740, 0.200091)",
        "(-0.027431, 1.319645, 0.201081)",
        "(-0.028070, 1.326579, 0.201929)",
        "(-0.028559, 1.330132, 0.202558)",
        "(-0.029426, 1.337254, 0.203713)",
        "(-0.029967, 1.344345, 0.205263)",
        "(-0.030504, 1.351412, 0.206990)",
        "(-0.030621, 1.358325, 0.208323)",
        "(-0.030910, 1.361898, 0.209155)",
        "(-0.031701, 1.369250, 0.211296)",
        "(-0.032116, 1.376496, 0.213605)",
        "(-0.032092, 1.383455, 0.216137)",
        "(-0.031975, 1.390198, 0.218727)",
        "(-0.031826, 1.393480, 0.220119)",
        "(-0.031924, 1.399897, 0.223094)",
        "(-0.031800, 1.405931, 0.226497)",
        "(-0.031385, 1.411550, 0.230079)",
        "(-0.030930, 1.416818, 0.233778)",
        "(-0.030671, 1.419309, 0.235530)",
        "(-0.030028, 1.424043, 0.239354)",
        "(-0.029270, 1.428458, 0.243835)",
        "(-0.028346, 1.432566, 0.248479)",
        "(-0.027711, 1.436441, 0.252766)",
        "(-0.027137, 1.438244, 0.255016)",
        "(-0.025739, 1.441645, 0.259670)",
        "(-0.025219, 1.445002, 0.264566)",
        "(-0.024446, 1.448170, 0.270337)",
        "(-0.023623, 1.451087, 0.276222)",
        "(-0.023284, 1.452431, 0.278876)",
        "(-0.022436, 1.454750, 0.283501)",
        "(-0.021496, 1.456965, 0.288573)",
        "(-0.020601, 1.459232, 0.294405)",
        "(-0.019832, 1.461355, 0.299876)",
        "(-0.019450, 1.462267, 0.302250)",
        "(-0.018327, 1.463857, 0.307299)",
        "(-0.017145, 1.465277, 0.312240)",
        "(-0.016306, 1.466720, 0.317770)",
        "(-0.015447, 1.467898, 0.323152)",
        "(-0.015070, 1.468332, 0.325564)",
        "(-0.013789, 1.468675, 0.330377)",
        "(-0.012714, 1.468800, 0.335264)",
        "(-0.011842, 1.468782, 0.340690)",
        "(-0.010861, 1.468197, 0.346046)",
        "(-0.010371, 1.467600, 0.348218)",
        "(-0.009177, 1.465936, 0.352043)",
        "(-0.008201, 1.464239, 0.356087)",
        "(-0.007496, 1.462450, 0.360372)",
        "(-0.006552, 1.460226, 0.364306)",
        "(-0.006109, 1.458945, 0.365833)",
        "(-0.005589, 1.456200, 0.368743)",
        "(-0.004613, 1.453020, 0.372182)",
        "(-0.003999, 1.449659, 0.375954)",
        "(-0.003551, 1.445921, 0.379543)",
        "(-0.003192, 1.443868, 0.381039)",
        "(-0.002566, 1.439403, 0.383136)",
        "(-0.002107, 1.435010, 0.385859)",
        "(-0.001497, 1.430657, 0.388932)",
        "(-0.001320, 1.426412, 0.392186)",
        "(-0.001138, 1.424137, 0.393416)",
        "(-0.000659, 1.419232, 0.394818)",
        "(-0.000418, 1.414262, 0.396943)",
        "(-0.000015, 1.409331, 0.400081)",
        "(0.000422, 1.404232, 0.402469)",
        "(0.000567, 1.401612, 0.403300)",
        "(0.001063, 1.396055, 0.404282)",
        "(0.001864, 1.390404, 0.406402)",
        "(0.002296, 1.384865, 0.409396)",
        "(0.002329, 1.379128, 0.411314)",
        "(0.002490, 1.376106, 0.411807)",
        "(0.003215, 1.369929, 0.412471)",
        "(0.003624, 1.364081, 0.413878)",
        "(0.003761, 1.358250, 0.414989)",
        "(0.004062, 1.352349, 0.415541)",
        "(0.004298, 1.349416, 0.415950)",
        "(0.004598, 1.343694, 0.416777)",
        "(0.004982, 1.337899, 0.417292)",
        "(0.005560, 1.331956, 0.417793)",
        "(0.006143, 1.325921, 0.417988)",
        "(0.006338, 1.322881, 0.418020)",
        "(0.006832, 1.316579, 0.418114)",
        "(0.007619, 1.310039, 0.417796)",
        "(0.008875, 1.303443, 0.417355)",
        "(0.009465, 1.296662, 0.416757)",
        "(0.009850, 1.293216, 0.416244)",
        "(0.011057, 1.286103, 0.415403)",
        "(0.012567, 1.278898, 0.413763)",
        "(0.013672, 1.271887, 0.412600)",
        "(0.014839, 1.265187, 0.411269)",
        "(0.015219, 1.261896, 0.410335)",
        "(0.016395, 1.255377, 0.408478)",
        "(0.017409, 1.249047, 0.406556)",
        "(0.018493, 1.242771, 0.404285)",
        "(0.019554, 1.236735, 0.402135)",
        "(0.019888, 1.233769, 0.400916)",
        "(0.020826, 1.227843, 0.398416)",
        "(0.022125, 1.221941, 0.395625)",
        "(0.022964, 1.215935, 0.392694)",
        "(0.023604, 1.209972, 0.389478)",
        "(0.023996, 1.207017, 0.387899)",
        "(0.025105, 1.201212, 0.384790)",
        "(0.026389, 1.195641, 0.381595)",
        "(0.027077, 1.190246, 0.377762)",
        "(0.027691, 1.185004, 0.373795)",
        "(0.028031, 1.182416, 0.371687)",
        "(0.028733, 1.177429, 0.367701)",
        "(0.029302, 1.172576, 0.363553)",
        "(0.029905, 1.167834, 0.359273)",
        "(0.030512, 1.163191, 0.354724)",
        "(0.030869, 1.160903, 0.352786)",
        "(0.031408, 1.156494, 0.349246)",
        "(0.032170, 1.152265, 0.344435)",
        "(0.033017, 1.148056, 0.339048)",
        "(0.033818, 1.144103, 0.334840)",
        "(0.033963, 1.142148, 0.332680)",
        "(0.034400, 1.138485, 0.327641)",
        "(0.035142, 1.135187, 0.322241)",
        "(0.036072, 1.132259, 0.317077)",
        "(0.036326, 1.129952, 0.312364)",
        "(0.036195, 1.128879, 0.309756)",
        "(0.036505, 1.127213, 0.304475)",
        "(0.036861, 1.125899, 0.299198)",
        "(0.036817, 1.125007, 0.293888)",
        "(0.036619, 1.124689, 0.288572)",
        "(0.036429, 1.124761, 0.286330)",
        "(0.035742, 1.125410, 0.281869)",
        "(0.035000, 1.126549, 0.275806)",
        "(0.034260, 1.128137, 0.269895)",
        "(0.032987, 1.130350, 0.265029)",
        "(0.032292, 1.131586, 0.263077)",
        "(0.030692, 1.134584, 0.258076)",
        "(0.029162, 1.137867, 0.252408)",
        "(0.027623, 1.141646, 0.246983)",
        "(0.025551, 1.145846, 0.242112)",
        "(0.024613, 1.148084, 0.239662)",
        "(0.022623, 1.152856, 0.234627)",
        "(0.020638, 1.158064, 0.229520)",
        "(0.018395, 1.163662, 0.224719)",
        "(0.016038, 1.169645, 0.220683)",
        "(0.014888, 1.172685, 0.218565)",
        "(0.012450, 1.178849, 0.214181)",
        "(0.010481, 1.185250, 0.210215)",
        "(0.007974, 1.191787, 0.206777)",
        "(0.005813, 1.198333, 0.203565)",
        "(0.004804, 1.201593, 0.201933)",
        "(0.002679, 1.208175, 0.198877)",
        "(0.000513, 1.214654, 0.195536)",
        "(-0.001266, 1.221192, 0.192872)",
        "(-0.002961, 1.227757, 0.190648)",
        "(-0.003860, 1.231064, 0.189820)",
        "(-0.005420, 1.237552, 0.187934)",
        "(-0.006850, 1.243850, 0.185886)",
        "(-0.008502, 1.250185, 0.184161)",
        "(-0.009709, 1.256472, 0.182784)",
        "(-0.010364, 1.259629, 0.182276)",
        "(-0.011548, 1.265938, 0.181494)",
        "(-0.012906, 1.272273, 0.180968)",
        "(-0.013970, 1.278667, 0.180652)",
        "(-0.015101, 1.285238, 0.180981)",
        "(-0.015584, 1.288532, 0.181221)",
        "(-0.016532, 1.295073, 0.181460)",
        "(-0.017592, 1.301641, 0.181709)",
        "(-0.018457, 1.308389, 0.182862)",
        "(-0.019348, 1.315175, 0.184038)",
        "(-0.019741, 1.318538, 0.184466)",
        "(-0.020222, 1.325242, 0.185316)",
        "(-0.021050, 1.332192, 0.186546)",
        "(-0.022004, 1.339428, 0.188592)",
        "(-0.022685, 1.346539, 0.189894)",
        "(-0.022893, 1.350049, 0.190442)",
        "(-0.023051, 1.357023, 0.191336)",
        "(-0.023507, 1.364187, 0.192669)"
    ],
    "leftHandPositions": [
        "(0.397317, 1.201919, 0.000595)",
        "(0.397293, 1.201916, 0.000540)",
        "(0.397309, 1.201973, 0.000470)",
        "(0.397446, 1.201976, 0.000344)",
        "(0.397708, 1.201645, 0.000259)",
        "(0.397808, 1.201581, 0.000191)",
        "(0.398042, 1.201610, 0.000045)",
        "(0.398406, 1.201735, -0.000028)",
        "(0.398676, 1.201500, 0.000122)",
        "(0.398847, 1.201336, 0.000133)",
        "(0.398974, 1.201228, 0.000023)",
        "(0.399180, 1.201148, -0.000118)",
        "(0.399485, 1.200290, 0.000088)",
        "(0.399550, 1.199657, 0.000328)",
        "(0.399484, 1.197788, 0.000704)",
        "(0.399373, 1.195978, 0.000592)",
        "(0.399093, 1.194266, 0.000099)",
        "(0.398865, 1.192974, -0.000483)",
        "(0.398639, 1.192187, -0.000856)",
        "(0.398004, 1.190063, -0.001616)",
        "(0.396895, 1.186949, -0.002204)",
        "(0.395715, 1.184114, -0.003462)",
        "(0.394448, 1.181506, -0.005057)",
        "(0.393740, 1.180080, -0.005893)",
        "(0.391948, 1.176660, -0.007623)",
        "(0.390080, 1.173537, -0.009464)",
        "(0.388486, 1.171361, -0.011447)",
        "(0.386646, 1.168952, -0.013418)",
        "(0.385573, 1.167633, -0.014512)",
        "(0.381815, 1.162972, -0.017361)",
        "(0.376321, 1.156785, -0.021806)",
        "(0.369041, 1.150045, -0.026371)",
        "(0.362667, 1.145491, -0.030396)",
        "(0.359568, 1.143736, -0.032968)",
        "(0.351388, 1.139347, -0.040312)",
        "(0.341122, 1.134751, -0.049603)",
        "(0.331615, 1.132546, -0.059395)",
        "(0.324203, 1.132799, -0.069356)",
        "(0.320427, 1.133217, -0.074662)",
        "(0.311691, 1.134250, -0.084703)",
        "(0.302777, 1.135882, -0.092957)",
        "(0.296632, 1.139335, -0.100857)",
        "(0.290831, 1.143285, -0.107733)",
        "(0.287519, 1.145177, -0.111272)",
        "(0.280092, 1.149073, -0.119081)",
        "(0.272480, 1.153503, -0.127559)",
        "(0.265852, 1.158612, -0.135078)",
        "(0.259710, 1.163910, -0.140286)",
        "(0.256357, 1.166606, -0.142994)",
        "(0.248252, 1.172265, -0.149325)",
        "(0.240310, 1.178526, -0.156022)",
        "(0.232991, 1.184832, -0.160984)",
        "(0.225824, 1.190687, -0.163793)",
        "(0.222674, 1.193613, -0.165450)",
        "(0.215876, 1.199316, -0.169723)",
        "(0.208027, 1.204485, -0.175179)",
        "(0.200972, 1.208758, -0.179988)",
        "(0.194987, 1.212322, -0.183820)",
        "(0.192259, 1.213844, -0.184933)",
        "(0.188093, 1.216185, -0.185351)",
        "(0.184918, 1.218225, -0.185083)",
        "(0.182276, 1.220711, -0.185929)",
        "(0.180180, 1.223657, -0.187200)",
        "(0.178896, 1.225299, -0.187708)",
        "(0.175704, 1.229043, -0.188487)",
        "(0.172944, 1.233528, -0.189227)",
        "(0.170464, 1.238829, -0.189502)",
        "(0.166042, 1.245541, -0.189989)",
        "(0.163505, 1.249190, -0.190465)",
        "(0.159307, 1.256812, -0.191924)",
        "(0.156944, 1.264599, -0.194407)",
        "(0.153512, 1.272972, -0.196685)",
        "(0.148930, 1.281031, -0.197436)",
        "(0.147085, 1.284850, -0.198001)",
        "(0.144000, 1.292164, -0.200171)",
        "(0.140653, 1.299161, -0.203690)",
        "(0.137147, 1.305188, -0.206727)",
        "(0.133951, 1.309769, -0.207979)",
        "(0.132410, 1.311668, -0.208447)",
        "(0.129768, 1.314581, -0.209733)",
        "(0.126425, 1.317497, -0.212517)",
        "(0.122567, 1.320024, -0.215326)",
        "(0.117919, 1.321543, -0.217285)",
        "(0.116321, 1.321489, -0.217604)",
        "(0.115293, 1.320674, -0.217154)",
        "(0.112658, 1.320470, -0.215721)",
        "(0.108553, 1.321107, -0.214877)",
        "(0.107664, 1.321768, -0.215517)",
        "(0.107719, 1.322147, -0.215797)",
        "(0.107932, 1.322979, -0.215490)",
        "(0.107037, 1.324186, -0.215099)",
        "(0.106416, 1.324934, -0.214987)",
        "(0.105448, 1.325845, -0.215735)",
        "(0.103908, 1.326738, -0.216475)",
        "(0.099663, 1.328859, -0.218382)",
        "(0.096351, 1.330515, -0.220627)",
        "(0.092619, 1.331949, -0.222166)",
        "(0.085070, 1.334953, -0.223245)",
        "(0.080297, 1.337234, -0.224233)",
        "(0.072032, 1.341465, -0.227433)",
        "(0.067062, 1.343791, -0.231016)",
        "(0.059581, 1.346294, -0.232964)",
        "(0.053090, 1.348427, -0.233257)",
        "(0.051396, 1.349072, -0.233939)",
        "(0.050820, 1.348973, -0.234778)",
        "(0.050010, 1.348921, -0.234909)",
        "(0.047925, 1.350323, -0.235424)",
        "(0.046468, 1.351269, -0.236060)",
        "(0.046487, 1.351217, -0.235479)",
        "(0.046919, 1.351474, -0.234816)",
        "(0.048553, 1.351591, -0.235198)",
        "(0.048084, 1.353486, -0.236756)",
        "(0.046964, 1.354885, -0.237877)",
        "(0.046981, 1.355061, -0.238148)",
        "(0.047541, 1.355041, -0.237781)",
        "(0.047423, 1.355172, -0.236586)",
        "(0.046749, 1.356006, -0.236280)",
        "(0.045674, 1.356770, -0.236124)",
        "(0.045398, 1.356717, -0.236034)",
        "(0.044096, 1.356434, -0.236359)",
        "(0.040832, 1.356175, -0.236502)",
        "(0.036832, 1.355758, -0.235763)",
        "(0.033852, 1.355302, -0.232930)",
        "(0.032875, 1.355237, -0.231293)",
        "(0.031742, 1.355850, -0.228969)",
        "(0.031494, 1.357873, -0.229338)",
        "(0.031910, 1.359675, -0.229643)",
        "(0.032075, 1.360694, -0.228917)",
        "(0.031586, 1.361247, -0.228800)",
        "(0.029446, 1.362429, -0.228734)",
        "(0.027213, 1.363299, -0.227613)",
        "(0.025951, 1.363741, -0.226544)",
        "(0.025577, 1.364486, -0.227084)",
        "(0.025501, 1.364976, -0.227478)",
        "(0.025315, 1.365935, -0.227607)",
        "(0.025436, 1.366325, -0.227038)",
        "(0.025321, 1.366775, -0.227176)",
        "(0.024990, 1.367543, -0.227221)",
        "(0.024870, 1.367776, -0.227217)",
        "(0.024484, 1.368296, -0.227448)",
        "(0.023783, 1.369272, -0.228472)",
        "(0.023707, 1.369987, -0.229460)",
        "(0.023331, 1.370625, -0.229494)",
        "(0.022996, 1.371091, -0.229619)",
        "(0.021890, 1.372962, -0.230243)",
        "(0.020920, 1.375483, -0.231227)",
        "(0.020029, 1.378438, -0.231881)",
        "(0.018876, 1.382187, -0.232275)",
        "(0.018143, 1.384521, -0.232538)",
        "(0.016620, 1.390251, -0.233306)",
        "(0.015523, 1.396826, -0.235227)",
        "(0.014417, 1.404092, -0.237892)",
        "(0.013229, 1.411405, -0.239700)",
        "(0.012429, 1.415216, -0.240590)",
        "(0.010590, 1.422889, -0.242508)",
        "(0.009354, 1.430042, -0.245012)",
        "(0.008278, 1.437065, -0.248158)",
        "(0.007637, 1.443846, -0.251025)",
        "(0.007694, 1.447175, -0.252751)",
        "(0.008779, 1.453228, -0.256737)",
        "(0.010093, 1.458944, -0.261366)",
        "(0.010233, 1.464976, -0.266042)",
        "(0.010989, 1.470365, -0.271521)",
        "(0.011852, 1.472621, -0.274337)",
        "(0.013528, 1.476516, -0.279808)",
        "(0.014287, 1.480467, -0.285398)",
        "(0.014999, 1.484308, -0.291549)",
        "(0.016595, 1.487352, -0.297962)",
        "(0.017648, 1.488591, -0.301224)",
        "(0.020143, 1.490599, -0.308140)",
        "(0.022485, 1.491675, -0.313857)",
        "(0.024536, 1.492287, -0.318791)",
        "(0.027312, 1.492369, -0.324098)",
        "(0.028904, 1.492318, -0.326944)",
        "(0.032166, 1.491740, -0.332522)",
        "(0.035473, 1.490549, -0.337804)",
        "(0.038198, 1.488602, -0.341841)",
        "(0.040793, 1.485896, -0.345200)",
        "(0.042109, 1.484204, -0.346883)",
        "(0.044727, 1.480680, -0.350827)",
        "(0.047271, 1.476909, -0.354643)",
        "(0.049491, 1.472195, -0.357815)",
        "(0.051397, 1.466624, -0.360016)",
        "(0.052185, 1.463798, -0.361067)",
        "(0.053875, 1.458094, -0.363675)",
        "(0.055610, 1.452020, -0.366183)",
        "(0.056806, 1.445416, -0.367666)",
        "(0.057689, 1.438749, -0.369219)",
        "(0.058212, 1.435388, -0.370116)",
        "(0.059724, 1.428409, -0.371820)",
        "(0.060960, 1.421134, -0.372675)",
        "(0.061725, 1.413694, -0.373202)",
        "(0.062725, 1.406120, -0.373916)",
        "(0.063356, 1.402377, -0.374429)",
        "(0.065024, 1.394849, -0.375580)",
        "(0.066568, 1.387042, -0.376169)",
        "(0.066957, 1.379609, -0.376612)",
        "(0.067818, 1.372302, -0.377018)",
        "(0.068595, 1.368596, -0.377134)",
        "(0.070480, 1.361033, -0.376908)",
        "(0.072021, 1.353625, -0.376496)",
        "(0.072793, 1.346726, -0.376131)",
        "(0.073855, 1.339947, -0.375414)",
        "(0.074700, 1.336448, -0.374844)",
        "(0.076638, 1.329442, -0.373532)",
        "(0.078249, 1.322358, -0.371758)",
        "(0.079779, 1.315234, -0.369906)",
        "(0.081679, 1.308092, -0.368209)",
        "(0.083009, 1.304267, -0.366990)",
        "(0.085526, 1.296788, -0.364378)",
        "(0.086901, 1.289875, -0.362611)",
        "(0.088382, 1.283097, -0.361395)",
        "(0.089973, 1.275932, -0.359076)",
        "(0.090861, 1.272141, -0.357497)",
        "(0.092462, 1.264550, -0.354394)",
        "(0.093517, 1.256980, -0.351330)",
        "(0.095003, 1.249129, -0.347660)",
        "(0.096581, 1.241270, -0.343714)",
        "(0.097009, 1.237452, -0.341865)",
        "(0.097885, 1.229974, -0.338142)",
        "(0.099566, 1.222658, -0.334325)",
        "(0.100950, 1.215680, -0.329746)",
        "(0.101897, 1.209006, -0.324595)",
        "(0.102086, 1.205909, -0.322292)",
        "(0.102358, 1.200141, -0.317431)",
        "(0.103326, 1.194640, -0.311484)",
        "(0.103556, 1.189652, -0.305525)",
        "(0.103486, 1.185141, -0.300126)",
        "(0.103633, 1.182892, -0.297137)",
        "(0.103715, 1.178540, -0.290848)",
        "(0.103299, 1.174621, -0.285326)",
        "(0.102221, 1.171141, -0.279806)",
        "(0.102178, 1.167596, -0.273629)",
        "(0.102463, 1.165945, -0.270346)",
        "(0.101425, 1.162901, -0.264787)",
        "(0.099684, 1.159789, -0.259832)",
        "(0.097926, 1.156497, -0.254355)",
        "(0.096505, 1.152828, -0.249429)",
        "(0.096214, 1.150867, -0.247394)",
        "(0.094433, 1.146480, -0.242989)",
        "(0.093204, 1.141231, -0.238303)",
        "(0.092292, 1.135951, -0.232231)",
        "(0.089188, 1.130998, -0.227303)",
        "(0.088002, 1.128654, -0.225045)",
        "(0.086841, 1.125081, -0.220658)",
        "(0.084113, 1.122737, -0.216026)",
        "(0.082816, 1.121376, -0.211268)",
        "(0.082318, 1.120505, -0.205557)",
        "(0.081036, 1.120504, -0.202718)",
        "(0.079669, 1.121314, -0.197964)",
        "(0.078088, 1.122895, -0.193736)",
        "(0.075644, 1.124601, -0.189194)",
        "(0.073329, 1.126476, -0.184898)",
        "(0.072166, 1.127454, -0.182715)",
        "(0.070104, 1.129580, -0.179211)",
        "(0.068725, 1.131920, -0.175249)",
        "(0.066470, 1.134484, -0.171598)",
        "(0.064680, 1.137278, -0.168440)",
        "(0.063499, 1.138854, -0.167213)",
        "(0.062118, 1.142082, -0.164645)",
        "(0.060396, 1.145416, -0.162248)",
        "(0.058944, 1.148425, -0.159706)",
        "(0.057328, 1.151469, -0.156847)",
        "(0.056169, 1.153024, -0.155854)",
        "(0.054696, 1.156129, -0.153991)",
        "(0.053330, 1.159494, -0.152152)",
        "(0.052534, 1.163324, -0.149743)",
        "(0.051100, 1.167409, -0.147298)",
        "(0.050176, 1.169487, -0.146298)",
        "(0.049001, 1.173686, -0.144077)",
        "(0.047596, 1.178052, -0.141430)",
        "(0.045808, 1.182718, -0.138901)",
        "(0.043341, 1.187593, -0.137479)",
        "(0.040756, 1.189293, -0.137971)",
        "(0.037174, 1.193567, -0.137840)",
        "(0.035551, 1.198430, -0.136174)",
        "(0.034243, 1.203615, -0.133972)",
        "(0.032639, 1.209538, -0.131838)",
        "(0.031755, 1.212668, -0.131344)",
        "(0.029966, 1.219278, -0.130996)",
        "(0.028228, 1.226011, -0.130285)",
        "(0.027042, 1.232649, -0.129300)",
        "(0.025910, 1.239455, -0.128416)",
        "(0.025091, 1.242895, -0.128087)",
        "(0.023053, 1.249960, -0.128157)",
        "(0.021475, 1.256912, -0.128866)",
        "(0.020004, 1.263818, -0.128850)",
        "(0.018761, 1.270734, -0.129210)",
        "(0.018081, 1.274211, -0.129583)",
        "(0.016057, 1.281515, -0.130920)",
        "(0.014854, 1.288649, -0.132715)",
        "(0.014016, 1.295922, -0.134266)",
        "(0.013304, 1.303267, -0.135748)",
        "(0.012931, 1.307062, -0.136668)",
        "(0.011285, 1.314952, -0.138291)",
        "(0.010187, 1.322823, -0.141219)",
        "(0.009661, 1.330639, -0.144351)",
        "(0.008925, 1.338408, -0.146970)",
        "(0.008691, 1.342145, -0.148218)",
        "(0.008419, 1.349395, -0.151101)",
        "(0.007988, 1.356448, -0.154338)",
        "(0.007944, 1.363181, -0.157681)",
        "(0.007904, 1.369620, -0.160906)",
        "(0.007778, 1.372756, -0.162741)",
        "(0.007435, 1.378873, -0.166763)",
        "(0.007425, 1.384445, -0.170819)",
        "(0.007287, 1.389870, -0.175190)",
        "(0.006955, 1.395146, -0.179499)",
        "(0.007016, 1.397654, -0.181637)",
        "(0.007384, 1.402396, -0.185952)",
        "(0.007235, 1.407094, -0.190053)",
        "(0.006944, 1.411808, -0.195173)",
        "(0.007614, 1.416059, -0.200444)",
        "(0.007958, 1.418118, -0.202688)",
        "(0.008546, 1.422159, -0.207014)",
        "(0.008962, 1.426298, -0.211743)",
        "(0.009453, 1.430498, -0.217398)",
        "(0.010590, 1.434302, -0.223319)",
        "(0.011086, 1.436020, -0.225896)",
        "(0.012100, 1.438855, -0.230596)",
        "(0.012937, 1.441450, -0.236053)",
        "(0.013853, 1.444154, -0.242985)",
        "(0.015482, 1.446291, -0.249719)",
        "(0.016238, 1.447071, -0.252581)",
        "(0.017704, 1.448158, -0.257993)",
        "(0.019275, 1.448840, -0.263996)",
        "(0.020690, 1.449537, -0.271141)",
        "(0.022122, 1.449534, -0.277869)",
        "(0.022837, 1.449133, -0.280728)",
        "(0.024229, 1.447900, -0.286036)",
        "(0.026156, 1.446379, -0.291969)",
        "(0.027761, 1.445013, -0.298535)",
        "(0.029321, 1.442938, -0.303958)",
        "(0.030181, 1.441506, -0.306094)",
        "(0.031347, 1.438700, -0.310495)",
        "(0.032426, 1.435879, -0.315794)",
        "(0.033760, 1.432908, -0.321583)",
        "(0.035353, 1.429220, -0.326102)",
        "(0.035927, 1.427256, -0.328047)",
        "(0.036919, 1.423332, -0.332348)",
        "(0.038281, 1.419419, -0.337340)",
        "(0.039294, 1.415187, -0.341542)",
        "(0.040289, 1.410608, -0.345022)",
        "(0.040754, 1.408319, -0.346806)",
        "(0.041755, 1.403808, -0.351090)",
        "(0.042864, 1.398746, -0.355248)",
        "(0.043658, 1.392602, -0.358058)",
        "(0.044392, 1.385865, -0.360582)",
        "(0.044855, 1.382320, -0.362309)",
        "(0.045697, 1.375262, -0.366329)",
        "(0.046723, 1.367366, -0.369061)",
        "(0.047349, 1.358802, -0.370349)",
        "(0.047539, 1.350538, -0.371327)",
        "(0.048046, 1.346315, -0.372154)",
        "(0.049159, 1.337996, -0.374070)",
        "(0.049943, 1.329482, -0.374368)",
        "(0.050224, 1.321332, -0.373807)",
        "(0.051126, 1.313023, -0.373187)",
        "(0.052070, 1.308859, -0.373154)",
        "(0.053405, 1.300894, -0.372948)",
        "(0.054108, 1.292984, -0.371752)",
        "(0.054917, 1.285358, -0.370448)",
        "(0.055542, 1.278355, -0.369981)",
        "(0.055975, 1.274860, -0.369739)",
        "(0.057145, 1.267910, -0.368458)",
        "(0.057571, 1.261296, -0.366273)",
        "(0.058116, 1.255239, -0.364951)",
        "(0.058466, 1.249737, -0.364686)",
        "(0.058675, 1.246984, -0.364538)",
        "(0.059428, 1.241305, -0.363599)",
        "(0.059934, 1.235532, -0.361839)",
        "(0.060360, 1.229977, -0.360929)",
        "(0.060607, 1.224739, -0.360907)",
        "(0.060806, 1.222123, -0.360640)",
        "(0.060929, 1.216882, -0.359208)",
        "(0.061143, 1.211641, -0.357422)",
        "(0.061572, 1.206658, -0.356290)",
        "(0.060880, 1.201907, -0.355404)",
        "(0.060555, 1.199419, -0.354792)",
        "(0.060874, 1.194255, -0.352768)",
        "(0.060396, 1.189065, -0.350294)",
        "(0.060255, 1.183751, -0.347895)",
        "(0.060375, 1.178361, -0.345878)",
        "(0.060461, 1.175587, -0.344590)",
        "(0.060195, 1.170039, -0.341509)",
        "(0.060131, 1.164265, -0.337711)",
        "(0.061099, 1.158243, -0.333706)",
        "(0.061387, 1.152291, -0.329518)",
        "(0.061015, 1.149294, -0.327228)",
        "(0.060628, 1.143284, -0.322811)",
        "(0.061194, 1.137321, -0.318913)",
        "(0.061708, 1.131462, -0.313771)",
        "(0.062327, 1.125662, -0.307692)",
        "(0.062663, 1.122876, -0.304708)",
        "(0.063079, 1.117620, -0.299498)",
        "(0.063040, 1.112823, -0.294252)",
        "(0.064203, 1.108257, -0.288479)",
        "(0.065072, 1.104165, -0.282073)",
        "(0.064950, 1.102424, -0.278298)",
        "(0.064594, 1.099544, -0.271003)",
        "(0.064051, 1.097607, -0.265425)",
        "(0.063501, 1.096878, -0.259559)",
        "(0.062765, 1.096707, -0.252102)",
        "(0.062252, 1.096797, -0.248534)",
        "(0.061467, 1.097190, -0.242410)",
        "(0.060148, 1.098284, -0.236931)",
        "(0.058636, 1.099606, -0.230280)",
        "(0.056450, 1.101234, -0.222716)",
        "(0.055495, 1.102170, -0.219790)",
        "(0.054207, 1.104351, -0.214572)",
        "(0.052408, 1.106801, -0.207782)",
        "(0.050981, 1.109486, -0.200913)",
        "(0.049216, 1.112596, -0.195700)",
        "(0.047899, 1.114175, -0.193344)",
        "(0.046355, 1.117133, -0.187793)",
        "(0.044554, 1.120072, -0.180700)",
        "(0.042560, 1.123222, -0.175758)",
        "(0.041304, 1.126303, -0.170379)",
        "(0.040662, 1.127862, -0.167125)",
        "(0.038834, 1.131180, -0.160743)",
        "(0.036693, 1.134719, -0.155886)",
        "(0.035414, 1.138434, -0.151450)",
        "(0.033929, 1.142709, -0.145994)",
        "(0.033034, 1.145049, -0.143510)",
        "(0.031056, 1.150042, -0.139570)",
        "(0.029090, 1.155239, -0.136406)",
        "(0.027848, 1.160507, -0.132946)",
        "(0.025951, 1.165978, -0.129110)",
        "(0.024609, 1.168672, -0.127669)",
        "(0.020751, 1.173260, -0.126801)",
        "(0.019087, 1.178718, -0.124977)",
        "(0.017882, 1.184192, -0.122618)",
        "(0.016384, 1.189641, -0.120253)",
        "(0.015401, 1.192469, -0.119201)",
        "(0.013778, 1.197971, -0.117755)",
        "(0.012772, 1.203171, -0.116286)",
        "(0.011948, 1.208212, -0.113746)",
        "(0.010976, 1.213433, -0.111611)",
        "(0.010306, 1.216202, -0.111079)",
        "(0.008698, 1.221788, -0.110337)",
        "(0.007696, 1.227161, -0.108649)",
        "(0.006725, 1.232746, -0.106705)",
        "(0.005515, 1.238689, -0.105405)",
        "(0.004668, 1.241834, -0.104828)",
        "(0.002704, 1.248472, -0.104101)",
        "(0.001365, 1.255196, -0.103685)",
        "(0.000330, 1.261994, -0.103147)",
        "(-0.000645, 1.269036, -0.102428)",
        "(-0.001622, 1.272784, -0.102034)",
        "(-0.003566, 1.280331, -0.101995)",
        "(-0.004632, 1.287693, -0.103088)",
        "(-0.005352, 1.294911, -0.103643)",
        "(-0.006164, 1.302321, -0.103962)",
        "(-0.006845, 1.306154, -0.104079)",
        "(-0.008050, 1.313732, -0.105500)",
        "(-0.008566, 1.320941, -0.108073)",
        "(-0.008910, 1.327796, -0.109815)",
        "(-0.009568, 1.334809, -0.111188)",
        "(-0.009946, 1.338315, -0.112064)",
        "(-0.010527, 1.345238, -0.114138)",
        "(-0.010585, 1.351696, -0.117119)",
        "(-0.010400, 1.357914, -0.120228)",
        "(-0.010344, 1.364135, -0.122195)",
        "(-0.010308, 1.367265, -0.123351)",
        "(-0.010494, 1.373617, -0.126892)",
        "(-0.010331, 1.379765, -0.131691)",
        "(-0.009957, 1.385532, -0.136275)",
        "(-0.009501, 1.390736, -0.139963)",
        "(-0.009246, 1.393159, -0.141910)",
        "(-0.008753, 1.397666, -0.146387)",
        "(-0.008557, 1.402186, -0.151978)",
        "(-0.008254, 1.406387, -0.157542)",
        "(-0.007465, 1.410136, -0.163618)",
        "(-0.007040, 1.411904, -0.166755)",
        "(-0.006142, 1.415052, -0.172991)",
        "(-0.005384, 1.417989, -0.179631)",
        "(-0.004801, 1.420969, -0.186162)",
        "(-0.003830, 1.423606, -0.192956)",
        "(-0.003112, 1.424845, -0.196405)",
        "(-0.001958, 1.427352, -0.202893)",
        "(-0.000773, 1.429878, -0.210283)",
        "(0.000520, 1.432376, -0.218548)",
        "(0.002118, 1.434370, -0.226447)",
        "(0.002915, 1.435179, -0.230128)",
        "(0.004486, 1.436274, -0.237114)",
        "(0.005802, 1.437447, -0.245115)",
        "(0.007400, 1.438311, -0.254062)",
        "(0.009091, 1.438706, -0.262687)",
        "(0.010080, 1.438612, -0.266685)",
        "(0.011987, 1.438034, -0.274388)",
        "(0.013362, 1.437421, -0.282446)",
        "(0.015037, 1.436322, -0.290367)",
        "(0.017011, 1.434528, -0.297630)",
        "(0.017934, 1.433494, -0.301097)",
        "(0.019859, 1.431069, -0.308057)",
        "(0.021324, 1.428358, -0.315059)",
        "(0.022938, 1.424902, -0.320508)",
        "(0.024660, 1.420983, -0.325408)",
        "(0.025579, 1.418985, -0.328538)",
        "(0.027166, 1.414992, -0.335418)",
        "(0.028277, 1.410456, -0.341681)",
        "(0.029923, 1.404663, -0.346225)",
        "(0.031386, 1.398271, -0.349826)",
        "(0.032019, 1.394976, -0.351985)",
        "(0.033380, 1.388497, -0.357528)",
        "(0.034263, 1.381754, -0.362431)",
        "(0.034980, 1.374080, -0.364958)",
        "(0.035662, 1.365968, -0.366839)",
        "(0.036260, 1.361847, -0.368533)",
        "(0.037845, 1.353481, -0.372124)",
        "(0.038911, 1.344739, -0.373316)",
        "(0.038780, 1.336088, -0.373233)",
        "(0.039203, 1.327624, -0.375105)",
        "(0.039895, 1.323322, -0.376586)",
        "(0.041089, 1.314547, -0.378099)",
        "(0.041086, 1.305748, -0.376718)",
        "(0.041261, 1.296912, -0.374931)",
        "(0.041393, 1.288753, -0.375451)",
        "(0.041574, 1.284822, -0.376180)",
        "(0.042168, 1.276925, -0.375877)",
        "(0.042572, 1.269054, -0.373287)",
        "(0.043005, 1.261649, -0.371439)",
        "(0.043420, 1.254811, -0.371146)",
        "(0.043774, 1.251267, -0.370637)",
        "(0.044021, 1.245256, -0.368481)",
        "(0.044358, 1.239381, -0.365824)",
        "(0.044931, 1.233707, -0.364212)",
        "(0.046005, 1.228254, -0.363242)",
        "(0.046258, 1.225754, -0.362121)",
        "(0.046300, 1.221013, -0.359075)",
        "(0.046873, 1.216464, -0.356958)",
        "(0.047649, 1.211972, -0.355409)",
        "(0.048721, 1.207480, -0.354171)",
        "(0.049048, 1.205292, -0.353369)",
        "(0.049282, 1.201091, -0.350833)",
        "(0.049788, 1.196979, -0.348395)",
        "(0.050538, 1.192972, -0.346035)",
        "(0.051626, 1.188898, -0.343525)",
        "(0.052139, 1.186866, -0.342091)",
        "(0.052486, 1.182877, -0.338843)",
        "(0.053408, 1.178826, -0.335514)",
        "(0.054412, 1.174767, -0.331780)",
        "(0.055443, 1.170705, -0.327959)",
        "(0.055674, 1.168680, -0.325738)",
        "(0.056015, 1.164431, -0.320379)",
        "(0.056681, 1.160100, -0.315410)",
        "(0.057519, 1.155986, -0.311170)",
        "(0.057864, 1.152010, -0.305774)",
        "(0.057799, 1.150045, -0.302971)",
        "(0.057836, 1.146089, -0.296836)",
        "(0.058451, 1.142120, -0.290693)",
        "(0.058696, 1.138462, -0.285734)",
        "(0.058772, 1.135225, -0.279413)",
        "(0.058576, 1.133741, -0.275330)",
        "(0.058074, 1.131118, -0.267344)",
        "(0.057877, 1.128890, -0.261118)",
        "(0.057818, 1.126857, -0.254711)",
        "(0.057488, 1.125111, -0.246090)",
        "(0.057124, 1.124412, -0.241726)",
        "(0.056106, 1.123249, -0.235009)",
        "(0.055384, 1.122717, -0.228190)",
        "(0.054292, 1.122873, -0.220824)",
        "(0.052987, 1.123827, -0.213209)",
        "(0.052389, 1.124489, -0.209137)",
        "(0.050266, 1.126648, -0.201293)",
        "(0.048499, 1.129317, -0.193826)",
        "(0.046233, 1.132364, -0.187639)",
        "(0.044171, 1.135928, -0.181055)",
        "(0.043096, 1.137892, -0.177486)",
        "(0.040590, 1.142026, -0.171015)",
        "(0.038470, 1.146215, -0.165296)",
        "(0.036395, 1.150539, -0.159609)",
        "(0.034077, 1.154896, -0.154264)",
        "(0.032996, 1.157048, -0.151544)",
        "(0.030816, 1.161234, -0.146049)",
        "(0.029410, 1.165337, -0.141164)",
        "(0.027858, 1.169368, -0.136736)",
        "(0.026508, 1.173363, -0.132396)",
        "(0.025909, 1.175418, -0.130267)",
        "(0.024607, 1.179635, -0.126419)",
        "(0.023305, 1.183881, -0.123250)",
        "(0.020936, 1.187455, -0.121104)",
        "(0.019632, 1.191820, -0.117754)",
        "(0.019257, 1.194378, -0.115985)",
        "(0.018061, 1.199776, -0.113534)",
        "(0.016853, 1.205354, -0.112099)",
        "(0.016196, 1.211034, -0.110506)",
        "(0.016081, 1.216815, -0.108293)",
        "(0.016114, 1.219721, -0.107204)",
        "(0.015895, 1.225778, -0.105891)",
        "(0.015406, 1.231997, -0.105830)",
        "(0.015029, 1.238200, -0.105350)",
        "(0.015020, 1.244369, -0.104354)",
        "(0.015154, 1.247385, -0.104225)",
        "(0.014844, 1.253615, -0.104431)",
        "(0.013788, 1.259824, -0.104200)",
        "(0.013358, 1.265891, -0.103951)",
        "(0.012740, 1.272042, -0.103952)",
        "(0.012569, 1.275061, -0.104210)",
        "(0.012210, 1.281059, -0.105382)",
        "(0.011299, 1.287214, -0.106609)",
        "(0.010841, 1.293135, -0.107140)",
        "(0.010571, 1.298860, -0.107523)",
        "(0.010288, 1.301797, -0.107800)",
        "(0.009774, 1.307700, -0.109248)",
        "(0.009250, 1.313549, -0.110925)",
        "(0.008875, 1.319249, -0.112243)",
        "(0.009197, 1.324635, -0.113071)",
        "(0.009151, 1.327452, -0.113433)",
        "(0.008592, 1.333086, -0.114790)",
        "(0.008094, 1.338629, -0.116925)",
        "(0.007721, 1.344090, -0.118370)",
        "(0.007783, 1.349475, -0.119343)",
        "(0.007750, 1.352254, -0.119959)",
        "(0.007347, 1.358112, -0.121848)",
        "(0.007037, 1.363947, -0.124826)",
        "(0.007183, 1.369460, -0.127503)",
        "(0.007455, 1.375031, -0.129207)",
        "(0.007234, 1.377981, -0.130053)",
        "(0.006729, 1.383956, -0.133531)",
        "(0.006892, 1.389699, -0.138157)",
        "(0.007416, 1.395201, -0.142130)",
        "(0.007452, 1.400794, -0.145640)",
        "(0.007091, 1.403713, -0.147692)",
        "(0.006818, 1.409236, -0.152755)",
        "(0.006823, 1.414458, -0.158491)",
        "(0.007044, 1.419442, -0.164340)",
        "(0.007337, 1.424111, -0.170187)",
        "(0.007606, 1.426293, -0.173152)",
        "(0.008172, 1.430339, -0.179559)",
        "(0.008932, 1.433931, -0.185642)",
        "(0.009151, 1.437257, -0.191131)",
        "(0.009616, 1.440132, -0.197030)",
        "(0.009885, 1.441384, -0.200338)",
        "(0.010803, 1.443305, -0.207173)",
        "(0.011581, 1.444763, -0.213163)",
        "(0.012011, 1.445926, -0.218895)",
        "(0.012823, 1.446616, -0.225506)",
        "(0.013181, 1.446795, -0.229012)",
        "(0.014174, 1.446733, -0.236163)",
        "(0.014890, 1.446008, -0.242705)",
        "(0.015812, 1.444620, -0.248784)",
        "(0.016447, 1.442765, -0.254980)",
        "(0.016719, 1.441696, -0.258250)",
        "(0.017655, 1.438849, -0.264791)",
        "(0.018261, 1.435604, -0.270945)",
        "(0.018941, 1.431839, -0.277194)",
        "(0.019070, 1.427937, -0.283870)",
        "(0.019285, 1.425772, -0.287191)",
        "(0.019850, 1.421221, -0.293307)",
        "(0.020218, 1.416551, -0.299036)",
        "(0.020238, 1.411739, -0.304726)",
        "(0.021313, 1.406475, -0.310578)",
        "(0.021649, 1.403815, -0.312889)",
        "(0.021955, 1.398487, -0.316461)",
        "(0.022414, 1.393170, -0.320540)",
        "(0.022489, 1.388077, -0.325307)",
        "(0.023527, 1.382547, -0.329453)",
        "(0.023869, 1.379678, -0.330732)",
        "(0.024319, 1.373835, -0.332551)",
        "(0.024273, 1.368179, -0.335146)",
        "(0.024873, 1.362355, -0.338800)",
        "(0.025831, 1.356231, -0.341517)",
        "(0.026192, 1.353026, -0.342026)",
        "(0.026770, 1.346524, -0.342398)",
        "(0.027104, 1.339801, -0.343534)",
        "(0.028184, 1.332739, -0.345742)",
        "(0.029166, 1.325474, -0.346486)",
        "(0.029579, 1.321778, -0.346298)",
        "(0.030239, 1.314344, -0.345719)",
        "(0.031018, 1.306659, -0.345729)",
        "(0.031726, 1.298853, -0.346170)",
        "(0.032707, 1.290827, -0.346263)",
        "(0.033228, 1.286758, -0.345801)",
        "(0.034108, 1.278568, -0.344420)",
        "(0.035040, 1.270238, -0.342812)",
        "(0.035746, 1.261845, -0.341336)",
        "(0.036377, 1.253697, -0.339860)",
        "(0.036643, 1.249782, -0.339051)",
        "(0.037171, 1.242206, -0.337072)",
        "(0.037597, 1.234886, -0.335471)",
        "(0.038476, 1.227666, -0.333045)",
        "(0.038874, 1.220772, -0.330039)",
        "(0.039058, 1.217401, -0.328365)",
        "(0.039618, 1.210901, -0.324967)",
        "(0.040466, 1.204760, -0.322066)",
        "(0.040903, 1.199091, -0.318958)",
        "(0.041666, 1.193567, -0.315099)",
        "(0.042367, 1.190884, -0.313143)",
        "(0.043478, 1.185767, -0.309605)",
        "(0.044149, 1.181115, -0.306270)",
        "(0.044975, 1.176587, -0.302407)",
        "(0.045942, 1.172409, -0.298801)",
        "(0.046153, 1.170542, -0.297382)",
        "(0.046397, 1.167148, -0.293869)",
        "(0.046895, 1.164082, -0.288566)",
        "(0.047636, 1.161486, -0.283919)",
        "(0.047814, 1.159303, -0.280671)",
        "(0.048034, 1.158350, -0.278772)",
        "(0.048374, 1.156582, -0.273613)",
        "(0.048686, 1.155048, -0.267886)",
        "(0.048646, 1.153689, -0.263755)",
        "(0.048853, 1.152402, -0.259135)",
        "(0.048765, 1.151850, -0.256150)",
        "(0.048457, 1.150833, -0.250136)",
        "(0.047850, 1.149950, -0.245312)",
        "(0.047154, 1.149107, -0.240580)",
        "(0.046758, 1.148196, -0.234424)",
        "(0.046447, 1.147747, -0.231009)",
        "(0.045603, 1.146799, -0.225182)",
        "(0.044844, 1.145784, -0.219791)",
        "(0.044078, 1.145060, -0.213817)",
        "(0.043316, 1.144655, -0.208092)",
        "(0.042852, 1.144507, -0.205117)",
        "(0.041787, 1.144245, -0.198488)",
        "(0.040881, 1.144116, -0.192109)",
        "(0.039634, 1.144216, -0.186745)",
        "(0.038685, 1.144515, -0.181100)",
        "(0.038136, 1.144777, -0.178151)",
        "(0.036947, 1.145399, -0.172769)",
        "(0.035895, 1.146122, -0.168089)",
        "(0.034854, 1.147028, -0.163194)",
        "(0.033731, 1.148283, -0.157751)",
        "(0.033094, 1.149066, -0.155085)",
        "(0.032180, 1.150774, -0.149643)",
        "(0.031355, 1.153012, -0.144024)",
        "(0.030358, 1.156049, -0.138488)",
        "(0.029197, 1.159906, -0.133009)",
        "(0.028524, 1.162190, -0.130187)",
        "(0.027060, 1.167175, -0.124682)",
        "(0.025674, 1.172682, -0.119760)",
        "(0.024094, 1.178602, -0.115275)",
        "(0.022757, 1.184960, -0.110560)",
        "(0.021823, 1.188348, -0.108048)",
        "(0.019427, 1.195528, -0.103406)",
        "(0.014934, 1.201589, -0.101984)",
        "(0.012606, 1.209676, -0.098676)",
        "(0.010423, 1.218359, -0.095384)",
        "(0.009412, 1.222836, -0.094013)",
        "(0.008069, 1.231794, -0.091704)",
        "(0.006406, 1.240782, -0.089637)",
        "(0.005123, 1.249835, -0.087494)",
        "(0.003786, 1.258955, -0.085575)",
        "(0.003010, 1.263517, -0.085320)",
        "(0.001649, 1.272470, -0.085219)",
        "(0.000069, 1.281505, -0.084393)",
        "(-0.000658, 1.290057, -0.083831)",
        "(-0.001358, 1.298289, -0.084047)",
        "(-0.001602, 1.302269, -0.084523)",
        "(-0.003104, 1.310410, -0.084925)",
        "(-0.004178, 1.317858, -0.085831)",
        "(-0.004357, 1.324613, -0.086292)",
        "(-0.004733, 1.331082, -0.087054)",
        "(-0.005149, 1.334284, -0.087617)",
        "(-0.006524, 1.340557, -0.088751)",
        "(-0.007187, 1.346248, -0.090115)",
        "(-0.007155, 1.351383, -0.091007)",
        "(-0.007494, 1.356284, -0.092243)",
        "(-0.008062, 1.358811, -0.092799)",
        "(-0.009127, 1.363768, -0.093977)",
        "(-0.009378, 1.368344, -0.095067)",
        "(-0.009555, 1.372704, -0.096622)",
        "(-0.010081, 1.377323, -0.098545)",
        "(-0.010537, 1.379665, -0.099423)",
        "(-0.011113, 1.383978, -0.101293)",
        "(-0.011576, 1.387959, -0.103110)",
        "(-0.012065, 1.392004, -0.105179)",
        "(-0.012952, 1.396271, -0.107921)",
        "(-0.013264, 1.398329, -0.109585)",
        "(-0.013877, 1.402369, -0.113017)",
        "(-0.014040, 1.406105, -0.116604)",
        "(-0.014010, 1.409865, -0.119938)",
        "(-0.014746, 1.414096, -0.123589)",
        "(-0.014834, 1.416149, -0.126100)",
        "(-0.014982, 1.420118, -0.131170)",
        "(-0.014663, 1.423601, -0.135188)",
        "(-0.014144, 1.426673, -0.138485)",
        "(-0.014328, 1.429825, -0.142453)",
        "(-0.014679, 1.431503, -0.145251)",
        "(-0.014817, 1.434733, -0.151708)",
        "(-0.014382, 1.437395, -0.156675)",
        "(-0.013744, 1.439592, -0.160826)",
        "(-0.013334, 1.441688, -0.165392)",
        "(-0.013230, 1.442709, -0.168348)",
        "(-0.012703, 1.444514, -0.174558)",
        "(-0.011859, 1.445894, -0.180440)",
        "(-0.011157, 1.446839, -0.185448)",
        "(-0.010673, 1.447387, -0.191127)",
        "(-0.010414, 1.447549, -0.194568)",
        "(-0.009889, 1.447565, -0.201794)",
        "(-0.009326, 1.447064, -0.208287)",
        "(-0.008400, 1.445911, -0.214486)",
        "(-0.008024, 1.444383, -0.220550)",
        "(-0.007811, 1.443538, -0.223934)",
        "(-0.007537, 1.441586, -0.230950)",
        "(-0.007251, 1.439265, -0.237718)",
        "(-0.006626, 1.436421, -0.243430)",
        "(-0.006310, 1.433386, -0.249191)",
        "(-0.006063, 1.431807, -0.252722)",
        "(-0.006007, 1.428701, -0.259589)",
        "(-0.005896, 1.425234, -0.265688)",
        "(-0.005185, 1.421334, -0.271103)",
        "(-0.004867, 1.417430, -0.276185)",
        "(-0.004634, 1.415482, -0.279199)",
        "(-0.004225, 1.411666, -0.285896)",
        "(-0.004091, 1.407798, -0.291461)",
        "(-0.003678, 1.403348, -0.295411)",
        "(-0.002163, 1.398456, -0.299903)",
        "(-0.002091, 1.396179, -0.302294)",
        "(-0.001427, 1.391495, -0.307364)",
        "(-0.000720, 1.386653, -0.311998)",
        "(-0.000466, 1.381779, -0.315344)",
        "(0.000739, 1.376332, -0.318933)",
        "(0.001629, 1.373571, -0.321185)",
        "(0.002537, 1.367990, -0.324887)",
        "(0.004249, 1.361925, -0.327661)",
        "(0.005449, 1.355710, -0.329953)",
        "(0.006563, 1.349308, -0.332957)",
        "(0.007328, 1.345865, -0.334742)",
        "(0.009001, 1.338805, -0.337353)",
        "(0.010188, 1.331530, -0.338335)",
        "(0.011737, 1.323891, -0.339149)",
        "(0.013400, 1.315810, -0.340963)",
        "(0.014225, 1.311656, -0.342129)",
        "(0.015397, 1.303186, -0.342892)",
        "(0.016793, 1.294341, -0.341352)",
        "(0.018143, 1.285447, -0.340049)",
        "(0.019271, 1.276784, -0.339672)",
        "(0.019643, 1.272606, -0.339223)",
        "(0.020555, 1.264234, -0.337399)",
        "(0.021737, 1.255942, -0.334592)",
        "(0.022784, 1.247815, -0.332479)",
        "(0.023725, 1.240041, -0.331419)",
        "(0.024008, 1.236300, -0.330266)",
        "(0.024277, 1.229064, -0.326632)",
        "(0.024959, 1.221910, -0.322660)",
        "(0.025581, 1.215064, -0.319477)",
        "(0.025575, 1.208806, -0.317235)",
        "(0.025322, 1.206011, -0.315592)",
        "(0.025004, 1.200728, -0.311104)",
        "(0.025047, 1.195932, -0.306390)",
        "(0.025136, 1.191189, -0.303393)",
        "(0.024787, 1.186728, -0.300349)",
        "(0.024440, 1.184715, -0.298115)",
        "(0.024171, 1.180971, -0.292798)",
        "(0.024463, 1.177508, -0.288177)",
        "(0.025076, 1.174222, -0.284395)",
        "(0.025487, 1.171170, -0.279648)",
        "(0.025728, 1.169616, -0.277190)",
        "(0.026209, 1.166525, -0.272771)",
        "(0.026701, 1.163521, -0.268386)",
        "(0.027080, 1.160860, -0.263499)",
        "(0.027376, 1.158485, -0.258759)",
        "(0.027496, 1.157435, -0.256586)",
        "(0.027634, 1.155496, -0.252203)",
        "(0.027695, 1.153898, -0.247600)",
        "(0.027691, 1.152686, -0.242345)",
        "(0.027426, 1.151804, -0.236583)",
        "(0.027187, 1.151430, -0.233958)",
        "(0.026743, 1.150846, -0.228581)",
        "(0.026192, 1.150530, -0.222001)",
        "(0.025273, 1.150421, -0.215122)",
        "(0.024495, 1.150425, -0.208672)",
        "(0.023972, 1.150531, -0.205861)",
        "(0.023098, 1.151053, -0.199343)",
        "(0.021742, 1.151906, -0.191113)",
        "(0.020534, 1.152998, -0.183653)",
        "(0.019166, 1.154622, -0.177136)",
        "(0.018391, 1.155596, -0.173917)",
        "(0.017010, 1.157710, -0.167269)",
        "(0.015660, 1.160208, -0.160043)",
        "(0.014026, 1.163268, -0.154078)",
        "(0.012257, 1.166904, -0.148863)",
        "(0.011523, 1.168990, -0.145821)",
        "(0.010004, 1.173425, -0.139251)",
        "(0.008548, 1.178325, -0.133302)",
        "(0.007162, 1.183451, -0.128919)",
        "(0.005617, 1.189157, -0.124757)",
        "(0.004778, 1.192340, -0.122760)",
        "(0.003181, 1.198694, -0.119261)",
        "(0.001638, 1.205316, -0.115877)",
        "(-0.000030, 1.212140, -0.112447)",
        "(-0.001552, 1.219021, -0.109119)",
        "(-0.002242, 1.222383, -0.107928)",
        "(-0.004033, 1.229257, -0.106638)",
        "(-0.005422, 1.236176, -0.105571)",
        "(-0.007331, 1.242626, -0.105099)",
        "(-0.009224, 1.249065, -0.104656)",
        "(-0.009863, 1.252693, -0.104158)",
        "(-0.011128, 1.260015, -0.103612)",
        "(-0.012287, 1.267377, -0.103791)",
        "(-0.013120, 1.274707, -0.104080)",
        "(-0.013677, 1.281955, -0.104075)",
        "(-0.014171, 1.285558, -0.104153)",
        "(-0.015251, 1.292570, -0.105010)",
        "(-0.016089, 1.299229, -0.106567)",
        "(-0.016772, 1.305673, -0.107507)",
        "(-0.017536, 1.311951, -0.107991)",
        "(-0.018008, 1.315057, -0.108437)",
        "(-0.019070, 1.321219, -0.109777)",
        "(-0.019436, 1.327038, -0.111484)",
        "(-0.019681, 1.332727, -0.112454)",
        "(-0.020189, 1.338393, -0.113940)",
        "(-0.020953, 1.341342, -0.114864)",
        "(-0.022061, 1.346961, -0.117308)",
        "(-0.022144, 1.352132, -0.119142)",
        "(-0.022477, 1.357404, -0.121127)",
        "(-0.023141, 1.362723, -0.123253)",
        "(-0.023603, 1.365321, -0.124459)",
        "(-0.024496, 1.370296, -0.127537)",
        "(-0.024786, 1.375010, -0.130759)",
        "(-0.025345, 1.379765, -0.133863)",
        "(-0.025972, 1.384371, -0.136857)",
        "(-0.026342, 1.386636, -0.138207)",
        "(-0.027090, 1.391102, -0.141250)",
        "(-0.027341, 1.395411, -0.144888)",
        "(-0.027515, 1.399902, -0.148876)",
        "(-0.027748, 1.404632, -0.152401)",
        "(-0.027662, 1.406935, -0.153959)",
        "(-0.027518, 1.411252, -0.158089)",
        "(-0.027397, 1.415270, -0.163232)",
        "(-0.027209, 1.418863, -0.167925)",
        "(-0.027431, 1.422318, -0.171916)",
        "(-0.027597, 1.423923, -0.174195)",
        "(-0.027679, 1.426968, -0.179700)",
        "(-0.028065, 1.429882, -0.185688)",
        "(-0.028217, 1.432402, -0.190763)",
        "(-0.028479, 1.434678, -0.195572)",
        "(-0.028629, 1.435682, -0.198097)",
        "(-0.028750, 1.437378, -0.203343)",
        "(-0.029274, 1.438771, -0.208389)",
        "(-0.030013, 1.439799, -0.214826)",
        "(-0.030194, 1.440035, -0.221616)",
        "(-0.030275, 1.440024, -0.224448)",
        "(-0.030725, 1.439852, -0.229228)",
        "(-0.031374, 1.439250, -0.235341)",
        "(-0.031840, 1.438153, -0.242592)",
        "(-0.032065, 1.437446, -0.246007)",
        "(-0.032344, 1.435673, -0.252429)",
        "(-0.032899, 1.433628, -0.259587)",
        "(-0.033031, 1.431115, -0.266669)",
        "(-0.032765, 1.428278, -0.273260)",
        "(-0.032342, 1.425194, -0.279558)",
        "(-0.032049, 1.423487, -0.282318)",
        "(-0.031448, 1.419676, -0.287855)",
        "(-0.030435, 1.415236, -0.294021)",
        "(-0.029083, 1.410370, -0.299914)",
        "(-0.027959, 1.405318, -0.304523)",
        "(-0.027257, 1.402603, -0.306555)",
        "(-0.025612, 1.396944, -0.311039)",
        "(-0.024213, 1.391227, -0.316025)",
        "(-0.022786, 1.385262, -0.319139)",
        "(-0.021240, 1.378804, -0.321291)",
        "(-0.020364, 1.375495, -0.322752)",
        "(-0.018754, 1.368887, -0.325959)",
        "(-0.017494, 1.362212, -0.328333)",
        "(-0.015837, 1.355318, -0.329270)",
        "(-0.014039, 1.348295, -0.329832)",
        "(-0.013114, 1.344749, -0.331034)",
        "(-0.011635, 1.337738, -0.334090)",
        "(-0.010324, 1.330661, -0.335061)",
        "(-0.008519, 1.323404, -0.334682)",
        "(-0.006732, 1.316252, -0.335195)",
        "(-0.005965, 1.312763, -0.336130)",
        "(-0.004269, 1.305845, -0.337040)",
        "(-0.003017, 1.299130, -0.336000)",
        "(-0.001141, 1.292437, -0.334367)",
        "(0.000473, 1.286070, -0.334444)",
        "(0.001136, 1.282959, -0.335336)",
        "(0.002970, 1.276733, -0.335795)",
        "(0.004300, 1.270813, -0.333303)",
        "(0.005964, 1.264856, -0.331542)",
        "(0.007969, 1.258898, -0.330909)",
        "(0.008763, 1.256009, -0.330485)",
        "(0.010286, 1.250214, -0.328722)",
        "(0.011526, 1.244354, -0.325809)",
        "(0.013105, 1.238365, -0.323873)",
        "(0.014739, 1.232367, -0.322063)",
        "(0.015464, 1.229470, -0.320457)",
        "(0.016834, 1.223912, -0.316327)",
        "(0.017555, 1.218475, -0.312267)",
        "(0.018694, 1.212849, -0.310065)",
        "(0.020223, 1.207377, -0.307485)",
        "(0.020945, 1.204855, -0.304891)",
        "(0.021861, 1.199959, -0.299390)",
        "(0.022998, 1.194916, -0.295801)",
        "(0.024047, 1.189988, -0.293300)",
        "(0.025115, 1.185373, -0.289136)",
        "(0.025275, 1.183222, -0.286287)",
        "(0.025929, 1.178823, -0.281651)",
        "(0.026672, 1.174413, -0.278180)",
        "(0.027673, 1.170321, -0.274122)",
        "(0.027807, 1.166865, -0.267776)",
        "(0.027875, 1.165220, -0.264556)",
        "(0.028397, 1.161972, -0.260163)",
        "(0.028388, 1.159171, -0.256138)",
        "(0.028278, 1.156990, -0.250130)",
        "(0.028156, 1.155385, -0.243177)",
        "(0.028110, 1.154811, -0.240614)",
        "(0.027750, 1.153793, -0.236233)",
        "(0.026704, 1.153206, -0.231312)",
        "(0.025872, 1.153056, -0.225125)",
        "(0.025085, 1.153260, -0.219748)",
        "(0.024625, 1.153532, -0.217661)",
        "(0.023303, 1.154242, -0.212655)",
        "(0.022385, 1.155217, -0.206802)",
        "(0.021161, 1.156449, -0.201500)",
        "(0.020100, 1.157954, -0.196367)",
        "(0.019274, 1.158850, -0.193792)",
        "(0.017825, 1.160610, -0.188787)",
        "(0.016676, 1.162491, -0.183381)",
        "(0.015329, 1.164549, -0.178036)",
        "(0.014233, 1.166837, -0.172890)",
        "(0.013542, 1.168096, -0.170078)",
        "(0.012187, 1.170616, -0.164654)",
        "(0.010986, 1.173230, -0.159948)",
        "(0.009949, 1.176279, -0.155545)",
        "(0.008170, 1.179918, -0.151613)",
        "(0.007296, 1.181886, -0.149555)",
        "(0.005859, 1.185884, -0.145456)",
        "(0.004339, 1.189995, -0.141501)",
        "(0.002970, 1.194314, -0.138485)",
        "(0.002064, 1.196589, -0.137251)",
        "(0.000350, 1.201236, -0.135223)",
        "(-0.001052, 1.205920, -0.132463)",
        "(-0.002113, 1.210566, -0.129447)",
        "(-0.003143, 1.215241, -0.126365)",
        "(-0.004619, 1.219925, -0.123920)",
        "(-0.005400, 1.222214, -0.122864)",
        "(-0.006667, 1.226612, -0.121154)",
        "(-0.007390, 1.231116, -0.119310)",
        "(-0.008943, 1.235454, -0.118059)",
        "(-0.010220, 1.237465, -0.117840)",
        "(-0.011458, 1.242317, -0.116843)",
        "(-0.012456, 1.247164, -0.115918)",
        "(-0.013104, 1.252111, -0.114738)",
        "(-0.014057, 1.257364, -0.114264)",
        "(-0.015097, 1.262898, -0.114464)",
        "(-0.015732, 1.266095, -0.114523)",
        "(-0.016603, 1.272050, -0.114036)",
        "(-0.016889, 1.278290, -0.113485)",
        "(-0.017700, 1.285415, -0.112919)",
        "(-0.018629, 1.293062, -0.113585)",
        "(-0.019040, 1.297039, -0.114432)",
        "(-0.020332, 1.305390, -0.115386)",
        "(-0.021351, 1.314008, -0.115986)",
        "(-0.021622, 1.322484, -0.116702)",
        "(-0.021988, 1.330971, -0.117661)",
        "(-0.022241, 1.335204, -0.118654)",
        "(-0.023354, 1.343865, -0.120831)",
        "(-0.024712, 1.352422, -0.123054)",
        "(-0.025119, 1.360183, -0.125575)",
        "(-0.025318, 1.367468, -0.129013)",
        "(-0.025527, 1.371021, -0.130912)",
        "(-0.026340, 1.378095, -0.134381)",
        "(-0.026676, 1.384560, -0.137452)",
        "(-0.026396, 1.390629, -0.140201)",
        "(-0.026129, 1.396222, -0.144217)",
        "(-0.026031, 1.398888, -0.146882)",
        "(-0.025938, 1.403954, -0.151776)",
        "(-0.025949, 1.408694, -0.155336)",
        "(-0.025671, 1.413194, -0.159371)",
        "(-0.025352, 1.417461, -0.163032)",
        "(-0.025262, 1.419518, -0.164981)",
        "(-0.025078, 1.423351, -0.170060)",
        "(-0.024940, 1.426978, -0.175501)",
        "(-0.024940, 1.430476, -0.180171)",
        "(-0.024520, 1.433384, -0.185065)",
        "(-0.024352, 1.434661, -0.187157)",
        "(-0.024501, 1.437100, -0.191487)",
        "(-0.024374, 1.439258, -0.196689)",
        "(-0.023995, 1.441187, -0.202140)",
        "(-0.023881, 1.442038, -0.204673)",
        "(-0.023675, 1.443408, -0.210063)",
        "(-0.023329, 1.444407, -0.215549)",
        "(-0.023227, 1.445203, -0.220821)",
        "(-0.023103, 1.445753, -0.225734)",
        "(-0.023070, 1.445893, -0.228292)",
        "(-0.023142, 1.445975, -0.233375)",
        "(-0.023265, 1.445659, -0.238620)",
        "(-0.023239, 1.444793, -0.242826)",
        "(-0.023486, 1.443715, -0.247102)",
        "(-0.024034, 1.442314, -0.252565)",
        "(-0.024044, 1.441371, -0.255628)",
        "(-0.023871, 1.439047, -0.261655)",
        "(-0.023742, 1.436225, -0.265994)",
        "(-0.024100, 1.433183, -0.270204)",
        "(-0.024406, 1.431640, -0.273007)",
        "(-0.024660, 1.428336, -0.279833)",
        "(-0.024524, 1.424404, -0.285263)",
        "(-0.024409, 1.419908, -0.287971)",
        "(-0.024360, 1.415340, -0.291135)",
        "(-0.023829, 1.410539, -0.296185)",
        "(-0.023467, 1.408022, -0.298644)",
        "(-0.022595, 1.402696, -0.303203)",
        "(-0.021495, 1.396913, -0.306558)",
        "(-0.020423, 1.391036, -0.310041)",
        "(-0.019372, 1.385172, -0.314099)",
        "(-0.018724, 1.382112, -0.316217)",
        "(-0.017326, 1.375828, -0.319994)",
        "(-0.016023, 1.369550, -0.323149)",
        "(-0.014731, 1.363292, -0.325569)",
        "(-0.014190, 1.360237, -0.326606)",
        "(-0.012815, 1.353991, -0.329080)",
        "(-0.011393, 1.347969, -0.331751)",
        "(-0.009915, 1.342232, -0.334916)",
        "(-0.008621, 1.336737, -0.336425)",
        "(-0.007981, 1.334001, -0.336789)",
        "(-0.006586, 1.328488, -0.338352)",
        "(-0.005323, 1.323026, -0.340222)",
        "(-0.004114, 1.317523, -0.340742)",
        "(-0.003069, 1.312100, -0.340648)",
        "(-0.001863, 1.306827, -0.341069)",
        "(-0.001382, 1.304333, -0.341673)",
        "(-0.000490, 1.299464, -0.342933)",
        "(0.000363, 1.294510, -0.343173)",
        "(0.001148, 1.289258, -0.343128)",
        "(0.001638, 1.286701, -0.343202)",
        "(0.002329, 1.281812, -0.343715)",
        "(0.002892, 1.276971, -0.343876)",
        "(0.003472, 1.271823, -0.342999)",
        "(0.004202, 1.266500, -0.342438)",
        "(0.004597, 1.263801, -0.342017)",
        "(0.004899, 1.258450, -0.340054)",
        "(0.005112, 1.252845, -0.338218)",
        "(0.005495, 1.247028, -0.336039)",
        "(0.006337, 1.240980, -0.334451)",
        "(0.006805, 1.237925, -0.333705)",
        "(0.007456, 1.231893, -0.330669)",
        "(0.007793, 1.225974, -0.326386)",
        "(0.008278, 1.220077, -0.323178)",
        "(0.008929, 1.214229, -0.320413)",
        "(0.009236, 1.211307, -0.318637)",
        "(0.009455, 1.205616, -0.313728)",
        "(0.009739, 1.200036, -0.309397)",
        "(0.010552, 1.194546, -0.306130)",
        "(0.011305, 1.189184, -0.302520)",
        "(0.011884, 1.184121, -0.296664)",
        "(0.012296, 1.181636, -0.293609)",
        "(0.013218, 1.176725, -0.288736)",
        "(0.013666, 1.171904, -0.284216)",
        "(0.014457, 1.166861, -0.278072)",
        "(0.014823, 1.164390, -0.274546)",
        "(0.015531, 1.159760, -0.268702)",
        "(0.015942, 1.155985, -0.264037)",
        "(0.015597, 1.152976, -0.257169)",
        "(0.015601, 1.150387, -0.249142)",
        "(0.015591, 1.149215, -0.245485)",
        "(0.015330, 1.147294, -0.239345)",
        "(0.014388, 1.146022, -0.232591)",
        "(0.012974, 1.145344, -0.223373)",
        "(0.011870, 1.145065, -0.214211)",
        "(0.011433, 1.145241, -0.210219)",
        "(0.009354, 1.146072, -0.203956)",
        "(0.007800, 1.147382, -0.195960)",
        "(0.005835, 1.149410, -0.187652)",
        "(0.004480, 1.151902, -0.182200)",
        "(0.002761, 1.155499, -0.175700)",
        "(0.001460, 1.157613, -0.172459)",
        "(-0.001221, 1.162075, -0.166820)",
        "(-0.003300, 1.166955, -0.160551)",
        "(-0.004907, 1.172440, -0.154345)",
        "(-0.005836, 1.175498, -0.151810)",
        "(-0.008058, 1.181518, -0.147879)",
        "(-0.009788, 1.187558, -0.143042)",
        "(-0.012182, 1.193723, -0.139000)",
        "(-0.013030, 1.200133, -0.136404)",
        "(-0.013302, 1.203538, -0.135591)",
        "(-0.013886, 1.210569, -0.133774)",
        "(-0.015006, 1.217953, -0.130763)",
        "(-0.016084, 1.225356, -0.127990)",
        "(-0.017009, 1.232444, -0.126085)",
        "(-0.017563, 1.239473, -0.124731)",
        "(-0.018003, 1.243067, -0.123553)",
        "(-0.018693, 1.249980, -0.121920)",
        "(-0.019052, 1.256669, -0.120122)",
        "(-0.019193, 1.263035, -0.119089)",
        "(-0.019545, 1.266234, -0.119093)",
        "(-0.020088, 1.272386, -0.118365)",
        "(-0.020103, 1.278053, -0.117515)",
        "(-0.020669, 1.283011, -0.117675)",
        "(-0.021233, 1.287741, -0.118447)",
        "(-0.021278, 1.290437, -0.118262)",
        "(-0.021429, 1.295627, -0.118314)",
        "(-0.021477, 1.300619, -0.118977)",
        "(-0.021653, 1.305533, -0.119372)",
        "(-0.022094, 1.310548, -0.119325)",
        "(-0.022162, 1.313019, -0.119653)",
        "(-0.022396, 1.317941, -0.120664)",
        "(-0.022745, 1.322746, -0.121753)",
        "(-0.023210, 1.327375, -0.123045)",
        "(-0.023574, 1.332027, -0.123933)",
        "(-0.023982, 1.336713, -0.125000)",
        "(-0.024010, 1.338912, -0.125963)",
        "(-0.024522, 1.343496, -0.127278)",
        "(-0.025105, 1.348070, -0.128491)",
        "(-0.025311, 1.352413, -0.129757)",
        "(-0.025382, 1.354510, -0.130221)",
        "(-0.025703, 1.358514, -0.131596)",
        "(-0.026245, 1.362360, -0.133861)",
        "(-0.026640, 1.365986, -0.135789)",
        "(-0.026657, 1.369427, -0.137108)",
        "(-0.026869, 1.371143, -0.137769)",
        "(-0.027244, 1.374323, -0.140482)",
        "(-0.027752, 1.377488, -0.143127)",
        "(-0.028320, 1.380611, -0.144994)",
        "(-0.028474, 1.383458, -0.147615)",
        "(-0.028558, 1.384942, -0.149341)",
        "(-0.028717, 1.387953, -0.153285)",
        "(-0.028867, 1.390999, -0.156952)",
        "(-0.029064, 1.393844, -0.160753)",
        "(-0.029118, 1.396533, -0.164489)",
        "(-0.029331, 1.399131, -0.169303)",
        "(-0.029317, 1.400311, -0.172048)",
        "(-0.029230, 1.402547, -0.177586)",
        "(-0.029376, 1.404731, -0.182898)",
        "(-0.029228, 1.406702, -0.187921)",
        "(-0.029263, 1.408751, -0.192996)",
        "(-0.029174, 1.409697, -0.195660)",
        "(-0.029013, 1.411488, -0.201186)",
        "(-0.028968, 1.413210, -0.207234)",
        "(-0.028815, 1.414677, -0.213318)",
        "(-0.028669, 1.415236, -0.216532)",
        "(-0.028243, 1.416055, -0.222836)",
        "(-0.027835, 1.416621, -0.229404)",
        "(-0.027345, 1.416910, -0.235745)",
        "(-0.026831, 1.416826, -0.241784)",
        "(-0.026161, 1.416381, -0.247955)",
        "(-0.025721, 1.416012, -0.251054)",
        "(-0.024917, 1.414961, -0.256841)",
        "(-0.024280, 1.413594, -0.262134)",
        "(-0.023736, 1.411820, -0.267215)",
        "(-0.022962, 1.409691, -0.272699)",
        "(-0.022631, 1.408473, -0.275355)",
        "(-0.022049, 1.405720, -0.280364)",
        "(-0.021482, 1.402417, -0.285665)",
        "(-0.021056, 1.398616, -0.290307)",
        "(-0.021032, 1.396586, -0.292048)",
        "(-0.020854, 1.392166, -0.295501)",
        "(-0.019316, 1.386710, -0.300119)",
        "(-0.018803, 1.381589, -0.304301)",
        "(-0.018430, 1.376064, -0.306763)",
        "(-0.018176, 1.373177, -0.307636)",
        "(-0.018198, 1.367458, -0.309852)",
        "(-0.016948, 1.360873, -0.313916)",
        "(-0.016119, 1.354197, -0.316697)",
        "(-0.015709, 1.347339, -0.317746)",
        "(-0.015411, 1.343823, -0.318427)",
        "(-0.014883, 1.336986, -0.320334)",
        "(-0.014115, 1.330258, -0.322770)",
        "(-0.013243, 1.323528, -0.324613)",
        "(-0.012831, 1.316921, -0.325692)",
        "(-0.012024, 1.310142, -0.327352)",
        "(-0.011627, 1.306911, -0.328295)",
        "(-0.011259, 1.300950, -0.329619)",
        "(-0.010871, 1.295282, -0.330881)",
        "(-0.009830, 1.289672, -0.332535)",
        "(-0.009299, 1.284451, -0.333235)",
        "(-0.009168, 1.281984, -0.333222)",
        "(-0.009296, 1.277375, -0.333478)",
        "(-0.008860, 1.272838, -0.335101)",
        "(-0.007945, 1.268486, -0.336834)",
        "(-0.007837, 1.264795, -0.337253)",
        "(-0.007578, 1.263005, -0.337104)",
        "(-0.007071, 1.259586, -0.337301)",
        "(-0.006455, 1.256381, -0.338962)",
        "(-0.005494, 1.252987, -0.340423)",
        "(-0.005013, 1.251337, -0.340415)",
        "(-0.004776, 1.248173, -0.339242)",
        "(-0.004049, 1.244850, -0.338408)",
        "(-0.003763, 1.241593, -0.339178)",
        "(-0.003026, 1.238036, -0.338242)",
        "(-0.002764, 1.234242, -0.335660)",
        "(-0.002721, 1.232293, -0.334577)",
        "(-0.002416, 1.228135, -0.333712)",
        "(-0.001772, 1.223683, -0.334112)",
        "(-0.000830, 1.218846, -0.332474)",
        "(-0.000278, 1.213908, -0.329036)",
        "(-0.000153, 1.211273, -0.327450)",
        "(0.000721, 1.205842, -0.325466)",
        "(0.001006, 1.200454, -0.323553)",
        "(0.001638, 1.194357, -0.320818)",
        "(0.002163, 1.188083, -0.317118)",
        "(0.002401, 1.184868, -0.315023)",
        "(0.003193, 1.178081, -0.312207)",
        "(0.003775, 1.171074, -0.310549)",
        "(0.004451, 1.164181, -0.306795)",
        "(0.005090, 1.157517, -0.300959)",
        "(0.005237, 1.154174, -0.298771)",
        "(0.005911, 1.147229, -0.295510)",
        "(0.006829, 1.140126, -0.290801)",
        "(0.008052, 1.133335, -0.284871)",
        "(0.008884, 1.126959, -0.279499)",
        "(0.009438, 1.123875, -0.277392)",
        "(0.010627, 1.117982, -0.272702)",
        "(0.011950, 1.112669, -0.266789)",
        "(0.012926, 1.107905, -0.260897)",
        "(0.014176, 1.103386, -0.255855)",
        "(0.014591, 1.101262, -0.253496)",
        "(0.015510, 1.097249, -0.248586)",
        "(0.016222, 1.093823, -0.241987)",
        "(0.016964, 1.091099, -0.235424)",
        "(0.016879, 1.089789, -0.229556)",
        "(0.016824, 1.089207, -0.226980)",
        "(0.016453, 1.088344, -0.221552)",
        "(0.016115, 1.087686, -0.214992)",
        "(0.016121, 1.087578, -0.209268)",
        "(0.015035, 1.088411, -0.203985)",
        "(0.014421, 1.089094, -0.200909)",
        "(0.013306, 1.090798, -0.194384)",
        "(0.012104, 1.092931, -0.188801)",
        "(0.010935, 1.095367, -0.183582)",
        "(0.009837, 1.098158, -0.178361)",
        "(0.009275, 1.099779, -0.175804)",
        "(0.007897, 1.103370, -0.170689)",
        "(0.006730, 1.107416, -0.165963)",
        "(0.005348, 1.111730, -0.160955)",
        "(0.004196, 1.116034, -0.155745)",
        "(0.003741, 1.118189, -0.153159)",
        "(0.002493, 1.122993, -0.148980)",
        "(0.001180, 1.128152, -0.145328)",
        "(0.000214, 1.133490, -0.140406)",
        "(-0.000158, 1.138761, -0.134729)",
        "(-0.000669, 1.141472, -0.132503)",
        "(-0.001931, 1.147049, -0.128549)",
        "(-0.002874, 1.152774, -0.124901)",
        "(-0.003691, 1.158430, -0.121125)",
        "(-0.004334, 1.163811, -0.117123)",
        "(-0.004528, 1.166425, -0.115082)",
        "(-0.005983, 1.172017, -0.111163)",
        "(-0.007396, 1.177499, -0.108595)",
        "(-0.008420, 1.182752, -0.105991)",
        "(-0.009282, 1.187785, -0.103307)",
        "(-0.009829, 1.190313, -0.101903)",
        "(-0.011906, 1.195557, -0.099010)",
        "(-0.013119, 1.200291, -0.098007)",
        "(-0.013916, 1.204930, -0.096904)",
        "(-0.014678, 1.209596, -0.094658)",
        "(-0.015379, 1.211942, -0.093738)",
        "(-0.016683, 1.216561, -0.092587)",
        "(-0.018516, 1.220309, -0.093060)",
        "(-0.019351, 1.224791, -0.092473)",
        "(-0.020076, 1.229445, -0.091537)",
        "(-0.020613, 1.231977, -0.090926)",
        "(-0.021655, 1.237116, -0.090707)",
        "(-0.022572, 1.242535, -0.091623)",
        "(-0.023368, 1.248262, -0.092186)",
        "(-0.024432, 1.254429, -0.092455)",
        "(-0.024751, 1.257576, -0.092415)",
        "(-0.025559, 1.263883, -0.092669)",
        "(-0.026693, 1.270464, -0.094185)",
        "(-0.027453, 1.277107, -0.095831)",
        "(-0.027941, 1.283774, -0.096494)",
        "(-0.027987, 1.287102, -0.096687)",
        "(-0.028254, 1.293836, -0.097589)",
        "(-0.029124, 1.300866, -0.099237)",
        "(-0.030170, 1.307892, -0.102182)",
        "(-0.030668, 1.311352, -0.104008)",
        "(-0.031023, 1.318079, -0.105955)",
        "(-0.031568, 1.324817, -0.107304)",
        "(-0.032690, 1.331758, -0.109729)",
        "(-0.034134, 1.338479, -0.114186)",
        "(-0.034565, 1.341669, -0.116759)",
        "(-0.035029, 1.347908, -0.120002)",
        "(-0.035288, 1.353960, -0.122302)",
        "(-0.035918, 1.359996, -0.125761)",
        "(-0.036943, 1.365967, -0.131024)",
        "(-0.037635, 1.371436, -0.136085)",
        "(-0.037718, 1.373881, -0.138162)",
        "(-0.037582, 1.378484, -0.142409)",
        "(-0.037886, 1.383059, -0.148021)",
        "(-0.038491, 1.387608, -0.154891)",
        "(-0.038702, 1.389686, -0.157917)",
        "(-0.038754, 1.393397, -0.163520)",
        "(-0.038325, 1.396541, -0.168519)",
        "(-0.038210, 1.399381, -0.173682)",
        "(-0.038381, 1.402049, -0.179404)",
        "(-0.038486, 1.403342, -0.182319)",
        "(-0.038131, 1.405696, -0.187800)",
        "(-0.037670, 1.407751, -0.193053)",
        "(-0.037478, 1.409585, -0.198484)",
        "(-0.037273, 1.411132, -0.203203)",
        "(-0.037026, 1.411672, -0.205269)",
        "(-0.036345, 1.412617, -0.209529)",
        "(-0.036012, 1.413627, -0.214711)",
        "(-0.035684, 1.414346, -0.220442)",
        "(-0.035427, 1.414559, -0.225757)",
        "(-0.035230, 1.414413, -0.228237)",
        "(-0.034664, 1.413656, -0.232796)",
        "(-0.034159, 1.412397, -0.237932)",
        "(-0.033994, 1.410820, -0.244088)",
        "(-0.033684, 1.408431, -0.249692)",
        "(-0.033476, 1.406930, -0.252368)",
        "(-0.032878, 1.403402, -0.257893)",
        "(-0.032258, 1.399348, -0.264264)",
        "(-0.032070, 1.395143, -0.269786)",
        "(-0.031779, 1.390686, -0.274091)",
        "(-0.031246, 1.388278, -0.276483)",
        "(-0.030491, 1.383502, -0.282253)",
        "(-0.030125, 1.378711, -0.288014)",
        "(-0.029345, 1.373594, -0.291712)",
        "(-0.028286, 1.368310, -0.295495)",
        "(-0.027400, 1.365787, -0.298849)",
        "(-0.026455, 1.361119, -0.304942)",
        "(-0.025125, 1.356183, -0.308648)",
        "(-0.023812, 1.351281, -0.310621)",
        "(-0.022834, 1.346758, -0.312050)",
        "(-0.022337, 1.344653, -0.313326)",
        "(-0.020332, 1.340373, -0.318334)",
        "(-0.019230, 1.336458, -0.320871)",
        "(-0.017767, 1.332333, -0.321021)",
        "(-0.016409, 1.328399, -0.321356)",
        "(-0.015857, 1.326508, -0.322481)",
        "(-0.014525, 1.322769, -0.326319)",
        "(-0.013492, 1.319128, -0.328044)",
        "(-0.012394, 1.315275, -0.328494)",
        "(-0.011363, 1.311252, -0.329213)",
        "(-0.010665, 1.309128, -0.330266)",
        "(-0.008901, 1.304740, -0.333630)",
        "(-0.008250, 1.300214, -0.334964)",
        "(-0.007082, 1.294873, -0.334515)",
        "(-0.006192, 1.289320, -0.334141)",
        "(-0.005859, 1.286290, -0.334256)",
        "(-0.004245, 1.279601, -0.335591)",
        "(-0.003310, 1.272627, -0.336592)",
        "(-0.002488, 1.265291, -0.336262)",
        "(-0.001795, 1.257787, -0.335064)",
        "(-0.001448, 1.253937, -0.334792)",
        "(-0.000192, 1.245868, -0.334597)",
        "(0.000805, 1.237550, -0.334419)",
        "(0.001811, 1.228986, -0.333236)",
        "(0.003019, 1.220210, -0.330662)",
        "(0.003686, 1.215709, -0.329211)",
        "(0.005249, 1.206609, -0.327592)",
        "(0.006966, 1.197762, -0.326262)",
        "(0.008546, 1.189417, -0.323601)",
        "(0.010345, 1.181374, -0.321077)",
        "(0.011263, 1.177569, -0.319902)",
        "(0.012124, 1.169865, -0.318549)",
        "(0.013434, 1.162585, -0.316122)",
        "(0.014563, 1.155823, -0.312436)",
        "(0.015729, 1.149475, -0.309891)",
        "(0.016041, 1.146400, -0.309300)",
        "(0.017097, 1.140298, -0.307219)",
        "(0.018307, 1.134523, -0.303002)",
        "(0.019582, 1.129198, -0.298429)",
        "(0.020556, 1.124308, -0.295717)",
        "(0.021194, 1.119699, -0.292585)",
        "(0.021374, 1.117425, -0.290109)",
        "(0.021845, 1.113057, -0.284249)",
        "(0.022566, 1.108946, -0.278883)",
        "(0.022858, 1.105236, -0.274712)",
        "(0.022776, 1.103477, -0.272121)",
        "(0.022779, 1.099949, -0.265041)",
        "(0.022953, 1.096475, -0.257755)",
        "(0.023040, 1.093332, -0.252404)",
        "(0.023148, 1.090445, -0.246371)",
        "(0.023179, 1.089122, -0.242252)",
        "(0.023107, 1.086717, -0.234148)",
        "(0.022786, 1.084610, -0.228165)",
        "(0.022292, 1.082840, -0.222848)",
        "(0.022013, 1.081377, -0.216793)",
        "(0.021835, 1.080145, -0.210231)",
        "(0.021540, 1.079630, -0.207507)",
        "(0.020936, 1.078849, -0.203077)",
        "(0.020238, 1.078350, -0.198747)",
        "(0.019796, 1.078032, -0.192936)",
        "(0.019474, 1.077604, -0.187185)",
        "(0.019273, 1.077393, -0.184721)",
        "(0.018631, 1.077083, -0.180527)",
        "(0.018028, 1.076907, -0.176788)",
        "(0.017784, 1.076984, -0.171802)",
        "(0.017759, 1.077200, -0.169163)",
        "(0.017172, 1.077949, -0.164769)",
        "(0.016232, 1.078890, -0.161651)",
        "(0.015560, 1.079972, -0.158201)",
        "(0.014961, 1.081592, -0.154122)",
        "(0.014059, 1.083729, -0.150121)",
        "(0.013447, 1.085043, -0.148169)",
        "(0.012264, 1.087976, -0.144629)",
        "(0.011022, 1.091573, -0.140849)",
        "(0.009672, 1.095972, -0.136049)",
        "(0.008334, 1.100897, -0.131573)",
        "(0.007389, 1.103535, -0.129631)",
        "(0.005730, 1.108895, -0.126035)",
        "(0.004266, 1.114684, -0.121965)",
        "(0.003016, 1.120987, -0.117065)",
        "(0.001700, 1.127586, -0.112086)",
        "(0.001040, 1.130981, -0.109460)",
        "(-0.000372, 1.137654, -0.104647)",
        "(-0.001568, 1.144117, -0.100664)",
        "(-0.003018, 1.150433, -0.097864)",
        "(-0.003662, 1.153459, -0.096326)",
        "(-0.004944, 1.159534, -0.092722)",
        "(-0.006471, 1.165550, -0.090158)",
        "(-0.007717, 1.171431, -0.088733)",
        "(-0.008626, 1.177100, -0.086638)",
        "(-0.008930, 1.179816, -0.085739)",
        "(-0.009828, 1.185422, -0.084676)",
        "(-0.011789, 1.191549, -0.084347)",
        "(-0.014172, 1.196661, -0.085567)",
        "(-0.015240, 1.201989, -0.085198)",
        "(-0.015256, 1.207612, -0.084042)",
        "(-0.015936, 1.210898, -0.083469)",
        "(-0.017719, 1.217507, -0.083374)",
        "(-0.019287, 1.224283, -0.084381)",
        "(-0.020190, 1.230943, -0.085099)",
        "(-0.020523, 1.237676, -0.084983)",
        "(-0.021027, 1.241215, -0.084876)",
        "(-0.022840, 1.248514, -0.085890)",
        "(-0.024220, 1.255793, -0.088200)",
        "(-0.025145, 1.263075, -0.090456)",
        "(-0.025436, 1.270107, -0.092160)",
        "(-0.025571, 1.273610, -0.092711)",
        "(-0.026359, 1.280709, -0.093355)",
        "(-0.027155, 1.287645, -0.095339)",
        "(-0.028151, 1.294617, -0.097848)",
        "(-0.028688, 1.298069, -0.098914)",
        "(-0.028933, 1.304688, -0.100850)",
        "(-0.029494, 1.311323, -0.103110)",
        "(-0.030652, 1.318077, -0.106558)",
        "(-0.031738, 1.324534, -0.110339)",
        "(-0.032050, 1.327527, -0.112037)",
        "(-0.032084, 1.333191, -0.115175)",
        "(-0.032623, 1.339231, -0.118716)",
        "(-0.033940, 1.345660, -0.123454)",
        "(-0.034560, 1.351723, -0.128910)",
        "(-0.034778, 1.357467, -0.133136)",
        "(-0.034884, 1.360243, -0.135184)",
        "(-0.035131, 1.365799, -0.139414)",
        "(-0.035895, 1.371408, -0.143929)",
        "(-0.036325, 1.376717, -0.149785)",
        "(-0.036620, 1.379287, -0.152944)",
        "(-0.036905, 1.384131, -0.158751)",
        "(-0.036846, 1.388510, -0.164387)",
        "(-0.036647, 1.392493, -0.170431)",
        "(-0.037075, 1.396417, -0.177867)",
        "(-0.037116, 1.398191, -0.181571)",
        "(-0.036810, 1.401457, -0.188100)",
        "(-0.036565, 1.404459, -0.194778)",
        "(-0.036175, 1.406934, -0.202655)",
        "(-0.035777, 1.408912, -0.209685)",
        "(-0.035563, 1.409828, -0.212710)",
        "(-0.034477, 1.411110, -0.217584)",
        "(-0.033465, 1.412257, -0.222871)",
        "(-0.032513, 1.413347, -0.230836)",
        "(-0.031972, 1.414514, -0.238799)",
        "(-0.031445, 1.414824, -0.241870)",
        "(-0.029989, 1.415002, -0.246547)",
        "(-0.028460, 1.414685, -0.250103)",
        "(-0.027227, 1.414005, -0.255434)",
        "(-0.026853, 1.413535, -0.263151)",
        "(-0.026670, 1.413140, -0.265973)",
        "(-0.025956, 1.411842, -0.269405)",
        "(-0.024489, 1.409756, -0.272842)",
        "(-0.022897, 1.407413, -0.278602)",
        "(-0.022104, 1.405174, -0.284663)",
        "(-0.021746, 1.403891, -0.286925)",
        "(-0.020927, 1.401058, -0.289955)",
        "(-0.019235, 1.397274, -0.292329)",
        "(-0.017371, 1.393202, -0.297110)",
        "(-0.016485, 1.389009, -0.301975)",
        "(-0.016222, 1.386742, -0.303696)",
        "(-0.015748, 1.381858, -0.306102)",
        "(-0.014542, 1.375965, -0.308741)",
        "(-0.012598, 1.369449, -0.313475)",
        "(-0.011804, 1.363098, -0.317062)",
        "(-0.011356, 1.359941, -0.318361)",
        "(-0.011251, 1.353882, -0.320002)",
        "(-0.011015, 1.347537, -0.321627)",
        "(-0.009677, 1.340856, -0.325770)",
        "(-0.009139, 1.334639, -0.328585)",
        "(-0.009251, 1.331489, -0.329104)",
        "(-0.009490, 1.325213, -0.329596)",
        "(-0.009653, 1.319022, -0.330170)",
        "(-0.009071, 1.312516, -0.333001)",
        "(-0.007794, 1.306307, -0.334599)",
        "(-0.007645, 1.303237, -0.333599)",
        "(-0.007306, 1.297147, -0.332155)",
        "(-0.006515, 1.291413, -0.332528)",
        "(-0.005713, 1.285936, -0.333867)",
        "(-0.004811, 1.280362, -0.334223)",
        "(-0.004778, 1.277494, -0.333415)",
        "(-0.004307, 1.271656, -0.331282)",
        "(-0.003301, 1.265778, -0.329977)",
        "(-0.002645, 1.259827, -0.329822)",
        "(-0.002109, 1.253719, -0.329279)",
        "(-0.001732, 1.250665, -0.328697)",
        "(-0.000840, 1.244583, -0.326708)",
        "(0.000480, 1.238372, -0.324730)",
        "(0.001443, 1.232010, -0.323527)",
        "(0.002226, 1.225634, -0.321618)",
        "(0.002772, 1.222533, -0.320383)",
        "(0.004062, 1.216249, -0.318141)",
        "(0.004921, 1.209768, -0.316724)",
        "(0.005929, 1.202998, -0.315057)",
        "(0.007013, 1.196499, -0.312924)",
        "(0.007438, 1.193203, -0.312190)",
        "(0.008255, 1.186815, -0.311395)",
        "(0.009090, 1.180774, -0.310050)",
        "(0.009493, 1.174830, -0.306891)",
        "(0.010024, 1.169078, -0.303575)",
        "(0.010409, 1.166232, -0.302517)",
        "(0.011503, 1.160707, -0.300653)",
        "(0.012283, 1.155122, -0.297653)",
        "(0.013497, 1.149691, -0.292737)",
        "(0.014456, 1.144334, -0.288468)",
        "(0.015097, 1.141631, -0.286899)",
        "(0.016310, 1.136053, -0.283968)",
        "(0.017637, 1.130476, -0.279344)",
        "(0.019016, 1.125097, -0.274344)",
        "(0.020437, 1.119988, -0.270516)",
        "(0.021169, 1.117529, -0.268905)",
        "(0.022331, 1.112796, -0.264815)",
        "(0.023670, 1.108397, -0.259492)",
        "(0.024378, 1.104320, -0.254200)",
        "(0.024914, 1.100424, -0.250211)",
        "(0.025084, 1.098562, -0.248349)",
        "(0.025416, 1.095020, -0.244328)",
        "(0.025532, 1.091843, -0.240055)",
        "(0.025782, 1.089140, -0.235078)",
        "(0.025620, 1.087166, -0.230109)",
        "(0.025495, 1.086345, -0.227972)",
        "(0.024960, 1.085065, -0.223619)",
        "(0.024254, 1.084124, -0.218633)",
        "(0.023571, 1.083652, -0.213223)",
        "(0.022846, 1.083704, -0.207102)",
        "(0.022531, 1.083709, -0.204210)",
        "(0.021708, 1.083721, -0.198752)",
        "(0.020805, 1.083813, -0.193663)",
        "(0.019811, 1.084256, -0.188115)",
        "(0.018784, 1.085081, -0.182274)",
        "(0.018304, 1.085564, -0.179334)",
        "(0.017225, 1.086575, -0.173231)",
        "(0.015950, 1.087542, -0.167818)",
        "(0.014642, 1.088643, -0.163201)",
        "(0.013270, 1.090076, -0.158065)",
        "(0.012643, 1.090877, -0.155128)",
        "(0.011329, 1.092596, -0.149382)",
        "(0.009674, 1.094550, -0.145095)",
        "(0.008128, 1.096566, -0.140571)",
        "(0.006856, 1.098706, -0.136000)",
        "(0.006149, 1.099848, -0.133809)",
        "(0.004321, 1.102221, -0.130246)",
        "(0.002203, 1.104749, -0.127320)",
        "(0.000864, 1.107421, -0.123221)",
        "(-0.000207, 1.110515, -0.118974)",
        "(-0.000845, 1.112296, -0.117256)",
        "(-0.002440, 1.116041, -0.114588)",
        "(-0.004372, 1.120327, -0.112823)",
        "(-0.005726, 1.125111, -0.110144)",
        "(-0.007181, 1.130633, -0.106833)",
        "(-0.007833, 1.133487, -0.105650)",
        "(-0.009644, 1.139395, -0.104126)",
        "(-0.011535, 1.145431, -0.103016)",
        "(-0.012965, 1.151693, -0.101784)",
        "(-0.014444, 1.158137, -0.100554)",
        "(-0.015394, 1.161481, -0.100122)",
        "(-0.017695, 1.168467, -0.099247)",
        "(-0.019357, 1.175507, -0.098500)",
        "(-0.020980, 1.182581, -0.097885)",
        "(-0.022979, 1.189958, -0.096866)",
        "(-0.024113, 1.193711, -0.096457)",
        "(-0.026173, 1.201268, -0.096402)",
        "(-0.028233, 1.208961, -0.096276)",
        "(-0.029790, 1.216529, -0.096002)",
        "(-0.031375, 1.223970, -0.095646)",
        "(-0.032389, 1.227748, -0.095310)",
        "(-0.034669, 1.235337, -0.095244)",
        "(-0.036434, 1.242610, -0.095937)",
        "(-0.037605, 1.249655, -0.095823)",
        "(-0.038355, 1.256564, -0.095488)",
        "(-0.038978, 1.260092, -0.095384)",
        "(-0.040353, 1.267150, -0.095819)",
        "(-0.041853, 1.274044, -0.096887)",
        "(-0.042393, 1.280429, -0.097661)",
        "(-0.042835, 1.286597, -0.098515)",
        "(-0.043231, 1.289714, -0.098882)",
        "(-0.044352, 1.295973, -0.099958)",
        "(-0.045495, 1.301601, -0.102508)",
        "(-0.046375, 1.306612, -0.105454)",
        "(-0.046404, 1.311820, -0.108419)",
        "(-0.046478, 1.314469, -0.109526)",
        "(-0.047177, 1.320028, -0.111170)",
        "(-0.047260, 1.325420, -0.114253)",
        "(-0.047524, 1.330834, -0.118038)",
        "(-0.047245, 1.335931, -0.121641)",
        "(-0.047136, 1.338477, -0.123114)",
        "(-0.046927, 1.343652, -0.125806)",
        "(-0.046926, 1.349020, -0.129893)",
        "(-0.046950, 1.354476, -0.135503)",
        "(-0.046626, 1.359855, -0.140626)",
        "(-0.046342, 1.362476, -0.142901)",
        "(-0.045839, 1.367680, -0.147166)",
        "(-0.045576, 1.372898, -0.152462)",
        "(-0.045401, 1.378053, -0.159339)",
        "(-0.044893, 1.382911, -0.165925)",
        "(-0.044614, 1.385208, -0.168844)",
        "(-0.043882, 1.389514, -0.174411)",
        "(-0.043346, 1.393779, -0.180079)",
        "(-0.042977, 1.398003, -0.186704)",
        "(-0.042288, 1.401904, -0.193284)",
        "(-0.041884, 1.403697, -0.196592)",
        "(-0.040965, 1.407068, -0.203088)",
        "(-0.040162, 1.410244, -0.209691)",
        "(-0.039248, 1.413031, -0.216284)",
        "(-0.038171, 1.415421, -0.222756)",
        "(-0.037633, 1.416534, -0.226034)",
        "(-0.036596, 1.418454, -0.232513)",
        "(-0.035238, 1.419858, -0.238669)",
        "(-0.034264, 1.420942, -0.244718)",
        "(-0.033450, 1.421689, -0.251229)",
        "(-0.033014, 1.421871, -0.254201)",
        "(-0.031981, 1.421650, -0.259584)",
        "(-0.030660, 1.420819, -0.265091)",
        "(-0.029554, 1.419649, -0.271437)",
        "(-0.028519, 1.418078, -0.277726)",
        "(-0.027930, 1.417088, -0.280718)",
        "(-0.026644, 1.414481, -0.285948)",
        "(-0.025242, 1.411016, -0.291724)",
        "(-0.024120, 1.407453, -0.298174)",
        "(-0.023754, 1.403702, -0.304467)",
        "(-0.023147, 1.401523, -0.307467)",
        "(-0.021527, 1.396734, -0.312664)",
        "(-0.020496, 1.391810, -0.316921)",
        "(-0.019741, 1.386830, -0.322490)",
        "(-0.018602, 1.381554, -0.328999)",
        "(-0.018023, 1.378785, -0.331560)",
        "(-0.016734, 1.372853, -0.335475)",
        "(-0.015508, 1.366653, -0.338918)",
        "(-0.014545, 1.360405, -0.343190)",
        "(-0.014075, 1.354269, -0.347810)",
        "(-0.013617, 1.351100, -0.349810)",
        "(-0.012936, 1.344715, -0.352789)",
        "(-0.012421, 1.338404, -0.354400)",
        "(-0.011516, 1.332009, -0.356463)",
        "(-0.010796, 1.325664, -0.359010)",
        "(-0.010610, 1.322517, -0.360122)",
        "(-0.009889, 1.315979, -0.361731)",
        "(-0.008794, 1.309282, -0.362312)",
        "(-0.007674, 1.302657, -0.362583)",
        "(-0.006558, 1.295897, -0.363379)",
        "(-0.006029, 1.292491, -0.363569)",
        "(-0.004550, 1.285340, -0.363330)",
        "(-0.002611, 1.278171, -0.362475)",
        "(-0.001217, 1.270993, -0.361882)",
        "(0.000059, 1.264100, -0.361745)",
        "(0.000783, 1.260655, -0.361372)",
        "(0.002380, 1.253753, -0.360181)",
        "(0.004054, 1.246747, -0.358144)",
        "(0.005068, 1.239713, -0.355913)",
        "(0.006412, 1.232916, -0.355502)",
        "(0.007155, 1.229593, -0.355406)",
        "(0.008435, 1.222992, -0.353959)",
        "(0.009284, 1.216347, -0.350430)",
        "(0.010090, 1.209953, -0.347744)",
        "(0.011100, 1.203759, -0.346225)",
        "(0.011737, 1.200686, -0.345453)",
        "(0.012881, 1.194502, -0.342795)",
        "(0.013730, 1.188345, -0.338636)",
        "(0.014785, 1.182230, -0.335508)",
        "(0.015738, 1.176355, -0.332735)",
        "(0.016173, 1.173429, -0.331060)",
        "(0.017535, 1.167539, -0.327022)",
        "(0.018804, 1.161733, -0.323084)",
        "(0.019668, 1.156413, -0.320212)",
        "(0.020550, 1.151491, -0.317367)",
        "(0.021202, 1.149116, -0.315420)",
        "(0.022355, 1.144393, -0.310446)",
        "(0.023420, 1.139880, -0.306075)",
        "(0.024265, 1.135794, -0.303069)",
        "(0.024900, 1.132109, -0.299121)",
        "(0.025146, 1.130333, -0.296442)",
        "(0.025393, 1.126947, -0.291070)",
        "(0.025554, 1.123620, -0.287073)",
        "(0.025581, 1.120474, -0.282680)",
        "(0.025672, 1.117462, -0.276902)",
        "(0.025514, 1.116012, -0.273764)",
        "(0.025430, 1.113275, -0.267976)",
        "(0.025336, 1.110789, -0.263301)",
        "(0.025482, 1.108608, -0.258244)",
        "(0.025582, 1.106650, -0.251190)",
        "(0.025758, 1.105688, -0.247912)",
        "(0.025911, 1.103919, -0.242241)",
        "(0.026036, 1.102206, -0.237455)",
        "(0.025968, 1.100751, -0.231306)",
        "(0.025927, 1.099987, -0.222908)",
        "(0.025805, 1.099743, -0.219246)",
        "(0.025208, 1.099495, -0.213367)",
        "(0.024416, 1.099346, -0.207553)",
        "(0.023808, 1.099258, -0.201600)",
        "(0.023018, 1.099559, -0.195865)",
        "(0.022488, 1.099808, -0.193172)",
        "(0.021185, 1.100592, -0.187787)",
        "(0.019883, 1.101593, -0.182259)",
        "(0.018662, 1.102598, -0.177315)",
        "(0.017557, 1.103692, -0.171738)",
        "(0.016830, 1.104307, -0.169209)",
        "(0.015508, 1.105701, -0.164383)",
        "(0.013927, 1.107273, -0.158780)",
        "(0.012764, 1.108977, -0.153985)",
        "(0.011630, 1.111079, -0.149143)",
        "(0.011077, 1.112298, -0.146237)",
        "(0.009933, 1.114820, -0.140449)",
        "(0.008382, 1.117660, -0.135057)",
        "(0.006869, 1.120850, -0.130390)",
        "(0.005338, 1.124486, -0.126592)",
        "(0.004542, 1.126455, -0.124438)",
        "(0.003025, 1.130781, -0.120169)",
        "(0.001259, 1.135743, -0.116561)",
        "(-0.001167, 1.141278, -0.113703)",
        "(-0.003243, 1.147342, -0.110935)",
        "(-0.004243, 1.150425, -0.109400)",
        "(-0.006305, 1.157043, -0.106717)",
        "(-0.008180, 1.163794, -0.104455)",
        "(-0.010543, 1.170968, -0.101978)",
        "(-0.012525, 1.178071, -0.100390)",
        "(-0.013597, 1.181715, -0.100232)",
        "(-0.016219, 1.189116, -0.099553)",
        "(-0.018501, 1.196306, -0.099086)",
        "(-0.020421, 1.203238, -0.098139)",
        "(-0.021829, 1.209996, -0.097634)",
        "(-0.022624, 1.213424, -0.097615)",
        "(-0.024281, 1.220284, -0.097702)",
        "(-0.025648, 1.226798, -0.097512)",
        "(-0.026586, 1.233128, -0.097168)",
        "(-0.027982, 1.239791, -0.097725)",
        "(-0.028885, 1.243211, -0.098682)",
        "(-0.030203, 1.249839, -0.100176)",
        "(-0.031858, 1.255816, -0.101087)",
        "(-0.032653, 1.261676, -0.101921)",
        "(-0.033393, 1.268100, -0.102727)",
        "(-0.034080, 1.271438, -0.103482)",
        "(-0.035458, 1.278058, -0.105994)",
        "(-0.036473, 1.284478, -0.108524)",
        "(-0.037050, 1.290800, -0.109981)",
        "(-0.037114, 1.296829, -0.111879)",
        "(-0.037391, 1.299929, -0.112830)",
        "(-0.038401, 1.306182, -0.115006)",
        "(-0.038816, 1.312166, -0.118610)",
        "(-0.038694, 1.318133, -0.122256)",
        "(-0.038183, 1.323926, -0.124935)",
        "(-0.038137, 1.326902, -0.126305)",
        "(-0.039157, 1.333198, -0.129174)",
        "(-0.039671, 1.339257, -0.132554)",
        "(-0.039670, 1.344943, -0.136317)",
        "(-0.039254, 1.350365, -0.139883)",
        "(-0.039073, 1.353096, -0.141435)",
        "(-0.039388, 1.358646, -0.144451)",
        "(-0.040055, 1.364185, -0.149366)",
        "(-0.040139, 1.369431, -0.155223)",
        "(-0.039377, 1.374193, -0.159636)",
        "(-0.038982, 1.376475, -0.161941)",
        "(-0.038252, 1.380965, -0.166305)",
        "(-0.038233, 1.385522, -0.171219)",
        "(-0.037449, 1.389630, -0.177764)",
        "(-0.036559, 1.393279, -0.182478)",
        "(-0.036239, 1.394963, -0.184541)",
        "(-0.035332, 1.398048, -0.189420)",
        "(-0.035154, 1.401321, -0.195289)",
        "(-0.034957, 1.404588, -0.201881)",
        "(-0.034218, 1.407550, -0.208235)",
        "(-0.033747, 1.408908, -0.210920)",
        "(-0.032927, 1.411413, -0.215620)",
        "(-0.032183, 1.413653, -0.220462)",
        "(-0.031573, 1.415797, -0.226147)",
        "(-0.031007, 1.417719, -0.232076)",
        "(-0.030477, 1.418510, -0.234805)",
        "(-0.029392, 1.419865, -0.239172)",
        "(-0.028383, 1.421003, -0.243443)",
        "(-0.027348, 1.421979, -0.248375)",
        "(-0.026573, 1.422936, -0.253343)",
        "(-0.026055, 1.423350, -0.255614)",
        "(-0.024928, 1.424017, -0.259707)",
        "(-0.023825, 1.424423, -0.263994)",
        "(-0.022843, 1.424534, -0.268546)",
        "(-0.021863, 1.424348, -0.272759)",
        "(-0.021221, 1.424064, -0.274624)",
        "(-0.020130, 1.423185, -0.278036)",
        "(-0.019030, 1.421778, -0.281721)",
        "(-0.018031, 1.420123, -0.287042)",
        "(-0.017230, 1.418099, -0.292534)",
        "(-0.016870, 1.416967, -0.294955)",
        "(-0.016256, 1.414328, -0.299223)",
        "(-0.015459, 1.411317, -0.303918)",
        "(-0.014967, 1.408356, -0.309495)",
        "(-0.014593, 1.405278, -0.314915)",
        "(-0.014465, 1.403598, -0.316893)",
        "(-0.014482, 1.399585, -0.320003)",
        "(-0.013617, 1.395228, -0.323622)",
        "(-0.012080, 1.391200, -0.329945)",
        "(-0.011392, 1.386920, -0.335121)",
        "(-0.011196, 1.384443, -0.336575)",
        "(-0.010506, 1.378816, -0.337695)",
        "(-0.009364, 1.373289, -0.339840)",
        "(-0.007876, 1.367847, -0.345065)",
        "(-0.007055, 1.362779, -0.349108)",
        "(-0.006767, 1.360092, -0.350031)",
        "(-0.005618, 1.354237, -0.350206)",
        "(-0.004476, 1.348365, -0.349938)",
        "(-0.003062, 1.342785, -0.352487)",
        "(-0.001654, 1.337317, -0.355607)",
        "(-0.001179, 1.334486, -0.356196)",
        "(-0.000125, 1.328438, -0.356115)",
        "(0.001214, 1.321719, -0.356480)",
        "(0.002437, 1.314969, -0.357359)",
        "(0.003766, 1.307706, -0.358769)",
        "(0.004558, 1.304087, -0.359029)",
        "(0.006152, 1.296274, -0.358395)",
        "(0.007375, 1.288405, -0.357061)",
        "(0.009026, 1.280659, -0.357304)",
        "(0.010258, 1.272894, -0.359065)",
        "(0.010902, 1.269146, -0.359494)",
        "(0.011902, 1.261735, -0.359303)",
        "(0.013021, 1.254434, -0.357795)",
        "(0.013960, 1.247491, -0.356998)",
        "(0.015245, 1.241048, -0.357637)",
        "(0.015988, 1.237783, -0.357244)",
        "(0.016793, 1.231019, -0.354811)",
        "(0.018090, 1.224451, -0.351222)",
        "(0.018800, 1.217933, -0.349072)",
        "(0.019295, 1.211212, -0.348852)",
        "(0.019624, 1.207842, -0.348343)",
        "(0.020721, 1.201371, -0.345596)",
        "(0.021207, 1.195143, -0.342302)",
        "(0.021623, 1.189215, -0.340406)",
        "(0.021894, 1.183514, -0.338346)",
        "(0.022151, 1.180797, -0.336651)",
        "(0.022479, 1.175882, -0.332512)",
        "(0.022798, 1.171381, -0.328830)",
        "(0.022912, 1.167179, -0.325781)",
        "(0.022678, 1.162896, -0.322893)",
        "(0.022646, 1.160800, -0.320916)",
        "(0.022424, 1.156648, -0.316567)",
        "(0.022359, 1.152470, -0.312906)",
        "(0.022449, 1.148469, -0.309413)",
        "(0.022249, 1.144502, -0.305674)",
        "(0.022180, 1.142570, -0.303550)",
        "(0.021996, 1.138750, -0.298675)",
        "(0.022078, 1.134957, -0.293662)",
        "(0.021914, 1.131293, -0.288647)",
        "(0.021966, 1.127586, -0.283567)",
        "(0.021984, 1.125699, -0.281149)",
        "(0.022081, 1.121989, -0.276133)",
        "(0.022286, 1.118331, -0.271581)",
        "(0.022290, 1.114811, -0.266176)",
        "(0.022443, 1.111530, -0.260011)",
        "(0.022620, 1.110013, -0.257001)",
        "(0.022733, 1.107213, -0.251475)",
        "(0.022683, 1.104601, -0.246429)",
        "(0.022567, 1.102189, -0.241364)",
        "(0.022378, 1.100196, -0.235947)",
        "(0.022235, 1.099305, -0.233168)",
        "(0.021793, 1.097790, -0.227944)",
        "(0.021290, 1.096450, -0.223631)",
        "(0.020601, 1.095330, -0.219397)",
        "(0.019560, 1.094686, -0.215774)",
        "(0.019164, 1.094478, -0.213957)",
        "(0.018100, 1.094277, -0.209872)",
        "(0.016789, 1.094307, -0.205894)",
        "(0.015624, 1.094609, -0.201831)",
        "(0.014304, 1.095162, -0.197377)",
        "(0.013632, 1.095498, -0.195446)",
        "(0.012329, 1.096472, -0.191207)",
        "(0.010485, 1.097803, -0.187380)",
        "(0.008913, 1.099309, -0.183475)",
        "(0.007325, 1.100920, -0.178222)",
        "(0.006507, 1.101837, -0.175365)",
        "(0.004902, 1.104166, -0.170272)",
        "(0.002675, 1.107188, -0.166025)",
        "(0.000888, 1.110599, -0.161113)",
        "(-0.001107, 1.114184, -0.155355)",
        "(-0.001899, 1.116064, -0.152540)",
        "(-0.003516, 1.120306, -0.146705)",
        "(-0.005820, 1.125293, -0.141254)",
        "(-0.007975, 1.130802, -0.136430)",
        "(-0.009792, 1.136490, -0.131716)",
        "(-0.010861, 1.139344, -0.129783)",
        "(-0.012824, 1.145174, -0.127200)",
        "(-0.015309, 1.151404, -0.125248)",
        "(-0.018035, 1.157707, -0.122093)",
        "(-0.019451, 1.164060, -0.118982)",
        "(-0.020240, 1.167301, -0.117403)",
        "(-0.022448, 1.173923, -0.115409)",
        "(-0.025158, 1.180560, -0.114053)",
        "(-0.027028, 1.187005, -0.112607)",
        "(-0.028308, 1.193248, -0.111222)",
        "(-0.028783, 1.196183, -0.110898)",
        "(-0.030283, 1.202025, -0.110295)",
        "(-0.032263, 1.207766, -0.110447)",
        "(-0.033914, 1.213461, -0.111559)",
        "(-0.035122, 1.219112, -0.111907)",
        "(-0.035481, 1.221867, -0.111704)",
        "(-0.036090, 1.227355, -0.111047)",
        "(-0.037917, 1.233094, -0.111153)",
        "(-0.039633, 1.238709, -0.113444)",
        "(-0.040854, 1.244123, -0.115154)",
        "(-0.041266, 1.246750, -0.115679)",
        "(-0.041999, 1.251826, -0.116278)",
        "(-0.043225, 1.257015, -0.116993)",
        "(-0.044645, 1.262231, -0.119023)",
        "(-0.045713, 1.267218, -0.120796)",
        "(-0.046075, 1.269609, -0.121407)",
        "(-0.046313, 1.274339, -0.122438)",
        "(-0.046894, 1.279356, -0.123374)",
        "(-0.047956, 1.284525, -0.125134)",
        "(-0.048664, 1.289493, -0.127041)",
        "(-0.048905, 1.291905, -0.127907)",
        "(-0.048918, 1.296569, -0.129718)",
        "(-0.049422, 1.301314, -0.131586)",
        "(-0.050749, 1.306394, -0.134247)",
        "(-0.051176, 1.311452, -0.137489)",
        "(-0.051336, 1.313994, -0.138591)",
        "(-0.051320, 1.318996, -0.140606)",
        "(-0.051367, 1.323981, -0.143831)",
        "(-0.052100, 1.329382, -0.147620)",
        "(-0.052339, 1.334928, -0.151452)",
        "(-0.052333, 1.337662, -0.153051)",
        "(-0.051860, 1.342992, -0.156022)",
        "(-0.050870, 1.348013, -0.160031)",
        "(-0.049939, 1.352923, -0.165002)",
        "(-0.050827, 1.358230, -0.169491)",
        "(-0.050962, 1.360855, -0.171747)",
        "(-0.051040, 1.365929, -0.175537)",
        "(-0.050838, 1.370940, -0.181518)",
        "(-0.050709, 1.375848, -0.188946)",
        "(-0.050770, 1.380558, -0.196096)",
        "(-0.050885, 1.382808, -0.199483)",
        "(-0.050147, 1.386733, -0.205645)",
        "(-0.049230, 1.390155, -0.211112)",
        "(-0.048580, 1.393453, -0.218609)",
        "(-0.048113, 1.396445, -0.226144)",
        "(-0.047921, 1.397737, -0.229261)",
        "(-0.047105, 1.399722, -0.235048)",
        "(-0.045950, 1.401110, -0.241538)",
        "(-0.044820, 1.402305, -0.249455)",
        "(-0.044500, 1.403188, -0.256692)",
        "(-0.044143, 1.403401, -0.260163)",
        "(-0.043324, 1.403236, -0.265832)",
        "(-0.042403, 1.402300, -0.270094)",
        "(-0.041537, 1.400989, -0.276527)",
        "(-0.040901, 1.399385, -0.283202)",
        "(-0.040501, 1.398316, -0.286016)",
        "(-0.039333, 1.395397, -0.290065)",
        "(-0.038419, 1.391953, -0.292850)",
        "(-0.036782, 1.388188, -0.298862)",
        "(-0.035410, 1.384327, -0.304887)",
        "(-0.034932, 1.382262, -0.306698)",
        "(-0.033926, 1.377843, -0.308888)",
        "(-0.033031, 1.373531, -0.311786)",
        "(-0.032241, 1.369647, -0.317353)",
        "(-0.030246, 1.365415, -0.324003)",
        "(-0.029548, 1.363197, -0.325901)",
        "(-0.028408, 1.358484, -0.327940)",
        "(-0.027127, 1.353747, -0.330316)",
        "(-0.025885, 1.348989, -0.334944)",
        "(-0.024566, 1.344296, -0.340601)",
        "(-0.023782, 1.341770, -0.342608)",
        "(-0.021947, 1.336185, -0.345497)",
        "(-0.020585, 1.330924, -0.348449)",
        "(-0.018983, 1.325936, -0.352645)",
        "(-0.017034, 1.320739, -0.356472)",
        "(-0.016117, 1.317989, -0.357796)",
        "(-0.014280, 1.312192, -0.359272)",
        "(-0.012447, 1.306242, -0.360415)",
        "(-0.010686, 1.300359, -0.362850)",
        "(-0.009076, 1.294544, -0.366319)",
        "(-0.008276, 1.291522, -0.367327)",
        "(-0.005976, 1.285076, -0.367740)",
        "(-0.004228, 1.278715, -0.367618)",
        "(-0.002680, 1.272523, -0.368849)",
        "(-0.001244, 1.266439, -0.369873)",
        "(-0.000397, 1.263368, -0.369942)",
        "(0.001257, 1.257047, -0.368765)",
        "(0.002913, 1.250663, -0.366342)",
        "(0.004505, 1.244517, -0.365934)",
        "(0.005870, 1.238732, -0.366456)",
        "(0.006345, 1.235895, -0.365523)",
        "(0.006948, 1.230279, -0.362583)",
        "(0.008067, 1.224783, -0.360000)",
        "(0.009139, 1.219301, -0.358958)",
        "(0.010472, 1.213920, -0.358698)",
        "(0.010884, 1.211335, -0.357975)",
        "(0.011353, 1.206388, -0.355430)",
        "(0.012201, 1.201457, -0.352547)",
        "(0.013086, 1.196625, -0.350238)",
        "(0.013895, 1.191822, -0.348576)",
        "(0.014194, 1.189373, -0.347629)",
        "(0.014851, 1.184545, -0.345411)",
        "(0.015472, 1.180173, -0.341822)",
        "(0.016155, 1.175993, -0.338775)",
        "(0.016641, 1.171859, -0.337016)",
        "(0.016819, 1.169751, -0.335947)",
        "(0.017422, 1.165410, -0.333451)",
        "(0.018211, 1.161224, -0.330433)",
        "(0.018778, 1.157481, -0.327210)",
        "(0.019239, 1.153834, -0.324884)",
        "(0.019537, 1.151961, -0.323702)",
        "(0.020150, 1.148214, -0.321081)",
        "(0.020930, 1.144545, -0.318180)",
        "(0.021525, 1.141101, -0.314890)",
        "(0.022163, 1.137752, -0.312008)",
        "(0.022387, 1.136076, -0.310682)",
        "(0.022885, 1.132772, -0.307540)",
        "(0.023246, 1.129522, -0.304095)",
        "(0.023572, 1.126463, -0.299836)",
        "(0.023836, 1.123481, -0.295559)",
        "(0.024062, 1.122000, -0.293512)",
        "(0.024222, 1.118863, -0.289914)",
        "(0.024456, 1.115919, -0.285814)",
        "(0.024535, 1.113179, -0.280927)",
        "(0.024569, 1.110684, -0.276188)",
        "(0.024589, 1.109497, -0.274100)",
        "(0.024340, 1.107240, -0.269673)",
        "(0.024077, 1.105232, -0.264208)",
        "(0.024030, 1.103473, -0.258377)",
        "(0.023849, 1.102039, -0.252503)",
        "(0.023613, 1.101357, -0.250061)",
        "(0.023293, 1.100231, -0.245727)",
        "(0.022812, 1.099419, -0.239537)",
        "(0.022126, 1.098797, -0.232865)",
        "(0.021308, 1.098419, -0.227268)",
        "(0.020805, 1.098254, -0.224827)",
        "(0.020022, 1.098128, -0.219174)",
        "(0.019530, 1.098169, -0.212752)",
        "(0.018862, 1.098420, -0.206241)",
        "(0.018081, 1.098853, -0.201240)",
        "(0.017607, 1.099179, -0.198885)",
        "(0.016399, 1.100124, -0.194193)",
        "(0.015231, 1.101323, -0.188815)",
        "(0.014369, 1.102660, -0.182566)",
        "(0.013422, 1.104308, -0.177470)",
        "(0.012561, 1.105292, -0.175392)",
        "(0.010817, 1.107685, -0.171408)",
        "(0.008938, 1.110389, -0.166879)",
        "(0.007425, 1.113357, -0.161572)",
        "(0.005751, 1.116672, -0.156876)",
        "(0.004788, 1.118386, -0.154958)",
        "(0.002687, 1.121995, -0.152104)",
        "(0.000482, 1.125785, -0.148966)",
        "(-0.001299, 1.129791, -0.145257)",
        "(-0.003064, 1.133979, -0.141901)",
        "(-0.004041, 1.136100, -0.140589)",
        "(-0.006154, 1.140311, -0.138539)",
        "(-0.007770, 1.144488, -0.136604)",
        "(-0.009345, 1.148808, -0.134376)",
        "(-0.010770, 1.153207, -0.133025)",
        "(-0.011559, 1.155393, -0.132515)",
        "(-0.013418, 1.159753, -0.131751)",
        "(-0.014808, 1.164140, -0.130829)",
        "(-0.015961, 1.168530, -0.129891)",
        "(-0.017227, 1.173020, -0.129348)",
        "(-0.017936, 1.175291, -0.129368)",
        "(-0.019500, 1.179884, -0.129211)",
        "(-0.020655, 1.184493, -0.128271)",
        "(-0.021641, 1.189149, -0.127962)",
        "(-0.022486, 1.193764, -0.128659)",
        "(-0.023000, 1.196069, -0.128868)",
        "(-0.024257, 1.200666, -0.128885)",
        "(-0.025124, 1.205218, -0.128812)",
        "(-0.025930, 1.209866, -0.129041)",
        "(-0.026786, 1.214558, -0.129617)",
        "(-0.027320, 1.216902, -0.129730)",
        "(-0.028409, 1.221582, -0.129390)",
        "(-0.029307, 1.226147, -0.129024)",
        "(-0.030167, 1.230667, -0.129391)",
        "(-0.031214, 1.235139, -0.130176)",
        "(-0.031634, 1.237332, -0.130361)",
        "(-0.032529, 1.241703, -0.130116)",
        "(-0.033172, 1.246066, -0.129305)",
        "(-0.033693, 1.250477, -0.129439)",
        "(-0.034753, 1.255126, -0.130400)",
        "(-0.035315, 1.257517, -0.130746)",
        "(-0.036512, 1.262490, -0.130869)",
        "(-0.037143, 1.267580, -0.131326)",
        "(-0.037849, 1.272846, -0.132119)",
        "(-0.038553, 1.278098, -0.132692)",
        "(-0.038903, 1.280678, -0.132950)",
        "(-0.039300, 1.285875, -0.132985)",
        "(-0.039862, 1.291167, -0.133666)",
        "(-0.040603, 1.296451, -0.135937)",
        "(-0.041549, 1.301636, -0.138308)",
        "(-0.041910, 1.304143, -0.139245)",
        "(-0.042276, 1.308995, -0.140542)",
        "(-0.042562, 1.313674, -0.142085)",
        "(-0.043464, 1.318508, -0.145009)",
        "(-0.044716, 1.323464, -0.148834)",
        "(-0.044987, 1.325825, -0.150336)",
        "(-0.045231, 1.330426, -0.152745)",
        "(-0.045389, 1.334906, -0.155387)",
        "(-0.045943, 1.339335, -0.159372)",
        "(-0.046837, 1.343650, -0.164074)",
        "(-0.046999, 1.345676, -0.166275)",
        "(-0.047095, 1.349457, -0.169761)",
        "(-0.047060, 1.352996, -0.172553)",
        "(-0.047037, 1.356332, -0.176336)",
        "(-0.047492, 1.359684, -0.181381)",
        "(-0.047783, 1.361276, -0.184010)",
        "(-0.047782, 1.364157, -0.188682)",
        "(-0.047452, 1.366717, -0.192790)",
        "(-0.047124, 1.369138, -0.197997)",
        "(-0.047110, 1.371504, -0.203908)",
        "(-0.047141, 1.372570, -0.206729)",
        "(-0.046836, 1.374326, -0.211773)",
        "(-0.046077, 1.375720, -0.215791)",
        "(-0.045690, 1.376849, -0.220179)",
        "(-0.045142, 1.377679, -0.227744)",
        "(-0.045029, 1.378050, -0.231523)",
        "(-0.044718, 1.378392, -0.237150)",
        "(-0.043790, 1.378169, -0.240709)",
        "(-0.042907, 1.377571, -0.244359)",
        "(-0.042255, 1.376722, -0.251762)",
        "(-0.041997, 1.376286, -0.255699)",
        "(-0.041526, 1.375111, -0.261877)",
        "(-0.040676, 1.373291, -0.266240)",
        "(-0.039682, 1.371023, -0.270068)",
        "(-0.038661, 1.368349, -0.275659)",
        "(-0.038013, 1.366987, -0.279434)",
        "(-0.037413, 1.364225, -0.285944)",
        "(-0.036746, 1.361108, -0.288935)",
        "(-0.035486, 1.357886, -0.290240)",
        "(-0.034797, 1.354877, -0.293208)",
        "(-0.034542, 1.353383, -0.295903)",
        "(-0.034103, 1.350452, -0.302193)",
        "(-0.033510, 1.347391, -0.306440)",
        "(-0.032314, 1.343998, -0.309587)",
        "(-0.030877, 1.340348, -0.313332)",
        "(-0.030116, 1.338400, -0.316254)",
        "(-0.029055, 1.334902, -0.322043)",
        "(-0.027841, 1.331239, -0.326810)",
        "(-0.026256, 1.327439, -0.329499)",
        "(-0.024648, 1.323478, -0.331147)",
        "(-0.023962, 1.321395, -0.332299)",
        "(-0.022367, 1.316828, -0.336189)",
        "(-0.020658, 1.312176, -0.339777)",
        "(-0.019492, 1.307366, -0.341110)",
        "(-0.017710, 1.301958, -0.341997)",
        "(-0.016784, 1.299093, -0.342748)",
        "(-0.014742, 1.293084, -0.345300)",
        "(-0.012977, 1.286763, -0.347859)",
        "(-0.011119, 1.280062, -0.348476)",
        "(-0.009555, 1.273068, -0.347132)",
        "(-0.008787, 1.269509, -0.346714)",
        "(-0.007201, 1.262155, -0.346577)",
        "(-0.005451, 1.254647, -0.346742)",
        "(-0.003700, 1.247029, -0.345433)",
        "(-0.001927, 1.239304, -0.342868)",
        "(-0.001224, 1.235429, -0.341970)",
        "(-0.000160, 1.227597, -0.341024)",
        "(0.001079, 1.219664, -0.339887)",
        "(0.002543, 1.211966, -0.337626)",
        "(0.003433, 1.204646, -0.334871)",
        "(0.003910, 1.201010, -0.333704)",
        "(0.004701, 1.193893, -0.331900)",
        "(0.005634, 1.187013, -0.330208)",
        "(0.006880, 1.180437, -0.327389)",
        "(0.008062, 1.174168, -0.323976)",
        "(0.008459, 1.171119, -0.322453)",
        "(0.009237, 1.165153, -0.319968)",
        "(0.010355, 1.159277, -0.317897)",
        "(0.011480, 1.153950, -0.314109)",
        "(0.012704, 1.149106, -0.309371)",
        "(0.013149, 1.146727, -0.307305)",
        "(0.014058, 1.142088, -0.303806)",
        "(0.014811, 1.137697, -0.300288)",
        "(0.015620, 1.133628, -0.295771)",
        "(0.016546, 1.129455, -0.292297)",
        "(0.017206, 1.127459, -0.290704)",
        "(0.018151, 1.123744, -0.287422)",
        "(0.019177, 1.120294, -0.283301)",
        "(0.020115, 1.117124, -0.278363)",
        "(0.021236, 1.114021, -0.274074)",
        "(0.021713, 1.112438, -0.272368)",
        "(0.022763, 1.109237, -0.269501)",
        "(0.023605, 1.106487, -0.265331)",
        "(0.024468, 1.104237, -0.260277)",
        "(0.025311, 1.102107, -0.256355)",
        "(0.025690, 1.101045, -0.254574)",
        "(0.026220, 1.099041, -0.250571)",
        "(0.026843, 1.097309, -0.245842)",
        "(0.027153, 1.096002, -0.240787)",
        "(0.027373, 1.094855, -0.236305)",
        "(0.027392, 1.094381, -0.233918)",
        "(0.027223, 1.093660, -0.228892)",
        "(0.027115, 1.093131, -0.223618)",
        "(0.026848, 1.092700, -0.218724)",
        "(0.026571, 1.092490, -0.214091)",
        "(0.026298, 1.092487, -0.211372)",
        "(0.025724, 1.092640, -0.205762)",
        "(0.025167, 1.092786, -0.200810)",
        "(0.024721, 1.092951, -0.195893)",
        "(0.023931, 1.093178, -0.191260)",
        "(0.023610, 1.093350, -0.189141)",
        "(0.022893, 1.093922, -0.184570)",
        "(0.022082, 1.094825, -0.178943)",
        "(0.021185, 1.095829, -0.173695)",
        "(0.020342, 1.096927, -0.169211)",
        "(0.019864, 1.097535, -0.167074)",
        "(0.018744, 1.099001, -0.162897)",
        "(0.017502, 1.100815, -0.158495)",
        "(0.016321, 1.102846, -0.153658)",
        "(0.015065, 1.104995, -0.149647)",
        "(0.014411, 1.106116, -0.147780)",
        "(0.013016, 1.108489, -0.143964)",
        "(0.011697, 1.111097, -0.139784)",
        "(0.010401, 1.114061, -0.135653)",
        "(0.008870, 1.117381, -0.132499)",
        "(0.008131, 1.119146, -0.131086)",
        "(0.006370, 1.122994, -0.127785)",
        "(0.004691, 1.127007, -0.124229)",
        "(0.003093, 1.131200, -0.121023)",
        "(0.002226, 1.135867, -0.117985)",
        "(0.001607, 1.138242, -0.116474)",
        "(0.000101, 1.143237, -0.113204)",
        "(-0.001290, 1.148477, -0.109875)",
        "(-0.002592, 1.153834, -0.107331)",
        "(-0.003776, 1.159289, -0.104797)",
        "(-0.004287, 1.162023, -0.103736)",
        "(-0.005797, 1.167580, -0.101594)",
        "(-0.007216, 1.173181, -0.099709)",
        "(-0.008676, 1.178853, -0.098142)",
        "(-0.009860, 1.184353, -0.096840)",
        "(-0.010257, 1.187057, -0.095975)",
        "(-0.011010, 1.192437, -0.093772)",
        "(-0.011831, 1.197828, -0.092648)",
        "(-0.013102, 1.203431, -0.092001)",
        "(-0.014106, 1.209114, -0.090487)",
        "(-0.014533, 1.211928, -0.089624)",
        "(-0.014928, 1.217452, -0.087984)",
        "(-0.015844, 1.222733, -0.087811)",
        "(-0.018230, 1.228178, -0.088409)",
        "(-0.019912, 1.233676, -0.089154)",
        "(-0.020476, 1.236453, -0.089098)",
        "(-0.021525, 1.242059, -0.088358)",
        "(-0.022712, 1.247602, -0.088553)",
        "(-0.024971, 1.253305, -0.089226)",
        "(-0.027037, 1.259124, -0.090223)",
        "(-0.027877, 1.262023, -0.090604)",
        "(-0.029005, 1.267840, -0.090978)",
        "(-0.030057, 1.273541, -0.091301)",
        "(-0.031797, 1.279189, -0.092134)",
        "(-0.033733, 1.284670, -0.093646)",
        "(-0.034287, 1.287277, -0.094457)",
        "(-0.035092, 1.292445, -0.094877)",
        "(-0.035842, 1.297436, -0.095985)",
        "(-0.037365, 1.302599, -0.097433)",
        "(-0.038786, 1.307815, -0.099598)",
        "(-0.039403, 1.310400, -0.100647)",
        "(-0.040353, 1.315383, -0.102491)",
        "(-0.040812, 1.319954, -0.104605)",
        "(-0.041192, 1.324352, -0.106499)",
        "(-0.042346, 1.328679, -0.109040)",
        "(-0.042912, 1.330742, -0.111113)",
        "(-0.043872, 1.334653, -0.114710)",
        "(-0.044315, 1.338228, -0.117669)",
        "(-0.044860, 1.341577, -0.120936)",
        "(-0.045928, 1.344834, -0.125887)",
        "(-0.046371, 1.346437, -0.128755)",
        "(-0.047300, 1.349645, -0.134542)",
        "(-0.047812, 1.352620, -0.139414)",
        "(-0.047997, 1.355386, -0.143723)",
        "(-0.048284, 1.358036, -0.148549)",
        "(-0.048555, 1.359290, -0.151841)",
        "(-0.049290, 1.361796, -0.159155)",
        "(-0.049704, 1.364338, -0.164867)",
        "(-0.049398, 1.366733, -0.169300)",
        "(-0.049181, 1.368973, -0.174321)",
        "(-0.049313, 1.370009, -0.177630)",
        "(-0.049991, 1.371992, -0.185702)",
        "(-0.050014, 1.373888, -0.192391)",
        "(-0.049696, 1.375481, -0.197458)",
        "(-0.048980, 1.376706, -0.202766)",
        "(-0.048639, 1.377229, -0.205595)",
        "(-0.048197, 1.378306, -0.211145)",
        "(-0.047924, 1.379313, -0.216021)",
        "(-0.047088, 1.380124, -0.219789)",
        "(-0.046082, 1.380759, -0.223237)",
        "(-0.045645, 1.381031, -0.225561)",
        "(-0.045163, 1.381397, -0.231902)",
        "(-0.044788, 1.381575, -0.238967)",
        "(-0.043995, 1.381443, -0.244779)",
        "(-0.042812, 1.381088, -0.249150)",
        "(-0.042300, 1.380861, -0.251136)",
        "(-0.041286, 1.380094, -0.255758)",
        "(-0.040516, 1.379146, -0.261194)",
        "(-0.039692, 1.378049, -0.266838)",
        "(-0.038596, 1.376760, -0.270708)",
        "(-0.038053, 1.376019, -0.272499)",
        "(-0.036666, 1.374220, -0.276100)",
        "(-0.035873, 1.372209, -0.280985)",
        "(-0.034631, 1.369982, -0.287585)",
        "(-0.033502, 1.367545, -0.291900)",
        "(-0.032792, 1.366148, -0.293516)",
        "(-0.031332, 1.363039, -0.296188)",
        "(-0.029806, 1.359611, -0.300259)",
        "(-0.028343, 1.355911, -0.306261)",
        "(-0.026850, 1.351962, -0.310499)",
        "(-0.026229, 1.349998, -0.311536)",
        "(-0.025057, 1.345785, -0.312906)",
        "(-0.023402, 1.341030, -0.315891)",
        "(-0.021548, 1.336016, -0.320819)",
        "(-0.020288, 1.330918, -0.324409)",
        "(-0.019660, 1.328301, -0.325511)",
        "(-0.018123, 1.322634, -0.327029)",
        "(-0.016291, 1.316398, -0.329250)",
        "(-0.014757, 1.310037, -0.332060)",
        "(-0.013566, 1.304014, -0.333633)",
        "(-0.013021, 1.300938, -0.334042)",
        "(-0.011677, 1.294882, -0.334463)",
        "(-0.010400, 1.288867, -0.335700)",
        "(-0.009056, 1.282605, -0.338439)",
        "(-0.007579, 1.276317, -0.340403)",
        "(-0.006716, 1.273320, -0.340672)",
        "(-0.005012, 1.267477, -0.340067)",
        "(-0.003352, 1.261519, -0.340206)",
        "(-0.001229, 1.255392, -0.342036)",
        "(0.000304, 1.249349, -0.342584)",
        "(0.001039, 1.246407, -0.341989)",
        "(0.002976, 1.240605, -0.340316)",
        "(0.004826, 1.234491, -0.339969)",
        "(0.006760, 1.228559, -0.340111)",
        "(0.008231, 1.222637, -0.338671)",
        "(0.009024, 1.219718, -0.337544)",
        "(0.010850, 1.213916, -0.335292)",
        "(0.012799, 1.208234, -0.334222)",
        "(0.014543, 1.202573, -0.332948)",
        "(0.016048, 1.196746, -0.330308)",
        "(0.016911, 1.193842, -0.328481)",
        "(0.018690, 1.187989, -0.324617)",
        "(0.020512, 1.181857, -0.322276)",
        "(0.022396, 1.175861, -0.320619)",
        "(0.023538, 1.169988, -0.317423)",
        "(0.024304, 1.167189, -0.315095)",
        "(0.025674, 1.161726, -0.309561)",
        "(0.026784, 1.156065, -0.305040)",
        "(0.027782, 1.150272, -0.302033)",
        "(0.028590, 1.144886, -0.298054)",
        "(0.029092, 1.142345, -0.295105)",
        "(0.030238, 1.137810, -0.287217)",
        "(0.030932, 1.133361, -0.280356)",
        "(0.031849, 1.128940, -0.276361)",
        "(0.032820, 1.124834, -0.271137)",
        "(0.033226, 1.122939, -0.267848)",
        "(0.033993, 1.119538, -0.260380)",
        "(0.034854, 1.116286, -0.253712)",
        "(0.035352, 1.113120, -0.248294)",
        "(0.035714, 1.110041, -0.242569)",
        "(0.035992, 1.108566, -0.239200)",
        "(0.036778, 1.105629, -0.231825)",
        "(0.037714, 1.102510, -0.225883)",
        "(0.038481, 1.099460, -0.221724)",
        "(0.038687, 1.096804, -0.217261)",
        "(0.038800, 1.095604, -0.214616)",
        "(0.039399, 1.093465, -0.209179)",
        "(0.039731, 1.091523, -0.204422)",
        "(0.039906, 1.089983, -0.199829)",
        "(0.039705, 1.088689, -0.194610)",
        "(0.039701, 1.088083, -0.192077)",
        "(0.039673, 1.087050, -0.187289)",
        "(0.039343, 1.086206, -0.182842)",
        "(0.038786, 1.085400, -0.179074)",
        "(0.038492, 1.084992, -0.174620)",
        "(0.038174, 1.084991, -0.171972)",
        "(0.037432, 1.085474, -0.166575)",
        "(0.036262, 1.086331, -0.161749)",
        "(0.035098, 1.087672, -0.156904)",
        "(0.033893, 1.089487, -0.152257)",
        "(0.033196, 1.090539, -0.150166)",
        "(0.031761, 1.093071, -0.146138)",
        "(0.029840, 1.096096, -0.142336)",
        "(0.027947, 1.099557, -0.138406)",
        "(0.026164, 1.103461, -0.133890)",
        "(0.025405, 1.105513, -0.131566)",
        "(0.023854, 1.109779, -0.127444)",
        "(0.021829, 1.114260, -0.123818)",
        "(0.019482, 1.118998, -0.120031)",
        "(0.017735, 1.123788, -0.116881)",
        "(0.016916, 1.126259, -0.115302)",
        "(0.015181, 1.131211, -0.111814)",
        "(0.013466, 1.136124, -0.108069)",
        "(0.011609, 1.140977, -0.104950)",
        "(0.009678, 1.145653, -0.103171)",
        "(0.008758, 1.147947, -0.102522)",
        "(0.007060, 1.152469, -0.101124)",
        "(0.005701, 1.156961, -0.098938)",
        "(0.003955, 1.161351, -0.096586)",
        "(0.002457, 1.165831, -0.095374)",
        "(0.001852, 1.168267, -0.094920)",
        "(0.000261, 1.173499, -0.093621)",
        "(-0.001104, 1.178753, -0.091998)",
        "(-0.001980, 1.183860, -0.090266)",
        "(-0.003507, 1.189280, -0.088732)",
        "(-0.004421, 1.192096, -0.088515)",
        "(-0.006324, 1.197754, -0.088963)",
        "(-0.007809, 1.203524, -0.088601)",
        "(-0.008737, 1.209158, -0.087746)",
        "(-0.009832, 1.215168, -0.087211)",
        "(-0.010354, 1.218288, -0.087199)",
        "(-0.012079, 1.224654, -0.088666)",
        "(-0.014010, 1.231124, -0.090329)",
        "(-0.014956, 1.237276, -0.090326)",
        "(-0.015658, 1.243203, -0.089669)",
        "(-0.016171, 1.246194, -0.089298)",
        "(-0.017180, 1.252242, -0.089690)",
        "(-0.018826, 1.258333, -0.091472)",
        "(-0.019749, 1.264389, -0.092598)",
        "(-0.020299, 1.270245, -0.093393)",
        "(-0.020716, 1.273148, -0.094391)",
        "(-0.022757, 1.278637, -0.098457)",
        "(-0.024453, 1.284391, -0.101556)",
        "(-0.025245, 1.290282, -0.102410)",
        "(-0.025939, 1.296085, -0.103952)",
        "(-0.026314, 1.298995, -0.104849)",
        "(-0.027989, 1.304956, -0.107612)",
        "(-0.029714, 1.310970, -0.111858)",
        "(-0.030926, 1.316800, -0.114705)",
        "(-0.031415, 1.322223, -0.116361)",
        "(-0.031708, 1.324884, -0.117327)",
        "(-0.032700, 1.330313, -0.120261)",
        "(-0.034153, 1.335692, -0.125012)",
        "(-0.034619, 1.340798, -0.128942)",
        "(-0.034619, 1.345869, -0.130999)",
        "(-0.034455, 1.348393, -0.132003)",
        "(-0.034242, 1.353400, -0.135065)",
        "(-0.034831, 1.358249, -0.140179)",
        "(-0.035287, 1.362789, -0.146044)",
        "(-0.035514, 1.367109, -0.150831)",
        "(-0.035603, 1.369174, -0.152904)",
        "(-0.035467, 1.372965, -0.157327)",
        "(-0.035339, 1.376341, -0.161835)",
        "(-0.035587, 1.379416, -0.167458)",
        "(-0.035689, 1.382267, -0.173840)",
        "(-0.035613, 1.383621, -0.176617)",
        "(-0.035551, 1.386193, -0.181967)",
        "(-0.034831, 1.388421, -0.187778)",
        "(-0.034613, 1.390462, -0.193064)",
        "(-0.034248, 1.392205, -0.198833)",
        "(-0.033901, 1.393008, -0.201915)",
        "(-0.033177, 1.394439, -0.208006)",
        "(-0.032687, 1.395627, -0.214169)",
        "(-0.032126, 1.396416, -0.220018)",
        "(-0.031485, 1.396981, -0.225378)",
        "(-0.031081, 1.397229, -0.228676)",
        "(-0.030391, 1.397711, -0.236672)",
        "(-0.029842, 1.398046, -0.244292)",
        "(-0.028967, 1.398029, -0.250985)",
        "(-0.027869, 1.397759, -0.256567)",
        "(-0.027441, 1.397553, -0.259117)",
        "(-0.026209, 1.397013, -0.264844)",
        "(-0.025306, 1.396439, -0.270178)",
        "(-0.023961, 1.395352, -0.274064)",
        "(-0.022407, 1.393955, -0.276185)",
        "(-0.021692, 1.393205, -0.277238)",
        "(-0.020316, 1.391583, -0.281535)",
        "(-0.019274, 1.390003, -0.288121)",
        "(-0.018401, 1.388253, -0.292785)",
        "(-0.016999, 1.386248, -0.295651)",
        "(-0.016274, 1.385193, -0.296654)",
        "(-0.014929, 1.383059, -0.298961)",
        "(-0.013691, 1.380828, -0.303763)",
        "(-0.012232, 1.378520, -0.308560)",
        "(-0.011054, 1.376114, -0.311141)",
        "(-0.010256, 1.374817, -0.311994)",
        "(-0.008631, 1.372019, -0.313664)",
        "(-0.007463, 1.369052, -0.318298)",
        "(-0.005986, 1.366063, -0.322958)",
        "(-0.004996, 1.362706, -0.325558)",
        "(-0.004502, 1.360860, -0.326150)",
        "(-0.003322, 1.356679, -0.327245)",
        "(-0.002247, 1.352384, -0.328882)",
        "(-0.001245, 1.347878, -0.331385)",
        "(-0.000269, 1.343121, -0.333312)",
        "(0.000146, 1.340616, -0.333560)",
        "(0.001261, 1.335066, -0.333678)",
        "(0.002872, 1.328914, -0.335866)",
        "(0.004354, 1.322471, -0.339080)",
        "(0.005857, 1.315876, -0.340738)",
        "(0.006464, 1.312505, -0.340900)",
        "(0.007890, 1.305573, -0.340669)",
        "(0.009579, 1.298398, -0.340790)",
        "(0.011107, 1.290943, -0.341709)",
        "(0.012671, 1.283423, -0.342003)",
        "(0.013363, 1.279643, -0.341715)",
        "(0.014809, 1.272007, -0.341126)",
        "(0.016548, 1.264302, -0.341505)",
        "(0.018137, 1.256647, -0.342194)",
        "(0.019613, 1.249129, -0.342075)",
        "(0.020362, 1.245421, -0.341572)",
        "(0.021740, 1.238056, -0.340054)",
        "(0.023296, 1.230798, -0.338733)",
        "(0.024979, 1.223583, -0.338154)",
        "(0.026327, 1.216467, -0.337086)",
        "(0.027106, 1.212950, -0.336093)",
        "(0.028411, 1.205990, -0.333509)",
        "(0.029888, 1.199169, -0.331490)",
        "(0.031638, 1.192457, -0.329938)",
        "(0.033256, 1.185918, -0.327383)",
        "(0.033985, 1.182693, -0.325672)",
        "(0.035313, 1.176329, -0.322097)",
        "(0.036798, 1.170317, -0.319463)",
        "(0.037971, 1.164387, -0.317091)",
        "(0.039254, 1.158524, -0.313914)",
        "(0.039938, 1.155657, -0.311998)",
        "(0.041137, 1.150142, -0.308026)",
        "(0.042395, 1.144892, -0.304555)",
        "(0.043366, 1.139812, -0.300812)",
        "(0.044396, 1.134967, -0.296396)",
        "(0.044893, 1.132613, -0.294046)",
        "(0.045753, 1.128054, -0.289370)",
        "(0.046404, 1.123783, -0.284760)",
        "(0.047194, 1.119904, -0.280440)",
        "(0.047724, 1.116239, -0.276302)",
        "(0.048136, 1.114498, -0.273969)",
        "(0.048899, 1.111278, -0.268315)",
        "(0.049112, 1.108394, -0.262174)",
        "(0.049313, 1.105616, -0.257668)",
        "(0.049234, 1.103038, -0.253061)",
        "(0.049203, 1.101812, -0.250321)",
        "(0.049242, 1.099665, -0.243949)",
        "(0.049016, 1.097996, -0.237760)",
        "(0.048439, 1.096724, -0.232571)",
        "(0.047684, 1.095570, -0.227312)",
        "(0.047347, 1.095031, -0.224423)",
        "(0.046753, 1.094151, -0.218435)",
        "(0.046004, 1.093627, -0.212968)",
        "(0.044828, 1.093503, -0.208258)",
        "(0.043572, 1.093678, -0.202732)",
        "(0.043040, 1.093821, -0.199856)",
        "(0.042060, 1.094247, -0.194217)",
        "(0.040846, 1.094818, -0.189443)",
        "(0.039305, 1.095646, -0.185207)",
        "(0.038122, 1.096779, -0.180207)",
        "(0.037551, 1.097445, -0.177255)",
        "(0.036344, 1.098906, -0.171127)",
        "(0.034926, 1.100394, -0.166220)",
        "(0.033256, 1.101962, -0.162569)",
        "(0.031658, 1.103787, -0.159036)",
        "(0.030959, 1.104821, -0.156899)",
        "(0.029512, 1.107104, -0.152451)",
        "(0.027752, 1.109643, -0.148743)",
        "(0.025955, 1.112551, -0.145577)",
        "(0.024182, 1.115846, -0.141923)",
        "(0.023345, 1.117623, -0.140009)",
        "(0.021666, 1.121445, -0.136164)",
        "(0.019733, 1.125520, -0.132829)",
        "(0.017746, 1.129915, -0.130357)",
        "(0.015648, 1.134693, -0.127523)",
        "(0.014688, 1.137182, -0.125978)",
        "(0.012824, 1.142301, -0.123083)",
        "(0.011117, 1.147565, -0.120611)",
        "(0.009183, 1.153007, -0.118065)",
        "(0.007122, 1.158579, -0.116111)",
        "(0.006081, 1.161387, -0.115383)",
        "(0.004264, 1.167105, -0.113375)",
        "(0.002721, 1.172849, -0.110807)",
        "(0.001106, 1.178545, -0.109166)",
        "(-0.000645, 1.184383, -0.108303)",
        "(-0.001600, 1.187348, -0.107926)",
        "(-0.003712, 1.193468, -0.106899)",
        "(-0.005417, 1.199606, -0.105570)",
        "(-0.006764, 1.205718, -0.104750)",
        "(-0.008466, 1.211895, -0.104375)",
        "(-0.009399, 1.215035, -0.104230)",
        "(-0.011421, 1.221439, -0.104213)",
        "(-0.013123, 1.227849, -0.104010)",
        "(-0.014376, 1.234306, -0.103380)",
        "(-0.015817, 1.240728, -0.103201)",
        "(-0.016576, 1.243901, -0.103280)",
        "(-0.018479, 1.250133, -0.103355)",
        "(-0.020039, 1.256307, -0.103057)",
        "(-0.021178, 1.262496, -0.102126)",
        "(-0.022375, 1.268695, -0.102693)",
        "(-0.023237, 1.271778, -0.103636)",
        "(-0.025157, 1.278010, -0.104942)",
        "(-0.026878, 1.284160, -0.105628)",
        "(-0.027943, 1.290247, -0.106041)",
        "(-0.029071, 1.296206, -0.106747)",
        "(-0.029685, 1.299145, -0.107883)",
        "(-0.031368, 1.304978, -0.110823)",
        "(-0.032788, 1.310546, -0.113650)",
        "(-0.033578, 1.315794, -0.115530)",
        "(-0.034210, 1.320929, -0.117745)",
        "(-0.034621, 1.323441, -0.119464)",
        "(-0.035594, 1.328305, -0.123747)",
        "(-0.036403, 1.332873, -0.127064)",
        "(-0.036959, 1.337225, -0.129483)",
        "(-0.037131, 1.341401, -0.132096)",
        "(-0.037404, 1.343473, -0.133797)",
        "(-0.038309, 1.347515, -0.139095)",
        "(-0.039097, 1.351434, -0.144423)",
        "(-0.039404, 1.355181, -0.148057)",
        "(-0.039435, 1.358843, -0.151842)",
        "(-0.039517, 1.360718, -0.153921)",
        "(-0.039913, 1.364444, -0.158331)",
        "(-0.040312, 1.367957, -0.162958)",
        "(-0.040486, 1.371281, -0.167035)",
        "(-0.040510, 1.374619, -0.170599)",
        "(-0.040469, 1.376299, -0.172445)",
        "(-0.040345, 1.379639, -0.176449)",
        "(-0.040589, 1.382925, -0.180700)",
        "(-0.040733, 1.386032, -0.185441)",
        "(-0.040497, 1.388983, -0.189387)",
        "(-0.040253, 1.390402, -0.191150)",
        "(-0.039856, 1.393140, -0.194570)",
        "(-0.039716, 1.395777, -0.199420)",
        "(-0.039744, 1.398320, -0.205611)",
        "(-0.039481, 1.400499, -0.211350)",
        "(-0.039274, 1.401464, -0.213781)",
        "(-0.038946, 1.403149, -0.218385)",
        "(-0.038397, 1.404313, -0.222842)",
        "(-0.038121, 1.405281, -0.228678)",
        "(-0.038121, 1.406083, -0.235912)",
        "(-0.037993, 1.406324, -0.239211)",
        "(-0.037287, 1.406335, -0.244192)",
        "(-0.036540, 1.405836, -0.248306)",
        "(-0.035684, 1.405193, -0.254701)",
        "(-0.035209, 1.404558, -0.262450)",
        "(-0.035028, 1.404129, -0.265900)",
        "(-0.034181, 1.402679, -0.271700)",
        "(-0.032685, 1.400692, -0.275862)",
        "(-0.031413, 1.398582, -0.279726)",
        "(-0.029856, 1.396406, -0.286058)",
        "(-0.029337, 1.395388, -0.289614)",
        "(-0.028309, 1.393183, -0.295464)",
        "(-0.026970, 1.390723, -0.299155)",
        "(-0.025584, 1.388202, -0.302491)",
        "(-0.024298, 1.385748, -0.306794)",
        "(-0.023630, 1.384515, -0.309795)",
        "(-0.022113, 1.382034, -0.316555)",
        "(-0.020553, 1.379314, -0.321007)",
        "(-0.018881, 1.376403, -0.324094)",
        "(-0.017249, 1.373244, -0.327733)",
        "(-0.016504, 1.371517, -0.329840)",
        "(-0.014753, 1.367190, -0.336066)",
        "(-0.013210, 1.362577, -0.340863)",
        "(-0.011538, 1.357309, -0.343264)",
        "(-0.009586, 1.351434, -0.345195)",
        "(-0.008680, 1.348386, -0.346724)",
        "(-0.006610, 1.342010, -0.351408)",
        "(-0.004924, 1.335304, -0.355234)",
        "(-0.003388, 1.328187, -0.356341)",
        "(-0.001382, 1.320695, -0.355883)",
        "(-0.000433, 1.316894, -0.356027)",
        "(0.001344, 1.309191, -0.357543)",
        "(0.003137, 1.301558, -0.359671)",
        "(0.004853, 1.293991, -0.360843)",
        "(0.006356, 1.286457, -0.360059)",
        "(0.007303, 1.282715, -0.359551)",
        "(0.009190, 1.275241, -0.359061)",
        "(0.010779, 1.267872, -0.359376)",
        "(0.012120, 1.260666, -0.358726)",
        "(0.013487, 1.253613, -0.356972)",
        "(0.014238, 1.250169, -0.355806)",
        "(0.015502, 1.243484, -0.353547)",
        "(0.016396, 1.236914, -0.351961)",
        "(0.017406, 1.230324, -0.350719)",
        "(0.018416, 1.223829, -0.348957)",
        "(0.019006, 1.220698, -0.347817)",
        "(0.020331, 1.214702, -0.345636)",
        "(0.021147, 1.208937, -0.343143)",
        "(0.021962, 1.203227, -0.340471)",
        "(0.023030, 1.197596, -0.337610)",
        "(0.023509, 1.194840, -0.335958)",
        "(0.024267, 1.189314, -0.332075)",
        "(0.025050, 1.183603, -0.327741)",
        "(0.025948, 1.177705, -0.323593)",
        "(0.027004, 1.171774, -0.319778)",
        "(0.027553, 1.168910, -0.317793)",
        "(0.028504, 1.163408, -0.313475)",
        "(0.029443, 1.158097, -0.308682)",
        "(0.030267, 1.152896, -0.304105)",
        "(0.031692, 1.147806, -0.299723)",
        "(0.032422, 1.145309, -0.297129)",
        "(0.033647, 1.140562, -0.290311)",
        "(0.034475, 1.136054, -0.283391)",
        "(0.035447, 1.131423, -0.277336)",
        "(0.036838, 1.126587, -0.271585)",
        "(0.037684, 1.124169, -0.268951)",
        "(0.039044, 1.119445, -0.263712)",
        "(0.040197, 1.115390, -0.257129)",
        "(0.041398, 1.111913, -0.250050)",
        "(0.042234, 1.108866, -0.243522)",
        "(0.042546, 1.107487, -0.240310)",
        "(0.042969, 1.105043, -0.234022)",
        "(0.043199, 1.103041, -0.227106)",
        "(0.043484, 1.101334, -0.220512)",
        "(0.043761, 1.100050, -0.215242)",
        "(0.043440, 1.099511, -0.212958)",
        "(0.042691, 1.098936, -0.207906)",
        "(0.042009, 1.098825, -0.201199)",
        "(0.041353, 1.099076, -0.194301)",
        "(0.040579, 1.099483, -0.188199)",
        "(0.039926, 1.099696, -0.185544)",
        "(0.038726, 1.100237, -0.181233)",
        "(0.037603, 1.101025, -0.176571)",
        "(0.036607, 1.102152, -0.171022)",
        "(0.035629, 1.103453, -0.166235)",
        "(0.035033, 1.104171, -0.164024)",
        "(0.033618, 1.105787, -0.159792)",
        "(0.032211, 1.107646, -0.155842)",
        "(0.031007, 1.109898, -0.151550)",
        "(0.029743, 1.112563, -0.146704)",
        "(0.029017, 1.113912, -0.144605)",
        "(0.027382, 1.116747, -0.141232)",
        "(0.025293, 1.119891, -0.138190)",
        "(0.023504, 1.123600, -0.135020)",
        "(0.021653, 1.127864, -0.131229)",
        "(0.020746, 1.130092, -0.129389)",
        "(0.018560, 1.135184, -0.126140)",
        "(0.015916, 1.140826, -0.122937)",
        "(0.013690, 1.146964, -0.120074)",
        "(0.011540, 1.153563, -0.117359)",
        "(0.010486, 1.156979, -0.115904)",
        "(0.008308, 1.164104, -0.112852)",
        "(0.005960, 1.171285, -0.110067)",
        "(0.003732, 1.178537, -0.108132)",
        "(0.001852, 1.185856, -0.105963)",
        "(0.001020, 1.189534, -0.104667)",
        "(-0.000687, 1.196870, -0.101797)",
        "(-0.002641, 1.204204, -0.099041)",
        "(-0.004767, 1.211504, -0.097935)",
        "(-0.006995, 1.218789, -0.097861)",
        "(-0.008095, 1.222456, -0.097810)",
        "(-0.010065, 1.229750, -0.097170)",
        "(-0.011969, 1.237001, -0.095966)",
        "(-0.013981, 1.244275, -0.095491)",
        "(-0.016197, 1.251599, -0.095791)",
        "(-0.017147, 1.255283, -0.095888)",
        "(-0.018371, 1.262922, -0.094886)",
        "(-0.019464, 1.270941, -0.093218)",
        "(-0.020899, 1.278994, -0.093276)",
        "(-0.022917, 1.286919, -0.095011)",
        "(-0.023974, 1.290789, -0.096233)",
        "(-0.025544, 1.298360, -0.098150)",
        "(-0.026821, 1.305837, -0.099182)",
        "(-0.028126, 1.313295, -0.101206)",
        "(-0.030434, 1.320123, -0.104891)",
        "(-0.031188, 1.323737, -0.106503)",
        "(-0.032003, 1.331201, -0.108883)",
        "(-0.032447, 1.338557, -0.110975)",
        "(-0.032763, 1.345786, -0.113370)",
        "(-0.033659, 1.353080, -0.116522)",
        "(-0.034157, 1.356677, -0.118334)",
        "(-0.034685, 1.363606, -0.122495)",
        "(-0.034878, 1.370161, -0.125859)",
        "(-0.034555, 1.376317, -0.129474)",
        "(-0.034547, 1.382016, -0.133543)",
        "(-0.034675, 1.384768, -0.135663)",
        "(-0.034923, 1.389936, -0.140468)",
        "(-0.034536, 1.394443, -0.145224)",
        "(-0.033916, 1.398406, -0.149450)",
        "(-0.033143, 1.401934, -0.153885)",
        "(-0.032897, 1.403713, -0.156181)",
        "(-0.032910, 1.407135, -0.161223)",
        "(-0.032830, 1.410345, -0.167179)",
        "(-0.032654, 1.413234, -0.173102)",
        "(-0.032259, 1.415830, -0.179262)",
        "(-0.031955, 1.416969, -0.182559)",
        "(-0.031728, 1.419217, -0.189025)",
        "(-0.031619, 1.421211, -0.195587)",
        "(-0.031016, 1.423051, -0.201890)",
        "(-0.030494, 1.424752, -0.207681)",
        "(-0.030210, 1.425560, -0.210493)",
        "(-0.029372, 1.426861, -0.215620)",
        "(-0.028748, 1.427943, -0.221008)",
        "(-0.027930, 1.428871, -0.227579)",
        "(-0.027040, 1.429541, -0.233379)",
        "(-0.026326, 1.429680, -0.235735)",
        "(-0.024917, 1.429685, -0.240072)",
        "(-0.023617, 1.429485, -0.245354)",
        "(-0.022446, 1.429297, -0.251973)",
        "(-0.021326, 1.428874, -0.257337)",
        "(-0.020832, 1.428512, -0.259441)",
        "(-0.019533, 1.427309, -0.263212)",
        "(-0.018058, 1.425695, -0.266897)",
        "(-0.016850, 1.424045, -0.271990)",
        "(-0.015818, 1.422278, -0.278334)",
        "(-0.015305, 1.421251, -0.281126)",
        "(-0.014133, 1.418635, -0.285310)",
        "(-0.012345, 1.415192, -0.287582)",
        "(-0.010784, 1.411314, -0.289000)",
        "(-0.009262, 1.407234, -0.294045)",
        "(-0.008546, 1.405202, -0.297277)",
        "(-0.007321, 1.401090, -0.302910)",
        "(-0.006226, 1.396716, -0.306090)",
        "(-0.004521, 1.391987, -0.308002)",
        "(-0.003083, 1.387183, -0.309750)",
        "(-0.002312, 1.384815, -0.311725)",
        "(-0.001063, 1.380149, -0.317388)",
        "(0.000147, 1.375365, -0.321368)",
        "(0.001678, 1.370236, -0.322651)",
        "(0.003203, 1.364923, -0.323175)",
        "(0.003915, 1.362241, -0.324132)",
        "(0.005297, 1.356512, -0.328708)",
        "(0.006680, 1.350539, -0.333512)",
        "(0.007828, 1.344161, -0.335309)",
        "(0.009496, 1.337429, -0.335068)",
        "(0.010394, 1.334074, -0.335084)",
        "(0.011813, 1.327514, -0.336736)",
        "(0.012721, 1.321039, -0.339877)",
        "(0.013551, 1.314518, -0.340553)",
        "(0.014604, 1.307802, -0.339483)",
        "(0.015123, 1.304577, -0.338923)",
        "(0.016019, 1.297967, -0.339373)",
        "(0.017364, 1.291246, -0.341637)",
        "(0.018278, 1.284735, -0.342381)",
        "(0.019227, 1.278274, -0.341806)",
        "(0.019729, 1.275039, -0.341399)",
        "(0.020824, 1.268645, -0.340953)",
        "(0.022041, 1.262192, -0.341177)",
        "(0.023091, 1.255644, -0.340911)",
        "(0.024183, 1.249119, -0.338766)",
        "(0.024811, 1.245856, -0.337386)",
        "(0.026141, 1.239326, -0.335519)",
        "(0.027461, 1.232604, -0.334658)",
        "(0.028976, 1.225668, -0.333807)",
        "(0.030332, 1.218718, -0.331561)",
        "(0.030953, 1.215229, -0.329935)",
        "(0.032503, 1.208306, -0.327063)",
        "(0.033770, 1.201468, -0.325487)",
        "(0.034965, 1.194802, -0.323832)",
        "(0.036112, 1.188354, -0.320844)",
        "(0.036937, 1.185175, -0.319284)",
        "(0.038441, 1.179010, -0.316051)",
        "(0.039591, 1.172914, -0.313034)",
        "(0.040914, 1.166979, -0.310276)",
        "(0.042170, 1.161277, -0.306906)",
        "(0.042699, 1.158550, -0.304926)",
        "(0.043775, 1.153220, -0.300913)",
        "(0.044912, 1.148065, -0.297117)",
        "(0.046028, 1.143029, -0.294206)",
        "(0.047108, 1.138201, -0.291238)",
        "(0.047605, 1.135925, -0.289152)",
        "(0.048107, 1.131675, -0.283834)",
        "(0.048858, 1.127741, -0.279813)",
        "(0.049643, 1.124103, -0.277460)",
        "(0.050276, 1.120914, -0.274427)",
        "(0.050576, 1.119505, -0.272000)",
        "(0.051188, 1.117049, -0.265580)",
        "(0.051900, 1.114798, -0.259547)",
        "(0.052057, 1.112348, -0.255545)",
        "(0.052640, 1.109935, -0.251980)",
        "(0.052901, 1.108745, -0.249670)",
        "(0.053581, 1.106486, -0.243790)",
        "(0.054075, 1.104358, -0.238164)",
        "(0.054420, 1.102244, -0.234205)",
        "(0.054611, 1.100362, -0.230582)",
        "(0.054611, 1.099532, -0.228572)",
        "(0.054556, 1.098110, -0.223733)",
        "(0.054510, 1.097037, -0.217939)",
        "(0.054275, 1.096145, -0.213244)",
        "(0.053766, 1.095631, -0.209774)",
        "(0.053418, 1.095500, -0.207893)",
        "(0.052750, 1.095519, -0.203202)",
        "(0.052101, 1.095988, -0.197231)",
        "(0.051353, 1.096833, -0.192119)",
        "(0.050016, 1.098073, -0.188102)",
        "(0.049232, 1.098794, -0.185822)",
        "(0.047849, 1.100516, -0.180405)",
        "(0.046768, 1.102465, -0.174647)",
        "(0.045568, 1.104852, -0.169711)",
        "(0.043548, 1.107609, -0.166008)",
        "(0.042546, 1.109147, -0.164077)",
        "(0.040519, 1.112536, -0.159250)",
        "(0.038883, 1.116461, -0.153534)",
        "(0.036896, 1.120677, -0.149121)",
        "(0.034623, 1.125321, -0.145591)",
        "(0.033378, 1.127804, -0.143728)",
        "(0.030751, 1.133053, -0.139658)",
        "(0.028550, 1.138576, -0.135428)",
        "(0.026519, 1.144192, -0.131736)",
        "(0.024404, 1.149934, -0.128654)",
        "(0.023270, 1.152848, -0.127073)",
        "(0.020994, 1.158767, -0.123896)",
        "(0.018879, 1.164758, -0.120768)",
        "(0.016885, 1.170867, -0.118397)",
        "(0.014573, 1.176926, -0.116721)",
        "(0.013442, 1.179906, -0.115887)",
        "(0.011405, 1.185894, -0.113842)",
        "(0.009365, 1.192076, -0.111804)",
        "(0.007243, 1.198493, -0.110736)",
        "(0.004989, 1.205076, -0.109953)",
        "(0.003917, 1.208443, -0.109592)",
        "(0.001879, 1.215276, -0.107898)",
        "(0.000032, 1.222086, -0.107069)",
        "(-0.002244, 1.229055, -0.107469)",
        "(-0.004612, 1.236178, -0.108281)",
        "(-0.005682, 1.239738, -0.108371)",
        "(-0.007401, 1.246895, -0.107943)",
        "(-0.009125, 1.254199, -0.107854)",
        "(-0.011080, 1.261752, -0.109080)",
        "(-0.012997, 1.269444, -0.110367)",
        "(-0.013859, 1.273298, -0.110537)",
        "(-0.015097, 1.281054, -0.110117)",
        "(-0.017225, 1.287760, -0.111320)",
        "(-0.018625, 1.295638, -0.112678)",
        "(-0.019942, 1.303540, -0.114783)",
        "(-0.020450, 1.307469, -0.115524)",
        "(-0.021170, 1.315271, -0.116237)",
        "(-0.021413, 1.322951, -0.117294)"
    ],
    "rightHandRotations": [
        "(348.976200, 272.594900, 284.849100)",
        "(348.899900, 272.627500, 284.898700)",
        "(348.881100, 272.632400, 284.936800)",
        "(348.834500, 272.606800, 285.075300)",
        "(348.789800, 272.608800, 285.253700)",
        "(348.747400, 272.633600, 285.334600)",
        "(348.711800, 272.655200, 285.451900)",
        "(348.656700, 272.638900, 285.566100)",
        "(348.452300, 272.717800, 285.669300)",
        "(348.382300, 272.763800, 285.691700)",
        "(348.317200, 272.777000, 285.735800)",
        "(348.200600, 272.811600, 285.721100)",
        "(348.000300, 272.960300, 285.774500)",
        "(347.868400, 273.058400, 285.943200)",
        "(347.429400, 273.320700, 286.658000)",
        "(346.808700, 273.738900, 287.700400)",
        "(346.027100, 274.113200, 288.642100)",
        "(345.427600, 274.379200, 289.385800)",
        "(345.152400, 274.487300, 289.761400)",
        "(344.284400, 274.652200, 291.220000)",
        "(343.224300, 274.575600, 293.798600)",
        "(342.323000, 273.999700, 296.065300)",
        "(341.461600, 273.434600, 297.655600)",
        "(340.971500, 273.340900, 298.423100)",
        "(339.896300, 273.489900, 300.315200)",
        "(338.726800, 273.477900, 302.159200)",
        "(337.714000, 272.960000, 303.361100)",
        "(336.876600, 272.362100, 304.710400)",
        "(336.295400, 272.110300, 305.498600)",
        "(334.722100, 271.825800, 307.629300)",
        "(332.710800, 271.829700, 309.931400)",
        "(330.711800, 271.628200, 311.630300)",
        "(329.224900, 271.144600, 313.202700)",
        "(328.274900, 270.980800, 314.257300)",
        "(325.678700, 270.944400, 316.774900)",
        "(322.947000, 270.509900, 319.121300)",
        "(321.217200, 269.124200, 320.997200)",
        "(319.571200, 267.603000, 322.965200)",
        "(318.504700, 266.987600, 324.087900)",
        "(315.899300, 265.605800, 326.904700)",
        "(313.213100, 264.317400, 329.601300)",
        "(311.387800, 263.010700, 331.529300)",
        "(309.727000, 261.951300, 332.679100)",
        "(308.898400, 261.502300, 333.406700)",
        "(306.952100, 260.521700, 335.575900)",
        "(304.696200, 259.480700, 337.584400)",
        "(302.919300, 258.897200, 338.629700)",
        "(301.533400, 258.620400, 339.038300)",
        "(300.819900, 258.277600, 339.555500)",
        "(299.308400, 257.391800, 341.306200)",
        "(298.397500, 256.317800, 342.621600)",
        "(297.203100, 255.538100, 343.622700)",
        "(296.127300, 254.778200, 344.880700)",
        "(295.762200, 254.399500, 345.617900)",
        "(295.256800, 253.372900, 347.451800)",
        "(294.895500, 252.131700, 348.987400)",
        "(294.900800, 250.508100, 350.569600)",
        "(294.851900, 248.531000, 352.501300)",
        "(294.727600, 247.775800, 353.342500)",
        "(294.088300, 246.509100, 354.884600)",
        "(293.483200, 245.418800, 356.104100)",
        "(293.529500, 244.040700, 357.726900)",
        "(293.858100, 242.324900, 359.840100)",
        "(293.821800, 241.634200, 0.604351)",
        "(293.314700, 240.223800, 1.738951)",
        "(292.632100, 238.518400, 3.296780)",
        "(292.129500, 235.948500, 5.915615)",
        "(292.052400, 233.467500, 8.936884)",
        "(291.939100, 232.238800, 10.414980)",
        "(291.318200, 229.926100, 13.175880)",
        "(290.520300, 227.382600, 15.757320)",
        "(290.094000, 224.905300, 18.301740)",
        "(289.786800, 222.986600, 20.296050)",
        "(289.491400, 221.997300, 21.357450)",
        "(288.691200, 219.704100, 23.935640)",
        "(288.095200, 217.421700, 26.502340)",
        "(288.055600, 215.634600, 28.490950)",
        "(288.285000, 215.444400, 28.778750)",
        "(288.382800, 213.458700, 30.731970)",
        "(287.578900, 212.727900, 32.598210)",
        "(286.713700, 211.059300, 34.835960)",
        "(286.441500, 209.292900, 36.812930)",
        "(286.297300, 208.532200, 38.098770)",
        "(286.395000, 208.731300, 38.110420)",
        "(287.044300, 210.321300, 36.459910)",
        "(287.031700, 210.259400, 36.409790)",
        "(286.185000, 206.943600, 40.168990)",
        "(285.787000, 206.276300, 40.967110)",
        "(285.880900, 207.481000, 39.789600)",
        "(286.235400, 209.997500, 37.184260)",
        "(286.054700, 207.758800, 39.416470)",
        "(285.687800, 206.477600, 40.743580)",
        "(285.545000, 207.006000, 40.151700)",
        "(285.415700, 206.238300, 41.016170)",
        "(285.036300, 202.454700, 45.406930)",
        "(284.464600, 196.911800, 51.709060)",
        "(284.200500, 193.480400, 55.513100)",
        "(284.424900, 192.804900, 56.411130)",
        "(284.440500, 191.476400, 57.931080)",
        "(284.181100, 185.090900, 64.715980)",
        "(283.872000, 179.307700, 70.821610)",
        "(283.684800, 176.884100, 73.316280)",
        "(284.021400, 175.320300, 74.955120)",
        "(284.278400, 174.212700, 76.103890)",
        "(284.295300, 170.325500, 80.339880)",
        "(284.177400, 167.422300, 83.696140)",
        "(284.539900, 165.862800, 85.251980)",
        "(285.209200, 164.425300, 86.923490)",
        "(285.232200, 164.572600, 86.846810)",
        "(284.360700, 164.795800, 86.525440)",
        "(283.862200, 163.584200, 87.590000)",
        "(284.809400, 161.440900, 90.567700)",
        "(286.030800, 159.257400, 93.589530)",
        "(286.284100, 159.014500, 94.065480)",
        "(285.761500, 158.825900, 94.449820)",
        "(285.109100, 158.358200, 94.812420)",
        "(285.250700, 158.177000, 95.122380)",
        "(285.212700, 158.349800, 95.387120)",
        "(284.951500, 158.319700, 95.444340)",
        "(283.975300, 159.498100, 93.612970)",
        "(283.493100, 162.108700, 91.087160)",
        "(283.611500, 163.144900, 90.308580)",
        "(283.741300, 162.196100, 91.525550)",
        "(283.631000, 162.280800, 91.383770)",
        "(283.427100, 162.326100, 91.012340)",
        "(283.548600, 161.889300, 91.583880)",
        "(283.867400, 161.715700, 91.998350)",
        "(284.216100, 162.185200, 91.590190)",
        "(284.433500, 161.993700, 91.863490)",
        "(284.604300, 162.626800, 91.378380)",
        "(284.450100, 163.664600, 90.060160)",
        "(284.235700, 163.445900, 90.119510)",
        "(284.149900, 164.397700, 89.036390)",
        "(284.219100, 165.097300, 88.239580)",
        "(284.518600, 165.384000, 88.047660)",
        "(284.784400, 164.345700, 89.299710)",
        "(284.540600, 164.623300, 88.959480)",
        "(284.258600, 165.366800, 87.827780)",
        "(284.266600, 165.144200, 87.920330)",
        "(284.578800, 165.222300, 87.962800)",
        "(284.862000, 165.657200, 87.672040)",
        "(284.788300, 164.894100, 88.267980)",
        "(284.740100, 164.675500, 88.343520)",
        "(284.845600, 164.343900, 88.676780)",
        "(285.227500, 163.795900, 89.329060)",
        "(285.507200, 164.181400, 88.953830)",
        "(285.457400, 163.865600, 89.318980)",
        "(285.433800, 162.762800, 90.358550)",
        "(285.472900, 162.574200, 90.575810)",
        "(285.637000, 162.682600, 90.649480)",
        "(286.197800, 161.775500, 91.830410)",
        "(286.778100, 160.077700, 94.072480)",
        "(286.870300, 159.878300, 94.510120)",
        "(286.858500, 159.488700, 94.980230)",
        "(286.858600, 158.599300, 96.041270)",
        "(287.351000, 157.318200, 97.615390)",
        "(287.904800, 155.938600, 99.726850)",
        "(287.956500, 156.206900, 99.883060)",
        "(287.967200, 156.055000, 100.140100)",
        "(288.207800, 155.068100, 101.431700)",
        "(288.622400, 154.793600, 102.337000)",
        "(288.927200, 154.748100, 103.154000)",
        "(288.914900, 153.918600, 104.603600)",
        "(288.832500, 153.407700, 105.270900)",
        "(288.661100, 152.776600, 106.128200)",
        "(288.836700, 152.973600, 106.701300)",
        "(288.999400, 153.245100, 107.274600)",
        "(288.865800, 153.501000, 107.491700)",
        "(288.892800, 153.429700, 107.859100)",
        "(289.088200, 153.181700, 108.806100)",
        "(289.072400, 153.934800, 108.761200)",
        "(288.970700, 154.413200, 108.793200)",
        "(288.834800, 153.891400, 109.682000)",
        "(288.720600, 153.765300, 109.922300)",
        "(288.587500, 154.443600, 109.655700)",
        "(288.560100, 155.697500, 109.199100)",
        "(288.201800, 156.782500, 108.520600)",
        "(287.624000, 157.037500, 108.231400)",
        "(287.413200, 156.894400, 108.403700)",
        "(287.374500, 157.679600, 107.967900)",
        "(287.422700, 158.543700, 107.691100)",
        "(287.047600, 159.559200, 106.792100)",
        "(286.467600, 160.800700, 105.376900)",
        "(286.279800, 161.176800, 105.086200)",
        "(285.938000, 161.874900, 104.514600)",
        "(285.616900, 163.716200, 102.653800)",
        "(285.581800, 165.350400, 101.060900)",
        "(285.456400, 167.182900, 99.638310)",
        "(285.230600, 168.018000, 98.816760)",
        "(284.440900, 169.635000, 96.829700)",
        "(284.022100, 171.678600, 94.636650)",
        "(283.941700, 173.857400, 92.702420)",
        "(283.714300, 176.713000, 89.967970)",
        "(283.445700, 178.632600, 87.963790)",
        "(282.868900, 182.196000, 83.997890)",
        "(282.675700, 184.290700, 81.626390)",
        "(282.817600, 186.163200, 79.901230)",
        "(282.698200, 188.349500, 77.758300)",
        "(282.517000, 189.593000, 76.393110)",
        "(282.043700, 192.281600, 73.263460)",
        "(281.774600, 194.690800, 70.667410)",
        "(281.498000, 197.653200, 67.565780)",
        "(281.106100, 201.218000, 63.649910)",
        "(280.953300, 203.163900, 61.447750)",
        "(280.756500, 205.232200, 59.096500)",
        "(280.516400, 207.923800, 56.230260)",
        "(280.362400, 213.093300, 50.487760)",
        "(280.566900, 217.149100, 46.219230)",
        "(280.648100, 218.516800, 44.976400)",
        "(280.703000, 221.177800, 42.175340)",
        "(280.730700, 223.270900, 39.755440)",
        "(280.855800, 225.542000, 37.351690)",
        "(280.894700, 227.676000, 35.264380)",
        "(280.882600, 228.144300, 34.852780)",
        "(280.658000, 229.068700, 33.827240)",
        "(280.494000, 229.728900, 33.064530)",
        "(280.547000, 232.953900, 29.730700)",
        "(280.675000, 236.515900, 25.640310)",
        "(280.718900, 237.926500, 23.995240)",
        "(280.795000, 239.255700, 22.510280)",
        "(281.006700, 240.948500, 20.872560)",
        "(281.241500, 242.993100, 18.683040)",
        "(281.356400, 245.884600, 15.422580)",
        "(281.407000, 247.365900, 13.801200)",
        "(281.394700, 250.482800, 10.402400)",
        "(281.669600, 253.820500, 6.721015)",
        "(281.902900, 255.755400, 4.615850)",
        "(281.986500, 258.370500, 1.697136)",
        "(282.158300, 260.030700, 359.835900)",
        "(282.791600, 262.702600, 356.618400)",
        "(283.380900, 263.859700, 355.228100)",
        "(283.987700, 265.209200, 353.673400)",
        "(285.464500, 267.749800, 350.021800)",
        "(286.146600, 269.182600, 347.965900)",
        "(286.746200, 271.159100, 345.311000)",
        "(287.269900, 271.643000, 344.804100)",
        "(288.140500, 272.409700, 343.474300)",
        "(289.166600, 273.299800, 341.767500)",
        "(289.954200, 273.885800, 340.723800)",
        "(291.248400, 275.387300, 338.128200)",
        "(291.821700, 276.675400, 335.942400)",
        "(292.391100, 277.107900, 334.853200)",
        "(292.618200, 277.312500, 334.212400)",
        "(292.729600, 277.725000, 333.609000)",
        "(293.142900, 278.887400, 331.883600)",
        "(293.706400, 279.273900, 330.591500)",
        "(293.513900, 278.827600, 330.947500)",
        "(293.349700, 278.954400, 330.582500)",
        "(293.247400, 279.364600, 329.985000)",
        "(292.854900, 280.046000, 328.844100)",
        "(292.133700, 280.412400, 328.371600)",
        "(291.417400, 280.113200, 328.691100)",
        "(291.077700, 280.377000, 328.121300)",
        "(290.851600, 280.560700, 327.705200)",
        "(290.406000, 281.343300, 326.505500)",
        "(290.040000, 281.913000, 325.662300)",
        "(289.538900, 281.864700, 325.709900)",
        "(289.215100, 282.090400, 325.340500)",
        "(289.099000, 282.080900, 325.250700)",
        "(288.923600, 282.069600, 324.931000)",
        "(288.359500, 281.642500, 325.281200)",
        "(288.104700, 281.872700, 325.140100)",
        "(287.992200, 282.918800, 323.689900)",
        "(287.904400, 283.227900, 323.214000)",
        "(287.695400, 282.901200, 323.458700)",
        "(287.551100, 282.403600, 323.966200)",
        "(287.286700, 282.532500, 323.650400)",
        "(286.774100, 282.458300, 323.623700)",
        "(286.539600, 282.499800, 323.532300)",
        "(286.278700, 283.162100, 322.658000)",
        "(285.788300, 283.690900, 321.975300)",
        "(285.228800, 283.033100, 322.645400)",
        "(284.499600, 283.135600, 322.420100)",
        "(284.171400, 283.653300, 321.808500)",
        "(283.542100, 285.199300, 320.077000)",
        "(282.872900, 285.456200, 319.691200)",
        "(282.057400, 285.167900, 319.973500)",
        "(281.331600, 285.131700, 319.907300)",
        "(280.972500, 285.557300, 319.378300)",
        "(280.083800, 286.180900, 318.584600)",
        "(279.118800, 286.092000, 318.615200)",
        "(278.223200, 286.722800, 317.989300)",
        "(277.741600, 286.850500, 317.606100)",
        "(277.365000, 286.739600, 317.603800)",
        "(276.395100, 285.857400, 318.419300)",
        "(275.184400, 286.122300, 317.937800)",
        "(274.404700, 286.159800, 317.661000)",
        "(273.795500, 282.807700, 320.799400)",
        "(273.461400, 279.460800, 324.183400)",
        "(272.639800, 274.319700, 329.521300)",
        "(271.885100, 271.973900, 331.813500)",
        "(271.108200, 260.359700, 343.196900)",
        "(270.744900, 210.495500, 33.195690)",
        "(270.868600, 182.178100, 61.651800)",
        "(271.217900, 155.002600, 88.885640)",
        "(271.694400, 133.296000, 110.622700)",
        "(272.367800, 128.678400, 115.320600)",
        "(273.026100, 128.588300, 115.683900)",
        "(273.311600, 128.369100, 116.053800)",
        "(273.948900, 126.342700, 118.225000)",
        "(274.881700, 125.235000, 119.541500)",
        "(275.293500, 128.132200, 116.878500)",
        "(275.456900, 128.957100, 116.055900)",
        "(275.539400, 128.745600, 116.300000)",
        "(276.052000, 128.462400, 116.694900)",
        "(276.597200, 129.525400, 116.237200)",
        "(276.781000, 129.129200, 116.750500)",
        "(276.908100, 128.566300, 117.421600)",
        "(277.040000, 128.542200, 117.577000)",
        "(277.496800, 127.726500, 118.730700)",
        "(277.742500, 127.905800, 118.867900)",
        "(277.853800, 128.307000, 118.670700)",
        "(278.152100, 129.374200, 118.018200)",
        "(278.335900, 130.150300, 117.467200)",
        "(278.642100, 130.168900, 117.760100)",
        "(278.724100, 129.832500, 118.188300)",
        "(278.809600, 130.266600, 118.032300)",
        "(278.970700, 131.481800, 117.353500)",
        "(279.023500, 131.898700, 117.185600)",
        "(279.104900, 131.149000, 118.063600)",
        "(278.979300, 130.935700, 118.391400)",
        "(279.114000, 133.210800, 116.569300)",
        "(279.352200, 134.883300, 115.512500)",
        "(279.326900, 135.100100, 115.481800)",
        "(279.164400, 135.216400, 115.448700)",
        "(279.169200, 135.963500, 115.066200)",
        "(279.410300, 137.666100, 114.038000)",
        "(279.342900, 139.292800, 112.859400)",
        "(279.264500, 139.609500, 112.598500)",
        "(279.074000, 139.487600, 112.976600)",
        "(278.790100, 140.977400, 111.876400)",
        "(278.767000, 142.227500, 111.077300)",
        "(278.696200, 142.449300, 111.170100)",
        "(278.567700, 142.438000, 111.266800)",
        "(278.356500, 141.969400, 111.910800)",
        "(278.220700, 142.343000, 112.041100)",
        "(277.935900, 143.265400, 111.371200)",
        "(277.603100, 143.919500, 110.715800)",
        "(277.542500, 144.196200, 110.502000)",
        "(277.418800, 145.825400, 109.291100)",
        "(277.333600, 148.261600, 107.227800)",
        "(277.026200, 149.770400, 105.980100)",
        "(276.572900, 150.496200, 105.302000)",
        "(276.408400, 150.214400, 105.645500)",
        "(276.123600, 149.867700, 106.122600)",
        "(276.034600, 152.369800, 103.974400)",
        "(275.759700, 153.787600, 102.783600)",
        "(275.321900, 154.115300, 102.519300)",
        "(275.101000, 154.404400, 102.214400)",
        "(274.675200, 156.155700, 100.639600)",
        "(274.368800, 159.941600, 96.863010)",
        "(274.053500, 162.914700, 93.837360)",
        "(273.728800, 167.166900, 89.841780)",
        "(273.504200, 169.552900, 87.620510)",
        "(273.016100, 173.735400, 83.536890)",
        "(272.445000, 184.396200, 73.033680)",
        "(272.060300, 209.046900, 48.591140)",
        "(271.988600, 228.122200, 29.803540)",
        "(271.963200, 238.158200, 19.793470)",
        "(272.115200, 254.587200, 3.596140)",
        "(272.849600, 273.570900, 344.626600)",
        "(273.564100, 275.266500, 342.932300)",
        "(273.794100, 279.989200, 338.881100)",
        "(274.087200, 282.731000, 336.213800)",
        "(275.004700, 286.582200, 332.039100)",
        "(275.430600, 286.653000, 332.189000)",
        "(275.827900, 286.283300, 332.969800)",
        "(276.447100, 288.201400, 331.105900)",
        "(276.761500, 288.713200, 330.726400)",
        "(277.396900, 291.866600, 327.850700)",
        "(278.115900, 294.657600, 324.981200)",
        "(278.585300, 295.445300, 324.080900)",
        "(278.711800, 293.557400, 326.110800)",
        "(278.772700, 292.997700, 326.933900)",
        "(279.223200, 293.780900, 326.174200)",
        "(279.728000, 294.305600, 325.116100)",
        "(279.923400, 293.559500, 325.816800)",
        "(279.776400, 292.897800, 326.586100)",
        "(279.791700, 292.161300, 327.298800)",
        "(280.214400, 291.340100, 327.955200)",
        "(280.556500, 291.776900, 327.149100)",
        "(280.692500, 290.848100, 327.961700)",
        "(280.829300, 289.701100, 328.977500)",
        "(281.067500, 289.373500, 329.217300)",
        "(281.466700, 288.874900, 329.425800)",
        "(281.799500, 289.443700, 328.607100)",
        "(281.877600, 292.052600, 325.312400)",
        "(282.216700, 290.988100, 326.214800)",
        "(282.394900, 289.494800, 327.657400)",
        "(282.653700, 288.617500, 328.229700)",
        "(282.865800, 290.372100, 326.104100)",
        "(283.198700, 292.346600, 323.539700)",
        "(283.665600, 291.223000, 323.978200)",
        "(283.971900, 290.693600, 324.351800)",
        "(284.369300, 290.602100, 324.031200)",
        "(284.791700, 290.569500, 323.317700)",
        "(285.322600, 288.566300, 324.771000)",
        "(285.798200, 288.134600, 324.835800)",
        "(286.068300, 288.852200, 323.687700)",
        "(286.509200, 288.810200, 322.374700)",
        "(286.750300, 286.579600, 324.386300)",
        "(286.707400, 286.391900, 324.541800)",
        "(286.715000, 287.560100, 322.516300)",
        "(286.758500, 286.820300, 322.916400)",
        "(286.980900, 284.994200, 324.571700)",
        "(287.142700, 286.483600, 322.400100)",
        "(287.209900, 287.915300, 319.948200)",
        "(287.176600, 284.780800, 322.531900)",
        "(287.140300, 283.505100, 323.873100)",
        "(287.045400, 284.266300, 322.768200)",
        "(287.098300, 286.597900, 319.495800)",
        "(286.743800, 284.845700, 320.619600)",
        "(286.312700, 282.894600, 322.444100)",
        "(286.177600, 283.025400, 322.033500)",
        "(286.071700, 284.072300, 320.178900)",
        "(285.673200, 282.744200, 321.005700)",
        "(285.081700, 280.796200, 323.044000)",
        "(284.913200, 281.803500, 321.618500)",
        "(284.956400, 283.044500, 319.763300)",
        "(284.467400, 282.222900, 319.979400)",
        "(283.618900, 279.745900, 322.847400)",
        "(283.217900, 280.353500, 322.064600)",
        "(282.889500, 282.669900, 319.258800)",
        "(282.587500, 282.527300, 319.248400)",
        "(281.706500, 280.172300, 321.584400)",
        "(280.893700, 280.261200, 321.586800)",
        "(280.483100, 283.625000, 317.795800)",
        "(279.895500, 283.930800, 317.210000)",
        "(279.442800, 282.725600, 318.499000)",
        "(278.622700, 279.981800, 321.413100)",
        "(278.073600, 279.321200, 321.744000)",
        "(277.740300, 281.440800, 319.220300)",
        "(277.308700, 280.673600, 319.852300)",
        "(276.956500, 279.487200, 321.137300)",
        "(276.284200, 278.795100, 322.095500)",
        "(275.859800, 281.890700, 318.760900)",
        "(275.632900, 283.621200, 316.637800)",
        "(275.199000, 284.165000, 316.125700)",
        "(274.968300, 283.987600, 316.322700)",
        "(274.305200, 283.772700, 316.522900)",
        "(273.942300, 285.576700, 314.635400)",
        "(273.869600, 287.804200, 312.192100)",
        "(273.450000, 283.885600, 316.032900)",
        "(273.095800, 281.301500, 318.569400)",
        "(272.617200, 278.280400, 321.528000)",
        "(272.430100, 279.973500, 319.692400)",
        "(272.211500, 277.127100, 322.277100)",
        "(271.750800, 274.604600, 324.943300)",
        "(271.740200, 274.568400, 324.986200)",
        "(271.553600, 271.559500, 327.709500)",
        "(271.223300, 260.929800, 338.643600)",
        "(270.841200, 260.317300, 339.291100)",
        "(270.629000, 278.730000, 320.639200)",
        "(270.407300, 280.695300, 318.649800)",
        "(270.153200, 173.894400, 65.802400)",
        "(270.453700, 132.059700, 107.785000)",
        "(270.817600, 101.747700, 138.031400)",
        "(271.058300, 97.783830, 142.054300)",
        "(271.127800, 101.527000, 138.386900)",
        "(271.684600, 104.393300, 135.737200)",
        "(272.217300, 98.789570, 141.602000)",
        "(272.477400, 102.427000, 138.014300)",
        "(272.696200, 109.291800, 131.567800)",
        "(272.908100, 109.500700, 131.523600)",
        "(273.335700, 105.016800, 136.233500)",
        "(273.717200, 103.959200, 137.436500)",
        "(273.973100, 105.757700, 135.833100)",
        "(274.156000, 106.997700, 135.047400)",
        "(274.180100, 105.934900, 136.332400)",
        "(274.308200, 100.166500, 142.266600)",
        "(274.650000, 98.379810, 144.301700)",
        "(274.892800, 102.088700, 141.155900)",
        "(275.056800, 103.212500, 140.497300)",
        "(275.065700, 103.099800, 140.711300)",
        "(275.078100, 103.689000, 140.295700)",
        "(275.572500, 107.419600, 137.234500)",
        "(275.898900, 109.188400, 136.299600)",
        "(275.802600, 106.055300, 139.640000)",
        "(275.757000, 105.080400, 140.668100)",
        "(275.891600, 105.578200, 140.537600)",
        "(276.240500, 107.567800, 139.239900)",
        "(276.364000, 108.549800, 138.871500)",
        "(276.183300, 108.744900, 138.864700)",
        "(276.088900, 109.075200, 138.634000)",
        "(276.240100, 110.723400, 137.431500)",
        "(276.374700, 111.749200, 137.216400)",
        "(276.147900, 113.857200, 135.503200)",
        "(276.117400, 115.353200, 134.501800)",
        "(276.087400, 114.747600, 135.358700)",
        "(275.854900, 113.389700, 137.005400)",
        "(275.815300, 115.016700, 135.721900)",
        "(275.919800, 118.625600, 132.986300)",
        "(275.833100, 116.063100, 136.109800)",
        "(275.706600, 113.666400, 138.500900)",
        "(275.384700, 110.212400, 141.807700)",
        "(275.474500, 111.819000, 140.649600)",
        "(275.673700, 115.869200, 137.515400)",
        "(275.477400, 115.622600, 138.212500)",
        "(275.182800, 112.802800, 140.954300)",
        "(274.647600, 108.948400, 144.501100)",
        "(274.630800, 112.328500, 141.564200)",
        "(274.810400, 115.869700, 138.630300)",
        "(274.490200, 116.283700, 138.417400)",
        "(274.159500, 116.256900, 138.388300)",
        "(273.766700, 115.291600, 139.509800)",
        "(273.855500, 118.278200, 136.897700)",
        "(273.375500, 116.416000, 138.980900)",
        "(272.653400, 112.938100, 142.262800)",
        "(272.345500, 115.489300, 139.676800)",
        "(272.086000, 123.711000, 131.776300)",
        "(271.475900, 120.194900, 135.429900)",
        "(270.732000, 107.030500, 148.228100)",
        "(270.206500, 123.726900, 131.498200)",
        "(270.154500, 154.594000, 100.850400)",
        "(270.288700, 284.160800, 331.542800)",
        "(270.948300, 298.971100, 316.696700)",
        "(271.634600, 293.772200, 321.973500)",
        "(272.309100, 293.458100, 322.564900)",
        "(272.628200, 296.249700, 319.826800)",
        "(273.134300, 301.758900, 314.302600)",
        "(273.604000, 300.864700, 315.436000)",
        "(274.103500, 299.924900, 316.655800)",
        "(274.665200, 299.327300, 317.038000)",
        "(274.822100, 299.085900, 317.171100)",
        "(275.108200, 300.386600, 316.082900)",
        "(275.477000, 302.447600, 314.099200)",
        "(275.970600, 300.399000, 315.982100)",
        "(276.250900, 298.261200, 318.212200)",
        "(276.355200, 297.594200, 318.861600)",
        "(276.638700, 296.304800, 320.161300)",
        "(276.965600, 295.724200, 320.750700)",
        "(277.370200, 293.784200, 322.565100)",
        "(277.785200, 293.079500, 323.114000)",
        "(277.986700, 293.634900, 322.506000)",
        "(278.249000, 294.715800, 321.358900)",
        "(278.699500, 294.293100, 321.681300)",
        "(279.161800, 294.593900, 321.262800)",
        "(279.587400, 295.967900, 319.570300)",
        "(279.790500, 295.877300, 319.478400)",
        "(279.997200, 293.294300, 321.713600)",
        "(280.162000, 291.071500, 323.903900)",
        "(280.414000, 291.960900, 322.663500)",
        "(280.649500, 292.448200, 321.694600)",
        "(280.702300, 291.919700, 322.137100)",
        "(280.946700, 291.154700, 322.771200)",
        "(281.323100, 292.384800, 321.009900)",
        "(281.593300, 292.751100, 320.171500)",
        "(281.571100, 291.685400, 321.103000)",
        "(281.624600, 291.435800, 321.335200)",
        "(281.956200, 292.191700, 320.122600)",
        "(282.511300, 293.334400, 318.022500)",
        "(282.504700, 291.516400, 319.522200)",
        "(282.632300, 290.231900, 320.772900)",
        "(282.814500, 290.372600, 320.305100)",
        "(283.186900, 290.964100, 318.753000)",
        "(283.315900, 289.361400, 320.229200)",
        "(283.454600, 289.500500, 319.622900)",
        "(283.599500, 289.378000, 319.037600)",
        "(283.579300, 288.859800, 319.400700)",
        "(283.489600, 286.616100, 321.333400)",
        "(283.607700, 286.341500, 321.034700)",
        "(283.721700, 286.520800, 320.201000)",
        "(283.507000, 286.148500, 320.372800)",
        "(283.443500, 286.025300, 320.388000)",
        "(283.466300, 286.341300, 319.530500)",
        "(283.391600, 286.561300, 318.644000)",
        "(283.156000, 285.571200, 319.491500)",
        "(282.926300, 285.298700, 319.561200)",
        "(282.818500, 285.883500, 318.786300)",
        "(282.599300, 286.886600, 317.332900)",
        "(282.396000, 286.654700, 317.252600)",
        "(282.040900, 286.938500, 316.876700)",
        "(281.754300, 287.425500, 316.086200)",
        "(281.652800, 287.790000, 315.646000)",
        "(281.413700, 289.559700, 313.628700)",
        "(281.325800, 291.118200, 311.603200)",
        "(280.942100, 291.497300, 310.881400)",
        "(280.341100, 290.547100, 311.950600)",
        "(280.059200, 290.410700, 312.103100)",
        "(279.862000, 291.283100, 310.804900)",
        "(279.646200, 291.961300, 309.568000)",
        "(279.261500, 291.550600, 309.794000)",
        "(278.731000, 291.273900, 310.064500)",
        "(278.529800, 291.277400, 309.963500)",
        "(278.157000, 290.823000, 310.124100)",
        "(277.674500, 289.688000, 310.952500)",
        "(277.231400, 288.293900, 312.086300)",
        "(276.977000, 288.759200, 311.433800)",
        "(276.751200, 289.580400, 310.444900)",
        "(276.123600, 290.273400, 309.480600)",
        "(275.516900, 287.370400, 312.043500)",
        "(274.975800, 285.301500, 313.897100)",
        "(274.438100, 284.707200, 314.283900)",
        "(274.183000, 285.239000, 313.674600)",
        "(273.753400, 288.342500, 310.681900)",
        "(273.362000, 289.400300, 309.076400)",
        "(272.821700, 287.415800, 311.059900)",
        "(272.248300, 283.587400, 314.945600)",
        "(272.018900, 282.432500, 316.040800)",
        "(271.635700, 288.295100, 310.002200)",
        "(271.274900, 300.242200, 297.720300)",
        "(270.825200, 308.926100, 288.933000)",
        "(270.174700, 332.613900, 265.235100)",
        "(270.202700, 94.890780, 142.994300)",
        "(270.549000, 95.103420, 142.848200)",
        "(270.806700, 83.227300, 154.487200)",
        "(271.288900, 88.118910, 149.541900)",
        "(271.699500, 92.471370, 145.428600)",
        "(271.908400, 93.536290, 144.409600)",
        "(272.465000, 94.991820, 143.091400)",
        "(272.878100, 96.369580, 141.878600)",
        "(273.196700, 97.185780, 141.022000)",
        "(273.569300, 99.804090, 138.560200)",
        "(273.843800, 101.020700, 137.501600)",
        "(274.385300, 102.116900, 136.692800)",
        "(274.695900, 101.494800, 137.442200)",
        "(274.786800, 102.149400, 136.911200)",
        "(275.203900, 106.167400, 133.312300)",
        "(275.495000, 107.333700, 132.492800)",
        "(275.868600, 107.658100, 132.496600)",
        "(275.901100, 107.549800, 132.822700)",
        "(275.958900, 106.930200, 133.608000)",
        "(276.000000, 108.161300, 132.713400)",
        "(276.060100, 109.881800, 131.329800)",
        "(276.596300, 112.090000, 129.764900)",
        "(276.901900, 112.982100, 129.440500)",
        "(276.888700, 112.284900, 130.346500)",
        "(276.904000, 112.667700, 130.245500)",
        "(277.017000, 114.125500, 129.117100)",
        "(277.313600, 116.844800, 127.233400)",
        "(277.375000, 115.806500, 128.728100)",
        "(277.073900, 114.213000, 130.421400)",
        "(276.999500, 114.425200, 130.533400)",
        "(277.051400, 114.878300, 130.453800)",
        "(277.081400, 115.705500, 130.355500)",
        "(276.813600, 113.595400, 132.689400)",
        "(276.556400, 111.444200, 134.931400)",
        "(276.504700, 111.777500, 135.128000)",
        "(276.562300, 113.019000, 134.215100)",
        "(276.738900, 115.191900, 132.644400)",
        "(276.744000, 116.152300, 132.133800)",
        "(276.461200, 115.420600, 133.214600)",
        "(276.005400, 113.246700, 135.540600)",
        "(275.917800, 112.578600, 136.332400)",
        "(275.846900, 114.123800, 135.392500)",
        "(275.694300, 117.051500, 133.265700)",
        "(275.274600, 115.010500, 135.627700)",
        "(274.845000, 111.855000, 138.906800)",
        "(274.753400, 111.245000, 139.718200)",
        "(274.543600, 111.412500, 140.107500)",
        "(274.174300, 112.912500, 139.006000)",
        "(273.872500, 113.265300, 138.978700)",
        "(273.484400, 112.330500, 140.290900)",
        "(273.270500, 111.314700, 141.444800)",
        "(272.831200, 110.114300, 142.833300)",
        "(272.478500, 111.714900, 141.588700)",
        "(272.213100, 109.424900, 144.153800)",
        "(271.954300, 104.976700, 148.698200)",
        "(271.780500, 108.587900, 145.194100)",
        "(271.654400, 118.749500, 135.543500)",
        "(271.278000, 106.011700, 148.535500)",
        "(270.779400, 73.907220, 180.449000)",
        "(270.512800, 51.488940, 203.037500)",
        "(270.341500, 61.038340, 193.644400)",
        "(270.141300, 342.054000, 272.866600)",
        "(270.706700, 322.004900, 292.804500)",
        "(271.207100, 313.638200, 301.086600)",
        "(271.423100, 300.047000, 314.873800)",
        "(271.533700, 298.690700, 316.419300)",
        "(272.145600, 301.347200, 313.667100)",
        "(272.896800, 303.107600, 311.426100)",
        "(273.216500, 298.945900, 315.826700)",
        "(273.486800, 298.193400, 316.816300)",
        "(273.820900, 300.096700, 314.792200)",
        "(274.599300, 304.309700, 310.155400)",
        "(275.013600, 304.575000, 309.782100)",
        "(275.325800, 303.425500, 311.156400)",
        "(275.831000, 302.625600, 311.936300)",
        "(276.039700, 302.657200, 311.777800)",
        "(276.518000, 301.974300, 312.219600)",
        "(276.927700, 302.469000, 311.693100)",
        "(277.393900, 303.052600, 311.039000)",
        "(278.021500, 303.875200, 310.213700)",
        "(278.385000, 303.998900, 310.013500)",
        "(279.019300, 304.657700, 309.280400)",
        "(279.688400, 305.052600, 308.742600)",
        "(280.572700, 304.652400, 308.891100)",
        "(281.428300, 303.846500, 309.449500)",
        "(281.826500, 303.558900, 309.574500)",
        "(282.561500, 303.294500, 309.484100)",
        "(283.159600, 302.367900, 310.164500)",
        "(283.724700, 301.566700, 310.577400)",
        "(284.130600, 300.886400, 310.872500)",
        "(284.264600, 299.981200, 311.591800)",
        "(284.588200, 298.396500, 312.894000)",
        "(284.960800, 297.326700, 313.420400)",
        "(285.378700, 297.146400, 312.863200)",
        "(285.331100, 296.860500, 312.790500)",
        "(285.244000, 297.008800, 312.627800)",
        "(285.327000, 297.515600, 311.659900)",
        "(285.568600, 297.286100, 311.343400)",
        "(285.530600, 296.553400, 311.814200)",
        "(285.576900, 296.020600, 312.059800)",
        "(285.567600, 295.726900, 312.143500)",
        "(285.459400, 295.231200, 312.143600)",
        "(285.331000, 293.981900, 313.144200)",
        "(285.290800, 293.696500, 313.242200)",
        "(285.464400, 295.117400, 311.288000)",
        "(285.473400, 295.683100, 310.426500)",
        "(285.344400, 295.603200, 310.254300)",
        "(285.535800, 295.650600, 309.829300)",
        "(285.756000, 296.432600, 308.382300)",
        "(285.867800, 296.178100, 308.297900)",
        "(285.926200, 296.187800, 308.225100)",
        "(286.188000, 296.653700, 307.452100)",
        "(286.478600, 296.960300, 306.488300)",
        "(286.434100, 296.749100, 306.422100)",
        "(286.370700, 296.393200, 306.510300)",
        "(286.375200, 296.310200, 306.374100)",
        "(286.335700, 295.848800, 306.417700)",
        "(286.381000, 295.322200, 306.611900)",
        "(286.471400, 295.205000, 306.293400)",
        "(286.452100, 295.152200, 305.964200)",
        "(286.328200, 295.069300, 305.956100)",
        "(286.245100, 294.734300, 306.083400)",
        "(286.229300, 294.804000, 305.403900)",
        "(286.113800, 294.951700, 304.706500)",
        "(285.622100, 294.366100, 305.160800)",
        "(285.395500, 294.039700, 305.473700)",
        "(284.908600, 294.456800, 304.662200)",
        "(284.551400, 295.430500, 303.201000)",
        "(284.040800, 296.406500, 302.039100)",
        "(283.320300, 296.129400, 302.129500)",
        "(282.945700, 295.951000, 302.313800)",
        "(282.301300, 297.018100, 301.136100)",
        "(281.814800, 299.456800, 298.279400)",
        "(281.320900, 301.276600, 296.151500)",
        "(280.395200, 301.208700, 296.077600)",
        "(279.871900, 301.045700, 296.399400)",
        "(278.989800, 303.553400, 294.068200)",
        "(278.710300, 308.340200, 289.004800)",
        "(278.264400, 311.011600, 286.017100)",
        "(277.466300, 313.022100, 284.064000)",
        "(277.176900, 314.027700, 283.163800)",
        "(276.955700, 316.723100, 280.394900)",
        "(276.860600, 320.687700, 276.078900)",
        "(276.242700, 323.368100, 273.368700)",
        "(275.566400, 325.262100, 271.756300)",
        "(275.444800, 325.696900, 271.246100)",
        "(275.328500, 326.287400, 270.433200)",
        "(274.847000, 329.865400, 266.796200)",
        "(274.349300, 333.368700, 263.662300)",
        "(274.233400, 335.352700, 261.728800)",
        "(274.190100, 335.839700, 261.112800)",
        "(273.889800, 337.389600, 259.462100)",
        "(273.308100, 345.329300, 251.792700)",
        "(273.028400, 347.278100, 250.145400)",
        "(272.883400, 350.316500, 247.002500)",
        "(272.830400, 348.705700, 248.664500)",
        "(272.690600, 357.627900, 239.845600)",
        "(272.728100, 6.357863, 231.314100)",
        "(272.406600, 10.120020, 227.695800)",
        "(272.178900, 12.721870, 225.547400)",
        "(272.313900, 16.864730, 221.484500)",
        "(272.654200, 21.941170, 216.248900)",
        "(272.643700, 27.023600, 211.435000)",
        "(272.503700, 31.366240, 207.637500)",
        "(272.417200, 35.507750, 203.535900)",
        "(272.429100, 41.710980, 197.402800)",
        "(272.492300, 52.868480, 186.754300)",
        "(272.355300, 57.782380, 182.127100)",
        "(272.141700, 65.125370, 175.046700)",
        "(272.187100, 73.758720, 166.994600)",
        "(272.337300, 74.105720, 166.822700)",
        "(272.627800, 73.078770, 167.976200)",
        "(272.700900, 72.790560, 168.530100)",
        "(272.817200, 76.565910, 165.317100)",
        "(272.906800, 76.083350, 166.279800)",
        "(272.922900, 74.151410, 168.148400)",
        "(272.898500, 71.288970, 170.964900)",
        "(273.142400, 77.636630, 165.106800)",
        "(273.401900, 85.077410, 158.413900)",
        "(273.549100, 85.106210, 158.602100)",
        "(273.588100, 85.593990, 158.124400)",
        "(273.710100, 87.166920, 156.956700)",
        "(273.927300, 88.306790, 156.413500)",
        "(273.991600, 87.119810, 157.846500)",
        "(273.898400, 88.110500, 157.187300)",
        "(273.882800, 89.721420, 155.826800)",
        "(274.074900, 91.299230, 154.802300)",
        "(274.116200, 87.023010, 159.332500)",
        "(274.079400, 83.139590, 163.296700)",
        "(274.151600, 86.727330, 160.239600)",
        "(274.204500, 88.793410, 158.636500)",
        "(274.145300, 87.301970, 160.653300)",
        "(274.114900, 80.946790, 166.950600)",
        "(274.034100, 80.417590, 167.751600)",
        "(273.972900, 82.377540, 166.548200)",
        "(273.984500, 80.733100, 168.487400)",
        "(273.913900, 74.596300, 174.660200)",
        "(273.836500, 71.470500, 177.951800)",
        "(273.806600, 71.091680, 178.761300)",
        "(273.797900, 69.661310, 180.589100)",
        "(273.777200, 66.872460, 183.476500)",
        "(273.722000, 60.091630, 190.280000)",
        "(273.626600, 57.199580, 193.346200)",
        "(273.494900, 56.645280, 194.383100)",
        "(273.526800, 53.193450, 198.216700)",
        "(273.540200, 47.324970, 204.039100)",
        "(273.678300, 34.515490, 216.787200)",
        "(273.627700, 29.818790, 221.561800)",
        "(273.295200, 30.986370, 220.957500)",
        "(273.375500, 30.299440, 221.867700)",
        "(273.375000, 27.092950, 224.898500)",
        "(273.237600, 20.958460, 230.961600)",
        "(273.189900, 13.613540, 238.855700)",
        "(273.668900, 5.792082, 246.780500)",
        "(274.071600, 359.437700, 252.861200)",
        "(274.037000, 357.119500, 255.286800)",
        "(273.781000, 353.484600, 259.201500)",
        "(273.810100, 350.884400, 261.878400)",
        "(274.248400, 345.981700, 266.651100)",
        "(274.725600, 339.941800, 272.663600)",
        "(274.778400, 338.076500, 274.548900)",
        "(274.901900, 338.008900, 274.768600)",
        "(275.085400, 335.899500, 276.734200)",
        "(275.152200, 330.570700, 282.051500)",
        "(275.476600, 328.409200, 284.473000)",
        "(275.843100, 327.944200, 284.913400)",
        "(276.446600, 325.795800, 286.906400)",
        "(276.780100, 325.095300, 287.661600)",
        "(277.467100, 325.108100, 287.706400)",
        "(278.200100, 323.752300, 288.778800)",
        "(278.418300, 322.603900, 289.891600)",
        "(278.886400, 322.312300, 290.379200)",
        "(279.482000, 322.092100, 290.302500)",
        "(279.887000, 319.466700, 292.567400)",
        "(280.126000, 316.258900, 295.742600)",
        "(280.256900, 315.709700, 296.166300)",
        "(280.729200, 315.125700, 296.508500)",
        "(281.225800, 313.579600, 297.662100)",
        "(281.386500, 311.690700, 299.377800)",
        "(281.675200, 311.018400, 299.870700)",
        "(281.882100, 311.319000, 299.395700)",
        "(282.450200, 311.921500, 298.271300)",
        "(282.730000, 311.328600, 298.464900)",
        "(283.071100, 310.112300, 299.445400)",
        "(283.099000, 309.059900, 300.198900)",
        "(283.078200, 308.283400, 300.934900)",
        "(283.298200, 306.963000, 301.946000)",
        "(283.877400, 306.797900, 301.679700)",
        "(284.305800, 306.907200, 301.005200)",
        "(284.513800, 306.183500, 301.423300)",
        "(284.505000, 305.715000, 301.850600)",
        "(284.704400, 305.920500, 301.404500)",
        "(285.038100, 306.093500, 300.609700)",
        "(285.114500, 305.132400, 301.175700)",
        "(285.092800, 304.348100, 301.823500)",
        "(285.173700, 304.110700, 301.842300)",
        "(285.453000, 304.323300, 301.100600)",
        "(285.536800, 304.043400, 300.780900)",
        "(285.268100, 302.659600, 302.026900)",
        "(285.241100, 301.436400, 302.913500)",
        "(285.342200, 301.253100, 302.719200)",
        "(285.236600, 300.526300, 302.831500)",
        "(284.991000, 299.585700, 303.630600)",
        "(284.950900, 299.426000, 303.230500)",
        "(284.956100, 299.785100, 302.156500)",
        "(284.735800, 299.504200, 302.280400)",
        "(284.243900, 298.698900, 303.050700)",
        "(283.974500, 298.719600, 302.667800)",
        "(283.847600, 299.676400, 301.146700)",
        "(283.487300, 299.374500, 301.042300)",
        "(283.183700, 299.085300, 301.248600)",
        "(282.750000, 298.918000, 301.229500)",
        "(282.436000, 299.990400, 299.824300)",
        "(282.084000, 300.863100, 298.783700)",
        "(281.455400, 301.076800, 298.450600)",
        "(281.135400, 300.840800, 298.692600)",
        "(280.686200, 302.189300, 297.365800)",
        "(280.513700, 305.386900, 293.953200)",
        "(280.077800, 307.300700, 291.911000)",
        "(279.440500, 308.462600, 290.909500)",
        "(279.155800, 309.333200, 290.119600)",
        "(278.769300, 312.123700, 287.227800)",
        "(278.478000, 314.477500, 284.674500)",
        "(277.922100, 316.263000, 282.909100)",
        "(277.367600, 317.612900, 281.877000)",
        "(277.126800, 318.359900, 281.128700)",
        "(276.656200, 321.316000, 278.054000)",
        "(276.418200, 323.150800, 276.264100)",
        "(276.285500, 325.393200, 273.974600)",
        "(275.878000, 330.231900, 269.211200)",
        "(275.592900, 332.115900, 267.420700)",
        "(275.145500, 334.382400, 265.396700)",
        "(275.128100, 338.562800, 261.283800)",
        "(275.055200, 342.872200, 256.854200)",
        "(274.473200, 347.554600, 252.317100)",
        "(274.182100, 350.299200, 249.797600)",
        "(273.992800, 353.857900, 246.423600)",
        "(273.934100, 355.484600, 244.688300)",
        "(273.595900, 1.164656, 239.148600)",
        "(273.349400, 12.440440, 228.181200)",
        "(273.326300, 15.954810, 224.754900)",
        "(273.280900, 17.497940, 223.313700)",
        "(273.219700, 18.762140, 222.086900)",
        "(273.431200, 30.075490, 210.786000)",
        "(273.468600, 36.893830, 204.257900)",
        "(273.421400, 40.758830, 200.453100)",
        "(273.356300, 48.316720, 193.146800)",
        "(273.418600, 51.368720, 190.308300)",
        "(273.763000, 57.346150, 184.202000)",
        "(273.926100, 63.837310, 178.098400)",
        "(273.974200, 66.601240, 175.513500)",
        "(274.098100, 69.554120, 172.736200)",
        "(274.323700, 73.204320, 169.221600)",
        "(274.583300, 75.741710, 167.062000)",
        "(274.758800, 75.227040, 167.688500)",
        "(274.905500, 76.170190, 166.772700)",
        "(275.115000, 80.957630, 162.443900)",
        "(275.381200, 85.876560, 158.106400)",
        "(275.676300, 87.007860, 157.383700)",
        "(275.761200, 88.012950, 156.560800)",
        "(275.786100, 89.107550, 155.610800)",
        "(275.980400, 91.877710, 153.487400)",
        "(276.268700, 92.028950, 153.905600)",
        "(276.247900, 90.341070, 155.822500)",
        "(276.258700, 90.446270, 155.942700)",
        "(276.246600, 91.343840, 155.259200)",
        "(276.267200, 94.900130, 152.340800)",
        "(276.254000, 98.343150, 149.530900)",
        "(276.082200, 98.577030, 149.621300)",
        "(275.819500, 99.318730, 149.215200)",
        "(275.704100, 101.099900, 147.721500)",
        "(275.624700, 103.397700, 146.125100)",
        "(275.616000, 101.643300, 148.255400)",
        "(275.380500, 101.068300, 149.132700)",
        "(275.283500, 101.355200, 149.053700)",
        "(275.248100, 102.093000, 148.822700)",
        "(275.295300, 103.779000, 147.701200)",
        "(275.245800, 104.396400, 147.459500)",
        "(275.038500, 103.206500, 148.767300)",
        "(274.881300, 100.203400, 151.587000)",
        "(274.922800, 99.140160, 152.455100)",
        "(275.196700, 99.540160, 151.857800)",
        "(275.382700, 103.690900, 148.156000)",
        "(275.301200, 103.482700, 148.587700)",
        "(275.183500, 102.557300, 149.515900)",
        "(275.114700, 103.834400, 148.452800)",
        "(274.962500, 106.083500, 146.735800)",
        "(274.481800, 101.681800, 151.439200)",
        "(274.040900, 94.924470, 158.103900)",
        "(273.744600, 93.819510, 159.479800)",
        "(273.571900, 95.339570, 158.190500)",
        "(273.131100, 102.323300, 151.695800)",
        "(272.504600, 95.894650, 158.260900)",
        "(272.225700, 80.457730, 173.683400)",
        "(271.906800, 67.554250, 186.906900)",
        "(271.744000, 62.392180, 192.224900)",
        "(271.529800, 39.739490, 215.065600)",
        "(271.772600, 17.050370, 237.812500)",
        "(272.085600, 2.798186, 252.103500)",
        "(272.218400, 353.947300, 261.294800)",
        "(272.305000, 348.730100, 266.677600)",
        "(272.756600, 341.666000, 273.777200)",
        "(273.428900, 334.614400, 280.623800)",
        "(273.992400, 326.284100, 288.662000)",
        "(274.290100, 316.533400, 298.552500)",
        "(274.491600, 313.110000, 302.080200)",
        "(274.973000, 310.597900, 304.541200)",
        "(275.467900, 311.127100, 303.830000)",
        "(275.885400, 312.251900, 302.548600)",
        "(276.266900, 312.629300, 302.038800)",
        "(276.471000, 312.174300, 302.426100)",
        "(276.897800, 311.680800, 302.764900)",
        "(277.377100, 310.565800, 303.556000)",
        "(277.633900, 310.623000, 303.340200)",
        "(277.883900, 311.037800, 302.741400)",
        "(278.080600, 310.535600, 303.063200)",
        "(278.437800, 309.201200, 304.113200)",
        "(278.866400, 308.623300, 304.419100)",
        "(279.315700, 308.982000, 303.657500)",
        "(279.821500, 308.326900, 304.034800)",
        "(280.000500, 306.995100, 305.109300)",
        "(280.296600, 305.230800, 306.782100)",
        "(280.804600, 305.186400, 306.392100)",
        "(281.265200, 305.258500, 305.855100)",
        "(281.448100, 303.820600, 307.080300)",
        "(281.494800, 302.984400, 307.828600)",
        "(281.688300, 302.357700, 308.286800)",
        "(281.792100, 302.562500, 307.622700)",
        "(281.751500, 300.793900, 309.239200)",
        "(281.951500, 299.101400, 310.627400)",
        "(282.103500, 298.840400, 310.584600)",
        "(282.490100, 298.654600, 310.169600)",
        "(282.551100, 298.203900, 310.190600)",
        "(282.450400, 297.039000, 311.529400)",
        "(282.652400, 296.714200, 311.442400)",
        "(282.858300, 296.587300, 311.140000)",
        "(283.040300, 295.816900, 311.424700)",
        "(283.045500, 295.456700, 311.735900)",
        "(283.249600, 295.398300, 311.326500)",
        "(283.368000, 295.512500, 310.679600)",
        "(283.367400, 295.241900, 310.755100)",
        "(283.308300, 294.930000, 310.795900)",
        "(283.235800, 295.198200, 310.107000)",
        "(283.182400, 295.031200, 309.943200)",
        "(282.970300, 294.679600, 310.000500)",
        "(282.829700, 294.543800, 310.091300)",
        "(282.680800, 294.662800, 309.628100)",
        "(282.470000, 295.354400, 308.443800)",
        "(282.251000, 294.965400, 308.660400)",
        "(281.982600, 295.109300, 308.288600)",
        "(281.883200, 295.548600, 307.728900)",
        "(281.715600, 296.418000, 306.439400)",
        "(281.481800, 296.787700, 305.633600)",
        "(281.142400, 296.963300, 305.274700)",
        "(280.727900, 297.414200, 304.652300)",
        "(280.535200, 297.373300, 304.628700)",
        "(280.259400, 297.734300, 304.098100)",
        "(280.075400, 298.670800, 302.828400)",
        "(279.758800, 299.173500, 302.047400)",
        "(279.523400, 299.063700, 302.072100)",
        "(279.040600, 299.787200, 301.343600)",
        "(278.651500, 301.540200, 299.448200)",
        "(278.432900, 304.349500, 296.476100)",
        "(278.146000, 306.617100, 293.962300)",
        "(277.636500, 308.047800, 292.478600)",
        "(277.361600, 308.816100, 291.763700)",
        "(277.016600, 309.575400, 290.851600)",
        "(276.683600, 311.227700, 289.049900)",
        "(276.287900, 313.464500, 286.660200)",
        "(276.002000, 314.559800, 285.491000)",
        "(275.466200, 316.701300, 283.383200)",
        "(275.148200, 319.032800, 281.028200)",
        "(275.068100, 323.483300, 276.345400)",
        "(274.651500, 326.336300, 273.376700)",
        "(274.083500, 328.803800, 270.991000)",
        "(273.804000, 331.311200, 268.502000)",
        "(273.451500, 336.404100, 263.355600)",
        "(273.341200, 341.414100, 258.191300)",
        "(273.026100, 352.232000, 247.267100)",
        "(272.470600, 3.902255, 235.903300)",
        "(272.286200, 7.977813, 231.942200)",
        "(272.265200, 14.959980, 225.004900)",
        "(272.437600, 20.807510, 218.996800)",
        "(272.581100, 35.147670, 204.490300)",
        "(272.670900, 51.244730, 188.670400)",
        "(272.753900, 57.288030, 182.789200)",
        "(273.054100, 61.332240, 178.870200)",
        "(273.328100, 66.750700, 173.480800)",
        "(273.941700, 77.244760, 163.151600)",
        "(274.238600, 80.473370, 160.183400)",
        "(274.240800, 80.272690, 160.313200)",
        "(274.328000, 81.590870, 158.975700)",
        "(274.947800, 86.076290, 154.775700)",
        "(275.459600, 89.674320, 151.599700)",
        "(275.690900, 91.595980, 149.816400)",
        "(275.720400, 92.149320, 149.347700)",
        "(276.085600, 93.459720, 148.250000)",
        "(276.588000, 95.404020, 146.667000)",
        "(276.995600, 98.863930, 143.728500)",
        "(277.318500, 100.274600, 142.644300)",
        "(277.330600, 100.238000, 142.742600)",
        "(277.480400, 100.407000, 142.654400)",
        "(277.980300, 102.337300, 141.271300)",
        "(278.207600, 104.575800, 139.559700)",
        "(278.193000, 105.089000, 139.182300)",
        "(278.252400, 105.320400, 139.063900)",
        "(278.617600, 106.809500, 137.973200)",
        "(278.964400, 109.163000, 136.305100)",
        "(278.829500, 110.309200, 135.578600)",
        "(278.716400, 110.098700, 135.824100)",
        "(278.594400, 109.366600, 136.640500)",
        "(278.935300, 109.977200, 136.479400)",
        "(279.030300, 111.165400, 135.918600)",
        "(278.836100, 110.921900, 136.434300)",
        "(278.752700, 110.216400, 137.222200)",
        "(278.794700, 108.765100, 138.812100)",
        "(278.966600, 108.923300, 139.107800)",
        "(278.997600, 109.000000, 139.356400)",
        "(278.809800, 108.283000, 140.296500)",
        "(278.792700, 108.805200, 140.136700)",
        "(278.857600, 108.965700, 140.133100)",
        "(278.855400, 108.868600, 140.456200)",
        "(278.648600, 108.737100, 140.566200)",
        "(278.582200, 109.416700, 140.031200)",
        "(278.654200, 110.623200, 139.124400)",
        "(278.913300, 111.547200, 138.781200)",
        "(278.700200, 108.858400, 141.536600)",
        "(278.311000, 106.099900, 143.970500)",
        "(278.281000, 107.976300, 142.504000)",
        "(278.501800, 109.414800, 141.623500)",
        "(278.504200, 109.337200, 141.758700)",
        "(278.065400, 108.012800, 143.055800)",
        "(277.631200, 106.861800, 144.118900)",
        "(277.406900, 106.372800, 144.740900)",
        "(277.129200, 107.482200, 144.063100)",
        "(277.049700, 107.607400, 144.023900)",
        "(276.729200, 105.911600, 145.822100)",
        "(276.431200, 102.667800, 149.004500)",
        "(276.220500, 101.136700, 150.676900)",
        "(276.145000, 101.083100, 151.059700)",
        "(275.769200, 99.073130, 153.332900)",
        "(275.376200, 96.605280, 155.872100)",
        "(275.032200, 93.184360, 159.345800)",
        "(274.850700, 90.636910, 162.029300)",
        "(274.710000, 89.347810, 163.444500)",
        "(274.345700, 88.330280, 164.544200)",
        "(274.020000, 84.881210, 168.389300)",
        "(273.906200, 79.501110, 173.770800)",
        "(273.677600, 76.859410, 176.424900)",
        "(273.482800, 78.992240, 174.757800)",
        "(273.398900, 79.248850, 174.775300)",
        "(273.113500, 73.223630, 180.946900)",
        "(272.955100, 67.045060, 187.171000)",
        "(272.859300, 63.132460, 191.359000)",
        "(272.861800, 60.435040, 194.185500)",
        "(272.822700, 48.397420, 206.155100)",
        "(272.773700, 40.045710, 214.537300)",
        "(272.897800, 34.305360, 220.408400)",
        "(273.151400, 25.273160, 229.674000)",
        "(273.307500, 22.637030, 232.311000)",
        "(273.434400, 15.106350, 239.863500)",
        "(273.703600, 9.423721, 245.713300)",
        "(274.135400, 2.049759, 252.955000)",
        "(274.467900, 355.530400, 259.257100)",
        "(274.622400, 353.294700, 261.555500)",
        "(275.035300, 350.735800, 264.336900)",
        "(275.524400, 348.243700, 266.382000)",
        "(275.645000, 345.088600, 269.594000)",
        "(275.908500, 346.447700, 268.397000)",
        "(276.240000, 346.395900, 268.313200)",
        "(276.658000, 343.382300, 270.904800)",
        "(276.709400, 340.539600, 273.347500)",
        "(276.719600, 340.578600, 273.237700)",
        "(277.015300, 341.677100, 271.956200)",
        "(277.483100, 334.719100, 278.259400)",
        "(277.749600, 331.930700, 280.824600)",
        "(278.286200, 329.390800, 282.998000)",
        "(278.841500, 327.691200, 284.200800)",
        "(279.007000, 322.956800, 288.328400)",
        "(279.024400, 321.708300, 289.545000)",
        "(279.308400, 322.552700, 288.438100)",
        "(279.866200, 321.831600, 288.628600)",
        "(280.286400, 319.762000, 290.076300)",
        "(280.391200, 318.023400, 291.560200)",
        "(280.520300, 317.196400, 292.379500)",
        "(281.727500, 317.191700, 292.009500)",
        "(283.647100, 315.245500, 292.731100)",
        "(284.324600, 315.583000, 291.610600)",
        "(285.522400, 315.334600, 291.196800)",
        "(285.695700, 314.970300, 290.889700)",
        "(285.805300, 314.591500, 290.625600)",
        "(285.854400, 313.267100, 291.260800)",
        "(285.795300, 312.557300, 291.162100)",
        "(285.304400, 310.601300, 292.562900)",
        "(284.820400, 309.609200, 293.165200)",
        "(284.772500, 310.050200, 292.328200)",
        "(284.473300, 309.509800, 292.204200)",
        "(283.912000, 308.456100, 293.177700)",
        "(283.234700, 309.281500, 292.160400)",
        "(282.753000, 309.772300, 291.544900)",
        "(281.917100, 310.735100, 290.594700)",
        "(281.505300, 312.177000, 289.015600)",
        "(281.022800, 314.847700, 286.278500)",
        "(280.499000, 316.694000, 284.165900)",
        "(280.120100, 316.854100, 284.049000)",
        "(279.016800, 317.719600, 283.496200)",
        "(278.352100, 322.154800, 279.094200)",
        "(278.188700, 326.677300, 274.381200)",
        "(277.540300, 328.879500, 272.059500)",
        "(276.712300, 332.200700, 269.048800)",
        "(276.479300, 335.081000, 266.320800)",
        "(276.394300, 340.112000, 261.132700)",
        "(276.253400, 343.838600, 256.993500)",
        "(275.799000, 348.898800, 251.967600)",
        "(275.592000, 350.955400, 249.954900)",
        "(275.358600, 357.266000, 243.624000)",
        "(275.540600, 2.270466, 238.287800)",
        "(275.547800, 4.320801, 235.924400)",
        "(275.079900, 10.068710, 230.340100)",
        "(274.988800, 13.105710, 227.407300)",
        "(275.030000, 14.564920, 225.840600)",
        "(275.150900, 13.882950, 225.897500)",
        "(275.052400, 20.405410, 219.545200)",
        "(274.918600, 24.891310, 215.248400)",
        "(274.963000, 25.234810, 214.898200)",
        "(274.884900, 27.911400, 212.108200)",
        "(274.850400, 35.465500, 204.569000)",
        "(275.067600, 41.302910, 198.947400)",
        "(275.220800, 44.776110, 195.292600)",
        "(275.070600, 49.466750, 190.720600)",
        "(275.089400, 53.288180, 186.953500)",
        "(275.379400, 58.514870, 181.761200)",
        "(275.537000, 60.198260, 180.026300)",
        "(275.546000, 61.218340, 179.020800)",
        "(275.561100, 61.732230, 178.536600)",
        "(275.476600, 65.249690, 174.912500)",
        "(275.739300, 70.579690, 170.017900)",
        "(275.847500, 70.038440, 170.655100)",
        "(275.934000, 66.933230, 173.684100)",
        "(276.018000, 65.950680, 174.537400)",
        "(276.162900, 68.017930, 172.549500)",
        "(276.159800, 71.128960, 169.877300)",
        "(276.171600, 71.997060, 169.110800)",
        "(276.136100, 73.320050, 167.845600)",
        "(276.089800, 74.341730, 166.954300)",
        "(276.073900, 75.425510, 166.033800)",
        "(276.149700, 77.783490, 164.054100)",
        "(276.213700, 78.651760, 163.569000)",
        "(276.263400, 78.025560, 164.343000)",
        "(276.242600, 78.242650, 164.331500)",
        "(276.282400, 79.140140, 163.699200)",
        "(276.388400, 80.202110, 163.129500)",
        "(276.423300, 79.823890, 163.799000)",
        "(276.284700, 78.818230, 165.086200)",
        "(276.095600, 80.492000, 163.863300)",
        "(276.142900, 82.164180, 162.584700)",
        "(276.501400, 83.995530, 161.328200)",
        "(276.493700, 82.799080, 162.917500)",
        "(276.542800, 82.738240, 163.291400)",
        "(276.614000, 83.731450, 162.631400)",
        "(276.762400, 86.358540, 160.515000)",
        "(276.757800, 87.218990, 160.104900)",
        "(276.712700, 87.046410, 160.594600)",
        "(276.756800, 89.334050, 158.952200)",
        "(276.741300, 90.793060, 157.890700)",
        "(276.666400, 90.497510, 158.313700)",
        "(276.525900, 89.375360, 159.824600)",
        "(276.613100, 89.680130, 159.885800)",
        "(276.817700, 91.871140, 158.514800)",
        "(276.597500, 90.949360, 159.823900)",
        "(276.447300, 89.113540, 161.676800)",
        "(276.252800, 86.082020, 164.631700)",
        "(276.369800, 86.444220, 164.791600)",
        "(276.172200, 88.120670, 163.452600)",
        "(276.005000, 88.827750, 162.775700)",
        "(275.755400, 89.624020, 162.177700)",
        "(275.590000, 88.935290, 163.186100)",
        "(275.589000, 89.632880, 162.618700)",
        "(275.494100, 89.080560, 163.456800)",
        "(275.334800, 86.010090, 166.581700)",
        "(275.266000, 77.537320, 174.906500)",
        "(275.140000, 70.820790, 181.488400)",
        "(275.053500, 68.805660, 183.621300)",
        "(274.964300, 69.089160, 183.665900)",
        "(274.952000, 66.392790, 186.502300)",
        "(274.794300, 58.150790, 194.519500)",
        "(274.538200, 52.741240, 200.115200)",
        "(274.268000, 49.559750, 203.518700)",
        "(274.139700, 46.439960, 206.709000)",
        "(273.906300, 39.264260, 213.908400)",
        "(273.750700, 34.019280, 219.035200)",
        "(273.596500, 22.438890, 230.555100)",
        "(273.470900, 19.202130, 234.051900)",
        "(273.574300, 15.020150, 238.319400)",
        "(273.568400, 10.738790, 242.605100)",
        "(273.468500, 7.805670, 245.594900)",
        "(273.284100, 1.378461, 252.160700)",
        "(273.419100, 357.796100, 255.729100)",
        "(273.787100, 355.482800, 258.071400)",
        "(273.884500, 354.875400, 258.684900)",
        "(273.818200, 354.532300, 259.071100)",
        "(273.554800, 353.460300, 260.335600)",
        "(273.530200, 352.879600, 260.910800)",
        "(273.502300, 349.610600, 264.196000)",
        "(273.494100, 347.102700, 266.655000)",
        "(273.484200, 346.769000, 267.027700)",
        "(273.712600, 347.560000, 266.279900)",
        "(274.042600, 348.870300, 264.746200)",
        "(274.226700, 349.324700, 264.004600)",
        "(273.785400, 347.201300, 266.241300)",
        "(273.528100, 345.902300, 267.567700)",
        "(273.421100, 345.810900, 267.609000)",
        "(273.951400, 344.057200, 268.996900)",
        "(274.379500, 340.703000, 271.953000)",
        "(274.151900, 338.769400, 273.991500)",
        "(274.038900, 337.105900, 275.667100)",
        "(274.187600, 333.330000, 278.975300)",
        "(274.759200, 329.674200, 282.342900)",
        "(275.282900, 329.525700, 282.446400)",
        "(275.610900, 328.034100, 283.967800)",
        "(275.812200, 327.740100, 284.157100)",
        "(276.318600, 326.323900, 285.384800)",
        "(276.790700, 323.117900, 288.343300)",
        "(276.979800, 321.452500, 289.975200)",
        "(277.151300, 321.960100, 289.395700)",
        "(277.304800, 321.239900, 290.109000)",
        "(278.060900, 318.778000, 292.335300)",
        "(278.753700, 319.249900, 291.521800)",
        "(279.241900, 319.336800, 291.219400)",
        "(279.657500, 317.111100, 293.380900)",
        "(279.918300, 315.526200, 294.860800)",
        "(280.487000, 314.593500, 295.422700)",
        "(281.303200, 313.510300, 295.968800)",
        "(281.584600, 312.585100, 296.719300)",
        "(281.927600, 311.652800, 297.308400)",
        "(282.127400, 310.825800, 297.929500)",
        "(282.572300, 308.733300, 299.677200)",
        "(282.885500, 307.428500, 300.588900)",
        "(283.283500, 305.967600, 301.653400)",
        "(283.551100, 304.077700, 303.107800)",
        "(283.611700, 303.339600, 303.660200)",
        "(283.777900, 301.828100, 304.624600)",
        "(283.962800, 300.524100, 305.334900)",
[truncated: 526,441 more chars]
