# Supplementary material for: Playing the mirror game in virtual reality with an autonomous character
Source: Sci Rep. 2022 Dec 9;12:21329. doi: 10.1038/s41598-022-25197-z (PMC9734752; doi:10.1038/s41598-022-25197-z)
Supplement: Supplementary file 2 — Supplementary Information 1. [file 41598_2022_25197_MOESM2_ESM.zip › Data/Couple2/condition1_trial1_player1.json]

{
    "isFemale": false,
    "eyesLevel": 1.6875156164169312,
    "timestamps": [
        0.0,
        0.019989013671875,
        0.040008544921875,
        0.05999755859375,
        0.079986572265625,
        0.100006103515625,
        0.1199951171875,
        0.139984130859375,
        0.160003662109375,
        0.17999267578125,
        0.20001220703125,
        0.220001220703125,
        0.239990234375,
        0.260009765625,
        0.279998779296875,
        0.29998779296875,
        0.32000732421875,
        0.339996337890625,
        0.3599853515625,
        0.3800048828125,
        0.399993896484375,
        0.420013427734375,
        0.44000244140625,
        0.459991455078125,
        0.480010986328125,
        0.5,
        0.519989013671875,
        0.540008544921875,
        0.55999755859375,
        0.579986572265625,
        0.600006103515625,
        0.6199951171875,
        0.639984130859375,
        0.660003662109375,
        0.67999267578125,
        0.70001220703125,
        0.720001220703125,
        0.739990234375,
        0.760009765625,
        0.779998779296875,
        0.79998779296875,
        0.82000732421875,
        0.839996337890625,
        0.8599853515625,
        0.8800048828125,
        0.899993896484375,
        0.920013427734375,
        0.94000244140625,
        0.959991455078125,
        0.980010986328125,
        1.0,
        1.019989013671875,
        1.040008544921875,
        1.05999755859375,
        1.079986572265625,
        1.100006103515625,
        1.1199951171875,
        1.139984130859375,
        1.160003662109375,
        1.17999267578125,
        1.20001220703125,
        1.220001220703125,
        1.239990234375,
        1.260009765625,
        1.279998779296875,
        1.29998779296875,
        1.32000732421875,
        1.339996337890625,
        1.3599853515625,
        1.3800048828125,
        1.399993896484375,
        1.420013427734375,
        1.44000244140625,
        1.459991455078125,
        1.480010986328125,
        1.5,
        1.519989013671875,
        1.540008544921875,
        1.55999755859375,
        1.579986572265625,
        1.600006103515625,
        1.6199951171875,
        1.639984130859375,
        1.660003662109375,
        1.67999267578125,
        1.70001220703125,
        1.720001220703125,
        1.739990234375,
        1.760009765625,
        1.779998779296875,
        1.79998779296875,
        1.82000732421875,
        1.839996337890625,
        1.8599853515625,
        1.8800048828125,
        1.899993896484375,
        1.920013427734375,
        1.94000244140625,
        1.959991455078125,
        1.980010986328125,
        2.0,
        2.019989013671875,
        2.040008544921875,
        2.05999755859375,
        2.079986572265625,
        2.100006103515625,
        2.1199951171875,
        2.139984130859375,
        2.160003662109375,
        2.17999267578125,
        2.20001220703125,
        2.220001220703125,
        2.239990234375,
        2.260009765625,
        2.279998779296875,
        2.29998779296875,
        2.32000732421875,
        2.339996337890625,
        2.3599853515625,
        2.3800048828125,
        2.399993896484375,
        2.420013427734375,
        2.44000244140625,
        2.459991455078125,
        2.480010986328125,
        2.5,
        2.519989013671875,
        2.540008544921875,
        2.55999755859375,
        2.579986572265625,
        2.600006103515625,
        2.6199951171875,
        2.639984130859375,
        2.660003662109375,
        2.67999267578125,
        2.70001220703125,
        2.720001220703125,
        2.739990234375,
        2.760009765625,
        2.779998779296875,
        2.79998779296875,
        2.82000732421875,
        2.839996337890625,
        2.8599853515625,
        2.8800048828125,
        2.899993896484375,
        2.920013427734375,
        2.94000244140625,
        2.959991455078125,
        2.980010986328125,
        3.0,
        3.019989013671875,
        3.040008544921875,
        3.05999755859375,
        3.079986572265625,
        3.100006103515625,
        3.1199951171875,
        3.139984130859375,
        3.160003662109375,
        3.17999267578125,
        3.20001220703125,
        3.220001220703125,
        3.239990234375,
        3.260009765625,
        3.279998779296875,
        3.29998779296875,
        3.32000732421875,
        3.339996337890625,
        3.3599853515625,
        3.3800048828125,
        3.399993896484375,
        3.420013427734375,
        3.44000244140625,
        3.459991455078125,
        3.480010986328125,
        3.5,
        3.519989013671875,
        3.540008544921875,
        3.55999755859375,
        3.579986572265625,
        3.600006103515625,
        3.6199951171875,
        3.639984130859375,
        3.660003662109375,
        3.67999267578125,
        3.70001220703125,
        3.720001220703125,
        3.739990234375,
        3.760009765625,
        3.779998779296875,
        3.79998779296875,
        3.82000732421875,
        3.839996337890625,
        3.8599853515625,
        3.8800048828125,
        3.899993896484375,
        3.920013427734375,
        3.94000244140625,
        3.959991455078125,
        3.980010986328125,
        4.0,
        4.019989013671875,
        4.040008544921875,
        4.05999755859375,
        4.079986572265625,
        4.100006103515625,
        4.1199951171875,
        4.139984130859375,
        4.160003662109375,
        4.17999267578125,
        4.20001220703125,
        4.220001220703125,
        4.239990234375,
        4.260009765625,
        4.279998779296875,
        4.29998779296875,
        4.32000732421875,
        4.339996337890625,
        4.3599853515625,
        4.3800048828125,
        4.399993896484375,
        4.420013427734375,
        4.44000244140625,
        4.459991455078125,
        4.480010986328125,
        4.5,
        4.519989013671875,
        4.540008544921875,
        4.55999755859375,
        4.579986572265625,
        4.600006103515625,
        4.6199951171875,
        4.639984130859375,
        4.660003662109375,
        4.67999267578125,
        4.70001220703125,
        4.720001220703125,
        4.739990234375,
        4.760009765625,
        4.779998779296875,
        4.79998779296875,
        4.82000732421875,
        4.839996337890625,
        4.8599853515625,
        4.8800048828125,
        4.899993896484375,
        4.920013427734375,
        4.94000244140625,
        4.959991455078125,
        4.980010986328125,
        5.0,
        5.019989013671875,
        5.040008544921875,
        5.05999755859375,
        5.079986572265625,
        5.100006103515625,
        5.1199951171875,
        5.139984130859375,
        5.160003662109375,
        5.17999267578125,
        5.20001220703125,
        5.220001220703125,
        5.239990234375,
        5.260009765625,
        5.279998779296875,
        5.29998779296875,
        5.32000732421875,
        5.339996337890625,
        5.3599853515625,
        5.3800048828125,
        5.399993896484375,
        5.420013427734375,
        5.44000244140625,
        5.459991455078125,
        5.480010986328125,
        5.5,
        5.519989013671875,
        5.540008544921875,
        5.55999755859375,
        5.579986572265625,
        5.600006103515625,
        5.6199951171875,
        5.639984130859375,
        5.660003662109375,
        5.67999267578125,
        5.70001220703125,
        5.720001220703125,
        5.739990234375,
        5.760009765625,
        5.779998779296875,
        5.79998779296875,
        5.82000732421875,
        5.839996337890625,
        5.8599853515625,
        5.8800048828125,
        5.899993896484375,
        5.920013427734375,
        5.94000244140625,
        5.959991455078125,
        5.980010986328125,
        6.0,
        6.019989013671875,
        6.040008544921875,
        6.05999755859375,
        6.079986572265625,
        6.100006103515625,
        6.1199951171875,
        6.139984130859375,
        6.160003662109375,
        6.17999267578125,
        6.20001220703125,
        6.220001220703125,
        6.239990234375,
        6.260009765625,
        6.279998779296875,
        6.29998779296875,
        6.32000732421875,
        6.339996337890625,
        6.3599853515625,
        6.3800048828125,
        6.399993896484375,
        6.420013427734375,
        6.44000244140625,
        6.459991455078125,
        6.480010986328125,
        6.5,
        6.519989013671875,
        6.540008544921875,
        6.55999755859375,
        6.579986572265625,
        6.600006103515625,
        6.6199951171875,
        6.639984130859375,
        6.660003662109375,
        6.67999267578125,
        6.70001220703125,
        6.720001220703125,
        6.739990234375,
        6.760009765625,
        6.779998779296875,
        6.79998779296875,
        6.82000732421875,
        6.839996337890625,
        6.8599853515625,
        6.8800048828125,
        6.899993896484375,
        6.920013427734375,
        6.94000244140625,
        6.959991455078125,
        6.980010986328125,
        7.0,
        7.019989013671875,
        7.040008544921875,
        7.05999755859375,
        7.079986572265625,
        7.100006103515625,
        7.1199951171875,
        7.139984130859375,
        7.160003662109375,
        7.17999267578125,
        7.20001220703125,
        7.220001220703125,
        7.239990234375,
        7.260009765625,
        7.279998779296875,
        7.29998779296875,
        7.32000732421875,
        7.339996337890625,
        7.3599853515625,
        7.3800048828125,
        7.399993896484375,
        7.420013427734375,
        7.44000244140625,
        7.459991455078125,
        7.480010986328125,
        7.5,
        7.519989013671875,
        7.540008544921875,
        7.55999755859375,
        7.579986572265625,
        7.600006103515625,
        7.6199951171875,
        7.639984130859375,
        7.660003662109375,
        7.67999267578125,
        7.70001220703125,
        7.720001220703125,
        7.739990234375,
        7.760009765625,
        7.779998779296875,
        7.79998779296875,
        7.82000732421875,
        7.839996337890625,
        7.8599853515625,
        7.8800048828125,
        7.899993896484375,
        7.920013427734375,
        7.94000244140625,
        7.959991455078125,
        7.980010986328125,
        8.0,
        8.019989013671875,
        8.040008544921875,
        8.05999755859375,
        8.079986572265625,
        8.100006103515625,
        8.1199951171875,
        8.139984130859375,
        8.160003662109375,
        8.17999267578125,
        8.20001220703125,
        8.220001220703125,
        8.239990234375,
        8.260009765625,
        8.279998779296875,
        8.29998779296875,
        8.32000732421875,
        8.339996337890625,
        8.3599853515625,
        8.3800048828125,
        8.399993896484375,
        8.420013427734375,
        8.44000244140625,
        8.459991455078125,
        8.480010986328125,
        8.5,
        8.519989013671875,
        8.540008544921875,
        8.55999755859375,
        8.579986572265625,
        8.600006103515625,
        8.6199951171875,
        8.639984130859375,
        8.660003662109375,
        8.67999267578125,
        8.70001220703125,
        8.720001220703125,
        8.739990234375,
        8.760009765625,
        8.779998779296875,
        8.79998779296875,
        8.82000732421875,
        8.839996337890625,
        8.8599853515625,
        8.8800048828125,
        8.899993896484375,
        8.920013427734375,
        8.94000244140625,
        8.959991455078125,
        8.980010986328125,
        9.0,
        9.019989013671875,
        9.040008544921875,
        9.05999755859375,
        9.079986572265625,
        9.100006103515625,
        9.1199951171875,
        9.139984130859375,
        9.160003662109375,
        9.17999267578125,
        9.20001220703125,
        9.220001220703125,
        9.239990234375,
        9.260009765625,
        9.279998779296875,
        9.29998779296875,
        9.32000732421875,
        9.339996337890625,
        9.3599853515625,
        9.3800048828125,
        9.399993896484375,
        9.420013427734375,
        9.44000244140625,
        9.459991455078125,
        9.480010986328125,
        9.5,
        9.519989013671875,
        9.540008544921875,
        9.55999755859375,
        9.579986572265625,
        9.600006103515625,
        9.6199951171875,
        9.639984130859375,
        9.660003662109375,
        9.67999267578125,
        9.70001220703125,
        9.720001220703125,
        9.739990234375,
        9.760009765625,
        9.779998779296875,
        9.79998779296875,
        9.82000732421875,
        9.839996337890625,
        9.8599853515625,
        9.8800048828125,
        9.899993896484375,
        9.920013427734375,
        9.94000244140625,
        9.959991455078125,
        9.980010986328125,
        10.0,
        10.019989013671875,
        10.040008544921875,
        10.05999755859375,
        10.079986572265625,
        10.100006103515625,
        10.1199951171875,
        10.139984130859375,
        10.160003662109375,
        10.17999267578125,
        10.20001220703125,
        10.220001220703125,
        10.239990234375,
        10.260009765625,
        10.279998779296875,
        10.29998779296875,
        10.32000732421875,
        10.339996337890625,
        10.3599853515625,
        10.3800048828125,
        10.399993896484375,
        10.420013427734375,
        10.44000244140625,
        10.459991455078125,
        10.480010986328125,
        10.5,
        10.519989013671875,
        10.540008544921875,
        10.55999755859375,
        10.579986572265625,
        10.600006103515625,
        10.6199951171875,
        10.639984130859375,
        10.660003662109375,
        10.67999267578125,
        10.70001220703125,
        10.720001220703125,
        10.739990234375,
        10.760009765625,
        10.779998779296875,
        10.79998779296875,
        10.82000732421875,
        10.839996337890625,
        10.8599853515625,
        10.8800048828125,
        10.899993896484375,
        10.920013427734375,
        10.94000244140625,
        10.959991455078125,
        10.980010986328125,
        11.0,
        11.019989013671875,
        11.040008544921875,
        11.05999755859375,
        11.079986572265625,
        11.100006103515625,
        11.1199951171875,
        11.139984130859375,
        11.160003662109375,
        11.17999267578125,
        11.20001220703125,
        11.220001220703125,
        11.239990234375,
        11.260009765625,
        11.279998779296875,
        11.29998779296875,
        11.32000732421875,
        11.339996337890625,
        11.3599853515625,
        11.3800048828125,
        11.399993896484375,
        11.420013427734375,
        11.44000244140625,
        11.459991455078125,
        11.480010986328125,
        11.5,
        11.519989013671875,
        11.540008544921875,
        11.55999755859375,
        11.579986572265625,
        11.600006103515625,
        11.6199951171875,
        11.639984130859375,
        11.660003662109375,
        11.67999267578125,
        11.70001220703125,
        11.720001220703125,
        11.739990234375,
        11.760009765625,
        11.779998779296875,
        11.79998779296875,
        11.82000732421875,
        11.839996337890625,
        11.8599853515625,
        11.8800048828125,
        11.899993896484375,
        11.920013427734375,
        11.94000244140625,
        11.959991455078125,
        11.980010986328125,
        12.0,
        12.019989013671875,
        12.040008544921875,
        12.05999755859375,
        12.079986572265625,
        12.100006103515625,
        12.1199951171875,
        12.139984130859375,
        12.160003662109375,
        12.17999267578125,
        12.20001220703125,
        12.220001220703125,
        12.239990234375,
        12.260009765625,
        12.279998779296875,
        12.29998779296875,
        12.32000732421875,
        12.339996337890625,
        12.3599853515625,
        12.3800048828125,
        12.399993896484375,
        12.420013427734375,
        12.44000244140625,
        12.459991455078125,
        12.480010986328125,
        12.5,
        12.519989013671875,
        12.540008544921875,
        12.55999755859375,
        12.579986572265625,
        12.600006103515625,
        12.6199951171875,
        12.639984130859375,
        12.660003662109375,
        12.67999267578125,
        12.70001220703125,
        12.720001220703125,
        12.739990234375,
        12.760009765625,
        12.779998779296875,
        12.79998779296875,
        12.82000732421875,
        12.839996337890625,
        12.8599853515625,
        12.8800048828125,
        12.899993896484375,
        12.920013427734375,
        12.94000244140625,
        12.959991455078125,
        12.980010986328125,
        13.0,
        13.019989013671875,
        13.040008544921875,
        13.05999755859375,
        13.079986572265625,
        13.100006103515625,
        13.1199951171875,
        13.139984130859375,
        13.160003662109375,
        13.17999267578125,
        13.20001220703125,
        13.220001220703125,
        13.239990234375,
        13.260009765625,
        13.279998779296875,
        13.29998779296875,
        13.32000732421875,
        13.339996337890625,
        13.3599853515625,
        13.3800048828125,
        13.399993896484375,
        13.420013427734375,
        13.44000244140625,
        13.459991455078125,
        13.480010986328125,
        13.5,
        13.519989013671875,
        13.540008544921875,
        13.55999755859375,
        13.579986572265625,
        13.600006103515625,
        13.6199951171875,
        13.639984130859375,
        13.660003662109375,
        13.67999267578125,
        13.70001220703125,
        13.720001220703125,
        13.739990234375,
        13.760009765625,
        13.779998779296875,
        13.79998779296875,
        13.82000732421875,
        13.839996337890625,
        13.8599853515625,
        13.8800048828125,
        13.899993896484375,
        13.920013427734375,
        13.94000244140625,
        13.959991455078125,
        13.980010986328125,
        14.0,
        14.019989013671875,
        14.040008544921875,
        14.05999755859375,
        14.079986572265625,
        14.100006103515625,
        14.1199951171875,
        14.139984130859375,
        14.160003662109375,
        14.17999267578125,
        14.20001220703125,
        14.220001220703125,
        14.239990234375,
        14.260009765625,
        14.279998779296875,
        14.29998779296875,
        14.32000732421875,
        14.339996337890625,
        14.3599853515625,
        14.3800048828125,
        14.399993896484375,
        14.420013427734375,
        14.44000244140625,
        14.459991455078125,
        14.480010986328125,
        14.5,
        14.519989013671875,
        14.540008544921875,
        14.55999755859375,
        14.579986572265625,
        14.600006103515625,
        14.6199951171875,
        14.639984130859375,
        14.660003662109375,
        14.67999267578125,
        14.70001220703125,
        14.720001220703125,
        14.739990234375,
        14.760009765625,
        14.779998779296875,
        14.79998779296875,
        14.82000732421875,
        14.839996337890625,
        14.8599853515625,
        14.8800048828125,
        14.899993896484375,
        14.920013427734375,
        14.94000244140625,
        14.959991455078125,
        14.980010986328125,
        15.0,
        15.019989013671875,
        15.040008544921875,
        15.05999755859375,
        15.079986572265625,
        15.100006103515625,
        15.1199951171875,
        15.139984130859375,
        15.160003662109375,
        15.17999267578125,
        15.20001220703125,
        15.220001220703125,
        15.239990234375,
        15.260009765625,
        15.279998779296875,
        15.29998779296875,
        15.32000732421875,
        15.339996337890625,
        15.3599853515625,
        15.3800048828125,
        15.399993896484375,
        15.420013427734375,
        15.44000244140625,
        15.459991455078125,
        15.480010986328125,
        15.5,
        15.519989013671875,
        15.540008544921875,
        15.55999755859375,
        15.579986572265625,
        15.600006103515625,
        15.6199951171875,
        15.639984130859375,
        15.660003662109375,
        15.67999267578125,
        15.70001220703125,
        15.720001220703125,
        15.739990234375,
        15.760009765625,
        15.779998779296875,
        15.79998779296875,
        15.82000732421875,
        15.839996337890625,
        15.8599853515625,
        15.8800048828125,
        15.899993896484375,
        15.920013427734375,
        15.94000244140625,
        15.959991455078125,
        15.980010986328125,
        16.0,
        16.019989013671876,
        16.040008544921876,
        16.05999755859375,
        16.079986572265626,
        16.100006103515626,
        16.1199951171875,
        16.139984130859376,
        16.160003662109376,
        16.17999267578125,
        16.20001220703125,
        16.220001220703126,
        16.239990234375,
        16.260009765625,
        16.279998779296876,
        16.29998779296875,
        16.32000732421875,
        16.339996337890626,
        16.3599853515625,
        16.3800048828125,
        16.399993896484376,
        16.420013427734376,
        16.44000244140625,
        16.459991455078126,
        16.480010986328126,
        16.5,
        16.519989013671876,
        16.540008544921876,
        16.55999755859375,
        16.579986572265626,
        16.600006103515626,
        16.6199951171875,
        16.639984130859376,
        16.660003662109376,
        16.67999267578125,
        16.70001220703125,
        16.720001220703126,
        16.739990234375,
        16.760009765625,
        16.779998779296876,
        16.79998779296875,
        16.82000732421875,
        16.839996337890626,
        16.8599853515625,
        16.8800048828125,
        16.899993896484376,
        16.920013427734376,
        16.94000244140625,
        16.959991455078126,
        16.980010986328126,
        17.0,
        17.019989013671876,
        17.040008544921876,
        17.05999755859375,
        17.079986572265626,
        17.100006103515626,
        17.1199951171875,
        17.139984130859376,
        17.160003662109376,
        17.17999267578125,
        17.20001220703125,
        17.220001220703126,
        17.239990234375,
        17.260009765625,
        17.279998779296876,
        17.29998779296875,
        17.32000732421875,
        17.339996337890626,
        17.3599853515625,
        17.3800048828125,
        17.399993896484376,
        17.420013427734376,
        17.44000244140625,
        17.459991455078126,
        17.480010986328126,
        17.5,
        17.519989013671876,
        17.540008544921876,
        17.55999755859375,
        17.579986572265626,
        17.600006103515626,
        17.6199951171875,
        17.639984130859376,
        17.660003662109376,
        17.67999267578125,
        17.70001220703125,
        17.720001220703126,
        17.739990234375,
        17.760009765625,
        17.779998779296876,
        17.79998779296875,
        17.82000732421875,
        17.839996337890626,
        17.8599853515625,
        17.8800048828125,
        17.899993896484376,
        17.920013427734376,
        17.94000244140625,
        17.959991455078126,
        17.980010986328126,
        18.0,
        18.019989013671876,
        18.040008544921876,
        18.05999755859375,
        18.079986572265626,
        18.100006103515626,
        18.1199951171875,
        18.139984130859376,
        18.160003662109376,
        18.17999267578125,
        18.20001220703125,
        18.220001220703126,
        18.239990234375,
        18.260009765625,
        18.279998779296876,
        18.29998779296875,
        18.32000732421875,
        18.339996337890626,
        18.3599853515625,
        18.3800048828125,
        18.399993896484376,
        18.420013427734376,
        18.44000244140625,
        18.459991455078126,
        18.480010986328126,
        18.5,
        18.519989013671876,
        18.540008544921876,
        18.55999755859375,
        18.579986572265626,
        18.600006103515626,
        18.6199951171875,
        18.639984130859376,
        18.660003662109376,
        18.67999267578125,
        18.70001220703125,
        18.720001220703126,
        18.739990234375,
        18.760009765625,
        18.779998779296876,
        18.79998779296875,
        18.82000732421875,
        18.839996337890626,
        18.8599853515625,
        18.8800048828125,
        18.899993896484376,
        18.920013427734376,
        18.94000244140625,
        18.959991455078126,
        18.980010986328126,
        19.0,
        19.019989013671876,
        19.040008544921876,
        19.05999755859375,
        19.079986572265626,
        19.100006103515626,
        19.1199951171875,
        19.139984130859376,
        19.160003662109376,
        19.17999267578125,
        19.20001220703125,
        19.220001220703126,
        19.239990234375,
        19.260009765625,
        19.279998779296876,
        19.29998779296875,
        19.32000732421875,
        19.339996337890626,
        19.3599853515625,
        19.3800048828125,
        19.399993896484376,
        19.420013427734376,
        19.44000244140625,
        19.459991455078126,
        19.480010986328126,
        19.5,
        19.519989013671876,
        19.540008544921876,
        19.55999755859375,
        19.579986572265626,
        19.600006103515626,
        19.6199951171875,
        19.639984130859376,
        19.660003662109376,
        19.67999267578125,
        19.70001220703125,
        19.720001220703126,
        19.739990234375,
        19.760009765625,
        19.779998779296876,
        19.79998779296875,
        19.82000732421875,
        19.839996337890626,
        19.8599853515625,
        19.8800048828125,
        19.899993896484376,
        19.920013427734376,
        19.94000244140625,
        19.959991455078126,
        19.980010986328126,
        20.0,
        20.019989013671876,
        20.040008544921876,
        20.05999755859375,
        20.079986572265626,
        20.100006103515626,
        20.1199951171875,
        20.139984130859376,
        20.160003662109376,
        20.17999267578125,
        20.20001220703125,
        20.220001220703126,
        20.239990234375,
        20.260009765625,
        20.279998779296876,
        20.29998779296875,
        20.32000732421875,
        20.339996337890626,
        20.3599853515625,
        20.3800048828125,
        20.399993896484376,
        20.420013427734376,
        20.44000244140625,
        20.459991455078126,
        20.480010986328126,
        20.5,
        20.519989013671876,
        20.540008544921876,
        20.55999755859375,
        20.579986572265626,
        20.600006103515626,
        20.6199951171875,
        20.639984130859376,
        20.660003662109376,
        20.67999267578125,
        20.70001220703125,
        20.720001220703126,
        20.739990234375,
        20.760009765625,
        20.779998779296876,
        20.79998779296875,
        20.82000732421875,
        20.839996337890626,
        20.8599853515625,
        20.8800048828125,
        20.899993896484376,
        20.920013427734376,
        20.94000244140625,
        20.959991455078126,
        20.980010986328126,
        21.0,
        21.019989013671876,
        21.040008544921876,
        21.05999755859375,
        21.079986572265626,
        21.100006103515626,
        21.1199951171875,
        21.139984130859376,
        21.160003662109376,
        21.17999267578125,
        21.20001220703125,
        21.220001220703126,
        21.239990234375,
        21.260009765625,
        21.279998779296876,
        21.29998779296875,
        21.32000732421875,
        21.339996337890626,
        21.3599853515625,
        21.3800048828125,
        21.399993896484376,
        21.420013427734376,
        21.44000244140625,
        21.459991455078126,
        21.480010986328126,
        21.5,
        21.519989013671876,
        21.540008544921876,
        21.55999755859375,
        21.579986572265626,
        21.600006103515626,
        21.6199951171875,
        21.639984130859376,
        21.660003662109376,
        21.67999267578125,
        21.70001220703125,
        21.720001220703126,
        21.739990234375,
        21.760009765625,
        21.779998779296876,
        21.79998779296875,
        21.82000732421875,
        21.839996337890626,
        21.8599853515625,
        21.8800048828125,
        21.899993896484376,
        21.920013427734376,
        21.94000244140625,
        21.959991455078126,
        21.980010986328126,
        22.0,
        22.019989013671876,
        22.040008544921876,
        22.05999755859375,
        22.079986572265626,
        22.100006103515626,
        22.1199951171875,
        22.139984130859376,
        22.160003662109376,
        22.17999267578125,
        22.20001220703125,
        22.220001220703126,
        22.239990234375,
        22.260009765625,
        22.279998779296876,
        22.29998779296875,
        22.32000732421875,
        22.339996337890626,
        22.3599853515625,
        22.3800048828125,
        22.399993896484376,
        22.420013427734376,
        22.44000244140625,
        22.459991455078126,
        22.480010986328126,
        22.5,
        22.519989013671876,
        22.540008544921876,
        22.55999755859375,
        22.579986572265626,
        22.600006103515626,
        22.6199951171875,
        22.639984130859376,
        22.660003662109376,
        22.67999267578125,
        22.70001220703125,
        22.720001220703126,
        22.739990234375,
        22.760009765625,
        22.779998779296876,
        22.79998779296875,
        22.82000732421875,
        22.839996337890626,
        22.8599853515625,
        22.8800048828125,
        22.899993896484376,
        22.920013427734376,
        22.94000244140625,
        22.959991455078126,
        22.980010986328126,
        23.0,
        23.019989013671876,
        23.040008544921876,
        23.05999755859375,
        23.079986572265626,
        23.100006103515626,
        23.1199951171875,
        23.139984130859376,
        23.160003662109376,
        23.17999267578125,
        23.20001220703125,
        23.220001220703126,
        23.239990234375,
        23.260009765625,
        23.279998779296876,
        23.29998779296875,
        23.32000732421875,
        23.339996337890626,
        23.3599853515625,
        23.3800048828125,
        23.399993896484376,
        23.420013427734376,
        23.44000244140625,
        23.459991455078126,
        23.480010986328126,
        23.5,
        23.519989013671876,
        23.540008544921876,
        23.55999755859375,
        23.579986572265626,
        23.600006103515626,
        23.6199951171875,
        23.639984130859376,
        23.660003662109376,
        23.67999267578125,
        23.70001220703125,
        23.720001220703126,
        23.739990234375,
        23.760009765625,
        23.779998779296876,
        23.79998779296875,
        23.82000732421875,
        23.839996337890626,
        23.8599853515625,
        23.8800048828125,
        23.899993896484376,
        23.920013427734376,
        23.94000244140625,
        23.959991455078126,
        23.980010986328126,
        24.0,
        24.019989013671876,
        24.040008544921876,
        24.05999755859375,
        24.079986572265626,
        24.100006103515626,
        24.1199951171875,
        24.139984130859376,
        24.160003662109376,
        24.17999267578125,
        24.20001220703125,
        24.220001220703126,
        24.239990234375,
        24.260009765625,
        24.279998779296876,
        24.29998779296875,
        24.32000732421875,
        24.339996337890626,
        24.3599853515625,
        24.3800048828125,
        24.399993896484376,
        24.420013427734376,
        24.44000244140625,
        24.459991455078126,
        24.480010986328126,
        24.5,
        24.519989013671876,
        24.540008544921876,
        24.55999755859375,
        24.579986572265626,
        24.600006103515626,
        24.6199951171875,
        24.639984130859376,
        24.660003662109376,
        24.67999267578125,
        24.70001220703125,
        24.720001220703126,
        24.739990234375,
        24.760009765625,
        24.779998779296876,
        24.79998779296875,
        24.82000732421875,
        24.839996337890626,
        24.8599853515625,
        24.8800048828125,
        24.899993896484376,
        24.920013427734376,
        24.94000244140625,
        24.959991455078126,
        24.980010986328126,
        25.0,
        25.019989013671876,
        25.040008544921876,
        25.05999755859375,
        25.079986572265626,
        25.100006103515626,
        25.1199951171875,
        25.139984130859376,
        25.160003662109376,
        25.17999267578125,
        25.20001220703125,
        25.220001220703126,
        25.239990234375,
        25.260009765625,
        25.279998779296876,
        25.29998779296875,
        25.32000732421875,
        25.339996337890626,
        25.3599853515625,
        25.3800048828125,
        25.399993896484376,
        25.420013427734376,
        25.44000244140625,
        25.459991455078126,
        25.480010986328126,
        25.5,
        25.519989013671876,
        25.540008544921876,
        25.55999755859375,
        25.579986572265626,
        25.600006103515626,
        25.6199951171875,
        25.639984130859376,
        25.660003662109376,
        25.67999267578125,
        25.70001220703125,
        25.720001220703126,
        25.739990234375,
        25.760009765625,
        25.779998779296876,
        25.79998779296875,
        25.82000732421875,
        25.839996337890626,
        25.8599853515625,
        25.8800048828125,
        25.899993896484376,
        25.920013427734376,
        25.94000244140625,
        25.959991455078126,
        25.980010986328126,
        26.0,
        26.019989013671876,
        26.040008544921876,
        26.05999755859375,
        26.079986572265626,
        26.100006103515626,
        26.1199951171875,
        26.139984130859376,
        26.160003662109376,
        26.17999267578125,
        26.20001220703125,
        26.220001220703126,
        26.239990234375,
        26.260009765625,
        26.279998779296876,
        26.29998779296875,
        26.32000732421875,
        26.339996337890626,
        26.3599853515625,
        26.3800048828125,
        26.399993896484376,
        26.420013427734376,
        26.44000244140625,
        26.459991455078126,
        26.480010986328126,
        26.5,
        26.519989013671876,
        26.540008544921876,
        26.55999755859375,
        26.579986572265626,
        26.600006103515626,
        26.6199951171875,
        26.639984130859376,
        26.660003662109376,
        26.67999267578125,
        26.70001220703125,
        26.720001220703126,
        26.739990234375,
        26.760009765625,
        26.779998779296876,
        26.79998779296875,
        26.82000732421875,
        26.839996337890626,
        26.8599853515625,
        26.8800048828125,
        26.899993896484376,
        26.920013427734376,
        26.94000244140625,
        26.959991455078126,
        26.980010986328126,
        27.0,
        27.019989013671876,
        27.040008544921876,
        27.05999755859375,
        27.079986572265626,
        27.100006103515626,
        27.1199951171875,
        27.139984130859376,
        27.160003662109376,
        27.17999267578125,
        27.20001220703125,
        27.220001220703126,
        27.239990234375,
        27.260009765625,
        27.279998779296876,
        27.29998779296875,
        27.32000732421875,
        27.339996337890626,
        27.3599853515625,
        27.3800048828125,
        27.399993896484376,
        27.420013427734376,
        27.44000244140625,
        27.459991455078126,
        27.480010986328126,
        27.5,
        27.519989013671876,
        27.540008544921876,
        27.55999755859375,
        27.579986572265626,
        27.600006103515626,
        27.6199951171875,
        27.639984130859376,
        27.660003662109376,
        27.67999267578125,
        27.70001220703125,
        27.720001220703126,
        27.739990234375,
        27.760009765625,
        27.779998779296876,
        27.79998779296875,
        27.82000732421875,
        27.839996337890626,
        27.8599853515625,
        27.8800048828125,
        27.899993896484376,
        27.920013427734376,
        27.94000244140625,
        27.959991455078126,
        27.980010986328126,
        28.0,
        28.019989013671876,
        28.040008544921876,
        28.05999755859375,
        28.079986572265626,
        28.100006103515626,
        28.1199951171875,
        28.139984130859376,
        28.160003662109376,
        28.17999267578125,
        28.20001220703125,
        28.220001220703126,
        28.239990234375,
        28.260009765625,
        28.279998779296876,
        28.29998779296875,
        28.32000732421875,
        28.339996337890626,
        28.3599853515625,
        28.3800048828125,
        28.399993896484376,
        28.420013427734376,
        28.44000244140625,
        28.459991455078126,
        28.480010986328126,
        28.5,
        28.519989013671876,
        28.540008544921876,
        28.55999755859375,
        28.579986572265626,
        28.600006103515626,
        28.6199951171875,
        28.639984130859376,
        28.660003662109376,
        28.67999267578125,
        28.70001220703125,
        28.720001220703126,
        28.739990234375,
        28.760009765625,
        28.779998779296876,
        28.79998779296875,
        28.82000732421875,
        28.839996337890626,
        28.8599853515625,
        28.8800048828125,
        28.899993896484376,
        28.920013427734376,
        28.94000244140625,
        28.959991455078126,
        28.980010986328126,
        29.0,
        29.019989013671876,
        29.040008544921876,
        29.05999755859375,
        29.079986572265626,
        29.100006103515626,
        29.1199951171875,
        29.139984130859376,
        29.160003662109376,
        29.17999267578125,
        29.20001220703125,
        29.220001220703126,
        29.239990234375,
        29.260009765625,
        29.279998779296876,
        29.29998779296875,
        29.32000732421875,
        29.339996337890626,
        29.3599853515625,
        29.3800048828125,
        29.399993896484376,
        29.420013427734376,
        29.44000244140625,
        29.459991455078126,
        29.480010986328126,
        29.5,
        29.519989013671876,
        29.540008544921876,
        29.55999755859375,
        29.579986572265626,
        29.600006103515626,
        29.6199951171875,
        29.639984130859376,
        29.660003662109376,
        29.67999267578125,
        29.70001220703125,
        29.720001220703126,
        29.739990234375,
        29.760009765625,
        29.779998779296876,
        29.79998779296875,
        29.82000732421875,
        29.839996337890626,
        29.8599853515625,
        29.8800048828125,
        29.899993896484376,
        29.91998291015625,
        29.94000244140625,
        29.959991455078126,
        29.980010986328126,
        30.0,
        30.019989013671876,
        30.040008544921876,
        30.05999755859375,
        30.079986572265626,
        30.100006103515626,
        30.1199951171875,
        30.139984130859376,
        30.160003662109376,
        30.17999267578125,
        30.20001220703125,
        30.220001220703126,
        30.239990234375,
        30.260009765625,
        30.279998779296876,
        30.29998779296875,
        30.32000732421875,
        30.339996337890626,
        30.3599853515625,
        30.3800048828125,
        30.399993896484376,
        30.41998291015625,
        30.44000244140625,
        30.459991455078126,
        30.480010986328126,
        30.5,
        30.519989013671876,
        30.540008544921876,
        30.55999755859375,
        30.579986572265626,
        30.600006103515626,
        30.6199951171875,
        30.639984130859376,
        30.660003662109376,
        30.67999267578125,
        30.70001220703125,
        30.720001220703126,
        30.739990234375,
        30.760009765625,
        30.779998779296876,
        30.79998779296875,
        30.82000732421875,
        30.839996337890626,
        30.8599853515625,
        30.8800048828125,
        30.899993896484376,
        30.91998291015625,
        30.94000244140625,
        30.959991455078126,
        30.980010986328126,
        31.0,
        31.019989013671876,
        31.040008544921876,
        31.05999755859375,
        31.079986572265626,
        31.100006103515626,
        31.1199951171875,
        31.139984130859376,
        31.160003662109376,
        31.17999267578125,
        31.20001220703125,
        31.220001220703126,
        31.239990234375,
        31.260009765625,
        31.279998779296876,
        31.29998779296875,
        31.32000732421875,
        31.339996337890626,
        31.3599853515625,
        31.3800048828125,
        31.399993896484376,
        31.41998291015625,
        31.44000244140625,
        31.459991455078126,
        31.480010986328126,
        31.5,
        31.519989013671876,
        31.540008544921876,
        31.55999755859375,
        31.579986572265626,
        31.600006103515626,
        31.6199951171875,
        31.639984130859376,
        31.660003662109376,
        31.67999267578125,
        31.70001220703125,
        31.720001220703126,
        31.739990234375,
        31.760009765625,
        31.779998779296876,
        31.79998779296875,
        31.82000732421875,
        31.839996337890626,
        31.8599853515625,
        31.8800048828125,
        31.899993896484376,
        31.91998291015625,
        31.94000244140625,
        31.959991455078126,
        31.980010986328126,
        32.0,
        32.019989013671878,
        32.040008544921878,
        32.05999755859375,
        32.079986572265628,
        32.100006103515628,
        32.1199951171875,
        32.139984130859378,
        32.160003662109378,
        32.17999267578125,
        32.20001220703125,
        32.220001220703128,
        32.239990234375,
        32.260009765625,
        32.279998779296878,
        32.29998779296875,
        32.32000732421875,
        32.339996337890628,
        32.3599853515625,
        32.3800048828125,
        32.399993896484378,
        32.41998291015625,
        32.44000244140625,
        32.459991455078128,
        32.480010986328128,
        32.5,
        32.519989013671878,
        32.540008544921878,
        32.55999755859375,
        32.579986572265628,
        32.600006103515628,
        32.6199951171875,
        32.639984130859378,
        32.660003662109378,
        32.67999267578125,
        32.70001220703125,
        32.720001220703128,
        32.739990234375,
        32.760009765625,
        32.779998779296878,
        32.79998779296875,
        32.82000732421875,
        32.839996337890628,
        32.8599853515625,
        32.8800048828125,
        32.899993896484378,
        32.91998291015625,
        32.94000244140625,
        32.959991455078128,
        32.980010986328128,
        33.0,
        33.019989013671878,
        33.040008544921878,
        33.05999755859375,
        33.079986572265628,
        33.100006103515628,
        33.1199951171875,
        33.139984130859378,
        33.160003662109378,
        33.17999267578125,
        33.20001220703125,
        33.220001220703128,
        33.239990234375,
        33.260009765625,
        33.279998779296878,
        33.29998779296875,
        33.32000732421875,
        33.339996337890628,
        33.3599853515625,
        33.3800048828125,
        33.399993896484378,
        33.41998291015625,
        33.44000244140625,
        33.459991455078128,
        33.480010986328128,
        33.5,
        33.519989013671878,
        33.540008544921878,
        33.55999755859375,
        33.579986572265628,
        33.600006103515628,
        33.6199951171875,
        33.639984130859378,
        33.660003662109378,
        33.67999267578125,
        33.70001220703125,
        33.720001220703128,
        33.739990234375,
        33.760009765625,
        33.779998779296878,
        33.79998779296875,
        33.82000732421875,
        33.839996337890628,
        33.8599853515625,
        33.8800048828125,
        33.899993896484378,
        33.91998291015625,
        33.94000244140625,
        33.959991455078128,
        33.980010986328128,
        34.0,
        34.019989013671878,
        34.040008544921878,
        34.05999755859375,
        34.079986572265628,
        34.100006103515628,
        34.1199951171875,
        34.139984130859378,
        34.160003662109378,
        34.17999267578125,
        34.20001220703125,
        34.220001220703128,
        34.239990234375,
        34.260009765625,
        34.279998779296878,
        34.29998779296875,
        34.32000732421875,
        34.339996337890628,
        34.3599853515625,
        34.3800048828125,
        34.399993896484378,
        34.41998291015625,
        34.44000244140625,
        34.459991455078128,
        34.480010986328128,
        34.5,
        34.519989013671878,
        34.540008544921878,
        34.55999755859375,
        34.579986572265628,
        34.600006103515628,
        34.6199951171875,
        34.639984130859378,
        34.660003662109378,
        34.67999267578125,
        34.70001220703125,
        34.720001220703128,
        34.739990234375,
        34.760009765625,
        34.779998779296878,
        34.79998779296875,
        34.82000732421875,
        34.839996337890628,
        34.8599853515625,
        34.8800048828125,
        34.899993896484378,
        34.91998291015625,
        34.94000244140625,
        34.959991455078128,
        34.980010986328128,
        35.0,
        35.019989013671878,
        35.040008544921878,
        35.05999755859375,
        35.079986572265628,
        35.100006103515628,
        35.1199951171875,
        35.139984130859378,
        35.160003662109378,
        35.17999267578125,
        35.20001220703125,
        35.220001220703128,
        35.239990234375,
        35.260009765625,
        35.279998779296878,
        35.29998779296875,
        35.32000732421875,
        35.339996337890628,
        35.3599853515625,
        35.3800048828125,
        35.399993896484378,
        35.41998291015625,
        35.44000244140625,
        35.459991455078128,
        35.480010986328128,
        35.5,
        35.519989013671878,
        35.540008544921878,
        35.55999755859375,
        35.579986572265628,
        35.600006103515628,
        35.6199951171875,
        35.639984130859378,
        35.660003662109378,
        35.67999267578125,
        35.70001220703125,
        35.720001220703128,
        35.739990234375,
        35.760009765625,
        35.779998779296878,
        35.79998779296875,
        35.82000732421875,
        35.839996337890628,
        35.8599853515625,
        35.8800048828125,
        35.899993896484378,
        35.91998291015625,
        35.94000244140625,
        35.959991455078128,
        35.980010986328128,
        36.0,
        36.019989013671878,
        36.040008544921878,
        36.05999755859375,
        36.079986572265628,
        36.100006103515628,
        36.1199951171875,
        36.139984130859378,
        36.160003662109378,
        36.17999267578125,
        36.20001220703125,
        36.220001220703128,
        36.239990234375,
        36.260009765625,
        36.279998779296878,
        36.29998779296875,
        36.32000732421875,
        36.339996337890628,
        36.3599853515625,
        36.3800048828125,
        36.399993896484378,
        36.41998291015625,
        36.44000244140625,
        36.459991455078128,
        36.480010986328128,
        36.5,
        36.519989013671878,
        36.540008544921878,
        36.55999755859375,
        36.579986572265628,
        36.600006103515628,
        36.6199951171875,
        36.639984130859378,
        36.660003662109378,
        36.67999267578125,
        36.70001220703125,
        36.720001220703128,
        36.739990234375,
        36.760009765625,
        36.779998779296878,
        36.79998779296875,
        36.82000732421875,
        36.839996337890628,
        36.8599853515625,
        36.8800048828125,
        36.899993896484378,
        36.91998291015625,
        36.94000244140625,
        36.959991455078128,
        36.980010986328128,
        37.0,
        37.019989013671878,
        37.040008544921878,
        37.05999755859375,
        37.079986572265628,
        37.100006103515628,
        37.1199951171875,
        37.139984130859378,
        37.160003662109378,
        37.17999267578125,
        37.20001220703125,
        37.220001220703128,
        37.239990234375,
        37.260009765625,
        37.279998779296878,
        37.29998779296875,
        37.32000732421875,
        37.339996337890628,
        37.3599853515625,
        37.3800048828125,
        37.399993896484378,
        37.41998291015625,
        37.44000244140625,
        37.459991455078128,
        37.480010986328128,
        37.5,
        37.519989013671878,
        37.540008544921878,
        37.55999755859375,
        37.579986572265628,
        37.600006103515628,
        37.6199951171875,
        37.639984130859378,
        37.660003662109378,
        37.67999267578125,
        37.70001220703125,
        37.720001220703128,
        37.739990234375,
        37.760009765625,
        37.779998779296878,
        37.79998779296875,
        37.82000732421875,
        37.839996337890628,
        37.8599853515625,
        37.8800048828125,
        37.899993896484378,
        37.91998291015625,
        37.94000244140625,
        37.959991455078128,
        37.980010986328128,
        38.0,
        38.019989013671878,
        38.040008544921878,
        38.05999755859375,
        38.079986572265628,
        38.100006103515628,
        38.1199951171875,
        38.139984130859378,
        38.160003662109378,
        38.17999267578125,
        38.20001220703125,
        38.220001220703128,
        38.239990234375,
        38.260009765625,
        38.279998779296878,
        38.29998779296875,
        38.32000732421875,
        38.339996337890628,
        38.3599853515625,
        38.3800048828125,
        38.399993896484378,
        38.41998291015625,
        38.44000244140625,
        38.459991455078128,
        38.480010986328128,
        38.5,
        38.519989013671878,
        38.540008544921878,
        38.55999755859375,
        38.579986572265628,
        38.600006103515628,
        38.6199951171875,
        38.639984130859378,
        38.660003662109378,
        38.67999267578125,
        38.70001220703125,
        38.720001220703128,
        38.739990234375,
        38.760009765625,
        38.779998779296878,
        38.79998779296875,
        38.82000732421875,
        38.839996337890628,
        38.8599853515625,
        38.8800048828125,
        38.899993896484378,
        38.91998291015625,
        38.94000244140625,
        38.959991455078128,
        38.980010986328128,
        39.0,
        39.019989013671878,
        39.040008544921878,
        39.05999755859375,
        39.079986572265628,
        39.100006103515628,
        39.1199951171875,
        39.139984130859378,
        39.160003662109378,
        39.17999267578125,
        39.20001220703125,
        39.220001220703128,
        39.239990234375,
        39.260009765625,
        39.279998779296878,
        39.29998779296875,
        39.32000732421875,
        39.339996337890628,
        39.3599853515625,
        39.3800048828125,
        39.399993896484378,
        39.41998291015625,
        39.44000244140625,
        39.459991455078128,
        39.480010986328128,
        39.5,
        39.519989013671878,
        39.540008544921878,
        39.55999755859375,
        39.579986572265628,
        39.600006103515628,
        39.6199951171875,
        39.639984130859378,
        39.660003662109378,
        39.67999267578125,
        39.70001220703125,
        39.720001220703128,
        39.739990234375,
        39.760009765625,
        39.779998779296878,
        39.79998779296875,
        39.82000732421875,
        39.839996337890628,
        39.8599853515625,
        39.8800048828125,
        39.899993896484378,
        39.91998291015625,
        39.94000244140625,
        39.959991455078128,
        39.980010986328128,
        40.0,
        40.019989013671878,
        40.040008544921878,
        40.05999755859375,
        40.079986572265628,
        40.100006103515628,
        40.1199951171875,
        40.139984130859378,
        40.160003662109378,
        40.17999267578125,
        40.20001220703125,
        40.220001220703128,
        40.239990234375,
        40.260009765625,
        40.279998779296878,
        40.29998779296875,
        40.32000732421875,
        40.339996337890628,
        40.3599853515625,
        40.3800048828125,
        40.399993896484378,
        40.41998291015625,
        40.44000244140625,
        40.459991455078128,
        40.480010986328128,
        40.5,
        40.519989013671878,
        40.540008544921878,
        40.55999755859375,
        40.579986572265628,
        40.600006103515628,
        40.6199951171875,
        40.639984130859378,
        40.660003662109378,
        40.67999267578125,
        40.70001220703125,
        40.720001220703128,
        40.739990234375,
        40.760009765625,
        40.779998779296878,
        40.79998779296875,
        40.82000732421875,
        40.839996337890628,
        40.8599853515625,
        40.8800048828125,
        40.899993896484378,
        40.91998291015625,
        40.94000244140625,
        40.959991455078128,
        40.980010986328128,
        41.0,
        41.019989013671878,
        41.040008544921878,
        41.05999755859375,
        41.079986572265628,
        41.100006103515628,
        41.1199951171875,
        41.139984130859378,
        41.160003662109378,
        41.17999267578125,
        41.20001220703125,
        41.220001220703128,
        41.239990234375,
        41.260009765625,
        41.279998779296878,
        41.29998779296875,
        41.32000732421875,
        41.339996337890628,
        41.3599853515625,
        41.3800048828125,
        41.399993896484378,
        41.41998291015625,
        41.44000244140625,
        41.459991455078128,
        41.480010986328128,
        41.5,
        41.519989013671878,
        41.540008544921878,
        41.55999755859375,
        41.579986572265628,
        41.600006103515628,
        41.6199951171875,
        41.639984130859378,
        41.660003662109378,
        41.67999267578125,
        41.70001220703125,
        41.720001220703128,
        41.739990234375,
        41.760009765625,
        41.779998779296878,
        41.79998779296875,
        41.82000732421875,
        41.839996337890628,
        41.8599853515625,
        41.8800048828125,
        41.899993896484378,
        41.91998291015625,
        41.94000244140625,
        41.959991455078128,
        41.980010986328128,
        42.0,
        42.019989013671878,
        42.040008544921878,
        42.05999755859375,
        42.079986572265628,
        42.100006103515628,
        42.1199951171875,
        42.139984130859378,
        42.160003662109378,
        42.17999267578125,
        42.20001220703125,
        42.220001220703128,
        42.239990234375,
        42.260009765625,
        42.279998779296878,
        42.29998779296875,
        42.32000732421875,
        42.339996337890628,
        42.3599853515625,
        42.3800048828125,
        42.399993896484378,
        42.41998291015625,
        42.44000244140625,
        42.459991455078128,
        42.480010986328128,
        42.5,
        42.519989013671878,
        42.540008544921878,
        42.55999755859375,
        42.579986572265628,
        42.600006103515628,
        42.6199951171875,
        42.639984130859378,
        42.660003662109378,
        42.67999267578125,
        42.70001220703125,
        42.720001220703128,
        42.739990234375,
        42.760009765625,
        42.779998779296878,
        42.79998779296875,
        42.82000732421875,
        42.839996337890628,
        42.8599853515625,
        42.8800048828125,
        42.899993896484378,
        42.91998291015625,
        42.94000244140625,
        42.959991455078128,
        42.980010986328128,
        43.0,
        43.019989013671878,
        43.040008544921878,
        43.05999755859375,
        43.079986572265628,
        43.100006103515628,
        43.1199951171875,
        43.139984130859378,
        43.160003662109378,
        43.17999267578125,
        43.20001220703125,
        43.220001220703128,
        43.239990234375,
        43.260009765625,
        43.279998779296878,
        43.29998779296875,
        43.32000732421875,
        43.339996337890628,
        43.3599853515625,
        43.3800048828125,
        43.399993896484378,
        43.41998291015625,
        43.44000244140625,
        43.459991455078128,
        43.480010986328128,
        43.5,
        43.519989013671878,
        43.540008544921878,
        43.55999755859375,
        43.579986572265628,
        43.600006103515628,
        43.6199951171875,
        43.639984130859378,
        43.660003662109378,
        43.67999267578125,
        43.70001220703125,
        43.720001220703128,
        43.739990234375,
        43.760009765625,
        43.779998779296878,
        43.79998779296875,
        43.82000732421875,
        43.839996337890628,
        43.8599853515625,
        43.8800048828125,
        43.899993896484378,
        43.91998291015625,
        43.94000244140625,
        43.959991455078128,
        43.980010986328128,
        44.0,
        44.019989013671878,
        44.040008544921878,
        44.05999755859375,
        44.079986572265628,
        44.100006103515628,
        44.1199951171875,
        44.139984130859378,
        44.160003662109378,
        44.17999267578125,
        44.20001220703125,
        44.220001220703128,
        44.239990234375,
        44.260009765625,
        44.279998779296878,
        44.29998779296875,
        44.32000732421875,
        44.339996337890628,
        44.3599853515625,
        44.3800048828125,
        44.399993896484378,
        44.41998291015625,
        44.44000244140625,
        44.459991455078128,
        44.480010986328128,
        44.5,
        44.519989013671878,
        44.540008544921878,
        44.55999755859375,
        44.579986572265628,
        44.600006103515628,
        44.6199951171875,
        44.639984130859378,
        44.660003662109378,
        44.67999267578125,
        44.70001220703125,
        44.720001220703128,
        44.739990234375,
        44.760009765625,
        44.779998779296878,
        44.79998779296875,
        44.82000732421875,
        44.839996337890628,
        44.8599853515625,
        44.8800048828125,
        44.899993896484378,
        44.91998291015625,
        44.94000244140625,
        44.959991455078128,
        44.980010986328128,
        45.0,
        45.019989013671878,
        45.040008544921878,
        45.05999755859375,
        45.079986572265628,
        45.100006103515628,
        45.1199951171875,
        45.139984130859378,
        45.160003662109378,
        45.17999267578125,
        45.20001220703125,
        45.220001220703128,
        45.239990234375,
        45.260009765625,
        45.279998779296878,
        45.29998779296875,
        45.32000732421875,
        45.339996337890628,
        45.3599853515625,
        45.3800048828125,
        45.399993896484378,
        45.41998291015625,
        45.44000244140625,
        45.459991455078128,
        45.480010986328128,
        45.5,
        45.519989013671878,
        45.540008544921878,
        45.55999755859375,
        45.579986572265628,
        45.600006103515628,
        45.6199951171875,
        45.639984130859378,
        45.660003662109378,
        45.67999267578125,
        45.70001220703125,
        45.720001220703128,
        45.739990234375,
        45.760009765625,
        45.779998779296878,
        45.79998779296875,
        45.82000732421875,
        45.839996337890628,
        45.8599853515625,
        45.8800048828125,
        45.899993896484378,
        45.91998291015625,
        45.94000244140625,
        45.959991455078128,
        45.980010986328128,
        46.0,
        46.019989013671878,
        46.040008544921878,
        46.05999755859375,
        46.079986572265628,
        46.100006103515628,
        46.1199951171875,
        46.139984130859378,
        46.160003662109378,
        46.17999267578125,
        46.20001220703125,
        46.220001220703128,
        46.239990234375,
        46.260009765625,
        46.279998779296878,
        46.29998779296875,
        46.32000732421875,
        46.339996337890628,
        46.3599853515625,
        46.3800048828125,
        46.399993896484378,
        46.41998291015625,
        46.44000244140625,
        46.459991455078128,
        46.480010986328128,
        46.5,
        46.519989013671878,
        46.540008544921878,
        46.55999755859375,
        46.579986572265628,
        46.600006103515628,
        46.6199951171875,
        46.639984130859378,
        46.660003662109378,
        46.67999267578125,
        46.70001220703125,
        46.720001220703128,
        46.739990234375,
        46.760009765625,
        46.779998779296878,
        46.79998779296875,
        46.82000732421875,
        46.839996337890628,
        46.8599853515625,
        46.8800048828125,
        46.899993896484378,
        46.91998291015625,
        46.94000244140625,
        46.959991455078128,
        46.980010986328128,
        47.0,
        47.019989013671878,
        47.040008544921878,
        47.05999755859375,
        47.079986572265628,
        47.100006103515628,
        47.1199951171875,
        47.139984130859378,
        47.160003662109378,
        47.17999267578125,
        47.20001220703125,
        47.220001220703128,
        47.239990234375,
        47.260009765625,
        47.279998779296878,
        47.29998779296875,
        47.32000732421875,
        47.339996337890628,
        47.3599853515625,
        47.3800048828125,
        47.399993896484378,
        47.41998291015625,
        47.44000244140625,
        47.459991455078128,
        47.480010986328128,
        47.5,
        47.519989013671878,
        47.540008544921878,
        47.55999755859375,
        47.579986572265628,
        47.600006103515628,
        47.6199951171875,
        47.639984130859378,
        47.660003662109378,
        47.67999267578125,
        47.70001220703125,
        47.720001220703128,
        47.739990234375,
        47.760009765625,
        47.779998779296878,
        47.79998779296875,
        47.82000732421875,
        47.839996337890628,
        47.8599853515625,
        47.8800048828125,
        47.899993896484378,
        47.91998291015625,
        47.94000244140625,
        47.959991455078128,
        47.980010986328128,
        48.0,
        48.019989013671878,
        48.040008544921878,
        48.05999755859375,
        48.079986572265628,
        48.100006103515628,
        48.1199951171875,
        48.139984130859378,
        48.160003662109378,
        48.17999267578125,
        48.20001220703125,
        48.220001220703128,
        48.239990234375,
        48.260009765625,
        48.279998779296878,
        48.29998779296875,
        48.32000732421875,
        48.339996337890628,
        48.3599853515625,
        48.3800048828125,
        48.399993896484378,
        48.41998291015625,
        48.44000244140625,
        48.459991455078128,
        48.480010986328128,
        48.5,
        48.519989013671878,
        48.540008544921878,
        48.55999755859375,
        48.579986572265628,
        48.600006103515628,
        48.6199951171875,
        48.639984130859378,
        48.660003662109378,
        48.67999267578125,
        48.70001220703125,
        48.720001220703128,
        48.739990234375,
        48.760009765625,
        48.779998779296878,
        48.79998779296875,
        48.82000732421875,
        48.839996337890628,
        48.8599853515625,
        48.8800048828125,
        48.899993896484378,
        48.91998291015625,
        48.94000244140625,
        48.959991455078128,
        48.980010986328128,
        49.0,
        49.019989013671878,
        49.040008544921878,
        49.05999755859375,
        49.079986572265628,
        49.100006103515628,
        49.1199951171875,
        49.139984130859378,
        49.160003662109378,
        49.17999267578125,
        49.20001220703125,
        49.220001220703128,
        49.239990234375,
        49.260009765625,
        49.279998779296878,
        49.29998779296875,
        49.32000732421875,
        49.339996337890628,
        49.3599853515625,
        49.3800048828125,
        49.399993896484378,
        49.41998291015625,
        49.44000244140625,
        49.459991455078128,
        49.480010986328128,
        49.5,
        49.519989013671878,
        49.540008544921878,
        49.55999755859375,
        49.579986572265628,
        49.600006103515628,
        49.6199951171875,
        49.639984130859378,
        49.660003662109378,
        49.67999267578125,
        49.70001220703125,
        49.720001220703128,
        49.739990234375,
        49.760009765625,
        49.779998779296878,
        49.79998779296875,
        49.82000732421875,
        49.839996337890628,
        49.8599853515625,
        49.8800048828125,
        49.899993896484378,
        49.91998291015625,
        49.94000244140625,
        49.959991455078128,
        49.980010986328128,
        50.0,
        50.019989013671878,
        50.040008544921878,
        50.05999755859375,
        50.079986572265628,
        50.100006103515628,
        50.1199951171875,
        50.139984130859378,
        50.160003662109378,
        50.17999267578125,
        50.20001220703125,
        50.220001220703128,
        50.239990234375,
        50.260009765625,
        50.279998779296878,
        50.29998779296875,
        50.32000732421875,
        50.339996337890628,
        50.3599853515625,
        50.3800048828125,
        50.399993896484378,
        50.41998291015625,
        50.44000244140625,
        50.459991455078128,
        50.480010986328128,
        50.5,
        50.519989013671878,
        50.540008544921878,
        50.55999755859375,
        50.579986572265628,
        50.600006103515628,
        50.6199951171875,
        50.639984130859378,
        50.660003662109378,
        50.67999267578125,
        50.70001220703125,
        50.720001220703128,
        50.739990234375,
        50.760009765625,
        50.779998779296878,
        50.79998779296875,
        50.82000732421875,
        50.839996337890628,
        50.8599853515625,
        50.8800048828125,
        50.899993896484378,
        50.91998291015625,
        50.94000244140625,
        50.959991455078128,
        50.980010986328128,
        51.0,
        51.019989013671878,
        51.040008544921878,
        51.05999755859375,
        51.079986572265628,
        51.100006103515628,
        51.1199951171875,
        51.139984130859378,
        51.160003662109378,
        51.17999267578125,
        51.20001220703125,
        51.220001220703128,
        51.239990234375,
        51.260009765625,
        51.279998779296878,
        51.29998779296875,
        51.32000732421875,
        51.339996337890628,
        51.3599853515625,
        51.3800048828125,
        51.399993896484378,
        51.41998291015625,
        51.44000244140625,
        51.459991455078128,
        51.480010986328128,
        51.5,
        51.519989013671878,
        51.540008544921878,
        51.55999755859375,
        51.579986572265628,
        51.600006103515628,
        51.6199951171875,
        51.639984130859378,
        51.660003662109378,
        51.67999267578125,
        51.70001220703125,
        51.720001220703128,
        51.739990234375,
        51.760009765625,
        51.779998779296878,
        51.79998779296875,
        51.82000732421875,
        51.839996337890628,
        51.8599853515625,
        51.8800048828125,
        51.899993896484378,
        51.91998291015625,
        51.94000244140625,
        51.959991455078128,
        51.980010986328128,
        52.0,
        52.019989013671878,
        52.040008544921878,
        52.05999755859375,
        52.079986572265628,
        52.100006103515628,
        52.1199951171875,
        52.139984130859378,
        52.160003662109378,
        52.17999267578125,
        52.20001220703125,
        52.220001220703128,
        52.239990234375,
        52.260009765625,
        52.279998779296878,
        52.29998779296875,
        52.32000732421875,
        52.339996337890628,
        52.3599853515625,
        52.3800048828125,
        52.399993896484378,
        52.41998291015625,
        52.44000244140625,
        52.459991455078128,
        52.480010986328128,
        52.5,
        52.519989013671878,
        52.540008544921878,
        52.55999755859375,
        52.579986572265628,
        52.600006103515628,
        52.6199951171875,
        52.639984130859378,
        52.660003662109378,
        52.67999267578125,
        52.70001220703125,
        52.720001220703128,
        52.739990234375,
        52.760009765625,
        52.779998779296878,
        52.79998779296875,
        52.82000732421875,
        52.839996337890628,
        52.8599853515625,
        52.8800048828125,
        52.899993896484378,
        52.91998291015625,
        52.94000244140625,
        52.959991455078128,
        52.980010986328128,
        53.0,
        53.019989013671878,
        53.040008544921878,
        53.05999755859375,
        53.079986572265628,
        53.100006103515628,
        53.1199951171875,
        53.139984130859378,
        53.160003662109378,
        53.17999267578125,
        53.20001220703125,
        53.220001220703128,
        53.239990234375,
        53.260009765625,
        53.279998779296878,
        53.29998779296875,
        53.32000732421875,
        53.339996337890628,
        53.3599853515625,
        53.3800048828125,
        53.399993896484378,
        53.41998291015625,
        53.44000244140625,
        53.459991455078128,
        53.480010986328128,
        53.5,
        53.519989013671878,
        53.540008544921878,
        53.55999755859375,
        53.579986572265628,
        53.600006103515628,
        53.6199951171875,
        53.639984130859378,
        53.660003662109378,
        53.67999267578125,
        53.70001220703125,
        53.720001220703128,
        53.739990234375,
        53.760009765625,
        53.779998779296878,
        53.79998779296875,
        53.82000732421875,
        53.839996337890628,
        53.8599853515625,
        53.8800048828125,
        53.899993896484378,
        53.91998291015625,
        53.94000244140625,
        53.959991455078128,
        53.980010986328128,
        54.0,
        54.019989013671878,
        54.040008544921878,
        54.05999755859375,
        54.079986572265628,
        54.100006103515628,
        54.1199951171875,
        54.139984130859378,
        54.160003662109378,
        54.17999267578125,
        54.20001220703125,
        54.220001220703128,
        54.239990234375,
        54.260009765625,
        54.279998779296878,
        54.29998779296875,
        54.32000732421875,
        54.339996337890628,
        54.3599853515625,
        54.3800048828125,
        54.399993896484378,
        54.41998291015625,
        54.44000244140625,
        54.459991455078128,
        54.480010986328128,
        54.5,
        54.519989013671878,
        54.540008544921878,
        54.55999755859375,
        54.579986572265628,
        54.600006103515628,
        54.6199951171875,
        54.639984130859378,
        54.660003662109378,
        54.67999267578125,
        54.70001220703125,
        54.720001220703128,
        54.739990234375,
        54.760009765625,
        54.779998779296878,
        54.79998779296875,
        54.82000732421875,
        54.839996337890628,
        54.8599853515625,
        54.8800048828125,
        54.899993896484378,
        54.91998291015625,
        54.94000244140625,
        54.959991455078128,
        54.980010986328128,
        55.0,
        55.019989013671878,
        55.040008544921878,
        55.05999755859375,
        55.079986572265628,
        55.100006103515628,
        55.1199951171875,
        55.139984130859378,
        55.160003662109378,
        55.17999267578125,
        55.20001220703125,
        55.220001220703128,
        55.239990234375,
        55.260009765625,
        55.279998779296878,
        55.29998779296875,
        55.32000732421875,
        55.339996337890628,
        55.3599853515625,
        55.3800048828125,
        55.399993896484378,
        55.41998291015625,
        55.44000244140625,
        55.459991455078128,
        55.480010986328128,
        55.5,
        55.519989013671878,
        55.540008544921878,
        55.55999755859375,
        55.579986572265628,
        55.600006103515628,
        55.6199951171875,
        55.639984130859378,
        55.660003662109378,
        55.67999267578125,
        55.70001220703125,
        55.720001220703128,
        55.739990234375,
        55.760009765625,
        55.779998779296878,
        55.79998779296875,
        55.82000732421875,
        55.839996337890628,
        55.8599853515625,
        55.8800048828125,
        55.899993896484378,
        55.91998291015625,
        55.94000244140625,
        55.959991455078128,
        55.980010986328128,
        56.0,
        56.019989013671878,
        56.040008544921878,
        56.05999755859375,
        56.079986572265628,
        56.100006103515628,
        56.1199951171875,
        56.139984130859378,
        56.160003662109378,
        56.17999267578125,
        56.20001220703125,
        56.220001220703128,
        56.239990234375,
        56.260009765625,
        56.279998779296878,
        56.29998779296875,
        56.32000732421875,
        56.339996337890628,
        56.3599853515625,
        56.3800048828125,
        56.399993896484378,
        56.41998291015625,
        56.44000244140625,
        56.459991455078128,
        56.480010986328128,
        56.5,
        56.519989013671878,
        56.540008544921878,
        56.55999755859375,
        56.579986572265628,
        56.600006103515628,
        56.6199951171875,
        56.639984130859378,
        56.660003662109378,
        56.67999267578125,
        56.70001220703125,
        56.720001220703128,
        56.739990234375,
        56.760009765625,
        56.779998779296878,
        56.79998779296875,
        56.82000732421875,
        56.839996337890628,
        56.8599853515625,
        56.8800048828125,
        56.899993896484378,
        56.91998291015625,
        56.94000244140625,
        56.959991455078128,
        56.980010986328128,
        57.0,
        57.019989013671878,
        57.040008544921878,
        57.05999755859375,
        57.079986572265628,
        57.100006103515628,
        57.1199951171875,
        57.139984130859378,
        57.160003662109378,
        57.17999267578125,
        57.20001220703125,
        57.220001220703128,
        57.239990234375,
        57.260009765625,
        57.279998779296878,
        57.29998779296875,
        57.32000732421875,
        57.339996337890628,
        57.3599853515625,
        57.3800048828125,
        57.399993896484378,
        57.41998291015625,
        57.44000244140625,
        57.459991455078128,
        57.480010986328128,
        57.5,
        57.519989013671878,
        57.540008544921878,
        57.55999755859375,
        57.579986572265628,
        57.600006103515628,
        57.6199951171875,
        57.639984130859378,
        57.660003662109378,
        57.67999267578125,
        57.70001220703125,
        57.720001220703128,
        57.739990234375,
        57.760009765625,
        57.779998779296878,
        57.79998779296875,
        57.82000732421875,
        57.839996337890628,
        57.8599853515625,
        57.8800048828125,
        57.899993896484378,
        57.91998291015625,
        57.94000244140625,
        57.959991455078128,
        57.980010986328128,
        58.0,
        58.019989013671878,
        58.040008544921878,
        58.05999755859375,
        58.079986572265628,
        58.100006103515628,
        58.1199951171875,
        58.139984130859378,
        58.160003662109378,
        58.17999267578125,
        58.20001220703125,
        58.220001220703128,
        58.239990234375,
        58.260009765625,
        58.279998779296878,
        58.29998779296875,
        58.32000732421875,
        58.339996337890628,
        58.3599853515625,
        58.3800048828125,
        58.399993896484378,
        58.41998291015625,
        58.44000244140625,
        58.459991455078128,
        58.480010986328128,
        58.5,
        58.519989013671878,
        58.540008544921878,
        58.55999755859375,
        58.579986572265628,
        58.600006103515628,
        58.6199951171875,
        58.639984130859378,
        58.660003662109378,
        58.67999267578125,
        58.70001220703125,
        58.720001220703128,
        58.739990234375,
        58.760009765625,
        58.779998779296878,
        58.79998779296875,
        58.82000732421875,
        58.839996337890628,
        58.8599853515625,
        58.8800048828125,
        58.899993896484378,
        58.91998291015625,
        58.94000244140625,
        58.959991455078128,
        58.980010986328128,
        59.0,
        59.019989013671878,
        59.040008544921878,
        59.05999755859375,
        59.079986572265628,
        59.100006103515628,
        59.1199951171875,
        59.139984130859378,
        59.160003662109378,
        59.17999267578125,
        59.20001220703125,
        59.220001220703128,
        59.239990234375,
        59.260009765625,
        59.279998779296878,
        59.29998779296875,
        59.32000732421875,
        59.339996337890628,
        59.3599853515625,
        59.3800048828125,
        59.399993896484378,
        59.41998291015625,
        59.44000244140625,
        59.459991455078128,
        59.480010986328128,
        59.5,
        59.519989013671878,
        59.540008544921878,
        59.55999755859375,
        59.579986572265628,
        59.600006103515628,
        59.6199951171875,
        59.639984130859378,
        59.660003662109378,
        59.67999267578125,
        59.70001220703125,
        59.720001220703128,
        59.739990234375,
        59.760009765625,
        59.779998779296878,
        59.79998779296875,
        59.82000732421875,
        59.839996337890628,
        59.8599853515625,
        59.8800048828125,
        59.899993896484378,
        59.91998291015625,
        59.94000244140625,
        59.959991455078128,
        59.980010986328128
    ],
    "rightHandPositions": [
        "(-0.196237, 1.302685, -0.184874)",
        "(-0.194653, 1.303877, -0.184823)",
        "(-0.192510, 1.305225, -0.184992)",
        "(-0.191667, 1.306116, -0.185561)",
        "(-0.190811, 1.307045, -0.185503)",
        "(-0.190652, 1.308086, -0.185918)",
        "(-0.190406, 1.308789, -0.186489)",
        "(-0.190835, 1.309868, -0.187486)",
        "(-0.191215, 1.310889, -0.188563)",
        "(-0.191393, 1.311760, -0.189956)",
        "(-0.191284, 1.312391, -0.190971)",
        "(-0.190735, 1.312660, -0.191067)",
        "(-0.189992, 1.313101, -0.191280)",
        "(-0.188737, 1.314055, -0.191954)",
        "(-0.187839, 1.314867, -0.192457)",
        "(-0.187313, 1.315928, -0.193208)",
        "(-0.186999, 1.316557, -0.193468)",
        "(-0.186368, 1.317823, -0.193574)",
        "(-0.185850, 1.319053, -0.193287)",
        "(-0.185358, 1.320202, -0.192993)",
        "(-0.184755, 1.321559, -0.192888)",
        "(-0.184507, 1.322234, -0.192832)",
        "(-0.184010, 1.323616, -0.192510)",
        "(-0.182916, 1.325420, -0.191566)",
        "(-0.182003, 1.327335, -0.190587)",
        "(-0.180480, 1.329749, -0.190020)",
        "(-0.179662, 1.331015, -0.189730)",
        "(-0.178080, 1.333416, -0.188523)",
        "(-0.177168, 1.335605, -0.187506)",
        "(-0.175605, 1.338170, -0.186914)",
        "(-0.173869, 1.340827, -0.186411)",
        "(-0.173028, 1.342133, -0.186210)",
        "(-0.171927, 1.344362, -0.185564)",
        "(-0.170639, 1.346448, -0.184811)",
        "(-0.168956, 1.348174, -0.183428)",
        "(-0.167158, 1.349675, -0.182591)",
        "(-0.165922, 1.350430, -0.182416)",
        "(-0.164536, 1.351428, -0.182136)",
        "(-0.163547, 1.352176, -0.181701)",
        "(-0.162532, 1.352701, -0.180825)",
        "(-0.161212, 1.353130, -0.179861)",
        "(-0.160899, 1.353188, -0.179466)",
        "(-0.159918, 1.353603, -0.178921)",
        "(-0.159011, 1.353938, -0.178602)",
        "(-0.158351, 1.354246, -0.178113)",
        "(-0.157396, 1.354602, -0.177516)",
        "(-0.157031, 1.354660, -0.177255)",
        "(-0.156602, 1.354702, -0.177181)",
        "(-0.156030, 1.354784, -0.177586)",
        "(-0.155328, 1.354709, -0.177726)",
        "(-0.154714, 1.354449, -0.177957)",
        "(-0.154296, 1.354376, -0.178121)",
        "(-0.153483, 1.354293, -0.179054)",
        "(-0.152684, 1.354237, -0.180462)",
        "(-0.151586, 1.354158, -0.181541)",
        "(-0.150822, 1.353893, -0.182387)",
        "(-0.150639, 1.353711, -0.182887)",
        "(-0.149936, 1.353509, -0.184227)",
        "(-0.148962, 1.353562, -0.186171)",
        "(-0.148204, 1.353642, -0.188280)",
        "(-0.147391, 1.353474, -0.189663)",
        "(-0.147094, 1.353367, -0.190334)",
        "(-0.146491, 1.353284, -0.192009)",
        "(-0.145640, 1.353386, -0.193900)",
        "(-0.144888, 1.353543, -0.195854)",
        "(-0.144320, 1.353617, -0.197698)",
        "(-0.143848, 1.353620, -0.198359)",
        "(-0.143153, 1.353516, -0.199419)",
        "(-0.142291, 1.353452, -0.200459)",
        "(-0.141300, 1.353562, -0.202008)",
        "(-0.140590, 1.353652, -0.203102)",
        "(-0.140045, 1.353742, -0.203504)",
        "(-0.138781, 1.353858, -0.204010)",
        "(-0.137565, 1.353894, -0.204427)",
        "(-0.136595, 1.353915, -0.204884)",
        "(-0.135486, 1.353904, -0.205152)",
        "(-0.134874, 1.353896, -0.205205)",
        "(-0.133656, 1.353846, -0.205376)",
        "(-0.132378, 1.353687, -0.205964)",
        "(-0.130905, 1.353263, -0.206465)",
        "(-0.129565, 1.352543, -0.207178)",
        "(-0.128953, 1.352122, -0.207668)",
        "(-0.127649, 1.351237, -0.208678)",
        "(-0.126256, 1.350382, -0.209672)",
        "(-0.125142, 1.349445, -0.210315)",
        "(-0.124364, 1.348866, -0.211499)",
        "(-0.123895, 1.348672, -0.211971)",
        "(-0.123408, 1.348294, -0.212581)",
        "(-0.122788, 1.348185, -0.213224)",
        "(-0.122305, 1.348153, -0.213785)",
        "(-0.121705, 1.348298, -0.214222)",
        "(-0.121474, 1.348402, -0.214400)",
        "(-0.121093, 1.348721, -0.214866)",
        "(-0.120591, 1.349151, -0.214990)",
        "(-0.119869, 1.349738, -0.214906)",
        "(-0.119613, 1.350233, -0.214896)",
        "(-0.119461, 1.350536, -0.214905)",
        "(-0.118724, 1.351723, -0.214888)",
        "(-0.118107, 1.352729, -0.215152)",
        "(-0.117737, 1.353614, -0.215434)",
        "(-0.117426, 1.354438, -0.215764)",
        "(-0.117257, 1.354841, -0.215853)",
        "(-0.116815, 1.355459, -0.215906)",
        "(-0.116296, 1.356149, -0.216129)",
        "(-0.116001, 1.356754, -0.216614)",
        "(-0.115459, 1.357272, -0.217343)",
        "(-0.115204, 1.357420, -0.217607)",
        "(-0.114879, 1.357444, -0.217808)",
        "(-0.114594, 1.357391, -0.218027)",
        "(-0.113924, 1.357436, -0.218685)",
        "(-0.113627, 1.357323, -0.219181)",
        "(-0.113475, 1.357272, -0.219565)",
        "(-0.113247, 1.357246, -0.220227)",
        "(-0.113181, 1.357197, -0.220343)",
        "(-0.112896, 1.357195, -0.220916)",
        "(-0.112522, 1.357369, -0.221844)",
        "(-0.112379, 1.357503, -0.222186)",
        "(-0.112313, 1.357843, -0.222906)",
        "(-0.112137, 1.358294, -0.223356)",
        "(-0.111941, 1.358983, -0.223991)",
        "(-0.111802, 1.359840, -0.225031)",
        "(-0.111851, 1.360280, -0.225634)",
        "(-0.111946, 1.361256, -0.226717)",
        "(-0.111973, 1.362354, -0.227982)",
        "(-0.111884, 1.363498, -0.229555)",
        "(-0.111954, 1.364597, -0.231289)",
        "(-0.112112, 1.365192, -0.232283)",
        "(-0.112308, 1.366472, -0.234324)",
        "(-0.112413, 1.367661, -0.236075)",
        "(-0.112418, 1.368830, -0.237822)",
        "(-0.112611, 1.370082, -0.239887)",
        "(-0.112742, 1.370764, -0.241008)",
        "(-0.112995, 1.372146, -0.243100)",
        "(-0.113067, 1.373466, -0.244603)",
        "(-0.113290, 1.374773, -0.246261)",
        "(-0.113624, 1.376261, -0.248669)",
        "(-0.113770, 1.376991, -0.249819)",
        "(-0.113824, 1.378410, -0.251918)",
        "(-0.114065, 1.379731, -0.254218)",
        "(-0.114144, 1.381084, -0.256620)",
        "(-0.114443, 1.382451, -0.259101)",
        "(-0.114555, 1.383142, -0.260214)",
        "(-0.114690, 1.384496, -0.262146)",
        "(-0.114544, 1.386100, -0.264228)",
        "(-0.114633, 1.387943, -0.266603)",
        "(-0.114784, 1.389882, -0.268933)",
        "(-0.114764, 1.390859, -0.269941)",
        "(-0.114775, 1.392784, -0.271853)",
        "(-0.114771, 1.394847, -0.274066)",
        "(-0.114895, 1.397033, -0.276530)",
        "(-0.114898, 1.399125, -0.278466)",
        "(-0.114863, 1.400159, -0.279332)",
        "(-0.114838, 1.402207, -0.281233)",
        "(-0.114983, 1.404223, -0.283298)",
        "(-0.115223, 1.406301, -0.285652)",
        "(-0.115410, 1.408346, -0.287769)",
        "(-0.115490, 1.409303, -0.288716)",
        "(-0.115689, 1.411129, -0.290676)",
        "(-0.115919, 1.412785, -0.292940)",
        "(-0.116364, 1.414342, -0.295749)",
        "(-0.116726, 1.415660, -0.298369)",
        "(-0.116844, 1.416189, -0.299494)",
        "(-0.117413, 1.416927, -0.301979)",
        "(-0.118023, 1.417606, -0.304814)",
        "(-0.118531, 1.418114, -0.307711)",
        "(-0.119124, 1.418373, -0.310538)",
        "(-0.119389, 1.418403, -0.311903)",
        "(-0.119939, 1.418370, -0.314652)",
        "(-0.120516, 1.418219, -0.317325)",
        "(-0.121073, 1.417993, -0.320089)",
        "(-0.121602, 1.417723, -0.322905)",
        "(-0.121883, 1.417545, -0.324308)",
        "(-0.122313, 1.417122, -0.327174)",
        "(-0.122866, 1.416479, -0.329944)",
        "(-0.123521, 1.415617, -0.332523)",
        "(-0.124011, 1.414742, -0.335063)",
        "(-0.124226, 1.414346, -0.336535)",
        "(-0.124905, 1.413431, -0.339706)",
        "(-0.125554, 1.412190, -0.342470)",
        "(-0.125904, 1.410762, -0.344808)",
        "(-0.126518, 1.409234, -0.347446)",
        "(-0.126894, 1.408476, -0.348898)",
        "(-0.127495, 1.406955, -0.351837)",
        "(-0.128122, 1.405176, -0.354473)",
        "(-0.128762, 1.403095, -0.357035)",
        "(-0.129545, 1.400818, -0.359865)",
        "(-0.129907, 1.399607, -0.361408)",
        "(-0.130768, 1.396902, -0.364505)",
        "(-0.131674, 1.393805, -0.367270)",
        "(-0.132386, 1.390499, -0.369907)",
        "(-0.133246, 1.387048, -0.372732)",
        "(-0.133690, 1.385273, -0.374127)",
        "(-0.134419, 1.381714, -0.376838)",
        "(-0.135034, 1.377941, -0.378994)",
        "(-0.135730, 1.374005, -0.380888)",
        "(-0.136471, 1.370016, -0.382981)",
        "(-0.136888, 1.367963, -0.383986)",
        "(-0.137694, 1.363677, -0.385674)",
        "(-0.138576, 1.359086, -0.387012)",
        "(-0.139487, 1.354265, -0.388621)",
        "(-0.140688, 1.348792, -0.390074)",
        "(-0.141231, 1.345970, -0.390619)",
        "(-0.142311, 1.339755, -0.391312)",
        "(-0.142925, 1.333017, -0.391445)",
        "(-0.143549, 1.326037, -0.391905)",
        "(-0.144417, 1.318837, -0.392915)",
        "(-0.144967, 1.315056, -0.393393)",
        "(-0.145694, 1.307396, -0.393937)",
        "(-0.146280, 1.299512, -0.393663)",
        "(-0.147146, 1.291641, -0.393620)",
        "(-0.148197, 1.283893, -0.394003)",
        "(-0.148573, 1.280025, -0.394068)",
        "(-0.149293, 1.272222, -0.393188)",
        "(-0.149926, 1.264673, -0.392451)",
        "(-0.150382, 1.257439, -0.392155)",
        "(-0.150840, 1.250251, -0.391172)",
        "(-0.151153, 1.246684, -0.390352)",
        "(-0.151739, 1.239656, -0.388418)",
        "(-0.152680, 1.232753, -0.386013)",
        "(-0.153559, 1.226210, -0.384056)",
        "(-0.154548, 1.219981, -0.382084)",
        "(-0.155156, 1.216899, -0.380750)",
        "(-0.156156, 1.210776, -0.377627)",
        "(-0.156821, 1.204785, -0.374003)",
        "(-0.157729, 1.199063, -0.370767)",
        "(-0.158331, 1.193533, -0.367924)",
        "(-0.158590, 1.190781, -0.366033)",
        "(-0.159124, 1.185378, -0.361406)",
        "(-0.159676, 1.180338, -0.356542)",
        "(-0.160097, 1.175690, -0.352423)",
        "(-0.160831, 1.171317, -0.348198)",
        "(-0.161093, 1.169226, -0.345780)",
        "(-0.161252, 1.165366, -0.340732)",
        "(-0.161153, 1.161885, -0.335030)",
        "(-0.161217, 1.158960, -0.329423)",
        "(-0.160973, 1.156404, -0.323774)",
        "(-0.160887, 1.155252, -0.320823)",
        "(-0.160367, 1.153235, -0.314894)",
        "(-0.160060, 1.151513, -0.309031)",
        "(-0.159376, 1.150122, -0.303448)",
        "(-0.158460, 1.148980, -0.297809)",
        "(-0.158198, 1.148474, -0.294880)",
        "(-0.157473, 1.147503, -0.288856)",
        "(-0.156327, 1.146751, -0.283103)",
        "(-0.155374, 1.146195, -0.277187)",
        "(-0.154256, 1.145780, -0.271585)",
        "(-0.153731, 1.145628, -0.268931)",
        "(-0.152672, 1.145365, -0.263428)",
        "(-0.151827, 1.145175, -0.257631)",
        "(-0.150820, 1.145307, -0.252116)",
        "(-0.149870, 1.145795, -0.246785)",
        "(-0.149340, 1.146154, -0.244059)",
        "(-0.147947, 1.147023, -0.238253)",
        "(-0.146669, 1.148159, -0.232528)",
        "(-0.145447, 1.149638, -0.227162)",
        "(-0.143816, 1.151476, -0.222064)",
        "(-0.143194, 1.152510, -0.219431)",
        "(-0.141943, 1.154653, -0.214021)",
        "(-0.140522, 1.157024, -0.208915)",
        "(-0.138977, 1.159620, -0.204355)",
        "(-0.137549, 1.162585, -0.200068)",
        "(-0.136724, 1.164198, -0.197933)",
        "(-0.135299, 1.167563, -0.193522)",
        "(-0.133863, 1.171099, -0.189153)",
        "(-0.132369, 1.174925, -0.185267)",
        "(-0.130783, 1.179103, -0.181738)",
        "(-0.129974, 1.181319, -0.180051)",
        "(-0.128537, 1.185937, -0.176703)",
        "(-0.126809, 1.190789, -0.173318)",
        "(-0.125425, 1.195798, -0.170120)",
        "(-0.124025, 1.201088, -0.167476)",
        "(-0.123143, 1.203876, -0.166291)",
        "(-0.121395, 1.209507, -0.163935)",
        "(-0.119864, 1.215249, -0.161532)",
        "(-0.118505, 1.221191, -0.159314)",
        "(-0.117162, 1.227403, -0.157544)",
        "(-0.116382, 1.230610, -0.156850)",
        "(-0.114853, 1.237092, -0.155353)",
        "(-0.113387, 1.243666, -0.153939)",
        "(-0.111778, 1.250408, -0.152989)",
        "(-0.110291, 1.257298, -0.152298)",
        "(-0.109691, 1.260763, -0.152085)",
        "(-0.108350, 1.267672, -0.151631)",
        "(-0.107114, 1.274429, -0.151210)",
        "(-0.106052, 1.281201, -0.151294)",
        "(-0.104880, 1.288000, -0.151830)",
        "(-0.104325, 1.291343, -0.152024)",
        "(-0.103336, 1.297895, -0.152447)",
        "(-0.102576, 1.304422, -0.153263)",
        "(-0.101789, 1.310768, -0.153988)",
        "(-0.100899, 1.317149, -0.155056)",
        "(-0.100474, 1.320311, -0.155723)",
        "(-0.099833, 1.326514, -0.157161)",
        "(-0.099230, 1.332504, -0.158382)",
        "(-0.098676, 1.338460, -0.159749)",
        "(-0.098230, 1.344326, -0.161171)",
        "(-0.098002, 1.347227, -0.161909)",
        "(-0.097817, 1.352955, -0.163340)",
        "(-0.097671, 1.358616, -0.164572)",
        "(-0.097781, 1.364163, -0.165901)",
        "(-0.097517, 1.369809, -0.167523)",
        "(-0.097115, 1.372599, -0.168230)",
        "(-0.096897, 1.377872, -0.169673)",
        "(-0.096702, 1.382964, -0.171350)",
        "(-0.096642, 1.387852, -0.173245)",
        "(-0.095904, 1.392580, -0.175134)",
        "(-0.096308, 1.394644, -0.176232)",
        "(-0.095831, 1.398932, -0.178539)",
        "(-0.095387, 1.402889, -0.180678)",
        "(-0.095415, 1.406597, -0.184415)",
        "(-0.095483, 1.410067, -0.187578)",
        "(-0.095357, 1.411617, -0.188564)",
        "(-0.095548, 1.414575, -0.190804)",
        "(-0.095535, 1.417368, -0.193084)",
        "(-0.095444, 1.419946, -0.195420)",
        "(-0.095676, 1.422223, -0.198338)",
        "(-0.095766, 1.423215, -0.200020)",
        "(-0.096144, 1.424783, -0.203274)",
        "(-0.096435, 1.426098, -0.206601)",
        "(-0.096660, 1.427247, -0.210573)",
        "(-0.096837, 1.428167, -0.214794)",
        "(-0.096746, 1.428537, -0.216747)",
        "(-0.096976, 1.429023, -0.220754)",
        "(-0.097407, 1.429240, -0.224892)",
        "(-0.097875, 1.429309, -0.229279)",
        "(-0.098286, 1.429364, -0.234043)",
        "(-0.098644, 1.429262, -0.236408)",
        "(-0.099440, 1.428863, -0.240866)",
        "(-0.100197, 1.428290, -0.245314)",
        "(-0.100895, 1.427575, -0.250126)",
        "(-0.101703, 1.426558, -0.255221)",
        "(-0.102102, 1.425887, -0.257736)",
        "(-0.102963, 1.424322, -0.262465)",
        "(-0.103741, 1.422621, -0.267189)",
        "(-0.104325, 1.420975, -0.272173)",
        "(-0.105487, 1.419093, -0.277124)",
        "(-0.105856, 1.418182, -0.279519)",
        "(-0.106619, 1.416164, -0.284112)",
        "(-0.107611, 1.413783, -0.288413)",
        "(-0.108663, 1.411288, -0.292851)",
        "(-0.109562, 1.408668, -0.297076)",
        "(-0.110022, 1.407199, -0.298961)",
        "(-0.110952, 1.404152, -0.302846)",
        "(-0.112030, 1.400703, -0.306678)",
        "(-0.113534, 1.396929, -0.310693)",
        "(-0.114926, 1.392758, -0.314287)",
        "(-0.115484, 1.390540, -0.316005)",
        "(-0.116729, 1.385914, -0.319635)",
        "(-0.118102, 1.380954, -0.323629)",
        "(-0.119540, 1.375492, -0.327516)",
        "(-0.120768, 1.369469, -0.330867)",
        "(-0.121335, 1.366503, -0.332333)",
        "(-0.122477, 1.360419, -0.335258)",
        "(-0.123820, 1.354114, -0.338404)",
        "(-0.124808, 1.347703, -0.341310)",
        "(-0.125875, 1.341028, -0.343520)",
        "(-0.126457, 1.337680, -0.344500)",
        "(-0.127317, 1.331137, -0.346488)",
        "(-0.128519, 1.324553, -0.348118)",
        "(-0.129850, 1.318063, -0.349320)",
        "(-0.130867, 1.311749, -0.349933)",
        "(-0.131405, 1.308667, -0.350223)",
        "(-0.132587, 1.302672, -0.351021)",
        "(-0.133563, 1.296647, -0.351177)",
        "(-0.134375, 1.290639, -0.350547)",
        "(-0.135149, 1.284863, -0.349919)",
        "(-0.135506, 1.282034, -0.349614)",
        "(-0.136503, 1.276454, -0.349122)",
        "(-0.137549, 1.270764, -0.347938)",
        "(-0.138335, 1.265010, -0.346112)",
        "(-0.138918, 1.259454, -0.344989)",
        "(-0.139209, 1.256713, -0.344617)",
        "(-0.139942, 1.251092, -0.343513)",
        "(-0.140898, 1.245196, -0.341167)",
        "(-0.141701, 1.239395, -0.338329)",
        "(-0.142314, 1.233935, -0.335767)",
        "(-0.142692, 1.231285, -0.334562)",
        "(-0.143748, 1.226086, -0.331949)",
        "(-0.144672, 1.221081, -0.328446)",
        "(-0.145244, 1.216489, -0.324355)",
        "(-0.145685, 1.212450, -0.320528)",
        "(-0.145748, 1.210591, -0.318593)",
        "(-0.146212, 1.207131, -0.314415)",
        "(-0.146473, 1.203917, -0.309452)",
        "(-0.146531, 1.201213, -0.304453)",
        "(-0.146515, 1.199018, -0.300229)",
        "(-0.146413, 1.198067, -0.298109)",
        "(-0.146323, 1.196285, -0.293434)",
        "(-0.146035, 1.194745, -0.288161)",
        "(-0.145760, 1.193562, -0.283120)",
        "(-0.145454, 1.192696, -0.278616)",
        "(-0.145246, 1.192365, -0.276394)",
        "(-0.144935, 1.191804, -0.271984)",
        "(-0.144431, 1.191402, -0.267461)",
        "(-0.144062, 1.191103, -0.262694)",
        "(-0.143604, 1.191061, -0.258535)",
        "(-0.143417, 1.191095, -0.256520)",
        "(-0.142967, 1.191274, -0.252498)",
        "(-0.142414, 1.191583, -0.248108)",
        "(-0.141926, 1.192152, -0.243579)",
        "(-0.141377, 1.193084, -0.239231)",
        "(-0.141058, 1.193650, -0.236934)",
        "(-0.140261, 1.195038, -0.232436)",
        "(-0.139425, 1.196719, -0.228028)",
        "(-0.138654, 1.198626, -0.223598)",
        "(-0.137808, 1.200744, -0.219232)",
        "(-0.137368, 1.201844, -0.216988)",
        "(-0.136421, 1.204162, -0.212616)",
        "(-0.135646, 1.206573, -0.208413)",
        "(-0.134835, 1.209131, -0.204463)",
        "(-0.133922, 1.211807, -0.200381)",
        "(-0.133569, 1.213168, -0.198181)",
        "(-0.132904, 1.215992, -0.193903)",
        "(-0.132085, 1.219063, -0.190114)",
        "(-0.131237, 1.222349, -0.186488)",
        "(-0.130244, 1.225820, -0.183248)",
        "(-0.129771, 1.227640, -0.181687)",
        "(-0.128721, 1.231326, -0.178626)",
        "(-0.127672, 1.235119, -0.175708)",
        "(-0.126648, 1.239068, -0.173201)",
        "(-0.125692, 1.243175, -0.170916)",
        "(-0.125196, 1.245249, -0.169664)",
        "(-0.124142, 1.249396, -0.167073)",
        "(-0.123107, 1.253571, -0.164844)",
        "(-0.122187, 1.257800, -0.163037)",
        "(-0.121393, 1.261967, -0.161007)",
        "(-0.120959, 1.264028, -0.160022)",
        "(-0.120323, 1.268071, -0.158246)",
        "(-0.119607, 1.272123, -0.156812)",
        "(-0.118850, 1.276141, -0.155580)",
        "(-0.118155, 1.280186, -0.154443)",
        "(-0.117808, 1.282309, -0.153918)",
        "(-0.116970, 1.286670, -0.152908)",
        "(-0.116335, 1.291116, -0.152005)",
        "(-0.115757, 1.295747, -0.151209)",
        "(-0.115217, 1.300681, -0.150933)",
        "(-0.114895, 1.303176, -0.150682)",
        "(-0.114185, 1.307973, -0.149909)",
        "(-0.113672, 1.312952, -0.149709)",
        "(-0.113167, 1.318000, -0.149600)",
        "(-0.112424, 1.323103, -0.149129)",
        "(-0.112070, 1.325706, -0.149007)",
        "(-0.111738, 1.330943, -0.149045)",
        "(-0.111260, 1.336245, -0.148991)",
        "(-0.110647, 1.341718, -0.149277)",
        "(-0.110101, 1.347264, -0.149890)",
        "(-0.109889, 1.349993, -0.150146)",
        "(-0.109669, 1.355270, -0.150589)",
        "(-0.109432, 1.360529, -0.151223)",
        "(-0.109343, 1.365915, -0.152471)",
        "(-0.109033, 1.371357, -0.153744)",
        "(-0.108962, 1.374001, -0.154305)",
        "(-0.108804, 1.379365, -0.155708)",
        "(-0.108822, 1.384646, -0.157461)",
        "(-0.109090, 1.389874, -0.159599)",
        "(-0.109113, 1.395166, -0.161933)",
        "(-0.109321, 1.397743, -0.163152)",
        "(-0.109737, 1.402710, -0.165419)",
        "(-0.110228, 1.407457, -0.167812)",
        "(-0.111015, 1.411918, -0.170707)",
        "(-0.111578, 1.416188, -0.173690)",
        "(-0.111411, 1.418316, -0.175061)",
        "(-0.111450, 1.422367, -0.178082)",
        "(-0.111975, 1.426122, -0.181718)",
        "(-0.112374, 1.429634, -0.185268)",
        "(-0.112844, 1.432726, -0.188430)",
        "(-0.113148, 1.434207, -0.190123)",
        "(-0.113534, 1.437253, -0.193689)",
        "(-0.113972, 1.440140, -0.197310)",
        "(-0.114772, 1.442681, -0.201109)",
        "(-0.115611, 1.444963, -0.204847)",
        "(-0.116029, 1.445992, -0.206657)",
        "(-0.116811, 1.448017, -0.210693)",
        "(-0.117487, 1.449889, -0.215156)",
        "(-0.118172, 1.451353, -0.219538)",
        "(-0.119004, 1.452357, -0.224003)",
        "(-0.119446, 1.452671, -0.226239)",
        "(-0.120216, 1.452946, -0.230618)",
        "(-0.120852, 1.452972, -0.235447)",
        "(-0.121469, 1.452778, -0.241011)",
        "(-0.122145, 1.451942, -0.246029)",
        "(-0.122541, 1.451280, -0.248302)",
        "(-0.123179, 1.449933, -0.252900)",
        "(-0.123963, 1.448529, -0.258152)",
        "(-0.124824, 1.446955, -0.263507)",
        "(-0.125421, 1.444948, -0.268483)",
        "(-0.125816, 1.443816, -0.271086)",
        "(-0.126836, 1.441278, -0.276259)",
        "(-0.127799, 1.438556, -0.281145)",
        "(-0.128361, 1.435762, -0.285952)",
        "(-0.129353, 1.432837, -0.291576)",
        "(-0.129797, 1.431212, -0.294243)",
        "(-0.130996, 1.427540, -0.299134)",
        "(-0.131885, 1.423836, -0.304036)",
        "(-0.132951, 1.419948, -0.308678)",
        "(-0.133756, 1.416062, -0.313146)",
        "(-0.134217, 1.414192, -0.315503)",
        "(-0.135121, 1.410421, -0.320154)",
        "(-0.136334, 1.406402, -0.324618)",
        "(-0.137506, 1.402133, -0.328677)",
        "(-0.138268, 1.397684, -0.331933)",
        "(-0.138495, 1.395610, -0.333423)",
        "(-0.139475, 1.391358, -0.336905)",
        "(-0.140667, 1.386927, -0.340650)",
        "(-0.142071, 1.381990, -0.343901)",
        "(-0.143117, 1.376792, -0.346195)",
        "(-0.143601, 1.374202, -0.347350)",
        "(-0.144707, 1.368979, -0.349786)",
        "(-0.145915, 1.363559, -0.352234)",
        "(-0.147103, 1.357637, -0.353687)",
        "(-0.148267, 1.351463, -0.354678)",
        "(-0.148849, 1.348336, -0.355124)",
        "(-0.149927, 1.341974, -0.355922)",
        "(-0.150941, 1.335454, -0.356378)",
        "(-0.151887, 1.328851, -0.356214)",
        "(-0.153149, 1.322203, -0.355808)",
        "(-0.153693, 1.318860, -0.355359)",
        "(-0.154620, 1.312105, -0.354288)",
        "(-0.155287, 1.305345, -0.352700)",
        "(-0.155989, 1.298592, -0.350909)",
        "(-0.156610, 1.291841, -0.349058)",
        "(-0.156940, 1.288469, -0.348122)",
        "(-0.157649, 1.281787, -0.346143)",
        "(-0.158115, 1.275208, -0.343553)",
        "(-0.158609, 1.268879, -0.340815)",
        "(-0.158904, 1.262800, -0.338065)",
        "(-0.159196, 1.259870, -0.336894)",
        "(-0.160120, 1.254131, -0.334541)",
        "(-0.160797, 1.248515, -0.331466)",
        "(-0.161467, 1.243190, -0.328238)",
        "(-0.161711, 1.238164, -0.325354)",
        "(-0.161860, 1.235763, -0.323977)",
        "(-0.162568, 1.230962, -0.320665)",
        "(-0.162868, 1.226430, -0.317031)",
        "(-0.163219, 1.222096, -0.313151)",
        "(-0.163622, 1.218145, -0.309673)",
        "(-0.163715, 1.216303, -0.307855)",
        "(-0.163945, 1.212749, -0.303717)",
        "(-0.164346, 1.209463, -0.299260)",
        "(-0.164830, 1.206458, -0.294710)",
        "(-0.165265, 1.203642, -0.289956)",
        "(-0.165461, 1.202302, -0.287486)",
        "(-0.165682, 1.199703, -0.282370)",
        "(-0.165781, 1.197393, -0.276952)",
        "(-0.165861, 1.195442, -0.271518)",
        "(-0.165971, 1.193790, -0.266078)",
        "(-0.166001, 1.193085, -0.263500)",
        "(-0.165804, 1.191785, -0.258052)",
        "(-0.165425, 1.190692, -0.252340)",
        "(-0.165168, 1.189887, -0.246900)",
        "(-0.164656, 1.189333, -0.241510)",
        "(-0.164466, 1.189159, -0.238779)",
        "(-0.163929, 1.189050, -0.233323)",
        "(-0.163219, 1.189306, -0.228107)",
        "(-0.162600, 1.189797, -0.222866)",
        "(-0.161945, 1.190470, -0.217541)",
        "(-0.161592, 1.190895, -0.214988)",
        "(-0.160806, 1.191918, -0.210039)",
        "(-0.159926, 1.193184, -0.205085)",
        "(-0.159032, 1.194687, -0.200210)",
        "(-0.158144, 1.196527, -0.195737)",
        "(-0.157710, 1.197493, -0.193510)",
        "(-0.156905, 1.199587, -0.189214)",
        "(-0.156067, 1.201867, -0.185093)",
        "(-0.155115, 1.204376, -0.181049)",
        "(-0.154224, 1.207143, -0.177466)",
        "(-0.153749, 1.208619, -0.175880)",
        "(-0.152708, 1.211722, -0.172720)",
        "(-0.151533, 1.215102, -0.169773)",
        "(-0.150278, 1.218751, -0.167491)",
        "(-0.148884, 1.222633, -0.165386)",
        "(-0.148253, 1.224605, -0.164250)",
        "(-0.147127, 1.228615, -0.161731)",
        "(-0.145966, 1.232859, -0.159465)",
        "(-0.144532, 1.237407, -0.157579)",
        "(-0.143218, 1.241929, -0.155248)",
        "(-0.142769, 1.244213, -0.154118)",
        "(-0.141742, 1.248925, -0.152022)",
        "(-0.140724, 1.253727, -0.149768)",
        "(-0.139801, 1.258822, -0.148130)",
        "(-0.138842, 1.264034, -0.146459)",
        "(-0.138310, 1.266598, -0.145382)",
        "(-0.137438, 1.271643, -0.143084)",
        "(-0.136609, 1.276813, -0.141366)",
        "(-0.135811, 1.281984, -0.139982)",
        "(-0.134829, 1.287084, -0.138655)",
        "(-0.134301, 1.289608, -0.138072)",
        "(-0.133344, 1.294482, -0.136731)",
        "(-0.132332, 1.299306, -0.135470)",
        "(-0.131272, 1.304263, -0.134885)",
        "(-0.129955, 1.309448, -0.134872)",
        "(-0.129357, 1.312010, -0.134830)",
        "(-0.128110, 1.317035, -0.134133)",
        "(-0.126709, 1.322212, -0.133557)",
        "(-0.125499, 1.327740, -0.134046)",
        "(-0.124146, 1.333387, -0.134476)",
        "(-0.123407, 1.336288, -0.134735)",
        "(-0.122049, 1.342056, -0.135310)",
        "(-0.120844, 1.347705, -0.136036)",
        "(-0.119607, 1.353341, -0.137120)",
        "(-0.118336, 1.359005, -0.138619)",
        "(-0.117708, 1.361806, -0.139302)",
        "(-0.116518, 1.367360, -0.140472)",
        "(-0.115548, 1.372943, -0.141958)",
        "(-0.114511, 1.378541, -0.143725)",
        "(-0.113648, 1.384037, -0.145600)",
        "(-0.113235, 1.386720, -0.146525)",
        "(-0.112407, 1.392108, -0.148741)",
        "(-0.111672, 1.397294, -0.151113)",
        "(-0.110841, 1.402171, -0.153172)",
        "(-0.110216, 1.406846, -0.155282)",
        "(-0.110052, 1.409146, -0.156421)",
        "(-0.109183, 1.413889, -0.158520)",
        "(-0.108182, 1.418759, -0.161034)",
        "(-0.107717, 1.423342, -0.163446)",
        "(-0.107252, 1.427796, -0.165779)",
        "(-0.107046, 1.429961, -0.166906)",
        "(-0.106705, 1.434090, -0.169327)",
        "(-0.106287, 1.438097, -0.172101)",
        "(-0.105935, 1.441858, -0.175127)",
        "(-0.105583, 1.445305, -0.178428)",
        "(-0.105392, 1.446869, -0.180140)",
        "(-0.104895, 1.449712, -0.183449)",
        "(-0.104817, 1.452193, -0.187438)",
        "(-0.104656, 1.454348, -0.191581)",
        "(-0.104226, 1.456085, -0.195484)",
        "(-0.104125, 1.456787, -0.197648)",
        "(-0.104174, 1.457913, -0.202392)",
        "(-0.104096, 1.458693, -0.207260)",
        "(-0.104081, 1.459071, -0.212117)",
        "(-0.104145, 1.459017, -0.217211)",
        "(-0.104130, 1.458791, -0.219714)",
        "(-0.104128, 1.458059, -0.224822)",
        "(-0.104174, 1.457090, -0.230463)",
        "(-0.103930, 1.455752, -0.236022)",
        "(-0.103828, 1.453920, -0.241683)",
        "(-0.103905, 1.452859, -0.244689)",
        "(-0.104310, 1.450627, -0.251054)",
        "(-0.104691, 1.448108, -0.257072)",
        "(-0.104906, 1.445263, -0.262641)",
        "(-0.105292, 1.442449, -0.268916)",
        "(-0.105653, 1.441010, -0.272122)",
        "(-0.106114, 1.438060, -0.278403)",
        "(-0.106678, 1.434689, -0.284129)",
        "(-0.107416, 1.431272, -0.289718)",
        "(-0.108406, 1.428007, -0.295426)",
        "(-0.108825, 1.426415, -0.298158)",
        "(-0.109610, 1.423147, -0.303266)",
        "(-0.110280, 1.419751, -0.308045)",
        "(-0.111215, 1.416201, -0.313021)",
        "(-0.112175, 1.412231, -0.317865)",
        "(-0.112630, 1.410267, -0.319712)",
        "(-0.113689, 1.406397, -0.323494)",
        "(-0.114740, 1.402532, -0.326921)",
        "(-0.115731, 1.398646, -0.330408)",
        "(-0.116820, 1.394684, -0.334094)",
        "(-0.117434, 1.392657, -0.335959)",
        "(-0.118553, 1.388483, -0.339642)",
        "(-0.119408, 1.383912, -0.342787)",
        "(-0.120347, 1.379184, -0.345772)",
        "(-0.121385, 1.374359, -0.348655)",
        "(-0.121974, 1.371870, -0.349951)",
        "(-0.122852, 1.366848, -0.352432)",
        "(-0.123943, 1.361573, -0.354607)",
        "(-0.125128, 1.356033, -0.356348)",
        "(-0.126250, 1.350184, -0.357489)",
        "(-0.126926, 1.347159, -0.358001)",
        "(-0.128345, 1.340918, -0.358652)",
        "(-0.129199, 1.334565, -0.358961)",
        "(-0.130287, 1.328104, -0.359327)",
        "(-0.131404, 1.321604, -0.359452)",
        "(-0.131734, 1.318259, -0.359123)",
        "(-0.132307, 1.311527, -0.358172)",
        "(-0.132857, 1.304957, -0.357328)",
        "(-0.133294, 1.298487, -0.356543)",
        "(-0.134200, 1.291906, -0.355366)",
        "(-0.134816, 1.288507, -0.354335)",
        "(-0.135433, 1.281898, -0.352362)",
        "(-0.135789, 1.275470, -0.350748)",
        "(-0.136505, 1.269284, -0.349386)",
        "(-0.137097, 1.263289, -0.347741)",
        "(-0.137301, 1.260359, -0.346598)",
        "(-0.137651, 1.254658, -0.344129)",
        "(-0.138034, 1.249326, -0.341992)",
        "(-0.138593, 1.244222, -0.339837)",
        "(-0.139372, 1.239192, -0.337333)",
        "(-0.139654, 1.236738, -0.335914)",
        "(-0.140142, 1.232049, -0.333034)",
        "(-0.140705, 1.227507, -0.330024)",
        "(-0.141537, 1.223151, -0.326853)",
        "(-0.142015, 1.219059, -0.323270)",
        "(-0.142167, 1.217106, -0.321260)",
        "(-0.142114, 1.213460, -0.316965)",
        "(-0.142647, 1.210201, -0.312841)",
        "(-0.142877, 1.207290, -0.308467)",
        "(-0.142891, 1.204732, -0.303768)",
        "(-0.143011, 1.203660, -0.301373)",
        "(-0.143133, 1.201794, -0.296428)",
        "(-0.142988, 1.200341, -0.291427)",
        "(-0.142702, 1.199236, -0.286072)",
        "(-0.142518, 1.198452, -0.280572)",
        "(-0.142397, 1.198165, -0.277776)",
        "(-0.141940, 1.197817, -0.272233)",
        "(-0.141425, 1.197826, -0.266723)",
        "(-0.140766, 1.198070, -0.261089)",
        "(-0.139978, 1.198667, -0.255607)",
        "(-0.139632, 1.199131, -0.252886)",
        "(-0.138790, 1.200247, -0.247406)",
        "(-0.137846, 1.201715, -0.242087)",
        "(-0.136829, 1.203484, -0.236799)",
        "(-0.135737, 1.205495, -0.231470)",
        "(-0.135290, 1.206612, -0.228920)",
        "(-0.134216, 1.208964, -0.223724)",
        "(-0.133121, 1.211449, -0.218373)",
        "(-0.131927, 1.214170, -0.213316)",
        "(-0.130566, 1.217096, -0.208309)",
        "(-0.129955, 1.218583, -0.205767)",
        "(-0.128819, 1.221601, -0.200715)",
        "(-0.127660, 1.224719, -0.196030)",
        "(-0.126518, 1.227956, -0.191558)",
        "(-0.125422, 1.231301, -0.187164)",
        "(-0.124927, 1.233011, -0.185025)",
        "(-0.123952, 1.236449, -0.180683)",
        "(-0.122977, 1.240058, -0.176854)",
        "(-0.121987, 1.243884, -0.173592)",
        "(-0.120706, 1.247825, -0.170238)",
        "(-0.120143, 1.249752, -0.168572)",
        "(-0.119188, 1.253709, -0.165394)",
        "(-0.118052, 1.257737, -0.162223)",
        "(-0.117177, 1.261754, -0.159082)",
        "(-0.116579, 1.265983, -0.156402)",
        "(-0.116431, 1.268165, -0.155285)",
        "(-0.115260, 1.272540, -0.152741)",
        "(-0.113961, 1.276971, -0.149947)",
        "(-0.113026, 1.281589, -0.147517)",
        "(-0.112423, 1.286305, -0.145038)",
        "(-0.111859, 1.288754, -0.143843)",
        "(-0.110508, 1.293808, -0.141855)",
        "(-0.109475, 1.298922, -0.140176)",
        "(-0.108115, 1.304099, -0.138543)",
        "(-0.106821, 1.309352, -0.137048)",
        "(-0.106649, 1.312003, -0.136534)",
        "(-0.106511, 1.317386, -0.135666)",
        "(-0.105870, 1.322898, -0.134851)",
        "(-0.104612, 1.328564, -0.134150)",
        "(-0.103445, 1.334326, -0.133844)",
        "(-0.103101, 1.337213, -0.133834)",
        "(-0.102230, 1.343108, -0.134218)",
        "(-0.101647, 1.349025, -0.134927)",
        "(-0.101005, 1.354780, -0.135522)",
        "(-0.100466, 1.360392, -0.136368)",
        "(-0.099935, 1.363271, -0.137067)",
        "(-0.098941, 1.368946, -0.138623)",
        "(-0.098649, 1.374438, -0.140420)",
        "(-0.097773, 1.380108, -0.142391)",
        "(-0.096943, 1.385681, -0.144246)",
        "(-0.096661, 1.388429, -0.145287)",
        "(-0.096287, 1.393870, -0.147765)",
        "(-0.095712, 1.399226, -0.150332)",
        "(-0.095373, 1.404399, -0.152743)",
        "(-0.095112, 1.409621, -0.155248)",
        "(-0.094897, 1.412256, -0.156446)",
        "(-0.094925, 1.417304, -0.158864)",
        "(-0.094947, 1.422412, -0.161593)",
        "(-0.094540, 1.427454, -0.164508)",
        "(-0.094896, 1.432073, -0.167376)",
        "(-0.094842, 1.434323, -0.168946)",
        "(-0.095030, 1.438413, -0.172887)",
        "(-0.095268, 1.442301, -0.176491)",
        "(-0.095695, 1.445799, -0.180045)",
        "(-0.096382, 1.448813, -0.183562)",
        "(-0.096622, 1.450209, -0.185355)",
        "(-0.097006, 1.452860, -0.189193)",
        "(-0.097701, 1.454980, -0.193343)",
        "(-0.098706, 1.456528, -0.197559)",
        "(-0.099463, 1.457760, -0.201781)",
        "(-0.099674, 1.458283, -0.203934)",
        "(-0.100487, 1.458920, -0.208888)",
        "(-0.101631, 1.459131, -0.214358)",
        "(-0.102279, 1.459138, -0.219519)",
        "(-0.102992, 1.458749, -0.224726)",
        "(-0.103533, 1.458285, -0.227361)",
        "(-0.104575, 1.457208, -0.233007)",
        "(-0.105311, 1.456186, -0.238868)",
        "(-0.105863, 1.454928, -0.244665)",
        "(-0.106944, 1.453077, -0.250492)",
        "(-0.107475, 1.452110, -0.253586)",
        "(-0.108383, 1.450126, -0.259475)",
        "(-0.109112, 1.447862, -0.265070)",
        "(-0.110313, 1.445349, -0.271104)",
        "(-0.111442, 1.442810, -0.277110)",
        "(-0.111913, 1.441499, -0.279851)",
        "(-0.112846, 1.438886, -0.285457)",
        "(-0.113916, 1.436166, -0.291520)",
        "(-0.115218, 1.433274, -0.297337)",
        "(-0.116374, 1.430372, -0.302541)",
        "(-0.116942, 1.428964, -0.305137)",
        "(-0.118120, 1.426259, -0.310585)",
        "(-0.119491, 1.423609, -0.316096)",
        "(-0.120761, 1.420798, -0.320796)",
        "(-0.122031, 1.417964, -0.325353)",
        "(-0.122604, 1.416617, -0.327339)",
        "(-0.123823, 1.413878, -0.331385)",
        "(-0.125356, 1.411027, -0.335584)",
        "(-0.126532, 1.408110, -0.339315)",
        "(-0.127715, 1.404930, -0.342534)",
        "(-0.128385, 1.403226, -0.344121)",
        "(-0.129770, 1.399749, -0.347493)",
        "(-0.130913, 1.396009, -0.350592)",
        "(-0.132117, 1.391793, -0.352958)",
        "(-0.133280, 1.387364, -0.355129)",
        "(-0.133917, 1.385020, -0.356059)",
        "(-0.135101, 1.380224, -0.357714)",
        "(-0.136134, 1.375248, -0.359132)",
        "(-0.137173, 1.370124, -0.360490)",
        "(-0.138241, 1.364668, -0.361537)",
        "(-0.138719, 1.361859, -0.361946)",
        "(-0.139586, 1.356153, -0.362826)",
        "(-0.140609, 1.350177, -0.363616)",
        "(-0.141734, 1.343891, -0.363946)",
        "(-0.142370, 1.337507, -0.363596)",
        "(-0.142685, 1.334295, -0.363320)",
        "(-0.143305, 1.327792, -0.362595)",
        "(-0.144224, 1.321217, -0.362175)",
        "(-0.144931, 1.314579, -0.361294)",
        "(-0.145322, 1.307763, -0.359505)",
        "(-0.145660, 1.304335, -0.358610)",
        "(-0.146433, 1.297559, -0.356751)",
        "(-0.147153, 1.290983, -0.355243)",
        "(-0.147817, 1.284511, -0.353280)",
        "(-0.148368, 1.278099, -0.350954)",
        "(-0.148724, 1.274903, -0.349699)",
        "(-0.149516, 1.268592, -0.346923)",
        "(-0.150319, 1.262650, -0.344260)",
        "(-0.150809, 1.256977, -0.341541)",
        "(-0.151244, 1.251363, -0.338275)",
        "(-0.151666, 1.248579, -0.336603)",
        "(-0.152461, 1.243094, -0.333310)",
        "(-0.153293, 1.237813, -0.329740)",
        "(-0.154089, 1.232751, -0.326040)",
        "(-0.154677, 1.227898, -0.322178)",
        "(-0.154982, 1.225556, -0.320211)",
        "(-0.155555, 1.221101, -0.316339)",
        "(-0.156077, 1.216962, -0.312445)",
        "(-0.156607, 1.213040, -0.308209)",
        "(-0.157038, 1.209372, -0.303795)",
        "(-0.157313, 1.207702, -0.301689)",
        "(-0.157873, 1.204619, -0.297303)",
        "(-0.158141, 1.201806, -0.292563)",
        "(-0.158559, 1.199264, -0.287554)",
        "(-0.158827, 1.197051, -0.282490)",
        "(-0.158829, 1.196098, -0.280050)",
        "(-0.158664, 1.194375, -0.275166)",
        "(-0.158614, 1.192901, -0.270265)",
        "(-0.158462, 1.191671, -0.265073)",
        "(-0.158180, 1.190758, -0.260061)",
        "(-0.157995, 1.190444, -0.257661)",
        "(-0.157617, 1.189978, -0.252942)",
        "(-0.157150, 1.189931, -0.248551)",
        "(-0.156703, 1.190172, -0.243861)",
        "(-0.156142, 1.190694, -0.239338)",
        "(-0.155809, 1.191095, -0.237216)",
        "(-0.155119, 1.192149, -0.232891)",
        "(-0.154195, 1.193552, -0.228419)",
        "(-0.153108, 1.195163, -0.223643)",
        "(-0.152100, 1.196990, -0.218747)",
        "(-0.151556, 1.198004, -0.216424)",
        "(-0.150447, 1.200214, -0.212152)",
        "(-0.149429, 1.202585, -0.207555)",
        "(-0.148351, 1.205077, -0.202138)",
        "(-0.147141, 1.207735, -0.196740)",
        "(-0.146552, 1.209127, -0.194340)",
        "(-0.145511, 1.211986, -0.189630)",
        "(-0.144387, 1.215057, -0.184975)",
        "(-0.143300, 1.218241, -0.180327)",
        "(-0.142257, 1.221411, -0.175721)",
        "(-0.141801, 1.222991, -0.173491)",
        "(-0.140838, 1.226323, -0.169574)",
        "(-0.139843, 1.230010, -0.166425)",
        "(-0.138922, 1.233473, -0.162697)",
        "(-0.138067, 1.237020, -0.159028)",
        "(-0.137539, 1.238841, -0.157394)",
        "(-0.136583, 1.242517, -0.154488)",
        "(-0.135552, 1.246235, -0.151635)",
        "(-0.134525, 1.250146, -0.149131)",
        "(-0.133326, 1.254299, -0.146807)",
        "(-0.132741, 1.256460, -0.145697)",
        "(-0.131501, 1.260941, -0.143736)",
        "(-0.130256, 1.265598, -0.142255)",
        "(-0.129113, 1.270295, -0.140666)",
        "(-0.127953, 1.275075, -0.139412)",
        "(-0.127446, 1.277484, -0.138928)",
        "(-0.126365, 1.282342, -0.138144)",
        "(-0.125131, 1.287230, -0.137457)",
        "(-0.123743, 1.292213, -0.137130)",
        "(-0.122481, 1.297224, -0.136866)",
        "(-0.121887, 1.299705, -0.136530)",
        "(-0.120674, 1.304768, -0.136012)",
        "(-0.119514, 1.310056, -0.136056)",
        "(-0.118182, 1.315455, -0.136074)",
        "(-0.117230, 1.320851, -0.136201)",
        "(-0.116731, 1.323557, -0.136153)",
        "(-0.115660, 1.329028, -0.136147)",
        "(-0.114775, 1.334552, -0.136532)",
        "(-0.114047, 1.339914, -0.136800)",
        "(-0.113264, 1.345267, -0.136942)",
        "(-0.112857, 1.348033, -0.137317)",
        "(-0.112105, 1.353585, -0.138339)",
        "(-0.111474, 1.358826, -0.138830)",
        "(-0.110855, 1.363972, -0.139200)",
        "(-0.110327, 1.369186, -0.140231)",
        "(-0.110072, 1.371750, -0.140823)",
        "(-0.109734, 1.376679, -0.141812)",
        "(-0.109262, 1.381464, -0.142636)",
        "(-0.108925, 1.386086, -0.143700)",
        "(-0.108658, 1.390578, -0.144974)",
        "(-0.108624, 1.392709, -0.145731)",
        "(-0.108375, 1.396822, -0.147130)",
        "(-0.107999, 1.400741, -0.148828)",
        "(-0.107722, 1.404451, -0.150989)",
        "(-0.107396, 1.407868, -0.153472)",
        "(-0.107305, 1.409385, -0.154784)",
        "(-0.106787, 1.412172, -0.157148)",
        "(-0.106309, 1.414684, -0.159884)",
        "(-0.106114, 1.416903, -0.163252)",
        "(-0.105875, 1.418879, -0.166810)",
        "(-0.105742, 1.419775, -0.168498)",
        "(-0.105621, 1.421512, -0.172161)",
        "(-0.105375, 1.423112, -0.175979)",
        "(-0.105176, 1.424499, -0.179953)",
        "(-0.105113, 1.425716, -0.183910)",
        "(-0.105049, 1.426306, -0.185819)",
        "(-0.105061, 1.427358, -0.189578)",
        "(-0.105000, 1.428293, -0.193379)",
        "(-0.104773, 1.429285, -0.197790)",
        "(-0.104853, 1.429976, -0.202409)",
        "(-0.104965, 1.430196, -0.204661)",
        "(-0.104924, 1.430638, -0.209102)",
        "(-0.105065, 1.430880, -0.213534)",
        "(-0.105321, 1.430962, -0.218487)",
        "(-0.105565, 1.430949, -0.224061)",
        "(-0.105591, 1.430856, -0.226850)",
        "(-0.105726, 1.430444, -0.232295)",
        "(-0.106120, 1.429922, -0.237780)",
        "(-0.106597, 1.429340, -0.242923)",
        "(-0.106757, 1.429007, -0.248163)",
        "(-0.106939, 1.428934, -0.251126)",
        "(-0.107446, 1.428612, -0.257045)",
        "(-0.107909, 1.427876, -0.262513)",
        "(-0.108524, 1.426802, -0.267963)",
        "(-0.109378, 1.425615, -0.272864)",
        "(-0.109641, 1.425101, -0.275276)",
        "(-0.110174, 1.424184, -0.280046)",
        "(-0.110869, 1.423316, -0.285272)",
        "(-0.111718, 1.422240, -0.290674)",
        "(-0.112371, 1.420922, -0.296091)",
        "(-0.112793, 1.420116, -0.298811)",
        "(-0.113682, 1.418281, -0.304227)",
        "(-0.114729, 1.416249, -0.309809)",
        "(-0.115506, 1.414080, -0.315325)",
        "(-0.116323, 1.411513, -0.320485)",
        "(-0.116771, 1.410097, -0.322956)",
        "(-0.117544, 1.407064, -0.327267)",
        "(-0.118252, 1.404030, -0.331361)",
        "(-0.118779, 1.401189, -0.335840)",
        "(-0.119467, 1.398169, -0.340234)",
        "(-0.119889, 1.396445, -0.342235)",
        "(-0.120802, 1.392720, -0.346120)",
        "(-0.121643, 1.388658, -0.349735)",
        "(-0.122433, 1.384253, -0.353252)",
        "(-0.123347, 1.379157, -0.355915)",
        "(-0.123727, 1.376364, -0.357042)",
        "(-0.124793, 1.370444, -0.359069)",
        "(-0.125736, 1.364150, -0.360459)",
        "(-0.126356, 1.357544, -0.361313)",
        "(-0.126849, 1.350940, -0.362248)",
        "(-0.127246, 1.347564, -0.362725)",
        "(-0.128121, 1.340677, -0.363521)",
        "(-0.128708, 1.333617, -0.363789)",
        "(-0.129031, 1.326619, -0.363854)",
        "(-0.129327, 1.319864, -0.364300)",
        "(-0.129435, 1.316612, -0.364669)",
        "(-0.129853, 1.310001, -0.364805)",
        "(-0.130290, 1.303358, -0.364025)",
        "(-0.130719, 1.296981, -0.363016)",
        "(-0.131262, 1.290942, -0.362018)",
        "(-0.131347, 1.288054, -0.361655)",
        "(-0.131986, 1.282272, -0.360608)",
        "(-0.132497, 1.276506, -0.358336)",
        "(-0.132773, 1.271112, -0.356277)",
        "(-0.133125, 1.266020, -0.354385)",
        "(-0.133133, 1.263545, -0.353397)",
        "(-0.133513, 1.258571, -0.350973)",
        "(-0.133918, 1.253500, -0.347861)",
        "(-0.134372, 1.248431, -0.344626)",
        "(-0.134732, 1.243489, -0.341480)",
        "(-0.134924, 1.241061, -0.339904)",
        "(-0.135519, 1.236189, -0.336430)",
        "(-0.136380, 1.231384, -0.332976)",
        "(-0.136984, 1.226573, -0.329123)",
        "(-0.137432, 1.221847, -0.325160)",
        "(-0.137828, 1.219503, -0.323151)",
        "(-0.138518, 1.214848, -0.319143)",
        "(-0.139149, 1.210428, -0.315077)",
        "(-0.139523, 1.206317, -0.310889)",
        "(-0.139809, 1.202530, -0.306768)",
        "(-0.140017, 1.200783, -0.304658)",
        "(-0.140206, 1.197538, -0.300169)",
        "(-0.140476, 1.194685, -0.295472)",
        "(-0.140735, 1.192151, -0.290408)",
        "(-0.140767, 1.189978, -0.285360)",
        "(-0.140740, 1.189045, -0.282834)",
        "(-0.140607, 1.187307, -0.277488)",
        "(-0.140771, 1.185744, -0.271967)",
        "(-0.140499, 1.184392, -0.266447)",
        "(-0.140199, 1.183353, -0.261128)",
        "(-0.140122, 1.182972, -0.258522)",
        "(-0.139804, 1.182369, -0.253273)",
        "(-0.139455, 1.181965, -0.247528)",
        "(-0.139129, 1.181845, -0.241919)",
        "(-0.138794, 1.182196, -0.236773)",
        "(-0.138483, 1.182463, -0.234113)",
        "(-0.138047, 1.183100, -0.228587)",
        "(-0.137593, 1.183972, -0.223160)",
        "(-0.136882, 1.185145, -0.218136)",
        "(-0.136342, 1.186638, -0.213416)",
        "(-0.136059, 1.187502, -0.211119)",
        "(-0.135450, 1.189380, -0.206217)",
        "(-0.134574, 1.191523, -0.200953)",
        "(-0.133762, 1.193971, -0.196157)",
        "(-0.132872, 1.196650, -0.191497)",
        "(-0.132507, 1.198038, -0.189165)",
        "(-0.131628, 1.200970, -0.184726)",
        "(-0.130590, 1.204087, -0.180574)",
        "(-0.129589, 1.207291, -0.176474)",
        "(-0.128549, 1.210555, -0.172514)",
        "(-0.128116, 1.212219, -0.170647)",
        "(-0.127072, 1.215626, -0.167052)",
        "(-0.126016, 1.219011, -0.163337)",
        "(-0.125153, 1.222545, -0.159909)",
        "(-0.123981, 1.226294, -0.156858)",
        "(-0.123389, 1.228184, -0.155280)",
        "(-0.122463, 1.232024, -0.152245)",
        "(-0.121470, 1.236066, -0.149539)",
        "(-0.120619, 1.240284, -0.147167)",
        "(-0.119393, 1.244657, -0.145003)",
        "(-0.119096, 1.246803, -0.143777)",
        "(-0.118249, 1.251192, -0.141504)",
        "(-0.117372, 1.255721, -0.139701)",
        "(-0.116287, 1.260420, -0.138181)",
        "(-0.115268, 1.265166, -0.136793)",
        "(-0.114833, 1.267592, -0.136284)",
        "(-0.114056, 1.272395, -0.135076)",
        "(-0.113295, 1.277181, -0.133949)",
        "(-0.112462, 1.282023, -0.133409)",
        "(-0.111547, 1.286840, -0.133088)",
        "(-0.111140, 1.289143, -0.132772)",
        "(-0.110430, 1.293626, -0.131914)",
        "(-0.109662, 1.298130, -0.131389)",
        "(-0.108790, 1.302848, -0.131872)",
        "(-0.107944, 1.307592, -0.131961)",
        "(-0.107410, 1.309981, -0.131846)",
        "(-0.106731, 1.314802, -0.132169)",
        "(-0.105989, 1.319854, -0.133092)",
        "(-0.105078, 1.324988, -0.134013)",
        "(-0.104199, 1.330213, -0.135015)",
        "(-0.103774, 1.332887, -0.135745)",
        "(-0.102969, 1.338209, -0.137218)",
        "(-0.102276, 1.343478, -0.138614)",
        "(-0.101710, 1.348823, -0.140334)",
        "(-0.101154, 1.354272, -0.142232)",
        "(-0.100782, 1.357025, -0.143030)",
        "(-0.100021, 1.362473, -0.144735)",
        "(-0.099562, 1.367914, -0.147100)",
        "(-0.098997, 1.373406, -0.149499)",
        "(-0.098723, 1.378706, -0.151847)",
        "(-0.098712, 1.381287, -0.153190)",
        "(-0.098412, 1.386460, -0.155754)",
        "(-0.098162, 1.391460, -0.158575)",
        "(-0.098303, 1.395997, -0.161671)",
        "(-0.098502, 1.400103, -0.164381)",
        "(-0.098657, 1.402084, -0.165762)",
        "(-0.099024, 1.405969, -0.168923)",
        "(-0.098834, 1.409961, -0.172800)",
        "(-0.098659, 1.413796, -0.176992)",
        "(-0.098834, 1.417233, -0.181221)",
        "(-0.098901, 1.418837, -0.183405)",
        "(-0.098953, 1.421843, -0.187725)",
        "(-0.099059, 1.424639, -0.192206)",
        "(-0.099330, 1.427398, -0.197180)",
        "(-0.099320, 1.430173, -0.202113)",
        "(-0.099386, 1.431463, -0.204469)",
        "(-0.099869, 1.433866, -0.209282)",
        "(-0.100409, 1.436132, -0.214107)",
        "(-0.100837, 1.438430, -0.219297)",
        "(-0.101337, 1.440516, -0.224843)",
        "(-0.101566, 1.441373, -0.227619)",
        "(-0.102131, 1.442531, -0.232737)",
        "(-0.102669, 1.443117, -0.237511)",
        "(-0.103289, 1.443518, -0.242967)",
        "(-0.103718, 1.443831, -0.248628)",
        "(-0.104015, 1.443780, -0.251311)",
        "(-0.104552, 1.443346, -0.256430)",
        "(-0.105380, 1.442494, -0.261833)",
        "(-0.106315, 1.441373, -0.267321)",
        "(-0.107043, 1.439943, -0.272085)",
        "(-0.107445, 1.439134, -0.274348)",
        "(-0.108383, 1.437410, -0.279050)",
        "(-0.109388, 1.435511, -0.284197)",
        "(-0.110388, 1.433200, -0.288718)",
        "(-0.111179, 1.430651, -0.292706)",
        "(-0.111571, 1.429320, -0.294750)",
        "(-0.112335, 1.426608, -0.299049)",
        "(-0.113116, 1.423604, -0.303251)",
        "(-0.114011, 1.420286, -0.307244)",
        "(-0.114983, 1.416712, -0.311100)",
        "(-0.115482, 1.414818, -0.313032)",
        "(-0.116570, 1.410890, -0.317174)",
        "(-0.117575, 1.406697, -0.321101)",
        "(-0.118521, 1.402315, -0.324742)",
        "(-0.119473, 1.397870, -0.328294)",
        "(-0.120020, 1.395554, -0.330009)",
        "(-0.121100, 1.390873, -0.333390)",
        "(-0.122115, 1.386146, -0.336745)",
        "(-0.123158, 1.381286, -0.339879)",
        "(-0.124334, 1.376236, -0.342803)",
        "(-0.124979, 1.373649, -0.344252)",
        "(-0.126101, 1.368374, -0.346805)",
        "(-0.126871, 1.363035, -0.348772)",
        "(-0.127931, 1.357653, -0.350809)",
        "(-0.129156, 1.352330, -0.353147)",
        "(-0.129725, 1.349616, -0.354077)",
        "(-0.130890, 1.344005, -0.355424)",
        "(-0.131839, 1.338235, -0.356309)",
        "(-0.133000, 1.332504, -0.357304)",
        "(-0.134456, 1.326723, -0.358249)",
        "(-0.135183, 1.323769, -0.358502)",
        "(-0.136311, 1.317796, -0.358816)",
        "(-0.137027, 1.311815, -0.358993)",
        "(-0.137999, 1.305735, -0.359431)",
        "(-0.138981, 1.299337, -0.359437)",
        "(-0.139424, 1.296012, -0.359159)",
        "(-0.140103, 1.289271, -0.358587)",
        "(-0.140844, 1.282748, -0.358222)",
        "(-0.141667, 1.276420, -0.357609)",
        "(-0.142620, 1.270267, -0.356561)",
        "(-0.143075, 1.267303, -0.355908)",
        "(-0.143820, 1.261651, -0.354442)",
        "(-0.144494, 1.256391, -0.352878)",
        "(-0.145252, 1.251478, -0.350929)",
        "(-0.145840, 1.246926, -0.348569)",
        "(-0.146206, 1.244729, -0.347145)",
        "(-0.147126, 1.240328, -0.344163)",
        "(-0.147899, 1.236071, -0.341100)",
        "(-0.148471, 1.232025, -0.337745)",
        "(-0.149028, 1.228167, -0.333919)",
        "(-0.149370, 1.226270, -0.331811)",
        "(-0.150059, 1.222550, -0.327657)",
        "(-0.150730, 1.218907, -0.323600)",
        "(-0.151075, 1.215264, -0.319466)",
        "(-0.151720, 1.211562, -0.314781)",
        "(-0.151977, 1.209773, -0.312322)",
        "(-0.152404, 1.206436, -0.307839)",
        "(-0.152860, 1.203404, -0.303438)",
        "(-0.153227, 1.200593, -0.298858)",
        "(-0.153623, 1.198054, -0.294052)",
        "(-0.153732, 1.196908, -0.291538)",
        "(-0.154102, 1.194792, -0.286544)",
        "(-0.154288, 1.193009, -0.282095)",
        "(-0.154496, 1.191398, -0.277581)",
        "(-0.154816, 1.189912, -0.272455)",
        "(-0.154927, 1.189215, -0.269729)",
        "(-0.155226, 1.188007, -0.264590)",
        "(-0.155493, 1.187063, -0.259991)",
        "(-0.155723, 1.186359, -0.255127)",
        "(-0.155861, 1.185946, -0.250135)",
        "(-0.155951, 1.185861, -0.247555)",
        "(-0.155912, 1.185922, -0.242586)",
        "(-0.155854, 1.186365, -0.237826)",
        "(-0.155665, 1.187213, -0.232910)",
        "(-0.155209, 1.188507, -0.227781)",
        "(-0.154920, 1.189309, -0.225208)",
        "(-0.154380, 1.191321, -0.220195)",
        "(-0.153557, 1.193668, -0.215442)",
        "(-0.152603, 1.196363, -0.210407)",
        "(-0.151767, 1.199336, -0.205599)",
        "(-0.151297, 1.201000, -0.203278)",
        "(-0.150254, 1.204446, -0.198635)",
        "(-0.149281, 1.208183, -0.194116)",
        "(-0.148432, 1.212192, -0.189824)",
        "(-0.147583, 1.216364, -0.185593)",
        "(-0.147178, 1.218519, -0.183581)",
        "(-0.146182, 1.222825, -0.179533)",
        "(-0.145248, 1.227174, -0.175815)",
        "(-0.144269, 1.231617, -0.172369)",
        "(-0.143105, 1.236111, -0.169125)",
        "(-0.142624, 1.238319, -0.167536)",
        "(-0.141763, 1.242720, -0.164393)",
        "(-0.140860, 1.247050, -0.161267)",
        "(-0.140143, 1.251368, -0.158550)",
        "(-0.139288, 1.255711, -0.156024)",
        "(-0.138760, 1.257879, -0.154662)",
        "(-0.137906, 1.262268, -0.152002)",
        "(-0.137056, 1.266802, -0.149576)",
        "(-0.136111, 1.271397, -0.147288)",
        "(-0.135201, 1.276123, -0.145429)",
        "(-0.134782, 1.278513, -0.144554)",
        "(-0.133903, 1.283412, -0.142859)",
        "(-0.133110, 1.288303, -0.140758)",
        "(-0.132449, 1.293316, -0.139208)",
        "(-0.131744, 1.298430, -0.138012)",
        "(-0.131320, 1.300998, -0.137354)",
        "(-0.130554, 1.306170, -0.136270)",
        "(-0.129979, 1.311426, -0.135697)",
        "(-0.129399, 1.316686, -0.135154)",
        "(-0.128821, 1.322013, -0.135109)",
        "(-0.128515, 1.324718, -0.135294)",
        "(-0.127966, 1.330227, -0.136065)",
        "(-0.127555, 1.335749, -0.136976)",
        "(-0.127133, 1.341128, -0.137784)",
        "(-0.126652, 1.346451, -0.138976)",
        "(-0.126417, 1.349116, -0.139830)",
        "(-0.125727, 1.354431, -0.141438)",
        "(-0.125235, 1.359551, -0.143062)",
        "(-0.124924, 1.364681, -0.145064)",
        "(-0.124685, 1.369787, -0.147174)",
        "(-0.124507, 1.372311, -0.148067)",
        "(-0.124268, 1.377278, -0.150044)",
        "(-0.124273, 1.382186, -0.152666)",
        "(-0.124264, 1.386739, -0.154991)",
        "(-0.124180, 1.391186, -0.157458)",
        "(-0.124312, 1.393392, -0.159087)",
        "(-0.124898, 1.397515, -0.162276)",
        "(-0.125554, 1.401269, -0.164939)",
        "(-0.126042, 1.404778, -0.167504)",
        "(-0.126321, 1.408188, -0.170579)",
        "(-0.126297, 1.409872, -0.172219)",
        "(-0.126408, 1.413021, -0.175593)",
        "(-0.126642, 1.415807, -0.179019)",
        "(-0.127082, 1.418258, -0.182397)",
        "(-0.127116, 1.420681, -0.185973)",
        "(-0.127137, 1.421867, -0.188013)",
        "(-0.127427, 1.424038, -0.192588)",
        "(-0.127795, 1.425720, -0.197085)",
        "(-0.127970, 1.426944, -0.200818)",
        "(-0.128145, 1.428162, -0.205194)",
        "(-0.128287, 1.428695, -0.207541)",
        "(-0.128598, 1.429631, -0.212168)",
        "(-0.128763, 1.430416, -0.217119)",
        "(-0.129243, 1.430843, -0.221804)",
        "(-0.129799, 1.431040, -0.226223)",
        "(-0.130007, 1.431181, -0.228455)",
        "(-0.130298, 1.431477, -0.233156)",
        "(-0.130726, 1.431636, -0.238430)",
        "(-0.131187, 1.431427, -0.243496)",
        "(-0.131436, 1.430897, -0.248034)",
        "(-0.131633, 1.430592, -0.250518)",
        "(-0.132191, 1.429816, -0.255615)",
        "(-0.132823, 1.429008, -0.261365)",
        "(-0.133290, 1.427887, -0.266600)",
        "(-0.134051, 1.426444, -0.271836)",
        "(-0.134468, 1.425701, -0.274637)",
        "(-0.135048, 1.424105, -0.280078)",
        "(-0.135669, 1.422392, -0.285980)",
        "(-0.136705, 1.420303, -0.292036)",
        "(-0.137746, 1.417702, -0.297146)",
        "(-0.138227, 1.416324, -0.299441)",
        "(-0.139166, 1.413624, -0.303956)",
        "(-0.140108, 1.410911, -0.308897)",
        "(-0.141468, 1.408152, -0.314469)",
        "(-0.142594, 1.404990, -0.319310)",
        "(-0.143091, 1.403233, -0.321509)",
        "(-0.144431, 1.399622, -0.326048)",
        "(-0.145889, 1.395886, -0.330448)",
        "(-0.147369, 1.391998, -0.334479)",
        "(-0.148459, 1.387982, -0.338200)",
        "(-0.148932, 1.385866, -0.339929)",
        "(-0.150018, 1.381437, -0.343306)",
        "(-0.151332, 1.376933, -0.346974)",
        "(-0.152536, 1.371999, -0.349906)",
        "(-0.153381, 1.366685, -0.351902)",
        "(-0.153814, 1.363968, -0.352708)",
        "(-0.154472, 1.358444, -0.353953)",
        "(-0.155344, 1.352577, -0.354619)",
        "(-0.156427, 1.346335, -0.354705)",
        "(-0.156968, 1.339762, -0.353895)",
        "(-0.157134, 1.336382, -0.353364)",
        "(-0.157719, 1.329631, -0.352859)",
        "(-0.158617, 1.322561, -0.351994)",
        "(-0.159208, 1.315097, -0.349713)",
        "(-0.159701, 1.307756, -0.347657)",
        "(-0.160004, 1.304130, -0.346725)",
        "(-0.160495, 1.296839, -0.344656)",
        "(-0.160894, 1.289496, -0.342246)",
        "(-0.161129, 1.282186, -0.339136)",
        "(-0.161692, 1.275172, -0.336377)",
        "(-0.161937, 1.271836, -0.335239)",
        "(-0.162278, 1.265249, -0.332860)",
        "(-0.162392, 1.258802, -0.329904)",
        "(-0.162435, 1.252729, -0.326469)",
        "(-0.162941, 1.247324, -0.323712)",
        "(-0.163186, 1.244834, -0.322460)",
        "(-0.163412, 1.240010, -0.319664)",
        "(-0.163509, 1.235420, -0.316272)",
        "(-0.163813, 1.231169, -0.312990)",
        "(-0.164202, 1.227119, -0.309882)",
        "(-0.164464, 1.225158, -0.308290)",
        "(-0.164972, 1.221199, -0.304663)",
        "(-0.165280, 1.217238, -0.300368)",
        "(-0.165562, 1.213509, -0.296426)",
        "(-0.166116, 1.209942, -0.292415)",
        "(-0.166319, 1.208219, -0.290227)",
        "(-0.166833, 1.204837, -0.285299)",
        "(-0.167233, 1.201707, -0.280159)",
        "(-0.167299, 1.198923, -0.275026)",
        "(-0.167429, 1.196450, -0.269779)",
        "(-0.167551, 1.195434, -0.267019)",
        "(-0.167445, 1.193589, -0.261138)",
        "(-0.167139, 1.192252, -0.255280)",
        "(-0.166681, 1.191373, -0.249728)",
        "(-0.166258, 1.190824, -0.243639)",
        "(-0.165929, 1.190702, -0.240559)",
        "(-0.165298, 1.190747, -0.234486)",
        "(-0.164674, 1.191220, -0.228521)",
        "(-0.164006, 1.192084, -0.222755)",
        "(-0.164090, 1.193303, -0.216752)",
        "(-0.163999, 1.194012, -0.213861)",
        "(-0.163023, 1.195569, -0.208364)",
        "(-0.161965, 1.197380, -0.203111)",
        "(-0.160765, 1.199384, -0.198133)",
        "(-0.159417, 1.201516, -0.192794)",
        "(-0.158830, 1.202718, -0.190205)",
        "(-0.158006, 1.205508, -0.185322)",
        "(-0.156846, 1.208616, -0.180885)",
        "(-0.155269, 1.211832, -0.176312)",
        "(-0.153837, 1.215268, -0.171830)",
        "(-0.153167, 1.217075, -0.169690)",
        "(-0.151589, 1.220809, -0.165952)",
        "(-0.150120, 1.224639, -0.162475)",
        "(-0.148719, 1.228616, -0.159196)",
        "(-0.147120, 1.232693, -0.156014)",
        "(-0.146443, 1.234767, -0.154648)",
        "(-0.145135, 1.238936, -0.152251)",
        "(-0.143825, 1.243150, -0.150007)",
        "(-0.142504, 1.247477, -0.148002)",
        "(-0.141240, 1.251916, -0.146210)",
        "(-0.140599, 1.254146, -0.145354)",
        "(-0.139515, 1.258632, -0.143961)",
        "(-0.138802, 1.263180, -0.143029)",
        "(-0.137434, 1.267756, -0.142109)",
        "(-0.136073, 1.272369, -0.141317)",
        "(-0.135426, 1.274738, -0.141108)",
        "(-0.134061, 1.279474, -0.140499)",
        "(-0.132960, 1.284259, -0.139810)",
        "(-0.131557, 1.289231, -0.139324)",
        "(-0.130269, 1.294297, -0.139140)",
        "(-0.129623, 1.296852, -0.139050)",
        "(-0.128388, 1.302017, -0.138760)",
        "(-0.127301, 1.307284, -0.138696)",
        "(-0.125947, 1.312771, -0.138773)",
        "(-0.124644, 1.318348, -0.139006)",
        "(-0.123969, 1.321138, -0.139146)",
        "(-0.122544, 1.326705, -0.139471)",
        "(-0.121471, 1.332221, -0.139961)",
        "(-0.120473, 1.337867, -0.141055)",
        "(-0.119309, 1.343543, -0.142088)",
        "(-0.118679, 1.346386, -0.142478)",
        "(-0.117569, 1.352154, -0.143693)",
        "(-0.116632, 1.357972, -0.145294)",
        "(-0.115729, 1.363630, -0.147087)",
        "(-0.114850, 1.369118, -0.148945)",
        "(-0.114362, 1.371753, -0.149958)",
        "(-0.113420, 1.376868, -0.152278)",
        "(-0.112778, 1.381642, -0.155062)",
        "(-0.111925, 1.386020, -0.157885)",
        "(-0.111369, 1.389933, -0.160864)",
        "(-0.111177, 1.391739, -0.162383)",
        "(-0.110631, 1.395258, -0.165537)",
        "(-0.110276, 1.398669, -0.169185)",
        "(-0.110057, 1.401940, -0.172867)",
        "(-0.109778, 1.405032, -0.176299)",
        "(-0.109716, 1.406510, -0.178047)",
        "(-0.109841, 1.409380, -0.181830)",
        "(-0.109899, 1.412043, -0.185667)",
        "(-0.109560, 1.414609, -0.189538)",
        "(-0.109368, 1.416860, -0.193290)",
        "(-0.109454, 1.417846, -0.195139)",
        "(-0.109578, 1.419806, -0.199125)",
        "(-0.109607, 1.421663, -0.203035)",
        "(-0.109501, 1.423432, -0.206974)",
        "(-0.109508, 1.425239, -0.211469)",
        "(-0.109587, 1.426095, -0.213859)",
        "(-0.109879, 1.427482, -0.218452)",
        "(-0.110110, 1.428557, -0.222816)",
        "(-0.110471, 1.429473, -0.227458)",
        "(-0.110945, 1.430143, -0.232331)",
        "(-0.111102, 1.430383, -0.234767)",
        "(-0.111226, 1.430819, -0.239802)",
        "(-0.111641, 1.430818, -0.244832)",
        "(-0.112104, 1.430531, -0.249785)",
        "(-0.112346, 1.430175, -0.254547)",
        "(-0.112403, 1.429956, -0.256978)",
        "(-0.112858, 1.429200, -0.261807)",
        "(-0.113332, 1.428083, -0.266291)",
        "(-0.113728, 1.426847, -0.270968)",
        "(-0.114164, 1.425651, -0.275662)",
        "(-0.114378, 1.424958, -0.278095)",
        "(-0.114798, 1.423288, -0.282933)",
        "(-0.115101, 1.421328, -0.287675)",
        "(-0.115528, 1.419166, -0.292482)",
        "(-0.116262, 1.416708, -0.297350)",
        "(-0.116658, 1.415449, -0.299965)",
        "(-0.117341, 1.412806, -0.305247)",
        "(-0.117799, 1.409509, -0.309498)",
        "(-0.118630, 1.405656, -0.313241)",
        "(-0.119382, 1.401775, -0.317158)",
        "(-0.119824, 1.399833, -0.319295)",
        "(-0.120751, 1.395755, -0.323133)",
        "(-0.121167, 1.391445, -0.326647)",
        "(-0.121735, 1.386890, -0.330381)",
        "(-0.122808, 1.381854, -0.333839)",
        "(-0.123353, 1.379190, -0.335538)",
        "(-0.124112, 1.373765, -0.338883)",
        "(-0.124876, 1.368145, -0.341761)",
        "(-0.125546, 1.362423, -0.344198)",
        "(-0.126722, 1.356529, -0.346445)",
        "(-0.127370, 1.353598, -0.347490)",
        "(-0.128162, 1.347805, -0.349351)",
        "(-0.128886, 1.342101, -0.351367)",
        "(-0.129819, 1.336344, -0.353235)",
        "(-0.130548, 1.330470, -0.354480)",
        "(-0.130950, 1.327523, -0.354844)",
        "(-0.131616, 1.321731, -0.355592)",
        "(-0.132163, 1.315992, -0.356462)",
        "(-0.133034, 1.310221, -0.357199)",
        "(-0.133840, 1.304319, -0.357593)",
        "(-0.134359, 1.301308, -0.357685)",
        "(-0.135213, 1.295227, -0.357790)",
        "(-0.136177, 1.289269, -0.357360)",
        "(-0.136834, 1.283434, -0.356782)",
        "(-0.137486, 1.277563, -0.356359)",
        "(-0.137723, 1.274670, -0.355877)",
        "(-0.138465, 1.268641, -0.354369)",
        "(-0.139299, 1.262589, -0.352658)",
        "(-0.139956, 1.256526, -0.350997)",
        "(-0.140424, 1.250413, -0.349016)",
        "(-0.140657, 1.247344, -0.347901)",
        "(-0.141411, 1.241275, -0.345427)",
        "(-0.142027, 1.235467, -0.342877)",
        "(-0.142472, 1.229998, -0.340597)",
        "(-0.142977, 1.224667, -0.337999)",
        "(-0.143198, 1.222048, -0.336506)",
        "(-0.143648, 1.217131, -0.333373)",
        "(-0.143982, 1.212752, -0.330232)",
        "(-0.144274, 1.208713, -0.326758)",
        "(-0.144648, 1.204881, -0.323041)",
        "(-0.144723, 1.203089, -0.321150)",
        "(-0.144741, 1.199729, -0.317218)",
        "(-0.144954, 1.196603, -0.313168)",
        "(-0.145067, 1.193643, -0.309134)",
        "(-0.145116, 1.190881, -0.304824)",
        "(-0.145110, 1.189555, -0.302433)",
        "(-0.145283, 1.187075, -0.297706)",
        "(-0.145310, 1.184910, -0.293205)",
        "(-0.145205, 1.183023, -0.288553)",
        "(-0.145064, 1.181367, -0.283654)",
        "(-0.145037, 1.180584, -0.281154)",
        "(-0.144982, 1.179143, -0.276172)",
        "(-0.144689, 1.177951, -0.271386)",
        "(-0.144504, 1.177002, -0.266621)",
        "(-0.144347, 1.176294, -0.261865)",
        "(-0.144268, 1.176004, -0.259428)",
        "(-0.144054, 1.175492, -0.254497)",
        "(-0.143833, 1.175164, -0.249765)",
        "(-0.143379, 1.175073, -0.245183)",
        "(-0.142877, 1.175134, -0.240382)",
        "(-0.142687, 1.175213, -0.237856)",
        "(-0.142216, 1.175618, -0.232939)",
        "(-0.141486, 1.176365, -0.228587)",
        "(-0.140654, 1.177374, -0.224099)",
        "(-0.139580, 1.178543, -0.219398)",
        "(-0.139101, 1.179261, -0.217018)",
        "(-0.138333, 1.180912, -0.212483)",
        "(-0.137215, 1.182822, -0.207936)",
        "(-0.136084, 1.185081, -0.203456)",
        "(-0.134944, 1.187642, -0.199038)",
        "(-0.134347, 1.189008, -0.196846)",
        "(-0.133178, 1.191834, -0.192492)",
        "(-0.131991, 1.194999, -0.188385)",
        "(-0.130702, 1.198404, -0.184410)",
        "(-0.129479, 1.201952, -0.180374)",
        "(-0.128860, 1.203776, -0.178375)",
        "(-0.127591, 1.207492, -0.174644)",
        "(-0.126347, 1.211310, -0.171274)",
        "(-0.124961, 1.215152, -0.168049)",
        "(-0.123799, 1.218975, -0.164925)",
        "(-0.123224, 1.220948, -0.163515)",
        "(-0.121835, 1.224925, -0.160588)",
        "(-0.120602, 1.228881, -0.157670)",
        "(-0.119389, 1.232980, -0.155341)",
        "(-0.118011, 1.237223, -0.153224)",
        "(-0.117482, 1.239409, -0.152223)",
        "(-0.116433, 1.243961, -0.150177)",
        "(-0.115263, 1.248713, -0.148141)",
        "(-0.114205, 1.253724, -0.146571)",
        "(-0.113089, 1.258964, -0.145525)",
        "(-0.112474, 1.261657, -0.145078)",
        "(-0.111308, 1.267040, -0.143817)",
        "(-0.110117, 1.272677, -0.143098)",
        "(-0.108790, 1.278600, -0.142826)",
        "(-0.107440, 1.284710, -0.142706)",
        "(-0.106833, 1.287810, -0.142796)",
        "(-0.105942, 1.294004, -0.143044)",
        "(-0.105036, 1.300181, -0.143134)",
        "(-0.104162, 1.306366, -0.143751)",
        "(-0.103223, 1.312620, -0.144998)",
        "(-0.102795, 1.315665, -0.145525)",
        "(-0.102220, 1.321589, -0.146342)",
        "(-0.101843, 1.327522, -0.147587)",
        "(-0.101588, 1.333567, -0.149382)",
        "(-0.101040, 1.339461, -0.150955)",
        "(-0.100772, 1.342351, -0.151731)",
        "(-0.100639, 1.348093, -0.153753)",
        "(-0.100500, 1.353767, -0.156057)",
        "(-0.100274, 1.359221, -0.158039)",
        "(-0.100203, 1.364553, -0.160108)",
        "(-0.100096, 1.367255, -0.161415)",
        "(-0.100003, 1.372457, -0.163906)",
        "(-0.099972, 1.377375, -0.166256)",
        "(-0.100100, 1.382107, -0.169031)",
        "(-0.100241, 1.386575, -0.171607)",
        "(-0.100229, 1.388787, -0.172934)",
        "(-0.100227, 1.393085, -0.175649)",
        "(-0.100523, 1.397006, -0.178290)",
        "(-0.100631, 1.400883, -0.181271)",
        "(-0.100769, 1.404600, -0.184347)",
        "(-0.100989, 1.406347, -0.185938)",
        "(-0.101371, 1.409677, -0.188957)",
        "(-0.101620, 1.412912, -0.191970)",
        "(-0.101845, 1.415999, -0.195403)",
        "(-0.102275, 1.418663, -0.199083)",
        "(-0.102479, 1.419852, -0.200858)",
        "(-0.102905, 1.421996, -0.204264)",
        "(-0.103334, 1.423899, -0.207946)",
        "(-0.103938, 1.425550, -0.212475)",
        "(-0.104610, 1.426695, -0.217099)",
        "(-0.104913, 1.427042, -0.219216)",
        "(-0.105856, 1.427521, -0.223714)",
        "(-0.107152, 1.427484, -0.227849)",
        "(-0.108620, 1.427216, -0.232015)",
        "(-0.109561, 1.426982, -0.236511)",
        "(-0.109951, 1.426888, -0.239007)",
        "(-0.110721, 1.426520, -0.243932)",
        "(-0.111546, 1.425738, -0.248205)",
        "(-0.112748, 1.424784, -0.252268)",
        "(-0.114635, 1.423727, -0.256526)",
        "(-0.115349, 1.423306, -0.258892)",
        "(-0.115929, 1.422560, -0.263580)",
        "(-0.116524, 1.421529, -0.268082)",
        "(-0.117555, 1.420145, -0.272326)",
        "(-0.118074, 1.418759, -0.276312)",
        "(-0.118189, 1.418094, -0.278356)",
        "(-0.118672, 1.416804, -0.282798)",
        "(-0.118992, 1.415395, -0.287330)",
        "(-0.119651, 1.413447, -0.291554)",
        "(-0.120741, 1.411063, -0.295253)",
        "(-0.121338, 1.409745, -0.296846)",
        "(-0.122293, 1.407163, -0.299839)",
        "(-0.123065, 1.404631, -0.303415)",
        "(-0.123538, 1.401940, -0.306966)",
        "(-0.124082, 1.398857, -0.310427)",
        "(-0.124435, 1.397117, -0.312066)",
        "(-0.125340, 1.393203, -0.315183)",
        "(-0.126622, 1.388834, -0.318226)",
        "(-0.128303, 1.384103, -0.321152)",
        "(-0.129585, 1.379422, -0.324482)",
        "(-0.130160, 1.377013, -0.326109)",
        "(-0.131271, 1.371808, -0.328940)",
        "(-0.132695, 1.366442, -0.331605)",
        "(-0.133834, 1.361126, -0.334287)",
        "(-0.135114, 1.355742, -0.336725)",
        "(-0.135789, 1.352954, -0.337849)",
        "(-0.136807, 1.347241, -0.339746)",
        "(-0.137929, 1.341465, -0.341399)",
        "(-0.139057, 1.335699, -0.343055)",
        "(-0.140466, 1.329698, -0.344391)",
        "(-0.141106, 1.326564, -0.344904)",
        "(-0.142283, 1.320243, -0.345810)",
        "(-0.143774, 1.313832, -0.346554)",
        "(-0.145112, 1.307421, -0.347103)",
        "(-0.145862, 1.301190, -0.347537)",
        "(-0.146374, 1.298092, -0.347631)",
        "(-0.147178, 1.291924, -0.347711)",
        "(-0.148106, 1.285842, -0.347681)",
        "(-0.149232, 1.280068, -0.347535)",
        "(-0.149789, 1.274550, -0.346969)",
        "(-0.150173, 1.271929, -0.346610)",
        "(-0.151004, 1.266964, -0.345720)",
        "(-0.151923, 1.262252, -0.344721)",
        "(-0.152912, 1.257779, -0.343121)",
        "(-0.153804, 1.253376, -0.341244)",
        "(-0.154227, 1.251225, -0.340207)",
        "(-0.155068, 1.246973, -0.337869)",
        "(-0.155887, 1.242847, -0.335213)",
        "(-0.156793, 1.238900, -0.332635)",
        "(-0.157593, 1.235109, -0.330140)",
        "(-0.158139, 1.233214, -0.328636)",
        "(-0.159116, 1.229408, -0.325157)",
        "(-0.160015, 1.225703, -0.321471)",
        "(-0.160817, 1.222259, -0.318233)",
        "(-0.161678, 1.218853, -0.314888)",
        "(-0.162088, 1.217115, -0.312948)",
        "(-0.162853, 1.213676, -0.308727)",
        "(-0.163418, 1.210464, -0.304816)",
        "(-0.164028, 1.207440, -0.301068)",
        "(-0.164662, 1.204593, -0.297145)",
        "(-0.164905, 1.203231, -0.295031)",
        "(-0.165337, 1.200534, -0.290415)",
        "(-0.165581, 1.198072, -0.285979)",
        "(-0.165818, 1.195950, -0.282136)",
        "(-0.166024, 1.194055, -0.278098)",
        "(-0.166042, 1.193171, -0.275787)",
        "(-0.166111, 1.191552, -0.271235)",
        "(-0.165995, 1.190358, -0.266936)",
        "(-0.165861, 1.189492, -0.263082)",
        "(-0.165496, 1.188923, -0.259076)",
        "(-0.165435, 1.188726, -0.256809)",
        "(-0.165466, 1.188577, -0.251905)",
        "(-0.165421, 1.188703, -0.247154)",
        "(-0.164948, 1.189114, -0.242434)",
        "(-0.164723, 1.189587, -0.237522)",
        "(-0.164583, 1.189936, -0.235227)",
        "(-0.164312, 1.190759, -0.230757)",
        "(-0.163963, 1.191775, -0.226196)",
        "(-0.163695, 1.192892, -0.221432)",
        "(-0.163306, 1.194121, -0.216822)",
        "(-0.163120, 1.194735, -0.214422)",
        "(-0.162804, 1.196008, -0.209904)",
        "(-0.162365, 1.197459, -0.206024)",
        "(-0.161873, 1.199006, -0.202176)",
        "(-0.161277, 1.200605, -0.198252)",
        "(-0.161098, 1.201427, -0.196261)",
        "(-0.160744, 1.203130, -0.192193)",
        "(-0.160277, 1.205147, -0.188119)",
        "(-0.159595, 1.207561, -0.184524)",
        "(-0.158713, 1.210123, -0.180794)",
        "(-0.158406, 1.211383, -0.178894)",
        "(-0.157799, 1.213951, -0.174938)",
        "(-0.156978, 1.216482, -0.171010)",
        "(-0.156182, 1.219119, -0.167694)",
        "(-0.155272, 1.221793, -0.164509)",
        "(-0.154846, 1.223213, -0.162994)",
        "(-0.153955, 1.226101, -0.159908)",
        "(-0.153052, 1.229121, -0.157114)",
        "(-0.152098, 1.232354, -0.154862)",
        "(-0.150844, 1.235833, -0.152935)",
        "(-0.150305, 1.237710, -0.152162)",
        "(-0.149139, 1.241681, -0.150621)",
        "(-0.147903, 1.245852, -0.148930)",
        "(-0.146615, 1.250350, -0.147719)",
        "(-0.145290, 1.255009, -0.146760)",
        "(-0.144610, 1.257447, -0.146428)",
        "(-0.143318, 1.262461, -0.145795)",
        "(-0.142014, 1.267629, -0.144772)",
        "(-0.140902, 1.273044, -0.144077)",
        "(-0.139632, 1.278603, -0.143695)",
        "(-0.138874, 1.281417, -0.143411)",
        "(-0.137683, 1.286994, -0.142772)",
        "(-0.136540, 1.292667, -0.142252)",
        "(-0.135224, 1.298397, -0.141527)",
        "(-0.134342, 1.304164, -0.140903)",
        "(-0.133809, 1.307167, -0.140822)",
        "(-0.132533, 1.313184, -0.140494)",
        "(-0.131419, 1.319033, -0.139825)",
        "(-0.130438, 1.324757, -0.139274)",
        "(-0.129250, 1.330624, -0.139354)",
        "(-0.128584, 1.333503, -0.139399)",
        "(-0.127451, 1.339172, -0.139505)",
        "(-0.126400, 1.344809, -0.140071)",
        "(-0.125187, 1.350420, -0.140829)",
        "(-0.124193, 1.355796, -0.141507)",
        "(-0.123762, 1.358451, -0.141949)",
        "(-0.122837, 1.363845, -0.143155)",
        "(-0.121893, 1.369150, -0.144379)",
        "(-0.120762, 1.374314, -0.145619)",
        "(-0.119962, 1.379365, -0.147694)",
        "(-0.119556, 1.381885, -0.148851)",
        "(-0.118526, 1.386872, -0.150692)",
        "(-0.117751, 1.391697, -0.152380)",
        "(-0.117058, 1.396548, -0.154680)",
        "(-0.116310, 1.401485, -0.157093)",
        "(-0.115875, 1.403892, -0.158198)",
        "(-0.115190, 1.408576, -0.160654)",
        "(-0.114749, 1.413027, -0.163316)",
        "(-0.114237, 1.417440, -0.165882)",
        "(-0.113522, 1.421612, -0.168587)",
        "(-0.113193, 1.423683, -0.170193)",
        "(-0.112733, 1.427763, -0.173778)",
        "(-0.112284, 1.431494, -0.177075)",
        "(-0.112055, 1.434898, -0.180358)",
        "(-0.111944, 1.438103, -0.183922)",
        "(-0.111858, 1.439672, -0.185836)",
        "(-0.111357, 1.442948, -0.190280)",
        "(-0.111387, 1.445691, -0.194796)",
        "(-0.111621, 1.447943, -0.199050)",
        "(-0.111899, 1.450041, -0.203812)",
        "(-0.112143, 1.450985, -0.206484)",
        "(-0.112300, 1.452701, -0.212131)",
        "(-0.112382, 1.453925, -0.217852)",
        "(-0.113162, 1.454514, -0.223202)",
        "(-0.113716, 1.454927, -0.228326)",
        "(-0.113894, 1.455122, -0.230813)",
        "(-0.114274, 1.455593, -0.236352)",
        "(-0.114743, 1.455842, -0.242369)",
        "(-0.115473, 1.455427, -0.247788)",
        "(-0.116389, 1.454818, -0.253069)",
        "(-0.116798, 1.454586, -0.255848)",
        "(-0.117780, 1.453928, -0.261233)",
        "(-0.118508, 1.453098, -0.266110)",
        "(-0.119174, 1.452219, -0.270985)",
        "(-0.120088, 1.451240, -0.276142)",
        "(-0.120590, 1.450703, -0.278815)",
        "(-0.121265, 1.449531, -0.283714)",
        "(-0.121983, 1.448232, -0.288187)",
        "(-0.122932, 1.446920, -0.293006)",
        "(-0.123774, 1.445571, -0.298040)",
        "(-0.124177, 1.444725, -0.300355)",
        "(-0.124992, 1.442770, -0.304640)",
        "(-0.125885, 1.440666, -0.309046)",
        "(-0.126906, 1.438415, -0.313419)",
        "(-0.127741, 1.436079, -0.317681)",
        "(-0.128074, 1.434825, -0.319731)",
        "(-0.128833, 1.431996, -0.323489)",
        "(-0.129896, 1.428781, -0.327260)",
        "(-0.131156, 1.425329, -0.331365)",
        "(-0.132062, 1.421518, -0.335025)",
        "(-0.132509, 1.419459, -0.336697)",
        "(-0.133620, 1.415164, -0.340327)",
        "(-0.134812, 1.410496, -0.344141)",
        "(-0.135886, 1.405238, -0.347361)",
        "(-0.136937, 1.399697, -0.350360)",
        "(-0.137570, 1.396917, -0.351889)",
        "(-0.138608, 1.391246, -0.354566)",
        "(-0.139621, 1.385428, -0.356878)",
        "(-0.140629, 1.379642, -0.359358)",
        "(-0.141886, 1.373647, -0.361524)",
        "(-0.142535, 1.370479, -0.362368)",
        "(-0.143646, 1.363963, -0.363925)",
        "(-0.144868, 1.357241, -0.365331)",
        "(-0.146117, 1.350461, -0.366700)",
        "(-0.147276, 1.343526, -0.367737)",
        "(-0.147715, 1.339960, -0.367923)",
        "(-0.148791, 1.332864, -0.368194)",
        "(-0.149781, 1.325887, -0.368471)",
        "(-0.150711, 1.318960, -0.368558)",
        "(-0.151668, 1.312130, -0.368222)",
        "(-0.152171, 1.308807, -0.367933)",
        "(-0.153374, 1.302346, -0.367268)",
        "(-0.154314, 1.296140, -0.366206)",
        "(-0.155024, 1.290090, -0.364679)",
        "(-0.155620, 1.284281, -0.363094)",
        "(-0.156037, 1.281422, -0.362230)",
        "(-0.156916, 1.275581, -0.360196)",
        "(-0.157698, 1.269757, -0.357945)",
        "(-0.158012, 1.264098, -0.355169)",
        "(-0.158578, 1.258863, -0.352615)",
        "(-0.158806, 1.256393, -0.351420)",
        "(-0.159306, 1.251338, -0.348399)",
        "(-0.159614, 1.246424, -0.344908)",
        "(-0.159733, 1.241801, -0.341379)",
        "(-0.160150, 1.237350, -0.337780)",
        "(-0.160341, 1.235241, -0.336180)",
        "(-0.159896, 1.231169, -0.333114)",
        "(-0.160019, 1.227143, -0.328835)",
        "(-0.160420, 1.223269, -0.324398)",
        "(-0.160714, 1.219560, -0.320556)",
        "(-0.160871, 1.217764, -0.318681)",
        "(-0.161082, 1.214185, -0.314637)",
        "(-0.161332, 1.210623, -0.310888)",
        "(-0.161556, 1.207126, -0.307142)",
        "(-0.161356, 1.203755, -0.302938)",
        "(-0.161551, 1.202117, -0.300608)",
        "(-0.161833, 1.198977, -0.296178)",
        "(-0.161825, 1.196016, -0.292032)",
        "(-0.162254, 1.192958, -0.287565)",
        "(-0.162494, 1.189974, -0.282625)",
        "(-0.162537, 1.188573, -0.279947)",
        "(-0.162559, 1.185960, -0.274431)",
        "(-0.162382, 1.183704, -0.269234)",
        "(-0.162345, 1.181634, -0.263654)",
        "(-0.162301, 1.179771, -0.257741)",
        "(-0.162247, 1.178900, -0.254719)",
        "(-0.162016, 1.177339, -0.248722)",
        "(-0.161701, 1.176116, -0.243092)",
        "(-0.161110, 1.175070, -0.237262)",
        "(-0.160811, 1.174268, -0.231394)",
        "(-0.160684, 1.174006, -0.228439)",
        "(-0.160297, 1.173785, -0.222730)",
        "(-0.159584, 1.174036, -0.217533)",
        "(-0.158985, 1.174582, -0.212099)",
        "(-0.158487, 1.175457, -0.206618)",
        "(-0.158080, 1.176087, -0.204006)",
        "(-0.157140, 1.177505, -0.198721)",
        "(-0.156304, 1.179415, -0.193531)",
        "(-0.155365, 1.181723, -0.188987)",
        "(-0.154173, 1.184335, -0.184271)",
        "(-0.153519, 1.185792, -0.181869)",
        "(-0.152308, 1.188944, -0.177334)",
        "(-0.151053, 1.192403, -0.173083)",
        "(-0.149819, 1.196076, -0.168721)",
        "(-0.148669, 1.199831, -0.164603)",
        "(-0.148038, 1.201699, -0.162622)",
        "(-0.146849, 1.205486, -0.158958)",
        "(-0.145751, 1.209265, -0.155286)",
        "(-0.144633, 1.213052, -0.151496)",
        "(-0.143331, 1.216960, -0.148049)",
        "(-0.142680, 1.218984, -0.146640)",
        "(-0.141532, 1.223040, -0.143925)",
        "(-0.140478, 1.227070, -0.141244)",
        "(-0.139407, 1.231195, -0.138464)",
        "(-0.138028, 1.235579, -0.136467)",
        "(-0.137340, 1.237840, -0.135578)",
        "(-0.136215, 1.242409, -0.133708)",
        "(-0.135022, 1.247177, -0.132310)",
        "(-0.133664, 1.252050, -0.130914)",
        "(-0.132468, 1.256943, -0.129480)",
        "(-0.131793, 1.259456, -0.129161)",
        "(-0.130397, 1.264509, -0.128612)",
        "(-0.129065, 1.269536, -0.127831)",
        "(-0.127687, 1.274586, -0.127290)",
        "(-0.126179, 1.279832, -0.127046)",
        "(-0.125351, 1.282582, -0.127044)",
        "(-0.123757, 1.288157, -0.127175)",
        "(-0.122219, 1.293699, -0.127177)",
        "(-0.120798, 1.299223, -0.127109)",
        "(-0.119459, 1.304893, -0.127389)",
        "(-0.118663, 1.307827, -0.127612)",
        "(-0.117118, 1.313683, -0.127926)",
        "(-0.115680, 1.319653, -0.128511)",
        "(-0.114199, 1.325641, -0.129145)",
        "(-0.112908, 1.331455, -0.129623)",
        "(-0.112296, 1.334376, -0.130005)",
        "(-0.110975, 1.340578, -0.131175)",
        "(-0.109438, 1.346616, -0.132235)",
        "(-0.108197, 1.352685, -0.133336)",
        "(-0.107077, 1.358828, -0.134873)",
        "(-0.106490, 1.361944, -0.135705)",
        "(-0.105458, 1.368003, -0.137264)",
        "(-0.104732, 1.373899, -0.139142)",
        "(-0.103873, 1.379817, -0.141112)",
        "(-0.103170, 1.385727, -0.143351)",
        "(-0.103026, 1.388567, -0.144627)",
        "(-0.102649, 1.394035, -0.147004)",
        "(-0.102337, 1.399292, -0.149210)",
        "(-0.102315, 1.404465, -0.151844)",
        "(-0.102192, 1.409478, -0.154571)",
        "(-0.102017, 1.411893, -0.155867)",
        "(-0.101911, 1.416542, -0.158780)",
        "(-0.102055, 1.420886, -0.162303)",
        "(-0.102305, 1.424798, -0.165693)",
        "(-0.102312, 1.428380, -0.168961)",
        "(-0.102368, 1.430078, -0.170853)",
        "(-0.102631, 1.433220, -0.174962)",
        "(-0.102844, 1.435901, -0.178600)",
        "(-0.103177, 1.438279, -0.182535)",
        "(-0.103690, 1.440411, -0.186934)",
        "(-0.103858, 1.441352, -0.189025)",
        "(-0.104081, 1.443131, -0.193141)",
        "(-0.104501, 1.444762, -0.197770)",
        "(-0.105148, 1.446115, -0.202484)",
        "(-0.105755, 1.447380, -0.207289)",
        "(-0.106087, 1.447985, -0.209766)",
        "(-0.106918, 1.448999, -0.214405)",
        "(-0.107807, 1.449870, -0.218801)",
        "(-0.108757, 1.450744, -0.223258)",
        "(-0.109965, 1.451424, -0.227793)",
        "(-0.110607, 1.451669, -0.230126)",
        "(-0.111795, 1.452012, -0.234931)",
        "(-0.112938, 1.451981, -0.239486)",
        "(-0.113742, 1.451748, -0.243716)",
        "(-0.114593, 1.451480, -0.248759)",
        "(-0.115066, 1.451275, -0.251447)",
        "(-0.115809, 1.450612, -0.256559)",
        "(-0.116426, 1.449521, -0.261158)",
        "(-0.117320, 1.448254, -0.265965)",
        "(-0.118228, 1.447055, -0.270914)",
        "(-0.118629, 1.446489, -0.273374)",
        "(-0.119236, 1.445375, -0.278241)",
        "(-0.120063, 1.443991, -0.282904)",
        "(-0.120925, 1.442565, -0.287736)",
        "(-0.121750, 1.441087, -0.292649)",
        "(-0.122172, 1.440230, -0.295017)",
        "(-0.122896, 1.438351, -0.299587)",
        "(-0.123885, 1.436342, -0.304363)",
        "(-0.124739, 1.434113, -0.308875)",
        "(-0.125682, 1.431552, -0.313394)",
        "(-0.126141, 1.430175, -0.315772)",
        "(-0.127272, 1.427188, -0.320595)",
        "(-0.128435, 1.423904, -0.325322)",
        "(-0.129416, 1.420293, -0.330012)",
        "(-0.130714, 1.416311, -0.334557)",
        "(-0.131405, 1.414234, -0.336745)",
        "(-0.132735, 1.410031, -0.341021)",
        "(-0.133972, 1.405643, -0.345153)",
        "(-0.135374, 1.400923, -0.348966)",
        "(-0.136685, 1.395957, -0.352135)",
        "(-0.137207, 1.393444, -0.353571)",
        "(-0.138420, 1.388393, -0.356322)",
        "(-0.139526, 1.383369, -0.359121)",
        "(-0.140681, 1.378171, -0.361547)",
        "(-0.141755, 1.372683, -0.363428)",
        "(-0.142238, 1.369892, -0.364298)",
        "(-0.143171, 1.364203, -0.365742)",
        "(-0.144006, 1.358425, -0.366921)",
        "(-0.144821, 1.352551, -0.367822)",
        "(-0.145530, 1.346500, -0.368202)",
        "(-0.145728, 1.343470, -0.368241)",
        "(-0.146151, 1.337535, -0.368432)",
        "(-0.146899, 1.331647, -0.368821)",
        "(-0.147613, 1.325625, -0.368711)",
        "(-0.148079, 1.319457, -0.367954)",
        "(-0.148334, 1.316431, -0.367466)",
        "(-0.148793, 1.310494, -0.366388)",
        "(-0.149396, 1.304393, -0.364889)",
        "(-0.149891, 1.298222, -0.362944)",
        "(-0.150166, 1.292039, -0.360403)",
        "(-0.150122, 1.288945, -0.358760)",
        "(-0.150308, 1.282954, -0.355540)",
        "(-0.150355, 1.277077, -0.352174)",
        "(-0.150278, 1.271364, -0.348760)",
        "(-0.150243, 1.265833, -0.345293)",
        "(-0.150215, 1.263103, -0.343423)",
        "(-0.150199, 1.257716, -0.339732)",
        "(-0.150197, 1.252757, -0.336356)",
        "(-0.150288, 1.248157, -0.332926)",
        "(-0.150358, 1.243765, -0.329122)",
        "(-0.150417, 1.241638, -0.327079)",
        "(-0.150656, 1.237442, -0.323024)",
        "(-0.150807, 1.233462, -0.319381)",
        "(-0.151097, 1.229470, -0.315784)",
        "(-0.151584, 1.225397, -0.311799)",
        "(-0.151860, 1.223409, -0.309735)",
        "(-0.152329, 1.219450, -0.305179)",
        "(-0.152905, 1.215589, -0.300899)",
        "(-0.153459, 1.211862, -0.296777)",
        "(-0.153729, 1.208254, -0.292195)",
        "(-0.153845, 1.206588, -0.289795)",
        "(-0.154140, 1.203529, -0.285319)",
        "(-0.154251, 1.200917, -0.280839)",
        "(-0.154121, 1.198738, -0.276158)",
        "(-0.153598, 1.197239, -0.271670)",
        "(-0.153453, 1.196677, -0.269312)",
        "(-0.153261, 1.195882, -0.264204)",
        "(-0.152748, 1.195609, -0.259060)",
        "(-0.152074, 1.195938, -0.254091)",
        "(-0.151312, 1.196490, -0.248903)",
        "(-0.150861, 1.196958, -0.246295)",
        "(-0.150216, 1.197866, -0.241058)",
        "(-0.149355, 1.198990, -0.236161)",
        "(-0.148436, 1.200281, -0.231483)",
        "(-0.147596, 1.201762, -0.226649)",
        "(-0.147170, 1.202590, -0.224166)",
        "(-0.146251, 1.204429, -0.219492)",
        "(-0.145223, 1.206571, -0.215300)",
        "(-0.144341, 1.208963, -0.211069)",
        "(-0.143412, 1.211572, -0.206574)",
        "(-0.142904, 1.212972, -0.204316)",
        "(-0.141883, 1.215875, -0.199730)",
        "(-0.140714, 1.219070, -0.195687)",
        "(-0.139557, 1.222246, -0.191341)",
        "(-0.138606, 1.225302, -0.186867)",
        "(-0.138168, 1.226821, -0.184818)",
        "(-0.137186, 1.229858, -0.181081)",
        "(-0.136022, 1.232851, -0.177363)",
        "(-0.134998, 1.235771, -0.173288)",
        "(-0.134025, 1.238743, -0.169772)",
        "(-0.133520, 1.240255, -0.168243)",
        "(-0.132561, 1.243253, -0.165195)",
        "(-0.131586, 1.246292, -0.162223)",
        "(-0.130716, 1.249316, -0.159329)",
        "(-0.129835, 1.252432, -0.156588)",
        "(-0.129420, 1.254056, -0.155463)",
        "(-0.128493, 1.257469, -0.153466)",
        "(-0.127532, 1.260945, -0.151357)",
        "(-0.126721, 1.264580, -0.149430)",
        "(-0.125690, 1.268476, -0.147994)",
        "(-0.125132, 1.270476, -0.147471)",
        "(-0.124084, 1.274489, -0.146415)",
        "(-0.123001, 1.278648, -0.145590)",
        "(-0.121850, 1.282909, -0.144683)",
        "(-0.121002, 1.287231, -0.143868)",
        "(-0.120483, 1.289663, -0.143729)",
        "(-0.119596, 1.294167, -0.143436)",
        "(-0.118773, 1.298529, -0.142841)",
        "(-0.118060, 1.302887, -0.142197)",
        "(-0.117156, 1.307510, -0.142427)",
        "(-0.116673, 1.309870, -0.142433)",
        "(-0.115608, 1.314464, -0.141989)",
        "(-0.114632, 1.319031, -0.141856)",
        "(-0.113635, 1.323703, -0.142296)",
        "(-0.112726, 1.328395, -0.142734)",
        "(-0.112348, 1.330823, -0.143099)",
        "(-0.111392, 1.335895, -0.143937)",
        "(-0.110349, 1.341026, -0.144533)",
        "(-0.109424, 1.346188, -0.145474)",
        "(-0.108639, 1.351335, -0.146818)",
        "(-0.108218, 1.353895, -0.147514)",
        "(-0.107383, 1.358939, -0.148793)",
        "(-0.106603, 1.363956, -0.149865)",
        "(-0.105770, 1.369013, -0.150998)",
        "(-0.105018, 1.374022, -0.152358)",
        "(-0.104655, 1.376467, -0.153016)",
        "(-0.104134, 1.381295, -0.154304)",
        "(-0.103481, 1.386021, -0.155374)",
        "(-0.103120, 1.390542, -0.156387)",
        "(-0.102655, 1.395111, -0.157857)",
        "(-0.102179, 1.397441, -0.158643)",
        "(-0.101494, 1.401929, -0.160465)",
        "(-0.101202, 1.406056, -0.162504)",
        "(-0.100800, 1.409818, -0.164526)",
        "(-0.100341, 1.413297, -0.166785)",
        "(-0.100215, 1.414985, -0.168290)",
        "(-0.099991, 1.418264, -0.171694)",
        "(-0.099717, 1.421322, -0.174933)",
        "(-0.099436, 1.424231, -0.178056)",
        "(-0.099404, 1.427141, -0.181644)",
        "(-0.099402, 1.428588, -0.183536)",
        "(-0.099334, 1.431398, -0.187302)",
        "(-0.099329, 1.434020, -0.191163)",
        "(-0.099633, 1.436298, -0.194989)",
        "(-0.100070, 1.438337, -0.198898)",
        "(-0.100333, 1.439290, -0.200912)",
        "(-0.100749, 1.441212, -0.205061)",
        "(-0.101174, 1.442950, -0.209414)",
        "(-0.101859, 1.444365, -0.213713)",
        "(-0.102445, 1.445645, -0.217907)",
        "(-0.102624, 1.446203, -0.219896)",
        "(-0.103043, 1.447201, -0.223994)",
        "(-0.103648, 1.448068, -0.228428)",
        "(-0.104049, 1.448708, -0.232351)",
        "(-0.104548, 1.449119, -0.236426)",
        "(-0.104893, 1.449222, -0.238635)",
        "(-0.105522, 1.449264, -0.242882)",
        "(-0.106126, 1.449062, -0.246912)",
        "(-0.106734, 1.448803, -0.251275)",
        "(-0.107237, 1.448287, -0.255565)",
        "(-0.107431, 1.447904, -0.257664)",
        "(-0.107911, 1.446935, -0.262081)",
        "(-0.108412, 1.445640, -0.266339)",
        "(-0.108756, 1.444103, -0.270373)",
        "(-0.109193, 1.442396, -0.274577)",
        "(-0.109492, 1.441484, -0.276738)",
        "(-0.110124, 1.439605, -0.280745)",
        "(-0.110584, 1.437655, -0.284228)",
        "(-0.111010, 1.435741, -0.287787)",
        "(-0.111568, 1.433774, -0.291827)",
        "(-0.111955, 1.432635, -0.293844)",
        "(-0.112617, 1.430157, -0.297892)",
        "(-0.113331, 1.427341, -0.301981)",
        "(-0.114033, 1.424107, -0.305617)",
        "(-0.114943, 1.420669, -0.309554)",
        "(-0.115483, 1.418855, -0.311769)",
        "(-0.116640, 1.414873, -0.316061)",
        "(-0.117794, 1.410203, -0.319600)",
        "(-0.118750, 1.405234, -0.323040)",
        "(-0.120015, 1.400228, -0.327009)",
        "(-0.120716, 1.397662, -0.328963)",
        "(-0.121983, 1.392164, -0.332268)",
        "(-0.123085, 1.386406, -0.335150)",
        "(-0.124213, 1.380519, -0.337977)",
        "(-0.125386, 1.374663, -0.340921)",
        "(-0.125889, 1.371665, -0.342272)",
        "(-0.127025, 1.365388, -0.344441)",
        "(-0.127977, 1.358917, -0.345957)",
        "(-0.128982, 1.352532, -0.347544)",
        "(-0.130067, 1.346178, -0.349250)",
        "(-0.130608, 1.342916, -0.349952)",
        "(-0.131606, 1.336061, -0.350577)",
        "(-0.132393, 1.329161, -0.350801)",
        "(-0.133341, 1.322417, -0.351360)",
        "(-0.134376, 1.315800, -0.352103)",
        "(-0.134943, 1.312425, -0.352168)",
        "(-0.135880, 1.305578, -0.351519)",
        "(-0.136606, 1.298901, -0.350618)",
        "(-0.137396, 1.292578, -0.350186)",
        "(-0.138353, 1.286332, -0.349599)",
        "(-0.138804, 1.283191, -0.348938)",
        "(-0.139495, 1.277046, -0.347349)",
        "(-0.140489, 1.271304, -0.345588)",
        "(-0.141358, 1.265887, -0.344085)",
        "(-0.142241, 1.260589, -0.342453)",
        "(-0.142548, 1.257888, -0.341231)",
        "(-0.143197, 1.252559, -0.338507)",
        "(-0.144049, 1.247496, -0.335872)",
        "(-0.144620, 1.242639, -0.333224)",
        "(-0.145036, 1.237894, -0.329908)",
        "(-0.145249, 1.235626, -0.328015)",
        "(-0.145569, 1.231371, -0.324339)",
        "(-0.145861, 1.227362, -0.320611)",
        "(-0.145960, 1.223630, -0.316807)",
        "(-0.146081, 1.220083, -0.312706)",
        "(-0.146072, 1.218395, -0.310534)",
        "(-0.145990, 1.215276, -0.306115)",
        "(-0.145805, 1.212300, -0.301584)",
        "(-0.145650, 1.209623, -0.296833)",
        "(-0.145352, 1.207121, -0.291777)",
        "(-0.145155, 1.206046, -0.289206)",
        "(-0.144790, 1.203957, -0.284283)",
        "(-0.144368, 1.202188, -0.279273)",
        "(-0.143990, 1.200600, -0.274100)",
        "(-0.143491, 1.199360, -0.268949)",
        "(-0.143245, 1.198801, -0.266340)",
        "(-0.142795, 1.197793, -0.261130)",
        "(-0.142298, 1.196987, -0.256041)",
        "(-0.141744, 1.196375, -0.250946)",
        "(-0.141087, 1.196027, -0.245925)",
        "(-0.140822, 1.195952, -0.243352)",
        "(-0.140331, 1.195885, -0.238040)",
        "(-0.139777, 1.196044, -0.232908)",
        "(-0.139051, 1.196374, -0.227757)",
        "(-0.138360, 1.196959, -0.222663)",
        "(-0.138022, 1.197361, -0.220213)",
        "(-0.137199, 1.198376, -0.215395)",
        "(-0.136278, 1.199461, -0.210237)",
        "(-0.135469, 1.200782, -0.205507)",
        "(-0.134259, 1.202441, -0.201045)",
        "(-0.133583, 1.203344, -0.198708)",
        "(-0.132342, 1.205279, -0.194233)",
        "(-0.131088, 1.207595, -0.190125)",
        "(-0.129881, 1.210348, -0.185982)",
        "(-0.128901, 1.213560, -0.181857)",
        "(-0.128374, 1.215380, -0.179829)",
        "(-0.127198, 1.219202, -0.175778)",
        "(-0.126286, 1.223228, -0.171843)",
        "(-0.125297, 1.227417, -0.168051)",
        "(-0.124294, 1.231961, -0.164531)",
        "(-0.123780, 1.234269, -0.162753)",
        "(-0.122836, 1.238857, -0.159062)",
        "(-0.121865, 1.243649, -0.155717)",
        "(-0.120855, 1.248823, -0.152866)",
        "(-0.119871, 1.253724, -0.150337)",
        "(-0.119514, 1.256172, -0.149063)",
        "(-0.118666, 1.261241, -0.146667)",
        "(-0.117711, 1.266550, -0.144594)",
        "(-0.116716, 1.271996, -0.142813)",
        "(-0.115776, 1.277558, -0.141280)",
        "(-0.115241, 1.280337, -0.140442)",
        "(-0.114318, 1.285882, -0.138890)",
        "(-0.113357, 1.291567, -0.137784)",
        "(-0.112275, 1.297232, -0.136830)",
        "(-0.111175, 1.302890, -0.136089)",
        "(-0.110624, 1.305723, -0.135835)",
        "(-0.109627, 1.311312, -0.135202)",
        "(-0.108794, 1.316851, -0.134696)",
        "(-0.107843, 1.322499, -0.134463)",
        "(-0.106828, 1.328165, -0.134246)",
        "(-0.106290, 1.331003, -0.134317)",
        "(-0.105343, 1.336582, -0.134736)",
        "(-0.104404, 1.341924, -0.135032)",
        "(-0.103649, 1.347116, -0.135508)",
        "(-0.102860, 1.352467, -0.136574)",
        "(-0.102398, 1.355115, -0.137061)",
        "(-0.101656, 1.360275, -0.138009)",
        "(-0.101014, 1.365322, -0.138882)",
        "(-0.100326, 1.370470, -0.139989)",
        "(-0.099591, 1.375810, -0.141758)",
        "(-0.099178, 1.378430, -0.142809)",
        "(-0.098555, 1.383404, -0.144744)",
        "(-0.097863, 1.388389, -0.146568)",
        "(-0.097074, 1.393605, -0.149266)",
        "(-0.096628, 1.398727, -0.152467)",
        "(-0.096394, 1.401248, -0.153975)",
        "(-0.095962, 1.406175, -0.156733)",
        "(-0.095762, 1.411000, -0.159928)",
        "(-0.095572, 1.415821, -0.163419)",
        "(-0.095499, 1.420595, -0.167288)",
        "(-0.095429, 1.422940, -0.169193)",
        "(-0.095496, 1.427392, -0.172903)",
        "(-0.095693, 1.431596, -0.176763)",
        "(-0.095773, 1.435634, -0.180952)",
        "(-0.095788, 1.439402, -0.185585)",
        "(-0.095932, 1.441080, -0.187990)",
        "(-0.096392, 1.444102, -0.192511)",
        "(-0.096541, 1.447010, -0.196751)",
        "(-0.097058, 1.449780, -0.201716)",
        "(-0.097599, 1.452148, -0.207195)",
        "(-0.097878, 1.453011, -0.209828)",
        "(-0.098390, 1.454340, -0.214784)",
        "(-0.098797, 1.455533, -0.220045)",
        "(-0.099331, 1.456538, -0.225880)",
        "(-0.099910, 1.456986, -0.231383)",
        "(-0.100128, 1.457009, -0.233978)",
        "(-0.100638, 1.456896, -0.239175)",
        "(-0.101289, 1.456419, -0.244184)",
        "(-0.101890, 1.455721, -0.249096)",
        "(-0.102239, 1.455030, -0.254153)",
        "(-0.102485, 1.454538, -0.256761)",
        "(-0.103077, 1.453223, -0.261662)",
        "(-0.103673, 1.451628, -0.266374)",
        "(-0.104144, 1.449953, -0.271030)",
        "(-0.104751, 1.448116, -0.275942)",
        "(-0.105047, 1.447096, -0.278375)",
        "(-0.105639, 1.444841, -0.283110)",
        "(-0.106321, 1.442334, -0.287462)",
        "(-0.107212, 1.439987, -0.292214)",
        "(-0.107930, 1.437793, -0.296880)",
        "(-0.108254, 1.436611, -0.299087)",
        "(-0.109030, 1.434104, -0.303714)",
        "(-0.109814, 1.431479, -0.308490)",
        "(-0.110663, 1.428656, -0.313027)",
        "(-0.111485, 1.425670, -0.317435)",
        "(-0.111933, 1.424118, -0.319648)",
        "(-0.112622, 1.420972, -0.324011)",
        "(-0.113475, 1.417589, -0.328332)",
        "(-0.114318, 1.414061, -0.332738)",
        "(-0.115255, 1.410286, -0.336700)",
        "(-0.115608, 1.408342, -0.338365)",
        "(-0.116366, 1.404544, -0.341858)",
        "(-0.117347, 1.400734, -0.345368)",
        "(-0.118320, 1.396576, -0.348513)",
        "(-0.119365, 1.392026, -0.351525)",
        "(-0.119933, 1.389613, -0.352956)",
        "(-0.120998, 1.384668, -0.355822)",
        "(-0.122217, 1.379519, -0.358581)",
        "(-0.123466, 1.374192, -0.360991)",
        "(-0.124742, 1.368661, -0.363154)",
        "(-0.125389, 1.365810, -0.364207)",
        "(-0.126833, 1.359900, -0.366189)",
        "(-0.128335, 1.353645, -0.367452)",
        "(-0.129431, 1.347388, -0.368311)",
        "(-0.130494, 1.341172, -0.368844)",
        "(-0.130930, 1.338060, -0.369019)",
        "(-0.132206, 1.331841, -0.369444)",
        "(-0.133382, 1.325403, -0.369215)",
        "(-0.134229, 1.319005, -0.368580)",
        "(-0.135121, 1.312714, -0.367941)",
        "(-0.135617, 1.309577, -0.367500)",
        "(-0.136594, 1.303193, -0.366365)",
        "(-0.137339, 1.296767, -0.364882)",
        "(-0.137734, 1.290494, -0.362996)",
        "(-0.138126, 1.284312, -0.360816)",
        "(-0.138452, 1.281472, -0.360167)",
        "(-0.139106, 1.275977, -0.358807)",
        "(-0.139584, 1.270386, -0.356147)",
        "(-0.139936, 1.265037, -0.353281)",
        "(-0.140369, 1.260248, -0.350915)",
        "(-0.140593, 1.257918, -0.349668)",
        "(-0.141095, 1.253119, -0.346583)",
        "(-0.141879, 1.248257, -0.343134)",
        "(-0.142478, 1.243290, -0.339197)",
        "(-0.142948, 1.238521, -0.335614)",
        "(-0.143177, 1.236206, -0.333973)",
        "(-0.143593, 1.231669, -0.330881)",
        "(-0.144136, 1.227134, -0.327451)",
        "(-0.144809, 1.222787, -0.323626)",
        "(-0.145315, 1.218869, -0.319673)",
        "(-0.145466, 1.217117, -0.317820)",
        "(-0.145592, 1.213873, -0.314196)",
        "(-0.145899, 1.210907, -0.310454)",
        "(-0.146255, 1.208273, -0.306462)",
        "(-0.146369, 1.206129, -0.302123)",
        "(-0.146365, 1.205254, -0.299901)",
        "(-0.146323, 1.204069, -0.295417)",
        "(-0.145895, 1.203362, -0.290722)",
        "(-0.145594, 1.203093, -0.285754)",
        "(-0.145209, 1.203244, -0.280516)",
        "(-0.145048, 1.203549, -0.277941)",
        "(-0.144356, 1.204491, -0.272852)",
        "(-0.143706, 1.205685, -0.267433)",
        "(-0.143059, 1.207176, -0.261870)",
        "(-0.142321, 1.208975, -0.256692)",
        "(-0.141965, 1.209945, -0.254067)",
        "(-0.141147, 1.211864, -0.248574)",
        "(-0.140320, 1.213837, -0.242883)",
        "(-0.139546, 1.215910, -0.237510)",
        "(-0.138684, 1.217948, -0.232281)",
        "(-0.138354, 1.218895, -0.229522)",
        "(-0.137737, 1.220800, -0.223959)",
        "(-0.137075, 1.222834, -0.218691)",
        "(-0.136413, 1.224842, -0.213481)",
        "(-0.135848, 1.226793, -0.208390)",
        "(-0.135584, 1.227774, -0.205971)",
        "(-0.135022, 1.229712, -0.201172)",
        "(-0.134525, 1.231465, -0.196164)",
        "(-0.134164, 1.233275, -0.191296)",
        "(-0.133617, 1.235280, -0.186708)",
        "(-0.133307, 1.236332, -0.184429)",
        "(-0.132726, 1.238501, -0.179844)",
        "(-0.132407, 1.240508, -0.175458)",
        "(-0.131936, 1.242778, -0.171242)",
        "(-0.131399, 1.245332, -0.167424)",
        "(-0.131167, 1.246614, -0.165461)",
        "(-0.130661, 1.249113, -0.161554)",
        "(-0.130223, 1.251584, -0.157974)",
        "(-0.129802, 1.254050, -0.154599)",
        "(-0.129346, 1.256692, -0.151643)",
        "(-0.129245, 1.258087, -0.150141)",
        "(-0.128617, 1.261034, -0.147232)",
        "(-0.127995, 1.264070, -0.144526)",
        "(-0.127517, 1.267143, -0.141891)",
        "(-0.127262, 1.270385, -0.139614)",
        "(-0.127184, 1.272092, -0.138544)",
        "(-0.127363, 1.275508, -0.136254)",
        "(-0.126949, 1.279159, -0.134044)",
        "(-0.126130, 1.283175, -0.131929)",
        "(-0.125469, 1.287496, -0.130450)",
        "(-0.125043, 1.289737, -0.129645)",
        "(-0.124304, 1.294296, -0.127629)",
        "(-0.123354, 1.299183, -0.125819)",
        "(-0.122464, 1.304318, -0.124213)",
        "(-0.121646, 1.309656, -0.122844)",
        "(-0.121227, 1.312446, -0.122410)",
        "(-0.120375, 1.318022, -0.121456)",
        "(-0.119683, 1.323536, -0.120218)",
        "(-0.118803, 1.329431, -0.119543)",
        "(-0.117945, 1.335605, -0.119537)",
        "(-0.117583, 1.338655, -0.119497)",
        "(-0.116936, 1.344659, -0.119439)",
        "(-0.116274, 1.350648, -0.119763)",
        "(-0.115632, 1.356546, -0.120458)",
        "(-0.115059, 1.362264, -0.121683)",
        "(-0.114773, 1.365041, -0.122461)",
        "(-0.114163, 1.370449, -0.123877)",
        "(-0.113635, 1.375645, -0.125607)",
        "(-0.113092, 1.380791, -0.127704)",
        "(-0.112555, 1.385917, -0.129919)",
        "(-0.112295, 1.388491, -0.131124)",
        "(-0.111973, 1.393471, -0.133404)",
        "(-0.111739, 1.398254, -0.135530)",
        "(-0.111454, 1.403000, -0.138245)",
        "(-0.110880, 1.407638, -0.141182)",
        "(-0.110755, 1.409848, -0.142702)",
        "(-0.110578, 1.414208, -0.145860)",
        "(-0.110003, 1.418486, -0.148674)",
        "(-0.109589, 1.422587, -0.151560)",
        "(-0.109420, 1.426601, -0.155110)",
        "(-0.109411, 1.428471, -0.156773)",
        "(-0.109228, 1.432108, -0.159653)",
        "(-0.109187, 1.435585, -0.162540)",
        "(-0.109360, 1.438949, -0.165962)",
        "(-0.109314, 1.442196, -0.169247)",
        "(-0.109135, 1.443820, -0.171015)",
        "(-0.109118, 1.446823, -0.174896)",
        "(-0.109641, 1.449272, -0.178684)",
        "(-0.109915, 1.451528, -0.182211)",
        "(-0.110152, 1.453658, -0.186061)",
        "(-0.110375, 1.454644, -0.188186)",
        "(-0.110612, 1.456545, -0.192827)",
        "(-0.111003, 1.458002, -0.197605)",
        "(-0.111431, 1.458930, -0.201975)",
        "(-0.111983, 1.459598, -0.206517)",
        "(-0.112313, 1.459865, -0.208928)",
        "(-0.112798, 1.460275, -0.213944)",
        "(-0.113136, 1.460539, -0.219280)",
        "(-0.113329, 1.460457, -0.224701)",
        "(-0.114058, 1.459727, -0.229878)",
        "(-0.114412, 1.459312, -0.232544)",
        "(-0.114850, 1.458593, -0.237824)",
        "(-0.115397, 1.457853, -0.243398)",
        "(-0.116092, 1.456863, -0.249256)",
        "(-0.116964, 1.455379, -0.254790)",
        "(-0.117292, 1.454575, -0.257497)",
        "(-0.118128, 1.452852, -0.263135)",
        "(-0.119191, 1.451067, -0.268935)",
        "(-0.120120, 1.449111, -0.274124)",
        "(-0.120527, 1.447188, -0.279230)",
        "(-0.120935, 1.446193, -0.282047)",
        "(-0.121994, 1.443928, -0.287514)",
        "(-0.122879, 1.441417, -0.292700)",
        "(-0.123785, 1.438714, -0.297596)",
        "(-0.124683, 1.435940, -0.302624)",
        "(-0.125255, 1.434481, -0.305249)",
        "(-0.126360, 1.431370, -0.310509)",
        "(-0.127479, 1.427690, -0.315248)",
        "(-0.128893, 1.423668, -0.319562)",
        "(-0.130025, 1.419756, -0.323722)",
        "(-0.130459, 1.417820, -0.325756)",
        "(-0.131440, 1.413803, -0.329798)",
        "(-0.132809, 1.409563, -0.333873)",
        "(-0.134195, 1.405055, -0.337222)",
        "(-0.135202, 1.400522, -0.340050)",
        "(-0.135727, 1.398359, -0.341644)",
        "(-0.136904, 1.394122, -0.344975)",
        "(-0.137994, 1.389692, -0.347576)",
        "(-0.138937, 1.385039, -0.349639)",
        "(-0.139895, 1.380234, -0.351326)",
        "(-0.140349, 1.377827, -0.352087)",
        "(-0.141151, 1.373122, -0.353769)",
        "(-0.141986, 1.368317, -0.355088)",
        "(-0.142966, 1.363252, -0.355806)",
        "(-0.143597, 1.358008, -0.356040)",
        "(-0.143874, 1.355387, -0.356175)",
        "(-0.144565, 1.350144, -0.356589)",
        "(-0.145379, 1.344630, -0.356618)",
        "(-0.146085, 1.338725, -0.355777)",
        "(-0.146438, 1.332757, -0.354680)",
        "(-0.146680, 1.329784, -0.354150)",
        "(-0.147443, 1.323800, -0.353133)",
        "(-0.148175, 1.317612, -0.351968)",
        "(-0.148771, 1.311179, -0.350282)",
        "(-0.149170, 1.304743, -0.348186)",
        "(-0.149502, 1.301522, -0.347130)",
        "(-0.150174, 1.295264, -0.345572)",
        "(-0.151213, 1.289030, -0.344280)",
        "(-0.151898, 1.282667, -0.342286)",
        "(-0.152636, 1.276376, -0.340087)",
        "(-0.153014, 1.273274, -0.338891)",
        "(-0.154103, 1.267231, -0.336734)",
        "(-0.155018, 1.261475, -0.334791)",
        "(-0.155555, 1.255877, -0.332458)",
        "(-0.156164, 1.250424, -0.329467)",
        "(-0.156607, 1.247789, -0.327952)",
        "(-0.157348, 1.242864, -0.325181)",
        "(-0.157560, 1.238179, -0.322478)",
        "(-0.157565, 1.233532, -0.319429)",
        "(-0.157991, 1.228987, -0.315980)",
        "(-0.158207, 1.226773, -0.314225)",
        "(-0.158656, 1.222461, -0.310529)",
        "(-0.158992, 1.218400, -0.307041)",
        "(-0.158273, 1.214596, -0.303751)",
        "(-0.159026, 1.210751, -0.299184)",
        "(-0.158853, 1.208966, -0.297004)",
        "(-0.159294, 1.205559, -0.292366)",
        "(-0.159097, 1.202383, -0.287508)",
        "(-0.158385, 1.199571, -0.282529)",
        "(-0.157850, 1.197116, -0.277343)",
        "(-0.157495, 1.195962, -0.274658)",
        "(-0.156670, 1.194157, -0.269692)",
        "(-0.156119, 1.192710, -0.264080)",
        "(-0.155030, 1.191607, -0.258894)",
        "(-0.154428, 1.191228, -0.253476)",
        "(-0.153905, 1.191235, -0.250783)",
        "(-0.153295, 1.191676, -0.245021)",
        "(-0.152144, 1.192522, -0.239385)",
        "(-0.150973, 1.193775, -0.233713)",
        "(-0.149718, 1.195519, -0.228171)",
        "(-0.149126, 1.196460, -0.225591)",
        "(-0.147990, 1.198514, -0.220080)",
        "(-0.146650, 1.200922, -0.214762)",
        "(-0.145363, 1.203696, -0.209902)",
        "(-0.144121, 1.206486, -0.205075)",
        "(-0.143559, 1.207860, -0.202619)",
        "(-0.142500, 1.210572, -0.197656)",
        "(-0.141307, 1.213388, -0.193262)",
        "(-0.140192, 1.216225, -0.189243)",
        "(-0.139056, 1.219012, -0.185525)",
        "(-0.138530, 1.220441, -0.183704)",
        "(-0.137658, 1.223194, -0.180170)",
        "(-0.136755, 1.225674, -0.176600)",
        "(-0.135846, 1.228081, -0.173211)",
        "(-0.135122, 1.230609, -0.170246)",
        "(-0.134637, 1.231890, -0.168886)",
        "(-0.133656, 1.234337, -0.165955)",
        "(-0.133166, 1.236607, -0.162821)",
        "(-0.132610, 1.239038, -0.159856)",
        "(-0.131853, 1.241603, -0.156899)",
        "(-0.131414, 1.242908, -0.155340)",
        "(-0.130652, 1.245508, -0.152291)",
        "(-0.129970, 1.248143, -0.149567)",
        "(-0.129112, 1.250981, -0.147009)",
        "(-0.128283, 1.254086, -0.144547)",
        "(-0.127887, 1.255746, -0.143365)",
        "(-0.127075, 1.259162, -0.141159)",
        "(-0.126212, 1.262803, -0.139112)",
        "(-0.125267, 1.266646, -0.137188)",
        "(-0.124107, 1.270746, -0.135739)",
        "(-0.123574, 1.272850, -0.135070)",
        "(-0.122436, 1.277131, -0.133789)",
        "(-0.121373, 1.281648, -0.133029)",
        "(-0.120236, 1.286446, -0.132232)",
        "(-0.119172, 1.291497, -0.131416)",
        "(-0.118798, 1.294147, -0.131287)",
        "(-0.117920, 1.299603, -0.131178)",
        "(-0.117136, 1.305148, -0.131113)",
        "(-0.116549, 1.310914, -0.131665)",
        "(-0.115701, 1.316860, -0.132118)",
        "(-0.115310, 1.319809, -0.132167)",
        "(-0.114671, 1.325752, -0.132527)",
        "(-0.114106, 1.331805, -0.133465)",
        "(-0.113409, 1.337734, -0.134066)",
        "(-0.112744, 1.343481, -0.134626)",
        "(-0.112435, 1.346332, -0.135209)",
        "(-0.111983, 1.351905, -0.136212)",
        "(-0.111430, 1.357205, -0.136700)",
        "(-0.111003, 1.362359, -0.137660)",
        "(-0.110458, 1.367409, -0.138876)",
        "(-0.110021, 1.369867, -0.139343)",
        "(-0.109153, 1.374732, -0.140442)",
        "(-0.108691, 1.379495, -0.141813)",
        "(-0.108106, 1.384015, -0.142681)",
        "(-0.107540, 1.388341, -0.143675)",
        "(-0.107255, 1.390486, -0.144395)",
        "(-0.106664, 1.394715, -0.145838)",
        "(-0.106161, 1.398692, -0.146936)",
        "(-0.105648, 1.402560, -0.148062)",
        "(-0.105360, 1.406345, -0.149685)",
        "(-0.105151, 1.408235, -0.150557)",
        "(-0.104705, 1.411946, -0.151931)",
        "(-0.104300, 1.415655, -0.153583)",
        "(-0.103940, 1.419310, -0.155590)",
        "(-0.104552, 1.422656, -0.157306)",
        "(-0.106055, 1.424051, -0.158702)",
        "(-0.107895, 1.426750, -0.160628)",
        "(-0.107584, 1.430383, -0.163264)",
        "(-0.107005, 1.434134, -0.166592)",
        "(-0.107022, 1.437627, -0.170571)",
        "(-0.107061, 1.439246, -0.172365)",
        "(-0.106996, 1.442474, -0.175938)",
        "(-0.106856, 1.445670, -0.179915)",
        "(-0.106757, 1.448812, -0.184585)",
        "(-0.107211, 1.451532, -0.189644)",
        "(-0.107489, 1.452634, -0.192127)",
        "(-0.107841, 1.454603, -0.196869)",
        "(-0.108517, 1.456258, -0.201879)",
        "(-0.109496, 1.457664, -0.207384)",
        "(-0.110231, 1.458937, -0.213026)",
        "(-0.110397, 1.459518, -0.215979)",
        "(-0.111085, 1.460139, -0.221555)",
        "(-0.112368, 1.460148, -0.226832)",
        "(-0.113303, 1.460120, -0.231933)",
        "(-0.114227, 1.460112, -0.237193)",
        "(-0.114658, 1.460133, -0.240218)",
        "(-0.115484, 1.459710, -0.246003)",
        "(-0.116430, 1.458578, -0.250928)",
        "(-0.117609, 1.457164, -0.255662)",
        "(-0.118952, 1.455911, -0.261069)",
        "(-0.119415, 1.455383, -0.263974)",
        "(-0.120043, 1.454181, -0.269406)",
        "(-0.121086, 1.452452, -0.274225)",
        "(-0.122330, 1.450687, -0.278994)",
        "(-0.123141, 1.449138, -0.283728)",
        "(-0.123513, 1.448379, -0.286051)",
        "(-0.124383, 1.446998, -0.291570)",
        "(-0.125554, 1.445113, -0.297056)",
        "(-0.126682, 1.442546, -0.301881)",
        "(-0.128158, 1.439425, -0.306293)",
        "(-0.129012, 1.437770, -0.308532)",
        "(-0.130372, 1.434732, -0.313424)",
        "(-0.131630, 1.431469, -0.318209)",
        "(-0.132983, 1.427578, -0.322510)",
        "(-0.134416, 1.423108, -0.326816)",
        "(-0.135293, 1.420745, -0.329052)",
        "(-0.136846, 1.415925, -0.333643)",
        "(-0.138079, 1.410857, -0.338215)",
        "(-0.139641, 1.405140, -0.342152)",
        "(-0.140853, 1.399240, -0.345505)",
        "(-0.141492, 1.396279, -0.347202)",
        "(-0.142762, 1.390316, -0.350497)",
        "(-0.143995, 1.384273, -0.353943)",
        "(-0.145342, 1.377788, -0.356744)",
        "(-0.146534, 1.371064, -0.358773)",
        "(-0.147226, 1.367677, -0.359683)",
        "(-0.148557, 1.360965, -0.361683)",
        "(-0.149773, 1.354122, -0.363130)",
        "(-0.150711, 1.347064, -0.363971)",
        "(-0.151906, 1.339873, -0.364527)",
        "(-0.152554, 1.336218, -0.364652)",
        "(-0.153995, 1.329072, -0.365187)",
        "(-0.155303, 1.321939, -0.364916)",
        "(-0.156321, 1.314912, -0.363737)",
        "(-0.157287, 1.308144, -0.362437)",
        "(-0.157800, 1.304845, -0.361762)",
        "(-0.158939, 1.298304, -0.360082)",
        "(-0.159932, 1.291928, -0.358078)",
        "(-0.160544, 1.285898, -0.356198)",
        "(-0.161395, 1.279933, -0.354107)",
        "(-0.161910, 1.276943, -0.352852)",
        "(-0.163034, 1.270970, -0.349993)",
        "(-0.163732, 1.265303, -0.347149)",
        "(-0.164148, 1.259872, -0.344382)",
        "(-0.165121, 1.254546, -0.341531)",
        "(-0.165571, 1.251881, -0.340005)",
        "(-0.166316, 1.246577, -0.336785)",
        "(-0.166966, 1.241464, -0.333562)",
        "(-0.167485, 1.236524, -0.330231)",
        "(-0.168295, 1.231749, -0.326887)",
        "(-0.168607, 1.229451, -0.325134)",
        "(-0.169159, 1.225046, -0.321605)",
        "(-0.169675, 1.220839, -0.317656)",
        "(-0.170216, 1.216800, -0.313525)",
        "(-0.170662, 1.212981, -0.309182)",
        "(-0.170866, 1.211198, -0.306988)",
        "(-0.171310, 1.207775, -0.302506)",
        "(-0.171621, 1.204410, -0.297682)",
        "(-0.171908, 1.201439, -0.293262)",
        "(-0.172084, 1.198577, -0.288733)",
        "(-0.172186, 1.197192, -0.286477)",
        "(-0.172563, 1.194671, -0.282439)",
        "(-0.172702, 1.192365, -0.278248)",
        "(-0.172859, 1.190091, -0.272824)",
        "(-0.172882, 1.188117, -0.267570)",
        "(-0.172849, 1.187278, -0.265272)",
        "(-0.172683, 1.185704, -0.260636)",
        "(-0.172348, 1.184175, -0.255474)",
        "(-0.172106, 1.182842, -0.249969)",
        "(-0.171717, 1.181876, -0.244604)",
        "(-0.171331, 1.181557, -0.241978)",
        "(-0.170400, 1.181215, -0.236943)",
        "(-0.169658, 1.181237, -0.231748)",
        "(-0.168638, 1.181665, -0.226667)",
        "(-0.167614, 1.182463, -0.221554)",
        "(-0.167112, 1.183062, -0.219103)",
        "(-0.165848, 1.184512, -0.214400)",
        "(-0.164592, 1.186388, -0.209828)",
        "(-0.163202, 1.188610, -0.205462)",
        "(-0.161937, 1.191102, -0.201209)",
        "(-0.161331, 1.192473, -0.199069)",
        "(-0.160073, 1.195394, -0.194851)",
        "(-0.158573, 1.198583, -0.190785)",
        "(-0.156900, 1.201929, -0.187007)",
        "(-0.155508, 1.205358, -0.183226)",
        "(-0.154852, 1.207200, -0.181404)",
        "(-0.153162, 1.211156, -0.178155)",
        "(-0.151453, 1.215355, -0.174934)",
        "(-0.150087, 1.219706, -0.171792)",
        "(-0.148497, 1.224282, -0.168966)",
        "(-0.147571, 1.226665, -0.167710)",
        "(-0.146003, 1.231426, -0.165270)",
        "(-0.144565, 1.236245, -0.163067)",
        "(-0.143270, 1.241052, -0.161123)",
        "(-0.141820, 1.245748, -0.159049)",
        "(-0.141119, 1.248090, -0.158128)",
        "(-0.139741, 1.252796, -0.156708)",
        "(-0.138290, 1.257449, -0.155790)",
        "(-0.136889, 1.261801, -0.154862)",
        "(-0.135696, 1.265879, -0.154054)",
        "(-0.135239, 1.267876, -0.153779)",
        "(-0.134203, 1.271827, -0.153033)",
        "(-0.132927, 1.275707, -0.152381)",
        "(-0.131662, 1.279491, -0.151916)",
        "(-0.130753, 1.283193, -0.151443)",
        "(-0.130315, 1.285072, -0.151233)",
        "(-0.129306, 1.289043, -0.150839)",
        "(-0.128244, 1.293207, -0.150499)",
        "(-0.127214, 1.297496, -0.150428)",
        "(-0.125844, 1.301895, -0.150241)",
        "(-0.125202, 1.304116, -0.149953)",
        "(-0.123984, 1.308698, -0.149696)",
        "(-0.122713, 1.313774, -0.150400)",
        "(-0.120648, 1.319114, -0.150764)",
        "(-0.118813, 1.324339, -0.151012)",
        "(-0.117928, 1.327141, -0.151362)",
        "(-0.116462, 1.332756, -0.151873)",
        "(-0.114875, 1.338734, -0.152579)",
        "(-0.113438, 1.344828, -0.153397)",
        "(-0.112082, 1.350881, -0.153920)",
        "(-0.111473, 1.353909, -0.154139)",
        "(-0.110149, 1.360067, -0.155006)",
        "(-0.109157, 1.366218, -0.156544)",
        "(-0.108259, 1.372119, -0.157925)",
        "(-0.107409, 1.377873, -0.159489)",
        "(-0.106877, 1.380757, -0.160321)",
        "(-0.105819, 1.386414, -0.161986)",
        "(-0.105113, 1.391933, -0.164009)",
        "(-0.104572, 1.397272, -0.166141)",
        "(-0.103966, 1.402276, -0.168047)",
        "(-0.103768, 1.404675, -0.169074)",
        "(-0.103649, 1.409227, -0.171376)",
        "(-0.103407, 1.413640, -0.173757)",
        "(-0.103076, 1.417818, -0.176583)",
        "(-0.102883, 1.421675, -0.179602)",
        "(-0.102612, 1.423485, -0.180991)",
        "(-0.102234, 1.426934, -0.183896)",
        "(-0.102316, 1.430153, -0.187434)",
        "(-0.102216, 1.433162, -0.191013)",
        "(-0.101832, 1.435936, -0.194333)",
        "(-0.101873, 1.437184, -0.196078)",
        "(-0.102069, 1.439594, -0.199873)",
        "(-0.102235, 1.441709, -0.203247)",
        "(-0.102259, 1.443795, -0.207060)",
        "(-0.102439, 1.445652, -0.211552)",
        "(-0.102532, 1.446407, -0.213874)",
        "(-0.102652, 1.447666, -0.218405)",
        "(-0.102925, 1.448588, -0.223157)",
        "(-0.103316, 1.449274, -0.228128)",
        "(-0.103620, 1.449602, -0.233047)",
        "(-0.103824, 1.449698, -0.235543)",
        "(-0.104251, 1.449877, -0.240739)",
        "(-0.104727, 1.449858, -0.245918)",
        "(-0.105350, 1.449417, -0.250786)",
        "(-0.106063, 1.449015, -0.255990)",
        "(-0.106424, 1.448811, -0.258722)",
        "(-0.107312, 1.448213, -0.264084)",
        "(-0.107993, 1.447237, -0.269182)",
        "(-0.108690, 1.445825, -0.273919)",
        "(-0.109577, 1.444184, -0.278836)",
        "(-0.110002, 1.443344, -0.281373)",
        "(-0.110850, 1.441441, -0.286347)",
        "(-0.111628, 1.439306, -0.291414)",
        "(-0.112510, 1.436892, -0.296695)",
        "(-0.113460, 1.433718, -0.301581)",
        "(-0.113974, 1.431885, -0.303706)",
        "(-0.115009, 1.428069, -0.307839)",
        "(-0.115911, 1.424463, -0.312157)",
        "(-0.116553, 1.420686, -0.316309)",
        "(-0.117224, 1.416540, -0.320144)",
        "(-0.117591, 1.414257, -0.321633)",
        "(-0.118145, 1.409730, -0.324534)",
        "(-0.118727, 1.405328, -0.327692)",
        "(-0.119400, 1.400864, -0.330686)",
        "(-0.119963, 1.396261, -0.333364)",
        "(-0.120288, 1.393909, -0.334682)",
        "(-0.120971, 1.389196, -0.337380)",
        "(-0.121967, 1.384145, -0.339920)",
        "(-0.122832, 1.378766, -0.342139)",
        "(-0.123699, 1.373292, -0.344461)",
        "(-0.124181, 1.370519, -0.345688)",
        "(-0.125063, 1.364884, -0.348252)",
        "(-0.126090, 1.358842, -0.350690)",
        "(-0.127087, 1.352393, -0.352818)",
        "(-0.128493, 1.345861, -0.355297)",
        "(-0.129191, 1.342473, -0.356451)",
        "(-0.130710, 1.335443, -0.358489)",
        "(-0.132162, 1.328127, -0.360027)",
        "(-0.133551, 1.320771, -0.361220)",
        "(-0.135415, 1.313527, -0.362609)",
        "(-0.136439, 1.309854, -0.363116)",
        "(-0.138115, 1.302412, -0.363576)",
        "(-0.139701, 1.294944, -0.363310)",
        "(-0.141009, 1.287860, -0.362942)",
        "(-0.142461, 1.281136, -0.362610)",
        "(-0.143228, 1.277851, -0.362187)",
        "(-0.144726, 1.271248, -0.360983)",
        "(-0.146203, 1.264654, -0.359237)",
        "(-0.147309, 1.258268, -0.357185)",
        "(-0.148388, 1.252167, -0.355356)",
        "(-0.149013, 1.249148, -0.354413)",
        "(-0.150507, 1.243067, -0.352140)",
        "(-0.151829, 1.236942, -0.349335)",
        "(-0.152705, 1.230848, -0.346238)",
        "(-0.153584, 1.225293, -0.343490)",
        "(-0.154097, 1.222572, -0.342167)",
        "(-0.155347, 1.217079, -0.339002)",
        "(-0.156307, 1.211729, -0.335364)",
        "(-0.157024, 1.206823, -0.332027)",
        "(-0.157723, 1.202287, -0.328855)",
        "(-0.158086, 1.200089, -0.327140)",
        "(-0.158969, 1.195791, -0.323515)",
        "(-0.159656, 1.191665, -0.319527)",
        "(-0.160006, 1.187917, -0.315472)",
        "(-0.160295, 1.184633, -0.311665)",
        "(-0.160391, 1.183107, -0.309695)",
        "(-0.160730, 1.180212, -0.305233)",
        "(-0.160875, 1.177643, -0.300030)",
        "(-0.160753, 1.175605, -0.294881)",
        "(-0.160479, 1.174005, -0.289869)",
        "(-0.160314, 1.173280, -0.287196)",
        "(-0.160219, 1.171950, -0.281611)",
        "(-0.159859, 1.170950, -0.275944)",
        "(-0.159426, 1.170221, -0.270286)",
        "(-0.158941, 1.169807, -0.264981)",
        "(-0.158647, 1.169659, -0.262295)",
        "(-0.158067, 1.169446, -0.256780)",
        "(-0.157342, 1.169419, -0.251317)",
        "(-0.156655, 1.169550, -0.245876)",
        "(-0.156048, 1.169936, -0.240637)",
        "(-0.155671, 1.170250, -0.238043)",
        "(-0.154869, 1.171008, -0.233000)",
        "(-0.154011, 1.171828, -0.228061)",
        "(-0.153302, 1.172815, -0.223005)",
        "(-0.152487, 1.174238, -0.218123)",
        "(-0.151976, 1.175079, -0.215697)",
        "(-0.150885, 1.176816, -0.210859)",
        "(-0.149946, 1.178633, -0.206319)",
        "(-0.149113, 1.180506, -0.201427)",
        "(-0.148081, 1.182608, -0.196805)",
        "(-0.147547, 1.183816, -0.194776)",
        "(-0.146444, 1.186426, -0.190607)",
        "(-0.145140, 1.189260, -0.186371)",
        "(-0.144077, 1.192297, -0.182085)",
        "(-0.142708, 1.195696, -0.178114)",
        "(-0.141876, 1.197614, -0.176458)",
        "(-0.140248, 1.201590, -0.173196)",
        "(-0.138664, 1.205804, -0.169730)",
        "(-0.137164, 1.210296, -0.166149)",
        "(-0.135426, 1.215192, -0.163284)",
        "(-0.134548, 1.217700, -0.161913)",
        "(-0.132950, 1.222831, -0.158927)",
        "(-0.131416, 1.228254, -0.156035)",
        "(-0.129697, 1.233874, -0.153366)",
        "(-0.128030, 1.239586, -0.151048)",
        "(-0.127287, 1.242468, -0.150013)",
        "(-0.125662, 1.248307, -0.147957)",
        "(-0.124160, 1.254139, -0.145624)",
        "(-0.122905, 1.260088, -0.143521)",
        "(-0.121557, 1.266484, -0.142422)",
        "(-0.120780, 1.269763, -0.141829)",
        "(-0.119448, 1.276117, -0.140371)",
        "(-0.118288, 1.282633, -0.140073)",
        "(-0.116994, 1.289184, -0.140086)",
        "(-0.115804, 1.295541, -0.139889)",
        "(-0.115225, 1.298635, -0.139817)",
        "(-0.113836, 1.304877, -0.140523)",
        "(-0.112276, 1.310940, -0.141512)",
        "(-0.111074, 1.316632, -0.142525)",
        "(-0.109914, 1.322166, -0.143374)",
        "(-0.109305, 1.324897, -0.143759)",
        "(-0.108343, 1.330445, -0.145237)",
        "(-0.107332, 1.335854, -0.146777)",
        "(-0.106426, 1.340979, -0.147867)",
        "(-0.105510, 1.346197, -0.149452)",
        "(-0.105122, 1.348724, -0.150212)",
        "(-0.104382, 1.353521, -0.151337)",
        "(-0.103748, 1.358266, -0.152379)",
        "(-0.103194, 1.363088, -0.153689)",
        "(-0.102562, 1.367846, -0.154769)",
        "(-0.102181, 1.370145, -0.155187)",
        "(-0.101633, 1.374776, -0.156339)",
        "(-0.101168, 1.379493, -0.157589)",
        "(-0.100614, 1.384246, -0.158878)",
        "(-0.100174, 1.389022, -0.160291)",
        "(-0.099982, 1.391493, -0.161192)",
        "(-0.099580, 1.396308, -0.162779)",
        "(-0.099402, 1.400978, -0.164403)",
        "(-0.099471, 1.405611, -0.166495)",
        "(-0.099081, 1.410340, -0.168887)",
        "(-0.098862, 1.412691, -0.170188)",
        "(-0.098807, 1.417186, -0.173105)",
        "(-0.099053, 1.421350, -0.176024)",
        "(-0.099133, 1.425343, -0.178812)",
        "(-0.099199, 1.429305, -0.182077)",
        "(-0.099201, 1.431239, -0.183927)",
        "(-0.099388, 1.434777, -0.187549)",
        "(-0.099573, 1.437790, -0.190786)",
        "(-0.099829, 1.440692, -0.194287)",
        "(-0.100284, 1.443195, -0.197959)",
        "(-0.100496, 1.444394, -0.199794)",
        "(-0.100876, 1.446590, -0.203189)",
        "(-0.101184, 1.448669, -0.206958)",
        "(-0.101712, 1.450315, -0.211667)",
        "(-0.102249, 1.451245, -0.216381)",
        "(-0.102488, 1.451563, -0.218716)",
        "(-0.103024, 1.451957, -0.223476)",
        "(-0.103765, 1.451949, -0.228360)",
        "(-0.104674, 1.451545, -0.233296)",
        "(-0.105382, 1.451129, -0.238762)",
        "(-0.105784, 1.450859, -0.241565)",
        "(-0.106811, 1.450043, -0.247143)",
        "(-0.108026, 1.448991, -0.252789)",
        "(-0.109130, 1.447915, -0.258795)",
        "(-0.110048, 1.446752, -0.265061)",
        "(-0.110537, 1.446076, -0.268189)",
        "(-0.111771, 1.444465, -0.274243)",
        "(-0.113113, 1.442637, -0.280149)",
        "(-0.114334, 1.440736, -0.286381)",
        "(-0.115682, 1.438643, -0.292998)",
        "(-0.116524, 1.437318, -0.296102)",
        "(-0.117998, 1.434464, -0.302251)",
        "(-0.119514, 1.431161, -0.308264)",
        "(-0.121112, 1.427420, -0.314284)",
        "(-0.123043, 1.423357, -0.320416)",
        "(-0.124068, 1.421155, -0.323354)",
        "(-0.125862, 1.416427, -0.328859)",
        "(-0.127734, 1.411100, -0.333999)",
        "(-0.129682, 1.405264, -0.338652)",
        "(-0.131854, 1.399079, -0.343358)",
        "(-0.132892, 1.395909, -0.345854)",
        "(-0.134851, 1.388840, -0.350361)",
        "(-0.136823, 1.380820, -0.353759)",
        "(-0.138869, 1.372545, -0.356567)",
        "(-0.140809, 1.364585, -0.359736)",
        "(-0.141767, 1.360570, -0.361297)",
        "(-0.143796, 1.352242, -0.363799)",
        "(-0.145877, 1.343619, -0.365323)",
        "(-0.147982, 1.335159, -0.366615)",
        "(-0.150120, 1.327105, -0.368037)",
        "(-0.151074, 1.323167, -0.368752)",
        "(-0.152697, 1.315271, -0.369593)",
        "(-0.154212, 1.307566, -0.369689)",
        "(-0.155862, 1.300088, -0.369321)",
        "(-0.157652, 1.292823, -0.368633)",
        "(-0.158441, 1.289181, -0.368153)",
        "(-0.159600, 1.282017, -0.366672)",
        "(-0.160871, 1.275023, -0.365287)",
        "(-0.162344, 1.268093, -0.363585)",
        "(-0.163877, 1.261264, -0.361277)",
        "(-0.164442, 1.257680, -0.359767)",
        "(-0.165468, 1.251322, -0.356551)",
        "(-0.166415, 1.245431, -0.353399)",
        "(-0.167428, 1.239770, -0.350545)",
        "(-0.168380, 1.233963, -0.347400)",
        "(-0.168846, 1.230966, -0.345455)",
        "(-0.169690, 1.224986, -0.341143)",
        "(-0.170294, 1.219295, -0.337136)",
        "(-0.170927, 1.213908, -0.333446)",
        "(-0.171523, 1.208757, -0.329576)",
        "(-0.171749, 1.206211, -0.327504)",
        "(-0.172310, 1.201208, -0.322536)",
        "(-0.172874, 1.196710, -0.317600)",
        "(-0.172996, 1.192754, -0.313149)",
        "(-0.173020, 1.189136, -0.308292)",
        "(-0.173090, 1.187377, -0.305701)",
        "(-0.173157, 1.184165, -0.300409)",
        "(-0.173192, 1.181231, -0.294856)",
        "(-0.173264, 1.178767, -0.289459)",
        "(-0.173133, 1.176672, -0.284060)",
        "(-0.173052, 1.175708, -0.281080)",
        "(-0.172929, 1.174105, -0.274832)",
        "(-0.172843, 1.173013, -0.268811)",
        "(-0.172548, 1.172278, -0.262885)",
        "(-0.172273, 1.171850, -0.256800)",
        "(-0.172121, 1.171684, -0.253713)",
        "(-0.171744, 1.171557, -0.247502)",
        "(-0.171268, 1.171784, -0.241480)",
        "(-0.170666, 1.172362, -0.235756)",
        "(-0.169826, 1.173233, -0.229903)",
        "(-0.169431, 1.173810, -0.226943)",
        "(-0.168495, 1.175252, -0.221271)",
        "(-0.167495, 1.177056, -0.216042)",
        "(-0.166406, 1.178997, -0.211038)",
        "(-0.165474, 1.181036, -0.205919)",
        "(-0.165018, 1.182107, -0.203282)",
        "(-0.163767, 1.184551, -0.198357)",
        "(-0.162336, 1.187330, -0.194018)",
        "(-0.160996, 1.190128, -0.189557)",
        "(-0.159825, 1.192935, -0.184993)",
        "(-0.159237, 1.194420, -0.182764)",
        "(-0.157887, 1.197579, -0.178701)",
        "(-0.156299, 1.200915, -0.175129)",
        "(-0.154886, 1.204245, -0.171387)",
        "(-0.153545, 1.207734, -0.167597)",
        "(-0.152700, 1.209611, -0.165925)",
        "(-0.150935, 1.213484, -0.162606)",
        "(-0.149210, 1.217526, -0.159257)",
        "(-0.147428, 1.221927, -0.156316)",
        "(-0.145660, 1.226563, -0.153310)",
        "(-0.144792, 1.228940, -0.151729)",
        "(-0.143132, 1.233936, -0.148846)",
        "(-0.141376, 1.239307, -0.146304)",
        "(-0.139572, 1.244664, -0.143912)",
        "(-0.138048, 1.249935, -0.142160)",
        "(-0.137292, 1.252604, -0.141425)",
        "(-0.135359, 1.257881, -0.139882)",
        "(-0.133337, 1.263107, -0.138103)",
        "(-0.131217, 1.268604, -0.137426)",
        "(-0.128986, 1.274329, -0.137057)",
        "(-0.127895, 1.277155, -0.136672)",
        "(-0.125969, 1.282916, -0.135860)",
        "(-0.123864, 1.289088, -0.135358)",
        "(-0.121991, 1.295531, -0.135198)",
        "(-0.120098, 1.301935, -0.134601)",
        "(-0.119348, 1.305184, -0.134454)",
        "(-0.117778, 1.311848, -0.134540)",
        "(-0.115945, 1.318475, -0.134254)",
        "(-0.114336, 1.325128, -0.134324)",
        "(-0.112864, 1.331871, -0.134742)",
        "(-0.112098, 1.335145, -0.134682)",
        "(-0.110572, 1.341528, -0.134484)",
        "(-0.109203, 1.347853, -0.134935)",
        "(-0.107834, 1.353977, -0.135293)",
        "(-0.106562, 1.359884, -0.135564)",
        "(-0.105900, 1.362854, -0.135849)",
        "(-0.104597, 1.368669, -0.136817)",
        "(-0.103294, 1.374446, -0.137759)",
        "(-0.102201, 1.380258, -0.139322)",
        "(-0.101006, 1.385919, -0.140876)",
        "(-0.100429, 1.388682, -0.141721)",
        "(-0.099286, 1.394189, -0.143982)",
        "(-0.098223, 1.399542, -0.146650)",
        "(-0.097487, 1.404505, -0.149158)",
        "(-0.096666, 1.409303, -0.151495)",
        "(-0.096301, 1.411720, -0.152760)",
        "(-0.095392, 1.416518, -0.155807)",
        "(-0.094955, 1.421168, -0.159569)",
        "(-0.094546, 1.425490, -0.162829)",
        "(-0.094105, 1.429644, -0.166253)",
        "(-0.094034, 1.431674, -0.168325)",
        "(-0.094005, 1.435517, -0.172563)",
        "(-0.093809, 1.439160, -0.176635)",
        "(-0.093765, 1.442567, -0.181082)",
        "(-0.094121, 1.445219, -0.185832)",
        "(-0.094220, 1.446363, -0.188058)",
        "(-0.094386, 1.448461, -0.192687)",
        "(-0.094663, 1.450350, -0.197943)",
        "(-0.095058, 1.451687, -0.203210)",
        "(-0.095412, 1.452458, -0.208191)",
        "(-0.095515, 1.452864, -0.210796)",
        "(-0.095974, 1.453431, -0.216290)",
        "(-0.096714, 1.453683, -0.221851)",
        "(-0.097204, 1.453677, -0.227339)",
        "(-0.097994, 1.453220, -0.232592)",
        "(-0.098389, 1.452943, -0.235225)",
        "(-0.098973, 1.452257, -0.240184)",
        "(-0.099616, 1.451289, -0.245066)",
        "(-0.100380, 1.450153, -0.250591)",
        "(-0.101188, 1.448594, -0.256279)",
        "(-0.101448, 1.447620, -0.258924)",
        "(-0.102029, 1.445047, -0.263587)",
        "(-0.103044, 1.442268, -0.268315)",
        "(-0.103945, 1.439819, -0.273324)",
        "(-0.104565, 1.437503, -0.277993)",
        "(-0.104741, 1.436305, -0.280147)",
        "(-0.105317, 1.433630, -0.284495)",
        "(-0.106153, 1.430470, -0.288620)",
        "(-0.107051, 1.427245, -0.292829)",
        "(-0.107793, 1.423985, -0.296735)",
        "(-0.108148, 1.422289, -0.298659)",
        "(-0.109180, 1.418734, -0.302735)",
        "(-0.110392, 1.414774, -0.306529)",
        "(-0.111613, 1.410432, -0.309802)"
    ],
    "leftHandPositions": [
        "(-0.211266, 1.301869, 0.183198)",
        "(-0.211009, 1.303013, 0.182890)",
        "(-0.210244, 1.305046, 0.181948)",
        "(-0.208028, 1.306569, 0.180655)",
        "(-0.206030, 1.307880, 0.179814)",
        "(-0.205949, 1.309095, 0.180506)",
        "(-0.205758, 1.309533, 0.180779)",
        "(-0.204974, 1.309997, 0.180579)",
        "(-0.205269, 1.310060, 0.180379)",
        "(-0.205194, 1.309988, 0.181059)",
        "(-0.204235, 1.309932, 0.181787)",
        "(-0.204124, 1.309964, 0.181860)",
        "(-0.203658, 1.310198, 0.181908)",
        "(-0.203100, 1.310781, 0.181785)",
        "(-0.202623, 1.311689, 0.181895)",
        "(-0.202504, 1.312863, 0.181656)",
        "(-0.202456, 1.313549, 0.181439)",
        "(-0.202600, 1.315023, 0.181037)",
        "(-0.202798, 1.316502, 0.180451)",
        "(-0.202834, 1.317957, 0.180028)",
        "(-0.202470, 1.319490, 0.180569)",
        "(-0.202252, 1.320233, 0.180675)",
        "(-0.201902, 1.321660, 0.180395)",
        "(-0.201246, 1.323052, 0.180019)",
        "(-0.200611, 1.324499, 0.179639)",
        "(-0.199650, 1.326247, 0.180194)",
        "(-0.199193, 1.327130, 0.180330)",
        "(-0.198601, 1.328936, 0.180286)",
        "(-0.197734, 1.330690, 0.179977)",
        "(-0.196987, 1.332457, 0.180191)",
        "(-0.195694, 1.334277, 0.180722)",
        "(-0.195359, 1.335127, 0.180794)",
        "(-0.194513, 1.337017, 0.180972)",
        "(-0.193636, 1.338849, 0.180538)",
        "(-0.192706, 1.340713, 0.180323)",
        "(-0.191498, 1.342599, 0.180190)",
        "(-0.190994, 1.343509, 0.180212)",
        "(-0.190214, 1.345160, 0.180104)",
        "(-0.189918, 1.346448, 0.179526)",
        "(-0.189435, 1.347404, 0.178806)",
        "(-0.188544, 1.347979, 0.177847)",
        "(-0.188146, 1.348109, 0.177556)",
        "(-0.187463, 1.348277, 0.177511)",
        "(-0.186237, 1.348264, 0.177675)",
        "(-0.185457, 1.348027, 0.177273)",
        "(-0.184535, 1.347630, 0.176235)",
        "(-0.184266, 1.347390, 0.175516)",
        "(-0.183788, 1.347217, 0.175209)",
        "(-0.182874, 1.347263, 0.175672)",
        "(-0.182264, 1.347327, 0.175932)",
        "(-0.181489, 1.347444, 0.175931)",
        "(-0.181255, 1.347505, 0.175994)",
        "(-0.180837, 1.347643, 0.176306)",
        "(-0.180292, 1.347842, 0.177022)",
        "(-0.179405, 1.348077, 0.178368)",
        "(-0.178496, 1.348172, 0.179303)",
        "(-0.178250, 1.348161, 0.179741)",
        "(-0.177653, 1.348072, 0.180564)",
        "(-0.177217, 1.347966, 0.181767)",
        "(-0.176513, 1.347932, 0.183360)",
        "(-0.175860, 1.347824, 0.184661)",
        "(-0.175623, 1.347729, 0.185272)",
        "(-0.175115, 1.347503, 0.186353)",
        "(-0.174751, 1.347308, 0.187551)",
        "(-0.174328, 1.347164, 0.188994)",
        "(-0.173654, 1.347011, 0.190162)",
        "(-0.173203, 1.346989, 0.190598)",
        "(-0.172609, 1.346942, 0.191348)",
        "(-0.172008, 1.346911, 0.192017)",
        "(-0.171047, 1.346950, 0.192563)",
        "(-0.170230, 1.347142, 0.192987)",
        "(-0.169727, 1.347310, 0.193129)",
        "(-0.168890, 1.347640, 0.193430)",
        "(-0.167891, 1.347946, 0.193557)",
        "(-0.167178, 1.348237, 0.193474)",
        "(-0.166362, 1.348607, 0.193664)",
        "(-0.165929, 1.348730, 0.193642)",
        "(-0.164902, 1.348920, 0.193928)",
        "(-0.163548, 1.348971, 0.194261)",
        "(-0.161830, 1.348811, 0.194831)",
        "(-0.160115, 1.348465, 0.195460)",
        "(-0.159545, 1.348223, 0.195904)",
        "(-0.158450, 1.347738, 0.197176)",
        "(-0.156282, 1.347220, 0.198266)",
        "(-0.154850, 1.346539, 0.198987)",
        "(-0.154330, 1.345964, 0.200191)",
        "(-0.153919, 1.345743, 0.200876)",
        "(-0.153004, 1.345317, 0.201839)",
        "(-0.152032, 1.344959, 0.202512)",
        "(-0.151072, 1.344622, 0.203387)",
        "(-0.150537, 1.344339, 0.204319)",
        "(-0.150358, 1.344187, 0.204531)",
        "(-0.149549, 1.343960, 0.204912)",
        "(-0.148926, 1.343896, 0.204875)",
        "(-0.148529, 1.344011, 0.204946)",
        "(-0.147990, 1.344291, 0.204993)",
        "(-0.147639, 1.344554, 0.205032)",
        "(-0.147155, 1.345159, 0.204793)",
        "(-0.146678, 1.345919, 0.204518)",
        "(-0.146367, 1.346654, 0.204730)",
        "(-0.146073, 1.347276, 0.204731)",
        "(-0.146075, 1.347306, 0.204638)",
        "(-0.145565, 1.347953, 0.204776)",
        "(-0.144775, 1.348604, 0.205140)",
        "(-0.144208, 1.349113, 0.205635)",
        "(-0.143533, 1.349558, 0.206147)",
        "(-0.143319, 1.349727, 0.206231)",
        "(-0.143126, 1.350098, 0.206277)",
        "(-0.142816, 1.350281, 0.206513)",
        "(-0.142068, 1.350735, 0.207449)",
        "(-0.141935, 1.350982, 0.208057)",
        "(-0.141995, 1.350937, 0.207938)",
        "(-0.141812, 1.351072, 0.208321)",
        "(-0.141512, 1.351203, 0.209134)",
        "(-0.141277, 1.351230, 0.209813)",
        "(-0.141130, 1.351332, 0.210788)",
        "(-0.141123, 1.351407, 0.211124)",
        "(-0.141070, 1.351564, 0.211314)",
        "(-0.140753, 1.351959, 0.211944)",
        "(-0.140583, 1.352578, 0.212729)",
        "(-0.140436, 1.353435, 0.213935)",
        "(-0.140339, 1.353885, 0.214423)",
        "(-0.140331, 1.354841, 0.215407)",
        "(-0.140351, 1.355899, 0.216464)",
        "(-0.140368, 1.357080, 0.217761)",
        "(-0.140270, 1.358364, 0.219056)",
        "(-0.140255, 1.359056, 0.219887)",
        "(-0.140164, 1.360528, 0.221651)",
        "(-0.140056, 1.361982, 0.223382)",
        "(-0.139943, 1.363378, 0.224982)",
        "(-0.139832, 1.364819, 0.226703)",
        "(-0.139769, 1.365575, 0.227627)",
        "(-0.139601, 1.367066, 0.229333)",
        "(-0.139521, 1.368492, 0.230810)",
        "(-0.139421, 1.369871, 0.232288)",
        "(-0.139437, 1.371272, 0.234200)",
        "(-0.139448, 1.371956, 0.235040)",
        "(-0.139323, 1.373243, 0.236712)",
        "(-0.139250, 1.374446, 0.238350)",
        "(-0.139079, 1.375693, 0.240252)",
        "(-0.138958, 1.376985, 0.242259)",
        "(-0.138873, 1.377609, 0.243045)",
        "(-0.138818, 1.378770, 0.244382)",
        "(-0.138625, 1.379999, 0.245865)",
        "(-0.138466, 1.381349, 0.247646)",
        "(-0.138389, 1.382718, 0.249240)",
        "(-0.138350, 1.383427, 0.249965)",
        "(-0.138254, 1.384803, 0.251197)",
        "(-0.138206, 1.386249, 0.252536)",
        "(-0.138206, 1.387783, 0.254077)",
        "(-0.138060, 1.389373, 0.255485)",
        "(-0.138051, 1.390157, 0.256162)",
        "(-0.137974, 1.391747, 0.257293)",
        "(-0.137972, 1.393371, 0.258566)",
        "(-0.138120, 1.395106, 0.260218)",
        "(-0.138182, 1.396768, 0.261731)",
        "(-0.138230, 1.397539, 0.262530)",
        "(-0.138430, 1.399037, 0.264403)",
        "(-0.138629, 1.400426, 0.266433)",
        "(-0.138721, 1.401622, 0.268544)",
        "(-0.139026, 1.402618, 0.271031)",
        "(-0.139164, 1.403071, 0.272289)",
        "(-0.139364, 1.403882, 0.275130)",
        "(-0.139640, 1.404540, 0.277980)",
        "(-0.139945, 1.404913, 0.280576)",
        "(-0.140243, 1.405158, 0.283453)",
        "(-0.140391, 1.405250, 0.285051)",
        "(-0.140598, 1.405301, 0.288170)",
        "(-0.140894, 1.405189, 0.291356)",
        "(-0.141156, 1.404884, 0.294387)",
        "(-0.141446, 1.404395, 0.297065)",
        "(-0.141676, 1.404137, 0.298489)",
        "(-0.142074, 1.403548, 0.301292)",
        "(-0.142406, 1.402912, 0.304020)",
        "(-0.142919, 1.402234, 0.306843)",
        "(-0.143373, 1.401384, 0.309739)",
        "(-0.143599, 1.400873, 0.311003)",
        "(-0.144199, 1.399761, 0.313414)",
        "(-0.144674, 1.398583, 0.315833)",
        "(-0.145232, 1.397380, 0.318342)",
        "(-0.145562, 1.396123, 0.320979)",
        "(-0.145780, 1.395404, 0.322440)",
        "(-0.146316, 1.394037, 0.324796)",
        "(-0.146874, 1.392538, 0.326989)",
        "(-0.147469, 1.390982, 0.329459)",
        "(-0.148142, 1.389366, 0.332436)",
        "(-0.148476, 1.388503, 0.333991)",
        "(-0.149155, 1.386653, 0.336661)",
        "(-0.149917, 1.384633, 0.338838)",
        "(-0.150690, 1.382546, 0.341177)",
        "(-0.151345, 1.380359, 0.343876)",
        "(-0.151638, 1.379242, 0.345252)",
        "(-0.152243, 1.376924, 0.347705)",
        "(-0.152845, 1.374426, 0.349690)",
        "(-0.153441, 1.371814, 0.351581)",
        "(-0.154103, 1.369066, 0.353620)",
        "(-0.154398, 1.367605, 0.354544)",
        "(-0.155124, 1.364432, 0.356080)",
        "(-0.155906, 1.360967, 0.357729)",
        "(-0.156723, 1.357175, 0.359191)",
        "(-0.157422, 1.353069, 0.360562)",
        "(-0.157864, 1.350899, 0.361311)",
        "(-0.158857, 1.346381, 0.362864)",
        "(-0.159745, 1.341558, 0.363998)",
        "(-0.160418, 1.336539, 0.364895)",
        "(-0.161350, 1.331443, 0.366016)",
        "(-0.161880, 1.328866, 0.366654)",
        "(-0.162638, 1.323566, 0.367932)",
        "(-0.163576, 1.318090, 0.368527)",
        "(-0.164461, 1.312542, 0.368958)",
        "(-0.165347, 1.306999, 0.369602)",
        "(-0.165752, 1.304212, 0.369927)",
        "(-0.166731, 1.298564, 0.370310)",
        "(-0.167601, 1.292792, 0.370340)",
        "(-0.168373, 1.287040, 0.370407)",
        "(-0.169299, 1.281484, 0.370615)",
        "(-0.169727, 1.278697, 0.370533)",
        "(-0.170428, 1.273077, 0.370162)",
        "(-0.171149, 1.267574, 0.369605)",
        "(-0.171849, 1.262208, 0.369073)",
        "(-0.172523, 1.256912, 0.368320)",
        "(-0.172871, 1.254254, 0.367771)",
        "(-0.173634, 1.248966, 0.366399)",
        "(-0.174446, 1.243769, 0.365184)",
        "(-0.175059, 1.238583, 0.363731)",
        "(-0.175656, 1.233392, 0.361731)",
        "(-0.175922, 1.230813, 0.360486)",
        "(-0.176486, 1.226042, 0.357952)",
        "(-0.177035, 1.221646, 0.355758)",
        "(-0.177473, 1.217512, 0.353215)",
        "(-0.177633, 1.213476, 0.350056)",
        "(-0.177661, 1.211598, 0.348328)",
        "(-0.177884, 1.208272, 0.345137)",
        "(-0.177958, 1.205294, 0.342067)",
        "(-0.178003, 1.202669, 0.338822)",
        "(-0.177762, 1.200295, 0.335454)",
        "(-0.177677, 1.199233, 0.333765)",
        "(-0.177224, 1.197373, 0.330239)",
        "(-0.176815, 1.195830, 0.326656)",
        "(-0.176350, 1.194598, 0.322993)",
        "(-0.175903, 1.193689, 0.319912)",
        "(-0.175583, 1.193317, 0.318299)",
        "(-0.174888, 1.192608, 0.314692)",
        "(-0.174338, 1.191958, 0.310643)",
        "(-0.173657, 1.191439, 0.306450)",
        "(-0.172726, 1.191080, 0.302962)",
        "(-0.172269, 1.190968, 0.301430)",
        "(-0.171514, 1.190731, 0.297671)",
        "(-0.170827, 1.190547, 0.293227)",
        "(-0.169992, 1.190621, 0.288900)",
        "(-0.169179, 1.190841, 0.284887)",
        "(-0.168766, 1.191026, 0.282923)",
        "(-0.167849, 1.191445, 0.278800)",
        "(-0.167120, 1.192033, 0.274503)",
        "(-0.166345, 1.192740, 0.269927)",
        "(-0.165432, 1.193662, 0.265590)",
        "(-0.164896, 1.194208, 0.263430)",
        "(-0.163830, 1.195375, 0.259092)",
        "(-0.162776, 1.196653, 0.254701)",
        "(-0.161774, 1.198062, 0.250316)",
        "(-0.160835, 1.199651, 0.245976)",
        "(-0.160283, 1.200544, 0.243946)",
        "(-0.159194, 1.202561, 0.240268)",
        "(-0.158220, 1.204803, 0.236626)",
        "(-0.157322, 1.207280, 0.233007)",
        "(-0.156544, 1.210148, 0.229502)",
        "(-0.156195, 1.211795, 0.227802)",
        "(-0.155260, 1.215279, 0.224600)",
        "(-0.154495, 1.219266, 0.221704)",
        "(-0.153812, 1.223494, 0.218518)",
        "(-0.153182, 1.227979, 0.215444)",
        "(-0.152865, 1.230321, 0.213981)",
        "(-0.152312, 1.235160, 0.211265)",
        "(-0.151821, 1.240265, 0.208637)",
        "(-0.151230, 1.245583, 0.206307)",
        "(-0.150564, 1.251082, 0.204245)",
        "(-0.150139, 1.253907, 0.203379)",
        "(-0.149579, 1.259652, 0.201462)",
        "(-0.148833, 1.265490, 0.199748)",
        "(-0.148353, 1.271392, 0.198263)",
        "(-0.147777, 1.277316, 0.196921)",
        "(-0.147391, 1.280240, 0.196266)",
        "(-0.146830, 1.286097, 0.195220)",
        "(-0.146382, 1.291836, 0.194475)",
        "(-0.145830, 1.297398, 0.193667)",
        "(-0.145390, 1.302868, 0.193247)",
        "(-0.145112, 1.305543, 0.192930)",
        "(-0.144693, 1.310814, 0.192363)",
        "(-0.144394, 1.316037, 0.192021)",
        "(-0.144032, 1.321228, 0.191919)",
        "(-0.143811, 1.326324, 0.191652)",
        "(-0.143842, 1.328823, 0.191643)",
        "(-0.143811, 1.333801, 0.191895)",
        "(-0.143670, 1.338738, 0.192108)",
        "(-0.143365, 1.343665, 0.192503)",
        "(-0.143146, 1.348633, 0.193192)",
        "(-0.143006, 1.351104, 0.193607)",
        "(-0.142957, 1.355978, 0.194350)",
        "(-0.143081, 1.360760, 0.195170)",
        "(-0.143262, 1.365462, 0.196326)",
        "(-0.142501, 1.370117, 0.197533)",
        "(-0.142116, 1.372411, 0.198144)",
        "(-0.141869, 1.377002, 0.199655)",
        "(-0.141792, 1.381466, 0.201214)",
        "(-0.141854, 1.385684, 0.202553)",
        "(-0.141854, 1.389766, 0.204329)",
        "(-0.141720, 1.391778, 0.205276)",
        "(-0.141713, 1.395560, 0.207218)",
        "(-0.141707, 1.399198, 0.208746)",
        "(-0.141905, 1.402580, 0.211194)",
        "(-0.142309, 1.405687, 0.213367)",
        "(-0.142396, 1.407265, 0.214450)",
        "(-0.142285, 1.410190, 0.216517)",
        "(-0.142203, 1.412887, 0.218750)",
        "(-0.142140, 1.415419, 0.221229)",
        "(-0.142093, 1.417642, 0.223959)",
        "(-0.142391, 1.418628, 0.225264)",
        "(-0.142998, 1.420294, 0.228352)",
        "(-0.143466, 1.421738, 0.231719)",
        "(-0.143733, 1.422821, 0.235082)",
        "(-0.144113, 1.423524, 0.238646)",
        "(-0.144289, 1.423741, 0.240480)",
        "(-0.144581, 1.424045, 0.244460)",
        "(-0.144853, 1.424089, 0.248676)",
        "(-0.145350, 1.423769, 0.252946)",
        "(-0.145904, 1.423293, 0.257162)",
        "(-0.146102, 1.422996, 0.259196)",
        "(-0.146524, 1.422239, 0.263253)",
        "(-0.147437, 1.421355, 0.267630)",
        "(-0.148280, 1.420329, 0.272169)",
        "(-0.148923, 1.419053, 0.276615)",
        "(-0.149356, 1.418313, 0.278757)",
        "(-0.150325, 1.416655, 0.282839)",
        "(-0.151313, 1.414875, 0.286905)",
        "(-0.152176, 1.413067, 0.291350)",
        "(-0.152915, 1.411168, 0.295746)",
        "(-0.153094, 1.410138, 0.297707)",
        "(-0.154017, 1.407919, 0.301420)",
        "(-0.155203, 1.405720, 0.305347)",
        "(-0.155998, 1.403343, 0.309223)",
        "(-0.156717, 1.400671, 0.313181)",
        "(-0.157117, 1.399188, 0.315191)",
        "(-0.158084, 1.396054, 0.319103)",
        "(-0.159231, 1.392716, 0.323012)",
        "(-0.160307, 1.389038, 0.327158)",
        "(-0.161391, 1.385051, 0.331641)",
        "(-0.162005, 1.382874, 0.333642)",
        "(-0.163364, 1.378308, 0.337155)",
        "(-0.164970, 1.373538, 0.340644)",
        "(-0.166419, 1.368726, 0.344511)",
        "(-0.167752, 1.363783, 0.347927)",
        "(-0.168418, 1.361225, 0.349313)",
        "(-0.169792, 1.356094, 0.351911)",
        "(-0.171278, 1.350984, 0.354699)",
        "(-0.172516, 1.345853, 0.357086)",
        "(-0.173652, 1.340703, 0.359114)",
        "(-0.174326, 1.338154, 0.360037)",
        "(-0.175588, 1.333008, 0.361756)",
        "(-0.176921, 1.327847, 0.363309)",
        "(-0.178150, 1.322702, 0.364671)",
        "(-0.179426, 1.317515, 0.365497)",
        "(-0.180056, 1.314937, 0.365818)",
        "(-0.181304, 1.309778, 0.366592)",
        "(-0.182457, 1.304599, 0.367160)",
        "(-0.183729, 1.299429, 0.367572)",
        "(-0.184993, 1.294193, 0.367598)",
        "(-0.185683, 1.291541, 0.367421)",
        "(-0.187004, 1.286285, 0.367029)",
        "(-0.188046, 1.281156, 0.366594)",
        "(-0.189064, 1.276113, 0.365902)",
        "(-0.190037, 1.271113, 0.364635)",
        "(-0.190503, 1.268651, 0.364142)",
        "(-0.191521, 1.263864, 0.363245)",
        "(-0.192488, 1.259163, 0.361988)",
        "(-0.193178, 1.254475, 0.360268)",
        "(-0.193790, 1.249842, 0.358288)",
        "(-0.193999, 1.247595, 0.357250)",
        "(-0.194504, 1.243185, 0.355108)",
        "(-0.194876, 1.238828, 0.352582)",
        "(-0.194976, 1.234584, 0.349449)",
        "(-0.195153, 1.230734, 0.346338)",
        "(-0.195114, 1.228960, 0.344893)",
        "(-0.194977, 1.225528, 0.341488)",
        "(-0.194951, 1.222311, 0.337355)",
        "(-0.194679, 1.219552, 0.332749)",
        "(-0.194385, 1.217209, 0.328509)",
        "(-0.194063, 1.216256, 0.326520)",
        "(-0.193166, 1.214447, 0.322364)",
        "(-0.192415, 1.212999, 0.317770)",
        "(-0.191843, 1.211927, 0.313097)",
        "(-0.191335, 1.211258, 0.308499)",
        "(-0.190985, 1.211075, 0.306285)",
        "(-0.190166, 1.210918, 0.301769)",
        "(-0.189223, 1.210985, 0.297239)",
        "(-0.188491, 1.211369, 0.292508)",
        "(-0.187670, 1.211970, 0.288031)",
        "(-0.187169, 1.212362, 0.285958)",
        "(-0.186207, 1.213303, 0.281835)",
        "(-0.185150, 1.214341, 0.277705)",
        "(-0.184173, 1.215487, 0.273527)",
        "(-0.183332, 1.216776, 0.269431)",
        "(-0.182838, 1.217424, 0.267376)",
        "(-0.181851, 1.218796, 0.263233)",
        "(-0.180667, 1.220317, 0.259040)",
        "(-0.179499, 1.221955, 0.254910)",
        "(-0.178497, 1.223657, 0.250646)",
        "(-0.178080, 1.224581, 0.248558)",
        "(-0.176848, 1.226448, 0.244169)",
        "(-0.175697, 1.228535, 0.239862)",
        "(-0.174683, 1.230817, 0.235580)",
        "(-0.173715, 1.233183, 0.231354)",
        "(-0.173346, 1.234462, 0.229413)",
        "(-0.172455, 1.237050, 0.225477)",
        "(-0.171655, 1.239706, 0.221779)",
        "(-0.171023, 1.242481, 0.218386)",
        "(-0.170189, 1.245283, 0.214866)",
        "(-0.169861, 1.246716, 0.213225)",
        "(-0.169146, 1.249709, 0.210264)",
        "(-0.168546, 1.252861, 0.207548)",
        "(-0.168053, 1.256148, 0.204942)",
        "(-0.167426, 1.259572, 0.202649)",
        "(-0.167048, 1.261313, 0.201583)",
        "(-0.166389, 1.264781, 0.199593)",
        "(-0.165784, 1.268256, 0.197507)",
        "(-0.165291, 1.271735, 0.195318)",
        "(-0.164939, 1.275319, 0.193537)",
        "(-0.164734, 1.277114, 0.192586)",
        "(-0.164268, 1.280653, 0.190574)",
        "(-0.163934, 1.284180, 0.188635)",
        "(-0.163692, 1.287791, 0.186777)",
        "(-0.163344, 1.291533, 0.184869)",
        "(-0.163115, 1.293476, 0.183979)",
        "(-0.162760, 1.297493, 0.182450)",
        "(-0.162420, 1.301585, 0.180824)",
        "(-0.162163, 1.305835, 0.179161)",
        "(-0.161838, 1.310194, 0.177863)",
        "(-0.161730, 1.312457, 0.177238)",
        "(-0.161474, 1.316925, 0.176062)",
        "(-0.161007, 1.321435, 0.174813)",
        "(-0.160608, 1.326023, 0.173669)",
        "(-0.160054, 1.330749, 0.172801)",
        "(-0.159752, 1.333145, 0.172497)",
        "(-0.159217, 1.338052, 0.171960)",
        "(-0.158752, 1.343096, 0.171792)",
        "(-0.158464, 1.348316, 0.171663)",
        "(-0.158065, 1.353714, 0.171649)",
        "(-0.157842, 1.356442, 0.171761)",
        "(-0.157656, 1.361894, 0.172009)",
        "(-0.157615, 1.367354, 0.172356)",
        "(-0.157769, 1.372777, 0.172970)",
        "(-0.157918, 1.378159, 0.173862)",
        "(-0.157966, 1.380809, 0.174370)",
        "(-0.157845, 1.386037, 0.175551)",
        "(-0.157863, 1.391168, 0.176998)",
        "(-0.158059, 1.396232, 0.178789)",
        "(-0.158336, 1.400972, 0.180594)",
        "(-0.158558, 1.403354, 0.181660)",
        "(-0.159114, 1.408024, 0.183780)",
        "(-0.159840, 1.412486, 0.185810)",
        "(-0.160629, 1.416778, 0.187966)",
        "(-0.161163, 1.420950, 0.190170)",
        "(-0.161498, 1.422988, 0.191473)",
        "(-0.162434, 1.426901, 0.194269)",
        "(-0.163438, 1.430506, 0.196701)",
        "(-0.164249, 1.433852, 0.199087)",
        "(-0.165280, 1.437028, 0.201874)",
        "(-0.165647, 1.438519, 0.203255)",
        "(-0.166380, 1.441320, 0.206052)",
        "(-0.167292, 1.443902, 0.209098)",
        "(-0.168061, 1.446220, 0.212205)",
        "(-0.168852, 1.448248, 0.215409)",
        "(-0.169211, 1.449150, 0.217152)",
        "(-0.169758, 1.450799, 0.220688)",
        "(-0.170198, 1.452232, 0.224458)",
        "(-0.170882, 1.453382, 0.228262)",
        "(-0.171610, 1.454362, 0.232375)",
        "(-0.171875, 1.454746, 0.234578)",
        "(-0.172429, 1.455298, 0.239134)",
        "(-0.172986, 1.455447, 0.243874)",
        "(-0.173654, 1.455169, 0.248471)",
        "(-0.174464, 1.454493, 0.253126)",
        "(-0.174860, 1.454000, 0.255490)",
        "(-0.175531, 1.452791, 0.260576)",
        "(-0.175922, 1.451243, 0.265775)",
        "(-0.176506, 1.449339, 0.270631)",
        "(-0.177182, 1.447208, 0.275335)",
        "(-0.177520, 1.446015, 0.277761)",
        "(-0.178109, 1.443423, 0.282870)",
        "(-0.178741, 1.440551, 0.288000)",
        "(-0.179504, 1.437424, 0.292701)",
        "(-0.180349, 1.434052, 0.297328)",
        "(-0.180842, 1.432263, 0.299901)",
        "(-0.181779, 1.428492, 0.304687)",
        "(-0.182917, 1.424500, 0.308968)",
        "(-0.183855, 1.420517, 0.313058)",
        "(-0.184674, 1.416578, 0.317000)",
        "(-0.185005, 1.414605, 0.318928)",
        "(-0.185756, 1.410556, 0.322366)",
        "(-0.186718, 1.406554, 0.325399)",
        "(-0.187611, 1.402696, 0.328362)",
        "(-0.188293, 1.398878, 0.331419)",
        "(-0.188643, 1.396961, 0.332811)",
        "(-0.189399, 1.393025, 0.335475)",
        "(-0.190172, 1.388973, 0.337997)",
        "(-0.190985, 1.384843, 0.340348)",
        "(-0.191740, 1.380650, 0.342556)",
        "(-0.192098, 1.378597, 0.343606)",
        "(-0.192854, 1.374514, 0.345613)",
        "(-0.193406, 1.370336, 0.347331)",
        "(-0.193998, 1.366027, 0.348954)",
        "(-0.194656, 1.361674, 0.350567)",
        "(-0.194943, 1.359452, 0.351248)",
        "(-0.195597, 1.354930, 0.352372)",
        "(-0.196343, 1.350357, 0.353525)",
        "(-0.197027, 1.345578, 0.354439)",
        "(-0.197599, 1.340615, 0.355024)",
        "(-0.197894, 1.338120, 0.355339)",
        "(-0.198548, 1.333056, 0.355694)",
        "(-0.199350, 1.327866, 0.355547)",
        "(-0.200187, 1.322520, 0.355148)",
        "(-0.201119, 1.317043, 0.354564)",
        "(-0.201540, 1.314228, 0.354142)",
        "(-0.202367, 1.308446, 0.353192)",
        "(-0.203184, 1.303019, 0.352103)",
        "(-0.204022, 1.297470, 0.350829)",
        "(-0.205069, 1.291870, 0.349374)",
        "(-0.205566, 1.289087, 0.348479)",
        "(-0.206414, 1.283628, 0.346593)",
        "(-0.207349, 1.278330, 0.344516)",
        "(-0.208524, 1.273225, 0.341978)",
        "(-0.209476, 1.268336, 0.338920)",
        "(-0.210101, 1.266061, 0.337393)",
        "(-0.211362, 1.261671, 0.334389)",
        "(-0.211873, 1.257399, 0.331342)",
        "(-0.211991, 1.253231, 0.327933)",
        "(-0.212359, 1.249344, 0.324536)",
        "(-0.212461, 1.247499, 0.322870)",
        "(-0.212644, 1.244026, 0.319508)",
        "(-0.212795, 1.240715, 0.315958)",
        "(-0.212535, 1.237540, 0.312225)",
        "(-0.212418, 1.234639, 0.308205)",
        "(-0.212358, 1.233288, 0.306183)",
        "(-0.212126, 1.230840, 0.302263)",
        "(-0.211610, 1.228592, 0.298061)",
        "(-0.211042, 1.226580, 0.293508)",
        "(-0.210330, 1.224791, 0.289025)",
        "(-0.210040, 1.224059, 0.286810)",
        "(-0.209377, 1.222732, 0.282305)",
        "(-0.208824, 1.221573, 0.277543)",
        "(-0.207898, 1.220581, 0.272755)",
        "(-0.207227, 1.219969, 0.268297)",
        "(-0.206824, 1.219730, 0.266001)",
        "(-0.206199, 1.219411, 0.261349)",
        "(-0.205654, 1.219404, 0.256665)",
        "(-0.204799, 1.219568, 0.251817)",
        "(-0.204113, 1.220096, 0.247234)",
        "(-0.203830, 1.220508, 0.244996)",
        "(-0.202975, 1.221375, 0.240079)",
        "(-0.202164, 1.222435, 0.235044)",
        "(-0.201531, 1.223831, 0.230763)",
        "(-0.200645, 1.225299, 0.226719)",
        "(-0.200191, 1.226123, 0.224674)",
        "(-0.199459, 1.227868, 0.220339)",
        "(-0.198739, 1.229845, 0.216370)",
        "(-0.198019, 1.232011, 0.212575)",
        "(-0.197241, 1.234315, 0.209093)",
        "(-0.196869, 1.235523, 0.207394)",
        "(-0.196191, 1.238050, 0.204000)",
        "(-0.195546, 1.240816, 0.200637)",
        "(-0.194882, 1.243961, 0.197670)",
        "(-0.194124, 1.247390, 0.194905)",
        "(-0.193765, 1.249208, 0.193400)",
        "(-0.192958, 1.252889, 0.190600)",
        "(-0.191964, 1.256813, 0.188048)",
        "(-0.191047, 1.260847, 0.185538)",
        "(-0.190105, 1.265048, 0.183142)",
        "(-0.189615, 1.267181, 0.181863)",
        "(-0.188784, 1.271563, 0.179514)",
        "(-0.188005, 1.276084, 0.177276)",
        "(-0.187479, 1.280621, 0.174934)",
        "(-0.186904, 1.285186, 0.172755)",
        "(-0.186566, 1.287478, 0.171726)",
        "(-0.186031, 1.292104, 0.169810)",
        "(-0.185586, 1.296715, 0.168193)",
        "(-0.185077, 1.301230, 0.166498)",
        "(-0.184727, 1.305680, 0.164942)",
        "(-0.184489, 1.307895, 0.164348)",
        "(-0.183905, 1.312291, 0.163035)",
        "(-0.183319, 1.316695, 0.161765)",
        "(-0.182613, 1.321076, 0.160650)",
        "(-0.182034, 1.325587, 0.159629)",
        "(-0.181787, 1.327776, 0.159371)",
        "(-0.181135, 1.332243, 0.158727)",
        "(-0.180330, 1.336787, 0.158082)",
        "(-0.179309, 1.341421, 0.157773)",
        "(-0.178481, 1.346159, 0.157547)",
        "(-0.178071, 1.348533, 0.157561)",
        "(-0.177249, 1.353289, 0.157485)",
        "(-0.176338, 1.358001, 0.157549)",
        "(-0.175350, 1.362775, 0.158076)",
        "(-0.174240, 1.367501, 0.158610)",
        "(-0.173746, 1.369832, 0.158961)",
        "(-0.172928, 1.374477, 0.159824)",
        "(-0.171999, 1.379102, 0.160605)",
        "(-0.170938, 1.383721, 0.161702)",
        "(-0.169837, 1.388271, 0.162930)",
        "(-0.169233, 1.390533, 0.163554)",
        "(-0.167963, 1.395062, 0.164911)",
        "(-0.166915, 1.399526, 0.166484)",
        "(-0.165942, 1.403846, 0.168075)",
        "(-0.164885, 1.408083, 0.169727)",
        "(-0.164231, 1.410116, 0.170486)",
        "(-0.163103, 1.414064, 0.172137)",
        "(-0.162146, 1.417798, 0.173937)",
        "(-0.161276, 1.421386, 0.175727)",
        "(-0.160481, 1.424851, 0.177727)",
        "(-0.160183, 1.426518, 0.178795)",
        "(-0.159641, 1.429728, 0.180810)",
        "(-0.158952, 1.432743, 0.182801)",
        "(-0.158467, 1.435635, 0.185201)",
        "(-0.158141, 1.438361, 0.187858)",
        "(-0.158013, 1.439633, 0.189159)",
        "(-0.157718, 1.442067, 0.192040)",
        "(-0.157403, 1.444288, 0.195245)",
        "(-0.157235, 1.446203, 0.198647)",
        "(-0.157191, 1.447822, 0.202264)",
        "(-0.157081, 1.448534, 0.204220)",
        "(-0.156848, 1.449750, 0.208380)",
        "(-0.156782, 1.450641, 0.212977)",
        "(-0.156622, 1.451103, 0.217437)",
        "(-0.156480, 1.451279, 0.222083)",
        "(-0.156426, 1.451274, 0.224555)",
        "(-0.156316, 1.450978, 0.229682)",
        "(-0.156111, 1.450427, 0.234732)",
        "(-0.156183, 1.449531, 0.239926)",
        "(-0.156438, 1.448481, 0.245369)",
        "(-0.156415, 1.447818, 0.248022)",
        "(-0.156517, 1.446325, 0.252968)",
        "(-0.157090, 1.444687, 0.257817)",
        "(-0.157597, 1.443044, 0.262992)",
        "(-0.157799, 1.441339, 0.268754)",
        "(-0.158001, 1.440429, 0.271412)",
        "(-0.158626, 1.438431, 0.276366)",
        "(-0.159421, 1.436328, 0.281457)",
        "(-0.159869, 1.434120, 0.286960)",
        "(-0.160220, 1.431638, 0.292161)",
        "(-0.160592, 1.430321, 0.294644)",
        "(-0.161342, 1.427553, 0.299212)",
        "(-0.162038, 1.424593, 0.303625)",
        "(-0.162961, 1.421474, 0.308510)",
        "(-0.164000, 1.418147, 0.313244)",
        "(-0.164476, 1.416364, 0.315379)",
        "(-0.165314, 1.412649, 0.319560)",
        "(-0.166340, 1.408781, 0.323875)",
        "(-0.167457, 1.404796, 0.328027)",
        "(-0.168560, 1.400684, 0.331782)",
        "(-0.169037, 1.398568, 0.333668)",
        "(-0.170233, 1.394289, 0.337409)",
        "(-0.171626, 1.389835, 0.341082)",
        "(-0.172756, 1.385600, 0.344434)",
        "(-0.173873, 1.381134, 0.347695)",
        "(-0.174496, 1.378858, 0.349223)",
        "(-0.175946, 1.374183, 0.352178)",
        "(-0.177269, 1.369303, 0.354780)",
        "(-0.178365, 1.364281, 0.357494)",
        "(-0.179558, 1.359008, 0.359792)",
        "(-0.180176, 1.356275, 0.360522)",
        "(-0.181447, 1.350845, 0.361809)",
        "(-0.182151, 1.345438, 0.363120)",
        "(-0.182994, 1.340072, 0.364064)",
        "(-0.183863, 1.334639, 0.364721)",
        "(-0.184344, 1.331906, 0.364808)",
        "(-0.185351, 1.326444, 0.364813)",
        "(-0.186033, 1.321024, 0.364720)",
        "(-0.186433, 1.315536, 0.364463)",
        "(-0.186944, 1.309989, 0.363737)",
        "(-0.187386, 1.307274, 0.363185)",
        "(-0.188214, 1.301928, 0.361974)",
        "(-0.188541, 1.296576, 0.360922)",
        "(-0.188769, 1.291329, 0.359893)",
        "(-0.189035, 1.286157, 0.358689)",
        "(-0.189204, 1.283621, 0.358077)",
        "(-0.189552, 1.278594, 0.356563)",
        "(-0.189906, 1.273620, 0.355092)",
        "(-0.190234, 1.268579, 0.353384)",
        "(-0.190542, 1.263551, 0.351265)",
        "(-0.190718, 1.261130, 0.350139)",
        "(-0.191005, 1.256486, 0.347920)",
        "(-0.191227, 1.252050, 0.345371)",
        "(-0.191353, 1.247681, 0.342378)",
        "(-0.191633, 1.243605, 0.339188)",
        "(-0.191667, 1.241727, 0.337589)",
        "(-0.191395, 1.238150, 0.334042)",
        "(-0.191278, 1.234940, 0.329916)",
        "(-0.191014, 1.232124, 0.325702)",
        "(-0.190555, 1.229669, 0.321257)",
        "(-0.190321, 1.228567, 0.318802)",
        "(-0.189754, 1.226565, 0.313913)",
        "(-0.189123, 1.224995, 0.308901)",
        "(-0.188397, 1.223895, 0.304083)",
        "(-0.187495, 1.223170, 0.299140)",
        "(-0.186997, 1.222898, 0.296502)",
        "(-0.186103, 1.222587, 0.290919)",
        "(-0.185219, 1.222710, 0.285592)",
        "(-0.184008, 1.223248, 0.280459)",
        "(-0.182896, 1.223948, 0.274983)",
        "(-0.182392, 1.224398, 0.272246)",
        "(-0.181460, 1.225553, 0.266922)",
        "(-0.180397, 1.226913, 0.261558)",
        "(-0.179239, 1.228381, 0.256217)",
        "(-0.178118, 1.230062, 0.250834)",
        "(-0.177615, 1.230987, 0.248129)",
        "(-0.176550, 1.232878, 0.242625)",
        "(-0.175567, 1.234899, 0.237166)",
        "(-0.174578, 1.236954, 0.231893)",
        "(-0.173638, 1.239039, 0.226810)",
        "(-0.173135, 1.240079, 0.224317)",
        "(-0.172285, 1.242221, 0.219199)",
        "(-0.171381, 1.244425, 0.214462)",
        "(-0.170581, 1.246688, 0.210106)",
        "(-0.169860, 1.248978, 0.205708)",
        "(-0.169452, 1.250138, 0.203591)",
        "(-0.168713, 1.252565, 0.199809)",
        "(-0.168006, 1.255093, 0.196425)",
        "(-0.167249, 1.257724, 0.193422)",
        "(-0.166503, 1.260446, 0.190431)",
        "(-0.166140, 1.261971, 0.188858)",
        "(-0.165462, 1.264935, 0.186311)",
        "(-0.164818, 1.268028, 0.183833)",
        "(-0.164367, 1.271335, 0.181086)",
        "(-0.164169, 1.275016, 0.178531)",
        "(-0.164239, 1.276988, 0.177518)",
        "(-0.163936, 1.280870, 0.175533)",
        "(-0.163131, 1.284831, 0.173315)",
        "(-0.162501, 1.289063, 0.171292)",
        "(-0.162587, 1.293509, 0.169547)",
        "(-0.162335, 1.295670, 0.168685)",
        "(-0.161777, 1.300006, 0.167151)",
        "(-0.161602, 1.304438, 0.165910)",
        "(-0.160799, 1.308778, 0.164582)",
        "(-0.159505, 1.313072, 0.163422)",
        "(-0.159042, 1.315394, 0.162903)",
        "(-0.158945, 1.320161, 0.162041)",
        "(-0.158790, 1.325051, 0.161284)",
        "(-0.158211, 1.329926, 0.160609)",
        "(-0.156998, 1.335128, 0.160561)",
        "(-0.157086, 1.337676, 0.160692)",
        "(-0.156857, 1.343057, 0.160780)",
        "(-0.155533, 1.348315, 0.160987)",
        "(-0.154807, 1.353661, 0.161094)",
        "(-0.154136, 1.359162, 0.161795)",
        "(-0.153853, 1.361908, 0.162237)",
        "(-0.153115, 1.367349, 0.162890)",
        "(-0.152720, 1.372783, 0.163673)",
        "(-0.152288, 1.378129, 0.164482)",
        "(-0.151840, 1.383397, 0.165231)",
        "(-0.151652, 1.386025, 0.165697)",
        "(-0.151136, 1.391245, 0.166790)",
        "(-0.150849, 1.396335, 0.167965)",
        "(-0.150559, 1.401323, 0.169100)",
        "(-0.150332, 1.406263, 0.170241)",
        "(-0.149861, 1.408709, 0.170597)",
        "(-0.149466, 1.413483, 0.171814)",
        "(-0.149182, 1.418033, 0.173313)",
        "(-0.148850, 1.422410, 0.174696)",
        "(-0.148564, 1.426626, 0.176265)",
        "(-0.148452, 1.428644, 0.177140)",
        "(-0.148286, 1.432473, 0.179403)",
        "(-0.147899, 1.435798, 0.181966)",
        "(-0.148045, 1.439069, 0.184527)",
        "(-0.147702, 1.442111, 0.187101)",
        "(-0.147706, 1.443482, 0.188521)",
        "(-0.147811, 1.445977, 0.191658)",
        "(-0.147761, 1.448114, 0.195041)",
        "(-0.148077, 1.449832, 0.198828)",
        "(-0.148837, 1.451209, 0.203223)",
        "(-0.149090, 1.451770, 0.205392)",
        "(-0.149655, 1.452659, 0.210295)",
        "(-0.150213, 1.453277, 0.215352)",
        "(-0.150838, 1.453448, 0.220271)",
        "(-0.151885, 1.453437, 0.225630)",
        "(-0.152463, 1.453380, 0.228441)",
        "(-0.153253, 1.453090, 0.233975)",
        "(-0.154064, 1.452541, 0.239906)",
        "(-0.154967, 1.451759, 0.245819)",
        "(-0.155908, 1.450713, 0.251427)",
        "(-0.156555, 1.450093, 0.254287)",
        "(-0.157905, 1.448749, 0.260133)",
        "(-0.159123, 1.447110, 0.265608)",
        "(-0.160241, 1.445183, 0.271018)",
        "(-0.161420, 1.442978, 0.276516)",
        "(-0.162028, 1.441828, 0.279226)",
        "(-0.163350, 1.439461, 0.284336)",
        "(-0.164668, 1.437064, 0.289407)",
        "(-0.166080, 1.434495, 0.294868)",
        "(-0.167327, 1.431950, 0.299319)",
        "(-0.168023, 1.430621, 0.301342)",
        "(-0.169332, 1.427984, 0.305418)",
        "(-0.170651, 1.425282, 0.309215)",
        "(-0.171919, 1.422515, 0.313175)",
        "(-0.173189, 1.419579, 0.316851)",
        "(-0.173828, 1.418086, 0.318494)",
        "(-0.175088, 1.415105, 0.321547)",
        "(-0.176329, 1.412038, 0.324307)",
        "(-0.177647, 1.408891, 0.327285)",
        "(-0.178778, 1.405478, 0.330120)",
        "(-0.179265, 1.403666, 0.331211)",
        "(-0.180153, 1.399958, 0.333255)",
        "(-0.181185, 1.396192, 0.335297)",
        "(-0.182183, 1.392266, 0.337267)",
        "(-0.182872, 1.388072, 0.339174)",
        "(-0.183181, 1.385884, 0.340111)",
        "(-0.183899, 1.381355, 0.341969)",
        "(-0.184706, 1.376559, 0.343460)",
        "(-0.185483, 1.371566, 0.344731)",
        "(-0.186201, 1.366494, 0.346180)",
        "(-0.186525, 1.363956, 0.346914)",
        "(-0.187142, 1.358747, 0.348135)",
        "(-0.187926, 1.353345, 0.348964)",
        "(-0.188771, 1.347825, 0.349296)",
        "(-0.189569, 1.342293, 0.349655)",
        "(-0.189990, 1.339544, 0.349933)",
        "(-0.190876, 1.333968, 0.350065)",
        "(-0.191329, 1.328215, 0.349634)",
        "(-0.192220, 1.322564, 0.349230)",
        "(-0.193178, 1.316954, 0.348837)",
        "(-0.193542, 1.314080, 0.348437)",
        "(-0.194292, 1.308298, 0.347438)",
        "(-0.194865, 1.302580, 0.346432)",
        "(-0.195514, 1.296999, 0.345466)",
        "(-0.196567, 1.291532, 0.344108)",
        "(-0.197093, 1.288825, 0.343311)",
        "(-0.197803, 1.283469, 0.341649)",
        "(-0.198316, 1.278385, 0.340120)",
        "(-0.198829, 1.273575, 0.338666)",
        "(-0.199531, 1.269037, 0.336929)",
        "(-0.199953, 1.266850, 0.335899)",
        "(-0.200782, 1.262614, 0.333885)",
        "(-0.201424, 1.258472, 0.331628)",
        "(-0.201747, 1.254367, 0.329255)",
        "(-0.202130, 1.250461, 0.326764)",
        "(-0.202473, 1.248623, 0.325482)",
        "(-0.203071, 1.245054, 0.322677)",
        "(-0.203461, 1.241636, 0.319547)",
        "(-0.203594, 1.238472, 0.316376)",
        "(-0.203638, 1.235817, 0.313249)",
        "(-0.203664, 1.234595, 0.311625)",
        "(-0.203714, 1.232407, 0.308084)",
        "(-0.203675, 1.230468, 0.303954)",
        "(-0.203550, 1.228851, 0.299982)",
        "(-0.203140, 1.227583, 0.295987)",
        "(-0.202917, 1.227102, 0.293959)",
        "(-0.202458, 1.226192, 0.289759)",
        "(-0.202026, 1.225479, 0.285348)",
        "(-0.201487, 1.224897, 0.280893)",
        "(-0.200979, 1.224550, 0.276890)",
        "(-0.200732, 1.224451, 0.274887)",
        "(-0.200080, 1.224309, 0.270649)",
        "(-0.199465, 1.224326, 0.266431)",
        "(-0.198855, 1.224542, 0.262467)",
        "(-0.198135, 1.224985, 0.258470)",
        "(-0.197798, 1.225291, 0.256396)",
        "(-0.196891, 1.225985, 0.252287)",
        "(-0.196252, 1.226784, 0.248021)",
        "(-0.195418, 1.227735, 0.243637)",
        "(-0.194584, 1.228862, 0.239114)",
        "(-0.194138, 1.229498, 0.236914)",
        "(-0.193237, 1.230834, 0.232340)",
        "(-0.192202, 1.232339, 0.228013)",
        "(-0.191279, 1.233977, 0.223307)",
        "(-0.190336, 1.235714, 0.218516)",
        "(-0.189871, 1.236665, 0.216329)",
        "(-0.188990, 1.238694, 0.212068)",
        "(-0.188070, 1.240777, 0.207910)",
        "(-0.187286, 1.243005, 0.203818)",
        "(-0.186537, 1.245360, 0.200195)",
        "(-0.186179, 1.246561, 0.198494)",
        "(-0.185409, 1.248983, 0.195231)",
        "(-0.184723, 1.251594, 0.192355)",
        "(-0.183949, 1.254345, 0.189613)",
        "(-0.183297, 1.257280, 0.187147)",
        "(-0.182993, 1.258815, 0.186034)",
        "(-0.182339, 1.261930, 0.183958)",
        "(-0.181620, 1.265183, 0.181974)",
        "(-0.181098, 1.268596, 0.180202)",
        "(-0.180640, 1.272172, 0.178733)",
        "(-0.180378, 1.274038, 0.178007)",
        "(-0.179749, 1.277889, 0.176599)",
        "(-0.179227, 1.281643, 0.175322)",
        "(-0.178704, 1.285496, 0.174110)",
        "(-0.178107, 1.289462, 0.173033)",
        "(-0.177748, 1.291463, 0.172628)",
        "(-0.177118, 1.295527, 0.171952)",
        "(-0.176407, 1.299593, 0.171192)",
        "(-0.175637, 1.303765, 0.170623)",
        "(-0.174808, 1.307998, 0.170223)",
        "(-0.174410, 1.310107, 0.170030)",
        "(-0.173572, 1.314310, 0.169643)",
        "(-0.172739, 1.318559, 0.169170)",
        "(-0.171909, 1.322891, 0.169002)",
        "(-0.171117, 1.327291, 0.168840)",
        "(-0.170740, 1.329483, 0.168696)",
        "(-0.170096, 1.333967, 0.168622)",
        "(-0.169277, 1.338527, 0.168569)",
        "(-0.168566, 1.343220, 0.168836)",
        "(-0.167842, 1.348023, 0.169209)",
        "(-0.167504, 1.350450, 0.169276)",
        "(-0.166935, 1.355394, 0.169703)",
        "(-0.166357, 1.360375, 0.170237)",
        "(-0.165806, 1.365327, 0.170530)",
        "(-0.165350, 1.370312, 0.171122)",
        "(-0.165103, 1.372789, 0.171519)",
        "(-0.164621, 1.377628, 0.172087)",
        "(-0.164215, 1.382377, 0.172732)",
        "(-0.163909, 1.387015, 0.173597)",
        "(-0.163779, 1.391442, 0.174450)",
        "(-0.163747, 1.393584, 0.174933)",
        "(-0.163540, 1.397718, 0.176024)",
        "(-0.163572, 1.401662, 0.177125)",
        "(-0.163559, 1.405414, 0.178282)",
        "(-0.163404, 1.408944, 0.179884)",
        "(-0.163354, 1.410606, 0.180880)",
        "(-0.163114, 1.413768, 0.182868)",
        "(-0.163043, 1.416603, 0.184927)",
        "(-0.163073, 1.419170, 0.187359)",
        "(-0.162990, 1.421563, 0.190045)",
        "(-0.162917, 1.422661, 0.191356)",
        "(-0.162735, 1.424735, 0.193989)",
        "(-0.162618, 1.426621, 0.196810)",
        "(-0.162429, 1.428394, 0.199928)",
        "(-0.162219, 1.430182, 0.203419)",
        "(-0.162120, 1.430955, 0.205050)",
        "(-0.161997, 1.432318, 0.208231)",
        "(-0.161914, 1.433496, 0.211604)",
        "(-0.161678, 1.434586, 0.215283)",
        "(-0.161462, 1.435440, 0.218884)",
        "(-0.161480, 1.435773, 0.220732)",
        "(-0.161343, 1.436350, 0.224619)",
        "(-0.161303, 1.436774, 0.228861)",
        "(-0.161085, 1.436971, 0.233294)",
        "(-0.161119, 1.436910, 0.237421)",
        "(-0.161215, 1.436837, 0.239414)",
        "(-0.161516, 1.436746, 0.243511)",
        "(-0.161569, 1.436744, 0.247969)",
        "(-0.161422, 1.436643, 0.252422)",
        "(-0.161608, 1.436392, 0.256634)",
        "(-0.161810, 1.436245, 0.258726)",
        "(-0.162151, 1.435952, 0.262837)",
        "(-0.162461, 1.435536, 0.266959)",
        "(-0.162822, 1.435051, 0.271143)",
        "(-0.163102, 1.434536, 0.275216)",
        "(-0.163167, 1.434224, 0.277131)",
        "(-0.163421, 1.433517, 0.281085)",
        "(-0.163671, 1.432668, 0.285330)",
        "(-0.164076, 1.431592, 0.289676)",
        "(-0.164635, 1.430311, 0.294072)",
        "(-0.164940, 1.429618, 0.296390)",
        "(-0.165530, 1.428082, 0.301062)",
        "(-0.166219, 1.426231, 0.305822)",
        "(-0.167215, 1.423985, 0.310297)",
        "(-0.168230, 1.421520, 0.314460)",
        "(-0.168634, 1.420199, 0.316403)",
        "(-0.169261, 1.417372, 0.320422)",
        "(-0.169927, 1.414267, 0.324737)",
        "(-0.170585, 1.410642, 0.328584)",
        "(-0.171247, 1.406814, 0.332468)",
        "(-0.171776, 1.404780, 0.334445)",
        "(-0.172764, 1.400505, 0.338359)",
        "(-0.173587, 1.395772, 0.341746)",
        "(-0.174514, 1.390761, 0.344678)",
        "(-0.175400, 1.385661, 0.347430)",
        "(-0.175784, 1.383025, 0.348691)",
        "(-0.176619, 1.377668, 0.350901)",
        "(-0.177244, 1.372105, 0.352947)",
        "(-0.177953, 1.366364, 0.354822)",
        "(-0.178555, 1.360443, 0.356275)",
        "(-0.178786, 1.357417, 0.356984)",
        "(-0.179297, 1.351307, 0.358156)",
        "(-0.179944, 1.345166, 0.359109)",
        "(-0.180563, 1.339019, 0.359774)",
        "(-0.180961, 1.332973, 0.360321)",
        "(-0.181135, 1.329995, 0.360581)",
        "(-0.181500, 1.324134, 0.360973)",
        "(-0.182153, 1.318457, 0.360977)",
        "(-0.182780, 1.312891, 0.360736)",
        "(-0.183045, 1.307360, 0.360417)",
        "(-0.182990, 1.304629, 0.360256)",
        "(-0.182945, 1.299227, 0.359659)",
        "(-0.183436, 1.294036, 0.358993)",
        "(-0.184089, 1.288942, 0.357774)",
        "(-0.184614, 1.283840, 0.356032)",
        "(-0.184748, 1.281316, 0.355126)",
        "(-0.185068, 1.276384, 0.353543)",
        "(-0.185504, 1.271663, 0.351926)",
        "(-0.186054, 1.266985, 0.349811)",
        "(-0.186645, 1.262357, 0.347319)",
        "(-0.186856, 1.260098, 0.346120)",
        "(-0.187301, 1.255633, 0.343908)",
        "(-0.187744, 1.251103, 0.341539)",
        "(-0.188100, 1.246756, 0.338835)",
        "(-0.188631, 1.242473, 0.336096)",
        "(-0.188958, 1.240374, 0.334668)",
        "(-0.189482, 1.236202, 0.331779)",
        "(-0.189732, 1.232170, 0.328746)",
        "(-0.189816, 1.228449, 0.325481)",
        "(-0.189936, 1.225086, 0.322027)",
        "(-0.190073, 1.223591, 0.320331)",
        "(-0.190176, 1.220740, 0.316467)",
        "(-0.190172, 1.218212, 0.312370)",
        "(-0.190066, 1.216042, 0.308173)",
        "(-0.189872, 1.214166, 0.303833)",
        "(-0.189753, 1.213310, 0.301546)",
        "(-0.189510, 1.211713, 0.296966)",
        "(-0.189104, 1.210347, 0.292343)",
        "(-0.188756, 1.209176, 0.287610)",
        "(-0.188355, 1.208121, 0.282784)",
        "(-0.188092, 1.207653, 0.280304)",
        "(-0.187362, 1.206889, 0.275441)",
        "(-0.186846, 1.206476, 0.270664)",
        "(-0.186269, 1.206270, 0.265710)",
        "(-0.185734, 1.206374, 0.260941)",
        "(-0.185384, 1.206551, 0.258546)",
        "(-0.184563, 1.207045, 0.253593)",
        "(-0.183822, 1.207811, 0.248848)",
        "(-0.183215, 1.208833, 0.244343)",
        "(-0.182539, 1.209974, 0.239830)",
        "(-0.182266, 1.210619, 0.237717)",
        "(-0.181663, 1.211954, 0.233498)",
        "(-0.180949, 1.213384, 0.229278)",
        "(-0.180366, 1.214980, 0.225092)",
        "(-0.179583, 1.216632, 0.220875)",
        "(-0.179224, 1.217497, 0.218880)",
        "(-0.178633, 1.219333, 0.215089)",
        "(-0.178070, 1.221280, 0.211370)",
        "(-0.177480, 1.223333, 0.207567)",
        "(-0.176786, 1.225505, 0.204165)",
        "(-0.176410, 1.226612, 0.202558)",
        "(-0.175618, 1.228866, 0.199411)",
        "(-0.175010, 1.231244, 0.196187)",
        "(-0.174324, 1.233761, 0.193157)",
        "(-0.173646, 1.236470, 0.190503)",
        "(-0.173281, 1.237901, 0.189256)",
        "(-0.172456, 1.240795, 0.186890)",
        "(-0.171758, 1.243921, 0.184711)",
        "(-0.170965, 1.247221, 0.182613)",
        "(-0.170311, 1.250723, 0.180699)",
        "(-0.170011, 1.252539, 0.179852)",
        "(-0.169372, 1.256298, 0.178321)",
        "(-0.168633, 1.260122, 0.176889)",
        "(-0.168024, 1.264160, 0.175686)",
        "(-0.167525, 1.268353, 0.174451)",
        "(-0.167230, 1.270517, 0.173884)",
        "(-0.166625, 1.274896, 0.172865)",
        "(-0.166055, 1.279403, 0.172169)",
        "(-0.165503, 1.283985, 0.171845)",
        "(-0.165046, 1.288560, 0.171195)",
        "(-0.164849, 1.290857, 0.170876)",
        "(-0.164344, 1.295475, 0.170141)",
        "(-0.163895, 1.300148, 0.169550)",
        "(-0.163466, 1.304871, 0.169495)",
        "(-0.163121, 1.309473, 0.169516)",
        "(-0.162931, 1.311727, 0.169488)",
        "(-0.162109, 1.316229, 0.169406)",
        "(-0.161169, 1.320865, 0.169602)",
        "(-0.160548, 1.325608, 0.170174)",
        "(-0.159771, 1.330389, 0.170506)",
        "(-0.159355, 1.332996, 0.170813)",
        "(-0.158684, 1.337770, 0.171538)",
        "(-0.157975, 1.342576, 0.172121)",
        "(-0.157261, 1.347488, 0.172806)",
        "(-0.156698, 1.352437, 0.173581)",
        "(-0.156421, 1.354879, 0.173940)",
        "(-0.155902, 1.359770, 0.174531)",
        "(-0.155529, 1.364692, 0.175412)",
        "(-0.155273, 1.369628, 0.176498)",
        "(-0.154999, 1.374577, 0.177813)",
        "(-0.154827, 1.377024, 0.178517)",
        "(-0.154541, 1.381794, 0.179822)",
        "(-0.154402, 1.386478, 0.181298)",
        "(-0.154382, 1.391092, 0.182983)",
        "(-0.154149, 1.395553, 0.184969)",
        "(-0.154082, 1.397778, 0.186117)",
        "(-0.154000, 1.402149, 0.188476)",
        "(-0.153861, 1.406388, 0.190822)",
        "(-0.153859, 1.410501, 0.193465)",
        "(-0.153922, 1.414584, 0.196498)",
        "(-0.153989, 1.416579, 0.198022)",
        "(-0.154078, 1.420474, 0.201272)",
        "(-0.154157, 1.424207, 0.204903)",
        "(-0.154272, 1.427683, 0.208679)",
        "(-0.154370, 1.430939, 0.212444)",
        "(-0.154468, 1.432491, 0.214350)",
        "(-0.154621, 1.435506, 0.218188)",
        "(-0.154758, 1.438384, 0.222208)",
        "(-0.154799, 1.441061, 0.226531)",
        "(-0.155046, 1.443449, 0.231048)",
        "(-0.155290, 1.444508, 0.233327)",
        "(-0.155823, 1.446385, 0.237935)",
        "(-0.156267, 1.447864, 0.242675)",
        "(-0.156500, 1.448989, 0.247708)",
        "(-0.156605, 1.449706, 0.252675)",
        "(-0.156777, 1.449869, 0.255086)",
        "(-0.157293, 1.449824, 0.259830)",
        "(-0.158001, 1.449453, 0.265067)",
        "(-0.158572, 1.448829, 0.270638)",
        "(-0.159252, 1.447853, 0.275773)",
        "(-0.159606, 1.447232, 0.278214)",
        "(-0.160465, 1.445670, 0.283134)",
        "(-0.161234, 1.443823, 0.288286)",
        "(-0.161959, 1.441639, 0.293541)",
        "(-0.162724, 1.439122, 0.298498)",
        "(-0.163203, 1.437754, 0.300774)",
        "(-0.164188, 1.434869, 0.305059)",
        "(-0.165330, 1.431755, 0.309504)",
        "(-0.166536, 1.428375, 0.314168)",
        "(-0.167730, 1.424627, 0.318668)",
        "(-0.168306, 1.422648, 0.320758)",
        "(-0.169443, 1.418663, 0.324983)",
        "(-0.170744, 1.414663, 0.329308)",
        "(-0.172039, 1.410587, 0.333331)",
        "(-0.173453, 1.406494, 0.336801)",
        "(-0.174185, 1.404523, 0.338413)",
        "(-0.175506, 1.400672, 0.341474)",
        "(-0.176889, 1.396914, 0.344421)",
        "(-0.178362, 1.393177, 0.347381)",
        "(-0.179688, 1.389327, 0.349649)",
        "(-0.180309, 1.387405, 0.350591)",
        "(-0.181666, 1.383638, 0.352749)",
        "(-0.182879, 1.379712, 0.354667)",
        "(-0.184042, 1.375573, 0.356357)",
        "(-0.185048, 1.371289, 0.357837)",
        "(-0.185536, 1.369107, 0.358438)",
        "(-0.186526, 1.364652, 0.359544)",
        "(-0.187416, 1.360054, 0.360497)",
        "(-0.188269, 1.355139, 0.361246)",
        "(-0.189051, 1.350330, 0.361852)",
        "(-0.189473, 1.347942, 0.361978)",
        "(-0.190258, 1.343024, 0.362091)",
        "(-0.190955, 1.338035, 0.362105)",
        "(-0.191473, 1.332996, 0.361870)",
        "(-0.191775, 1.327781, 0.361455)",
        "(-0.191921, 1.325149, 0.361150)",
        "(-0.192109, 1.319884, 0.360451)",
        "(-0.192504, 1.314749, 0.359924)",
        "(-0.193128, 1.309601, 0.359053)",
        "(-0.193654, 1.304363, 0.357891)",
        "(-0.193962, 1.301750, 0.357313)",
        "(-0.194660, 1.296610, 0.355951)",
        "(-0.195252, 1.291519, 0.354624)",
        "(-0.195690, 1.286466, 0.353474)",
        "(-0.196165, 1.281451, 0.351785)",
        "(-0.196402, 1.278970, 0.350705)",
        "(-0.197031, 1.274109, 0.348614)",
        "(-0.197802, 1.269403, 0.346694)",
        "(-0.198270, 1.264696, 0.344451)",
        "(-0.198733, 1.260077, 0.341792)",
        "(-0.199077, 1.257906, 0.340186)",
        "(-0.199788, 1.253729, 0.337193)",
        "(-0.200435, 1.249768, 0.334318)",
        "(-0.200843, 1.245905, 0.331082)",
        "(-0.201303, 1.242253, 0.327740)",
        "(-0.201530, 1.240520, 0.326116)",
        "(-0.202036, 1.237171, 0.322640)",
        "(-0.202415, 1.234106, 0.319262)",
        "(-0.202747, 1.231358, 0.315806)",
        "(-0.202911, 1.228888, 0.312585)",
        "(-0.202932, 1.227773, 0.310927)",
        "(-0.202931, 1.225714, 0.307331)",
        "(-0.203040, 1.224018, 0.303363)",
        "(-0.202931, 1.222477, 0.299398)",
        "(-0.202688, 1.221168, 0.295519)",
        "(-0.202572, 1.220588, 0.293481)",
        "(-0.202291, 1.219477, 0.289153)",
        "(-0.202064, 1.218531, 0.284705)",
        "(-0.201932, 1.217780, 0.280086)",
        "(-0.201534, 1.217190, 0.275583)",
        "(-0.201273, 1.217027, 0.273337)",
        "(-0.200634, 1.216962, 0.268529)",
        "(-0.200003, 1.217270, 0.263385)",
        "(-0.199398, 1.217951, 0.258389)",
        "(-0.198700, 1.219044, 0.253553)",
        "(-0.198243, 1.219723, 0.251102)",
        "(-0.197191, 1.221441, 0.245993)",
        "(-0.196181, 1.223495, 0.240934)",
        "(-0.195138, 1.225933, 0.236164)",
        "(-0.194139, 1.228554, 0.231577)",
        "(-0.193526, 1.229990, 0.229476)",
        "(-0.192444, 1.232960, 0.225215)",
        "(-0.191549, 1.236140, 0.220927)",
        "(-0.190699, 1.239409, 0.216794)",
        "(-0.189918, 1.242796, 0.212944)",
        "(-0.189535, 1.244528, 0.211164)",
        "(-0.188781, 1.248033, 0.207895)",
        "(-0.188101, 1.251547, 0.204819)",
        "(-0.187459, 1.254963, 0.201595)",
        "(-0.186969, 1.258435, 0.198686)",
        "(-0.186696, 1.260194, 0.197276)",
        "(-0.186110, 1.263753, 0.194473)",
        "(-0.185455, 1.267325, 0.191914)",
        "(-0.184920, 1.270999, 0.189576)",
        "(-0.184539, 1.274687, 0.187075)",
        "(-0.184386, 1.276579, 0.185782)",
        "(-0.184093, 1.280442, 0.183437)",
        "(-0.183623, 1.284439, 0.181453)",
        "(-0.183231, 1.288285, 0.179595)",
        "(-0.182886, 1.292198, 0.177396)",
        "(-0.182730, 1.294223, 0.176356)",
        "(-0.182442, 1.298391, 0.174661)",
        "(-0.182002, 1.302565, 0.172818)",
        "(-0.181613, 1.306814, 0.171237)",
        "(-0.181238, 1.311174, 0.170084)",
        "(-0.180975, 1.313351, 0.169438)",
        "(-0.180503, 1.317766, 0.168304)",
        "(-0.180182, 1.322420, 0.167850)",
        "(-0.179709, 1.327191, 0.167435)",
        "(-0.179374, 1.332071, 0.167398)",
        "(-0.179232, 1.334544, 0.167572)",
        "(-0.178868, 1.339483, 0.167879)",
        "(-0.178730, 1.344417, 0.168239)",
        "(-0.178668, 1.349320, 0.168854)",
        "(-0.178438, 1.354113, 0.169567)",
        "(-0.178235, 1.356465, 0.169995)",
        "(-0.178091, 1.361158, 0.171094)",
        "(-0.178124, 1.365784, 0.172163)",
        "(-0.178070, 1.370321, 0.173195)",
        "(-0.178017, 1.374800, 0.174401)",
        "(-0.177982, 1.377013, 0.175000)",
        "(-0.177810, 1.381408, 0.176241)",
        "(-0.177803, 1.385751, 0.177535)",
        "(-0.177816, 1.390020, 0.178913)",
        "(-0.177833, 1.394253, 0.180448)",
        "(-0.177814, 1.396347, 0.181124)",
        "(-0.177994, 1.400491, 0.182591)",
        "(-0.178283, 1.404561, 0.184266)",
        "(-0.178318, 1.408531, 0.186372)",
        "(-0.178399, 1.412318, 0.188694)",
        "(-0.178410, 1.414127, 0.189766)",
        "(-0.178645, 1.417646, 0.191981)",
        "(-0.178871, 1.421134, 0.194557)",
        "(-0.178917, 1.424475, 0.197547)",
        "(-0.178850, 1.427554, 0.201063)",
        "(-0.178925, 1.428960, 0.202762)",
        "(-0.179147, 1.431573, 0.206184)",
        "(-0.179386, 1.433866, 0.210036)",
        "(-0.179694, 1.435881, 0.214259)",
        "(-0.179760, 1.437535, 0.218609)",
        "(-0.179768, 1.438215, 0.220715)",
        "(-0.179953, 1.439330, 0.224878)",
        "(-0.180248, 1.440136, 0.229184)",
        "(-0.180438, 1.440733, 0.233864)",
        "(-0.180642, 1.441094, 0.238711)",
        "(-0.180710, 1.441150, 0.241080)",
        "(-0.180988, 1.441072, 0.245571)",
        "(-0.181270, 1.440875, 0.250057)",
        "(-0.181695, 1.440509, 0.254713)",
        "(-0.182203, 1.440083, 0.260112)",
        "(-0.182439, 1.439770, 0.262698)",
        "(-0.182898, 1.439024, 0.267300)",
        "(-0.183786, 1.438305, 0.271981)",
        "(-0.184692, 1.437470, 0.276839)",
        "(-0.185452, 1.436530, 0.282117)",
        "(-0.185783, 1.435990, 0.284869)",
        "(-0.186633, 1.434740, 0.290026)",
        "(-0.187629, 1.433223, 0.294754)",
        "(-0.188750, 1.431576, 0.299541)",
        "(-0.189568, 1.429863, 0.304489)",
        "(-0.190016, 1.428891, 0.306837)",
        "(-0.191080, 1.426759, 0.311340)",
        "(-0.192026, 1.424356, 0.315572)",
        "(-0.192952, 1.421721, 0.319712)",
        "(-0.194160, 1.418739, 0.324163)",
        "(-0.194786, 1.417193, 0.326174)",
        "(-0.195969, 1.414015, 0.330181)",
        "(-0.197018, 1.410641, 0.334249)",
        "(-0.198090, 1.406982, 0.337902)",
        "(-0.199202, 1.402965, 0.340997)",
        "(-0.199780, 1.400871, 0.342380)",
        "(-0.200919, 1.396630, 0.345167)",
        "(-0.202025, 1.392350, 0.348294)",
        "(-0.203202, 1.387745, 0.350687)",
        "(-0.204297, 1.382845, 0.352177)",
        "(-0.204709, 1.380351, 0.352758)",
        "(-0.205638, 1.375361, 0.353906)",
        "(-0.206608, 1.370177, 0.354625)",
        "(-0.207527, 1.364762, 0.354916)",
        "(-0.208312, 1.359176, 0.354677)",
        "(-0.208622, 1.356353, 0.354438)",
        "(-0.209226, 1.350634, 0.353772)",
        "(-0.209852, 1.344866, 0.352954)",
        "(-0.210476, 1.339087, 0.352054)",
        "(-0.210877, 1.333220, 0.350769)",
        "(-0.211056, 1.330256, 0.350122)",
        "(-0.211412, 1.324281, 0.349022)",
        "(-0.211831, 1.318282, 0.347683)",
        "(-0.212313, 1.312243, 0.345954)",
        "(-0.212783, 1.306380, 0.344800)",
        "(-0.213029, 1.303496, 0.344299)",
        "(-0.213245, 1.297694, 0.343011)",
        "(-0.213416, 1.291938, 0.341422)",
        "(-0.213942, 1.286456, 0.339889)",
        "(-0.214477, 1.281216, 0.338312)",
        "(-0.214630, 1.278615, 0.337491)",
        "(-0.214895, 1.273467, 0.335824)",
        "(-0.215257, 1.268388, 0.333958)",
        "(-0.215742, 1.263505, 0.332097)",
        "(-0.216098, 1.258717, 0.330157)",
        "(-0.216276, 1.256369, 0.329150)",
        "(-0.216604, 1.251697, 0.327043)",
        "(-0.217148, 1.247100, 0.324645)",
        "(-0.217687, 1.242598, 0.321850)",
        "(-0.217895, 1.238371, 0.318974)",
        "(-0.217787, 1.236398, 0.317506)",
        "(-0.217672, 1.232709, 0.314327)",
        "(-0.217684, 1.229565, 0.310662)",
        "(-0.217505, 1.226813, 0.306882)",
        "(-0.217158, 1.224783, 0.303061)",
        "(-0.216896, 1.223954, 0.300964)",
        "(-0.216309, 1.222660, 0.296514)",
        "(-0.215489, 1.221880, 0.292160)",
        "(-0.214651, 1.221723, 0.287572)",
        "(-0.213818, 1.221788, 0.282680)",
        "(-0.213376, 1.221898, 0.280170)",
        "(-0.212295, 1.222206, 0.275102)",
        "(-0.211267, 1.222729, 0.269776)",
        "(-0.210597, 1.223556, 0.264564)",
        "(-0.210383, 1.224719, 0.259404)",
        "(-0.209976, 1.225165, 0.257067)",
        "(-0.208675, 1.226080, 0.252154)",
        "(-0.207435, 1.227079, 0.247223)",
        "(-0.206376, 1.228359, 0.242537)",
        "(-0.204772, 1.229615, 0.237747)",
        "(-0.204294, 1.230397, 0.235227)",
        "(-0.203871, 1.232288, 0.230320)",
        "(-0.203200, 1.234416, 0.225658)",
        "(-0.201673, 1.236476, 0.221067)",
        "(-0.200351, 1.238904, 0.216858)",
        "(-0.199599, 1.240149, 0.214736)",
        "(-0.198070, 1.242805, 0.210406)",
        "(-0.196638, 1.245834, 0.206126)",
        "(-0.195104, 1.248905, 0.202625)",
        "(-0.193809, 1.252151, 0.199494)",
        "(-0.193242, 1.253840, 0.197921)",
        "(-0.192224, 1.257401, 0.194720)",
        "(-0.191078, 1.261210, 0.191826)",
        "(-0.189943, 1.265176, 0.189196)",
        "(-0.188849, 1.269232, 0.186841)",
        "(-0.188332, 1.271291, 0.185686)",
        "(-0.187370, 1.275466, 0.183565)",
        "(-0.186309, 1.279779, 0.181627)",
        "(-0.185542, 1.284057, 0.179882)",
        "(-0.184734, 1.288270, 0.178479)",
        "(-0.184222, 1.290372, 0.177808)",
        "(-0.183300, 1.294669, 0.176367)",
        "(-0.182503, 1.299125, 0.175044)",
        "(-0.181513, 1.303655, 0.173857)",
        "(-0.180423, 1.308216, 0.172620)",
        "(-0.179885, 1.310539, 0.172038)",
        "(-0.178973, 1.315287, 0.170995)",
        "(-0.177886, 1.320025, 0.170263)",
        "(-0.176819, 1.324789, 0.169408)",
        "(-0.175863, 1.329594, 0.168754)",
        "(-0.175462, 1.332011, 0.168526)",
        "(-0.174509, 1.336809, 0.168150)",
        "(-0.173524, 1.341662, 0.167982)",
        "(-0.172633, 1.346626, 0.168021)",
        "(-0.171703, 1.351740, 0.168150)",
        "(-0.171241, 1.354368, 0.168351)",
        "(-0.170383, 1.359699, 0.169084)",
        "(-0.169491, 1.365016, 0.169940)",
        "(-0.168745, 1.370293, 0.170960)",
        "(-0.168129, 1.375496, 0.172325)",
        "(-0.167875, 1.378003, 0.172992)",
        "(-0.167410, 1.382858, 0.174319)",
        "(-0.167085, 1.387542, 0.175973)",
        "(-0.166859, 1.391947, 0.177790)",
        "(-0.166455, 1.396039, 0.179819)",
        "(-0.166085, 1.397974, 0.180970)",
        "(-0.165505, 1.401707, 0.183432)",
        "(-0.165130, 1.405140, 0.186135)",
        "(-0.164710, 1.408254, 0.188673)",
        "(-0.164456, 1.411279, 0.191478)",
        "(-0.164362, 1.412755, 0.193011)",
        "(-0.164020, 1.415509, 0.195997)",
        "(-0.163609, 1.418051, 0.198892)",
        "(-0.163632, 1.420430, 0.201900)",
        "(-0.163584, 1.422689, 0.204960)",
        "(-0.163496, 1.423788, 0.206557)",
        "(-0.163299, 1.425923, 0.209964)",
        "(-0.163148, 1.427858, 0.213796)",
        "(-0.163003, 1.429651, 0.217694)",
        "(-0.162914, 1.431265, 0.221677)",
        "(-0.162969, 1.432014, 0.223860)",
        "(-0.163125, 1.433380, 0.228321)",
        "(-0.163310, 1.434566, 0.233154)",
        "(-0.163271, 1.435616, 0.238272)",
        "(-0.163283, 1.436413, 0.243431)",
        "(-0.163438, 1.436714, 0.245930)",
        "(-0.163895, 1.437300, 0.250849)",
        "(-0.164329, 1.437867, 0.255797)",
        "(-0.164808, 1.438384, 0.261099)",
        "(-0.165028, 1.438672, 0.266318)",
        "(-0.165291, 1.438679, 0.268663)",
        "(-0.166055, 1.438600, 0.273378)",
        "(-0.166686, 1.438279, 0.278042)",
        "(-0.167168, 1.437656, 0.283079)",
        "(-0.167511, 1.436734, 0.288137)",
        "(-0.167857, 1.436109, 0.290506)",
        "(-0.168574, 1.434622, 0.295349)",
        "(-0.169091, 1.432978, 0.299745)",
        "(-0.169714, 1.431024, 0.304400)",
        "(-0.170341, 1.428754, 0.309326)",
        "(-0.170697, 1.427547, 0.311873)",
        "(-0.171492, 1.424869, 0.316658)",
        "(-0.172406, 1.421844, 0.321217)",
        "(-0.173198, 1.418526, 0.325804)",
        "(-0.173933, 1.414928, 0.330293)",
        "(-0.174215, 1.412990, 0.332374)",
        "(-0.174952, 1.408971, 0.336420)",
        "(-0.175610, 1.404755, 0.340145)",
        "(-0.176267, 1.400360, 0.343419)",
        "(-0.177034, 1.395816, 0.346554)",
        "(-0.177476, 1.393500, 0.348042)",
        "(-0.178182, 1.388815, 0.350840)",
        "(-0.178784, 1.384135, 0.353419)",
        "(-0.179353, 1.379430, 0.355563)",
        "(-0.179911, 1.374696, 0.357444)",
        "(-0.180200, 1.372267, 0.358283)",
        "(-0.180754, 1.367289, 0.359889)",
        "(-0.181152, 1.362221, 0.361438)",
        "(-0.181414, 1.357234, 0.363071)",
        "(-0.181746, 1.352249, 0.364358)",
        "(-0.181973, 1.349709, 0.364913)",
        "(-0.182419, 1.344483, 0.366181)",
        "(-0.182857, 1.339173, 0.367306)",
        "(-0.183109, 1.333859, 0.368012)",
        "(-0.183807, 1.328703, 0.368614)",
        "(-0.184224, 1.326121, 0.368888)",
        "(-0.184956, 1.320808, 0.369203)",
        "(-0.185419, 1.315354, 0.369113)",
        "(-0.185921, 1.309779, 0.368897)",
        "(-0.186325, 1.303941, 0.368327)",
        "(-0.186706, 1.301031, 0.368169)",
        "(-0.187472, 1.295065, 0.367725)",
        "(-0.188156, 1.288963, 0.366982)",
        "(-0.188485, 1.282556, 0.365793)",
        "(-0.188779, 1.276236, 0.364228)",
        "(-0.188931, 1.273133, 0.363440)",
        "(-0.189293, 1.267088, 0.361765)",
        "(-0.189703, 1.261359, 0.359961)",
        "(-0.190085, 1.255912, 0.358024)",
        "(-0.190438, 1.250723, 0.355828)",
        "(-0.190588, 1.248209, 0.354625)",
        "(-0.191004, 1.243387, 0.351957)",
        "(-0.191409, 1.238846, 0.349109)",
        "(-0.191647, 1.234603, 0.346135)",
        "(-0.191670, 1.230633, 0.342996)",
        "(-0.191659, 1.228830, 0.341445)",
        "(-0.191578, 1.225386, 0.338163)",
        "(-0.191435, 1.222264, 0.334563)",
        "(-0.191211, 1.219396, 0.330609)",
        "(-0.190797, 1.216798, 0.326751)",
        "(-0.190568, 1.215635, 0.324785)",
        "(-0.189984, 1.213518, 0.320949)",
        "(-0.189366, 1.211648, 0.316834)",
        "(-0.188751, 1.209923, 0.312336)",
        "(-0.188069, 1.208445, 0.307896)",
        "(-0.187712, 1.207816, 0.305853)",
        "(-0.186891, 1.206757, 0.301836)",
        "(-0.185878, 1.205950, 0.297831)",
        "(-0.185132, 1.205455, 0.293208)",
        "(-0.184324, 1.205191, 0.288409)",
        "(-0.183851, 1.205188, 0.286381)",
        "(-0.182874, 1.205335, 0.282436)",
        "(-0.181986, 1.205576, 0.278037)",
        "(-0.181099, 1.205924, 0.273286)",
        "(-0.180322, 1.206398, 0.268809)",
        "(-0.179972, 1.206687, 0.266619)",
        "(-0.179052, 1.207258, 0.262054)",
        "(-0.178110, 1.207979, 0.257588)",
        "(-0.177198, 1.208853, 0.252955)",
        "(-0.176262, 1.209856, 0.248165)",
        "(-0.175769, 1.210453, 0.245942)",
        "(-0.174779, 1.211774, 0.241551)",
        "(-0.173777, 1.213257, 0.237106)",
        "(-0.172728, 1.214912, 0.232769)",
        "(-0.171824, 1.216821, 0.228707)",
        "(-0.171325, 1.217833, 0.226797)",
        "(-0.170280, 1.219897, 0.223075)",
        "(-0.169398, 1.222119, 0.219645)",
        "(-0.168539, 1.224436, 0.216256)",
        "(-0.167814, 1.226819, 0.212962)",
        "(-0.167418, 1.228031, 0.211376)",
        "(-0.166653, 1.230520, 0.208459)",
        "(-0.165837, 1.233108, 0.205536)",
        "(-0.165158, 1.235902, 0.202737)",
        "(-0.164505, 1.238938, 0.200133)",
        "(-0.164120, 1.240525, 0.198969)",
        "(-0.163340, 1.243828, 0.196787)",
        "(-0.162608, 1.247288, 0.194478)",
        "(-0.161992, 1.250918, 0.192246)",
        "(-0.161409, 1.254718, 0.190338)",
        "(-0.161124, 1.256689, 0.189465)",
        "(-0.160439, 1.260726, 0.187688)",
        "(-0.159743, 1.265005, 0.185848)",
        "(-0.159059, 1.269614, 0.184329)",
        "(-0.158316, 1.274362, 0.182927)",
        "(-0.158010, 1.276808, 0.182329)",
        "(-0.157594, 1.281903, 0.181293)",
        "(-0.157016, 1.287119, 0.180043)",
        "(-0.156575, 1.292463, 0.178857)",
        "(-0.156232, 1.297991, 0.178147)",
        "(-0.156057, 1.300789, 0.177772)",
        "(-0.155774, 1.306357, 0.176907)",
        "(-0.155644, 1.311976, 0.176356)",
        "(-0.155284, 1.317616, 0.176101)",
        "(-0.154870, 1.323205, 0.175825)",
        "(-0.154774, 1.325941, 0.175770)",
        "(-0.154515, 1.331381, 0.175984)",
        "(-0.154188, 1.336732, 0.176365)",
        "(-0.153954, 1.341946, 0.177164)",
        "(-0.153862, 1.347023, 0.177984)",
        "(-0.153881, 1.349510, 0.178379)",
        "(-0.153835, 1.354434, 0.179282)",
        "(-0.153754, 1.359261, 0.180615)",
        "(-0.153841, 1.363861, 0.182015)",
        "(-0.153865, 1.368255, 0.183442)",
        "(-0.153922, 1.370421, 0.184242)",
        "(-0.154051, 1.374697, 0.186011)",
        "(-0.154128, 1.378813, 0.187684)",
        "(-0.154125, 1.382862, 0.189540)",
        "(-0.154213, 1.386892, 0.191631)",
        "(-0.154270, 1.388882, 0.192776)",
        "(-0.154274, 1.392758, 0.194979)",
        "(-0.154494, 1.396569, 0.197158)",
        "(-0.154797, 1.400393, 0.199415)",
        "(-0.155130, 1.404320, 0.201869)",
        "(-0.155354, 1.406325, 0.203134)",
        "(-0.155737, 1.410281, 0.205660)",
        "(-0.156127, 1.414106, 0.208111)",
        "(-0.156777, 1.417801, 0.210719)",
        "(-0.157486, 1.421311, 0.213422)",
        "(-0.157742, 1.422995, 0.214874)",
        "(-0.158284, 1.426238, 0.217986)",
        "(-0.158905, 1.428960, 0.221117)",
        "(-0.159430, 1.431302, 0.224509)",
        "(-0.160050, 1.433373, 0.228523)",
        "(-0.160319, 1.434247, 0.230661)",
        "(-0.161001, 1.435719, 0.234812)",
        "(-0.162330, 1.436821, 0.239098)",
        "(-0.163931, 1.437379, 0.243930)",
        "(-0.164834, 1.437461, 0.248589)",
        "(-0.164972, 1.437335, 0.250849)",
        "(-0.165440, 1.437024, 0.255694)",
        "(-0.166341, 1.436401, 0.260520)",
        "(-0.167196, 1.435595, 0.265339)",
        "(-0.168548, 1.434533, 0.270294)",
        "(-0.169245, 1.433901, 0.272688)",
        "(-0.170320, 1.432547, 0.277413)",
        "(-0.171390, 1.431005, 0.281610)",
        "(-0.172477, 1.429517, 0.286326)",
        "(-0.173076, 1.427887, 0.291107)",
        "(-0.173368, 1.426942, 0.293234)",
        "(-0.174200, 1.424961, 0.297383)",
        "(-0.175167, 1.422928, 0.301270)",
        "(-0.176588, 1.420924, 0.305388)",
        "(-0.177796, 1.418811, 0.309500)",
        "(-0.178301, 1.417627, 0.311431)",
        "(-0.179234, 1.414968, 0.315085)",
        "(-0.180272, 1.411947, 0.318412)",
        "(-0.181565, 1.408610, 0.321767)",
        "(-0.182830, 1.405145, 0.325382)",
        "(-0.183450, 1.403316, 0.327162)",
        "(-0.184555, 1.399404, 0.330491)",
        "(-0.185864, 1.395114, 0.333615)",
        "(-0.187262, 1.390455, 0.336317)",
        "(-0.188714, 1.385601, 0.338814)",
        "(-0.189445, 1.383133, 0.340148)",
        "(-0.190722, 1.378126, 0.343009)",
        "(-0.191900, 1.372857, 0.345404)",
        "(-0.193140, 1.367367, 0.347346)",
        "(-0.194318, 1.361820, 0.349249)",
        "(-0.194859, 1.359032, 0.349987)",
        "(-0.196069, 1.353467, 0.351197)",
        "(-0.197107, 1.347813, 0.352291)",
        "(-0.198070, 1.342033, 0.353326)",
        "(-0.199110, 1.336090, 0.353865)",
        "(-0.199753, 1.333099, 0.353937)",
        "(-0.201045, 1.327130, 0.353988)",
        "(-0.202391, 1.321205, 0.354119)",
        "(-0.203288, 1.315236, 0.354277)",
        "(-0.204340, 1.309363, 0.354105)",
        "(-0.204584, 1.306360, 0.353882)",
        "(-0.205474, 1.300612, 0.353561)",
        "(-0.206403, 1.295301, 0.353055)",
        "(-0.207179, 1.290336, 0.352467)",
        "(-0.207861, 1.285926, 0.351775)",
        "(-0.208148, 1.283904, 0.351377)",
        "(-0.208812, 1.280024, 0.350206)",
        "(-0.209444, 1.276306, 0.348813)",
        "(-0.210114, 1.272797, 0.347760)",
        "(-0.210801, 1.269357, 0.346673)",
        "(-0.211172, 1.267629, 0.346054)",
        "(-0.211681, 1.264019, 0.344726)",
        "(-0.212501, 1.260289, 0.343084)",
        "(-0.213343, 1.256446, 0.341320)",
        "(-0.214123, 1.252559, 0.339356)",
        "(-0.214503, 1.250591, 0.338361)",
        "(-0.215335, 1.246664, 0.336157)",
        "(-0.216034, 1.242623, 0.333455)",
        "(-0.216675, 1.238580, 0.330784)",
        "(-0.217378, 1.234496, 0.327917)",
        "(-0.217716, 1.232654, 0.326555)",
        "(-0.218230, 1.228958, 0.323467)",
        "(-0.218673, 1.225381, 0.319982)",
        "(-0.219065, 1.222017, 0.316447)",
        "(-0.219239, 1.218865, 0.312660)",
        "(-0.219280, 1.217459, 0.310840)",
        "(-0.219060, 1.214886, 0.307205)",
        "(-0.218768, 1.212646, 0.303288)",
        "(-0.218419, 1.210767, 0.299222)",
        "(-0.217929, 1.209352, 0.295427)",
        "(-0.217624, 1.208781, 0.293345)",
        "(-0.217045, 1.207779, 0.288991)",
        "(-0.216291, 1.206998, 0.284675)",
        "(-0.215528, 1.206514, 0.280636)",
        "(-0.213970, 1.206140, 0.276872)",
        "(-0.213364, 1.206101, 0.275202)",
        "(-0.212458, 1.206092, 0.270601)",
        "(-0.211620, 1.206310, 0.265928)",
        "(-0.210700, 1.206723, 0.261431)",
        "(-0.209652, 1.207341, 0.257138)",
        "(-0.209034, 1.207709, 0.254984)",
        "(-0.207909, 1.208543, 0.250599)",
        "(-0.207135, 1.209595, 0.246114)",
        "(-0.206450, 1.210747, 0.241820)",
        "(-0.205624, 1.211869, 0.237600)",
        "(-0.205227, 1.212434, 0.235708)",
        "(-0.204393, 1.213590, 0.231787)",
        "(-0.203663, 1.214797, 0.227836)",
        "(-0.202955, 1.216027, 0.224138)",
        "(-0.202554, 1.217296, 0.220563)",
        "(-0.202296, 1.217910, 0.218742)",
        "(-0.201783, 1.219183, 0.215291)",
        "(-0.201258, 1.220536, 0.211802)",
        "(-0.200790, 1.222035, 0.208344)",
        "(-0.200293, 1.223712, 0.204811)",
        "(-0.199993, 1.224626, 0.203112)",
        "(-0.199387, 1.226598, 0.199771)",
        "(-0.198862, 1.228698, 0.196501)",
        "(-0.198241, 1.230786, 0.193305)",
        "(-0.197769, 1.232965, 0.190191)",
        "(-0.197486, 1.234109, 0.188766)",
        "(-0.196886, 1.236554, 0.186250)",
        "(-0.196215, 1.239103, 0.183711)",
        "(-0.195571, 1.241868, 0.181412)",
        "(-0.194846, 1.244874, 0.179341)",
        "(-0.194394, 1.246498, 0.178487)",
        "(-0.193438, 1.249940, 0.176667)",
        "(-0.192634, 1.253657, 0.175055)",
        "(-0.191655, 1.257592, 0.173749)",
        "(-0.190526, 1.261713, 0.172586)",
        "(-0.190014, 1.263884, 0.171937)",
        "(-0.189031, 1.268353, 0.170914)",
        "(-0.188034, 1.272934, 0.170102)",
        "(-0.186934, 1.277534, 0.169283)",
        "(-0.185974, 1.282191, 0.168568)",
        "(-0.185429, 1.284522, 0.168239)",
        "(-0.184420, 1.289192, 0.167616)",
        "(-0.183417, 1.293866, 0.167011)",
        "(-0.182351, 1.298544, 0.166454)",
        "(-0.181242, 1.303254, 0.166267)",
        "(-0.180541, 1.305623, 0.166125)",
        "(-0.179420, 1.310477, 0.165735)",
        "(-0.178323, 1.315466, 0.165651)",
        "(-0.177061, 1.320526, 0.165685)",
        "(-0.175999, 1.325720, 0.165979)",
        "(-0.175472, 1.328374, 0.166265)",
        "(-0.174509, 1.333694, 0.167001)",
        "(-0.173681, 1.338927, 0.167653)",
        "(-0.172868, 1.344203, 0.168705)",
        "(-0.172156, 1.349303, 0.169945)",
        "(-0.171768, 1.351845, 0.170586)",
        "(-0.170994, 1.356965, 0.172040)",
        "(-0.170189, 1.362102, 0.173736)",
        "(-0.169572, 1.367175, 0.175493)",
        "(-0.168949, 1.372160, 0.177375)",
        "(-0.168619, 1.374602, 0.178401)",
        "(-0.168069, 1.379451, 0.180644)",
        "(-0.167544, 1.384227, 0.182977)",
        "(-0.166827, 1.389005, 0.185285)",
        "(-0.166161, 1.393750, 0.187579)",
        "(-0.165913, 1.396108, 0.188827)",
        "(-0.165208, 1.400795, 0.191184)",
        "(-0.164519, 1.405444, 0.193524)",
        "(-0.163915, 1.410068, 0.196384)",
        "(-0.163154, 1.414596, 0.199198)",
        "(-0.162795, 1.416813, 0.200582)",
        "(-0.162383, 1.421105, 0.203621)",
        "(-0.162140, 1.425160, 0.206690)",
        "(-0.161803, 1.428981, 0.209914)",
        "(-0.161421, 1.432481, 0.213268)",
        "(-0.161245, 1.434051, 0.214843)",
        "(-0.160989, 1.436922, 0.218342)",
        "(-0.160763, 1.439488, 0.222311)",
        "(-0.160543, 1.441615, 0.226710)",
        "(-0.160216, 1.443233, 0.231207)",
        "(-0.160101, 1.443875, 0.233516)",
        "(-0.160107, 1.444914, 0.238152)",
        "(-0.160287, 1.445684, 0.243172)",
        "(-0.160262, 1.446343, 0.248429)",
        "(-0.160221, 1.446788, 0.253587)",
        "(-0.160317, 1.446896, 0.256092)",
        "(-0.160695, 1.447016, 0.261199)",
        "(-0.160896, 1.447000, 0.266370)",
        "(-0.161048, 1.446875, 0.272009)",
        "(-0.161290, 1.446607, 0.277575)",
        "(-0.161521, 1.446414, 0.280320)",
        "(-0.161901, 1.445970, 0.285820)",
        "(-0.162224, 1.445375, 0.291364)",
        "(-0.162500, 1.444583, 0.297062)",
        "(-0.163039, 1.443531, 0.302408)",
        "(-0.163383, 1.442943, 0.304951)",
        "(-0.163903, 1.441659, 0.310015)",
        "(-0.164598, 1.440213, 0.315511)",
        "(-0.165416, 1.438433, 0.320561)",
        "(-0.166363, 1.436434, 0.325129)",
        "(-0.166903, 1.435376, 0.327336)",
        "(-0.168002, 1.433144, 0.331636)",
        "(-0.169006, 1.430616, 0.335815)",
        "(-0.170082, 1.427849, 0.339970)",
        "(-0.171443, 1.424707, 0.343787)",
        "(-0.172027, 1.422997, 0.345557)",
        "(-0.173296, 1.419455, 0.349164)",
        "(-0.174504, 1.415680, 0.352835)",
        "(-0.175765, 1.411593, 0.356393)",
        "(-0.177274, 1.407164, 0.359575)",
        "(-0.178028, 1.404897, 0.361060)",
        "(-0.179390, 1.400415, 0.364304)",
        "(-0.180795, 1.395862, 0.367382)",
        "(-0.182375, 1.391061, 0.370273)",
        "(-0.183883, 1.386187, 0.373044)",
        "(-0.184537, 1.383786, 0.374440)",
        "(-0.185818, 1.379054, 0.377106)",
        "(-0.187137, 1.374243, 0.379633)",
        "(-0.188407, 1.369267, 0.381899)",
        "(-0.189609, 1.364226, 0.383783)",
        "(-0.190238, 1.361560, 0.384695)",
        "(-0.191436, 1.356708, 0.386437)",
        "(-0.192496, 1.352056, 0.387591)",
        "(-0.193433, 1.347441, 0.388600)",
        "(-0.194384, 1.342837, 0.389454)",
        "(-0.194874, 1.340503, 0.389628)",
        "(-0.195664, 1.335799, 0.389694)",
        "(-0.196694, 1.331125, 0.389761)",
        "(-0.197633, 1.326415, 0.389775)",
        "(-0.198420, 1.321558, 0.389214)",
        "(-0.198811, 1.319160, 0.388877)",
        "(-0.199555, 1.314399, 0.388277)",
        "(-0.200350, 1.309646, 0.387384)",
        "(-0.200887, 1.304841, 0.386032)",
        "(-0.201359, 1.300129, 0.384452)",
        "(-0.201612, 1.297871, 0.383674)",
        "(-0.202087, 1.293395, 0.381785)",
        "(-0.202539, 1.288927, 0.379659)",
        "(-0.202934, 1.284476, 0.377254)",
        "(-0.203135, 1.280077, 0.374609)",
        "(-0.203213, 1.277967, 0.373450)",
        "(-0.203651, 1.273895, 0.371123)",
        "(-0.204282, 1.269818, 0.368283)",
        "(-0.204696, 1.265641, 0.365297)",
        "(-0.204998, 1.261533, 0.362679)",
        "(-0.205120, 1.259508, 0.361448)",
        "(-0.205323, 1.255451, 0.358625)",
        "(-0.205643, 1.251486, 0.355868)",
        "(-0.206711, 1.247711, 0.353024)",
        "(-0.207786, 1.243954, 0.350476)",
        "(-0.208209, 1.242046, 0.349135)",
        "(-0.208727, 1.238059, 0.346179)",
        "(-0.209273, 1.234009, 0.343216)",
        "(-0.210179, 1.230117, 0.340340)",
        "(-0.210577, 1.226114, 0.337117)",
        "(-0.210871, 1.224168, 0.335374)",
        "(-0.211685, 1.220363, 0.331831)",
        "(-0.212026, 1.216380, 0.328050)",
        "(-0.212549, 1.212610, 0.324138)",
        "(-0.213163, 1.209090, 0.320300)",
        "(-0.213155, 1.207239, 0.318140)",
        "(-0.213248, 1.203660, 0.313668)",
        "(-0.213375, 1.200427, 0.309276)",
        "(-0.213346, 1.197395, 0.304657)",
        "(-0.213234, 1.194541, 0.299729)",
        "(-0.213183, 1.193240, 0.297281)",
        "(-0.212999, 1.190920, 0.292452)",
        "(-0.212472, 1.188892, 0.287537)",
        "(-0.212145, 1.187124, 0.282195)",
        "(-0.211897, 1.185831, 0.277033)",
        "(-0.211692, 1.185467, 0.274696)",
        "(-0.210922, 1.184884, 0.269816)",
        "(-0.210037, 1.184619, 0.264863)",
        "(-0.209229, 1.184864, 0.259948)",
        "(-0.208426, 1.185532, 0.255113)",
        "(-0.207964, 1.186005, 0.252708)",
        "(-0.207076, 1.187052, 0.247836)",
        "(-0.205962, 1.188470, 0.243462)",
        "(-0.204689, 1.190008, 0.239239)",
        "(-0.203638, 1.191803, 0.234362)",
        "(-0.203208, 1.192866, 0.231931)",
        "(-0.202174, 1.195212, 0.227736)",
        "(-0.200863, 1.197760, 0.223520)",
        "(-0.199617, 1.200604, 0.219340)",
        "(-0.198283, 1.203730, 0.215156)",
        "(-0.197604, 1.205386, 0.212952)",
        "(-0.196343, 1.208873, 0.208836)",
        "(-0.194959, 1.212552, 0.204982)",
        "(-0.193655, 1.216525, 0.201005)",
        "(-0.192204, 1.220351, 0.197562)",
        "(-0.191428, 1.222340, 0.195839)",
        "(-0.190014, 1.226476, 0.192478)",
        "(-0.188601, 1.230802, 0.189435)",
        "(-0.187088, 1.235252, 0.186415)",
        "(-0.185629, 1.239800, 0.183631)",
        "(-0.184967, 1.242147, 0.182478)",
        "(-0.183577, 1.246817, 0.180437)",
        "(-0.182183, 1.251495, 0.178368)",
        "(-0.180996, 1.256192, 0.176544)",
        "(-0.179730, 1.260876, 0.175071)",
        "(-0.179020, 1.263178, 0.174310)",
        "(-0.177831, 1.267846, 0.173188)",
        "(-0.176624, 1.272526, 0.172289)",
        "(-0.175473, 1.277205, 0.171243)",
        "(-0.174410, 1.281946, 0.170417)",
        "(-0.173830, 1.284342, 0.170076)",
        "(-0.172762, 1.289188, 0.169282)",
        "(-0.171774, 1.294033, 0.168694)",
        "(-0.170700, 1.298879, 0.168121)",
        "(-0.169547, 1.303780, 0.167560)",
        "(-0.169027, 1.306297, 0.167583)",
        "(-0.167876, 1.311352, 0.167529)",
        "(-0.166705, 1.316407, 0.167105)",
        "(-0.165755, 1.321503, 0.167138)",
        "(-0.164684, 1.326549, 0.167375)",
        "(-0.164096, 1.329028, 0.167357)",
        "(-0.163016, 1.334040, 0.167323)",
        "(-0.162066, 1.339258, 0.167658)",
        "(-0.160976, 1.344606, 0.168246)",
        "(-0.159958, 1.349960, 0.168927)",
        "(-0.159519, 1.352619, 0.169261)",
        "(-0.158623, 1.357939, 0.169886)",
        "(-0.157820, 1.363338, 0.170831)",
        "(-0.157143, 1.368773, 0.172297)",
        "(-0.156528, 1.374134, 0.173600)",
        "(-0.156182, 1.376786, 0.174235)",
        "(-0.155642, 1.382094, 0.175772)",
        "(-0.155417, 1.387315, 0.177476)",
        "(-0.155218, 1.392375, 0.179085)",
        "(-0.154954, 1.397347, 0.181059)",
        "(-0.154884, 1.399751, 0.182087)",
        "(-0.154792, 1.404424, 0.184156)",
        "(-0.154721, 1.408960, 0.186543)",
        "(-0.154814, 1.413250, 0.189227)",
        "(-0.154960, 1.417331, 0.191985)",
        "(-0.155042, 1.419286, 0.193538)",
        "(-0.155100, 1.423052, 0.196726)",
        "(-0.155215, 1.426497, 0.200015)",
        "(-0.155425, 1.429756, 0.203536)",
        "(-0.155742, 1.432813, 0.207340)",
        "(-0.155976, 1.434273, 0.209170)",
        "(-0.156304, 1.436990, 0.212956)",
        "(-0.156446, 1.439475, 0.217093)",
        "(-0.156666, 1.441744, 0.221457)",
        "(-0.157233, 1.443788, 0.225865)",
        "(-0.157562, 1.444691, 0.228126)",
        "(-0.158083, 1.446269, 0.232773)",
        "(-0.158636, 1.447596, 0.237738)",
        "(-0.159138, 1.448665, 0.242972)",
        "(-0.159938, 1.449313, 0.247835)",
        "(-0.160309, 1.449531, 0.250309)",
        "(-0.161157, 1.449838, 0.255442)",
        "(-0.161856, 1.449843, 0.260474)",
        "(-0.162522, 1.449598, 0.265662)",
        "(-0.163494, 1.449050, 0.270753)",
        "(-0.163964, 1.448616, 0.273157)",
        "(-0.164903, 1.447436, 0.278028)",
        "(-0.165767, 1.446213, 0.282774)",
        "(-0.166689, 1.444884, 0.287875)",
        "(-0.167566, 1.443202, 0.292216)",
        "(-0.167981, 1.442313, 0.294219)",
        "(-0.168959, 1.440642, 0.298463)",
        "(-0.169956, 1.439009, 0.302763)",
        "(-0.170847, 1.437352, 0.307165)",
        "(-0.171909, 1.435577, 0.311245)",
        "(-0.172455, 1.434658, 0.313071)",
        "(-0.173589, 1.432768, 0.316596)",
        "(-0.174596, 1.430849, 0.320231)",
        "(-0.175699, 1.428845, 0.324021)",
        "(-0.176810, 1.426598, 0.327656)",
        "(-0.177457, 1.425364, 0.329323)",
        "(-0.178741, 1.422786, 0.332726)",
        "(-0.179995, 1.420021, 0.336165)",
        "(-0.181170, 1.417090, 0.339832)",
        "(-0.182272, 1.413993, 0.343502)",
        "(-0.182776, 1.412344, 0.345247)",
        "(-0.183699, 1.408879, 0.348691)",
        "(-0.184805, 1.405161, 0.352116)",
        "(-0.185885, 1.401167, 0.355394)",
        "(-0.186703, 1.396917, 0.358242)",
        "(-0.187155, 1.394698, 0.359561)",
        "(-0.188071, 1.390112, 0.362414)",
        "(-0.189109, 1.385230, 0.364902)",
        "(-0.189889, 1.380060, 0.366838)",
        "(-0.190791, 1.374779, 0.368770)",
        "(-0.191344, 1.372127, 0.369848)",
        "(-0.192225, 1.366587, 0.371550)",
        "(-0.193078, 1.360898, 0.372903)",
        "(-0.193991, 1.355148, 0.373960)",
        "(-0.194833, 1.349363, 0.374604)",
        "(-0.195302, 1.346520, 0.374989)",
        "(-0.196038, 1.340832, 0.375673)",
        "(-0.196687, 1.335076, 0.376101)",
        "(-0.197763, 1.329241, 0.376199)",
        "(-0.198792, 1.323368, 0.375991)",
        "(-0.199164, 1.320445, 0.375620)",
        "(-0.199896, 1.314751, 0.374787)",
        "(-0.200587, 1.309121, 0.373874)",
        "(-0.201168, 1.303277, 0.372442)",
        "(-0.201540, 1.297282, 0.370399)",
        "(-0.201646, 1.294298, 0.369159)",
        "(-0.201822, 1.288469, 0.366952)",
        "(-0.201943, 1.282646, 0.364554)",
        "(-0.201928, 1.276780, 0.361973)",
        "(-0.201871, 1.270978, 0.359418)",
        "(-0.201847, 1.268142, 0.358176)",
        "(-0.201782, 1.262558, 0.355424)",
        "(-0.201927, 1.257201, 0.352457)",
        "(-0.202278, 1.252105, 0.349684)",
        "(-0.202510, 1.247346, 0.346859)",
        "(-0.202499, 1.245074, 0.345363)",
        "(-0.202647, 1.240736, 0.342358)",
        "(-0.203194, 1.236817, 0.339382)",
        "(-0.203316, 1.233013, 0.336268)",
        "(-0.203490, 1.229483, 0.333004)",
        "(-0.203566, 1.227825, 0.331340)",
        "(-0.203499, 1.224600, 0.327813)",
        "(-0.203449, 1.221662, 0.324291)",
        "(-0.203165, 1.218898, 0.320731)",
        "(-0.202989, 1.216499, 0.317059)",
        "(-0.202869, 1.215428, 0.314926)",
        "(-0.202367, 1.213551, 0.310626)",
        "(-0.201642, 1.212194, 0.306455)",
        "(-0.200764, 1.211274, 0.302352)",
        "(-0.200001, 1.210765, 0.297398)",
        "(-0.199706, 1.210671, 0.294816)",
        "(-0.198974, 1.210770, 0.289946)",
        "(-0.198034, 1.211139, 0.285391)",
        "(-0.197173, 1.211650, 0.280428)",
        "(-0.196224, 1.212180, 0.275161)",
        "(-0.195760, 1.212482, 0.272341)",
        "(-0.194901, 1.213171, 0.267160)",
        "(-0.193908, 1.213992, 0.262317)",
        "(-0.193061, 1.214923, 0.257214)",
        "(-0.192192, 1.215888, 0.252078)",
        "(-0.191685, 1.216424, 0.249708)",
        "(-0.190543, 1.217608, 0.245239)",
        "(-0.189553, 1.219005, 0.240887)",
        "(-0.188627, 1.220593, 0.236458)",
        "(-0.187718, 1.222413, 0.232273)",
        "(-0.187140, 1.223411, 0.230323)",
        "(-0.185942, 1.225435, 0.226329)",
        "(-0.184779, 1.227592, 0.222365)",
        "(-0.183718, 1.229865, 0.218411)",
        "(-0.182844, 1.232331, 0.214555)",
        "(-0.182348, 1.233600, 0.212728)",
        "(-0.181346, 1.236185, 0.209161)",
        "(-0.180275, 1.238777, 0.205648)",
        "(-0.179409, 1.241421, 0.201807)",
        "(-0.178583, 1.244180, 0.198058)",
        "(-0.178130, 1.245563, 0.196294)",
        "(-0.177249, 1.248392, 0.192945)",
        "(-0.176331, 1.251213, 0.189645)",
        "(-0.175562, 1.254182, 0.186592)",
        "(-0.174808, 1.257314, 0.183524)",
        "(-0.174348, 1.258923, 0.181970)",
        "(-0.173545, 1.262327, 0.179130)",
        "(-0.172769, 1.265894, 0.176797)",
        "(-0.171962, 1.269597, 0.174669)",
        "(-0.171242, 1.273388, 0.172517)",
        "(-0.170957, 1.275325, 0.171533)",
        "(-0.170119, 1.279338, 0.170055)",
        "(-0.169182, 1.283442, 0.168599)",
        "(-0.168346, 1.287570, 0.167098)",
        "(-0.167477, 1.291718, 0.165677)",
        "(-0.167061, 1.293795, 0.164941)",
        "(-0.166266, 1.297950, 0.163528)",
        "(-0.165345, 1.302111, 0.162414)",
        "(-0.164446, 1.306213, 0.161225)",
        "(-0.163597, 1.310293, 0.160036)",
        "(-0.163230, 1.312362, 0.159636)",
        "(-0.162385, 1.316474, 0.158785)",
        "(-0.161379, 1.320504, 0.158085)",
        "(-0.160484, 1.324604, 0.157981)",
        "(-0.159440, 1.328760, 0.158080)",
        "(-0.158951, 1.330851, 0.158085)",
        "(-0.158118, 1.335130, 0.158403)",
        "(-0.157190, 1.339490, 0.159036)",
        "(-0.156320, 1.343924, 0.159739)",
        "(-0.155494, 1.348451, 0.160619)",
        "(-0.155032, 1.350783, 0.161248)",
        "(-0.154161, 1.355466, 0.162284)",
        "(-0.153443, 1.360115, 0.163197)",
        "(-0.152699, 1.364831, 0.164572)",
        "(-0.152004, 1.369558, 0.166061)",
        "(-0.151700, 1.371883, 0.166678)",
        "(-0.151123, 1.376517, 0.167936)",
        "(-0.150705, 1.381086, 0.169130)",
        "(-0.150476, 1.385555, 0.170250)",
        "(-0.150188, 1.389924, 0.171620)",
        "(-0.149957, 1.392107, 0.172484)",
        "(-0.149516, 1.396461, 0.174240)",
        "(-0.149206, 1.400732, 0.176083)",
        "(-0.148919, 1.404708, 0.178196)",
        "(-0.148642, 1.408578, 0.180665)",
        "(-0.148556, 1.410508, 0.181998)",
        "(-0.148517, 1.414317, 0.184716)",
        "(-0.148489, 1.418037, 0.187564)",
        "(-0.148431, 1.421660, 0.190812)",
        "(-0.148413, 1.425182, 0.194045)",
        "(-0.148392, 1.426881, 0.195655)",
        "(-0.148375, 1.430198, 0.198959)",
        "(-0.148475, 1.433315, 0.202502)",
        "(-0.148587, 1.436196, 0.206384)",
        "(-0.148600, 1.438858, 0.210428)",
        "(-0.148706, 1.440067, 0.212482)",
        "(-0.148904, 1.442252, 0.216649)",
        "(-0.149171, 1.444180, 0.221124)",
        "(-0.149311, 1.445848, 0.225332)",
        "(-0.149584, 1.447347, 0.229344)",
        "(-0.149704, 1.448069, 0.231351)",
        "(-0.150113, 1.449384, 0.235138)",
        "(-0.150418, 1.450440, 0.238971)",
        "(-0.150512, 1.451293, 0.243260)",
        "(-0.150907, 1.451758, 0.247475)",
        "(-0.151151, 1.451863, 0.249684)",
        "(-0.151510, 1.451871, 0.254198)",
        "(-0.151802, 1.451544, 0.258999)",
        "(-0.152208, 1.450851, 0.263668)",
        "(-0.152828, 1.449828, 0.267949)",
        "(-0.153183, 1.449227, 0.270066)",
        "(-0.153854, 1.448038, 0.274392)",
        "(-0.154482, 1.446789, 0.279050)",
        "(-0.155060, 1.445328, 0.283629)",
        "(-0.155885, 1.443523, 0.287756)",
        "(-0.156270, 1.442545, 0.289873)",
        "(-0.157271, 1.440486, 0.294207)",
        "(-0.157972, 1.438325, 0.298809)",
        "(-0.158670, 1.435893, 0.303074)",
        "(-0.159656, 1.433194, 0.307005)",
        "(-0.160132, 1.431811, 0.309040)",
        "(-0.161261, 1.428844, 0.313058)",
        "(-0.162325, 1.425755, 0.317216)",
        "(-0.163619, 1.422409, 0.321190)",
        "(-0.165027, 1.418882, 0.325120)",
        "(-0.165769, 1.417031, 0.326966)",
        "(-0.167081, 1.413169, 0.330688)",
        "(-0.168378, 1.409071, 0.334690)",
        "(-0.169705, 1.404673, 0.338515)",
        "(-0.170729, 1.399951, 0.341858)",
        "(-0.171293, 1.397530, 0.343460)",
        "(-0.172395, 1.392477, 0.346269)",
        "(-0.173450, 1.387310, 0.348974)",
        "(-0.174283, 1.382100, 0.351548)",
        "(-0.175147, 1.376837, 0.353768)",
        "(-0.175589, 1.374139, 0.354671)",
        "(-0.176540, 1.368670, 0.356186)",
        "(-0.177317, 1.363129, 0.357346)",
        "(-0.178075, 1.357544, 0.358556)",
        "(-0.178786, 1.351758, 0.359351)",
        "(-0.179122, 1.348796, 0.359572)",
        "(-0.179806, 1.342914, 0.360007)",
        "(-0.180490, 1.337112, 0.360457)",
        "(-0.181124, 1.331382, 0.360452)",
        "(-0.181700, 1.325795, 0.360153)",
        "(-0.181922, 1.323107, 0.360014)",
        "(-0.182554, 1.317954, 0.359792)",
        "(-0.183182, 1.312914, 0.359289)",
        "(-0.183649, 1.307878, 0.358469)",
        "(-0.184041, 1.303061, 0.357817)",
        "(-0.184339, 1.300753, 0.357589)",
        "(-0.184941, 1.296480, 0.356915)",
        "(-0.185465, 1.292147, 0.355785)",
        "(-0.185971, 1.287754, 0.354596)",
        "(-0.186745, 1.283405, 0.353351)",
        "(-0.187003, 1.281181, 0.352555)",
        "(-0.187633, 1.276757, 0.351021)",
        "(-0.188076, 1.272288, 0.349216)",
        "(-0.188453, 1.267898, 0.347082)",
        "(-0.188751, 1.263676, 0.344640)",
        "(-0.188796, 1.261641, 0.343341)",
        "(-0.188893, 1.257785, 0.340570)",
        "(-0.188873, 1.254169, 0.337475)",
        "(-0.188904, 1.250767, 0.333960)",
        "(-0.188829, 1.247505, 0.330320)",
        "(-0.188824, 1.245952, 0.328503)",
        "(-0.188641, 1.242882, 0.324855)",
        "(-0.188443, 1.239807, 0.320714)",
        "(-0.188370, 1.236720, 0.316170)",
        "(-0.188262, 1.233716, 0.311828)",
        "(-0.188170, 1.232277, 0.309666)",
        "(-0.187871, 1.229464, 0.305357)",
        "(-0.187432, 1.226840, 0.300808)",
        "(-0.187056, 1.224380, 0.296100)",
        "(-0.186724, 1.222211, 0.291394)",
        "(-0.186606, 1.221313, 0.289169)",
        "(-0.186169, 1.219641, 0.284538)",
        "(-0.185593, 1.218183, 0.279587)",
        "(-0.185104, 1.217065, 0.274891)",
        "(-0.184681, 1.216259, 0.270292)",
        "(-0.184446, 1.215975, 0.267958)",
        "(-0.183791, 1.215556, 0.263201)",
        "(-0.183185, 1.215412, 0.258359)",
        "(-0.182512, 1.215514, 0.253745)",
        "(-0.181767, 1.216024, 0.249485)",
        "(-0.181434, 1.216350, 0.247156)",
        "(-0.180734, 1.217041, 0.242426)",
        "(-0.179946, 1.218019, 0.238024)",
        "(-0.179120, 1.219221, 0.233410)",
        "(-0.178339, 1.220753, 0.228846)",
        "(-0.177946, 1.221629, 0.226671)",
        "(-0.176929, 1.223480, 0.222187)",
        "(-0.175894, 1.225556, 0.217771)",
        "(-0.175015, 1.227755, 0.213638)",
        "(-0.174271, 1.230074, 0.209505)",
        "(-0.173886, 1.231247, 0.207419)",
        "(-0.173091, 1.233689, 0.203632)",
        "(-0.172155, 1.236176, 0.200255)",
        "(-0.171358, 1.238687, 0.196737)",
        "(-0.170594, 1.241204, 0.193184)",
        "(-0.170288, 1.242536, 0.191479)",
        "(-0.169614, 1.245303, 0.188295)",
        "(-0.168765, 1.248205, 0.185441)",
        "(-0.167900, 1.251306, 0.182730)",
        "(-0.167193, 1.254741, 0.180206)",
        "(-0.166804, 1.256613, 0.179019)",
        "(-0.166047, 1.260483, 0.176860)",
        "(-0.165254, 1.264543, 0.175059)",
        "(-0.164448, 1.268810, 0.173410)",
        "(-0.163568, 1.273299, 0.172094)",
        "(-0.163175, 1.275624, 0.171576)",
        "(-0.162337, 1.280392, 0.170623)",
        "(-0.161490, 1.285330, 0.169749)",
        "(-0.160632, 1.290456, 0.168923)",
        "(-0.159730, 1.295749, 0.168386)",
        "(-0.159271, 1.298451, 0.168192)",
        "(-0.158420, 1.303896, 0.167841)",
        "(-0.157704, 1.309439, 0.167467)",
        "(-0.157030, 1.315096, 0.167331)",
        "(-0.156383, 1.320520, 0.167275)",
        "(-0.156081, 1.323259, 0.167402)",
        "(-0.155499, 1.328806, 0.167610)",
        "(-0.154897, 1.334349, 0.167639)",
        "(-0.154248, 1.339901, 0.168120)",
        "(-0.153490, 1.345418, 0.168525)",
        "(-0.153128, 1.348140, 0.168734)",
        "(-0.152392, 1.353591, 0.169461)",
        "(-0.151661, 1.359033, 0.170394)",
        "(-0.150926, 1.364448, 0.171203)",
        "(-0.150366, 1.369869, 0.172304)",
        "(-0.150109, 1.372563, 0.172858)",
        "(-0.149511, 1.377960, 0.173920)",
        "(-0.148811, 1.383359, 0.175526)",
        "(-0.148258, 1.388720, 0.177079)",
        "(-0.147958, 1.394088, 0.178486)",
        "(-0.147838, 1.396798, 0.179305)",
        "(-0.147637, 1.402243, 0.181383)",
        "(-0.147478, 1.407619, 0.183460)",
        "(-0.147211, 1.412859, 0.185526)",
        "(-0.146921, 1.417993, 0.187796)",
        "(-0.146868, 1.420498, 0.189090)",
        "(-0.146681, 1.425329, 0.191767)",
        "(-0.146508, 1.429868, 0.194406)",
        "(-0.146495, 1.434162, 0.197123)",
        "(-0.146602, 1.438300, 0.200065)",
        "(-0.146636, 1.440266, 0.201594)",
        "(-0.146651, 1.443970, 0.204694)",
        "(-0.146805, 1.447358, 0.207940)",
        "(-0.147024, 1.450409, 0.211312)",
        "(-0.147289, 1.453056, 0.214999)",
        "(-0.147382, 1.454185, 0.216967)",
        "(-0.147489, 1.456234, 0.221091)",
        "(-0.147650, 1.457862, 0.225232)",
        "(-0.147827, 1.459092, 0.229343)",
        "(-0.148008, 1.460016, 0.233647)",
        "(-0.148054, 1.460358, 0.235828)",
        "(-0.148191, 1.460894, 0.240186)",
        "(-0.148330, 1.461123, 0.244523)",
        "(-0.148589, 1.461042, 0.248914)",
        "(-0.148855, 1.460680, 0.253196)",
        "(-0.148905, 1.460401, 0.255416)",
        "(-0.149252, 1.459687, 0.259991)",
        "(-0.149662, 1.458633, 0.264555)",
        "(-0.150065, 1.457281, 0.269152)",
        "(-0.150432, 1.455716, 0.274102)",
        "(-0.150617, 1.454796, 0.276712)",
        "(-0.151185, 1.452695, 0.282047)",
        "(-0.151869, 1.450284, 0.287401)",
        "(-0.152366, 1.447595, 0.292471)",
        "(-0.153166, 1.444651, 0.297493)",
        "(-0.153702, 1.443108, 0.300171)",
        "(-0.154700, 1.439957, 0.305196)",
        "(-0.155545, 1.436749, 0.310072)",
        "(-0.156526, 1.433401, 0.315253)",
        "(-0.157788, 1.429744, 0.320176)",
        "(-0.158403, 1.427819, 0.322414)",
        "(-0.159658, 1.423850, 0.326576)",
        "(-0.160764, 1.419826, 0.330201)",
        "(-0.162032, 1.415877, 0.334075)",
        "(-0.163252, 1.411831, 0.337516)",
        "(-0.163722, 1.409728, 0.338990)",
        "(-0.164722, 1.405450, 0.341700)",
        "(-0.165831, 1.401200, 0.344106)",
        "(-0.166856, 1.396996, 0.346389)",
        "(-0.167901, 1.392806, 0.348566)",
        "(-0.168379, 1.390525, 0.349624)",
        "(-0.169272, 1.386293, 0.351311)",
        "(-0.170360, 1.381810, 0.352928)",
        "(-0.171341, 1.377100, 0.354455)",
        "(-0.172141, 1.372269, 0.355971)",
        "(-0.172515, 1.369792, 0.356704)",
        "(-0.173377, 1.364755, 0.358091)",
        "(-0.174296, 1.359567, 0.359235)",
        "(-0.174845, 1.354326, 0.359882)",
        "(-0.175377, 1.349164, 0.360408)",
        "(-0.175734, 1.346636, 0.360803)",
        "(-0.176428, 1.341504, 0.361162)",
        "(-0.177002, 1.336209, 0.360725)",
        "(-0.177727, 1.330952, 0.360291)",
        "(-0.178416, 1.325562, 0.359838)",
        "(-0.178812, 1.322776, 0.359529)",
        "(-0.179737, 1.317062, 0.358757)",
        "(-0.180370, 1.311318, 0.358002)",
        "(-0.181260, 1.305601, 0.357086)",
        "(-0.182157, 1.299898, 0.355950)",
        "(-0.182473, 1.297076, 0.355452)",
        "(-0.182988, 1.291527, 0.354438)",
        "(-0.183774, 1.286085, 0.352983)",
        "(-0.184862, 1.280715, 0.351045)",
        "(-0.185769, 1.275521, 0.348875)",
        "(-0.186125, 1.273019, 0.347866)",
        "(-0.186661, 1.268064, 0.345624)",
        "(-0.187304, 1.263138, 0.343052)",
        "(-0.188012, 1.258307, 0.340328)",
        "(-0.188781, 1.253788, 0.337785)",
        "(-0.189082, 1.251631, 0.336410)",
        "(-0.189473, 1.247426, 0.333677)",
        "(-0.189613, 1.243541, 0.331068)",
        "(-0.190040, 1.240047, 0.327859)",
        "(-0.190365, 1.236838, 0.324356)",
        "(-0.190345, 1.235453, 0.322822)",
        "(-0.190211, 1.232864, 0.319404)",
        "(-0.189982, 1.230478, 0.315508)",
        "(-0.189804, 1.228430, 0.311814)",
        "(-0.189395, 1.226768, 0.307754)",
        "(-0.189065, 1.226048, 0.305502)",
        "(-0.188416, 1.224925, 0.301072)",
        "(-0.187526, 1.224124, 0.296661)",
        "(-0.186792, 1.223690, 0.291899)",
        "(-0.185929, 1.223513, 0.286871)",
        "(-0.185465, 1.223520, 0.284361)",
        "(-0.184410, 1.223681, 0.279495)",
        "(-0.183212, 1.224093, 0.274506)",
        "(-0.182124, 1.224672, 0.269599)",
        "(-0.181224, 1.225405, 0.264679)",
        "(-0.180776, 1.225854, 0.262234)",
        "(-0.179731, 1.226874, 0.257313)",
        "(-0.178643, 1.227927, 0.252442)",
        "(-0.177908, 1.229146, 0.247802)",
        "(-0.177167, 1.230440, 0.243231)",
        "(-0.176821, 1.231098, 0.240896)",
        "(-0.176161, 1.232452, 0.236561)",
        "(-0.175576, 1.233850, 0.232391)",
        "(-0.175123, 1.235326, 0.228228)",
        "(-0.174738, 1.236925, 0.224251)",
        "(-0.174577, 1.237774, 0.222364)",
        "(-0.174283, 1.239556, 0.218831)",
        "(-0.174037, 1.241410, 0.215081)",
        "(-0.173819, 1.243397, 0.211490)",
        "(-0.173656, 1.245457, 0.208223)",
        "(-0.173602, 1.246508, 0.206517)",
        "(-0.173384, 1.248588, 0.203244)",
        "(-0.173251, 1.250738, 0.200500)",
        "(-0.173154, 1.253030, 0.197288)",
        "(-0.173094, 1.255280, 0.194401)",
        "(-0.173112, 1.256434, 0.193157)",
        "(-0.173026, 1.258682, 0.190753)",
        "(-0.172982, 1.260892, 0.188155)",
        "(-0.172968, 1.263077, 0.185892)",
        "(-0.172950, 1.265295, 0.183458)",
        "(-0.172901, 1.266432, 0.182286)",
        "(-0.172767, 1.268751, 0.180135)",
        "(-0.172557, 1.271203, 0.177839)",
        "(-0.172390, 1.273863, 0.175370)",
        "(-0.172884, 1.276923, 0.172639)",
        "(-0.173741, 1.278476, 0.171589)",
        "(-0.173745, 1.281746, 0.169299)",
        "(-0.172854, 1.285207, 0.166833)",
        "(-0.172632, 1.288844, 0.164853)",
        "(-0.172171, 1.292891, 0.162803)",
        "(-0.171673, 1.294946, 0.161518)",
        "(-0.170894, 1.299241, 0.159174)",
        "(-0.170083, 1.303823, 0.157171)",
        "(-0.169102, 1.308693, 0.155282)",
        "(-0.167868, 1.313872, 0.153406)",
        "(-0.167262, 1.316601, 0.152452)",
        "(-0.166428, 1.322320, 0.151097)",
        "(-0.165574, 1.328210, 0.149686)",
        "(-0.164651, 1.334203, 0.148526)",
        "(-0.163847, 1.340280, 0.147870)",
        "(-0.163505, 1.343338, 0.147685)",
        "(-0.162784, 1.349407, 0.147314)",
        "(-0.162163, 1.355321, 0.147401)",
        "(-0.161620, 1.361036, 0.147712)",
        "(-0.161152, 1.366569, 0.148242)",
        "(-0.160915, 1.369273, 0.148707)",
        "(-0.160483, 1.374506, 0.149679)",
        "(-0.160169, 1.379500, 0.151026)",
        "(-0.159928, 1.384220, 0.152392)",
        "(-0.159536, 1.388789, 0.153775)",
        "(-0.159418, 1.391067, 0.154769)",
        "(-0.159272, 1.395491, 0.156867)",
        "(-0.159052, 1.399650, 0.158717)",
        "(-0.158883, 1.403666, 0.160768)",
        "(-0.158762, 1.407534, 0.162988)",
        "(-0.158793, 1.409407, 0.164071)",
        "(-0.158899, 1.413044, 0.166156)",
        "(-0.158963, 1.416567, 0.168455)",
        "(-0.158898, 1.419999, 0.170771)",
        "(-0.158885, 1.423411, 0.173254)",
        "(-0.158853, 1.425098, 0.174469)",
        "(-0.158920, 1.428411, 0.176764)",
        "(-0.159112, 1.431712, 0.179267)",
        "(-0.159048, 1.435046, 0.181928)",
        "(-0.159081, 1.438346, 0.184706)",
        "(-0.159215, 1.439966, 0.186097)",
        "(-0.159524, 1.443176, 0.189030)",
        "(-0.159797, 1.446299, 0.192269)",
        "(-0.159985, 1.449334, 0.196103)",
        "(-0.160059, 1.452088, 0.199903)",
        "(-0.160186, 1.453357, 0.201875)",
        "(-0.160589, 1.455791, 0.206139)",
        "(-0.160944, 1.458025, 0.210479)",
        "(-0.161221, 1.460005, 0.214834)",
        "(-0.161584, 1.461871, 0.219719)",
        "(-0.161766, 1.462704, 0.222165)",
        "(-0.162213, 1.464149, 0.226904)",
        "(-0.162892, 1.465213, 0.231439)",
        "(-0.163804, 1.466005, 0.236092)",
        "(-0.164700, 1.466621, 0.241030)",
        "(-0.165043, 1.466834, 0.243535)",
        "(-0.165646, 1.466942, 0.248926)",
        "(-0.166326, 1.466558, 0.253812)",
        "(-0.167225, 1.465765, 0.258816)",
        "(-0.168097, 1.464587, 0.264225)",
        "(-0.168483, 1.463857, 0.266915)",
        "(-0.169118, 1.462198, 0.272367)",
        "(-0.169901, 1.460165, 0.277610)",
        "(-0.170599, 1.457905, 0.282556)",
        "(-0.171313, 1.455485, 0.287319)",
        "(-0.171825, 1.454197, 0.289683)",
        "(-0.172766, 1.451599, 0.294323)",
        "(-0.173639, 1.448867, 0.298776)",
        "(-0.174280, 1.446097, 0.303382)",
        "(-0.175077, 1.443033, 0.307795)",
        "(-0.175662, 1.441392, 0.309849)",
        "(-0.176712, 1.438023, 0.313821)",
        "(-0.177729, 1.434539, 0.317882)",
        "(-0.178515, 1.430967, 0.321838)",
        "(-0.179195, 1.427191, 0.325706)",
        "(-0.179642, 1.425230, 0.327691)",
        "(-0.180745, 1.421178, 0.331291)",
        "(-0.181878, 1.416942, 0.334678)",
        "(-0.182877, 1.412580, 0.337986)",
        "(-0.183752, 1.408153, 0.341051)",
        "(-0.184197, 1.405946, 0.342453)",
        "(-0.185132, 1.401566, 0.345133)",
        "(-0.186154, 1.397100, 0.347505)",
        "(-0.187066, 1.392585, 0.349462)",
        "(-0.187915, 1.388017, 0.351382)",
        "(-0.188440, 1.385704, 0.352296)",
        "(-0.189573, 1.380964, 0.353942)",
        "(-0.190522, 1.376058, 0.355186)",
        "(-0.191617, 1.371040, 0.356262)",
        "(-0.192798, 1.365952, 0.357280)",
        "(-0.193341, 1.363303, 0.357712)",
        "(-0.194269, 1.358000, 0.358426)",
        "(-0.195071, 1.352573, 0.358993)",
        "(-0.195920, 1.347108, 0.359288)",
        "(-0.196845, 1.341672, 0.359229)",
        "(-0.197247, 1.338959, 0.359160)",
        "(-0.197973, 1.333587, 0.359135)",
        "(-0.198685, 1.328275, 0.358850)",
        "(-0.199286, 1.323108, 0.358379)",
        "(-0.199957, 1.318135, 0.357974)",
        "(-0.200233, 1.315695, 0.357664)",
        "(-0.200897, 1.310807, 0.356858)",
        "(-0.201604, 1.305871, 0.355855)",
        "(-0.202510, 1.300965, 0.354813)",
        "(-0.203219, 1.296087, 0.353898)",
        "(-0.203591, 1.293698, 0.353522)",
        "(-0.204197, 1.288847, 0.352438)",
        "(-0.204933, 1.284021, 0.351087)",
        "(-0.205597, 1.279218, 0.349735)",
        "(-0.206232, 1.274610, 0.348321)",
        "(-0.206568, 1.272343, 0.347521)",
        "(-0.207336, 1.267742, 0.345642)",
        "(-0.208078, 1.263088, 0.343572)",
        "(-0.208694, 1.258498, 0.341489)",
        "(-0.209141, 1.254074, 0.339405)",
        "(-0.209334, 1.251911, 0.338166)",
        "(-0.209852, 1.247692, 0.335476)",
        "(-0.210204, 1.243658, 0.332563)",
        "(-0.210475, 1.239923, 0.329551)",
        "(-0.210298, 1.236328, 0.326484)",
        "(-0.210375, 1.234662, 0.324786)",
        "(-0.210613, 1.231469, 0.321036)",
        "(-0.210654, 1.228526, 0.316904)",
        "(-0.210363, 1.225724, 0.312649)",
        "(-0.209975, 1.223328, 0.308437)",
        "(-0.209780, 1.222244, 0.306188)",
        "(-0.209218, 1.220172, 0.301443)",
        "(-0.208652, 1.218431, 0.296778)",
        "(-0.207794, 1.216891, 0.292460)",
        "(-0.206771, 1.215812, 0.287478)",
        "(-0.206066, 1.215380, 0.284811)",
        "(-0.204988, 1.214987, 0.279513)",
        "(-0.203946, 1.214968, 0.274371)",
        "(-0.202635, 1.215314, 0.269096)",
        "(-0.201504, 1.215945, 0.263943)",
        "(-0.200830, 1.216336, 0.261510)",
        "(-0.199341, 1.217185, 0.256531)",
        "(-0.198008, 1.218200, 0.251369)",
        "(-0.196842, 1.219301, 0.246200)",
        "(-0.195696, 1.220483, 0.241217)",
        "(-0.195050, 1.221100, 0.238964)",
        "(-0.193862, 1.222393, 0.234885)",
        "(-0.192753, 1.223707, 0.230497)",
        "(-0.191755, 1.225134, 0.226189)",
        "(-0.190620, 1.226672, 0.222193)",
        "(-0.190122, 1.227505, 0.220281)",
        "(-0.189074, 1.229272, 0.216777)",
        "(-0.188024, 1.231103, 0.213404)",
        "(-0.187222, 1.233087, 0.209844)",
        "(-0.186385, 1.235182, 0.206334)",
        "(-0.186013, 1.236272, 0.204562)",
        "(-0.185167, 1.238472, 0.201201)",
        "(-0.184396, 1.240879, 0.198145)",
        "(-0.183482, 1.243352, 0.194902)",
        "(-0.182708, 1.245915, 0.191491)",
        "(-0.182351, 1.247222, 0.189810)",
        "(-0.181614, 1.249937, 0.186783)",
        "(-0.180707, 1.252832, 0.183848)",
        "(-0.179985, 1.255944, 0.180542)",
        "(-0.179209, 1.259337, 0.177486)",
        "(-0.178764, 1.261138, 0.176097)",
        "(-0.177816, 1.265006, 0.173493)",
        "(-0.176798, 1.268968, 0.170868)",
        "(-0.175819, 1.273122, 0.168487)",
        "(-0.174830, 1.277400, 0.166287)",
        "(-0.174309, 1.279585, 0.165280)",
        "(-0.173335, 1.284017, 0.163436)",
        "(-0.172210, 1.288509, 0.161682)",
        "(-0.171122, 1.293059, 0.160141)",
        "(-0.170191, 1.297608, 0.158909)",
        "(-0.169684, 1.299889, 0.158455)",
        "(-0.168804, 1.304455, 0.157639)",
        "(-0.168048, 1.309044, 0.157047)",
        "(-0.167097, 1.313584, 0.156548)",
        "(-0.166147, 1.318174, 0.156120)",
        "(-0.165751, 1.320502, 0.156216)",
        "(-0.165078, 1.325149, 0.156303)",
        "(-0.164300, 1.329671, 0.156113)",
        "(-0.163621, 1.334138, 0.156330)",
        "(-0.162883, 1.338470, 0.156544)",
        "(-0.162564, 1.340563, 0.156522)",
        "(-0.162025, 1.344719, 0.156858)",
        "(-0.161338, 1.348780, 0.157524)",
        "(-0.160704, 1.352718, 0.157870)",
        "(-0.160104, 1.356637, 0.158466)",
        "(-0.159824, 1.358600, 0.158771)",
        "(-0.159302, 1.362593, 0.159188)",
        "(-0.158793, 1.366716, 0.159787)",
        "(-0.158266, 1.370921, 0.160581)",
        "(-0.158017, 1.375042, 0.161256)",
        "(-0.157760, 1.377088, 0.161636)",
        "(-0.157265, 1.381142, 0.162331)",
        "(-0.156785, 1.385236, 0.163064)",
        "(-0.156419, 1.389167, 0.164019)",
        "(-0.156014, 1.393170, 0.165129)",
        "(-0.155793, 1.395193, 0.165648)",
        "(-0.155343, 1.399242, 0.166743)",
        "(-0.155013, 1.403290, 0.167916)",
        "(-0.154632, 1.407462, 0.169186)",
        "(-0.155249, 1.411705, 0.169916)",
        "(-0.156606, 1.413656, 0.170790)",
        "(-0.156622, 1.417832, 0.172984)",
        "(-0.156263, 1.422113, 0.175380)",
        "(-0.155757, 1.425970, 0.178320)",
        "(-0.156029, 1.429898, 0.181141)",
        "(-0.155792, 1.431854, 0.182757)",
        "(-0.155558, 1.435532, 0.185615)",
        "(-0.155455, 1.439020, 0.188862)",
        "(-0.155907, 1.442285, 0.192573)",
        "(-0.156008, 1.445350, 0.196443)",
        "(-0.156118, 1.446772, 0.198476)",
        "(-0.156697, 1.449286, 0.202679)",
        "(-0.157300, 1.451432, 0.207213)",
        "(-0.157715, 1.453117, 0.212082)",
        "(-0.157948, 1.454411, 0.216925)",
        "(-0.158322, 1.454910, 0.219417)",
        "(-0.159179, 1.455748, 0.224580)",
        "(-0.159851, 1.456238, 0.229642)",
        "(-0.160361, 1.456414, 0.234518)",
        "(-0.160964, 1.456396, 0.239715)",
        "(-0.161329, 1.456278, 0.242167)",
        "(-0.162197, 1.455822, 0.246883)",
        "(-0.163229, 1.455185, 0.251946)",
        "(-0.164047, 1.454337, 0.257076)",
        "(-0.165057, 1.453209, 0.261995)",
        "(-0.165543, 1.452606, 0.264520)",
        "(-0.166501, 1.451340, 0.269391)",
        "(-0.167662, 1.449973, 0.274128)",
        "(-0.168766, 1.448502, 0.278759)",
        "(-0.170002, 1.446888, 0.284202)",
        "(-0.170600, 1.446003, 0.286874)",
        "(-0.171798, 1.444037, 0.291740)",
        "(-0.173056, 1.441862, 0.296372)",
        "(-0.174721, 1.439494, 0.301525)",
        "(-0.176443, 1.436941, 0.306805)",
        "(-0.177251, 1.435542, 0.309304)",
        "(-0.178866, 1.432510, 0.314051)",
        "(-0.180564, 1.429200, 0.318733)",
        "(-0.182471, 1.425630, 0.323520)",
        "(-0.184546, 1.421677, 0.328089)",
        "(-0.185526, 1.419631, 0.330498)",
        "(-0.187456, 1.415406, 0.335132)",
        "(-0.189343, 1.410931, 0.339285)",
        "(-0.191289, 1.406241, 0.342863)",
        "(-0.193027, 1.401513, 0.346160)",
        "(-0.193835, 1.399168, 0.347777)",
        "(-0.195441, 1.394510, 0.350884)",
        "(-0.197109, 1.389798, 0.353698)",
        "(-0.198923, 1.384998, 0.355987)",
        "(-0.200412, 1.380136, 0.357901)",
        "(-0.201277, 1.377701, 0.358681)",
        "(-0.202732, 1.372753, 0.360327)",
        "(-0.204196, 1.367657, 0.361617)",
        "(-0.205592, 1.362445, 0.362495)",
        "(-0.206904, 1.357220, 0.363472)",
        "(-0.207516, 1.354548, 0.363873)",
        "(-0.208583, 1.349020, 0.364264)",
        "(-0.209386, 1.343377, 0.364268)",
        "(-0.210169, 1.337836, 0.364436)",
        "(-0.210908, 1.332079, 0.364294)",
        "(-0.211207, 1.329297, 0.364003)",
        "(-0.211763, 1.323901, 0.363485)",
        "(-0.212423, 1.318542, 0.363048)",
        "(-0.213146, 1.313169, 0.362358)",
        "(-0.213935, 1.307667, 0.361162)",
        "(-0.214219, 1.304878, 0.360412)",
        "(-0.214707, 1.299386, 0.359063)",
        "(-0.215124, 1.294021, 0.358016)",
        "(-0.215556, 1.288668, 0.356685)",
        "(-0.216058, 1.283405, 0.354952)",
        "(-0.216410, 1.280880, 0.354049)",
        "(-0.217057, 1.275989, 0.352313)",
        "(-0.217562, 1.271171, 0.350329)",
        "(-0.218094, 1.266468, 0.348296)",
        "(-0.218671, 1.261863, 0.346000)",
        "(-0.218953, 1.259605, 0.344628)",
        "(-0.219306, 1.255139, 0.342001)",
        "(-0.219656, 1.250834, 0.339469)",
        "(-0.220024, 1.246636, 0.336763)",
        "(-0.220271, 1.242563, 0.333841)",
        "(-0.220462, 1.240605, 0.332317)",
        "(-0.220772, 1.236739, 0.329145)",
        "(-0.221099, 1.232985, 0.325547)",
        "(-0.221288, 1.229381, 0.322001)",
        "(-0.221305, 1.225947, 0.318552)",
        "(-0.221290, 1.224324, 0.316743)",
        "(-0.221361, 1.221321, 0.313047)",
        "(-0.221457, 1.218573, 0.309328)",
        "(-0.221631, 1.216057, 0.305199)",
        "(-0.221496, 1.213703, 0.300684)",
        "(-0.221388, 1.212625, 0.298530)",
        "(-0.221063, 1.210623, 0.294291)",
        "(-0.220570, 1.208767, 0.289856)",
        "(-0.220068, 1.207083, 0.285000)",
        "(-0.219636, 1.205670, 0.280108)",
        "(-0.219294, 1.205020, 0.277571)",
        "(-0.218484, 1.203875, 0.272536)",
        "(-0.217611, 1.203027, 0.267786)",
        "(-0.216531, 1.202437, 0.263277)",
        "(-0.215599, 1.202289, 0.258611)",
        "(-0.215106, 1.202367, 0.256099)",
        "(-0.214094, 1.202746, 0.251356)",
        "(-0.212969, 1.203575, 0.246994)",
        "(-0.211748, 1.204648, 0.242544)",
        "(-0.210546, 1.206027, 0.238170)",
        "(-0.210071, 1.206905, 0.235964)",
        "(-0.208872, 1.208745, 0.231750)",
        "(-0.207651, 1.210787, 0.227410)",
        "(-0.206513, 1.213031, 0.222993)",
        "(-0.205252, 1.215473, 0.218944)",
        "(-0.204542, 1.216816, 0.216921)",
        "(-0.203134, 1.219633, 0.212955)",
        "(-0.201758, 1.222790, 0.209291)",
        "(-0.200264, 1.226080, 0.205678)",
        "(-0.199069, 1.229556, 0.202030)",
        "(-0.198423, 1.231335, 0.200156)",
        "(-0.197146, 1.234958, 0.196853)",
        "(-0.195877, 1.238654, 0.193846)",
        "(-0.194605, 1.242299, 0.190949)",
        "(-0.193538, 1.245929, 0.188354)",
        "(-0.192920, 1.247728, 0.187099)",
        "(-0.191823, 1.251329, 0.184734)",
        "(-0.190672, 1.254959, 0.183054)",
        "(-0.189251, 1.258501, 0.181205)",
        "(-0.188422, 1.262143, 0.179165)",
        "(-0.187883, 1.263881, 0.178270)",
        "(-0.186732, 1.267402, 0.176924)",
        "(-0.185634, 1.271027, 0.175584)",
        "(-0.184658, 1.274380, 0.174262)",
        "(-0.183330, 1.277874, 0.173208)",
        "(-0.182735, 1.279685, 0.172628)",
        "(-0.181322, 1.283478, 0.171583)",
        "(-0.179971, 1.287479, 0.170763)",
        "(-0.178693, 1.291749, 0.170193)",
        "(-0.177450, 1.296250, 0.169895)",
        "(-0.176781, 1.298594, 0.169856)",
        "(-0.175353, 1.303358, 0.169635)",
        "(-0.173969, 1.308365, 0.169669)",
        "(-0.172526, 1.313746, 0.169911)",
        "(-0.170955, 1.319393, 0.170059)",
        "(-0.170319, 1.322486, 0.170277)",
        "(-0.168792, 1.328814, 0.170395)",
        "(-0.167183, 1.335369, 0.170362)",
        "(-0.165873, 1.342096, 0.170671)",
        "(-0.164464, 1.348849, 0.171190)",
        "(-0.163778, 1.352215, 0.171432)",
        "(-0.162735, 1.358825, 0.172159)",
        "(-0.162082, 1.365273, 0.172811)",
        "(-0.161490, 1.371554, 0.173505)",
        "(-0.160519, 1.377682, 0.174620)",
        "(-0.159961, 1.380671, 0.175390)",
        "(-0.158852, 1.386430, 0.176551)",
        "(-0.158308, 1.392026, 0.177895)",
        "(-0.157704, 1.397356, 0.179258)",
        "(-0.157223, 1.402375, 0.180687)",
        "(-0.157002, 1.404767, 0.181594)",
        "(-0.156527, 1.409331, 0.183474)",
        "(-0.156063, 1.413611, 0.185386)",
        "(-0.155696, 1.417736, 0.187651)",
        "(-0.155407, 1.421678, 0.190179)",
        "(-0.155238, 1.423588, 0.191541)",
        "(-0.155009, 1.427285, 0.194326)",
        "(-0.154810, 1.430822, 0.197356)",
        "(-0.154487, 1.434243, 0.200448)",
        "(-0.154149, 1.437515, 0.203555)",
        "(-0.154166, 1.439112, 0.205311)",
        "(-0.154117, 1.442313, 0.209203)",
        "(-0.154083, 1.445378, 0.212798)",
        "(-0.154077, 1.448320, 0.216244)",
        "(-0.154145, 1.451014, 0.220020)",
        "(-0.154318, 1.452250, 0.222103)",
        "(-0.154491, 1.454604, 0.226473)",
        "(-0.154474, 1.456612, 0.230912)",
        "(-0.154752, 1.458337, 0.235338)",
        "(-0.155083, 1.459629, 0.239427)",
        "(-0.155188, 1.460211, 0.241561)",
        "(-0.155218, 1.461292, 0.246242)",
        "(-0.155270, 1.461980, 0.251011)",
        "(-0.155493, 1.462208, 0.255803)",
        "(-0.155763, 1.462092, 0.260606)",
        "(-0.155913, 1.461887, 0.263035)",
        "(-0.156436, 1.461159, 0.267942)",
        "(-0.156987, 1.459982, 0.272722)",
        "(-0.157458, 1.458660, 0.277750)",
        "(-0.157907, 1.457055, 0.282604)",
        "(-0.158203, 1.456047, 0.284952)",
        "(-0.158786, 1.453869, 0.289797)",
        "(-0.159361, 1.451379, 0.294351)",
        "(-0.160097, 1.448578, 0.298976)",
        "(-0.160907, 1.445577, 0.304003)",
        "(-0.161315, 1.443998, 0.306469)",
        "(-0.161813, 1.440694, 0.310783)",
        "(-0.162462, 1.437228, 0.314484)",
        "(-0.163381, 1.433816, 0.318165)",
        "(-0.164352, 1.430359, 0.321418)",
        "(-0.164776, 1.428499, 0.322931)",
        "(-0.165626, 1.425126, 0.325907)",
        "(-0.166714, 1.421586, 0.328798)",
        "(-0.167827, 1.417784, 0.331580)",
        "(-0.169017, 1.413759, 0.334025)",
        "(-0.169688, 1.411691, 0.335290)",
        "(-0.171010, 1.407453, 0.337983)",
        "(-0.172322, 1.402912, 0.340619)",
        "(-0.173672, 1.398058, 0.343069)",
        "(-0.174957, 1.393075, 0.345160)",
        "(-0.175626, 1.390566, 0.346136)",
        "(-0.176936, 1.385474, 0.347951)",
        "(-0.178236, 1.380235, 0.349722)",
        "(-0.179465, 1.374895, 0.351773)",
        "(-0.180705, 1.369445, 0.353677)",
        "(-0.181342, 1.366657, 0.354557)",
        "(-0.182760, 1.360986, 0.356215)",
        "(-0.184309, 1.355136, 0.357978)",
        "(-0.185764, 1.349036, 0.359606)",
        "(-0.187144, 1.342673, 0.360914)",
        "(-0.187788, 1.339395, 0.361353)",
        "(-0.189092, 1.332814, 0.362003)",
        "(-0.190448, 1.326246, 0.362662)",
        "(-0.191776, 1.319585, 0.363118)",
        "(-0.192802, 1.312692, 0.362926)",
        "(-0.193208, 1.309257, 0.362617)",
        "(-0.194081, 1.302566, 0.362041)",
        "(-0.195239, 1.296084, 0.361187)",
        "(-0.196340, 1.289533, 0.359955)",
        "(-0.197143, 1.282825, 0.358372)",
        "(-0.197508, 1.279459, 0.357561)",
        "(-0.198708, 1.272868, 0.355739)",
        "(-0.199780, 1.266285, 0.353640)",
        "(-0.200880, 1.259812, 0.351061)",
        "(-0.201903, 1.253506, 0.348393)",
        "(-0.202307, 1.250467, 0.347187)",
        "(-0.203051, 1.244590, 0.344878)",
        "(-0.203901, 1.239014, 0.342230)",
        "(-0.204961, 1.233793, 0.339215)",
        "(-0.205843, 1.228877, 0.336315)",
        "(-0.206221, 1.226560, 0.334849)",
        "(-0.206963, 1.222157, 0.331774)",
        "(-0.207554, 1.218096, 0.328932)",
        "(-0.207933, 1.214453, 0.325774)",
        "(-0.208447, 1.211008, 0.321864)",
        "(-0.208684, 1.209367, 0.319754)",
        "(-0.208929, 1.206240, 0.315850)",
        "(-0.208719, 1.203291, 0.311860)",
        "(-0.208650, 1.200632, 0.307361)",
        "(-0.208776, 1.198262, 0.302804)",
        "(-0.208754, 1.197139, 0.300416)",
        "(-0.208489, 1.195028, 0.295520)",
        "(-0.207846, 1.193196, 0.290759)",
        "(-0.207133, 1.191592, 0.285908)",
        "(-0.206697, 1.190362, 0.280830)",
        "(-0.206489, 1.189858, 0.278238)",
        "(-0.205931, 1.189077, 0.273374)",
        "(-0.205029, 1.188451, 0.268416)",
        "(-0.204231, 1.188151, 0.263634)",
        "(-0.203410, 1.188123, 0.258950)",
        "(-0.203044, 1.188222, 0.256516)",
        "(-0.202373, 1.188609, 0.251937)",
        "(-0.201415, 1.189196, 0.247900)",
        "(-0.200298, 1.189964, 0.243735)",
        "(-0.199294, 1.190956, 0.239213)",
        "(-0.198878, 1.191580, 0.236972)",
        "(-0.197928, 1.192892, 0.232800)",
        "(-0.196890, 1.194378, 0.228586)",
        "(-0.195839, 1.196144, 0.224404)",
        "(-0.194853, 1.197955, 0.220476)",
        "(-0.194345, 1.198971, 0.218351)",
        "(-0.193327, 1.201221, 0.214007)",
        "(-0.192149, 1.203777, 0.209923)",
        "(-0.190966, 1.206631, 0.205855)",
        "(-0.189918, 1.209697, 0.201539)",
        "(-0.189439, 1.211366, 0.199484)",
        "(-0.188142, 1.214849, 0.195691)",
        "(-0.186699, 1.218554, 0.192029)",
        "(-0.185497, 1.222480, 0.188371)",
        "(-0.184242, 1.226587, 0.184857)",
        "(-0.183617, 1.228720, 0.183170)",
        "(-0.182214, 1.233119, 0.180110)",
        "(-0.180657, 1.237589, 0.177129)",
        "(-0.179335, 1.242210, 0.174151)",
        "(-0.177960, 1.246948, 0.171379)",
        "(-0.177126, 1.249360, 0.170161)",
        "(-0.175604, 1.254285, 0.167959)",
        "(-0.174116, 1.259309, 0.166035)",
        "(-0.172543, 1.264426, 0.164052)",
        "(-0.171084, 1.269686, 0.162401)",
        "(-0.170484, 1.272346, 0.161731)",
        "(-0.169302, 1.277698, 0.160551)",
        "(-0.168080, 1.283069, 0.159186)",
        "(-0.166916, 1.288488, 0.158400)",
        "(-0.165772, 1.293798, 0.157998)",
        "(-0.165207, 1.296350, 0.157744)",
        "(-0.164294, 1.301415, 0.157437)",
        "(-0.163497, 1.306457, 0.157321)",
        "(-0.162593, 1.311373, 0.157483)",
        "(-0.161646, 1.316249, 0.157808)",
        "(-0.161233, 1.318660, 0.157989)",
        "(-0.160422, 1.323449, 0.158445)",
        "(-0.159499, 1.328246, 0.159222)",
        "(-0.158544, 1.333052, 0.159969)",
        "(-0.157530, 1.337801, 0.160642)",
        "(-0.157030, 1.340193, 0.161055)",
        "(-0.156045, 1.345047, 0.161930)",
        "(-0.154991, 1.350002, 0.162902)",
        "(-0.153689, 1.355043, 0.163945)",
        "(-0.152606, 1.360083, 0.164928)",
        "(-0.152146, 1.362637, 0.165457)",
        "(-0.151300, 1.367834, 0.166508)",
        "(-0.150504, 1.373150, 0.167820)",
        "(-0.149719, 1.378512, 0.169101)",
        "(-0.149202, 1.384012, 0.170507)",
        "(-0.149015, 1.386786, 0.171324)",
        "(-0.148803, 1.392368, 0.173104)",
        "(-0.148697, 1.397936, 0.174990)",
        "(-0.148605, 1.403454, 0.177038)",
        "(-0.148589, 1.408814, 0.179417)",
        "(-0.148647, 1.411463, 0.180685)",
        "(-0.148709, 1.416631, 0.183434)",
        "(-0.148915, 1.421581, 0.186406)",
        "(-0.149188, 1.426264, 0.189231)",
        "(-0.149582, 1.430701, 0.192162)",
        "(-0.149843, 1.432854, 0.193766)",
        "(-0.150323, 1.436816, 0.197013)",
        "(-0.150767, 1.440344, 0.200368)",
        "(-0.151371, 1.443546, 0.203922)",
        "(-0.151938, 1.446435, 0.207557)",
        "(-0.152191, 1.447803, 0.209442)",
        "(-0.152776, 1.450325, 0.213366)",
        "(-0.153398, 1.452592, 0.217194)",
        "(-0.153924, 1.454626, 0.221257)",
        "(-0.154870, 1.456317, 0.225307)",
        "(-0.155359, 1.457103, 0.227313)",
        "(-0.156266, 1.458494, 0.231513)",
        "(-0.157199, 1.459554, 0.235717)",
        "(-0.157994, 1.460280, 0.240081)",
        "(-0.158825, 1.460640, 0.244818)",
        "(-0.159255, 1.460708, 0.247395)",
        "(-0.160100, 1.460628, 0.252570)",
        "(-0.160808, 1.460162, 0.257513)",
        "(-0.161792, 1.459416, 0.262422)",
        "(-0.162773, 1.458601, 0.267478)",
        "(-0.163269, 1.458093, 0.269979)",
        "(-0.164179, 1.456913, 0.274830)",
        "(-0.165163, 1.455452, 0.279385)",
        "(-0.166363, 1.453827, 0.283721)",
        "(-0.167408, 1.451966, 0.287908)",
        "(-0.167981, 1.450909, 0.290058)",
        "(-0.169371, 1.448586, 0.294676)",
        "(-0.170915, 1.445846, 0.299355)",
        "(-0.172379, 1.442677, 0.303807)",
        "(-0.173751, 1.439179, 0.308262)",
        "(-0.174484, 1.437260, 0.310496)",
        "(-0.176068, 1.433095, 0.314764)",
        "(-0.177717, 1.428441, 0.318965)",
        "(-0.179432, 1.423386, 0.323274)",
        "(-0.180850, 1.417813, 0.326886)",
        "(-0.181590, 1.414898, 0.328576)",
        "(-0.183181, 1.408768, 0.331849)",
        "(-0.184677, 1.402349, 0.335146)",
        "(-0.186153, 1.395578, 0.338433)",
        "(-0.187497, 1.388516, 0.341575)",
        "(-0.188261, 1.384800, 0.342907)",
        "(-0.189856, 1.377112, 0.345493)",
        "(-0.191431, 1.369160, 0.347871)",
        "(-0.192857, 1.361201, 0.349919)",
        "(-0.194237, 1.353414, 0.351732)",
        "(-0.194993, 1.349557, 0.352484)",
        "(-0.196483, 1.341878, 0.353507)",
        "(-0.197927, 1.334251, 0.354236)",
        "(-0.199479, 1.326727, 0.354610)",
        "(-0.201215, 1.319303, 0.354496)",
        "(-0.202069, 1.315594, 0.354352)",
        "(-0.203743, 1.308362, 0.354352)",
        "(-0.204956, 1.301230, 0.354493)",
        "(-0.206167, 1.294146, 0.353864)",
        "(-0.207535, 1.287316, 0.352690)",
        "(-0.208210, 1.283982, 0.352120)",
        "(-0.209576, 1.277777, 0.351085)",
        "(-0.210242, 1.271699, 0.349730)",
        "(-0.210906, 1.265835, 0.347869)",
        "(-0.211664, 1.260215, 0.345911)",
        "(-0.212103, 1.257585, 0.344914)",
        "(-0.213005, 1.252542, 0.342645)",
        "(-0.213652, 1.247700, 0.339927)",
        "(-0.214075, 1.242964, 0.337056)",
        "(-0.214354, 1.238432, 0.333855)",
        "(-0.214537, 1.236233, 0.332250)",
        "(-0.214803, 1.232034, 0.328887)",
        "(-0.214839, 1.227976, 0.325019)",
        "(-0.214623, 1.224051, 0.320658)",
        "(-0.214277, 1.220364, 0.316251)",
        "(-0.214171, 1.218634, 0.314028)",
        "(-0.214059, 1.215444, 0.309429)",
        "(-0.213779, 1.212569, 0.304455)",
        "(-0.213304, 1.209999, 0.299245)",
        "(-0.212763, 1.207906, 0.294397)",
        "(-0.212444, 1.206942, 0.291856)",
        "(-0.212027, 1.205317, 0.286467)",
        "(-0.211549, 1.204031, 0.281038)",
        "(-0.210832, 1.203036, 0.275853)",
        "(-0.210163, 1.202385, 0.271120)",
        "(-0.209801, 1.202099, 0.268815)",
        "(-0.209078, 1.201669, 0.264003)",
        "(-0.208512, 1.201641, 0.259199)",
        "(-0.207593, 1.201765, 0.254339)",
        "(-0.206784, 1.202205, 0.249689)",
        "(-0.206275, 1.202499, 0.247460)",
        "(-0.205369, 1.203318, 0.243045)",
        "(-0.204628, 1.204464, 0.238566)",
        "(-0.203754, 1.205861, 0.234269)",
        "(-0.202859, 1.207523, 0.230471)",
        "(-0.202426, 1.208410, 0.228652)",
        "(-0.201468, 1.210158, 0.224571)",
        "(-0.200622, 1.212025, 0.220369)",
        "(-0.199711, 1.214081, 0.216636)",
        "(-0.198679, 1.216127, 0.212941)",
        "(-0.198175, 1.217174, 0.211145)",
        "(-0.197119, 1.219332, 0.207613)",
        "(-0.196094, 1.221685, 0.204369)",
        "(-0.195043, 1.224234, 0.200942)",
        "(-0.193796, 1.226978, 0.197134)",
        "(-0.193314, 1.228522, 0.195293)",
        "(-0.192121, 1.231786, 0.192040)",
        "(-0.190734, 1.235172, 0.188472)",
        "(-0.189376, 1.238755, 0.184734)",
        "(-0.187967, 1.242616, 0.181456)",
        "(-0.187263, 1.244615, 0.179877)",
        "(-0.185847, 1.248705, 0.176685)",
        "(-0.184366, 1.252957, 0.173564)",
        "(-0.182752, 1.257466, 0.170467)",
        "(-0.181227, 1.262259, 0.167664)",
        "(-0.180448, 1.264700, 0.166343)",
        "(-0.178820, 1.269672, 0.163699)",
        "(-0.177170, 1.274817, 0.161197)",
        "(-0.175344, 1.280159, 0.159038)",
        "(-0.173651, 1.285685, 0.157167)",
        "(-0.172807, 1.288494, 0.156328)",
        "(-0.171012, 1.294111, 0.154716)",
        "(-0.169313, 1.299804, 0.153091)",
        "(-0.167526, 1.305602, 0.151894)",
        "(-0.165784, 1.311552, 0.151064)",
        "(-0.164935, 1.314536, 0.150756)",
        "(-0.163126, 1.320390, 0.150266)",
        "(-0.161339, 1.326109, 0.150037)",
        "(-0.159797, 1.331861, 0.150119)",
        "(-0.158264, 1.337511, 0.150440)",
        "(-0.157463, 1.340285, 0.150597)",
        "(-0.156090, 1.345777, 0.151079)",
        "(-0.154718, 1.351297, 0.151904)",
        "(-0.153338, 1.356792, 0.152952)",
        "(-0.152099, 1.362210, 0.153971)",
        "(-0.151514, 1.364905, 0.154640)",
        "(-0.150456, 1.370315, 0.156212)",
        "(-0.149546, 1.375723, 0.158080)",
        "(-0.148698, 1.381092, 0.159906)",
        "(-0.147981, 1.386481, 0.161813)",
        "(-0.147606, 1.389219, 0.162870)",
        "(-0.146740, 1.394660, 0.164972)",
        "(-0.146094, 1.400092, 0.167269)",
        "(-0.145508, 1.405542, 0.169777)",
        "(-0.144940, 1.410851, 0.172014)",
        "(-0.144649, 1.413437, 0.173087)",
        "(-0.144182, 1.418496, 0.175401)",
        "(-0.143794, 1.423429, 0.178155)",
        "(-0.143461, 1.428145, 0.181219)",
        "(-0.143322, 1.432497, 0.184329)",
        "(-0.143287, 1.434581, 0.185969)",
        "(-0.143095, 1.438579, 0.189428)",
        "(-0.143023, 1.441998, 0.192872)",
        "(-0.143045, 1.445088, 0.196494)",
        "(-0.143245, 1.447678, 0.200295)",
        "(-0.143254, 1.448866, 0.202313)",
        "(-0.142877, 1.450891, 0.206210)",
        "(-0.142807, 1.452559, 0.210509)",
        "(-0.142704, 1.453787, 0.214899)",
        "(-0.142513, 1.454602, 0.219358)",
        "(-0.142438, 1.454912, 0.221686)",
        "(-0.142450, 1.455268, 0.226749)",
        "(-0.142480, 1.455121, 0.231827)",
        "(-0.142593, 1.454527, 0.236863)",
        "(-0.143005, 1.453574, 0.242018)",
        "(-0.143126, 1.453000, 0.244557)",
        "(-0.143241, 1.451694, 0.249619)",
        "(-0.143566, 1.450213, 0.254929)",
        "(-0.144003, 1.448351, 0.260023)",
        "(-0.144677, 1.446198, 0.264895)",
        "(-0.145118, 1.445115, 0.267410)",
        "(-0.145932, 1.442867, 0.272465)",
        "(-0.146748, 1.440411, 0.277550)",
        "(-0.147612, 1.437714, 0.282550)",
        "(-0.148772, 1.434787, 0.286940)",
        "(-0.149280, 1.433281, 0.288968)",
        "(-0.150299, 1.430204, 0.292769)",
        "(-0.151586, 1.427107, 0.296448)",
        "(-0.152796, 1.424024, 0.300518)",
        "(-0.153920, 1.420796, 0.304158)",
        "(-0.154652, 1.419095, 0.305704)",
        "(-0.156103, 1.415616, 0.308798)",
        "(-0.157532, 1.412101, 0.312097)",
        "(-0.159095, 1.408538, 0.315678)"
    ],
    "rightHandRotations": [
        "(276.959400, 288.977400, 132.044600)",
        "(276.985200, 289.139500, 132.016700)",
        "(276.475200, 291.866400, 129.494200)",
        "(275.776800, 296.425700, 125.181200)",
        "(275.377700, 296.796600, 124.858100)",
        "(275.374500, 297.114500, 124.420400)",
        "(275.659900, 296.842500, 124.856500)",
        "(275.912400, 297.440300, 124.659500)",
        "(276.047700, 299.299600, 123.010500)",
        "(276.143900, 301.541800, 121.651200)",
        "(276.173700, 303.306800, 120.172600)",
        "(276.193400, 302.527600, 120.761700)",
        "(276.189200, 301.856900, 121.387200)",
        "(276.168100, 302.218500, 121.168300)",
        "(276.001400, 304.443400, 118.996000)",
        "(275.936500, 307.984400, 115.529000)",
        "(275.991100, 308.513200, 115.066600)",
        "(276.141800, 307.748900, 115.852900)",
        "(276.236900, 306.828000, 116.614600)",
        "(276.287900, 306.916900, 116.496600)",
        "(276.437600, 307.479000, 116.276700)",
        "(276.528500, 308.069700, 115.742500)",
        "(276.753300, 308.503800, 115.258300)",
        "(277.064400, 306.453800, 117.192800)",
        "(277.302900, 305.310300, 118.208500)",
        "(277.819500, 303.816500, 119.944100)",
        "(278.069100, 303.258500, 120.654700)",
        "(278.370200, 302.243000, 121.493400)",
        "(278.552000, 302.546900, 120.915700)",
        "(279.106700, 301.595500, 122.143700)",
        "(279.674700, 300.823800, 123.106500)",
        "(279.950700, 300.476500, 123.600900)",
        "(280.152300, 300.012100, 124.294400)",
        "(280.249300, 299.170100, 125.209500)",
        "(280.207100, 297.326100, 126.586400)",
        "(280.227200, 295.846200, 127.859900)",
        "(280.320900, 295.198100, 128.541000)",
        "(280.014400, 295.249800, 128.626800)",
        "(279.536300, 295.399100, 128.605900)",
        "(279.082100, 295.113200, 128.756400)",
        "(278.776100, 294.815400, 128.729200)",
        "(278.491600, 295.507200, 127.856900)",
        "(278.170000, 296.560700, 126.804900)",
        "(277.931800, 297.883400, 125.774300)",
        "(277.674800, 299.359400, 124.139900)",
        "(277.626700, 298.292000, 125.149600)",
        "(277.570900, 297.656200, 125.792300)",
        "(277.398600, 298.452100, 124.958300)",
        "(277.387900, 299.582200, 123.994600)",
        "(277.363700, 299.331500, 124.262200)",
        "(277.172500, 299.588400, 124.104200)",
        "(277.181900, 299.470900, 124.222400)",
        "(277.292500, 300.415400, 123.543900)",
        "(277.433800, 301.657300, 122.797200)",
        "(277.522100, 300.787000, 123.990500)",
        "(277.327700, 299.958700, 124.870300)",
        "(277.153700, 300.101700, 124.664000)",
        "(277.096400, 300.207000, 124.592500)",
        "(277.280800, 300.995700, 124.125100)",
        "(277.322500, 301.862800, 123.878600)",
        "(277.127600, 301.495400, 124.305900)",
        "(276.984400, 301.526300, 124.251700)",
        "(276.871800, 301.715300, 124.310100)",
        "(276.976100, 302.065900, 124.227900)",
        "(277.000800, 303.036700, 123.627200)",
        "(276.953600, 304.285800, 122.768700)",
        "(276.952200, 304.146100, 122.939900)",
        "(276.750100, 304.159400, 122.960400)",
        "(276.608100, 304.761900, 122.363500)",
        "(276.674300, 306.567500, 120.873900)",
        "(276.582000, 307.882800, 119.851300)",
        "(276.597600, 307.691300, 120.205600)",
        "(276.614400, 307.159800, 120.733100)",
        "(276.572700, 307.261700, 120.712000)",
        "(276.473300, 308.381000, 119.727100)",
        "(276.409500, 308.360900, 119.878100)",
        "(276.385300, 308.118500, 120.165600)",
        "(276.333500, 308.297100, 120.027200)",
        "(276.362700, 309.334400, 119.102700)",
        "(276.315400, 309.714000, 118.826800)",
        "(276.111400, 311.482200, 117.148500)",
        "(275.996600, 312.546300, 116.202800)",
        "(275.770300, 313.625500, 115.334700)",
        "(275.581900, 312.827000, 116.535800)",
        "(275.267000, 312.140000, 117.207900)",
        "(275.185900, 311.874200, 117.872700)",
        "(275.199000, 311.004400, 118.818400)",
        "(275.083800, 309.497200, 120.268100)",
        "(275.143300, 307.606000, 122.233100)",
        "(275.215900, 306.708100, 123.193600)",
        "(275.333300, 306.013700, 124.043400)",
        "(275.363500, 306.046400, 124.091900)",
        "(275.447400, 306.902600, 123.433600)",
        "(275.513200, 306.566600, 123.771400)",
        "(275.561300, 305.365900, 124.942400)",
        "(275.488500, 305.554600, 124.807700)",
        "(275.480800, 305.628800, 124.737600)",
        "(275.618600, 304.733100, 125.538800)",
        "(275.849500, 304.319900, 126.043900)",
        "(275.919300, 305.051200, 125.481700)",
        "(275.947000, 306.260800, 124.359300)",
        "(275.975100, 306.301200, 124.380000)",
        "(276.044600, 305.909400, 124.723600)",
        "(276.115300, 305.920900, 124.755100)",
        "(276.124400, 306.958000, 123.906000)",
        "(276.299400, 307.361200, 123.798100)",
        "(276.317500, 307.398800, 123.882000)",
        "(276.159500, 307.861400, 123.392500)",
        "(276.151900, 308.088900, 123.128700)",
        "(276.207900, 308.072800, 123.267500)",
        "(276.154100, 308.717500, 122.693600)",
        "(276.170000, 309.317900, 122.144300)",
        "(276.209000, 310.089900, 121.519700)",
        "(276.146000, 309.946500, 121.614700)",
        "(276.184800, 309.999800, 121.617000)",
        "(276.301800, 310.209700, 121.615400)",
        "(276.327200, 310.242700, 121.671700)",
        "(276.324300, 310.775000, 121.263500)",
        "(276.317100, 309.867800, 122.201000)",
        "(276.331100, 308.529100, 123.523000)",
        "(276.420100, 307.964400, 124.296100)",
        "(276.438300, 308.171900, 124.209700)",
        "(276.472700, 308.018200, 124.498500)",
        "(276.621000, 307.590900, 125.060900)",
        "(276.861000, 307.145400, 125.650900)",
        "(276.969300, 307.105500, 125.913600)",
        "(276.981400, 307.585600, 125.601400)",
        "(277.071500, 308.026400, 125.489500)",
        "(277.115100, 306.921300, 126.765400)",
        "(277.146000, 305.606100, 128.184900)",
        "(277.188900, 305.598100, 128.400700)",
        "(277.247600, 305.812400, 128.330600)",
        "(277.375500, 305.352200, 129.040200)",
        "(277.395500, 303.149500, 131.232300)",
        "(277.422800, 301.979400, 132.459500)",
        "(277.590700, 302.862100, 131.913700)",
        "(277.671200, 302.894400, 132.052100)",
        "(277.844400, 302.061100, 133.011900)",
        "(277.956500, 302.035200, 133.292100)",
        "(278.093600, 302.451900, 133.174100)",
        "(278.117900, 303.369000, 132.595700)",
        "(278.123900, 303.307100, 132.811000)",
        "(278.134000, 302.174700, 134.000800)",
        "(278.342200, 301.135300, 135.163300)",
        "(278.518700, 301.978400, 134.608900)",
        "(278.672500, 302.716100, 134.226100)",
        "(278.735900, 302.561700, 134.419900)",
        "(278.849100, 301.813700, 135.260500)",
        "(279.054200, 301.871200, 135.419800)",
        "(279.270800, 302.533800, 135.121800)",
        "(279.405700, 301.746900, 136.067500)",
        "(279.470400, 301.111700, 136.698200)",
        "(279.648400, 300.278400, 137.700500)",
        "(279.795000, 300.331800, 137.845600)",
        "(279.961700, 300.907100, 137.620800)",
        "(280.111100, 300.531800, 138.227100)",
        "(280.172000, 299.890500, 138.914600)",
        "(280.316400, 298.711100, 140.286700)",
        "(280.476600, 298.198200, 141.013500)",
        "(280.659700, 298.534100, 141.046800)",
        "(280.804000, 297.878700, 141.973100)",
        "(280.821600, 297.194400, 142.682000)",
        "(280.728600, 296.436800, 143.605600)",
        "(280.749800, 296.319300, 144.071200)",
        "(280.833500, 296.334100, 144.308700)",
        "(280.845200, 296.113100, 144.836400)",
        "(280.838100, 295.896100, 145.195800)",
        "(280.775500, 295.709500, 145.596000)",
        "(280.692900, 295.436600, 146.171200)",
        "(280.632700, 295.404900, 146.479500)",
        "(280.622100, 295.413300, 146.781800)",
        "(280.611400, 295.467400, 146.828300)",
        "(280.649200, 295.464100, 147.137000)",
        "(280.509900, 295.241600, 147.637200)",
        "(280.263100, 294.572100, 148.563000)",
        "(280.144100, 293.785700, 149.548900)",
        "(280.159100, 293.912300, 149.579700)",
        "(280.114500, 294.612000, 149.328100)",
        "(279.974900, 293.877700, 150.369000)",
        "(279.825000, 292.282400, 152.118000)",
        "(279.562700, 292.054400, 152.619500)",
        "(279.455800, 292.301100, 152.572000)",
        "(279.375400, 292.697800, 152.521100)",
        "(279.236700, 292.301500, 153.139900)",
        "(279.062800, 291.766400, 153.896700)",
        "(278.913100, 292.152200, 153.777800)",
        "(278.884100, 292.588700, 153.531300)",
        "(278.726000, 293.427000, 153.052300)",
        "(278.362400, 293.208100, 153.519900)",
        "(278.009900, 292.105600, 154.765600)",
        "(277.651000, 291.505500, 155.729900)",
        "(277.451200, 291.253500, 156.122100)",
        "(277.122500, 290.116500, 157.614300)",
        "(276.719600, 287.913300, 159.935700)",
        "(276.278200, 285.832900, 162.091400)",
        "(275.959400, 285.520500, 162.613100)",
        "(275.817400, 286.034000, 162.280300)",
        "(275.534400, 287.079100, 161.383100)",
        "(275.216200, 288.413900, 160.175600)",
        "(274.912900, 291.922100, 156.813400)",
        "(274.458600, 294.906400, 154.056000)",
        "(274.207100, 295.195000, 153.837900)",
        "(273.628800, 292.256600, 156.838100)",
        "(273.046100, 283.690600, 165.285100)",
        "(272.414800, 276.637800, 172.332600)",
        "(271.711800, 273.883300, 175.321400)",
        "(271.320000, 271.656700, 177.665000)",
        "(270.747600, 248.314500, 201.214900)",
        "(270.797000, 177.187000, 272.176400)",
        "(271.380000, 140.784900, 308.510100)",
        "(272.020400, 124.564700, 324.942400)",
        "(272.356900, 122.156300, 327.408600)",
        "(273.273300, 124.068900, 325.398900)",
        "(274.064600, 123.092100, 326.202400)",
        "(274.516100, 121.630700, 327.722100)",
        "(275.087600, 122.650800, 326.594100)",
        "(275.438800, 123.560400, 325.604800)",
        "(276.162800, 124.892300, 324.045400)",
        "(276.993200, 125.125900, 323.568600)",
        "(277.500700, 122.888200, 325.608900)",
        "(277.935700, 120.135900, 328.282200)",
        "(278.224100, 119.550300, 328.790500)",
        "(278.741100, 119.646900, 328.397600)",
        "(279.253000, 120.264000, 327.434400)",
        "(279.765300, 118.561100, 328.897100)",
        "(280.006800, 116.398400, 330.937900)",
        "(280.206900, 116.230400, 330.969100)",
        "(280.764600, 116.951600, 329.758100)",
        "(281.257700, 116.973600, 329.249700)",
        "(281.497400, 115.224700, 330.704200)",
        "(281.920100, 113.429000, 332.325800)",
        "(282.159500, 113.122400, 332.451800)",
        "(282.513100, 112.976500, 332.302900)",
        "(282.910900, 113.020800, 331.566000)",
        "(283.197800, 112.740000, 331.345400)",
        "(283.355100, 112.331900, 331.187400)",
        "(283.465900, 112.129500, 331.100500)",
        "(283.602200, 111.607300, 330.990000)",
        "(283.837500, 110.929500, 331.085600)",
        "(283.848800, 110.259400, 331.283600)",
        "(283.810500, 109.764600, 331.309800)",
        "(283.908900, 109.500700, 331.322100)",
        "(284.054500, 109.224100, 330.967700)",
        "(284.000700, 108.831200, 330.805600)",
        "(284.063500, 108.380800, 330.702300)",
        "(284.038200, 107.448300, 331.071900)",
        "(283.998500, 106.767500, 331.523100)",
        "(283.981200, 105.666400, 332.107100)",
        "(284.072600, 104.827600, 332.315100)",
        "(284.045100, 103.614700, 332.957000)",
        "(284.043900, 102.208500, 333.911400)",
        "(284.022600, 101.614700, 334.276900)",
        "(283.855100, 100.936100, 334.299100)",
        "(283.789800, 100.235200, 334.384400)",
        "(283.726500, 99.082390, 334.994300)",
        "(283.425400, 97.879390, 335.773700)",
        "(283.362900, 97.480960, 335.953800)",
        "(283.249300, 97.041760, 335.946000)",
        "(283.036900, 96.136320, 336.393700)",
        "(282.775100, 94.542640, 337.599200)",
        "(282.525500, 92.890980, 338.892800)",
        "(282.338400, 92.304950, 339.313000)",
        "(282.066800, 91.683430, 339.508200)",
        "(281.787500, 91.424880, 339.316400)",
        "(281.468100, 90.584910, 339.808700)",
        "(281.059800, 89.324360, 340.757300)",
        "(280.845500, 88.647830, 341.288800)",
        "(280.457200, 87.210890, 342.395400)",
        "(279.910700, 86.268820, 342.945200)",
        "(279.515400, 85.561580, 343.372100)",
        "(279.046800, 83.816960, 344.889200)",
        "(278.716500, 82.642870, 345.964500)",
        "(278.099300, 80.531220, 347.888200)",
        "(277.584200, 78.977670, 349.155000)",
        "(277.145700, 76.972330, 350.898600)",
        "(276.720200, 73.828250, 353.889700)",
        "(276.481100, 71.863680, 355.832400)",
        "(275.973600, 68.681000, 358.858800)",
        "(275.431300, 65.939960, 1.513954)",
        "(274.889500, 60.838140, 6.592281)",
        "(274.461300, 54.016300, 13.362750)",
        "(274.315100, 50.279300, 17.100450)",
        "(273.962200, 41.724310, 25.613640)",
        "(273.663300, 33.202110, 34.067920)",
        "(273.615600, 23.795830, 43.572460)",
        "(273.675000, 12.659460, 54.832570)",
        "(273.702900, 7.577714, 59.970200)",
        "(273.837600, 359.515300, 68.052330)",
        "(274.066700, 352.888100, 74.811120)",
        "(274.191400, 345.539200, 82.284840)",
        "(274.495700, 338.076600, 89.927850)",
        "(274.697000, 334.955500, 93.163470)",
        "(275.036300, 330.528400, 97.838320)",
        "(275.250200, 326.439300, 102.056600)",
        "(275.521900, 322.687100, 105.977900)",
        "(275.854300, 319.440900, 109.421500)",
        "(276.055700, 318.213700, 110.716700)",
        "(276.404900, 316.786500, 112.340000)",
        "(276.708000, 315.273200, 114.012700)",
        "(277.051000, 314.492900, 114.914500)",
        "(277.639300, 312.737000, 116.858400)",
        "(277.946600, 311.261500, 118.353200)",
        "(278.331900, 309.783100, 119.879500)",
        "(278.728000, 308.623000, 121.287100)",
        "(279.081400, 308.010900, 122.144500)",
        "(279.629500, 306.401700, 123.757200)",
        "(279.615700, 307.100400, 123.145700)",
        "(280.035200, 306.257800, 124.398800)",
        "(280.379100, 305.225500, 125.529000)",
        "(280.777400, 307.508700, 123.441400)",
        "(280.999400, 308.643600, 122.651300)",
        "(281.032000, 308.065900, 123.240200)",
        "(281.157100, 307.383900, 124.082500)",
        "(281.499800, 305.885300, 125.850300)",
        "(281.826500, 304.439000, 127.418200)",
        "(282.099500, 303.783100, 128.474300)",
        "(282.235400, 303.471700, 129.037300)",
        "(282.208900, 302.720000, 130.120100)",
        "(282.087300, 301.709800, 131.433600)",
        "(282.103000, 301.193300, 132.449100)",
        "(282.197800, 300.714800, 133.436700)",
        "(282.244600, 300.081000, 134.216200)",
        "(282.130900, 299.284000, 135.383300)",
        "(281.978500, 298.698900, 136.289700)",
        "(281.969800, 298.201000, 137.214000)",
        "(282.070600, 298.094000, 137.880000)",
        "(282.033600, 298.059600, 138.186300)",
        "(281.885000, 297.455200, 139.229400)",
        "(281.816000, 296.791100, 140.289000)",
        "(281.859600, 296.540300, 141.001000)",
        "(281.831500, 296.536600, 141.586300)",
        "(281.750600, 296.384900, 141.994500)",
        "(281.478500, 295.652100, 143.143000)",
        "(281.265500, 295.176000, 144.019600)",
        "(281.222900, 295.454200, 144.180700)",
        "(281.058200, 296.059900, 144.170800)",
        "(281.051000, 295.998600, 144.450300)",
        "(280.939700, 295.737700, 145.066000)",
        "(280.613600, 295.702500, 145.495800)",
        "(280.328100, 296.400500, 145.302200)",
        "(280.174000, 296.596700, 145.469800)",
        "(280.085700, 296.279800, 145.907300)",
        "(279.939300, 296.276200, 146.215600)",
        "(279.712300, 296.668000, 146.100400)",
        "(279.366300, 297.212500, 145.972200)",
        "(278.965400, 296.173300, 147.367100)",
        "(278.779800, 295.487800, 148.138300)",
        "(278.397600, 295.235400, 148.722100)",
        "(278.048800, 296.380800, 147.993500)",
        "(277.651700, 297.163100, 147.705300)",
        "(277.066300, 296.722600, 148.451600)",
        "(276.745400, 296.632800, 148.678100)",
        "(276.095300, 297.115000, 148.433000)",
        "(275.469000, 299.054800, 146.845100)",
        "(274.942400, 300.135400, 145.989300)",
        "(274.204200, 299.515400, 146.796000)",
        "(273.804500, 299.366200, 147.037500)",
        "(273.239200, 300.275900, 146.252000)",
        "(272.612100, 304.118700, 142.568900)",
        "(271.968400, 311.376200, 135.464800)",
        "(271.476400, 319.766600, 127.086200)",
        "(271.308300, 328.794800, 118.100200)",
        "(271.249300, 354.967300, 92.101340)",
        "(271.177900, 18.814300, 68.240160)",
        "(271.100000, 51.193210, 35.690300)",
        "(271.390700, 74.808790, 11.999320)",
        "(271.588100, 81.120880, 5.604594)",
        "(272.004500, 87.895520, 358.883100)",
        "(272.425100, 97.436540, 349.206500)",
        "(272.885800, 105.393600, 340.968900)",
        "(273.216100, 103.004500, 343.191900)",
        "(273.341500, 100.655600, 345.572500)",
        "(273.689300, 97.820430, 348.369000)",
        "(274.218500, 100.602000, 345.264800)",
        "(274.746400, 102.735900, 342.730000)",
        "(275.148900, 101.416300, 343.723300)",
        "(275.373700, 99.907500, 345.122100)",
        "(275.954600, 97.855720, 346.989900)",
        "(276.486500, 98.908390, 345.642900)",
        "(276.954300, 100.432100, 343.671600)",
        "(277.303200, 99.331290, 344.448600)",
        "(277.418300, 98.349540, 345.181600)",
        "(277.758500, 97.356330, 345.766600)",
        "(278.096500, 98.364400, 344.204400)",
        "(278.417400, 98.642800, 343.459700)",
        "(278.611100, 97.004660, 344.770200)",
        "(278.659500, 96.684540, 344.978100)",
        "(278.833800, 97.555890, 343.706200)",
        "(278.945600, 99.999980, 340.719900)",
        "(279.088100, 101.464900, 338.827900)",
        "(279.181000, 101.343400, 338.644300)",
        "(279.209800, 101.113000, 338.660900)",
        "(279.258700, 101.025400, 338.398000)",
        "(279.237300, 101.463400, 337.546800)",
        "(279.328100, 101.971800, 336.495300)",
        "(279.294700, 100.955900, 337.156500)",
        "(279.304700, 100.315800, 337.626800)",
        "(279.276200, 99.190420, 338.425400)",
        "(279.235000, 98.908220, 338.245200)",
        "(279.247600, 98.633590, 337.985800)",
        "(279.186600, 97.795350, 338.401300)",
        "(279.138800, 97.543720, 338.417700)",
        "(278.938700, 96.654300, 338.926800)",
        "(278.730200, 95.370280, 339.853300)",
        "(278.568000, 94.395880, 340.457200)",
        "(278.357100, 93.269420, 341.188500)",
        "(278.240600, 92.888930, 341.369400)",
        "(277.990600, 92.029640, 341.887100)",
        "(277.826800, 90.911030, 342.743900)",
        "(277.642600, 89.554040, 343.878000)",
        "(277.410400, 89.005580, 344.139300)",
        "(277.341600, 89.348150, 343.585400)",
        "(277.174400, 89.773380, 342.712300)",
        "(276.879500, 89.454910, 342.779700)",
        "(276.625900, 88.619030, 343.287300)",
        "(276.293800, 86.629320, 345.060300)",
        "(276.127800, 85.559910, 345.995900)",
        "(275.754200, 83.609000, 347.657600)",
        "(275.384700, 81.635890, 349.330600)",
        "(275.041500, 78.369890, 352.372100)",
        "(274.737100, 74.439460, 356.128300)",
        "(274.552300, 73.157920, 357.272000)",
        "(274.130300, 71.141920, 358.961400)",
        "(273.744200, 67.910370, 1.954565)",
        "(273.447100, 62.492180, 7.250797)",
        "(273.154300, 58.187440, 11.320810)",
        "(272.985200, 55.603760, 13.824820)",
        "(272.764100, 49.602280, 19.648510)",
        "(272.555700, 41.134560, 27.985390)",
        "(272.352000, 31.472740, 37.568420)",
        "(272.236900, 23.000510, 45.942170)",
        "(272.214900, 18.334600, 50.544260)",
        "(272.202600, 6.609795, 62.105880)",
        "(272.232700, 356.865600, 71.761260)",
        "(272.360000, 348.348900, 80.142960)",
        "(272.714400, 340.952600, 87.602460)",
        "(272.847000, 336.693200, 91.833770)",
        "(273.031900, 328.462000, 99.918120)",
        "(273.344100, 324.485900, 103.915100)",
        "(273.646100, 320.817600, 107.615100)",
        "(273.937300, 314.956000, 113.420300)",
        "(274.121800, 313.271900, 115.065400)",
        "(274.445000, 312.271800, 116.072900)",
        "(274.818900, 309.242700, 119.091000)",
        "(275.341600, 307.060300, 121.312100)",
        "(275.863700, 306.430700, 122.041100)",
        "(276.049600, 306.060600, 122.426400)",
        "(276.226000, 304.909600, 123.538500)",
        "(276.397500, 303.482300, 125.026700)",
        "(276.642000, 303.344400, 125.368400)",
        "(277.021000, 301.907600, 126.977100)",
        "(277.153300, 300.776400, 128.149300)",
        "(277.442000, 299.218400, 129.844100)",
        "(277.717900, 298.513100, 130.730700)",
        "(278.045000, 298.161300, 131.403100)",
        "(278.499700, 297.364100, 132.457300)",
        "(278.658200, 296.965900, 133.006800)",
        "(278.890900, 295.090300, 135.107500)",
        "(279.046100, 293.538400, 136.917700)",
        "(279.054700, 293.430800, 137.501100)",
        "(279.188100, 293.026100, 138.205400)",
        "(279.457400, 291.943700, 139.351600)",
        "(279.836900, 291.154800, 140.394000)",
        "(280.016100, 292.416900, 139.557000)",
        "(280.196000, 292.861000, 139.577500)",
        "(280.225600, 292.601000, 140.054200)",
        "(280.265000, 292.682000, 140.084500)",
        "(280.570200, 292.577500, 140.452100)",
        "(280.874100, 292.446300, 140.881500)",
        "(280.995500, 292.756500, 140.939500)",
        "(280.991400, 292.724100, 141.342700)",
        "(280.949200, 292.540800, 141.667300)",
        "(280.995000, 292.555100, 142.003600)",
        "(281.261000, 292.686400, 142.363700)",
        "(281.416500, 292.572300, 142.903700)",
        "(281.412000, 292.638900, 143.261100)",
        "(281.376700, 292.606400, 143.496200)",
        "(281.276300, 292.214800, 144.229400)",
        "(281.251600, 292.569300, 144.317600)",
        "(281.322000, 293.857100, 143.673700)",
        "(281.131200, 293.791400, 144.175200)",
        "(280.931800, 293.389900, 144.660700)",
        "(280.661400, 292.778200, 145.512500)",
        "(280.567100, 293.420400, 145.343500)",
        "(280.614300, 293.923100, 145.460100)",
        "(280.589300, 293.931700, 145.789000)",
        "(280.516100, 294.301100, 145.654600)",
        "(280.277500, 294.951400, 145.523000)",
        "(280.055100, 294.731900, 146.188100)",
        "(279.937700, 294.656300, 146.427600)",
        "(279.801500, 296.159900, 145.557300)",
        "(279.706500, 296.398700, 145.548400)",
        "(279.316200, 295.876600, 146.376800)",
        "(279.077600, 295.426400, 147.224000)",
        "(278.743800, 294.912900, 148.155800)",
        "(278.520400, 294.385700, 148.959000)",
        "(278.447300, 294.777400, 148.846200)",
        "(278.250400, 296.210000, 147.796200)",
        "(277.871200, 297.724500, 146.720200)",
        "(277.439300, 297.753400, 147.065800)",
        "(277.036700, 295.591100, 149.353300)",
        "(276.867100, 294.849600, 150.041600)",
        "(276.529500, 295.401100, 149.812900)",
        "(276.238300, 297.582900, 147.985200)",
        "(275.849100, 298.382800, 147.456500)",
        "(275.391400, 296.104900, 149.775400)",
        "(275.185200, 295.648200, 150.232000)",
        "(274.879000, 295.940900, 150.165000)",
        "(274.647000, 296.854900, 149.660900)",
        "(274.126100, 294.479600, 152.215900)",
        "(273.443800, 292.197100, 154.560000)",
        "(273.136000, 291.750300, 155.061600)",
        "(272.643400, 290.984100, 155.910400)",
        "(272.229800, 290.264200, 156.730900)",
        "(271.758400, 288.610300, 158.300200)",
        "(271.141200, 288.814800, 158.120800)",
        "(270.867300, 285.634400, 161.228100)",
        "(270.409700, 258.807600, 187.931300)",
        "(270.483800, 177.580400, 268.956200)",
        "(270.956500, 146.426300, 299.923100)",
        "(271.453300, 133.900400, 312.327400)",
        "(271.723400, 129.486300, 316.700900)",
        "(272.265100, 124.013300, 322.164700)",
        "(272.851400, 123.012600, 322.811700)",
        "(273.408200, 121.074200, 324.451500)",
        "(273.834300, 118.128100, 326.991400)",
        "(274.035400, 115.355000, 329.703700)",
        "(274.535200, 110.735800, 334.332100)",
        "(275.099400, 110.727500, 334.132400)",
        "(275.649600, 110.747300, 333.918700)",
        "(275.919200, 109.276200, 335.096000)",
        "(276.020600, 108.145100, 336.127100)",
        "(276.398500, 107.088500, 337.028200)",
        "(276.782600, 107.008000, 336.775300)",
        "(277.255800, 106.932700, 336.477300)",
        "(277.585900, 105.949800, 337.220700)",
        "(277.667800, 105.812400, 337.215000)",
        "(277.903700, 106.348400, 336.277700)",
        "(278.263800, 106.587600, 335.565800)",
        "(278.584200, 106.578800, 335.186300)",
        "(278.860800, 106.461700, 334.949600)",
        "(279.007800, 106.198200, 334.987800)",
        "(279.278200, 105.641900, 335.053800)",
        "(279.454700, 104.786700, 335.310500)",
        "(279.559800, 103.322900, 336.233700)",
        "(279.674700, 101.425700, 337.607000)",
        "(279.714900, 100.107600, 338.709500)",
        "(279.750900, 98.119290, 340.206200)",
        "(279.837700, 96.873340, 340.836300)",
        "(280.010900, 95.226560, 341.931000)",
        "(280.073600, 93.903790, 342.679500)",
        "(280.141600, 93.452020, 342.871400)",
        "(280.163300, 92.509760, 343.275900)",
        "(280.067900, 91.157790, 344.122700)",
        "(280.067700, 90.110180, 344.639700)",
        "(280.071500, 89.639660, 344.548500)",
        "(280.057400, 89.209890, 344.725900)",
        "(279.997900, 87.979660, 345.493400)",
        "(279.850300, 86.964360, 346.005000)",
        "(279.665500, 86.033810, 346.448400)",
        "(279.479600, 84.669760, 347.443800)",
        "(279.403000, 84.155340, 347.729700)",
        "(279.250100, 82.889020, 348.554600)",
        "(279.018400, 81.761310, 349.304800)",
        "(278.708500, 80.934170, 349.681600)",
        "(278.439800, 79.444370, 350.803900)",
        "(278.302600, 78.539420, 351.585800)",
        "(278.020000, 77.316920, 352.485400)",
        "(277.749400, 75.992400, 353.429500)",
        "(277.492500, 72.986200, 356.223100)",
        "(277.111000, 69.848550, 359.178700)",
        "(276.942300, 68.826080, 0.083124)",
        "(276.657800, 67.945940, 0.676681)",
        "(276.353800, 66.091670, 2.282750)",
        "(275.986600, 61.999230, 6.316864)",
        "(275.611500, 59.194240, 8.856030)",
        "(275.486300, 57.800340, 10.085080)",
        "(275.203200, 53.829700, 13.843530)",
        "(274.880000, 49.992730, 17.466480)",
        "(274.761800, 43.425250, 23.956300)",
        "(274.610300, 35.786720, 31.485790)",
        "(274.448000, 32.392060, 34.799590)",
        "(274.176100, 26.836430, 40.048960)",
        "(274.120800, 19.625650, 47.153640)",
        "(274.195300, 12.525370, 54.184280)",
        "(274.255200, 4.833410, 61.770710)",
        "(274.305600, 0.878537, 65.690090)",
        "(274.336100, 354.542900, 71.856230)",
        "(274.394100, 349.211200, 77.060490)",
        "(274.707900, 345.065200, 81.256290)",
        "(275.182200, 340.667000, 85.781270)",
        "(275.356500, 338.937500, 87.570370)",
        "(275.411800, 334.768000, 91.614820)",
        "(275.494700, 330.212500, 96.031440)",
        "(275.827200, 327.369200, 99.125290)",
        "(276.200400, 323.522300, 103.098200)",
        "(276.427900, 321.402100, 105.252300)",
        "(276.826200, 318.273800, 108.407600)",
        "(277.146700, 316.213600, 110.555500)",
        "(277.506900, 315.044500, 111.877300)",
        "(277.942400, 313.983700, 113.255400)",
        "(278.128200, 313.036400, 114.258000)",
        "(278.439400, 310.667900, 116.734500)",
        "(278.788000, 309.202000, 118.360300)",
        "(279.257300, 307.638100, 120.161700)",
        "(279.656800, 306.342200, 121.742000)",
        "(279.822000, 305.710100, 122.449000)",
        "(280.223900, 305.098100, 123.299100)",
        "(280.574000, 304.632100, 124.083700)",
        "(280.761000, 303.624300, 125.291800)",
        "(280.788500, 303.444500, 125.685900)",
        "(280.795300, 303.539900, 125.748300)",
        "(281.100300, 302.347800, 127.120900)",
        "(281.632200, 301.610000, 128.225200)",
        "(281.875400, 301.769000, 128.354100)",
        "(282.103700, 301.468900, 128.870200)",
        "(282.204500, 301.198000, 129.234000)",
        "(282.355600, 301.041000, 129.611200)",
        "(282.576500, 300.992700, 130.007200)",
        "(282.799000, 300.923600, 130.424700)",
        "(282.982600, 300.802500, 130.910400)",
        "(283.057800, 300.599400, 131.325100)",
        "(283.095500, 299.887700, 132.273300)",
        "(282.994900, 300.176400, 132.473000)",
        "(282.945100, 299.949400, 133.191900)",
        "(282.905700, 298.972000, 134.410600)",
        "(282.871900, 298.866200, 134.720000)",
        "(282.830800, 299.289600, 134.779800)",
        "(282.923900, 299.218600, 135.318300)",
        "(282.906800, 299.046000, 135.940200)",
        "(282.851400, 298.973600, 136.529600)",
        "(282.834800, 298.736600, 136.968600)",
        "(282.767000, 298.465300, 137.629100)",
        "(282.704000, 298.845200, 137.716500)",
        "(282.639900, 298.465000, 138.517700)",
        "(282.411400, 298.188700, 139.215200)",
        "(282.285000, 298.408400, 139.278700)",
        "(282.050900, 299.207500, 139.145200)",
        "(281.754300, 298.912600, 140.059700)",
        "(281.360600, 298.065300, 141.165200)",
        "(281.105700, 298.505100, 141.195500)",
        "(280.962400, 298.839800, 141.172100)",
        "(280.737300, 298.835000, 141.679200)",
        "(280.311700, 298.171900, 142.816000)",
        "(279.830900, 297.951000, 143.473500)",
        "(279.415000, 298.352300, 143.675600)",
        "(279.259700, 298.275400, 144.040400)",
        "(278.948200, 297.781100, 144.952500)",
        "(278.669500, 297.263000, 145.729900)",
        "(278.417700, 297.864800, 145.557400)",
        "(278.046400, 298.472700, 145.388100)",
        "(277.803600, 298.230300, 145.720100)",
        "(277.348400, 298.099400, 146.122300)",
        "(276.951500, 297.159500, 147.304000)",
        "(276.698200, 296.610100, 148.207000)",
        "(276.453300, 297.708700, 147.476200)",
        "(276.309600, 298.583100, 146.788600)",
        "(276.040500, 299.915800, 145.867800)",
        "(275.658300, 299.849100, 146.135300)",
        "(275.190400, 299.979200, 146.228000)",
        "(274.745000, 300.297000, 146.169600)",
        "(274.515100, 300.340100, 146.256100)",
        "(274.208300, 300.252300, 146.545700)",
        "(273.776600, 301.211000, 145.781700)",
        "(273.229400, 302.197800, 144.921000)",
        "(272.628700, 300.985300, 146.116300)",
        "(272.323500, 301.454200, 145.684200)",
        "(271.647700, 304.017600, 143.097200)",
        "(271.160900, 304.597300, 142.424900)",
        "(270.643500, 326.039800, 121.009100)",
        "(270.452000, 35.449910, 51.729290)",
        "(270.520400, 71.234250, 15.882790)",
        "(271.003300, 102.620100, 344.349500)",
        "(271.539000, 101.896600, 344.922900)",
        "(271.980100, 96.931820, 349.786500)",
        "(272.624400, 96.121320, 350.631100)",
        "(273.097800, 98.571660, 348.021800)",
        "(273.747300, 101.245200, 345.011400)",
        "(274.220500, 100.751600, 345.269900)",
        "(274.863900, 98.746300, 347.267500)",
        "(275.410500, 98.557380, 347.389200)",
        "(275.657800, 99.709210, 346.138900)",
        "(276.164700, 101.538800, 344.001400)",
        "(276.600500, 100.922300, 344.386700)",
        "(276.996200, 99.946590, 345.158200)",
        "(277.395000, 100.017500, 344.924600)",
        "(277.576300, 100.440700, 344.387700)",
        "(277.979700, 100.997700, 343.564000)",
        "(278.470300, 101.453000, 342.833300)",
        "(278.961100, 101.593100, 342.475000)",
        "(279.265100, 102.449200, 341.342100)",
        "(279.402200, 103.163600, 340.493100)",
        "(279.620700, 103.898700, 339.320600)",
        "(280.072300, 102.547700, 340.299800)",
        "(280.346400, 101.165100, 341.261000)",
        "(280.531300, 100.100500, 341.886600)",
        "(280.683900, 99.495800, 342.283900)",
        "(280.917200, 98.545340, 342.814100)",
        "(280.997700, 97.826130, 343.116400)",
        "(281.028600, 97.791560, 342.676000)",
        "(281.122400, 97.787480, 342.194800)",
        "(281.150300, 97.834740, 341.860000)",
        "(281.086000, 97.668030, 341.498300)",
        "(281.051300, 97.061650, 341.588400)",
        "(281.005500, 96.375240, 341.610800)",
        "(280.876100, 95.536790, 341.889300)",
        "(280.821600, 95.154300, 342.017500)",
        "(280.675200, 94.560550, 342.048300)",
        "(280.462000, 93.653350, 342.415800)",
        "(280.217200, 92.929690, 342.557900)",
        "(279.965300, 92.570960, 342.348700)",
        "(279.882000, 92.162860, 342.555100)",
        "(279.678900, 91.449070, 342.817400)",
        "(279.479600, 90.862820, 342.905700)",
        "(279.217600, 89.369880, 343.977400)",
        "(278.853600, 87.518260, 345.251500)",
        "(278.684000, 86.876190, 345.613900)",
        "(278.373000, 85.729280, 346.258900)",
        "(278.058800, 84.031360, 347.495400)",
        "(277.692100, 82.367560, 348.797500)",
        "(277.316700, 81.156650, 349.607400)",
        "(277.140700, 80.665640, 349.899100)",
        "(276.822300, 80.308200, 349.782100)",
        "(276.510100, 78.618190, 351.111100)",
        "(276.191600, 75.297130, 354.185100)",
        "(275.717500, 72.537910, 356.631100)",
        "(275.556800, 71.371270, 357.600700)",
        "(275.334400, 69.080380, 359.614100)",
        "(275.026400, 67.286640, 1.125229)",
        "(274.872000, 66.279070, 1.796402)",
        "(274.891500, 64.068500, 3.760276)",
        "(274.939800, 62.391970, 5.352204)",
        "(274.649600, 58.561500, 9.006285)",
        "(274.350100, 55.525070, 11.755470)",
        "(274.207900, 51.658840, 15.490250)",
        "(274.168800, 49.400210, 17.507050)",
        "(274.025000, 46.952540, 19.829710)",
        "(273.721300, 39.407720, 27.147430)",
        "(273.557000, 33.113690, 33.351320)",
        "(273.291300, 24.108450, 42.252910)",
        "(273.147300, 13.922190, 52.334860)",
        "(273.238200, 12.042410, 54.164280)",
        "(273.386600, 9.816723, 56.420730)",
        "(273.412000, 3.269651, 62.936380)",
        "(273.435100, 350.395700, 75.653710)",
        "(273.638100, 338.670200, 87.432360)",
        "(273.764800, 335.104500, 90.974970)",
        "(274.232600, 328.190400, 97.941640)",
        "(274.700000, 323.866000, 102.438000)",
        "(275.036300, 319.298800, 107.001800)",
        "(275.322400, 316.017300, 110.240200)",
        "(275.575600, 314.114600, 112.262600)",
        "(276.068900, 311.016200, 115.633400)",
        "(276.352300, 310.224300, 116.642300)",
        "(276.867800, 307.876500, 119.294900)",
        "(277.304000, 305.513400, 121.833200)",
        "(277.513200, 304.852800, 122.579300)",
        "(277.956800, 304.363000, 123.348700)",
        "(278.516800, 303.182200, 124.883700)",
        "(278.923500, 302.480200, 125.771200)",
        "(279.385100, 301.468600, 127.133500)",
        "(279.642500, 300.783100, 127.933600)",
        "(280.038500, 299.988700, 128.955600)",
        "(280.590500, 299.291600, 129.947000)",
        "(281.283500, 298.150200, 131.362700)",
        "(281.577900, 297.666500, 132.056000)",
        "(281.811100, 297.372400, 132.447300)",
        "(282.289600, 298.058200, 132.151100)",
        "(282.675400, 298.116700, 132.466500)",
        "(282.959200, 297.830100, 133.141500)",
        "(283.142000, 297.235400, 134.059500)",
        "(283.276200, 296.792800, 134.618800)",
        "(283.608500, 296.138200, 135.664200)",
        "(283.756700, 296.097200, 136.180000)",
        "(283.749500, 296.054900, 136.644100)",
        "(283.845500, 295.484800, 137.474900)",
        "(283.930700, 295.100300, 137.934500)",
        "(283.963800, 295.406800, 138.102500)",
        "(283.924200, 296.217500, 137.896900)",
        "(284.008100, 295.648400, 138.922500)",
        "(283.918900, 295.237500, 139.741100)",
        "(283.747900, 295.162200, 140.042700)",
        "(283.530900, 295.397600, 140.366500)",
        "(283.572000, 295.466200, 140.871800)",
        "(283.541600, 295.137500, 141.697800)",
        "(283.181800, 295.250800, 142.050600)",
        "(283.063900, 295.412600, 142.178300)",
        "(282.879600, 294.779800, 143.361100)",
        "(282.624500, 293.653700, 144.863500)",
        "(282.271900, 293.498900, 145.652600)",
        "(282.026000, 293.066500, 146.692000)",
        "(281.876700, 292.420800, 147.514900)",
        "(281.641400, 291.540100, 148.786900)",
        "(281.470200, 291.977200, 148.895500)",
        "(281.143000, 292.273900, 149.190500)",
        "(280.754300, 291.850200, 149.992900)",
        "(280.603700, 291.858900, 150.221000)",
        "(280.408100, 292.939900, 149.637100)",
        "(280.225600, 294.275500, 148.959100)",
        "(279.885800, 293.804800, 149.771100)",
        "(279.594600, 293.122400, 150.760000)",
        "(279.476100, 292.917200, 151.087200)",
        "(279.241100, 293.256100, 151.073500)",
        "(278.979500, 294.456900, 150.378500)",
        "(278.788600, 294.572500, 150.610100)",
        "(278.526400, 294.028400, 151.329500)",
        "(278.360000, 294.098400, 151.359600)",
        "(278.075600, 295.180900, 150.572900)",
        "(277.815200, 295.975500, 150.111700)",
        "(277.352800, 295.757100, 150.473700)",
        "(276.943700, 295.451600, 151.028700)",
        "(276.699700, 295.192900, 151.430200)",
        "(276.203900, 294.346600, 152.414400)",
        "(275.762700, 293.262500, 153.603400)",
        "(275.364700, 292.956200, 154.038300)",
        "(274.896500, 292.376900, 154.714000)",
        "(274.657200, 292.146900, 154.985100)",
        "(274.197000, 293.224200, 153.944300)",
        "(273.664700, 295.431200, 151.853400)",
        "(273.025700, 295.719100, 151.617500)",
        "(272.422400, 292.189400, 155.003600)",
        "(272.122000, 290.569000, 156.532800)",
        "(271.502600, 287.768900, 159.189300)",
        "(270.866400, 298.878100, 148.167800)",
        "(270.339200, 324.643900, 122.382300)",
        "(270.355000, 114.043400, 332.684400)",
        "(270.729000, 112.826500, 333.811700)",
        "(271.487500, 107.366700, 339.074700)",
        "(272.089800, 100.174400, 346.193800)",
        "(272.683600, 99.432530, 346.724500)",
        "(273.213500, 101.073400, 344.848200)",
        "(273.497100, 101.721800, 344.095900)",
        "(274.153100, 102.739600, 342.793500)",
        "(274.761000, 102.092000, 343.224100)",
        "(275.183800, 101.629500, 343.421800)",
        "(275.643500, 103.109400, 341.509500)",
        "(275.925800, 103.621600, 340.899400)",
        "(276.460300, 103.968300, 340.356300)",
        "(277.072000, 104.429900, 339.605600)",
        "(277.631400, 104.601500, 339.112900)",
        "(278.070800, 104.686300, 338.656700)",
        "(278.300800, 104.714600, 338.463600)",
        "(278.728000, 104.688500, 338.123500)",
        "(279.120800, 105.043800, 337.501700)",
        "(279.567000, 106.042800, 336.181000)",
        "(279.974300, 106.954000, 334.910200)",
        "(280.142200, 106.870800, 334.865400)",
        "(280.437800, 106.613200, 334.752800)",
        "(280.628100, 106.887200, 334.066500)",
        "(280.950200, 106.745400, 333.752500)",
        "(281.210800, 105.934000, 334.110000)",
        "(281.265400, 105.301700, 334.544900)",
        "(281.310900, 104.193200, 335.209600)",
        "(281.447000, 103.360800, 335.654600)",
        "(281.619400, 103.197800, 335.269400)",
        "(281.726400, 103.020500, 334.958400)",
        "(281.763300, 102.950300, 334.812100)",
        "(281.819200, 102.872600, 334.464900)",
        "(281.783900, 102.332000, 334.656300)",
        "(281.816000, 102.257500, 334.266800)",
        "(281.792800, 101.841800, 334.223000)",
        "(281.757000, 101.377500, 334.501300)",
        "(281.681900, 100.474400, 334.994900)",
        "(281.471600, 99.774120, 335.283700)",
        "(281.221600, 99.314580, 335.309900)",
        "(281.076100, 98.432710, 335.665100)",
        "(280.978900, 97.679010, 336.188600)",
        "(280.739700, 95.474750, 338.094800)",
        "(280.570600, 93.873750, 339.334400)",
        "(280.379900, 93.927930, 338.689100)",
        "(280.091300, 94.044770, 338.006100)",
        "(279.919200, 93.506180, 338.361200)",
        "(279.646600, 92.290770, 339.174100)",
        "(279.334700, 91.116650, 339.925200)",
        "(279.019400, 90.059810, 340.504200)",
        "(278.716700, 89.332790, 340.752500)",
        "(278.594300, 88.976910, 340.882400)",
        "(278.321400, 87.259210, 342.201900)",
        "(277.946000, 84.423770, 344.913800)",
        "(277.612400, 83.522750, 345.418200)",
        "(277.282300, 82.992910, 345.539200)",
        "(277.074600, 82.334470, 346.041500)",
        "(276.749900, 80.440210, 347.662300)",
        "(276.428700, 79.111960, 348.678300)",
        "(276.134300, 77.090150, 350.478700)",
        "(275.801700, 74.194520, 353.148700)",
        "(275.675800, 72.467220, 354.748400)",
        "(275.435700, 67.919270, 359.049700)",
        "(275.171700, 61.920300, 4.983197)",
        "(274.915100, 57.144330, 9.625655)",
        "(274.752700, 51.662510, 15.029880)",
        "(274.717300, 49.139160, 17.545520)",
        "(274.682900, 43.425300, 23.332580)",
        "(274.650500, 36.825680, 29.950530)",
        "(274.717600, 28.747370, 38.092770)",
        "(274.784500, 22.151040, 44.777600)",
        "(274.747100, 20.007600, 46.854720)",
        "(274.746600, 14.932400, 51.780120)",
        "(274.951600, 8.119430, 58.662280)",
        "(275.140100, 0.659740, 66.143240)",
        "(275.316200, 355.324300, 71.577950)",
        "(275.332200, 352.524700, 74.399070)",
        "(275.430900, 347.023800, 79.903500)",
        "(275.652000, 342.448200, 84.601730)",
        "(275.768400, 338.490200, 88.627360)",
        "(275.908300, 334.353200, 92.716770)",
        "(276.119200, 332.632100, 94.509020)",
        "(276.568900, 329.632500, 97.785360)",
        "(276.725600, 326.196300, 101.307600)",
        "(276.860300, 323.018000, 104.478500)",
        "(277.254400, 321.419200, 106.213200)",
        "(277.468300, 320.735200, 107.022900)",
        "(277.738200, 319.308000, 108.563300)",
        "(277.969500, 316.687500, 111.291800)",
        "(278.213300, 314.762800, 113.429900)",
        "(278.490600, 313.613500, 114.720800)",
        "(278.618200, 313.209400, 115.231200)",
        "(278.884000, 311.604200, 116.961600)",
        "(279.161800, 310.445600, 118.264700)",
        "(279.461200, 309.748100, 119.208700)",
        "(279.774500, 308.781200, 120.463200)",
        "(279.879000, 308.268700, 121.158800)",
        "(280.007700, 306.714200, 122.893800)",
        "(280.066900, 306.002300, 123.731700)",
        "(280.143600, 305.880200, 124.224200)",
        "(280.283600, 305.533500, 124.961400)",
        "(280.316400, 305.241900, 125.391000)",
        "(280.383400, 304.962200, 126.069000)",
        "(280.491400, 304.268100, 127.175600)",
        "(280.566900, 303.647500, 128.213100)",
        "(280.534500, 303.330400, 128.952200)",
        "(280.509300, 303.029700, 129.427100)",
        "(280.430500, 302.175800, 130.643700)",
        "(280.422400, 301.115500, 131.941600)",
        "(280.558100, 300.935400, 132.551900)",
        "(280.516800, 301.362800, 132.677800)",
        "(280.438900, 301.403500, 132.801100)",
        "(280.430200, 300.528200, 134.053100)",
        "(280.372700, 299.839700, 135.001800)",
        "(280.360000, 299.740100, 135.509600)",
        "(280.414700, 300.153100, 135.638700)",
        "(280.438600, 300.117500, 135.942200)",
        "(280.299700, 300.075700, 136.483600)",
        "(280.013700, 300.126600, 137.002700)",
        "(279.726200, 299.173100, 138.351200)",
        "(279.701100, 298.152600, 139.766300)",
        "(279.748800, 298.498900, 139.748200)",
        "(279.752100, 299.132300, 139.712500)",
        "(279.636000, 298.431000, 140.892100)",
        "(279.384500, 298.292900, 141.463000)",
        "(279.062400, 298.252800, 141.977300)",
        "(278.986700, 297.964600, 142.492900)",
        "(278.885000, 297.409800, 143.401000)",
        "(278.896700, 297.979100, 143.362700)",
        "(278.916700, 298.729700, 143.127800)",
        "(278.929600, 298.930800, 143.408200)",
        "(278.854400, 299.254100, 143.331000)",
        "(278.606100, 300.064500, 142.891900)",
        "(278.401600, 300.806600, 142.703900)",
        "(278.302000, 300.977900, 143.024200)",
        "(278.029100, 301.203000, 143.203100)",
        "(277.811700, 301.234100, 143.396700)",
        "(277.283600, 299.670300, 145.322300)",
        "(276.831700, 298.531200, 146.745100)",
        "(276.665700, 299.243300, 146.435200)",
        "(276.519700, 301.023600, 145.020800)",
        "(276.400600, 301.926400, 144.279400)",
        "(276.125900, 304.006400, 142.492700)",
        "(275.937000, 305.804200, 140.907300)",
        "(275.810000, 307.944900, 139.055900)",
        "(275.444400, 309.450900, 137.687100)",
        "(275.238900, 310.006400, 137.207900)",
        "(274.682900, 312.665600, 134.710400)",
        "(274.074500, 313.330100, 134.147700)",
        "(273.505600, 311.807900, 135.704800)",
        "(273.058200, 314.619200, 132.980100)",
        "(272.816300, 319.304000, 128.367700)",
        "(272.364500, 332.765400, 115.063100)",
        "(271.962600, 347.030400, 100.782400)",
        "(271.705300, 4.994627, 82.773260)",
        "(271.860500, 23.748670, 64.010550)",
        "(272.016900, 29.710070, 58.111540)",
        "(272.167700, 44.969660, 42.902530)",
        "(272.319500, 66.180730, 21.500930)",
        "(272.780600, 81.983420, 5.525069)",
        "(273.386400, 89.296350, 357.964400)",
        "(273.560900, 90.115960, 357.120200)",
        "(274.071300, 92.321840, 354.916400)",
        "(274.659300, 97.353170, 349.612200)",
        "(275.169600, 97.413330, 349.340500)",
        "(275.662300, 94.112620, 352.480600)",
        "(275.821200, 92.500260, 353.969500)",
        "(276.234900, 92.082890, 354.213900)",
        "(276.690200, 94.290850, 351.662400)",
        "(277.116400, 96.163800, 349.478200)",
        "(277.429900, 96.747960, 348.638900)",
        "(277.560700, 96.760890, 348.536100)",
        "(277.997800, 97.271580, 347.724500)",
        "(278.504000, 97.760200, 347.004600)",
        "(278.873300, 99.616850, 344.892600)",
        "(279.205000, 101.348100, 342.818100)",
        "(279.437800, 101.892000, 342.129000)",
        "(279.884300, 102.463100, 341.216300)",
        "(280.358600, 102.694100, 340.673800)",
        "(280.734300, 102.890400, 340.102900)",
        "(281.071700, 102.944500, 339.689100)",
        "(281.266000, 103.093700, 339.369700)",
        "(281.567300, 103.794300, 338.240700)",
        "(281.884100, 104.466500, 337.195500)",
        "(282.162900, 105.200000, 336.017300)",
        "(282.303800, 105.332700, 335.464400)",
        "(282.352700, 105.227100, 335.357500)",
        "(282.479200, 105.396000, 334.651100)",
        "(282.727400, 105.543900, 334.035000)",
        "(282.764300, 105.645000, 333.450600)",
        "(282.812000, 105.141100, 333.491200)",
        "(282.867600, 104.765600, 333.628100)",
        "(282.849900, 104.402100, 333.523900)",
        "(282.885700, 105.018500, 332.341200)",
        "(282.951700, 105.278000, 331.523100)",
        "(282.931900, 104.761700, 331.599500)",
        "(282.865600, 104.772000, 331.336700)",
        "(282.856300, 104.993400, 330.577300)",
        "(282.831200, 104.839500, 330.158000)",
        "(282.589500, 104.271700, 330.270900)",
        "(282.401000, 103.383500, 330.739800)",
        "(282.301300, 102.941900, 331.009700)",
        "(282.121700, 102.766400, 330.776200)",
        "(281.893500, 103.361000, 329.543500)",
        "(281.629800, 103.368500, 329.119000)",
        "(281.374000, 103.407700, 328.582800)",
        "(281.288500, 103.464400, 328.255300)",
        "(280.986700, 103.316200, 327.928300)",
        "(280.569700, 103.031000, 327.826400)",
        "(280.204300, 103.068400, 327.410800)",
        "(279.847200, 103.046300, 327.071000)",
        "(279.699900, 102.783100, 327.163900)",
        "(279.323200, 102.599500, 327.022900)",
        "(278.996500, 103.143500, 326.155100)",
        "(278.748000, 102.946900, 326.011400)",
        "(278.257300, 102.529000, 326.186000)",
        "(278.026600, 102.696000, 325.900700)",
        "(277.691900, 102.614200, 325.704500)",
        "(277.288600, 102.139300, 325.944600)",
        "(276.866800, 101.354100, 326.605000)",
        "(276.290600, 101.150400, 326.681400)",
        "(276.162900, 101.417500, 326.258100)",
        "(275.785300, 101.764900, 325.670000)",
        "(275.332800, 101.216300, 326.120400)",
        "(274.795300, 100.681100, 326.573100)",
        "(274.273500, 100.172400, 326.942400)",
        "(274.024500, 99.408450, 327.686100)",
        "(273.577900, 99.648160, 327.312800)",
        "(273.148100, 101.459800, 325.334500)",
        "(272.627800, 100.564300, 326.183900)",
        "(272.032000, 100.580500, 326.193700)",
        "(271.803600, 103.064500, 323.660600)",
        "(271.549100, 112.936000, 313.592300)",
        "(271.358800, 123.130200, 303.269500)",
        "(270.996200, 131.054100, 295.555000)",
        "(270.893500, 155.823800, 270.839800)",
        "(271.002900, 170.631600, 255.953400)",
        "(271.132000, 186.664900, 240.021500)",
        "(271.191900, 207.364700, 219.510700)",
        "(271.482000, 226.672500, 200.280500)",
        "(271.879300, 239.416800, 187.599100)",
        "(272.064500, 245.645100, 181.433500)",
        "(272.517800, 253.127600, 174.154500)",
        "(272.915000, 256.097000, 171.308200)",
        "(273.270400, 260.492900, 167.113000)",
        "(273.752500, 264.321700, 163.542600)",
        "(274.068800, 264.984700, 162.919800)",
        "(274.671800, 266.422000, 161.546600)",
        "(275.104800, 270.057500, 158.176300)",
        "(275.565200, 272.663800, 155.829800)",
        "(275.859600, 273.995800, 154.690900)",
        "(275.991500, 274.757300, 154.086900)",
        "(276.451900, 275.220800, 153.835000)",
        "(276.927800, 276.520400, 152.790100)",
        "(277.206800, 278.424100, 151.261100)",
        "(277.367000, 278.411800, 151.527500)",
        "(277.408800, 278.522000, 151.533800)",
        "(277.540300, 280.020400, 150.274800)",
        "(278.060100, 282.321300, 148.338800)",
        "(278.559800, 284.272300, 146.792200)",
        "(278.757400, 285.418900, 146.008400)",
        "(278.838300, 285.639100, 146.018200)",
        "(278.964900, 285.606400, 146.445800)",
        "(279.009800, 285.700300, 146.757200)",
        "(279.153800, 286.719700, 146.211700)",
        "(279.519000, 286.841300, 146.570200)",
        "(279.619000, 286.763900, 146.838600)",
        "(279.639900, 286.949700, 147.048000)",
        "(279.692200, 286.918200, 147.497800)",
        "(279.933700, 287.455700, 147.432600)",
        "(280.215100, 288.774500, 146.642000)",
        "(280.336800, 289.264600, 146.392900)",
        "(280.360700, 289.111800, 146.978300)",
        "(280.160500, 288.288500, 148.061900)",
        "(280.043900, 288.637100, 148.234100)",
        "(280.165100, 289.523000, 147.992300)",
        "(280.143200, 289.551400, 148.221800)",
        "(280.008500, 288.992400, 149.103000)",
        "(279.773400, 289.311200, 149.233000)",
        "(279.572400, 289.604300, 149.483800)",
        "(279.368400, 288.181500, 151.203800)",
        "(279.236800, 287.422700, 152.100000)",
        "(279.001700, 287.238600, 152.581900)",
        "(278.857600, 288.232100, 152.186500)",
        "(278.600200, 287.962700, 152.886400)",
        "(278.304100, 286.766300, 154.350400)",
        "(278.157800, 286.438400, 154.826800)",
        "(277.954900, 286.454900, 155.195600)",
        "(277.758600, 286.519000, 155.526900)",
        "(277.449100, 286.378700, 155.983700)",
        "(277.094100, 286.248700, 156.460600)",
        "(276.922200, 286.474700, 156.396000)",
        "(276.610100, 288.172900, 155.166800)",
        "(276.278700, 289.206800, 154.461900)",
        "(275.931300, 288.687100, 155.270000)",
        "(275.559600, 287.966200, 156.307800)",
        "(275.313800, 287.636700, 156.780300)",
        "(274.823900, 287.119300, 157.542300)",
        "(274.446700, 286.700500, 158.297900)",
        "(274.033300, 286.925000, 158.350500)",
        "(273.515500, 288.214700, 157.365900)",
        "(273.250800, 289.633300, 156.102200)",
        "(272.804100, 290.543000, 155.433200)",
        "(272.381100, 288.157700, 157.913000)",
        "(271.810400, 290.787500, 155.422600)",
        "(271.353900, 302.291100, 144.267800)",
        "(271.136300, 306.521200, 140.142700)",
        "(270.587500, 305.649500, 141.149900)",
        "(270.166700, 232.745000, 214.077800)",
        "(270.467700, 136.580400, 310.314100)",
        "(270.983600, 118.299300, 328.747700)",
        "(271.244000, 117.033300, 330.004500)",
        "(271.592000, 117.889800, 329.128800)",
        "(271.740200, 116.038300, 330.841600)",
        "(271.991000, 109.267700, 337.625800)",
        "(272.475100, 109.198200, 337.745400)",
        "(272.824200, 110.937300, 335.945200)",
        "(273.507800, 112.192200, 334.532600)",
        "(274.102400, 110.834400, 335.914600)",
        "(274.759800, 109.908300, 336.853400)",
        "(275.482800, 109.976800, 336.737600)",
        "(275.808400, 110.022900, 336.632800)",
        "(276.342900, 109.916100, 336.648400)",
        "(276.752400, 109.170800, 337.301400)",
        "(277.120600, 108.709500, 337.580500)",
        "(277.362200, 108.870700, 337.204000)",
        "(277.539000, 109.113800, 336.827000)",
        "(278.014300, 109.233100, 336.455700)",
        "(278.419400, 108.564800, 336.895200)",
        "(278.726400, 108.510100, 336.703900)",
        "(279.023700, 108.887100, 335.949300)",
        "(279.212000, 109.166800, 335.469600)",
        "(279.635300, 109.247100, 335.007600)",
        "(280.059700, 108.854700, 335.065700)",
        "(280.302700, 108.818900, 334.786000)",
        "(280.781600, 109.541500, 333.666000)",
        "(281.009800, 109.991200, 332.963800)",
        "(281.332400, 109.647000, 332.921400)",
        "(281.602000, 108.832300, 333.319200)",
        "(281.787800, 108.573800, 333.233600)",
        "(282.015400, 108.532900, 332.866500)",
        "(282.137900, 108.559300, 332.597000)",
        "(282.423600, 108.202700, 332.396500)",
        "(282.484400, 107.105900, 333.091700)",
        "(282.525800, 106.493800, 333.400400)",
        "(282.684400, 106.888200, 332.509100)",
        "(282.766100, 107.326900, 331.785000)",
        "(282.902800, 107.343500, 331.272600)",
        "(282.914400, 106.316500, 331.919600)",
        "(282.870000, 105.771300, 332.010800)",
        "(282.795000, 105.588000, 331.801300)",
        "(282.802100, 105.596900, 331.517900)",
        "(282.709700, 105.373200, 331.287700)",
        "(282.615100, 104.677400, 331.572300)",
        "(282.473700, 104.216600, 331.613000)",
        "(282.262600, 104.156400, 331.159900)",
        "(282.142300, 104.129000, 330.948200)",
        "(281.961300, 103.671500, 330.941400)",
        "(281.623700, 102.998000, 331.219200)",
        "(281.319400, 102.993500, 330.732700)",
        "(281.068400, 102.498500, 330.779700)",
        "(280.898700, 102.165600, 330.879100)",
        "(280.442000, 101.807700, 330.837500)",
        "(280.003800, 101.342400, 330.889700)",
        "(279.587800, 100.486800, 331.364500)",
        "(279.175900, 99.703470, 331.688100)",
        "(278.962100, 99.461140, 331.753400)",
        "(278.483700, 100.341900, 330.549700)",
        "(278.121300, 100.643900, 329.936500)",
        "(277.742200, 100.569700, 329.651700)",
        "(277.215500, 100.935200, 329.025500)",
        "(277.005600, 101.199400, 328.617500)",
        "(276.648800, 101.732300, 327.778400)",
        "(276.304300, 102.639600, 326.610900)",
        "(275.977400, 101.957300, 327.052300)",
        "(275.517100, 101.042100, 327.753900)",
        "(275.277000, 100.941200, 327.703000)",
        "(274.886600, 100.256900, 328.073500)",
        "(274.428700, 99.360670, 328.693000)",
        "(273.921400, 99.148600, 328.700900)",
        "(273.444300, 96.871220, 330.829800)",
        "(273.234500, 95.717420, 331.923300)",
        "(272.760900, 95.102020, 332.444400)",
        "(272.363600, 99.873730, 327.405300)",
        "(271.966000, 100.527600, 326.637000)",
        "(271.471100, 98.678120, 328.460800)",
        "(271.208500, 100.124000, 326.941800)",
        "(270.734900, 104.881100, 322.074900)",
        "(270.290700, 115.896700, 311.072000)",
        "(270.296100, 230.985900, 195.883500)",
        "(270.764600, 258.338600, 168.555500)",
        "(271.006800, 264.837000, 162.081100)",
        "(271.511800, 274.829000, 152.182400)",
        "(272.002300, 277.756800, 149.377300)",
        "(272.438800, 276.296100, 150.945200)",
        "(272.872700, 277.707100, 149.605500)",
        "(273.137000, 279.262000, 148.155600)",
        "(273.730700, 279.481200, 148.104000)",
        "(274.114900, 279.129700, 148.626000)",
        "(274.448800, 280.231400, 147.748000)",
        "(274.830700, 280.539500, 147.697100)",
        "(275.036200, 279.897800, 148.422800)",
        "(275.369800, 280.231700, 148.162100)",
        "(275.711500, 282.383600, 146.361700)",
        "(275.964800, 282.146500, 146.754000)",
        "(276.223800, 282.225800, 146.858300)",
        "(276.316200, 283.569500, 145.738500)",
        "(276.379100, 285.299800, 144.425500)",
        "(276.362900, 284.166900, 145.867700)",
        "(276.397800, 282.483500, 147.723300)",
        "(276.612200, 282.245500, 148.282800)",
        "(276.801000, 282.391400, 148.310700)",
        "(277.069900, 282.908900, 148.161700)",
        "(277.205100, 283.423500, 148.034600)",
        "(277.228700, 283.792400, 147.899800)",
        "(277.508500, 284.304700, 147.624900)",
[truncated: 264,580 more chars]
