# Supplementary material for: Playing the mirror game in virtual reality with an autonomous character
Source: Sci Rep. 2022 Dec 9;12:21329. doi: 10.1038/s41598-022-25197-z (PMC9734752; doi:10.1038/s41598-022-25197-z)
Supplement: Supplementary file 2 — Supplementary Information 1. [file 41598_2022_25197_MOESM2_ESM.zip › Data/Couple2/condition1_trial1_player2.json]

{
    "isFemale": false,
    "eyesLevel": 1.6841379404067994,
    "timestamps": [
        0.0,
        0.019989013671875,
        0.040008544921875,
        0.05999755859375,
        0.079986572265625,
        0.100006103515625,
        0.1199951171875,
        0.139984130859375,
        0.160003662109375,
        0.17999267578125,
        0.20001220703125,
        0.220001220703125,
        0.239990234375,
        0.260009765625,
        0.279998779296875,
        0.29998779296875,
        0.32000732421875,
        0.339996337890625,
        0.3599853515625,
        0.3800048828125,
        0.399993896484375,
        0.420013427734375,
        0.44000244140625,
        0.459991455078125,
        0.480010986328125,
        0.5,
        0.519989013671875,
        0.540008544921875,
        0.55999755859375,
        0.579986572265625,
        0.600006103515625,
        0.6199951171875,
        0.639984130859375,
        0.660003662109375,
        0.67999267578125,
        0.70001220703125,
        0.720001220703125,
        0.739990234375,
        0.760009765625,
        0.779998779296875,
        0.79998779296875,
        0.82000732421875,
        0.839996337890625,
        0.8599853515625,
        0.8800048828125,
        0.899993896484375,
        0.920013427734375,
        0.94000244140625,
        0.959991455078125,
        0.980010986328125,
        1.0,
        1.019989013671875,
        1.040008544921875,
        1.05999755859375,
        1.079986572265625,
        1.100006103515625,
        1.1199951171875,
        1.139984130859375,
        1.160003662109375,
        1.17999267578125,
        1.20001220703125,
        1.220001220703125,
        1.239990234375,
        1.260009765625,
        1.279998779296875,
        1.29998779296875,
        1.32000732421875,
        1.339996337890625,
        1.3599853515625,
        1.3800048828125,
        1.399993896484375,
        1.420013427734375,
        1.44000244140625,
        1.459991455078125,
        1.480010986328125,
        1.5,
        1.519989013671875,
        1.540008544921875,
        1.55999755859375,
        1.579986572265625,
        1.600006103515625,
        1.6199951171875,
        1.639984130859375,
        1.660003662109375,
        1.67999267578125,
        1.70001220703125,
        1.720001220703125,
        1.739990234375,
        1.760009765625,
        1.779998779296875,
        1.79998779296875,
        1.82000732421875,
        1.839996337890625,
        1.8599853515625,
        1.8800048828125,
        1.899993896484375,
        1.920013427734375,
        1.94000244140625,
        1.959991455078125,
        1.980010986328125,
        2.0,
        2.019989013671875,
        2.040008544921875,
        2.05999755859375,
        2.079986572265625,
        2.100006103515625,
        2.1199951171875,
        2.139984130859375,
        2.160003662109375,
        2.17999267578125,
        2.20001220703125,
        2.220001220703125,
        2.239990234375,
        2.260009765625,
        2.279998779296875,
        2.29998779296875,
        2.32000732421875,
        2.339996337890625,
        2.3599853515625,
        2.3800048828125,
        2.399993896484375,
        2.420013427734375,
        2.44000244140625,
        2.459991455078125,
        2.480010986328125,
        2.5,
        2.519989013671875,
        2.540008544921875,
        2.55999755859375,
        2.579986572265625,
        2.600006103515625,
        2.6199951171875,
        2.639984130859375,
        2.660003662109375,
        2.67999267578125,
        2.70001220703125,
        2.720001220703125,
        2.739990234375,
        2.760009765625,
        2.779998779296875,
        2.79998779296875,
        2.82000732421875,
        2.839996337890625,
        2.8599853515625,
        2.8800048828125,
        2.899993896484375,
        2.920013427734375,
        2.94000244140625,
        2.959991455078125,
        2.980010986328125,
        3.0,
        3.019989013671875,
        3.040008544921875,
        3.05999755859375,
        3.079986572265625,
        3.100006103515625,
        3.1199951171875,
        3.139984130859375,
        3.160003662109375,
        3.17999267578125,
        3.20001220703125,
        3.220001220703125,
        3.239990234375,
        3.260009765625,
        3.279998779296875,
        3.29998779296875,
        3.32000732421875,
        3.339996337890625,
        3.3599853515625,
        3.3800048828125,
        3.399993896484375,
        3.420013427734375,
        3.44000244140625,
        3.459991455078125,
        3.480010986328125,
        3.5,
        3.519989013671875,
        3.540008544921875,
        3.55999755859375,
        3.579986572265625,
        3.600006103515625,
        3.6199951171875,
        3.639984130859375,
        3.660003662109375,
        3.67999267578125,
        3.70001220703125,
        3.720001220703125,
        3.739990234375,
        3.760009765625,
        3.779998779296875,
        3.79998779296875,
        3.82000732421875,
        3.839996337890625,
        3.8599853515625,
        3.8800048828125,
        3.899993896484375,
        3.920013427734375,
        3.94000244140625,
        3.959991455078125,
        3.980010986328125,
        4.0,
        4.019989013671875,
        4.040008544921875,
        4.05999755859375,
        4.079986572265625,
        4.100006103515625,
        4.1199951171875,
        4.139984130859375,
        4.160003662109375,
        4.17999267578125,
        4.20001220703125,
        4.220001220703125,
        4.239990234375,
        4.260009765625,
        4.279998779296875,
        4.29998779296875,
        4.32000732421875,
        4.339996337890625,
        4.3599853515625,
        4.3800048828125,
        4.399993896484375,
        4.420013427734375,
        4.44000244140625,
        4.459991455078125,
        4.480010986328125,
        4.5,
        4.519989013671875,
        4.540008544921875,
        4.55999755859375,
        4.579986572265625,
        4.600006103515625,
        4.6199951171875,
        4.639984130859375,
        4.660003662109375,
        4.67999267578125,
        4.70001220703125,
        4.720001220703125,
        4.739990234375,
        4.760009765625,
        4.779998779296875,
        4.79998779296875,
        4.82000732421875,
        4.839996337890625,
        4.8599853515625,
        4.8800048828125,
        4.899993896484375,
        4.920013427734375,
        4.94000244140625,
        4.959991455078125,
        4.980010986328125,
        5.0,
        5.019989013671875,
        5.040008544921875,
        5.05999755859375,
        5.079986572265625,
        5.100006103515625,
        5.1199951171875,
        5.139984130859375,
        5.160003662109375,
        5.17999267578125,
        5.20001220703125,
        5.220001220703125,
        5.239990234375,
        5.260009765625,
        5.279998779296875,
        5.29998779296875,
        5.32000732421875,
        5.339996337890625,
        5.3599853515625,
        5.3800048828125,
        5.399993896484375,
        5.420013427734375,
        5.44000244140625,
        5.459991455078125,
        5.480010986328125,
        5.5,
        5.519989013671875,
        5.540008544921875,
        5.55999755859375,
        5.579986572265625,
        5.600006103515625,
        5.6199951171875,
        5.639984130859375,
        5.660003662109375,
        5.67999267578125,
        5.70001220703125,
        5.720001220703125,
        5.739990234375,
        5.760009765625,
        5.779998779296875,
        5.79998779296875,
        5.82000732421875,
        5.839996337890625,
        5.8599853515625,
        5.8800048828125,
        5.899993896484375,
        5.920013427734375,
        5.94000244140625,
        5.959991455078125,
        5.980010986328125,
        6.0,
        6.019989013671875,
        6.040008544921875,
        6.05999755859375,
        6.079986572265625,
        6.100006103515625,
        6.1199951171875,
        6.139984130859375,
        6.160003662109375,
        6.17999267578125,
        6.20001220703125,
        6.220001220703125,
        6.239990234375,
        6.260009765625,
        6.279998779296875,
        6.29998779296875,
        6.32000732421875,
        6.339996337890625,
        6.3599853515625,
        6.3800048828125,
        6.399993896484375,
        6.420013427734375,
        6.44000244140625,
        6.459991455078125,
        6.480010986328125,
        6.5,
        6.519989013671875,
        6.540008544921875,
        6.55999755859375,
        6.579986572265625,
        6.600006103515625,
        6.6199951171875,
        6.639984130859375,
        6.660003662109375,
        6.67999267578125,
        6.70001220703125,
        6.720001220703125,
        6.739990234375,
        6.760009765625,
        6.779998779296875,
        6.79998779296875,
        6.82000732421875,
        6.839996337890625,
        6.8599853515625,
        6.8800048828125,
        6.899993896484375,
        6.920013427734375,
        6.94000244140625,
        6.959991455078125,
        6.980010986328125,
        7.0,
        7.019989013671875,
        7.040008544921875,
        7.05999755859375,
        7.079986572265625,
        7.100006103515625,
        7.1199951171875,
        7.139984130859375,
        7.160003662109375,
        7.17999267578125,
        7.20001220703125,
        7.220001220703125,
        7.239990234375,
        7.260009765625,
        7.279998779296875,
        7.29998779296875,
        7.32000732421875,
        7.339996337890625,
        7.3599853515625,
        7.3800048828125,
        7.399993896484375,
        7.420013427734375,
        7.44000244140625,
        7.459991455078125,
        7.480010986328125,
        7.5,
        7.519989013671875,
        7.540008544921875,
        7.55999755859375,
        7.579986572265625,
        7.600006103515625,
        7.6199951171875,
        7.639984130859375,
        7.660003662109375,
        7.67999267578125,
        7.70001220703125,
        7.720001220703125,
        7.739990234375,
        7.760009765625,
        7.779998779296875,
        7.79998779296875,
        7.82000732421875,
        7.839996337890625,
        7.8599853515625,
        7.8800048828125,
        7.899993896484375,
        7.920013427734375,
        7.94000244140625,
        7.959991455078125,
        7.980010986328125,
        8.0,
        8.019989013671875,
        8.040008544921875,
        8.05999755859375,
        8.079986572265625,
        8.100006103515625,
        8.1199951171875,
        8.139984130859375,
        8.160003662109375,
        8.17999267578125,
        8.20001220703125,
        8.220001220703125,
        8.239990234375,
        8.260009765625,
        8.279998779296875,
        8.29998779296875,
        8.32000732421875,
        8.339996337890625,
        8.3599853515625,
        8.3800048828125,
        8.399993896484375,
        8.420013427734375,
        8.44000244140625,
        8.459991455078125,
        8.480010986328125,
        8.5,
        8.519989013671875,
        8.540008544921875,
        8.55999755859375,
        8.579986572265625,
        8.600006103515625,
        8.6199951171875,
        8.639984130859375,
        8.660003662109375,
        8.67999267578125,
        8.70001220703125,
        8.720001220703125,
        8.739990234375,
        8.760009765625,
        8.779998779296875,
        8.79998779296875,
        8.82000732421875,
        8.839996337890625,
        8.8599853515625,
        8.8800048828125,
        8.899993896484375,
        8.920013427734375,
        8.94000244140625,
        8.959991455078125,
        8.980010986328125,
        9.0,
        9.019989013671875,
        9.040008544921875,
        9.05999755859375,
        9.079986572265625,
        9.100006103515625,
        9.1199951171875,
        9.139984130859375,
        9.160003662109375,
        9.17999267578125,
        9.20001220703125,
        9.220001220703125,
        9.239990234375,
        9.260009765625,
        9.279998779296875,
        9.29998779296875,
        9.32000732421875,
        9.339996337890625,
        9.3599853515625,
        9.3800048828125,
        9.399993896484375,
        9.420013427734375,
        9.44000244140625,
        9.459991455078125,
        9.480010986328125,
        9.5,
        9.519989013671875,
        9.540008544921875,
        9.55999755859375,
        9.579986572265625,
        9.600006103515625,
        9.6199951171875,
        9.639984130859375,
        9.660003662109375,
        9.67999267578125,
        9.70001220703125,
        9.720001220703125,
        9.739990234375,
        9.760009765625,
        9.779998779296875,
        9.79998779296875,
        9.82000732421875,
        9.839996337890625,
        9.8599853515625,
        9.8800048828125,
        9.899993896484375,
        9.920013427734375,
        9.94000244140625,
        9.959991455078125,
        9.980010986328125,
        10.0,
        10.019989013671875,
        10.040008544921875,
        10.05999755859375,
        10.079986572265625,
        10.100006103515625,
        10.1199951171875,
        10.139984130859375,
        10.160003662109375,
        10.17999267578125,
        10.20001220703125,
        10.220001220703125,
        10.239990234375,
        10.260009765625,
        10.279998779296875,
        10.29998779296875,
        10.32000732421875,
        10.339996337890625,
        10.3599853515625,
        10.3800048828125,
        10.399993896484375,
        10.420013427734375,
        10.44000244140625,
        10.459991455078125,
        10.480010986328125,
        10.5,
        10.519989013671875,
        10.540008544921875,
        10.55999755859375,
        10.579986572265625,
        10.600006103515625,
        10.6199951171875,
        10.639984130859375,
        10.660003662109375,
        10.67999267578125,
        10.70001220703125,
        10.720001220703125,
        10.739990234375,
        10.760009765625,
        10.779998779296875,
        10.79998779296875,
        10.82000732421875,
        10.839996337890625,
        10.8599853515625,
        10.8800048828125,
        10.899993896484375,
        10.920013427734375,
        10.94000244140625,
        10.959991455078125,
        10.980010986328125,
        11.0,
        11.019989013671875,
        11.040008544921875,
        11.05999755859375,
        11.079986572265625,
        11.100006103515625,
        11.1199951171875,
        11.139984130859375,
        11.160003662109375,
        11.17999267578125,
        11.20001220703125,
        11.220001220703125,
        11.239990234375,
        11.260009765625,
        11.279998779296875,
        11.29998779296875,
        11.32000732421875,
        11.339996337890625,
        11.3599853515625,
        11.3800048828125,
        11.399993896484375,
        11.420013427734375,
        11.44000244140625,
        11.459991455078125,
        11.480010986328125,
        11.5,
        11.519989013671875,
        11.540008544921875,
        11.55999755859375,
        11.579986572265625,
        11.600006103515625,
        11.6199951171875,
        11.639984130859375,
        11.660003662109375,
        11.67999267578125,
        11.70001220703125,
        11.720001220703125,
        11.739990234375,
        11.760009765625,
        11.779998779296875,
        11.79998779296875,
        11.82000732421875,
        11.839996337890625,
        11.8599853515625,
        11.8800048828125,
        11.899993896484375,
        11.920013427734375,
        11.94000244140625,
        11.959991455078125,
        11.980010986328125,
        12.0,
        12.019989013671875,
        12.040008544921875,
        12.05999755859375,
        12.079986572265625,
        12.100006103515625,
        12.1199951171875,
        12.139984130859375,
        12.160003662109375,
        12.17999267578125,
        12.20001220703125,
        12.220001220703125,
        12.239990234375,
        12.260009765625,
        12.279998779296875,
        12.29998779296875,
        12.32000732421875,
        12.339996337890625,
        12.3599853515625,
        12.3800048828125,
        12.399993896484375,
        12.420013427734375,
        12.44000244140625,
        12.459991455078125,
        12.480010986328125,
        12.5,
        12.519989013671875,
        12.540008544921875,
        12.55999755859375,
        12.579986572265625,
        12.600006103515625,
        12.6199951171875,
        12.639984130859375,
        12.660003662109375,
        12.67999267578125,
        12.70001220703125,
        12.720001220703125,
        12.739990234375,
        12.760009765625,
        12.779998779296875,
        12.79998779296875,
        12.82000732421875,
        12.839996337890625,
        12.8599853515625,
        12.8800048828125,
        12.899993896484375,
        12.920013427734375,
        12.94000244140625,
        12.959991455078125,
        12.980010986328125,
        13.0,
        13.019989013671875,
        13.040008544921875,
        13.05999755859375,
        13.079986572265625,
        13.100006103515625,
        13.1199951171875,
        13.139984130859375,
        13.160003662109375,
        13.17999267578125,
        13.20001220703125,
        13.220001220703125,
        13.239990234375,
        13.260009765625,
        13.279998779296875,
        13.29998779296875,
        13.32000732421875,
        13.339996337890625,
        13.3599853515625,
        13.3800048828125,
        13.399993896484375,
        13.420013427734375,
        13.44000244140625,
        13.459991455078125,
        13.480010986328125,
        13.5,
        13.519989013671875,
        13.540008544921875,
        13.55999755859375,
        13.579986572265625,
        13.600006103515625,
        13.6199951171875,
        13.639984130859375,
        13.660003662109375,
        13.67999267578125,
        13.70001220703125,
        13.720001220703125,
        13.739990234375,
        13.760009765625,
        13.779998779296875,
        13.79998779296875,
        13.82000732421875,
        13.839996337890625,
        13.8599853515625,
        13.8800048828125,
        13.899993896484375,
        13.920013427734375,
        13.94000244140625,
        13.959991455078125,
        13.980010986328125,
        14.0,
        14.019989013671875,
        14.040008544921875,
        14.05999755859375,
        14.079986572265625,
        14.100006103515625,
        14.1199951171875,
        14.139984130859375,
        14.160003662109375,
        14.17999267578125,
        14.20001220703125,
        14.220001220703125,
        14.239990234375,
        14.260009765625,
        14.279998779296875,
        14.29998779296875,
        14.32000732421875,
        14.339996337890625,
        14.3599853515625,
        14.3800048828125,
        14.399993896484375,
        14.420013427734375,
        14.44000244140625,
        14.459991455078125,
        14.480010986328125,
        14.5,
        14.519989013671875,
        14.540008544921875,
        14.55999755859375,
        14.579986572265625,
        14.600006103515625,
        14.6199951171875,
        14.639984130859375,
        14.660003662109375,
        14.67999267578125,
        14.70001220703125,
        14.720001220703125,
        14.739990234375,
        14.760009765625,
        14.779998779296875,
        14.79998779296875,
        14.82000732421875,
        14.839996337890625,
        14.8599853515625,
        14.8800048828125,
        14.899993896484375,
        14.920013427734375,
        14.94000244140625,
        14.959991455078125,
        14.980010986328125,
        15.0,
        15.019989013671875,
        15.040008544921875,
        15.05999755859375,
        15.079986572265625,
        15.100006103515625,
        15.1199951171875,
        15.139984130859375,
        15.160003662109375,
        15.17999267578125,
        15.20001220703125,
        15.220001220703125,
        15.239990234375,
        15.260009765625,
        15.279998779296875,
        15.29998779296875,
        15.32000732421875,
        15.339996337890625,
        15.3599853515625,
        15.3800048828125,
        15.399993896484375,
        15.420013427734375,
        15.44000244140625,
        15.459991455078125,
        15.480010986328125,
        15.5,
        15.519989013671875,
        15.540008544921875,
        15.55999755859375,
        15.579986572265625,
        15.600006103515625,
        15.6199951171875,
        15.639984130859375,
        15.660003662109375,
        15.67999267578125,
        15.70001220703125,
        15.720001220703125,
        15.739990234375,
        15.760009765625,
        15.779998779296875,
        15.79998779296875,
        15.82000732421875,
        15.839996337890625,
        15.8599853515625,
        15.8800048828125,
        15.899993896484375,
        15.920013427734375,
        15.94000244140625,
        15.959991455078125,
        15.980010986328125,
        16.0,
        16.019989013671876,
        16.040008544921876,
        16.05999755859375,
        16.079986572265626,
        16.100006103515626,
        16.1199951171875,
        16.139984130859376,
        16.160003662109376,
        16.17999267578125,
        16.20001220703125,
        16.220001220703126,
        16.239990234375,
        16.260009765625,
        16.279998779296876,
        16.29998779296875,
        16.32000732421875,
        16.339996337890626,
        16.3599853515625,
        16.3800048828125,
        16.399993896484376,
        16.420013427734376,
        16.44000244140625,
        16.459991455078126,
        16.480010986328126,
        16.5,
        16.519989013671876,
        16.540008544921876,
        16.55999755859375,
        16.579986572265626,
        16.600006103515626,
        16.6199951171875,
        16.639984130859376,
        16.660003662109376,
        16.67999267578125,
        16.70001220703125,
        16.720001220703126,
        16.739990234375,
        16.760009765625,
        16.779998779296876,
        16.79998779296875,
        16.82000732421875,
        16.839996337890626,
        16.8599853515625,
        16.8800048828125,
        16.899993896484376,
        16.920013427734376,
        16.94000244140625,
        16.959991455078126,
        16.980010986328126,
        17.0,
        17.019989013671876,
        17.040008544921876,
        17.05999755859375,
        17.079986572265626,
        17.100006103515626,
        17.1199951171875,
        17.139984130859376,
        17.160003662109376,
        17.17999267578125,
        17.20001220703125,
        17.220001220703126,
        17.239990234375,
        17.260009765625,
        17.279998779296876,
        17.29998779296875,
        17.32000732421875,
        17.339996337890626,
        17.3599853515625,
        17.3800048828125,
        17.399993896484376,
        17.420013427734376,
        17.44000244140625,
        17.459991455078126,
        17.480010986328126,
        17.5,
        17.519989013671876,
        17.540008544921876,
        17.55999755859375,
        17.579986572265626,
        17.600006103515626,
        17.6199951171875,
        17.639984130859376,
        17.660003662109376,
        17.67999267578125,
        17.70001220703125,
        17.720001220703126,
        17.739990234375,
        17.760009765625,
        17.779998779296876,
        17.79998779296875,
        17.82000732421875,
        17.839996337890626,
        17.8599853515625,
        17.8800048828125,
        17.899993896484376,
        17.920013427734376,
        17.94000244140625,
        17.959991455078126,
        17.980010986328126,
        18.0,
        18.019989013671876,
        18.040008544921876,
        18.05999755859375,
        18.079986572265626,
        18.100006103515626,
        18.1199951171875,
        18.139984130859376,
        18.160003662109376,
        18.17999267578125,
        18.20001220703125,
        18.220001220703126,
        18.239990234375,
        18.260009765625,
        18.279998779296876,
        18.29998779296875,
        18.32000732421875,
        18.339996337890626,
        18.3599853515625,
        18.3800048828125,
        18.399993896484376,
        18.420013427734376,
        18.44000244140625,
        18.459991455078126,
        18.480010986328126,
        18.5,
        18.519989013671876,
        18.540008544921876,
        18.55999755859375,
        18.579986572265626,
        18.600006103515626,
        18.6199951171875,
        18.639984130859376,
        18.660003662109376,
        18.67999267578125,
        18.70001220703125,
        18.720001220703126,
        18.739990234375,
        18.760009765625,
        18.779998779296876,
        18.79998779296875,
        18.82000732421875,
        18.839996337890626,
        18.8599853515625,
        18.8800048828125,
        18.899993896484376,
        18.920013427734376,
        18.94000244140625,
        18.959991455078126,
        18.980010986328126,
        19.0,
        19.019989013671876,
        19.040008544921876,
        19.05999755859375,
        19.079986572265626,
        19.100006103515626,
        19.1199951171875,
        19.139984130859376,
        19.160003662109376,
        19.17999267578125,
        19.20001220703125,
        19.220001220703126,
        19.239990234375,
        19.260009765625,
        19.279998779296876,
        19.29998779296875,
        19.32000732421875,
        19.339996337890626,
        19.3599853515625,
        19.3800048828125,
        19.399993896484376,
        19.420013427734376,
        19.44000244140625,
        19.459991455078126,
        19.480010986328126,
        19.5,
        19.519989013671876,
        19.540008544921876,
        19.55999755859375,
        19.579986572265626,
        19.600006103515626,
        19.6199951171875,
        19.639984130859376,
        19.660003662109376,
        19.67999267578125,
        19.70001220703125,
        19.720001220703126,
        19.739990234375,
        19.760009765625,
        19.779998779296876,
        19.79998779296875,
        19.82000732421875,
        19.839996337890626,
        19.8599853515625,
        19.8800048828125,
        19.899993896484376,
        19.920013427734376,
        19.94000244140625,
        19.959991455078126,
        19.980010986328126,
        20.0,
        20.019989013671876,
        20.040008544921876,
        20.05999755859375,
        20.079986572265626,
        20.100006103515626,
        20.1199951171875,
        20.139984130859376,
        20.160003662109376,
        20.17999267578125,
        20.20001220703125,
        20.220001220703126,
        20.239990234375,
        20.260009765625,
        20.279998779296876,
        20.29998779296875,
        20.32000732421875,
        20.339996337890626,
        20.3599853515625,
        20.3800048828125,
        20.399993896484376,
        20.420013427734376,
        20.44000244140625,
        20.459991455078126,
        20.480010986328126,
        20.5,
        20.519989013671876,
        20.540008544921876,
        20.55999755859375,
        20.579986572265626,
        20.600006103515626,
        20.6199951171875,
        20.639984130859376,
        20.660003662109376,
        20.67999267578125,
        20.70001220703125,
        20.720001220703126,
        20.739990234375,
        20.760009765625,
        20.779998779296876,
        20.79998779296875,
        20.82000732421875,
        20.839996337890626,
        20.8599853515625,
        20.8800048828125,
        20.899993896484376,
        20.920013427734376,
        20.94000244140625,
        20.959991455078126,
        20.980010986328126,
        21.0,
        21.019989013671876,
        21.040008544921876,
        21.05999755859375,
        21.079986572265626,
        21.100006103515626,
        21.1199951171875,
        21.139984130859376,
        21.160003662109376,
        21.17999267578125,
        21.20001220703125,
        21.220001220703126,
        21.239990234375,
        21.260009765625,
        21.279998779296876,
        21.29998779296875,
        21.32000732421875,
        21.339996337890626,
        21.3599853515625,
        21.3800048828125,
        21.399993896484376,
        21.420013427734376,
        21.44000244140625,
        21.459991455078126,
        21.480010986328126,
        21.5,
        21.519989013671876,
        21.540008544921876,
        21.55999755859375,
        21.579986572265626,
        21.600006103515626,
        21.6199951171875,
        21.639984130859376,
        21.660003662109376,
        21.67999267578125,
        21.70001220703125,
        21.720001220703126,
        21.739990234375,
        21.760009765625,
        21.779998779296876,
        21.79998779296875,
        21.82000732421875,
        21.839996337890626,
        21.8599853515625,
        21.8800048828125,
        21.899993896484376,
        21.920013427734376,
        21.94000244140625,
        21.959991455078126,
        21.980010986328126,
        22.0,
        22.019989013671876,
        22.040008544921876,
        22.05999755859375,
        22.079986572265626,
        22.100006103515626,
        22.1199951171875,
        22.139984130859376,
        22.160003662109376,
        22.17999267578125,
        22.20001220703125,
        22.220001220703126,
        22.239990234375,
        22.260009765625,
        22.279998779296876,
        22.29998779296875,
        22.32000732421875,
        22.339996337890626,
        22.3599853515625,
        22.3800048828125,
        22.399993896484376,
        22.420013427734376,
        22.44000244140625,
        22.459991455078126,
        22.480010986328126,
        22.5,
        22.519989013671876,
        22.540008544921876,
        22.55999755859375,
        22.579986572265626,
        22.600006103515626,
        22.6199951171875,
        22.639984130859376,
        22.660003662109376,
        22.67999267578125,
        22.70001220703125,
        22.720001220703126,
        22.739990234375,
        22.760009765625,
        22.779998779296876,
        22.79998779296875,
        22.82000732421875,
        22.839996337890626,
        22.8599853515625,
        22.8800048828125,
        22.899993896484376,
        22.920013427734376,
        22.94000244140625,
        22.959991455078126,
        22.980010986328126,
        23.0,
        23.019989013671876,
        23.040008544921876,
        23.05999755859375,
        23.079986572265626,
        23.100006103515626,
        23.1199951171875,
        23.139984130859376,
        23.160003662109376,
        23.17999267578125,
        23.20001220703125,
        23.220001220703126,
        23.239990234375,
        23.260009765625,
        23.279998779296876,
        23.29998779296875,
        23.32000732421875,
        23.339996337890626,
        23.3599853515625,
        23.3800048828125,
        23.399993896484376,
        23.420013427734376,
        23.44000244140625,
        23.459991455078126,
        23.480010986328126,
        23.5,
        23.519989013671876,
        23.540008544921876,
        23.55999755859375,
        23.579986572265626,
        23.600006103515626,
        23.6199951171875,
        23.639984130859376,
        23.660003662109376,
        23.67999267578125,
        23.70001220703125,
        23.720001220703126,
        23.739990234375,
        23.760009765625,
        23.779998779296876,
        23.79998779296875,
        23.82000732421875,
        23.839996337890626,
        23.8599853515625,
        23.8800048828125,
        23.899993896484376,
        23.920013427734376,
        23.94000244140625,
        23.959991455078126,
        23.980010986328126,
        24.0,
        24.019989013671876,
        24.040008544921876,
        24.05999755859375,
        24.079986572265626,
        24.100006103515626,
        24.1199951171875,
        24.139984130859376,
        24.160003662109376,
        24.17999267578125,
        24.20001220703125,
        24.220001220703126,
        24.239990234375,
        24.260009765625,
        24.279998779296876,
        24.29998779296875,
        24.32000732421875,
        24.339996337890626,
        24.3599853515625,
        24.3800048828125,
        24.399993896484376,
        24.420013427734376,
        24.44000244140625,
        24.459991455078126,
        24.480010986328126,
        24.5,
        24.519989013671876,
        24.540008544921876,
        24.55999755859375,
        24.579986572265626,
        24.600006103515626,
        24.6199951171875,
        24.639984130859376,
        24.660003662109376,
        24.67999267578125,
        24.70001220703125,
        24.720001220703126,
        24.739990234375,
        24.760009765625,
        24.779998779296876,
        24.79998779296875,
        24.82000732421875,
        24.839996337890626,
        24.8599853515625,
        24.8800048828125,
        24.899993896484376,
        24.920013427734376,
        24.94000244140625,
        24.959991455078126,
        24.980010986328126,
        25.0,
        25.019989013671876,
        25.040008544921876,
        25.05999755859375,
        25.079986572265626,
        25.100006103515626,
        25.1199951171875,
        25.139984130859376,
        25.160003662109376,
        25.17999267578125,
        25.20001220703125,
        25.220001220703126,
        25.239990234375,
        25.260009765625,
        25.279998779296876,
        25.29998779296875,
        25.32000732421875,
        25.339996337890626,
        25.3599853515625,
        25.3800048828125,
        25.399993896484376,
        25.420013427734376,
        25.44000244140625,
        25.459991455078126,
        25.480010986328126,
        25.5,
        25.519989013671876,
        25.540008544921876,
        25.55999755859375,
        25.579986572265626,
        25.600006103515626,
        25.6199951171875,
        25.639984130859376,
        25.660003662109376,
        25.67999267578125,
        25.70001220703125,
        25.720001220703126,
        25.739990234375,
        25.760009765625,
        25.779998779296876,
        25.79998779296875,
        25.82000732421875,
        25.839996337890626,
        25.8599853515625,
        25.8800048828125,
        25.899993896484376,
        25.920013427734376,
        25.94000244140625,
        25.959991455078126,
        25.980010986328126,
        26.0,
        26.019989013671876,
        26.040008544921876,
        26.05999755859375,
        26.079986572265626,
        26.100006103515626,
        26.1199951171875,
        26.139984130859376,
        26.160003662109376,
        26.17999267578125,
        26.20001220703125,
        26.220001220703126,
        26.239990234375,
        26.260009765625,
        26.279998779296876,
        26.29998779296875,
        26.32000732421875,
        26.339996337890626,
        26.3599853515625,
        26.3800048828125,
        26.399993896484376,
        26.420013427734376,
        26.44000244140625,
        26.459991455078126,
        26.480010986328126,
        26.5,
        26.519989013671876,
        26.540008544921876,
        26.55999755859375,
        26.579986572265626,
        26.600006103515626,
        26.6199951171875,
        26.639984130859376,
        26.660003662109376,
        26.67999267578125,
        26.70001220703125,
        26.720001220703126,
        26.739990234375,
        26.760009765625,
        26.779998779296876,
        26.79998779296875,
        26.82000732421875,
        26.839996337890626,
        26.8599853515625,
        26.8800048828125,
        26.899993896484376,
        26.920013427734376,
        26.94000244140625,
        26.959991455078126,
        26.980010986328126,
        27.0,
        27.019989013671876,
        27.040008544921876,
        27.05999755859375,
        27.079986572265626,
        27.100006103515626,
        27.1199951171875,
        27.139984130859376,
        27.160003662109376,
        27.17999267578125,
        27.20001220703125,
        27.220001220703126,
        27.239990234375,
        27.260009765625,
        27.279998779296876,
        27.29998779296875,
        27.32000732421875,
        27.339996337890626,
        27.3599853515625,
        27.3800048828125,
        27.399993896484376,
        27.420013427734376,
        27.44000244140625,
        27.459991455078126,
        27.480010986328126,
        27.5,
        27.519989013671876,
        27.540008544921876,
        27.55999755859375,
        27.579986572265626,
        27.600006103515626,
        27.6199951171875,
        27.639984130859376,
        27.660003662109376,
        27.67999267578125,
        27.70001220703125,
        27.720001220703126,
        27.739990234375,
        27.760009765625,
        27.779998779296876,
        27.79998779296875,
        27.82000732421875,
        27.839996337890626,
        27.8599853515625,
        27.8800048828125,
        27.899993896484376,
        27.920013427734376,
        27.94000244140625,
        27.959991455078126,
        27.980010986328126,
        28.0,
        28.019989013671876,
        28.040008544921876,
        28.05999755859375,
        28.079986572265626,
        28.100006103515626,
        28.1199951171875,
        28.139984130859376,
        28.160003662109376,
        28.17999267578125,
        28.20001220703125,
        28.220001220703126,
        28.239990234375,
        28.260009765625,
        28.279998779296876,
        28.29998779296875,
        28.32000732421875,
        28.339996337890626,
        28.3599853515625,
        28.3800048828125,
        28.399993896484376,
        28.420013427734376,
        28.44000244140625,
        28.459991455078126,
        28.480010986328126,
        28.5,
        28.519989013671876,
        28.540008544921876,
        28.55999755859375,
        28.579986572265626,
        28.600006103515626,
        28.6199951171875,
        28.639984130859376,
        28.660003662109376,
        28.67999267578125,
        28.70001220703125,
        28.720001220703126,
        28.739990234375,
        28.760009765625,
        28.779998779296876,
        28.79998779296875,
        28.82000732421875,
        28.839996337890626,
        28.8599853515625,
        28.8800048828125,
        28.899993896484376,
        28.920013427734376,
        28.94000244140625,
        28.959991455078126,
        28.980010986328126,
        29.0,
        29.019989013671876,
        29.040008544921876,
        29.05999755859375,
        29.079986572265626,
        29.100006103515626,
        29.1199951171875,
        29.139984130859376,
        29.160003662109376,
        29.17999267578125,
        29.20001220703125,
        29.220001220703126,
        29.239990234375,
        29.260009765625,
        29.279998779296876,
        29.29998779296875,
        29.32000732421875,
        29.339996337890626,
        29.3599853515625,
        29.3800048828125,
        29.399993896484376,
        29.420013427734376,
        29.44000244140625,
        29.459991455078126,
        29.480010986328126,
        29.5,
        29.519989013671876,
        29.540008544921876,
        29.55999755859375,
        29.579986572265626,
        29.600006103515626,
        29.6199951171875,
        29.639984130859376,
        29.660003662109376,
        29.67999267578125,
        29.70001220703125,
        29.720001220703126,
        29.739990234375,
        29.760009765625,
        29.779998779296876,
        29.79998779296875,
        29.82000732421875,
        29.839996337890626,
        29.8599853515625,
        29.8800048828125,
        29.899993896484376,
        29.91998291015625,
        29.94000244140625,
        29.959991455078126,
        29.980010986328126,
        30.0,
        30.019989013671876,
        30.040008544921876,
        30.05999755859375,
        30.079986572265626,
        30.100006103515626,
        30.1199951171875,
        30.139984130859376,
        30.160003662109376,
        30.17999267578125,
        30.20001220703125,
        30.220001220703126,
        30.239990234375,
        30.260009765625,
        30.279998779296876,
        30.29998779296875,
        30.32000732421875,
        30.339996337890626,
        30.3599853515625,
        30.3800048828125,
        30.399993896484376,
        30.41998291015625,
        30.44000244140625,
        30.459991455078126,
        30.480010986328126,
        30.5,
        30.519989013671876,
        30.540008544921876,
        30.55999755859375,
        30.579986572265626,
        30.600006103515626,
        30.6199951171875,
        30.639984130859376,
        30.660003662109376,
        30.67999267578125,
        30.70001220703125,
        30.720001220703126,
        30.739990234375,
        30.760009765625,
        30.779998779296876,
        30.79998779296875,
        30.82000732421875,
        30.839996337890626,
        30.8599853515625,
        30.8800048828125,
        30.899993896484376,
        30.91998291015625,
        30.94000244140625,
        30.959991455078126,
        30.980010986328126,
        31.0,
        31.019989013671876,
        31.040008544921876,
        31.05999755859375,
        31.079986572265626,
        31.100006103515626,
        31.1199951171875,
        31.139984130859376,
        31.160003662109376,
        31.17999267578125,
        31.20001220703125,
        31.220001220703126,
        31.239990234375,
        31.260009765625,
        31.279998779296876,
        31.29998779296875,
        31.32000732421875,
        31.339996337890626,
        31.3599853515625,
        31.3800048828125,
        31.399993896484376,
        31.41998291015625,
        31.44000244140625,
        31.459991455078126,
        31.480010986328126,
        31.5,
        31.519989013671876,
        31.540008544921876,
        31.55999755859375,
        31.579986572265626,
        31.600006103515626,
        31.6199951171875,
        31.639984130859376,
        31.660003662109376,
        31.67999267578125,
        31.70001220703125,
        31.720001220703126,
        31.739990234375,
        31.760009765625,
        31.779998779296876,
        31.79998779296875,
        31.82000732421875,
        31.839996337890626,
        31.8599853515625,
        31.8800048828125,
        31.899993896484376,
        31.91998291015625,
        31.94000244140625,
        31.959991455078126,
        31.980010986328126,
        32.0,
        32.019989013671878,
        32.040008544921878,
        32.05999755859375,
        32.079986572265628,
        32.100006103515628,
        32.1199951171875,
        32.139984130859378,
        32.160003662109378,
        32.17999267578125,
        32.20001220703125,
        32.220001220703128,
        32.239990234375,
        32.260009765625,
        32.279998779296878,
        32.29998779296875,
        32.32000732421875,
        32.339996337890628,
        32.3599853515625,
        32.3800048828125,
        32.399993896484378,
        32.41998291015625,
        32.44000244140625,
        32.459991455078128,
        32.480010986328128,
        32.5,
        32.519989013671878,
        32.540008544921878,
        32.55999755859375,
        32.579986572265628,
        32.600006103515628,
        32.6199951171875,
        32.639984130859378,
        32.660003662109378,
        32.67999267578125,
        32.70001220703125,
        32.720001220703128,
        32.739990234375,
        32.760009765625,
        32.779998779296878,
        32.79998779296875,
        32.82000732421875,
        32.839996337890628,
        32.8599853515625,
        32.8800048828125,
        32.899993896484378,
        32.91998291015625,
        32.94000244140625,
        32.959991455078128,
        32.980010986328128,
        33.0,
        33.019989013671878,
        33.040008544921878,
        33.05999755859375,
        33.079986572265628,
        33.100006103515628,
        33.1199951171875,
        33.139984130859378,
        33.160003662109378,
        33.17999267578125,
        33.20001220703125,
        33.220001220703128,
        33.239990234375,
        33.260009765625,
        33.279998779296878,
        33.29998779296875,
        33.32000732421875,
        33.339996337890628,
        33.3599853515625,
        33.3800048828125,
        33.399993896484378,
        33.41998291015625,
        33.44000244140625,
        33.459991455078128,
        33.480010986328128,
        33.5,
        33.519989013671878,
        33.540008544921878,
        33.55999755859375,
        33.579986572265628,
        33.600006103515628,
        33.6199951171875,
        33.639984130859378,
        33.660003662109378,
        33.67999267578125,
        33.70001220703125,
        33.720001220703128,
        33.739990234375,
        33.760009765625,
        33.779998779296878,
        33.79998779296875,
        33.82000732421875,
        33.839996337890628,
        33.8599853515625,
        33.8800048828125,
        33.899993896484378,
        33.91998291015625,
        33.94000244140625,
        33.959991455078128,
        33.980010986328128,
        34.0,
        34.019989013671878,
        34.040008544921878,
        34.05999755859375,
        34.079986572265628,
        34.100006103515628,
        34.1199951171875,
        34.139984130859378,
        34.160003662109378,
        34.17999267578125,
        34.20001220703125,
        34.220001220703128,
        34.239990234375,
        34.260009765625,
        34.279998779296878,
        34.29998779296875,
        34.32000732421875,
        34.339996337890628,
        34.3599853515625,
        34.3800048828125,
        34.399993896484378,
        34.41998291015625,
        34.44000244140625,
        34.459991455078128,
        34.480010986328128,
        34.5,
        34.519989013671878,
        34.540008544921878,
        34.55999755859375,
        34.579986572265628,
        34.600006103515628,
        34.6199951171875,
        34.639984130859378,
        34.660003662109378,
        34.67999267578125,
        34.70001220703125,
        34.720001220703128,
        34.739990234375,
        34.760009765625,
        34.779998779296878,
        34.79998779296875,
        34.82000732421875,
        34.839996337890628,
        34.8599853515625,
        34.8800048828125,
        34.899993896484378,
        34.91998291015625,
        34.94000244140625,
        34.959991455078128,
        34.980010986328128,
        35.0,
        35.019989013671878,
        35.040008544921878,
        35.05999755859375,
        35.079986572265628,
        35.100006103515628,
        35.1199951171875,
        35.139984130859378,
        35.160003662109378,
        35.17999267578125,
        35.20001220703125,
        35.220001220703128,
        35.239990234375,
        35.260009765625,
        35.279998779296878,
        35.29998779296875,
        35.32000732421875,
        35.339996337890628,
        35.3599853515625,
        35.3800048828125,
        35.399993896484378,
        35.41998291015625,
        35.44000244140625,
        35.459991455078128,
        35.480010986328128,
        35.5,
        35.519989013671878,
        35.540008544921878,
        35.55999755859375,
        35.579986572265628,
        35.600006103515628,
        35.6199951171875,
        35.639984130859378,
        35.660003662109378,
        35.67999267578125,
        35.70001220703125,
        35.720001220703128,
        35.739990234375,
        35.760009765625,
        35.779998779296878,
        35.79998779296875,
        35.82000732421875,
        35.839996337890628,
        35.8599853515625,
        35.8800048828125,
        35.899993896484378,
        35.91998291015625,
        35.94000244140625,
        35.959991455078128,
        35.980010986328128,
        36.0,
        36.019989013671878,
        36.040008544921878,
        36.05999755859375,
        36.079986572265628,
        36.100006103515628,
        36.1199951171875,
        36.139984130859378,
        36.160003662109378,
        36.17999267578125,
        36.20001220703125,
        36.220001220703128,
        36.239990234375,
        36.260009765625,
        36.279998779296878,
        36.29998779296875,
        36.32000732421875,
        36.339996337890628,
        36.3599853515625,
        36.3800048828125,
        36.399993896484378,
        36.41998291015625,
        36.44000244140625,
        36.459991455078128,
        36.480010986328128,
        36.5,
        36.519989013671878,
        36.540008544921878,
        36.55999755859375,
        36.579986572265628,
        36.600006103515628,
        36.6199951171875,
        36.639984130859378,
        36.660003662109378,
        36.67999267578125,
        36.70001220703125,
        36.720001220703128,
        36.739990234375,
        36.760009765625,
        36.779998779296878,
        36.79998779296875,
        36.82000732421875,
        36.839996337890628,
        36.8599853515625,
        36.8800048828125,
        36.899993896484378,
        36.91998291015625,
        36.94000244140625,
        36.959991455078128,
        36.980010986328128,
        37.0,
        37.019989013671878,
        37.040008544921878,
        37.05999755859375,
        37.079986572265628,
        37.100006103515628,
        37.1199951171875,
        37.139984130859378,
        37.160003662109378,
        37.17999267578125,
        37.20001220703125,
        37.220001220703128,
        37.239990234375,
        37.260009765625,
        37.279998779296878,
        37.29998779296875,
        37.32000732421875,
        37.339996337890628,
        37.3599853515625,
        37.3800048828125,
        37.399993896484378,
        37.41998291015625,
        37.44000244140625,
        37.459991455078128,
        37.480010986328128,
        37.5,
        37.519989013671878,
        37.540008544921878,
        37.55999755859375,
        37.579986572265628,
        37.600006103515628,
        37.6199951171875,
        37.639984130859378,
        37.660003662109378,
        37.67999267578125,
        37.70001220703125,
        37.720001220703128,
        37.739990234375,
        37.760009765625,
        37.779998779296878,
        37.79998779296875,
        37.82000732421875,
        37.839996337890628,
        37.8599853515625,
        37.8800048828125,
        37.899993896484378,
        37.91998291015625,
        37.94000244140625,
        37.959991455078128,
        37.980010986328128,
        38.0,
        38.019989013671878,
        38.040008544921878,
        38.05999755859375,
        38.079986572265628,
        38.100006103515628,
        38.1199951171875,
        38.139984130859378,
        38.160003662109378,
        38.17999267578125,
        38.20001220703125,
        38.220001220703128,
        38.239990234375,
        38.260009765625,
        38.279998779296878,
        38.29998779296875,
        38.32000732421875,
        38.339996337890628,
        38.3599853515625,
        38.3800048828125,
        38.399993896484378,
        38.41998291015625,
        38.44000244140625,
        38.459991455078128,
        38.480010986328128,
        38.5,
        38.519989013671878,
        38.540008544921878,
        38.55999755859375,
        38.579986572265628,
        38.600006103515628,
        38.6199951171875,
        38.639984130859378,
        38.660003662109378,
        38.67999267578125,
        38.70001220703125,
        38.720001220703128,
        38.739990234375,
        38.760009765625,
        38.779998779296878,
        38.79998779296875,
        38.82000732421875,
        38.839996337890628,
        38.8599853515625,
        38.8800048828125,
        38.899993896484378,
        38.91998291015625,
        38.94000244140625,
        38.959991455078128,
        38.980010986328128,
        39.0,
        39.019989013671878,
        39.040008544921878,
        39.05999755859375,
        39.079986572265628,
        39.100006103515628,
        39.1199951171875,
        39.139984130859378,
        39.160003662109378,
        39.17999267578125,
        39.20001220703125,
        39.220001220703128,
        39.239990234375,
        39.260009765625,
        39.279998779296878,
        39.29998779296875,
        39.32000732421875,
        39.339996337890628,
        39.3599853515625,
        39.3800048828125,
        39.399993896484378,
        39.41998291015625,
        39.44000244140625,
        39.459991455078128,
        39.480010986328128,
        39.5,
        39.519989013671878,
        39.540008544921878,
        39.55999755859375,
        39.579986572265628,
        39.600006103515628,
        39.6199951171875,
        39.639984130859378,
        39.660003662109378,
        39.67999267578125,
        39.70001220703125,
        39.720001220703128,
        39.739990234375,
        39.760009765625,
        39.779998779296878,
        39.79998779296875,
        39.82000732421875,
        39.839996337890628,
        39.8599853515625,
        39.8800048828125,
        39.899993896484378,
        39.91998291015625,
        39.94000244140625,
        39.959991455078128,
        39.980010986328128,
        40.0,
        40.019989013671878,
        40.040008544921878,
        40.05999755859375,
        40.079986572265628,
        40.100006103515628,
        40.1199951171875,
        40.139984130859378,
        40.160003662109378,
        40.17999267578125,
        40.20001220703125,
        40.220001220703128,
        40.239990234375,
        40.260009765625,
        40.279998779296878,
        40.29998779296875,
        40.32000732421875,
        40.339996337890628,
        40.3599853515625,
        40.3800048828125,
        40.399993896484378,
        40.41998291015625,
        40.44000244140625,
        40.459991455078128,
        40.480010986328128,
        40.5,
        40.519989013671878,
        40.540008544921878,
        40.55999755859375,
        40.579986572265628,
        40.600006103515628,
        40.6199951171875,
        40.639984130859378,
        40.660003662109378,
        40.67999267578125,
        40.70001220703125,
        40.720001220703128,
        40.739990234375,
        40.760009765625,
        40.779998779296878,
        40.79998779296875,
        40.82000732421875,
        40.839996337890628,
        40.8599853515625,
        40.8800048828125,
        40.899993896484378,
        40.91998291015625,
        40.94000244140625,
        40.959991455078128,
        40.980010986328128,
        41.0,
        41.019989013671878,
        41.040008544921878,
        41.05999755859375,
        41.079986572265628,
        41.100006103515628,
        41.1199951171875,
        41.139984130859378,
        41.160003662109378,
        41.17999267578125,
        41.20001220703125,
        41.220001220703128,
        41.239990234375,
        41.260009765625,
        41.279998779296878,
        41.29998779296875,
        41.32000732421875,
        41.339996337890628,
        41.3599853515625,
        41.3800048828125,
        41.399993896484378,
        41.41998291015625,
        41.44000244140625,
        41.459991455078128,
        41.480010986328128,
        41.5,
        41.519989013671878,
        41.540008544921878,
        41.55999755859375,
        41.579986572265628,
        41.600006103515628,
        41.6199951171875,
        41.639984130859378,
        41.660003662109378,
        41.67999267578125,
        41.70001220703125,
        41.720001220703128,
        41.739990234375,
        41.760009765625,
        41.779998779296878,
        41.79998779296875,
        41.82000732421875,
        41.839996337890628,
        41.8599853515625,
        41.8800048828125,
        41.899993896484378,
        41.91998291015625,
        41.94000244140625,
        41.959991455078128,
        41.980010986328128,
        42.0,
        42.019989013671878,
        42.040008544921878,
        42.05999755859375,
        42.079986572265628,
        42.100006103515628,
        42.1199951171875,
        42.139984130859378,
        42.160003662109378,
        42.17999267578125,
        42.20001220703125,
        42.220001220703128,
        42.239990234375,
        42.260009765625,
        42.279998779296878,
        42.29998779296875,
        42.32000732421875,
        42.339996337890628,
        42.3599853515625,
        42.3800048828125,
        42.399993896484378,
        42.41998291015625,
        42.44000244140625,
        42.459991455078128,
        42.480010986328128,
        42.5,
        42.519989013671878,
        42.540008544921878,
        42.55999755859375,
        42.579986572265628,
        42.600006103515628,
        42.6199951171875,
        42.639984130859378,
        42.660003662109378,
        42.67999267578125,
        42.70001220703125,
        42.720001220703128,
        42.739990234375,
        42.760009765625,
        42.779998779296878,
        42.79998779296875,
        42.82000732421875,
        42.839996337890628,
        42.8599853515625,
        42.8800048828125,
        42.899993896484378,
        42.91998291015625,
        42.94000244140625,
        42.959991455078128,
        42.980010986328128,
        43.0,
        43.019989013671878,
        43.040008544921878,
        43.05999755859375,
        43.079986572265628,
        43.100006103515628,
        43.1199951171875,
        43.139984130859378,
        43.160003662109378,
        43.17999267578125,
        43.20001220703125,
        43.220001220703128,
        43.239990234375,
        43.260009765625,
        43.279998779296878,
        43.29998779296875,
        43.32000732421875,
        43.339996337890628,
        43.3599853515625,
        43.3800048828125,
        43.399993896484378,
        43.41998291015625,
        43.44000244140625,
        43.459991455078128,
        43.480010986328128,
        43.5,
        43.519989013671878,
        43.540008544921878,
        43.55999755859375,
        43.579986572265628,
        43.600006103515628,
        43.6199951171875,
        43.639984130859378,
        43.660003662109378,
        43.67999267578125,
        43.70001220703125,
        43.720001220703128,
        43.739990234375,
        43.760009765625,
        43.779998779296878,
        43.79998779296875,
        43.82000732421875,
        43.839996337890628,
        43.8599853515625,
        43.8800048828125,
        43.899993896484378,
        43.91998291015625,
        43.94000244140625,
        43.959991455078128,
        43.980010986328128,
        44.0,
        44.019989013671878,
        44.040008544921878,
        44.05999755859375,
        44.079986572265628,
        44.100006103515628,
        44.1199951171875,
        44.139984130859378,
        44.160003662109378,
        44.17999267578125,
        44.20001220703125,
        44.220001220703128,
        44.239990234375,
        44.260009765625,
        44.279998779296878,
        44.29998779296875,
        44.32000732421875,
        44.339996337890628,
        44.3599853515625,
        44.3800048828125,
        44.399993896484378,
        44.41998291015625,
        44.44000244140625,
        44.459991455078128,
        44.480010986328128,
        44.5,
        44.519989013671878,
        44.540008544921878,
        44.55999755859375,
        44.579986572265628,
        44.600006103515628,
        44.6199951171875,
        44.639984130859378,
        44.660003662109378,
        44.67999267578125,
        44.70001220703125,
        44.720001220703128,
        44.739990234375,
        44.760009765625,
        44.779998779296878,
        44.79998779296875,
        44.82000732421875,
        44.839996337890628,
        44.8599853515625,
        44.8800048828125,
        44.899993896484378,
        44.91998291015625,
        44.94000244140625,
        44.959991455078128,
        44.980010986328128,
        45.0,
        45.019989013671878,
        45.040008544921878,
        45.05999755859375,
        45.079986572265628,
        45.100006103515628,
        45.1199951171875,
        45.139984130859378,
        45.160003662109378,
        45.17999267578125,
        45.20001220703125,
        45.220001220703128,
        45.239990234375,
        45.260009765625,
        45.279998779296878,
        45.29998779296875,
        45.32000732421875,
        45.339996337890628,
        45.3599853515625,
        45.3800048828125,
        45.399993896484378,
        45.41998291015625,
        45.44000244140625,
        45.459991455078128,
        45.480010986328128,
        45.5,
        45.519989013671878,
        45.540008544921878,
        45.55999755859375,
        45.579986572265628,
        45.600006103515628,
        45.6199951171875,
        45.639984130859378,
        45.660003662109378,
        45.67999267578125,
        45.70001220703125,
        45.720001220703128,
        45.739990234375,
        45.760009765625,
        45.779998779296878,
        45.79998779296875,
        45.82000732421875,
        45.839996337890628,
        45.8599853515625,
        45.8800048828125,
        45.899993896484378,
        45.91998291015625,
        45.94000244140625,
        45.959991455078128,
        45.980010986328128,
        46.0,
        46.019989013671878,
        46.040008544921878,
        46.05999755859375,
        46.079986572265628,
        46.100006103515628,
        46.1199951171875,
        46.139984130859378,
        46.160003662109378,
        46.17999267578125,
        46.20001220703125,
        46.220001220703128,
        46.239990234375,
        46.260009765625,
        46.279998779296878,
        46.29998779296875,
        46.32000732421875,
        46.339996337890628,
        46.3599853515625,
        46.3800048828125,
        46.399993896484378,
        46.41998291015625,
        46.44000244140625,
        46.459991455078128,
        46.480010986328128,
        46.5,
        46.519989013671878,
        46.540008544921878,
        46.55999755859375,
        46.579986572265628,
        46.600006103515628,
        46.6199951171875,
        46.639984130859378,
        46.660003662109378,
        46.67999267578125,
        46.70001220703125,
        46.720001220703128,
        46.739990234375,
        46.760009765625,
        46.779998779296878,
        46.79998779296875,
        46.82000732421875,
        46.839996337890628,
        46.8599853515625,
        46.8800048828125,
        46.899993896484378,
        46.91998291015625,
        46.94000244140625,
        46.959991455078128,
        46.980010986328128,
        47.0,
        47.019989013671878,
        47.040008544921878,
        47.05999755859375,
        47.079986572265628,
        47.100006103515628,
        47.1199951171875,
        47.139984130859378,
        47.160003662109378,
        47.17999267578125,
        47.20001220703125,
        47.220001220703128,
        47.239990234375,
        47.260009765625,
        47.279998779296878,
        47.29998779296875,
        47.32000732421875,
        47.339996337890628,
        47.3599853515625,
        47.3800048828125,
        47.399993896484378,
        47.41998291015625,
        47.44000244140625,
        47.459991455078128,
        47.480010986328128,
        47.5,
        47.519989013671878,
        47.540008544921878,
        47.55999755859375,
        47.579986572265628,
        47.600006103515628,
        47.6199951171875,
        47.639984130859378,
        47.660003662109378,
        47.67999267578125,
        47.70001220703125,
        47.720001220703128,
        47.739990234375,
        47.760009765625,
        47.779998779296878,
        47.79998779296875,
        47.82000732421875,
        47.839996337890628,
        47.8599853515625,
        47.8800048828125,
        47.899993896484378,
        47.91998291015625,
        47.94000244140625,
        47.959991455078128,
        47.980010986328128,
        48.0,
        48.019989013671878,
        48.040008544921878,
        48.05999755859375,
        48.079986572265628,
        48.100006103515628,
        48.1199951171875,
        48.139984130859378,
        48.160003662109378,
        48.17999267578125,
        48.20001220703125,
        48.220001220703128,
        48.239990234375,
        48.260009765625,
        48.279998779296878,
        48.29998779296875,
        48.32000732421875,
        48.339996337890628,
        48.3599853515625,
        48.3800048828125,
        48.399993896484378,
        48.41998291015625,
        48.44000244140625,
        48.459991455078128,
        48.480010986328128,
        48.5,
        48.519989013671878,
        48.540008544921878,
        48.55999755859375,
        48.579986572265628,
        48.600006103515628,
        48.6199951171875,
        48.639984130859378,
        48.660003662109378,
        48.67999267578125,
        48.70001220703125,
        48.720001220703128,
        48.739990234375,
        48.760009765625,
        48.779998779296878,
        48.79998779296875,
        48.82000732421875,
        48.839996337890628,
        48.8599853515625,
        48.8800048828125,
        48.899993896484378,
        48.91998291015625,
        48.94000244140625,
        48.959991455078128,
        48.980010986328128,
        49.0,
        49.019989013671878,
        49.040008544921878,
        49.05999755859375,
        49.079986572265628,
        49.100006103515628,
        49.1199951171875,
        49.139984130859378,
        49.160003662109378,
        49.17999267578125,
        49.20001220703125,
        49.220001220703128,
        49.239990234375,
        49.260009765625,
        49.279998779296878,
        49.29998779296875,
        49.32000732421875,
        49.339996337890628,
        49.3599853515625,
        49.3800048828125,
        49.399993896484378,
        49.41998291015625,
        49.44000244140625,
        49.459991455078128,
        49.480010986328128,
        49.5,
        49.519989013671878,
        49.540008544921878,
        49.55999755859375,
        49.579986572265628,
        49.600006103515628,
        49.6199951171875,
        49.639984130859378,
        49.660003662109378,
        49.67999267578125,
        49.70001220703125,
        49.720001220703128,
        49.739990234375,
        49.760009765625,
        49.779998779296878,
        49.79998779296875,
        49.82000732421875,
        49.839996337890628,
        49.8599853515625,
        49.8800048828125,
        49.899993896484378,
        49.91998291015625,
        49.94000244140625,
        49.959991455078128,
        49.980010986328128,
        50.0,
        50.019989013671878,
        50.040008544921878,
        50.05999755859375,
        50.079986572265628,
        50.100006103515628,
        50.1199951171875,
        50.139984130859378,
        50.160003662109378,
        50.17999267578125,
        50.20001220703125,
        50.220001220703128,
        50.239990234375,
        50.260009765625,
        50.279998779296878,
        50.29998779296875,
        50.32000732421875,
        50.339996337890628,
        50.3599853515625,
        50.3800048828125,
        50.399993896484378,
        50.41998291015625,
        50.44000244140625,
        50.459991455078128,
        50.480010986328128,
        50.5,
        50.519989013671878,
        50.540008544921878,
        50.55999755859375,
        50.579986572265628,
        50.600006103515628,
        50.6199951171875,
        50.639984130859378,
        50.660003662109378,
        50.67999267578125,
        50.70001220703125,
        50.720001220703128,
        50.739990234375,
        50.760009765625,
        50.779998779296878,
        50.79998779296875,
        50.82000732421875,
        50.839996337890628,
        50.8599853515625,
        50.8800048828125,
        50.899993896484378,
        50.91998291015625,
        50.94000244140625,
        50.959991455078128,
        50.980010986328128,
        51.0,
        51.019989013671878,
        51.040008544921878,
        51.05999755859375,
        51.079986572265628,
        51.100006103515628,
        51.1199951171875,
        51.139984130859378,
        51.160003662109378,
        51.17999267578125,
        51.20001220703125,
        51.220001220703128,
        51.239990234375,
        51.260009765625,
        51.279998779296878,
        51.29998779296875,
        51.32000732421875,
        51.339996337890628,
        51.3599853515625,
        51.3800048828125,
        51.399993896484378,
        51.41998291015625,
        51.44000244140625,
        51.459991455078128,
        51.480010986328128,
        51.5,
        51.519989013671878,
        51.540008544921878,
        51.55999755859375,
        51.579986572265628,
        51.600006103515628,
        51.6199951171875,
        51.639984130859378,
        51.660003662109378,
        51.67999267578125,
        51.70001220703125,
        51.720001220703128,
        51.739990234375,
        51.760009765625,
        51.779998779296878,
        51.79998779296875,
        51.82000732421875,
        51.839996337890628,
        51.8599853515625,
        51.8800048828125,
        51.899993896484378,
        51.91998291015625,
        51.94000244140625,
        51.959991455078128,
        51.980010986328128,
        52.0,
        52.019989013671878,
        52.040008544921878,
        52.05999755859375,
        52.079986572265628,
        52.100006103515628,
        52.1199951171875,
        52.139984130859378,
        52.160003662109378,
        52.17999267578125,
        52.20001220703125,
        52.220001220703128,
        52.239990234375,
        52.260009765625,
        52.279998779296878,
        52.29998779296875,
        52.32000732421875,
        52.339996337890628,
        52.3599853515625,
        52.3800048828125,
        52.399993896484378,
        52.41998291015625,
        52.44000244140625,
        52.459991455078128,
        52.480010986328128,
        52.5,
        52.519989013671878,
        52.540008544921878,
        52.55999755859375,
        52.579986572265628,
        52.600006103515628,
        52.6199951171875,
        52.639984130859378,
        52.660003662109378,
        52.67999267578125,
        52.70001220703125,
        52.720001220703128,
        52.739990234375,
        52.760009765625,
        52.779998779296878,
        52.79998779296875,
        52.82000732421875,
        52.839996337890628,
        52.8599853515625,
        52.8800048828125,
        52.899993896484378,
        52.91998291015625,
        52.94000244140625,
        52.959991455078128,
        52.980010986328128,
        53.0,
        53.019989013671878,
        53.040008544921878,
        53.05999755859375,
        53.079986572265628,
        53.100006103515628,
        53.1199951171875,
        53.139984130859378,
        53.160003662109378,
        53.17999267578125,
        53.20001220703125,
        53.220001220703128,
        53.239990234375,
        53.260009765625,
        53.279998779296878,
        53.29998779296875,
        53.32000732421875,
        53.339996337890628,
        53.3599853515625,
        53.3800048828125,
        53.399993896484378,
        53.41998291015625,
        53.44000244140625,
        53.459991455078128,
        53.480010986328128,
        53.5,
        53.519989013671878,
        53.540008544921878,
        53.55999755859375,
        53.579986572265628,
        53.600006103515628,
        53.6199951171875,
        53.639984130859378,
        53.660003662109378,
        53.67999267578125,
        53.70001220703125,
        53.720001220703128,
        53.739990234375,
        53.760009765625,
        53.779998779296878,
        53.79998779296875,
        53.82000732421875,
        53.839996337890628,
        53.8599853515625,
        53.8800048828125,
        53.899993896484378,
        53.91998291015625,
        53.94000244140625,
        53.959991455078128,
        53.980010986328128,
        54.0,
        54.019989013671878,
        54.040008544921878,
        54.05999755859375,
        54.079986572265628,
        54.100006103515628,
        54.1199951171875,
        54.139984130859378,
        54.160003662109378,
        54.17999267578125,
        54.20001220703125,
        54.220001220703128,
        54.239990234375,
        54.260009765625,
        54.279998779296878,
        54.29998779296875,
        54.32000732421875,
        54.339996337890628,
        54.3599853515625,
        54.3800048828125,
        54.399993896484378,
        54.41998291015625,
        54.44000244140625,
        54.459991455078128,
        54.480010986328128,
        54.5,
        54.519989013671878,
        54.540008544921878,
        54.55999755859375,
        54.579986572265628,
        54.600006103515628,
        54.6199951171875,
        54.639984130859378,
        54.660003662109378,
        54.67999267578125,
        54.70001220703125,
        54.720001220703128,
        54.739990234375,
        54.760009765625,
        54.779998779296878,
        54.79998779296875,
        54.82000732421875,
        54.839996337890628,
        54.8599853515625,
        54.8800048828125,
        54.899993896484378,
        54.91998291015625,
        54.94000244140625,
        54.959991455078128,
        54.980010986328128,
        55.0,
        55.019989013671878,
        55.040008544921878,
        55.05999755859375,
        55.079986572265628,
        55.100006103515628,
        55.1199951171875,
        55.139984130859378,
        55.160003662109378,
        55.17999267578125,
        55.20001220703125,
        55.220001220703128,
        55.239990234375,
        55.260009765625,
        55.279998779296878,
        55.29998779296875,
        55.32000732421875,
        55.339996337890628,
        55.3599853515625,
        55.3800048828125,
        55.399993896484378,
        55.41998291015625,
        55.44000244140625,
        55.459991455078128,
        55.480010986328128,
        55.5,
        55.519989013671878,
        55.540008544921878,
        55.55999755859375,
        55.579986572265628,
        55.600006103515628,
        55.6199951171875,
        55.639984130859378,
        55.660003662109378,
        55.67999267578125,
        55.70001220703125,
        55.720001220703128,
        55.739990234375,
        55.760009765625,
        55.779998779296878,
        55.79998779296875,
        55.82000732421875,
        55.839996337890628,
        55.8599853515625,
        55.8800048828125,
        55.899993896484378,
        55.91998291015625,
        55.94000244140625,
        55.959991455078128,
        55.980010986328128,
        56.0,
        56.019989013671878,
        56.040008544921878,
        56.05999755859375,
        56.079986572265628,
        56.100006103515628,
        56.1199951171875,
        56.139984130859378,
        56.160003662109378,
        56.17999267578125,
        56.20001220703125,
        56.220001220703128,
        56.239990234375,
        56.260009765625,
        56.279998779296878,
        56.29998779296875,
        56.32000732421875,
        56.339996337890628,
        56.3599853515625,
        56.3800048828125,
        56.399993896484378,
        56.41998291015625,
        56.44000244140625,
        56.459991455078128,
        56.480010986328128,
        56.5,
        56.519989013671878,
        56.540008544921878,
        56.55999755859375,
        56.579986572265628,
        56.600006103515628,
        56.6199951171875,
        56.639984130859378,
        56.660003662109378,
        56.67999267578125,
        56.70001220703125,
        56.720001220703128,
        56.739990234375,
        56.760009765625,
        56.779998779296878,
        56.79998779296875,
        56.82000732421875,
        56.839996337890628,
        56.8599853515625,
        56.8800048828125,
        56.899993896484378,
        56.91998291015625,
        56.94000244140625,
        56.959991455078128,
        56.980010986328128,
        57.0,
        57.019989013671878,
        57.040008544921878,
        57.05999755859375,
        57.079986572265628,
        57.100006103515628,
        57.1199951171875,
        57.139984130859378,
        57.160003662109378,
        57.17999267578125,
        57.20001220703125,
        57.220001220703128,
        57.239990234375,
        57.260009765625,
        57.279998779296878,
        57.29998779296875,
        57.32000732421875,
        57.339996337890628,
        57.3599853515625,
        57.3800048828125,
        57.399993896484378,
        57.41998291015625,
        57.44000244140625,
        57.459991455078128,
        57.480010986328128,
        57.5,
        57.519989013671878,
        57.540008544921878,
        57.55999755859375,
        57.579986572265628,
        57.600006103515628,
        57.6199951171875,
        57.639984130859378,
        57.660003662109378,
        57.67999267578125,
        57.70001220703125,
        57.720001220703128,
        57.739990234375,
        57.760009765625,
        57.779998779296878,
        57.79998779296875,
        57.82000732421875,
        57.839996337890628,
        57.8599853515625,
        57.8800048828125,
        57.899993896484378,
        57.91998291015625,
        57.94000244140625,
        57.959991455078128,
        57.980010986328128,
        58.0,
        58.019989013671878,
        58.040008544921878,
        58.05999755859375,
        58.079986572265628,
        58.100006103515628,
        58.1199951171875,
        58.139984130859378,
        58.160003662109378,
        58.17999267578125,
        58.20001220703125,
        58.220001220703128,
        58.239990234375,
        58.260009765625,
        58.279998779296878,
        58.29998779296875,
        58.32000732421875,
        58.339996337890628,
        58.3599853515625,
        58.3800048828125,
        58.399993896484378,
        58.41998291015625,
        58.44000244140625,
        58.459991455078128,
        58.480010986328128,
        58.5,
        58.519989013671878,
        58.540008544921878,
        58.55999755859375,
        58.579986572265628,
        58.600006103515628,
        58.6199951171875,
        58.639984130859378,
        58.660003662109378,
        58.67999267578125,
        58.70001220703125,
        58.720001220703128,
        58.739990234375,
        58.760009765625,
        58.779998779296878,
        58.79998779296875,
        58.82000732421875,
        58.839996337890628,
        58.8599853515625,
        58.8800048828125,
        58.899993896484378,
        58.91998291015625,
        58.94000244140625,
        58.959991455078128,
        58.980010986328128,
        59.0,
        59.019989013671878,
        59.040008544921878,
        59.05999755859375,
        59.079986572265628,
        59.100006103515628,
        59.1199951171875,
        59.139984130859378,
        59.160003662109378,
        59.17999267578125,
        59.20001220703125,
        59.220001220703128,
        59.239990234375,
        59.260009765625,
        59.279998779296878,
        59.29998779296875,
        59.32000732421875,
        59.339996337890628,
        59.3599853515625,
        59.3800048828125,
        59.399993896484378,
        59.41998291015625,
        59.44000244140625,
        59.459991455078128,
        59.480010986328128,
        59.5,
        59.519989013671878,
        59.540008544921878,
        59.55999755859375,
        59.579986572265628,
        59.600006103515628,
        59.6199951171875,
        59.639984130859378,
        59.660003662109378,
        59.67999267578125,
        59.70001220703125,
        59.720001220703128,
        59.739990234375,
        59.760009765625,
        59.779998779296878,
        59.79998779296875,
        59.82000732421875,
        59.839996337890628,
        59.8599853515625,
        59.8800048828125,
        59.899993896484378,
        59.91998291015625,
        59.94000244140625,
        59.959991455078128,
        59.980010986328128
    ],
    "rightHandPositions": [
        "(0.441551, 1.214310, 0.140822)",
        "(0.441534, 1.214236, 0.140716)",
        "(0.441499, 1.214091, 0.140494)",
        "(0.441524, 1.214019, 0.140402)",
        "(0.441536, 1.213976, 0.140364)",
        "(0.441532, 1.213848, 0.140196)",
        "(0.441518, 1.213737, 0.140089)",
        "(0.441552, 1.213768, 0.140007)",
        "(0.441637, 1.213879, 0.140019)",
        "(0.441674, 1.213870, 0.140014)",
        "(0.441728, 1.213823, 0.140110)",
        "(0.441717, 1.213776, 0.140250)",
        "(0.441703, 1.213734, 0.140397)",
        "(0.441650, 1.213625, 0.140531)",
        "(0.441611, 1.213624, 0.140591)",
        "(0.441522, 1.213628, 0.140728)",
        "(0.441408, 1.213508, 0.140722)",
        "(0.441216, 1.213192, 0.140741)",
        "(0.441064, 1.212909, 0.141022)",
        "(0.441008, 1.212585, 0.141116)",
        "(0.440745, 1.211403, 0.141061)",
        "(0.440400, 1.209811, 0.141040)",
        "(0.439874, 1.208194, 0.141093)",
        "(0.438965, 1.206351, 0.141252)",
        "(0.438387, 1.205525, 0.141380)",
        "(0.436941, 1.203518, 0.142183)",
        "(0.434795, 1.200852, 0.143333)",
        "(0.432129, 1.198370, 0.144828)",
        "(0.428593, 1.195435, 0.146296)",
        "(0.426360, 1.193518, 0.146865)",
        "(0.421647, 1.189941, 0.148662)",
        "(0.416693, 1.187380, 0.151813)",
        "(0.410719, 1.184788, 0.154462)",
        "(0.403184, 1.180972, 0.156302)",
        "(0.399033, 1.178889, 0.157387)",
        "(0.391410, 1.176362, 0.160763)",
        "(0.384699, 1.175911, 0.164313)",
        "(0.377878, 1.176047, 0.167309)",
        "(0.369740, 1.175030, 0.170149)",
        "(0.365479, 1.174481, 0.171398)",
        "(0.357261, 1.174188, 0.174298)",
        "(0.349537, 1.175249, 0.178276)",
        "(0.340969, 1.176456, 0.181152)",
        "(0.331602, 1.177619, 0.183887)",
        "(0.326919, 1.178449, 0.185556)",
        "(0.317043, 1.180362, 0.190161)",
        "(0.305276, 1.181956, 0.195377)",
        "(0.293033, 1.184116, 0.199951)",
        "(0.281224, 1.186727, 0.202986)",
        "(0.276163, 1.188420, 0.204018)",
        "(0.266662, 1.192539, 0.207086)",
        "(0.254308, 1.195626, 0.210589)",
        "(0.241270, 1.198640, 0.214048)",
        "(0.229483, 1.202018, 0.217759)",
        "(0.225353, 1.204217, 0.219447)",
        "(0.218308, 1.209158, 0.222663)",
        "(0.210041, 1.213768, 0.225100)",
        "(0.201034, 1.217966, 0.226236)",
        "(0.192573, 1.221979, 0.227338)",
        "(0.189740, 1.224327, 0.228060)",
        "(0.184678, 1.229669, 0.230004)",
        "(0.177644, 1.235112, 0.231748)",
        "(0.169735, 1.240500, 0.233147)",
        "(0.162514, 1.245589, 0.234545)",
        "(0.159821, 1.248193, 0.235281)",
        "(0.156024, 1.253617, 0.236581)",
        "(0.151544, 1.258956, 0.237349)",
        "(0.146314, 1.263898, 0.237210)",
        "(0.141302, 1.268377, 0.237232)",
        "(0.139639, 1.270578, 0.237516)",
        "(0.137161, 1.274959, 0.238391)",
        "(0.134390, 1.279162, 0.239378)",
        "(0.130398, 1.283015, 0.240131)",
        "(0.126200, 1.286415, 0.240231)",
        "(0.124889, 1.287977, 0.239950)",
        "(0.122605, 1.291101, 0.239511)",
        "(0.119948, 1.294089, 0.240043)",
        "(0.115917, 1.296882, 0.240907)",
        "(0.111200, 1.299254, 0.240546)",
        "(0.109609, 1.300307, 0.240050)",
        "(0.107294, 1.302336, 0.239553)",
        "(0.105578, 1.304543, 0.239578)",
        "(0.102374, 1.306866, 0.239177)",
        "(0.098819, 1.309095, 0.238370)",
        "(0.097332, 1.310144, 0.237906)",
        "(0.094078, 1.312078, 0.237213)",
        "(0.089534, 1.313873, 0.236915)",
        "(0.084232, 1.315412, 0.236794)",
        "(0.081448, 1.316564, 0.237139)",
        "(0.080421, 1.317223, 0.237367)",
        "(0.078339, 1.318703, 0.237293)",
        "(0.076331, 1.320330, 0.236236)",
        "(0.075548, 1.321859, 0.235736)",
        "(0.075051, 1.323271, 0.235841)",
        "(0.074807, 1.323877, 0.235789)",
        "(0.074373, 1.324693, 0.235144)",
        "(0.075120, 1.325204, 0.234979)",
        "(0.075164, 1.325795, 0.235527)",
        "(0.074518, 1.326424, 0.236222)",
        "(0.074503, 1.326643, 0.236376)",
        "(0.076314, 1.326422, 0.237214)",
        "(0.077866, 1.326628, 0.238072)",
        "(0.077902, 1.326825, 0.239056)",
        "(0.078267, 1.326972, 0.239991)",
        "(0.078043, 1.327096, 0.240264)",
        "(0.078065, 1.327254, 0.240374)",
        "(0.078347, 1.327363, 0.240783)",
        "(0.077491, 1.327513, 0.240831)",
        "(0.076718, 1.327666, 0.240608)",
        "(0.076450, 1.327737, 0.240688)",
        "(0.076866, 1.327730, 0.240882)",
        "(0.077500, 1.327806, 0.240539)",
        "(0.077745, 1.327924, 0.239478)",
        "(0.078105, 1.328136, 0.239241)",
        "(0.077802, 1.328371, 0.239625)",
        "(0.076407, 1.328960, 0.240209)",
        "(0.075258, 1.329380, 0.239938)",
        "(0.075193, 1.329499, 0.239836)",
        "(0.075256, 1.329745, 0.240448)",
        "(0.075004, 1.329789, 0.240414)",
        "(0.074672, 1.329780, 0.240139)",
        "(0.074392, 1.329521, 0.239784)",
        "(0.074606, 1.329243, 0.239632)",
        "(0.073667, 1.329156, 0.240317)",
        "(0.073460, 1.329131, 0.240731)",
        "(0.073279, 1.329000, 0.241105)",
        "(0.073108, 1.328864, 0.241158)",
        "(0.073154, 1.328852, 0.241345)",
        "(0.073818, 1.328777, 0.240812)",
        "(0.073559, 1.328869, 0.240348)",
        "(0.072147, 1.329402, 0.239901)",
        "(0.071132, 1.330162, 0.239326)",
        "(0.071810, 1.330606, 0.238947)",
        "(0.072425, 1.331034, 0.238656)",
        "(0.072262, 1.331860, 0.238257)",
        "(0.071649, 1.332604, 0.238369)",
        "(0.071261, 1.333603, 0.238888)",
        "(0.071464, 1.334700, 0.239540)",
        "(0.072263, 1.335754, 0.240403)",
        "(0.072287, 1.336577, 0.240939)",
        "(0.070974, 1.337987, 0.242390)",
        "(0.070633, 1.339409, 0.243347)",
        "(0.070818, 1.341126, 0.244356)",
        "(0.070900, 1.343338, 0.245395)",
        "(0.070688, 1.344648, 0.246267)",
        "(0.069151, 1.347753, 0.248400)",
        "(0.067418, 1.351171, 0.249817)",
        "(0.066424, 1.354875, 0.250735)",
        "(0.065344, 1.359050, 0.251694)",
        "(0.064884, 1.361225, 0.252134)",
        "(0.063598, 1.365710, 0.253317)",
        "(0.062744, 1.370194, 0.255063)",
        "(0.062120, 1.374548, 0.256263)",
        "(0.061503, 1.378738, 0.257246)",
        "(0.061417, 1.380724, 0.257827)",
        "(0.060791, 1.384640, 0.259458)",
        "(0.059972, 1.388428, 0.261306)",
        "(0.059993, 1.391643, 0.262767)",
        "(0.060256, 1.394565, 0.264150)",
        "(0.060195, 1.396031, 0.265176)",
        "(0.059267, 1.399072, 0.267738)",
        "(0.058928, 1.401760, 0.270166)",
        "(0.059093, 1.404130, 0.272045)",
        "(0.058835, 1.406604, 0.274417)",
        "(0.058746, 1.407799, 0.275767)",
        "(0.058223, 1.410145, 0.278586)",
        "(0.057719, 1.412364, 0.281400)",
        "(0.057821, 1.414458, 0.284294)",
        "(0.057999, 1.416496, 0.287298)",
        "(0.057993, 1.417443, 0.288798)",
        "(0.057885, 1.419286, 0.291984)",
        "(0.057982, 1.420910, 0.295266)",
        "(0.058509, 1.422209, 0.298793)",
        "(0.058712, 1.423291, 0.302373)",
        "(0.058750, 1.423678, 0.304089)",
        "(0.059281, 1.424298, 0.307587)",
        "(0.059935, 1.424742, 0.311571)",
        "(0.060447, 1.425060, 0.315984)",
        "(0.060840, 1.425078, 0.320248)",
        "(0.061133, 1.424863, 0.322068)",
        "(0.062100, 1.423888, 0.325263)",
        "(0.063126, 1.422477, 0.328790)",
        "(0.063605, 1.420923, 0.333213)",
        "(0.063915, 1.418894, 0.337457)",
        "(0.064257, 1.417603, 0.339424)",
        "(0.065102, 1.414544, 0.343055)",
        "(0.065790, 1.411157, 0.346684)",
        "(0.066184, 1.407489, 0.350833)",
        "(0.066602, 1.403502, 0.355485)",
        "(0.066765, 1.401332, 0.357635)",
        "(0.067053, 1.396649, 0.361137)",
        "(0.067274, 1.391501, 0.364350)",
        "(0.067792, 1.386083, 0.368140)",
        "(0.068056, 1.380710, 0.372319)",
        "(0.068112, 1.377900, 0.373823)",
        "(0.068569, 1.371921, 0.375387)",
        "(0.068608, 1.365924, 0.377027)",
        "(0.068714, 1.360044, 0.379760)",
        "(0.068828, 1.354297, 0.382816)",
        "(0.068953, 1.351333, 0.383841)",
        "(0.069274, 1.345339, 0.385260)",
        "(0.069440, 1.339440, 0.386507)",
        "(0.069549, 1.333648, 0.388329)",
        "(0.070163, 1.327761, 0.390704)",
        "(0.070404, 1.324755, 0.391710)",
        "(0.070537, 1.318510, 0.392111)",
        "(0.070714, 1.312117, 0.391658)",
        "(0.070793, 1.305950, 0.392478)",
        "(0.070810, 1.299971, 0.394092)",
        "(0.070875, 1.296914, 0.394364)",
        "(0.071071, 1.290621, 0.393589)",
        "(0.071189, 1.284388, 0.393000)",
        "(0.071166, 1.278146, 0.392736)",
        "(0.071068, 1.271769, 0.391889)",
        "(0.071099, 1.268558, 0.391459)",
        "(0.071115, 1.262231, 0.390578)",
        "(0.070844, 1.255921, 0.389137)",
        "(0.071134, 1.249572, 0.387455)",
        "(0.071512, 1.243262, 0.385653)",
        "(0.071509, 1.240148, 0.384546)",
        "(0.071417, 1.233982, 0.381702)",
        "(0.071434, 1.227927, 0.378913)",
        "(0.071722, 1.222120, 0.376138)",
        "(0.071757, 1.216451, 0.372954)",
        "(0.071646, 1.213719, 0.371208)",
        "(0.071557, 1.208440, 0.367586)",
        "(0.071603, 1.203603, 0.364097)",
        "(0.071776, 1.198920, 0.360601)",
        "(0.071722, 1.194569, 0.356467)",
        "(0.071791, 1.192549, 0.354271)",
        "(0.071966, 1.188884, 0.350090)",
        "(0.071995, 1.185407, 0.346590)",
        "(0.072082, 1.181967, 0.342488)",
        "(0.072255, 1.178510, 0.337928)",
        "(0.072359, 1.176851, 0.335706)",
        "(0.072039, 1.173471, 0.331784)",
        "(0.071772, 1.170189, 0.328009)",
        "(0.071945, 1.167081, 0.323046)",
        "(0.071838, 1.164026, 0.318263)",
        "(0.071630, 1.162575, 0.316332)",
        "(0.071003, 1.159571, 0.311872)",
        "(0.070620, 1.156612, 0.306416)",
        "(0.070178, 1.153892, 0.301011)",
        "(0.069524, 1.151498, 0.296848)",
        "(0.069211, 1.150387, 0.294880)",
        "(0.068937, 1.148678, 0.289976)",
        "(0.068679, 1.147382, 0.284655)",
        "(0.068100, 1.146686, 0.280425)",
        "(0.067393, 1.146640, 0.276212)",
        "(0.067189, 1.146926, 0.273688)",
        "(0.066424, 1.147805, 0.268687)",
        "(0.065478, 1.149344, 0.264485)",
        "(0.064163, 1.151312, 0.260399)",
        "(0.062978, 1.153673, 0.256462)",
        "(0.062401, 1.155050, 0.254786)",
        "(0.061207, 1.157910, 0.251355)",
        "(0.060130, 1.161207, 0.247460)",
        "(0.058825, 1.164938, 0.244054)",
        "(0.057259, 1.169029, 0.241509)",
        "(0.056600, 1.171114, 0.240229)",
        "(0.055472, 1.175395, 0.237344)",
        "(0.053946, 1.179693, 0.235038)",
        "(0.054376, 1.185634, 0.231643)",
        "(0.052936, 1.190138, 0.229502)",
        "(0.052249, 1.192415, 0.228576)",
        "(0.050801, 1.197020, 0.227413)",
        "(0.049521, 1.201647, 0.226416)",
        "(0.048251, 1.206271, 0.225266)",
        "(0.047028, 1.210993, 0.224064)",
        "(0.046450, 1.213381, 0.223787)",
        "(0.045238, 1.218131, 0.223318)",
        "(0.043974, 1.222919, 0.222453)",
        "(0.042815, 1.227891, 0.221429)",
        "(0.041451, 1.233063, 0.221271)",
        "(0.040800, 1.235673, 0.221188)",
        "(0.039532, 1.240852, 0.220676)",
        "(0.038270, 1.246133, 0.219930)",
        "(0.036937, 1.251578, 0.219423)",
        "(0.035650, 1.257107, 0.219142)",
        "(0.035073, 1.259930, 0.218928)",
        "(0.033802, 1.265607, 0.218339)",
        "(0.032454, 1.271303, 0.217511)",
        "(0.031285, 1.277025, 0.216823)",
        "(0.030108, 1.283002, 0.216775)",
        "(0.029443, 1.286090, 0.216801)",
        "(0.028102, 1.292362, 0.216397)",
        "(0.026908, 1.298656, 0.215716)",
        "(0.025912, 1.305109, 0.215714)",
        "(0.024869, 1.311742, 0.216196)",
        "(0.024389, 1.315099, 0.216348)",
        "(0.023780, 1.321739, 0.216413)",
        "(0.022964, 1.328379, 0.216574)",
        "(0.022512, 1.334888, 0.217002)",
        "(0.022203, 1.341303, 0.217443)",
        "(0.021975, 1.344527, 0.217795)",
        "(0.021440, 1.350964, 0.218609)",
        "(0.021050, 1.357195, 0.219590)",
        "(0.020830, 1.363135, 0.220510)",
        "(0.020701, 1.368981, 0.221749)",
        "(0.020672, 1.371897, 0.222674)",
        "(0.020415, 1.377665, 0.224596)",
        "(0.020396, 1.383168, 0.226378)",
        "(0.020282, 1.388538, 0.228676)",
        "(0.020203, 1.393702, 0.231423)",
        "(0.020287, 1.396161, 0.232797)",
        "(0.020505, 1.400866, 0.235405)",
        "(0.020314, 1.405542, 0.238275)",
        "(0.020353, 1.410000, 0.241445)",
        "(0.020450, 1.414300, 0.245100)",
        "(0.020415, 1.416442, 0.247162)",
        "(0.020693, 1.420391, 0.250908)",
        "(0.021039, 1.423931, 0.254314)",
        "(0.021249, 1.427265, 0.258435)",
        "(0.021555, 1.430382, 0.263132)",
        "(0.021869, 1.431757, 0.265333)",
        "(0.022463, 1.434282, 0.269280)",
        "(0.023039, 1.436474, 0.273304)",
        "(0.023409, 1.438614, 0.278320)",
        "(0.024089, 1.440434, 0.283284)",
        "(0.024535, 1.441130, 0.285354)",
        "(0.025195, 1.442405, 0.289826)",
        "(0.025742, 1.443577, 0.295110)",
        "(0.026447, 1.444389, 0.300417)",
        "(0.027035, 1.444750, 0.305025)",
        "(0.027363, 1.444786, 0.307173)",
        "(0.027886, 1.444666, 0.311626)",
        "(0.028527, 1.444318, 0.316597)",
        "(0.029287, 1.443691, 0.321441)",
        "(0.029877, 1.442741, 0.325538)",
        "(0.030202, 1.442168, 0.327472)",
        "(0.030581, 1.440725, 0.330986)",
        "(0.031338, 1.438967, 0.334221)",
        "(0.031954, 1.437153, 0.337930)",
        "(0.032342, 1.435234, 0.341632)",
        "(0.032612, 1.434132, 0.343330)",
        "(0.033109, 1.431832, 0.346566)",
        "(0.033506, 1.429485, 0.349802)",
        "(0.033900, 1.427062, 0.353064)",
        "(0.034055, 1.424410, 0.355752)",
        "(0.034188, 1.422900, 0.356667)",
        "(0.034671, 1.419853, 0.358719)",
        "(0.034840, 1.416827, 0.361270)",
        "(0.034791, 1.413623, 0.363694)",
        "(0.035007, 1.410042, 0.365871)",
        "(0.035233, 1.408062, 0.366920)",
        "(0.035662, 1.403978, 0.369291)",
        "(0.036111, 1.399591, 0.371407)",
        "(0.036628, 1.394967, 0.373146)",
        "(0.037100, 1.390332, 0.375507)",
        "(0.037365, 1.387954, 0.376808)",
        "(0.037952, 1.382933, 0.378896)",
        "(0.038731, 1.377673, 0.380607)",
        "(0.039600, 1.372396, 0.382333)",
        "(0.040181, 1.367258, 0.384154)",
        "(0.040490, 1.364696, 0.385047)",
        "(0.041153, 1.359578, 0.387182)",
        "(0.041622, 1.354326, 0.388737)",
        "(0.041988, 1.348841, 0.389836)",
        "(0.042517, 1.343142, 0.390848)",
        "(0.042684, 1.340303, 0.391348)",
        "(0.042891, 1.334730, 0.392376)",
        "(0.043009, 1.329169, 0.392962)",
        "(0.043108, 1.323618, 0.393109)",
        "(0.043222, 1.318042, 0.393387)",
        "(0.043242, 1.315217, 0.393473)",
        "(0.043340, 1.309346, 0.392941)",
        "(0.042944, 1.303348, 0.391869)",
        "(0.042661, 1.297228, 0.390954)",
        "(0.042591, 1.290962, 0.390498)",
        "(0.042614, 1.287849, 0.390057)",
        "(0.042538, 1.281605, 0.388241)",
        "(0.042709, 1.275568, 0.386108)",
        "(0.043057, 1.269786, 0.384908)",
        "(0.043415, 1.264139, 0.383466)",
        "(0.043557, 1.261352, 0.382277)",
        "(0.043896, 1.255702, 0.379273)",
        "(0.044560, 1.250222, 0.377012)",
        "(0.044994, 1.244755, 0.374858)",
        "(0.045597, 1.239433, 0.371783)",
        "(0.045875, 1.236794, 0.370086)",
        "(0.046548, 1.231595, 0.367018)",
        "(0.047548, 1.226517, 0.364328)",
        "(0.048300, 1.221365, 0.360949)",
        "(0.049299, 1.216403, 0.357277)",
        "(0.049764, 1.213970, 0.355588)",
        "(0.050911, 1.209132, 0.352351)",
        "(0.051798, 1.204453, 0.348947)",
        "(0.052326, 1.199922, 0.344864)",
        "(0.052582, 1.195609, 0.341303)",
        "(0.052857, 1.193576, 0.339669)",
        "(0.053147, 1.189714, 0.336047)",
        "(0.053432, 1.186129, 0.332163)",
        "(0.053673, 1.182918, 0.328406)",
        "(0.053978, 1.180003, 0.324735)",
        "(0.054004, 1.178691, 0.322897)",
        "(0.053918, 1.176245, 0.319021)",
        "(0.054011, 1.174266, 0.314820)",
        "(0.053771, 1.172544, 0.310928)",
        "(0.053278, 1.171248, 0.307673)",
        "(0.053103, 1.170823, 0.305817)",
        "(0.052674, 1.170192, 0.301561)",
        "(0.051954, 1.169929, 0.296595)",
        "(0.051072, 1.169988, 0.292544)",
        "(0.050255, 1.170514, 0.289074)",
        "(0.049850, 1.170992, 0.287016)",
        "(0.048742, 1.172192, 0.282258)",
        "(0.047622, 1.173823, 0.277635)",
        "(0.046074, 1.175802, 0.273999)",
        "(0.044629, 1.178110, 0.270321)",
        "(0.043902, 1.179327, 0.268067)",
        "(0.042490, 1.182194, 0.263289)",
        "(0.040790, 1.185249, 0.259427)",
        "(0.039189, 1.188529, 0.255894)",
        "(0.037616, 1.192018, 0.252030)",
        "(0.036967, 1.193817, 0.250011)",
        "(0.035596, 1.197677, 0.246396)",
        "(0.033963, 1.201515, 0.243295)",
        "(0.032722, 1.205549, 0.239609)",
        "(0.031275, 1.209852, 0.235912)",
        "(0.030419, 1.212114, 0.234638)",
        "(0.028944, 1.216629, 0.232404)",
        "(0.027525, 1.221252, 0.229465)",
        "(0.026205, 1.226056, 0.226478)",
        "(0.025832, 1.231910, 0.223964)",
        "(0.025452, 1.234795, 0.223145)",
        "(0.023803, 1.240047, 0.221755)",
        "(0.022565, 1.245445, 0.219464)",
        "(0.021433, 1.251154, 0.217306)",
        "(0.020166, 1.257060, 0.216629)",
        "(0.019550, 1.260040, 0.216423)",
        "(0.018341, 1.266045, 0.215502)",
        "(0.017222, 1.272201, 0.214465)",
        "(0.016188, 1.278499, 0.214078)",
        "(0.015043, 1.284863, 0.214156)",
        "(0.014608, 1.288064, 0.214161)",
        "(0.013805, 1.294482, 0.214069)",
        "(0.012766, 1.300954, 0.214406)",
        "(0.012005, 1.307312, 0.214703)",
        "(0.011231, 1.313640, 0.214930)",
        "(0.010786, 1.316859, 0.215133)",
        "(0.010123, 1.323236, 0.215805)",
        "(0.009461, 1.329472, 0.216246)",
        "(0.008972, 1.335553, 0.216088)",
        "(0.008585, 1.341535, 0.216466)",
        "(0.008156, 1.344549, 0.217063)",
        "(0.007118, 1.350511, 0.217962)",
        "(0.006510, 1.356237, 0.217937)",
        "(0.006152, 1.361767, 0.217940)",
        "(0.005771, 1.367242, 0.218787)",
        "(0.005376, 1.369975, 0.219377)",
        "(0.004587, 1.375268, 0.220575)",
        "(0.004205, 1.380290, 0.221039)",
        "(0.003970, 1.385227, 0.221776)",
        "(0.003942, 1.390093, 0.223519)",
        "(0.003813, 1.392489, 0.224523)",
        "(0.003394, 1.397135, 0.226432)",
        "(0.003394, 1.401528, 0.228397)",
        "(0.003278, 1.405841, 0.230399)",
        "(0.003093, 1.410111, 0.233252)",
        "(0.003086, 1.412194, 0.235032)",
        "(0.003187, 1.416142, 0.238763)",
        "(0.003533, 1.419676, 0.242137)",
        "(0.003728, 1.423138, 0.245471)",
        "(0.004022, 1.426558, 0.249877)",
        "(0.004232, 1.428264, 0.252499)",
        "(0.004952, 1.431360, 0.256713)",
        "(0.005744, 1.434082, 0.259924)",
        "(0.005892, 1.436904, 0.263783)",
        "(0.006237, 1.439730, 0.269045)",
        "(0.006521, 1.441031, 0.271780)",
        "(0.007249, 1.443222, 0.276367)",
        "(0.007941, 1.444975, 0.280826)",
        "(0.008599, 1.446430, 0.285374)",
        "(0.009424, 1.447666, 0.290171)",
        "(0.009827, 1.448266, 0.292791)",
        "(0.010525, 1.449276, 0.297710)",
        "(0.011270, 1.450039, 0.302344)",
        "(0.012023, 1.450551, 0.306668)",
        "(0.012774, 1.450885, 0.311010)",
        "(0.013102, 1.451030, 0.313453)",
        "(0.013932, 1.451214, 0.318423)",
        "(0.014965, 1.451101, 0.322888)",
        "(0.016036, 1.450769, 0.326847)",
        "(0.017086, 1.450148, 0.330740)",
        "(0.017711, 1.449805, 0.332966)",
        "(0.018797, 1.449147, 0.337455)",
        "(0.019844, 1.448445, 0.341363)",
        "(0.020821, 1.447449, 0.344800)",
        "(0.021772, 1.446226, 0.348149)",
        "(0.022203, 1.445545, 0.349998)",
        "(0.023122, 1.444160, 0.353855)",
        "(0.024209, 1.442654, 0.357442)",
        "(0.024935, 1.441111, 0.360806)",
        "(0.025698, 1.439332, 0.363844)",
        "(0.026142, 1.438421, 0.365463)",
        "(0.026695, 1.436589, 0.368606)",
        "(0.027183, 1.434469, 0.371096)",
        "(0.027692, 1.432117, 0.373753)",
        "(0.028242, 1.429512, 0.376941)",
        "(0.028526, 1.428047, 0.378481)",
        "(0.028955, 1.424634, 0.381202)",
        "(0.029387, 1.420579, 0.383298)",
        "(0.029387, 1.416287, 0.385935)",
        "(0.029052, 1.411704, 0.389297)",
        "(0.029005, 1.409121, 0.390843)",
        "(0.029179, 1.403468, 0.393142)",
        "(0.029166, 1.397448, 0.395331)",
        "(0.029165, 1.391180, 0.398132)",
        "(0.029199, 1.384331, 0.400697)",
        "(0.029192, 1.380683, 0.401656)",
        "(0.029543, 1.373172, 0.403191)",
        "(0.030486, 1.365685, 0.404845)",
        "(0.031390, 1.358481, 0.406960)",
        "(0.032553, 1.351285, 0.408530)",
        "(0.032841, 1.347723, 0.409230)",
        "(0.033668, 1.340542, 0.410488)",
        "(0.034432, 1.333234, 0.411282)",
        "(0.035408, 1.326018, 0.411423)",
        "(0.036307, 1.319082, 0.411797)",
        "(0.036689, 1.315693, 0.412198)",
        "(0.037339, 1.308893, 0.412975)",
        "(0.038216, 1.302102, 0.413336)",
        "(0.039213, 1.295230, 0.413099)",
        "(0.040168, 1.288209, 0.412648)",
        "(0.040665, 1.284648, 0.412466)",
        "(0.041562, 1.277541, 0.411791)",
        "(0.042571, 1.270378, 0.409822)",
        "(0.043889, 1.263262, 0.407511)",
        "(0.045378, 1.256267, 0.406138)",
        "(0.045845, 1.252795, 0.405337)",
        "(0.046554, 1.245998, 0.402622)",
        "(0.047619, 1.239345, 0.399247)",
        "(0.048856, 1.232760, 0.396692)",
        "(0.049902, 1.226270, 0.394092)",
        "(0.050274, 1.223146, 0.392412)",
        "(0.051230, 1.217139, 0.388400)",
        "(0.052434, 1.211313, 0.384596)",
        "(0.053431, 1.205592, 0.381204)",
        "(0.054258, 1.199832, 0.376836)",
        "(0.054766, 1.196948, 0.373889)",
        "(0.055799, 1.191213, 0.368176)",
        "(0.056836, 1.185616, 0.363843)",
        "(0.057367, 1.180318, 0.359207)",
        "(0.057919, 1.175311, 0.352696)",
        "(0.058016, 1.172839, 0.349861)",
        "(0.058221, 1.168703, 0.345411)",
        "(0.058339, 1.165251, 0.340491)",
        "(0.058307, 1.162556, 0.334443)",
        "(0.057872, 1.160349, 0.330028)",
        "(0.057677, 1.159562, 0.328056)",
        "(0.057192, 1.158147, 0.322829)",
        "(0.056711, 1.157464, 0.316397)",
        "(0.055690, 1.157265, 0.311714)",
        "(0.054296, 1.157598, 0.308100)",
        "(0.053777, 1.157964, 0.305649)",
        "(0.052778, 1.158911, 0.299684)",
        "(0.051551, 1.160219, 0.295030)",
        "(0.050212, 1.161781, 0.290761)",
        "(0.048957, 1.163600, 0.285886)",
        "(0.048399, 1.164632, 0.283475)",
        "(0.047089, 1.166889, 0.279878)",
        "(0.045808, 1.169491, 0.275965)",
        "(0.044434, 1.172276, 0.271078)",
        "(0.042842, 1.175332, 0.267052)",
        "(0.042014, 1.176970, 0.265495)",
        "(0.040603, 1.180451, 0.262202)",
        "(0.039135, 1.184110, 0.257697)",
        "(0.037773, 1.188082, 0.253710)",
        "(0.036297, 1.192340, 0.250540)",
        "(0.035640, 1.194530, 0.248827)",
        "(0.034329, 1.198985, 0.244934)",
        "(0.033029, 1.203581, 0.241065)",
        "(0.031557, 1.208358, 0.238287)",
        "(0.030331, 1.213400, 0.235963)",
        "(0.029697, 1.215901, 0.234558)",
        "(0.028553, 1.220853, 0.230933)",
        "(0.027326, 1.225812, 0.227814)",
        "(0.027404, 1.232118, 0.224653)",
        "(0.026287, 1.237338, 0.222555)",
        "(0.025741, 1.239934, 0.221257)",
        "(0.024463, 1.245113, 0.218539)",
        "(0.023218, 1.250469, 0.216149)",
        "(0.021871, 1.256172, 0.214650)",
        "(0.020570, 1.262008, 0.212864)",
        "(0.020074, 1.264992, 0.211666)",
        "(0.018983, 1.271130, 0.209337)",
        "(0.017489, 1.277487, 0.207995)",
        "(0.016309, 1.283897, 0.206653)",
        "(0.015007, 1.290471, 0.205041)",
        "(0.014338, 1.293873, 0.204426)",
        "(0.012764, 1.300777, 0.203893)",
        "(0.011571, 1.307677, 0.203434)",
        "(0.010603, 1.314558, 0.202428)",
        "(0.009830, 1.321387, 0.201393)",
        "(0.009432, 1.324805, 0.201174)",
        "(0.008235, 1.331705, 0.201565)",
        "(0.007284, 1.338498, 0.201666)",
        "(0.006648, 1.345208, 0.201250)",
        "(0.005842, 1.351843, 0.201107)",
        "(0.005369, 1.355145, 0.201083)",
        "(0.004484, 1.361770, 0.201745)",
        "(0.003691, 1.368286, 0.202659)",
        "(0.003095, 1.374580, 0.202878)",
        "(0.002597, 1.380671, 0.203415)",
        "(0.002315, 1.383698, 0.204043)",
        "(0.001568, 1.389705, 0.205664)",
        "(0.001283, 1.395320, 0.206618)",
        "(0.001274, 1.400566, 0.207410)",
        "(0.001125, 1.405526, 0.208972)",
        "(0.000650, 1.407988, 0.210147)",
        "(0.000062, 1.412708, 0.212601)",
        "(-0.000167, 1.417185, 0.215071)",
        "(-0.000226, 1.421460, 0.217725)",
        "(-0.000449, 1.425650, 0.221421)",
        "(-0.000788, 1.427767, 0.223518)",
        "(-0.001172, 1.431672, 0.227310)",
        "(-0.000953, 1.435244, 0.230966)",
        "(-0.001281, 1.438874, 0.235212)",
        "(-0.001120, 1.442257, 0.240464)",
        "(-0.001003, 1.443869, 0.243118)",
        "(-0.000974, 1.446794, 0.247982)",
        "(-0.000680, 1.449454, 0.253296)",
        "(-0.000470, 1.451965, 0.259023)",
        "(-0.000340, 1.454196, 0.264544)",
        "(0.000007, 1.455022, 0.267112)",
        "(0.000633, 1.456352, 0.271936)",
        "(0.000984, 1.457572, 0.277719)",
        "(0.001326, 1.458726, 0.283854)",
        "(0.001653, 1.459466, 0.288893)",
        "(0.001966, 1.459648, 0.291293)",
        "(0.002621, 1.459849, 0.296211)",
        "(0.002861, 1.459860, 0.301553)",
        "(0.003350, 1.459683, 0.307363)",
        "(0.003808, 1.459248, 0.312161)",
        "(0.004085, 1.458895, 0.314301)",
        "(0.004398, 1.458062, 0.318663)",
        "(0.004924, 1.457034, 0.323513)",
        "(0.005368, 1.455922, 0.328261)",
        "(0.005702, 1.454558, 0.332112)",
        "(0.005912, 1.453803, 0.334035)",
        "(0.006401, 1.452285, 0.338252)",
        "(0.006882, 1.450703, 0.342986)",
        "(0.007513, 1.448787, 0.346652)",
        "(0.007961, 1.446625, 0.349874)",
        "(0.008121, 1.445503, 0.351799)",
        "(0.008641, 1.443241, 0.356469)",
        "(0.009201, 1.440611, 0.360838)",
        "(0.009991, 1.437571, 0.364354)",
        "(0.010665, 1.434335, 0.367843)",
        "(0.010835, 1.432664, 0.369521)",
        "(0.011540, 1.429004, 0.372561)",
        "(0.012528, 1.425231, 0.376347)",
        "(0.013272, 1.421333, 0.380129)",
        "(0.013977, 1.417071, 0.383447)",
        "(0.014242, 1.414832, 0.384968)",
        "(0.014912, 1.410076, 0.387780)",
        "(0.015496, 1.405070, 0.391337)",
        "(0.016083, 1.399815, 0.394839)",
        "(0.016718, 1.394156, 0.397952)",
        "(0.016819, 1.391222, 0.399286)",
        "(0.017146, 1.385156, 0.401613)",
        "(0.017624, 1.378857, 0.403777)",
        "(0.018020, 1.372648, 0.406810)",
        "(0.018685, 1.366388, 0.409774)",
        "(0.018990, 1.363167, 0.410701)",
        "(0.019610, 1.356538, 0.412190)",
        "(0.020460, 1.349656, 0.413906)",
        "(0.021306, 1.342793, 0.416260)",
        "(0.021937, 1.335900, 0.417602)",
        "(0.022387, 1.332343, 0.417775)",
        "(0.023328, 1.325195, 0.418389)",
        "(0.024575, 1.318093, 0.420241)",
        "(0.025833, 1.310964, 0.421327)",
        "(0.026772, 1.303526, 0.420799)",
        "(0.027470, 1.299837, 0.420330)",
        "(0.028726, 1.292589, 0.420085)",
        "(0.029923, 1.285436, 0.420002)",
        "(0.031260, 1.278155, 0.418850)",
        "(0.032698, 1.270915, 0.416939)",
        "(0.033213, 1.267329, 0.416069)",
        "(0.034317, 1.260602, 0.414681)",
        "(0.035280, 1.254023, 0.412591)",
        "(0.036513, 1.247665, 0.410050)",
        "(0.037625, 1.241496, 0.407318)",
        "(0.037940, 1.238486, 0.405812)",
        "(0.038509, 1.232599, 0.402395)",
        "(0.039189, 1.226808, 0.399085)",
        "(0.040192, 1.221309, 0.395970)",
        "(0.040610, 1.216144, 0.391497)",
        "(0.040758, 1.213560, 0.388851)",
        "(0.041129, 1.208636, 0.383865)",
        "(0.041374, 1.203908, 0.379420)",
        "(0.041494, 1.199602, 0.374241)",
        "(0.041445, 1.195628, 0.367620)",
        "(0.041275, 1.193743, 0.364388)",
        "(0.041262, 1.190315, 0.359123)",
        "(0.041034, 1.187305, 0.354024)",
        "(0.040760, 1.184664, 0.347097)",
        "(0.040308, 1.182297, 0.339935)",
        "(0.040118, 1.181251, 0.337190)",
        "(0.039716, 1.179652, 0.332529)",
        "(0.039215, 1.178340, 0.326505)",
        "(0.038656, 1.177003, 0.318863)",
        "(0.038128, 1.175884, 0.312436)",
        "(0.037732, 1.175490, 0.310051)",
        "(0.036841, 1.174741, 0.304780)",
        "(0.036385, 1.174307, 0.298464)",
        "(0.035914, 1.174165, 0.292901)",
        "(0.035347, 1.174339, 0.288132)",
        "(0.035025, 1.174549, 0.285525)",
        "(0.034541, 1.175052, 0.280020)",
        "(0.034099, 1.175830, 0.274659)",
        "(0.033343, 1.176996, 0.270305)",
        "(0.032633, 1.178424, 0.265509)",
        "(0.032367, 1.179194, 0.262618)",
        "(0.031629, 1.180896, 0.257486)",
        "(0.030632, 1.182872, 0.253197)",
        "(0.029797, 1.185317, 0.248390)",
        "(0.028953, 1.187905, 0.243017)",
        "(0.028520, 1.189352, 0.240455)",
        "(0.027463, 1.192457, 0.235629)",
        "(0.026362, 1.195899, 0.230985)",
        "(0.025298, 1.199646, 0.225979)",
        "(0.024228, 1.203816, 0.221232)",
        "(0.023677, 1.206052, 0.219249)",
        "(0.022238, 1.210941, 0.215869)",
        "(0.020907, 1.216080, 0.212044)",
        "(0.020041, 1.221884, 0.207592)",
        "(0.019087, 1.228030, 0.203480)",
        "(0.018310, 1.231032, 0.202029)",
        "(0.016644, 1.237130, 0.199354)",
        "(0.014895, 1.243523, 0.196743)",
        "(0.013346, 1.250206, 0.194607)",
        "(0.011839, 1.256985, 0.192332)",
        "(0.011229, 1.260409, 0.191117)",
        "(0.009964, 1.267320, 0.188990)",
        "(0.008374, 1.274389, 0.187744)",
        "(0.006581, 1.281477, 0.187185)",
        "(0.005285, 1.288472, 0.186817)",
        "(0.004885, 1.291932, 0.186332)",
        "(0.004170, 1.298749, 0.184925)",
        "(0.002862, 1.305639, 0.184226)",
        "(0.001313, 1.312620, 0.185189)",
        "(0.000211, 1.319385, 0.185871)",
        "(0.000085, 1.322634, 0.185707)",
        "(0.000068, 1.328966, 0.185336)",
        "(-0.001307, 1.335455, 0.185853)",
        "(-0.002293, 1.341861, 0.187422)",
        "(-0.002715, 1.348113, 0.188529)",
        "(-0.002738, 1.351181, 0.188835)",
        "(-0.003007, 1.357333, 0.189582)",
        "(-0.003959, 1.363512, 0.191182)",
        "(-0.004718, 1.369473, 0.193266)",
        "(-0.004903, 1.375094, 0.194616)",
        "(-0.004914, 1.377810, 0.195248)",
        "(-0.005072, 1.383235, 0.196965)",
        "(-0.006143, 1.388752, 0.199765)",
        "(-0.006653, 1.393892, 0.202546)",
        "(-0.006675, 1.398610, 0.204539)",
        "(-0.006629, 1.400895, 0.205570)",
        "(-0.006634, 1.405403, 0.208433)",
        "(-0.007108, 1.409822, 0.212341)",
        "(-0.007220, 1.413804, 0.215644)",
        "(-0.006916, 1.417341, 0.218125)",
        "(-0.006596, 1.418971, 0.219487)",
        "(-0.006018, 1.422100, 0.222748)",
        "(-0.006194, 1.425173, 0.226656)",
        "(-0.006119, 1.427908, 0.230674)",
        "(-0.005747, 1.430331, 0.234194)",
        "(-0.005486, 1.431457, 0.235895)",
        "(-0.005310, 1.433794, 0.240076)",
        "(-0.005584, 1.436435, 0.245325)",
        "(-0.005339, 1.438840, 0.249954)",
        "(-0.004952, 1.440854, 0.253857)",
        "(-0.004760, 1.441749, 0.255722)",
        "(-0.004629, 1.443702, 0.260548)",
        "(-0.004707, 1.445698, 0.266639)",
        "(-0.004425, 1.447291, 0.271230)",
        "(-0.004173, 1.448627, 0.275534)",
        "(-0.004046, 1.449251, 0.278006)",
        "(-0.003784, 1.450500, 0.283631)",
        "(-0.003512, 1.451595, 0.288876)",
        "(-0.003133, 1.452327, 0.293282)",
        "(-0.002569, 1.452741, 0.297422)",
        "(-0.002310, 1.452841, 0.299612)",
        "(-0.001867, 1.453080, 0.304762)",
        "(-0.001255, 1.453183, 0.309690)",
        "(-0.000575, 1.452878, 0.313555)",
        "(0.000254, 1.452231, 0.317686)",
        "(0.000526, 1.451866, 0.319934)",
        "(0.001152, 1.451102, 0.324982)",
        "(0.002031, 1.450057, 0.329973)",
        "(0.002961, 1.448618, 0.333847)",
        "(0.003589, 1.447094, 0.338117)",
        "(0.003938, 1.446269, 0.340692)",
        "(0.004914, 1.444359, 0.345831)",
        "(0.005903, 1.442058, 0.350046)",
        "(0.006780, 1.439453, 0.354057)",
        "(0.007743, 1.436554, 0.358616)",
        "(0.008297, 1.434942, 0.360949)",
        "(0.009045, 1.431319, 0.364883)",
        "(0.010029, 1.427213, 0.368461)",
        "(0.010990, 1.422863, 0.372452)",
        "(0.011586, 1.418259, 0.376615)",
        "(0.011893, 1.415780, 0.378605)",
        "(0.012539, 1.410351, 0.381400)",
        "(0.013387, 1.404510, 0.384093)",
        "(0.014313, 1.398479, 0.387470)",
        "(0.014957, 1.392153, 0.390439)",
        "(0.015272, 1.388890, 0.391557)",
        "(0.015768, 1.382299, 0.393602)",
        "(0.016281, 1.375679, 0.395744)",
        "(0.016547, 1.369002, 0.397931)",
        "(0.017006, 1.362206, 0.399749)",
        "(0.017272, 1.358803, 0.400421)",
        "(0.017537, 1.352054, 0.401666)",
        "(0.017973, 1.345326, 0.403009)",
        "(0.018613, 1.338723, 0.404473)",
        "(0.019006, 1.332219, 0.405300)",
        "(0.019239, 1.328965, 0.405416)",
        "(0.019756, 1.322494, 0.405524)",
        "(0.020568, 1.316333, 0.406208)",
        "(0.021345, 1.310328, 0.406315)",
        "(0.021948, 1.304410, 0.405786)",
        "(0.022288, 1.301497, 0.405550)",
        "(0.023032, 1.295560, 0.405061)",
        "(0.024115, 1.289490, 0.404310)",
        "(0.024936, 1.283557, 0.403994)",
        "(0.025423, 1.277890, 0.403832)",
        "(0.025752, 1.275119, 0.403493)",
        "(0.026507, 1.269719, 0.402536)",
        "(0.026939, 1.264409, 0.401290)",
        "(0.027277, 1.259211, 0.399586)",
        "(0.027752, 1.254082, 0.398043)",
        "(0.027973, 1.251547, 0.397468)",
        "(0.028377, 1.246521, 0.396318)",
        "(0.028664, 1.241759, 0.394145)",
        "(0.029107, 1.237119, 0.391295)",
        "(0.029534, 1.232471, 0.388885)",
        "(0.029807, 1.230131, 0.387683)",
        "(0.030285, 1.225552, 0.384939)",
        "(0.031128, 1.221049, 0.381990)",
        "(0.032186, 1.216535, 0.379055)",
        "(0.032591, 1.212031, 0.376465)",
        "(0.032725, 1.209818, 0.375112)",
        "(0.033303, 1.205711, 0.371493)",
        "(0.033788, 1.201836, 0.367650)",
        "(0.034158, 1.198171, 0.364200)",
        "(0.034381, 1.194731, 0.360969)",
        "(0.034500, 1.193090, 0.358759)",
        "(0.034732, 1.189794, 0.353664)",
        "(0.034951, 1.186732, 0.349571)",
        "(0.034987, 1.183824, 0.345984)",
        "(0.035309, 1.180912, 0.341390)",
        "(0.035556, 1.179549, 0.338816)",
        "(0.035718, 1.176994, 0.334348)",
        "(0.035243, 1.174810, 0.330022)",
        "(0.035203, 1.172888, 0.324759)",
        "(0.035142, 1.171300, 0.319904)",
        "(0.035008, 1.170672, 0.317772)",
        "(0.034378, 1.169708, 0.313290)",
        "(0.034180, 1.169113, 0.307859)",
        "(0.033816, 1.169053, 0.302884)",
        "(0.033209, 1.169552, 0.298780)",
        "(0.032906, 1.170050, 0.296485)",
        "(0.032370, 1.171233, 0.290822)",
        "(0.031593, 1.172907, 0.286098)",
        "(0.030613, 1.174949, 0.282188)",
        "(0.029691, 1.177252, 0.277203)",
        "(0.029213, 1.178572, 0.274738)",
        "(0.027918, 1.181578, 0.270703)",
        "(0.026574, 1.185150, 0.267008)",
        "(0.025333, 1.188984, 0.262015)",
        "(0.024107, 1.193053, 0.257428)",
        "(0.023407, 1.195236, 0.255694)",
        "(0.021802, 1.199726, 0.252415)",
        "(0.020491, 1.204389, 0.248843)",
        "(0.019215, 1.209089, 0.245359)",
        "(0.017848, 1.213888, 0.243055)",
        "(0.017301, 1.216309, 0.241734)",
        "(0.016188, 1.220995, 0.238573)",
        "(0.014964, 1.225699, 0.235904)",
        "(0.013838, 1.230405, 0.233715)",
        "(0.012684, 1.235070, 0.231357)",
        "(0.012172, 1.237464, 0.229938)",
        "(0.011084, 1.242339, 0.227564)",
        "(0.010612, 1.248038, 0.225193)",
        "(0.009626, 1.253104, 0.222939)",
        "(0.008909, 1.258144, 0.221071)",
        "(0.008411, 1.260866, 0.220487)",
        "(0.007225, 1.266469, 0.219264)",
        "(0.006405, 1.272055, 0.217516)",
        "(0.005453, 1.277902, 0.216149)",
        "(0.004301, 1.283894, 0.215367)",
        "(0.003738, 1.286837, 0.214896)",
        "(0.002873, 1.292631, 0.213625)",
        "(0.001838, 1.298394, 0.212741)",
        "(0.000653, 1.304252, 0.212356)",
        "(-0.000400, 1.310087, 0.211818)",
        "(-0.000812, 1.312963, 0.211443)",
        "(-0.001566, 1.318635, 0.210903)",
        "(-0.002744, 1.324293, 0.210773)",
        "(-0.003598, 1.329986, 0.210919)",
        "(-0.004230, 1.335569, 0.210840)",
        "(-0.004493, 1.338290, 0.210762)",
        "(-0.004854, 1.343570, 0.210814)",
        "(-0.005584, 1.348660, 0.211259)",
        "(-0.006172, 1.353516, 0.211809)",
        "(-0.006432, 1.358141, 0.211876)",
        "(-0.006614, 1.360417, 0.211997)",
        "(-0.006889, 1.364900, 0.213226)",
        "(-0.007383, 1.369244, 0.214651)",
        "(-0.007704, 1.373408, 0.215407)",
        "(-0.008039, 1.377580, 0.216274)",
        "(-0.008150, 1.379680, 0.217061)",
        "(-0.008310, 1.383818, 0.219013)",
        "(-0.008560, 1.387899, 0.220828)",
        "(-0.008825, 1.391974, 0.222843)",
        "(-0.008824, 1.395876, 0.225157)",
        "(-0.008811, 1.397732, 0.226315)",
        "(-0.008775, 1.401405, 0.229083)",
        "(-0.008800, 1.404889, 0.232219)",
        "(-0.008905, 1.408122, 0.234932)",
        "(-0.008737, 1.411251, 0.237694)",
        "(-0.008669, 1.412830, 0.239305)",
        "(-0.008600, 1.415913, 0.243110)",
        "(-0.008535, 1.418907, 0.246996)",
        "(-0.008281, 1.421711, 0.250481)",
        "(-0.007978, 1.424360, 0.254263)",
        "(-0.007871, 1.425665, 0.256494)",
        "(-0.007819, 1.428246, 0.261537)",
        "(-0.007669, 1.430635, 0.265743)",
        "(-0.007377, 1.432795, 0.269363)",
        "(-0.007154, 1.435021, 0.273938)",
        "(-0.006963, 1.436075, 0.276279)",
        "(-0.006651, 1.438136, 0.280692)",
        "(-0.006228, 1.439951, 0.284561)",
        "(-0.005752, 1.441616, 0.288321)",
        "(-0.005423, 1.443277, 0.292794)",
        "(-0.005191, 1.444049, 0.295137)",
        "(-0.004672, 1.445474, 0.299709)",
        "(-0.004242, 1.446690, 0.303859)",
        "(-0.003908, 1.447650, 0.307883)",
        "(-0.003460, 1.448424, 0.312270)",
        "(-0.003207, 1.448738, 0.314563)",
        "(-0.002729, 1.449150, 0.319179)",
        "(-0.002311, 1.449160, 0.323491)",
        "(-0.001723, 1.448532, 0.327134)",
        "(-0.001208, 1.447605, 0.330661)",
        "(-0.000981, 1.447041, 0.332501)",
        "(-0.000607, 1.445925, 0.336818)",
        "(-0.000143, 1.444458, 0.341110)",
        "(0.000483, 1.442489, 0.345044)",
        "(0.000974, 1.440225, 0.349095)",
        "(0.001280, 1.438971, 0.351314)",
        "(0.001959, 1.436194, 0.355623)",
        "(0.002604, 1.433173, 0.360117)",
        "(0.003037, 1.429838, 0.364030)",
        "(0.003767, 1.426064, 0.367231)",
        "(0.004117, 1.424115, 0.368895)",
        "(0.004734, 1.420175, 0.372753)",
        "(0.005300, 1.416061, 0.376782)",
        "(0.005788, 1.411632, 0.380520)",
        "(0.006368, 1.406752, 0.383897)",
        "(0.006785, 1.404279, 0.385806)",
        "(0.007372, 1.399233, 0.389837)",
        "(0.008127, 1.393974, 0.393600)",
        "(0.009130, 1.388541, 0.397249)",
        "(0.010085, 1.383057, 0.400610)",
        "(0.010659, 1.380289, 0.402139)",
        "(0.011707, 1.374697, 0.404860)",
        "(0.012871, 1.369141, 0.407806)",
        "(0.014254, 1.363607, 0.410673)",
        "(0.015763, 1.357927, 0.413100)",
        "(0.016518, 1.355086, 0.414429)",
        "(0.017768, 1.349554, 0.417389)",
        "(0.019005, 1.344156, 0.419185)",
        "(0.020122, 1.338819, 0.420363)",
        "(0.021551, 1.333449, 0.421515)",
        "(0.022164, 1.330782, 0.422399)",
        "(0.023320, 1.325438, 0.424087)",
        "(0.024452, 1.319826, 0.424563)",
        "(0.025741, 1.313967, 0.424290)",
        "(0.027193, 1.307716, 0.424088)",
        "(0.027895, 1.304572, 0.424306)",
        "(0.029153, 1.298135, 0.424484)",
        "(0.030236, 1.291475, 0.423254)",
        "(0.031182, 1.284470, 0.422227)",
        "(0.032277, 1.277460, 0.421665)",
        "(0.032810, 1.273910, 0.421303)",
        "(0.033815, 1.266938, 0.420261)",
        "(0.034906, 1.260079, 0.418359)",
        "(0.036040, 1.253444, 0.416553)",
        "(0.037174, 1.247225, 0.415910)",
        "(0.037756, 1.244265, 0.415290)",
        "(0.038573, 1.238161, 0.412806)",
        "(0.039710, 1.232356, 0.409583)",
        "(0.040739, 1.226656, 0.407256)",
        "(0.041413, 1.221073, 0.404703)",
        "(0.041948, 1.218410, 0.402887)",
        "(0.042908, 1.213193, 0.398835)",
        "(0.043803, 1.208299, 0.395526)",
        "(0.044492, 1.203454, 0.391762)",
        "(0.044892, 1.198521, 0.386878)",
        "(0.045209, 1.196106, 0.384534)",
        "(0.045718, 1.191426, 0.380851)",
        "(0.045835, 1.187136, 0.376994)",
        "(0.045835, 1.183022, 0.372312)",
        "(0.045985, 1.179168, 0.367334)",
        "(0.046062, 1.177334, 0.364992)",
        "(0.046182, 1.174188, 0.360367)",
        "(0.046013, 1.171295, 0.355895)",
        "(0.045887, 1.168628, 0.351439)",
        "(0.046173, 1.166374, 0.347491)",
        "(0.046181, 1.165364, 0.345270)",
        "(0.045645, 1.163764, 0.339825)",
        "(0.045132, 1.162549, 0.334236)",
        "(0.044643, 1.161649, 0.328897)",
        "(0.043993, 1.160987, 0.324128)",
        "(0.043500, 1.160771, 0.321664)",
        "(0.042726, 1.160560, 0.316579)",
        "(0.041953, 1.160604, 0.311604)",
        "(0.041213, 1.161008, 0.306520)",
        "(0.040245, 1.161607, 0.301083)",
        "(0.039786, 1.161993, 0.298275)",
        "(0.038950, 1.163020, 0.293197)",
        "(0.038066, 1.164394, 0.289265)",
        "(0.037141, 1.165915, 0.284091)",
        "(0.036399, 1.167601, 0.278257)",
        "(0.035964, 1.168558, 0.275873)",
        "(0.034698, 1.170639, 0.271931)",
        "(0.033512, 1.173187, 0.267807)",
        "(0.032286, 1.176033, 0.263005)",
        "(0.030924, 1.179187, 0.258332)",
        "(0.030223, 1.180932, 0.256372)",
        "(0.028889, 1.184699, 0.252520)",
        "(0.027415, 1.188744, 0.248590)",
        "(0.025890, 1.193226, 0.244815)",
        "(0.024380, 1.198072, 0.241195)",
        "(0.023608, 1.200605, 0.239502)",
        "(0.022057, 1.205760, 0.236756)",
        "(0.020659, 1.211042, 0.233861)",
        "(0.019274, 1.216454, 0.230557)",
        "(0.017754, 1.222024, 0.227947)",
        "(0.016953, 1.224825, 0.226983)",
        "(0.015676, 1.230422, 0.225051)",
        "(0.014572, 1.236034, 0.222693)",
        "(0.013769, 1.242167, 0.219542)",
        "(0.012686, 1.248047, 0.217452)",
        "(0.012058, 1.250897, 0.216785)",
        "(0.010600, 1.256611, 0.215618)",
        "(0.009379, 1.262365, 0.213998)",
        "(0.008355, 1.268140, 0.212322)",
        "(0.007179, 1.273951, 0.211082)",
        "(0.006483, 1.276850, 0.210730)",
        "(0.005187, 1.282577, 0.210192)",
        "(0.004257, 1.288173, 0.209370)",
        "(0.003261, 1.293752, 0.208588)",
        "(0.002428, 1.299290, 0.208015)",
        "(0.001967, 1.302050, 0.207847)",
        "(0.000660, 1.307715, 0.207765)",
        "(-0.000033, 1.313529, 0.207443)",
        "(-0.000838, 1.319460, 0.207297)",
        "(-0.001407, 1.325254, 0.207411)",
        "(-0.001755, 1.328138, 0.207624)",
        "(-0.002544, 1.333928, 0.208152)",
        "(-0.003244, 1.339778, 0.208879)",
        "(-0.003962, 1.345623, 0.209698)",
        "(-0.004483, 1.351436, 0.211214)",
        "(-0.004738, 1.354363, 0.212177)",
        "(-0.005337, 1.360199, 0.214348)",
        "(-0.006038, 1.365967, 0.216437)",
        "(-0.006304, 1.371571, 0.218066)",
        "(-0.006520, 1.377103, 0.220424)",
        "(-0.006716, 1.379824, 0.221976)",
        "(-0.007359, 1.385173, 0.225126)",
        "(-0.007644, 1.390276, 0.228046)",
        "(-0.007703, 1.395281, 0.230782)",
        "(-0.007782, 1.400155, 0.233912)",
        "(-0.007871, 1.402570, 0.235895)",
        "(-0.008127, 1.407329, 0.240349)",
        "(-0.008308, 1.411842, 0.244089)",
        "(-0.008033, 1.416031, 0.247771)",
        "(-0.007746, 1.420011, 0.251947)",
        "(-0.007642, 1.421935, 0.254266)",
        "(-0.007203, 1.425473, 0.258917)",
        "(-0.007186, 1.428833, 0.263242)",
        "(-0.006730, 1.431926, 0.267418)",
        "(-0.005857, 1.434759, 0.271860)",
        "(-0.005551, 1.436123, 0.273949)",
        "(-0.005299, 1.438891, 0.278240)",
        "(-0.004696, 1.441575, 0.282757)",
        "(-0.004061, 1.444192, 0.286880)",
        "(-0.003296, 1.446562, 0.290666)",
        "(-0.002860, 1.447651, 0.292637)",
        "(-0.002327, 1.449673, 0.296856)",
        "(-0.001741, 1.451532, 0.301254)",
        "(-0.000750, 1.453081, 0.305432)",
        "(0.000068, 1.454437, 0.309639)",
        "(0.000400, 1.455078, 0.311984)",
        "(0.001266, 1.456084, 0.316548)",
        "(0.002366, 1.456776, 0.321032)",
        "(0.003410, 1.457216, 0.324810)",
        "(0.004226, 1.457565, 0.328818)",
        "(0.004534, 1.457755, 0.331339)",
        "(0.005420, 1.457823, 0.335756)",
        "(0.006420, 1.457402, 0.339293)",
        "(0.007159, 1.456754, 0.342745)",
        "(0.007813, 1.455929, 0.346551)",
        "(0.008275, 1.455433, 0.348674)",
        "(0.009343, 1.454180, 0.352610)",
        "(0.010134, 1.452536, 0.355407)",
        "(0.010989, 1.450499, 0.358088)",
        "(0.011748, 1.448288, 0.361603)",
        "(0.012140, 1.447158, 0.363679)",
        "(0.012661, 1.444803, 0.367720)",
        "(0.013225, 1.441791, 0.370035)",
        "(0.013785, 1.438420, 0.371877)",
        "(0.014166, 1.435003, 0.374793)",
        "(0.014253, 1.433288, 0.376439)",
        "(0.014540, 1.429525, 0.379215)",
        "(0.014958, 1.425495, 0.381073)",
        "(0.015251, 1.421357, 0.382600)",
        "(0.015349, 1.417227, 0.384520)",
        "(0.015348, 1.415061, 0.385564)",
        "(0.015389, 1.410569, 0.387474)",
        "(0.015601, 1.405824, 0.388873)",
        "(0.015790, 1.401008, 0.390412)",
        "(0.015891, 1.396155, 0.392043)",
        "(0.015923, 1.393679, 0.392752)",
        "(0.016090, 1.388567, 0.393842)",
        "(0.016220, 1.383266, 0.395203)",
        "(0.016428, 1.377778, 0.396309)",
        "(0.016746, 1.372039, 0.396730)",
        "(0.016841, 1.369179, 0.397230)",
        "(0.017202, 1.363403, 0.398553)",
        "(0.017715, 1.357501, 0.400185)",
        "(0.018471, 1.351354, 0.400961)",
        "(0.019393, 1.344927, 0.400858)",
        "(0.019947, 1.341725, 0.401030)",
        "(0.020881, 1.335423, 0.401977)",
        "(0.021919, 1.329274, 0.403144)",
        "(0.022933, 1.323252, 0.403440)",
        "(0.023668, 1.317360, 0.403049)",
        "(0.024222, 1.314551, 0.403208)",
        "(0.025194, 1.308989, 0.403980)",
        "(0.026064, 1.303389, 0.404078)",
        "(0.026741, 1.297774, 0.403634)",
        "(0.027168, 1.292259, 0.403970)",
        "(0.027649, 1.289531, 0.404109)",
        "(0.028857, 1.283983, 0.403313)",
        "(0.029823, 1.278294, 0.401084)",
        "(0.030773, 1.272676, 0.399200)",
        "(0.031668, 1.267087, 0.397626)",
        "(0.032088, 1.264321, 0.396631)",
        "(0.032896, 1.258834, 0.394001)",
        "(0.033474, 1.253334, 0.390781)",
        "(0.034081, 1.247904, 0.387535)",
        "(0.034699, 1.242513, 0.384194)",
        "(0.034956, 1.239777, 0.382173)",
        "(0.035332, 1.234017, 0.377349)",
        "(0.035851, 1.228101, 0.372252)",
        "(0.035962, 1.222446, 0.368355)",
        "(0.036035, 1.217077, 0.363943)",
        "(0.036251, 1.214463, 0.360969)",
        "(0.036653, 1.209458, 0.354895)",
        "(0.036901, 1.205241, 0.350118)",
        "(0.036719, 1.201427, 0.344404)",
        "(0.036657, 1.197951, 0.337423)",
        "(0.036828, 1.196441, 0.334172)",
        "(0.036945, 1.193559, 0.328695)",
        "(0.037140, 1.190978, 0.322756)",
        "(0.037038, 1.188241, 0.315586)",
        "(0.036993, 1.187075, 0.312510)",
        "(0.036884, 1.185126, 0.308221)",
        "(0.036594, 1.183432, 0.303570)",
        "(0.036779, 1.181881, 0.296944)",
        "(0.036662, 1.180659, 0.291207)",
        "(0.036334, 1.179942, 0.286739)",
        "(0.036239, 1.179658, 0.284324)",
        "(0.035994, 1.179348, 0.279022)",
        "(0.035690, 1.179136, 0.274112)",
        "(0.035421, 1.179187, 0.269354)",
        "(0.034924, 1.179498, 0.264901)",
        "(0.034695, 1.179737, 0.262722)",
        "(0.034171, 1.180412, 0.258610)",
        "(0.033665, 1.181511, 0.255276)",
        "(0.032958, 1.182866, 0.251615)",
        "(0.032460, 1.184540, 0.247314)",
        "(0.032149, 1.185570, 0.245584)",
        "(0.031304, 1.187936, 0.242783)",
        "(0.030406, 1.190647, 0.239795)",
        "(0.029449, 1.193709, 0.236678)",
        "(0.028275, 1.197282, 0.233910)",
        "(0.027608, 1.199311, 0.232847)",
        "(0.026230, 1.203477, 0.230825)",
        "(0.025029, 1.208079, 0.228407)",
        "(0.023810, 1.213050, 0.226036)",
        "(0.022302, 1.218383, 0.223936)",
        "(0.021590, 1.221159, 0.223148)",
        "(0.020356, 1.227492, 0.221545)",
        "(0.018931, 1.233474, 0.219697)",
        "(0.017620, 1.239490, 0.217669)",
        "(0.016101, 1.245713, 0.216056)",
        "(0.015185, 1.248904, 0.215618)",
        "(0.013366, 1.255402, 0.215064)",
        "(0.011873, 1.261823, 0.213867)",
        "(0.010614, 1.268167, 0.212067)",
        "(0.009466, 1.274500, 0.210649)",
        "(0.008669, 1.277704, 0.210286)",
        "(0.007045, 1.284083, 0.209779)",
        "(0.005629, 1.290496, 0.209233)",
        "(0.004329, 1.296929, 0.208708)",
        "(0.003047, 1.303332, 0.208291)",
        "(0.002419, 1.306508, 0.208028)",
        "(0.001405, 1.312744, 0.207607)",
        "(0.000323, 1.318963, 0.207165)",
        "(-0.000651, 1.325188, 0.206546)",
        "(-0.001528, 1.331462, 0.206403)",
        "(-0.001971, 1.334581, 0.206502)",
        "(-0.002475, 1.340651, 0.206774)",
        "(-0.003344, 1.346648, 0.206937)",
        "(-0.004104, 1.352621, 0.206706)",
        "(-0.004642, 1.358698, 0.207343)",
        "(-0.004928, 1.361817, 0.208056)",
        "(-0.005597, 1.368002, 0.209025)",
        "(-0.005795, 1.374003, 0.209738)",
        "(-0.006050, 1.379919, 0.210983)",
        "(-0.006963, 1.385910, 0.213028)",
        "(-0.007214, 1.388855, 0.214230)",
        "(-0.007451, 1.394487, 0.215954)",
        "(-0.007586, 1.399910, 0.217490)",
        "(-0.008247, 1.405451, 0.220246)",
        "(-0.008849, 1.410908, 0.223816)",
        "(-0.008978, 1.413528, 0.225374)",
        "(-0.009030, 1.418534, 0.228003)",
        "(-0.008896, 1.423413, 0.231127)",
        "(-0.009247, 1.428286, 0.234958)",
        "(-0.009298, 1.432972, 0.239050)",
        "(-0.009195, 1.435135, 0.240821)",
        "(-0.009082, 1.439247, 0.244404)",
        "(-0.008965, 1.443004, 0.248366)",
        "(-0.008806, 1.446471, 0.252526)",
        "(-0.008738, 1.449689, 0.256830)",
        "(-0.008588, 1.451103, 0.258811)",
        "(-0.008290, 1.453580, 0.262221)",
        "(-0.007971, 1.455786, 0.265892)",
        "(-0.007847, 1.458033, 0.271286)",
        "(-0.007420, 1.459821, 0.276255)",
        "(-0.007100, 1.460453, 0.278128)",
        "(-0.006604, 1.461447, 0.281583)",
        "(-0.006083, 1.462255, 0.285638)",
        "(-0.005728, 1.462977, 0.290265)",
        "(-0.005150, 1.463311, 0.294755)",
        "(-0.004884, 1.463356, 0.296899)",
        "(-0.004351, 1.463150, 0.300876)",
        "(-0.004120, 1.462678, 0.304952)",
        "(-0.003807, 1.461939, 0.309079)",
        "(-0.003463, 1.460934, 0.312805)",
        "(-0.003203, 1.460330, 0.314623)",
        "(-0.002807, 1.458979, 0.318216)",
        "(-0.002487, 1.457388, 0.322362)",
        "(-0.001848, 1.455438, 0.326869)",
        "(-0.001592, 1.453169, 0.331142)",
        "(-0.001497, 1.451878, 0.332968)",
        "(-0.001062, 1.448819, 0.335964)",
        "(-0.000635, 1.445639, 0.339073)",
        "(-0.000585, 1.442500, 0.342658)",
        "(-0.000601, 1.439178, 0.346257)",
        "(-0.000477, 1.437349, 0.347752)",
        "(-0.000446, 1.433354, 0.349825)",
        "(-0.000586, 1.429109, 0.352087)",
        "(-0.000838, 1.424602, 0.354854)",
        "(-0.000775, 1.419599, 0.357637)",
        "(-0.000606, 1.416859, 0.358751)",
        "(-0.000522, 1.411191, 0.360405)",
        "(-0.000611, 1.405208, 0.362437)",
        "(-0.000495, 1.398924, 0.365197)",
        "(-0.000532, 1.392286, 0.367861)",
        "(-0.000551, 1.388780, 0.368843)",
        "(-0.000365, 1.381440, 0.370195)",
        "(-0.000184, 1.373960, 0.371698)",
        "(0.000065, 1.366549, 0.373863)",
        "(0.000255, 1.359029, 0.375057)",
        "(0.000453, 1.355168, 0.375157)",
        "(0.000937, 1.347424, 0.375509)",
        "(0.001430, 1.339817, 0.376847)",
        "(0.001843, 1.332439, 0.378305)",
        "(0.002319, 1.325010, 0.378022)",
        "(0.002713, 1.321281, 0.377585)",
        "(0.003480, 1.314030, 0.377543)",
        "(0.003741, 1.307288, 0.378300)",
        "(0.003911, 1.300637, 0.377861)",
        "(0.004787, 1.294092, 0.376528)",
        "(0.005222, 1.290953, 0.376274)",
        "(0.006031, 1.284856, 0.375934)",
        "(0.006764, 1.278829, 0.374033)",
        "(0.007389, 1.272899, 0.372267)",
        "(0.008062, 1.267418, 0.371688)",
        "(0.008580, 1.264745, 0.370969)",
        "(0.009155, 1.259542, 0.368418)",
        "(0.009925, 1.254551, 0.365487)",
        "(0.010671, 1.249764, 0.363475)",
        "(0.011255, 1.245139, 0.360804)",
        "(0.011604, 1.242861, 0.359275)",
        "(0.012499, 1.238676, 0.355908)",
        "(0.013092, 1.234926, 0.352826)",
        "(0.013428, 1.231556, 0.349349)",
        "(0.013937, 1.228090, 0.344994)",
        "(0.014304, 1.226402, 0.342935)",
        "(0.014733, 1.223286, 0.339926)",
        "(0.015177, 1.220365, 0.336430)",
        "(0.015544, 1.217536, 0.331827)",
        "(0.015956, 1.214907, 0.328096)",
        "(0.016116, 1.213670, 0.326646)",
        "(0.016271, 1.211374, 0.323371)",
        "(0.016597, 1.209135, 0.319013)",
        "(0.016993, 1.207135, 0.315020)",
        "(0.017215, 1.205437, 0.312269)",
        "(0.017354, 1.204631, 0.310479)",
        "(0.018066, 1.203130, 0.305778)",
        "(0.018907, 1.201760, 0.300987)",
        "(0.019207, 1.200661, 0.297378)",
        "(0.019646, 1.199828, 0.293936)",
        "(0.019839, 1.199429, 0.291893)",
        "(0.020207, 1.198908, 0.288023)",
        "(0.020261, 1.198629, 0.284556)",
        "(0.020404, 1.198662, 0.280885)",
        "(0.020450, 1.198944, 0.276820)",
        "(0.020402, 1.199367, 0.275131)",
        "(0.020068, 1.200545, 0.271950)",
        "(0.019666, 1.202236, 0.268238)",
        "(0.019177, 1.204425, 0.263858)",
        "(0.018315, 1.207152, 0.259906)",
        "(0.017728, 1.208759, 0.258330)",
        "(0.016463, 1.212417, 0.254848)",
        "(0.015367, 1.216495, 0.250112)",
        "(0.014234, 1.221010, 0.245662)",
        "(0.012434, 1.226144, 0.242303)",
        "(0.011524, 1.228879, 0.240774)",
        "(0.009821, 1.234615, 0.238089)",
        "(0.007969, 1.240654, 0.235610)",
        "(0.006387, 1.246892, 0.232313)",
        "(0.004819, 1.253273, 0.229318)",
        "(0.003971, 1.256504, 0.228223)",
        "(0.002475, 1.263042, 0.226473)",
        "(0.002084, 1.270330, 0.224049)",
        "(0.000710, 1.276812, 0.221843)",
        "(-0.000629, 1.283371, 0.219768)",
        "(-0.001160, 1.286675, 0.219065)",
        "(-0.002154, 1.293325, 0.218232)",
        "(-0.002865, 1.299926, 0.217503)",
        "(-0.003511, 1.306463, 0.216776)",
        "(-0.003982, 1.313016, 0.216540)",
        "(-0.004464, 1.316306, 0.216683)",
        "(-0.005413, 1.322856, 0.217153)",
        "(-0.005688, 1.329217, 0.217171)",
        "(-0.006027, 1.335469, 0.217303)",
        "(-0.006600, 1.341729, 0.218118)",
        "(-0.007015, 1.344874, 0.218951)",
        "(-0.007425, 1.350975, 0.220251)",
        "(-0.007486, 1.356804, 0.220588)",
        "(-0.007859, 1.362640, 0.221632)",
        "(-0.008320, 1.368346, 0.223054)",
        "(-0.008506, 1.371130, 0.223930)",
        "(-0.008945, 1.376536, 0.225259)",
        "(-0.009123, 1.381640, 0.226158)",
        "(-0.009504, 1.386724, 0.227980)",
        "(-0.010203, 1.391856, 0.230066)",
        "(-0.010271, 1.394303, 0.230748)",
        "(-0.010352, 1.399058, 0.231809)",
        "(-0.010399, 1.403687, 0.233294)",
        "(-0.010883, 1.408354, 0.235713)",
        "(-0.011256, 1.412813, 0.238410)",
        "(-0.011414, 1.414952, 0.239609)",
        "(-0.011420, 1.419146, 0.242075)",
        "(-0.011491, 1.423376, 0.244933)",
        "(-0.011763, 1.427743, 0.248331)",
        "(-0.012053, 1.432012, 0.251511)",
        "(-0.012015, 1.434030, 0.252897)",
        "(-0.011756, 1.437923, 0.255771)",
        "(-0.011420, 1.441637, 0.259020)",
        "(-0.011361, 1.445272, 0.262624)",
        "(-0.011257, 1.448626, 0.266204)",
        "(-0.011043, 1.450130, 0.267815)",
        "(-0.010478, 1.452812, 0.271109)",
        "(-0.010305, 1.455581, 0.276193)",
        "(-0.010067, 1.458051, 0.280854)",
        "(-0.009406, 1.459940, 0.284171)",
        "(-0.009216, 1.460826, 0.285884)",
        "(-0.009060, 1.462564, 0.290007)",
        "(-0.008844, 1.464152, 0.295062)",
        "(-0.008275, 1.465134, 0.298558)",
        "(-0.007814, 1.465838, 0.301619)",
        "(-0.007621, 1.466193, 0.303555)",
        "(-0.007250, 1.466659, 0.307592)",
        "(-0.006767, 1.466737, 0.311779)",
        "(-0.006007, 1.466344, 0.315471)",
        "(-0.005596, 1.465755, 0.318980)",
        "(-0.005281, 1.465360, 0.320804)",
        "(-0.004577, 1.464255, 0.324331)",
        "(-0.003946, 1.462952, 0.328187)",
        "(-0.003567, 1.461484, 0.331853)",
        "(-0.002903, 1.459780, 0.335399)",
        "(-0.002596, 1.458864, 0.337130)",
        "(-0.002050, 1.456888, 0.340855)",
        "(-0.001420, 1.454990, 0.345164)",
        "(-0.001131, 1.453007, 0.348850)",
        "(-0.000688, 1.450678, 0.351974)",
        "(-0.000312, 1.449388, 0.353465)",
        "(0.000061, 1.446742, 0.356754)",
        "(0.000656, 1.443733, 0.359812)",
        "(0.001077, 1.440407, 0.362219)",
        "(0.001270, 1.437154, 0.365344)",
        "(0.001319, 1.435550, 0.367190)",
        "(0.001582, 1.432062, 0.370126)",
        "(0.002059, 1.428235, 0.372126)",
        "(0.002359, 1.424463, 0.374662)",
        "(0.002601, 1.420738, 0.377717)",
        "(0.002608, 1.418841, 0.379147)",
        "(0.002835, 1.414619, 0.380904)",
        "(0.003080, 1.410279, 0.382548)",
        "(0.003187, 1.405964, 0.385076)",
        "(0.003267, 1.401495, 0.387843)",
        "(0.003330, 1.399178, 0.388853)",
        "(0.003542, 1.394344, 0.390117)",
        "(0.003633, 1.389608, 0.391799)",
        "(0.003784, 1.384808, 0.394164)",
        "(0.004029, 1.379708, 0.396188)",
        "(0.004202, 1.376998, 0.396843)",
        "(0.004571, 1.371396, 0.397731)",
        "(0.004814, 1.365677, 0.398912)",
        "(0.005389, 1.359733, 0.400218)",
        "(0.006072, 1.353349, 0.401273)",
        "(0.006438, 1.350076, 0.401857)",
        "(0.007361, 1.343347, 0.402540)",
        "(0.008136, 1.336533, 0.402685)",
        "(0.008955, 1.329605, 0.402886)",
        "(0.010115, 1.322713, 0.403200)",
        "(0.010682, 1.319287, 0.403205)",
        "(0.011548, 1.312439, 0.402722)",
        "(0.012533, 1.305527, 0.401600)",
        "(0.013352, 1.298706, 0.401120)",
        "(0.013629, 1.292094, 0.400993)",
        "(0.013772, 1.288819, 0.400609)",
        "(0.014586, 1.282278, 0.398684)",
        "(0.015577, 1.275734, 0.397105)",
        "(0.016563, 1.269360, 0.395961)",
        "(0.017402, 1.263110, 0.393927)",
        "(0.017973, 1.260231, 0.392951)",
        "(0.018942, 1.254762, 0.391692)",
        "(0.019359, 1.249783, 0.390335)",
        "(0.019788, 1.245044, 0.388238)",
        "(0.020364, 1.240442, 0.385235)",
        "(0.020603, 1.238289, 0.383933)",
        "(0.020793, 1.234121, 0.381524)",
        "(0.020846, 1.230039, 0.378028)",
        "(0.021265, 1.225976, 0.374650)",
        "(0.021684, 1.222074, 0.372311)",
        "(0.021815, 1.220123, 0.370969)",
        "(0.021796, 1.216127, 0.367124)",
        "(0.021935, 1.212070, 0.362118)",
        "(0.022108, 1.208163, 0.358005)",
        "(0.022099, 1.204528, 0.354610)",
        "(0.022068, 1.202718, 0.352603)",
        "(0.022098, 1.199275, 0.348384)",
        "(0.022547, 1.196203, 0.344040)",
        "(0.022503, 1.193534, 0.340230)",
        "(0.022515, 1.191254, 0.335703)",
        "(0.022497, 1.190160, 0.333437)",
        "(0.022394, 1.188026, 0.329231)",
        "(0.022098, 1.186312, 0.325466)",
        "(0.021934, 1.184928, 0.321088)",
        "(0.021852, 1.184270, 0.318553)",
        "(0.021682, 1.183224, 0.314000)",
        "(0.021488, 1.182566, 0.309892)",
        "(0.021209, 1.182256, 0.305626)",
        "(0.020908, 1.182319, 0.302028)",
        "(0.020284, 1.182819, 0.298461)",
        "(0.020005, 1.183197, 0.296255)",
        "(0.019489, 1.184022, 0.291463)",
        "(0.018804, 1.185129, 0.286955)",
        "(0.017543, 1.186571, 0.283257)",
        "(0.016458, 1.188342, 0.278635)",
        "(0.015989, 1.189351, 0.275969)",
        "(0.014880, 1.191615, 0.270628)",
        "(0.013461, 1.194497, 0.265976)",
        "(0.012109, 1.197787, 0.261060)",
        "(0.010875, 1.201603, 0.255657)",
        "(0.010281, 1.203663, 0.253221)",
        "(0.008523, 1.208238, 0.249496)",
        "(0.006815, 1.213247, 0.245323)",
        "(0.005300, 1.218452, 0.240630)",
        "(0.003796, 1.224053, 0.236154)",
        "(0.002866, 1.227037, 0.234484)",
        "(0.001083, 1.233226, 0.231453)",
        "(-0.000470, 1.239616, 0.228170)",
        "(-0.001820, 1.246326, 0.225316)",
        "(-0.003477, 1.253206, 0.223342)",
        "(-0.004439, 1.256786, 0.222742)",
        "(-0.006125, 1.264064, 0.221163)",
        "(-0.007721, 1.271477, 0.219354)",
        "(-0.008968, 1.278997, 0.218012)",
        "(-0.010254, 1.286725, 0.217009)",
        "(-0.011009, 1.290579, 0.216779)",
        "(-0.012753, 1.298046, 0.216791)",
        "(-0.014025, 1.305227, 0.216863)",
        "(-0.014825, 1.312244, 0.216991)",
        "(-0.016271, 1.319307, 0.217464)",
        "(-0.016970, 1.322803, 0.217808)",
        "(-0.018109, 1.329618, 0.218610)",
        "(-0.018691, 1.336232, 0.218961)",
        "(-0.019345, 1.342745, 0.220264)",
        "(-0.020276, 1.349112, 0.221927)",
        "(-0.020788, 1.352186, 0.222423)",
        "(-0.021392, 1.358127, 0.223107)",
        "(-0.021900, 1.363926, 0.224292)",
        "(-0.022584, 1.369649, 0.225821)",
        "(-0.023283, 1.375228, 0.226934)",
        "(-0.023391, 1.377915, 0.227368)",
        "(-0.023581, 1.383111, 0.228501)",
        "(-0.023741, 1.388166, 0.229959)",
        "(-0.024248, 1.393240, 0.231615)",
        "(-0.024448, 1.398203, 0.233192)",
        "(-0.024437, 1.400608, 0.233923)",
        "(-0.024273, 1.405299, 0.235713)",
        "(-0.024548, 1.410006, 0.237475)",
        "(-0.024421, 1.414691, 0.239572)",
        "(-0.024282, 1.419412, 0.242445)",
        "(-0.024160, 1.421717, 0.244047)",
        "(-0.023565, 1.426166, 0.247171)",
        "(-0.023150, 1.430464, 0.250120)",
        "(-0.022825, 1.434611, 0.253569)",
        "(-0.022274, 1.438583, 0.257853)",
        "(-0.022063, 1.440507, 0.260261)",
        "(-0.021347, 1.444076, 0.264943)",
        "(-0.020339, 1.447201, 0.269402)",
        "(-0.020031, 1.450094, 0.274033)",
        "(-0.019308, 1.452686, 0.279392)",
        "(-0.018797, 1.453861, 0.282138)",
        "(-0.017986, 1.456113, 0.287407)",
        "(-0.017341, 1.458211, 0.292551)",
        "(-0.016618, 1.460030, 0.297599)",
        "(-0.015608, 1.461603, 0.302883)",
        "(-0.015174, 1.462344, 0.305699)",
        "(-0.014207, 1.463622, 0.310974)",
        "(-0.013273, 1.464585, 0.315921)",
        "(-0.012468, 1.465302, 0.321332)",
        "(-0.011489, 1.465600, 0.327114)",
        "(-0.011032, 1.465480, 0.329721)",
        "(-0.010086, 1.464776, 0.333762)",
        "(-0.009316, 1.463730, 0.337574)",
        "(-0.008905, 1.462549, 0.342264)",
        "(-0.008488, 1.461193, 0.347415)",
        "(-0.008222, 1.460269, 0.349590)",
        "(-0.007586, 1.457963, 0.352814)",
        "(-0.007275, 1.455301, 0.355736)",
        "(-0.006741, 1.452468, 0.360415)",
        "(-0.006436, 1.449355, 0.364313)",
        "(-0.006216, 1.447570, 0.365434)",
        "(-0.005816, 1.443918, 0.367735)",
        "(-0.005870, 1.440110, 0.370587)",
        "(-0.005558, 1.436067, 0.374483)",
        "(-0.005318, 1.433941, 0.376327)",
        "(-0.005190, 1.429419, 0.378457)",
        "(-0.004994, 1.424505, 0.379795)",
        "(-0.004753, 1.419408, 0.381601)",
        "(-0.004564, 1.414228, 0.384238)",
        "(-0.004254, 1.409044, 0.387019)",
        "(-0.004169, 1.406350, 0.387980)",
        "(-0.003916, 1.400701, 0.389271)",
        "(-0.003662, 1.394889, 0.390280)",
        "(-0.003597, 1.389229, 0.392207)",
        "(-0.003692, 1.383633, 0.394429)",
        "(-0.003562, 1.380796, 0.395176)",
        "(-0.003253, 1.375074, 0.395796)",
        "(-0.003163, 1.369592, 0.396443)",
        "(-0.002967, 1.364310, 0.397846)",
        "(-0.002772, 1.361696, 0.398625)",
        "(-0.002500, 1.356523, 0.400344)",
        "(-0.002178, 1.351279, 0.401641)",
        "(-0.001642, 1.345762, 0.402339)",
        "(-0.001073, 1.340270, 0.403333)",
        "(-0.000806, 1.337622, 0.404246)",
        "(-0.000262, 1.332354, 0.405646)",
        "(0.000442, 1.326983, 0.405836)",
        "(0.001397, 1.321601, 0.405866)",
        "(0.002256, 1.316483, 0.407169)",
        "(0.002581, 1.313960, 0.407671)",
        "(0.003338, 1.308903, 0.407757)",
        "(0.004489, 1.303688, 0.407442)",
        "(0.005634, 1.298506, 0.407687)",
        "(0.006580, 1.293319, 0.408551)",
        "(0.007040, 1.290680, 0.408432)",
        "(0.008120, 1.285324, 0.407700)",
        "(0.009376, 1.279946, 0.407210)",
        "(0.010377, 1.274591, 0.406889)",
        "(0.011308, 1.269331, 0.406704)",
        "(0.011849, 1.266741, 0.406021)",
        "(0.012903, 1.261452, 0.404578)",
        "(0.014012, 1.256110, 0.403338)",
        "(0.015103, 1.250755, 0.402147)",
        "(0.016163, 1.245301, 0.399989)",
        "(0.016775, 1.242577, 0.398640)",
        "(0.018130, 1.237063, 0.396349)",
        "(0.019235, 1.231506, 0.393498)",
        "(0.020234, 1.225839, 0.390263)",
        "(0.021694, 1.220098, 0.387273)",
        "(0.022775, 1.214411, 0.384916)",
        "(0.023124, 1.211658, 0.383753)",
        "(0.023911, 1.206379, 0.380410)",
        "(0.024883, 1.201330, 0.376697)",
        "(0.025471, 1.196588, 0.373394)",
        "(0.025837, 1.192291, 0.369992)",
        "(0.025962, 1.190373, 0.368222)",
        "(0.026200, 1.186787, 0.364326)",
        "(0.026404, 1.183552, 0.360372)",
        "(0.026285, 1.180637, 0.356628)",
        "(0.026250, 1.179373, 0.354839)",
        "(0.026277, 1.177087, 0.350991)",
        "(0.026039, 1.175228, 0.347129)",
        "(0.025808, 1.173417, 0.342815)",
        "(0.025635, 1.171749, 0.338352)",
        "(0.025156, 1.170104, 0.334053)",
        "(0.025035, 1.169323, 0.331764)",
        "(0.024699, 1.167779, 0.327099)",
        "(0.024463, 1.166409, 0.322148)",
        "(0.024252, 1.165240, 0.317346)",
        "(0.024074, 1.164718, 0.315041)",
        "(0.023907, 1.163752, 0.310150)",
        "(0.023565, 1.162937, 0.304885)",
        "(0.023041, 1.162397, 0.300439)",
        "(0.022419, 1.162159, 0.295446)",
        "(0.022102, 1.162132, 0.289311)",
        "(0.021752, 1.162265, 0.286570)",
        "(0.020749, 1.162851, 0.282012)",
        "(0.019561, 1.163805, 0.277593)",
        "(0.018746, 1.165012, 0.272736)",
        "(0.017791, 1.166609, 0.268133)",
        "(0.017141, 1.167637, 0.266208)",
        "(0.015734, 1.169893, 0.262197)",
        "(0.014508, 1.172333, 0.257993)",
        "(0.013317, 1.174908, 0.254284)",
        "(0.011969, 1.177714, 0.250668)",
        "(0.011297, 1.179218, 0.248925)",
        "(0.010109, 1.182314, 0.245492)",
        "(0.008737, 1.185627, 0.242550)",
        "(0.007383, 1.189176, 0.239586)",
        "(0.006326, 1.192869, 0.236208)",
        "(0.005738, 1.194817, 0.234627)",
        "(0.004220, 1.198826, 0.232176)",
        "(0.002766, 1.202962, 0.229753)",
        "(0.001423, 1.207174, 0.226954)",
        "(0.000253, 1.211679, 0.223936)",
        "(-0.000486, 1.214038, 0.222721)",
        "(-0.002343, 1.218880, 0.220910)",
        "(-0.003869, 1.223902, 0.218488)",
        "(-0.005111, 1.229009, 0.215190)",
        "(-0.006354, 1.234325, 0.212622)",
        "(-0.007220, 1.237051, 0.211935)",
        "(-0.008973, 1.242469, 0.210596)",
        "(-0.010141, 1.247783, 0.208217)",
        "(-0.011089, 1.253061, 0.205671)",
        "(-0.011653, 1.255727, 0.204565)",
        "(-0.013279, 1.261059, 0.203208)",
        "(-0.014704, 1.266355, 0.202170)",
        "(-0.016068, 1.271506, 0.200478)",
        "(-0.017138, 1.276854, 0.199268)",
        "(-0.017675, 1.279472, 0.198833)",
        "(-0.018630, 1.284708, 0.198245)",
        "(-0.019714, 1.290028, 0.197413)",
        "(-0.020721, 1.295415, 0.196572)",
        "(-0.021458, 1.300819, 0.195927)",
        "(-0.021892, 1.303507, 0.195639)",
        "(-0.022850, 1.308973, 0.196030)",
        "(-0.023899, 1.314390, 0.196408)",
        "(-0.024751, 1.319643, 0.196038)",
        "(-0.024960, 1.324845, 0.195418)",
        "(-0.025597, 1.330214, 0.195455)",
        "(-0.026156, 1.332955, 0.195918)",
        "(-0.027026, 1.338354, 0.196437)",
        "(-0.027315, 1.343670, 0.196598)",
        "(-0.027287, 1.348951, 0.196852)",
        "(-0.027823, 1.354325, 0.197711)",
        "(-0.028353, 1.357044, 0.198191)",
        "(-0.028416, 1.362293, 0.198745)",
        "(-0.028349, 1.367510, 0.199725)",
        "(-0.028724, 1.372888, 0.202360)",
        "(-0.029359, 1.378183, 0.204326)",
        "(-0.029569, 1.380749, 0.205063)",
        "(-0.029668, 1.385753, 0.207005)",
        "(-0.029833, 1.390595, 0.209641)",
        "(-0.030031, 1.395288, 0.213106)",
        "(-0.030197, 1.397587, 0.214715)",
        "(-0.030344, 1.402072, 0.217796)",
        "(-0.030411, 1.406445, 0.221161)",
        "(-0.030217, 1.410711, 0.224871)",
        "(-0.030236, 1.414998, 0.229062)",
        "(-0.030367, 1.417101, 0.231023)",
        "(-0.030239, 1.421142, 0.234838)",
        "(-0.029694, 1.424946, 0.238909)",
        "(-0.029261, 1.428682, 0.243351)",
        "(-0.028906, 1.432331, 0.247794)",
        "(-0.028612, 1.434055, 0.249808)",
        "(-0.027865, 1.437406, 0.253663)",
        "(-0.027290, 1.440613, 0.257619)",
        "(-0.026983, 1.443761, 0.262635)",
        "(-0.026516, 1.446765, 0.268041)",
        "(-0.026124, 1.448129, 0.270387)",
        "(-0.025390, 1.450598, 0.274605)",
        "(-0.024611, 1.452758, 0.278586)",
        "(-0.024236, 1.454978, 0.283888)",
        "(-0.023774, 1.457165, 0.290023)",
        "(-0.023450, 1.458127, 0.292689)",
        "(-0.022700, 1.459759, 0.297241)",
        "(-0.021811, 1.461174, 0.301639)",
        "(-0.021128, 1.462632, 0.306709)",
        "(-0.020498, 1.464067, 0.312770)",
        "(-0.020037, 1.464546, 0.315237)",
        "(-0.019099, 1.465066, 0.319194)",
        "(-0.018330, 1.465520, 0.323904)",
        "(-0.017642, 1.465953, 0.329339)",
        "(-0.017009, 1.465912, 0.333953)",
        "(-0.016535, 1.465607, 0.335758)",
        "(-0.015528, 1.464741, 0.339548)",
        "(-0.015015, 1.463670, 0.343796)",
        "(-0.014578, 1.462463, 0.348838)",
        "(-0.013797, 1.460653, 0.353006)",
        "(-0.013461, 1.459620, 0.354690)",
        "(-0.012800, 1.457308, 0.358268)",
        "(-0.012121, 1.454675, 0.362202)",
        "(-0.011433, 1.451744, 0.367273)",
        "(-0.010880, 1.448526, 0.371764)",
        "(-0.010570, 1.446723, 0.373367)",
        "(-0.009906, 1.442954, 0.376044)",
        "(-0.009375, 1.439164, 0.380239)",
        "(-0.009020, 1.435129, 0.385068)",
        "(-0.008611, 1.430700, 0.389197)",
        "(-0.008396, 1.428293, 0.390518)",
        "(-0.007839, 1.423478, 0.393321)",
        "(-0.007644, 1.418658, 0.396962)",
        "(-0.007243, 1.413739, 0.400590)",
        "(-0.006673, 1.408699, 0.403748)",
        "(-0.006379, 1.406161, 0.405197)",
        "(-0.005725, 1.401084, 0.408397)",
        "(-0.005062, 1.396078, 0.411752)",
        "(-0.004536, 1.391024, 0.414756)",
        "(-0.003848, 1.385810, 0.417512)",
        "(-0.003227, 1.383114, 0.418699)",
        "(-0.002392, 1.377657, 0.420754)",
        "(-0.001776, 1.372159, 0.422810)",
        "(-0.001064, 1.366545, 0.424397)",
        "(-0.000455, 1.360858, 0.425543)",
        "(-0.000117, 1.358055, 0.426566)",
        "(0.000723, 1.352454, 0.428680)",
        "(0.001335, 1.346489, 0.429707)",
        "(0.002017, 1.340112, 0.429847)",
        "(0.002963, 1.333420, 0.429642)",
        "(0.003498, 1.329981, 0.429632)",
        "(0.004647, 1.322907, 0.429561)",
        "(0.005281, 1.315366, 0.428826)",
        "(0.006242, 1.307463, 0.428348)",
        "(0.007004, 1.299333, 0.427382)",
        "(0.007218, 1.295219, 0.426553)",
        "(0.007783, 1.286972, 0.424830)",
        "(0.008378, 1.278873, 0.422935)",
        "(0.009176, 1.271093, 0.421223)",
        "(0.009716, 1.263506, 0.418865)",
        "(0.010026, 1.259768, 0.417498)",
        "(0.011053, 1.252319, 0.414728)",
        "(0.011790, 1.244909, 0.412085)",
        "(0.012163, 1.237711, 0.409293)",
        "(0.012577, 1.230738, 0.405438)",
        "(0.013057, 1.227435, 0.403487)",
        "(0.014027, 1.221203, 0.400399)",
        "(0.014365, 1.215143, 0.396879)",
        "(0.015263, 1.209386, 0.392809)",
        "(0.016091, 1.203977, 0.389433)",
        "(0.016529, 1.201497, 0.387507)",
        "(0.016983, 1.196657, 0.382797)",
        "(0.017816, 1.192089, 0.377066)",
        "(0.018528, 1.187696, 0.372122)",
        "(0.018873, 1.183782, 0.368414)",
        "(0.019176, 1.181997, 0.365818)",
        "(0.019607, 1.178583, 0.359908)",
        "(0.019614, 1.175813, 0.355254)",
        "(0.019161, 1.173485, 0.349672)",
        "(0.019057, 1.171531, 0.343081)",
        "(0.019134, 1.170798, 0.339939)",
        "(0.018643, 1.169493, 0.334524)",
        "(0.017785, 1.168776, 0.329000)",
        "(0.017125, 1.168333, 0.322750)",
        "(0.016634, 1.168320, 0.316763)",
        "(0.016129, 1.168523, 0.314011)",
        "(0.014973, 1.169054, 0.307843)",
        "(0.014223, 1.169889, 0.301398)",
        "(0.013300, 1.170975, 0.295771)",
        "(0.012292, 1.172449, 0.290936)",
        "(0.011652, 1.173249, 0.288449)",
        "(0.010843, 1.174798, 0.282069)",
        "(0.010043, 1.176514, 0.275871)",
        "(0.009074, 1.178570, 0.271038)",
        "(0.008109, 1.180873, 0.266125)",
        "(0.007622, 1.182060, 0.263546)",
        "(0.006770, 1.184478, 0.258412)",
        "(0.005774, 1.187211, 0.254030)",
        "(0.004908, 1.190119, 0.249066)",
        "(0.004158, 1.193261, 0.243408)",
        "(0.003724, 1.194946, 0.240795)",
        "(0.002563, 1.198564, 0.236334)",
        "(0.001235, 1.202373, 0.231758)",
        "(0.000340, 1.206489, 0.226930)",
        "(-0.000639, 1.210850, 0.222597)",
        "(-0.001317, 1.213300, 0.220959)",
        "(-0.002748, 1.218166, 0.217104)",
        "(-0.003999, 1.223154, 0.212878)",
        "(-0.005245, 1.228360, 0.208925)",
        "(-0.006731, 1.233853, 0.206171)",
        "(-0.007602, 1.236693, 0.204972)",
        "(-0.009138, 1.242462, 0.202236)",
        "(-0.010417, 1.248492, 0.199324)",
        "(-0.011877, 1.254736, 0.196996)",
        "(-0.013384, 1.261115, 0.195440)",
        "(-0.014043, 1.264444, 0.194668)",
        "(-0.015216, 1.270929, 0.193088)",
        "(-0.016348, 1.277197, 0.191389)",
        "(-0.017666, 1.283490, 0.190322)",
        "(-0.018899, 1.289844, 0.189387)",
        "(-0.019523, 1.293053, 0.189166)",
        "(-0.020819, 1.299446, 0.188979)",
        "(-0.021942, 1.305720, 0.188414)",
        "(-0.023045, 1.312028, 0.187803)",
        "(-0.024379, 1.318504, 0.187664)",
        "(-0.024948, 1.321767, 0.187574)",
        "(-0.025858, 1.328247, 0.187480)",
        "(-0.026418, 1.334747, 0.187745)",
        "(-0.027628, 1.341288, 0.188408)",
        "(-0.028648, 1.347782, 0.189125)",
        "(-0.028839, 1.350932, 0.189139)",
        "(-0.029260, 1.357147, 0.189281)",
        "(-0.029710, 1.363204, 0.189984)",
        "(-0.030241, 1.369031, 0.190847)",
        "(-0.030878, 1.374625, 0.191989)",
        "(-0.031195, 1.377414, 0.192735)",
        "(-0.031502, 1.382925, 0.194405)",
        "(-0.031768, 1.388280, 0.196244)",
        "(-0.032113, 1.393313, 0.197794)",
        "(-0.032134, 1.398057, 0.199707)",
        "(-0.032076, 1.400362, 0.200945)",
        "(-0.032098, 1.404850, 0.203842)",
        "(-0.032174, 1.409126, 0.206554)",
        "(-0.032133, 1.413208, 0.209217)",
        "(-0.031822, 1.417150, 0.211720)",
        "(-0.031667, 1.419077, 0.212933)",
        "(-0.031564, 1.423037, 0.215757)",
        "(-0.031426, 1.426982, 0.218662)",
        "(-0.031190, 1.430689, 0.221177)",
        "(-0.030774, 1.434184, 0.223541)",
        "(-0.030579, 1.435949, 0.225197)",
        "(-0.030661, 1.439747, 0.229495)",
        "(-0.030610, 1.443403, 0.233519)",
        "(-0.030153, 1.446702, 0.236849)",
        "(-0.029985, 1.449985, 0.240276)",
        "(-0.029790, 1.451617, 0.242298)",
        "(-0.029544, 1.454946, 0.247037)",
        "(-0.029074, 1.457891, 0.250901)",
        "(-0.028495, 1.460579, 0.253646)",
        "(-0.028048, 1.463370, 0.257352)",
        "(-0.028102, 1.464860, 0.259912)",
        "(-0.027966, 1.467712, 0.264995)",
        "(-0.027137, 1.470055, 0.268942)",
        "(-0.026600, 1.472361, 0.272998)",
        "(-0.026116, 1.474672, 0.277570)",
        "(-0.025953, 1.475851, 0.280200)",
        "(-0.025484, 1.477995, 0.285001)",
        "(-0.024746, 1.479672, 0.288943)",
        "(-0.024099, 1.481091, 0.293458)",
        "(-0.023467, 1.482261, 0.298454)",
        "(-0.023166, 1.482788, 0.301084)",
        "(-0.022520, 1.483524, 0.305799)",
        "(-0.021875, 1.483831, 0.310343)",
        "(-0.020924, 1.483635, 0.314851)",
        "(-0.020151, 1.483034, 0.319457)",
        "(-0.019830, 1.482587, 0.321873)",
        "(-0.018976, 1.481284, 0.326172)",
        "(-0.018047, 1.479565, 0.329739)",
        "(-0.017488, 1.477797, 0.333670)",
        "(-0.016958, 1.475956, 0.338816)",
        "(-0.016696, 1.474936, 0.341407)",
        "(-0.016171, 1.472644, 0.346124)",
        "(-0.015458, 1.469968, 0.350201)",
        "(-0.015041, 1.467041, 0.354168)",
        "(-0.014792, 1.463909, 0.358886)",
        "(-0.014568, 1.462327, 0.361572)",
        "(-0.014177, 1.458972, 0.365873)",
        "(-0.013684, 1.455320, 0.368746)",
        "(-0.013031, 1.451546, 0.372423)",
        "(-0.012749, 1.447936, 0.378035)",
        "(-0.012854, 1.446007, 0.380762)",
        "(-0.012700, 1.441442, 0.384255)",
        "(-0.012052, 1.436298, 0.386435)",
        "(-0.011595, 1.431211, 0.389419)",
        "(-0.011601, 1.426283, 0.393848)",
        "(-0.011513, 1.423674, 0.395754)",
        "(-0.011098, 1.418171, 0.398344)",
        "(-0.010676, 1.412423, 0.400579)",
        "(-0.010224, 1.406646, 0.403224)",
        "(-0.009936, 1.400915, 0.405702)",
        "(-0.009861, 1.398034, 0.406718)",
        "(-0.009373, 1.392155, 0.408553)",
        "(-0.008716, 1.386188, 0.409982)",
        "(-0.008217, 1.380376, 0.412026)",
        "(-0.007735, 1.374729, 0.414284)",
        "(-0.007498, 1.371934, 0.415006)",
        "(-0.006637, 1.366107, 0.415792)",
        "(-0.005647, 1.360295, 0.416641)",
        "(-0.005102, 1.354575, 0.418085)",
        "(-0.004445, 1.348833, 0.419130)",
        "(-0.004068, 1.345891, 0.419855)",
        "(-0.003106, 1.339924, 0.421558)",
        "(-0.001968, 1.333947, 0.423565)",
        "(-0.001037, 1.327878, 0.424904)",
        "(-0.000374, 1.321785, 0.425052)",
        "(0.000078, 1.318685, 0.424837)",
        "(0.000972, 1.312471, 0.424635)",
        "(0.002056, 1.306378, 0.424436)",
        "(0.003006, 1.300479, 0.423983)",
        "(0.004054, 1.294685, 0.423285)",
        "(0.004703, 1.291796, 0.422911)",
        "(0.006300, 1.285904, 0.422140)",
        "(0.007759, 1.279963, 0.421147)",
        "(0.008867, 1.273770, 0.419141)",
        "(0.010213, 1.267550, 0.417307)",
        "(0.010938, 1.264526, 0.416837)",
        "(0.012259, 1.258664, 0.415960)",
        "(0.013391, 1.252956, 0.413802)",
        "(0.014640, 1.247469, 0.410933)",
        "(0.015721, 1.242296, 0.408398)",
        "(0.016215, 1.239803, 0.407386)",
        "(0.017176, 1.234927, 0.404963)",
        "(0.018155, 1.229927, 0.401504)",
        "(0.019095, 1.224883, 0.398273)",
        "(0.019708, 1.219970, 0.395331)",
        "(0.020067, 1.217589, 0.393751)",
        "(0.020604, 1.212826, 0.389861)",
        "(0.021227, 1.208188, 0.385062)",
        "(0.021751, 1.203676, 0.380589)",
        "(0.022029, 1.199261, 0.376478)",
        "(0.022221, 1.197129, 0.374284)",
        "(0.022311, 1.192977, 0.368914)",
        "(0.022466, 1.189130, 0.362974)",
        "(0.022350, 1.185650, 0.357530)",
        "(0.022219, 1.182610, 0.351911)",
        "(0.021955, 1.181266, 0.348907)",
        "(0.021553, 1.178735, 0.342745)",
        "(0.021335, 1.176351, 0.336827)",
        "(0.021092, 1.174163, 0.331832)",
        "(0.020638, 1.172344, 0.326744)",
        "(0.020389, 1.171586, 0.324030)",
        "(0.020201, 1.170177, 0.318170)",
        "(0.020077, 1.168888, 0.312196)",
        "(0.019511, 1.167739, 0.307215)",
        "(0.019057, 1.166830, 0.301385)",
        "(0.019155, 1.166672, 0.297991)",
        "(0.018598, 1.166408, 0.292288)",
        "(0.018032, 1.166996, 0.287274)",
        "(0.017104, 1.168220, 0.281343)",
        "(0.016300, 1.170054, 0.274645)",
        "(0.015697, 1.171141, 0.271372)",
        "(0.014361, 1.173760, 0.265773)",
        "(0.012867, 1.176976, 0.259884)",
        "(0.011473, 1.180417, 0.252600)",
        "(0.010109, 1.184241, 0.245803)",
        "(0.009202, 1.186327, 0.242882)",
        "(0.007043, 1.190669, 0.237503)",
        "(0.005354, 1.195208, 0.231189)",
        "(0.003469, 1.200123, 0.225275)",
        "(0.001227, 1.205575, 0.219888)",
        "(0.000116, 1.208410, 0.217294)",
        "(-0.001894, 1.214159, 0.212130)",
        "(-0.003879, 1.220119, 0.206907)",
        "(-0.006049, 1.226306, 0.202409)",
        "(-0.008009, 1.232547, 0.197859)",
        "(-0.008937, 1.235681, 0.195613)",
        "(-0.010942, 1.242060, 0.191950)",
        "(-0.012907, 1.248431, 0.188149)",
        "(-0.014550, 1.254778, 0.184702)",
        "(-0.016018, 1.261353, 0.182458)",
        "(-0.017053, 1.264541, 0.181761)",
        "(-0.018915, 1.270730, 0.180161)",
        "(-0.020481, 1.276778, 0.178114)",
        "(-0.022141, 1.282864, 0.176570)",
        "(-0.024023, 1.288985, 0.176301)",
        "(-0.024861, 1.292010, 0.176121)",
        "(-0.025860, 1.297951, 0.175080)",
        "(-0.027060, 1.303975, 0.174869)",
        "(-0.028703, 1.310143, 0.175142)",
        "(-0.029886, 1.316344, 0.175424)",
        "(-0.030329, 1.319410, 0.175327)",
        "(-0.031089, 1.325541, 0.175082)",
        "(-0.031956, 1.331675, 0.175235)",
        "(-0.033071, 1.337763, 0.175534)",
        "(-0.033794, 1.343782, 0.175985)",
        "(-0.034005, 1.346771, 0.176375)",
        "(-0.034630, 1.352619, 0.176775)",
        "(-0.035241, 1.358294, 0.177243)",
        "(-0.035630, 1.363824, 0.177424)",
        "(-0.036123, 1.369344, 0.178169)",
        "(-0.036634, 1.372135, 0.179055)",
        "(-0.037206, 1.377632, 0.180636)",
        "(-0.037385, 1.382984, 0.181554)",
        "(-0.037781, 1.388368, 0.182847)",
        "(-0.038120, 1.393669, 0.184175)",
        "(-0.038291, 1.396282, 0.184975)",
        "(-0.038393, 1.401558, 0.187000)",
        "(-0.038499, 1.406848, 0.190082)",
        "(-0.038487, 1.411922, 0.192839)",
        "(-0.038888, 1.416960, 0.195521)",
        "(-0.038680, 1.419442, 0.197125)",
        "(-0.038604, 1.424369, 0.200642)",
        "(-0.038670, 1.429064, 0.204608)",
        "(-0.038708, 1.433463, 0.208634)",
        "(-0.038642, 1.437650, 0.213335)",
        "(-0.038622, 1.439607, 0.215684)",
        "(-0.038498, 1.443299, 0.220283)",
        "(-0.038347, 1.446762, 0.224764)",
        "(-0.038075, 1.450033, 0.229355)",
        "(-0.037709, 1.453044, 0.234107)",
        "(-0.037593, 1.454410, 0.236351)",
        "(-0.037414, 1.457118, 0.241483)",
        "(-0.037113, 1.459708, 0.246997)",
        "(-0.036698, 1.461990, 0.251711)",
        "(-0.036260, 1.464068, 0.255872)",
        "(-0.036051, 1.465109, 0.258373)",
        "(-0.035750, 1.467232, 0.264315)",
        "(-0.035381, 1.468935, 0.269424)",
        "(-0.034750, 1.470201, 0.273586)",
        "(-0.034374, 1.471494, 0.277958)",
        "(-0.034176, 1.472083, 0.280096)",
        "(-0.034025, 1.473149, 0.284556)",
        "(-0.033720, 1.473879, 0.289168)",
        "(-0.033241, 1.474186, 0.293797)",
        "(-0.032570, 1.474235, 0.298767)",
        "(-0.032414, 1.474206, 0.301389)",
        "(-0.031784, 1.473914, 0.306703)",
        "(-0.031102, 1.473231, 0.311518)",
        "(-0.030523, 1.472165, 0.315820)",
        "(-0.029710, 1.470873, 0.320450)",
        "(-0.029430, 1.470229, 0.323142)",
        "(-0.028743, 1.468759, 0.328454)",
        "(-0.028106, 1.466773, 0.332948)",
        "(-0.027264, 1.464383, 0.337388)",
        "(-0.026697, 1.461905, 0.342027)",
        "(-0.026384, 1.460638, 0.344486)",
        "(-0.025759, 1.458012, 0.349170)",
        "(-0.025079, 1.455336, 0.353790)",
        "(-0.024044, 1.452522, 0.358478)",
        "(-0.023130, 1.449419, 0.363189)",
        "(-0.022672, 1.447711, 0.365576)",
        "(-0.021747, 1.444063, 0.370435)",
        "(-0.020931, 1.440162, 0.375204)",
        "(-0.019981, 1.436076, 0.379897)",
        "(-0.018814, 1.431646, 0.384238)",
        "(-0.018275, 1.429344, 0.386368)",
        "(-0.017349, 1.424642, 0.390752)",
        "(-0.016507, 1.419792, 0.395479)",
        "(-0.015481, 1.414750, 0.400409)",
        "(-0.014195, 1.409432, 0.404411)",
        "(-0.013634, 1.406703, 0.406023)",
        "(-0.012716, 1.401169, 0.409151)",
        "(-0.011768, 1.395527, 0.412727)",
        "(-0.010588, 1.389737, 0.416464)",
        "(-0.009252, 1.383756, 0.419687)",
        "(-0.008605, 1.380659, 0.420906)",
        "(-0.007525, 1.374323, 0.423322)",
        "(-0.006402, 1.367885, 0.425855)",
        "(-0.005194, 1.361276, 0.428469)",
        "(-0.003878, 1.354354, 0.430296)",
        "(-0.003212, 1.350780, 0.430876)",
        "(-0.002386, 1.343535, 0.432127)",
        "(-0.001393, 1.336347, 0.433208)",
        "(-0.000482, 1.328999, 0.433672)",
        "(0.000672, 1.321470, 0.433569)",
        "(0.001301, 1.317628, 0.433354)",
        "(0.002462, 1.309784, 0.433118)",
        "(0.003432, 1.301899, 0.432985)",
        "(0.004600, 1.293932, 0.431947)",
        "(0.006323, 1.285632, 0.429464)",
        "(0.006983, 1.281414, 0.428069)",
        "(0.007819, 1.272954, 0.425697)",
        "(0.008978, 1.264578, 0.423433)",
        "(0.010092, 1.256563, 0.420598)",
        "(0.011118, 1.249050, 0.417730)",
        "(0.011489, 1.245396, 0.415695)",
        "(0.012210, 1.238297, 0.411328)",
        "(0.013054, 1.231856, 0.407885)",
        "(0.013782, 1.225989, 0.404581)",
        "(0.014210, 1.220372, 0.400819)",
        "(0.014477, 1.217678, 0.398927)",
        "(0.015181, 1.212716, 0.394956)",
        "(0.015771, 1.207981, 0.390578)",
        "(0.016094, 1.203579, 0.386818)",
        "(0.016625, 1.199480, 0.382905)",
        "(0.016923, 1.197482, 0.380618)",
        "(0.017470, 1.193419, 0.375921)",
        "(0.017763, 1.189724, 0.372311)",
        "(0.017610, 1.186469, 0.368084)",
        "(0.017834, 1.183593, 0.363033)",
        "(0.018009, 1.182220, 0.360105)",
        "(0.017911, 1.179532, 0.355012)",
        "(0.017836, 1.177153, 0.350975)",
        "(0.018056, 1.175023, 0.345593)",
        "(0.018283, 1.173207, 0.339826)",
        "(0.018093, 1.172531, 0.337408)",
        "(0.017635, 1.171530, 0.332899)",
        "(0.016999, 1.170727, 0.327658)",
        "(0.016705, 1.170198, 0.321209)",
        "(0.016177, 1.170130, 0.314705)",
        "(0.015611, 1.170317, 0.312090)",
        "(0.014389, 1.171216, 0.306590)",
        "(0.013257, 1.172389, 0.301038)",
        "(0.012457, 1.173868, 0.294546)",
        "(0.011308, 1.175748, 0.288579)",
        "(0.010627, 1.176941, 0.285967)",
        "(0.009068, 1.179547, 0.280893)",
        "(0.007768, 1.182524, 0.275499)",
        "(0.006484, 1.185732, 0.269940)",
        "(0.004929, 1.189419, 0.264811)",
        "(0.004155, 1.191415, 0.262370)",
        "(0.002468, 1.195542, 0.257275)",
        "(0.000702, 1.200072, 0.252336)",
        "(-0.001094, 1.204968, 0.247321)",
        "(-0.002925, 1.210217, 0.242622)",
        "(-0.003848, 1.212930, 0.240382)",
        "(-0.005708, 1.218716, 0.236072)",
        "(-0.007435, 1.224538, 0.231630)",
        "(-0.008911, 1.230424, 0.226882)",
        "(-0.010415, 1.236451, 0.222957)",
        "(-0.011268, 1.239603, 0.221460)",
        "(-0.012796, 1.245913, 0.218454)",
        "(-0.014393, 1.252217, 0.215196)",
        "(-0.015594, 1.258401, 0.211777)",
        "(-0.016606, 1.264543, 0.208667)",
        "(-0.017307, 1.267666, 0.207713)",
        "(-0.018902, 1.273783, 0.205726)",
        "(-0.019754, 1.279862, 0.202939)",
        "(-0.020345, 1.285921, 0.199966)",
        "(-0.021369, 1.291961, 0.198228)",
        "(-0.022000, 1.295024, 0.197888)",
        "(-0.023055, 1.301078, 0.196890)",
        "(-0.023787, 1.306945, 0.195580)",
        "(-0.023996, 1.312677, 0.194640)",
        "(-0.025172, 1.318437, 0.194005)",
        "(-0.025898, 1.321386, 0.194000)",
        "(-0.026515, 1.327324, 0.193866)",
        "(-0.027194, 1.333292, 0.193546)",
        "(-0.027988, 1.339341, 0.193591)",
        "(-0.028922, 1.345513, 0.193759)",
        "(-0.029204, 1.348648, 0.194156)",
        "(-0.029826, 1.354831, 0.194687)",
        "(-0.030151, 1.360909, 0.195026)",
        "(-0.030470, 1.366997, 0.195662)",
        "(-0.030895, 1.373055, 0.196584)",
        "(-0.031072, 1.376092, 0.197273)",
        "(-0.031655, 1.382159, 0.198539)",
        "(-0.032142, 1.388332, 0.199968)",
        "(-0.032177, 1.394540, 0.201786)",
        "(-0.032231, 1.400668, 0.203983)",
        "(-0.032502, 1.403712, 0.205026)",
        "(-0.032552, 1.409720, 0.207095)",
        "(-0.032171, 1.415721, 0.209028)",
        "(-0.031939, 1.421775, 0.211676)",
        "(-0.031944, 1.427791, 0.214762)",
        "(-0.032239, 1.430805, 0.216218)",
        "(-0.031791, 1.436667, 0.219013)",
        "(-0.031229, 1.442355, 0.221408)",
        "(-0.030940, 1.448062, 0.225085)",
        "(-0.030723, 1.453780, 0.229883)",
        "(-0.030736, 1.456588, 0.232153)",
        "(-0.030345, 1.461910, 0.236239)",
        "(-0.029871, 1.466944, 0.240039)",
        "(-0.029062, 1.471644, 0.243799)",
        "(-0.028236, 1.476271, 0.248505)",
        "(-0.028098, 1.478527, 0.251047)",
        "(-0.027721, 1.482644, 0.255563)",
        "(-0.027061, 1.486220, 0.259698)",
        "(-0.026344, 1.489458, 0.263748)",
        "(-0.025849, 1.492459, 0.268599)",
        "(-0.025632, 1.493839, 0.271359)",
        "(-0.025244, 1.496344, 0.276529)",
        "(-0.024595, 1.498473, 0.281194)",
        "(-0.024013, 1.500265, 0.285062)",
        "(-0.023480, 1.501836, 0.289333)",
        "(-0.023360, 1.502642, 0.292160)",
        "(-0.022962, 1.504048, 0.297597)",
        "(-0.022576, 1.504987, 0.301782)",
        "(-0.021999, 1.505403, 0.305341)",
        "(-0.021525, 1.505537, 0.309157)",
        "(-0.021400, 1.505637, 0.311526)",
        "(-0.021153, 1.505663, 0.316446)",
        "(-0.020905, 1.505257, 0.321106)",
        "(-0.020523, 1.504367, 0.325502)",
        "(-0.020041, 1.503064, 0.329625)",
        "(-0.019912, 1.502364, 0.331793)",
        "(-0.019943, 1.500957, 0.336357)",
        "(-0.019665, 1.499107, 0.340147)",
        "(-0.019178, 1.496893, 0.343581)",
        "(-0.018846, 1.494758, 0.348120)",
        "(-0.018775, 1.493699, 0.350908)",
        "(-0.018425, 1.490973, 0.355454)",
        "(-0.017770, 1.487334, 0.358766)",
        "(-0.016849, 1.483257, 0.362113)",
        "(-0.016416, 1.479395, 0.367498)",
        "(-0.016471, 1.477361, 0.370261)",
        "(-0.016383, 1.472507, 0.374358)",
        "(-0.015556, 1.466844, 0.377643)",
        "(-0.014938, 1.460972, 0.381015)",
        "(-0.014867, 1.455347, 0.386076)",
        "(-0.014774, 1.452553, 0.389154)",
        "(-0.014112, 1.446522, 0.393837)",
        "(-0.013336, 1.440028, 0.397155)",
        "(-0.012565, 1.433221, 0.400314)",
        "(-0.011844, 1.426283, 0.403909)",
        "(-0.011607, 1.422871, 0.406199)",
        "(-0.011004, 1.415842, 0.409795)",
        "(-0.009978, 1.408374, 0.411783)",
        "(-0.008912, 1.400916, 0.413335)",
        "(-0.008312, 1.393958, 0.416642)",
        "(-0.008052, 1.390491, 0.418197)",
        "(-0.007048, 1.383282, 0.419707)",
        "(-0.005843, 1.376178, 0.420595)",
        "(-0.005022, 1.369217, 0.421402)",
        "(-0.004421, 1.362340, 0.422967)",
        "(-0.003988, 1.358835, 0.423623)",
        "(-0.003065, 1.351581, 0.423870)",
        "(-0.001998, 1.344279, 0.423888)",
        "(-0.001203, 1.337002, 0.424541)",
        "(-0.000344, 1.329411, 0.424741)",
        "(0.000204, 1.325442, 0.424521)",
        "(0.001180, 1.317482, 0.423503)",
        "(0.001851, 1.309498, 0.422065)",
        "(0.002558, 1.301690, 0.420621)",
        "(0.003415, 1.293837, 0.419214)",
        "(0.003936, 1.289916, 0.418086)",
        "(0.004637, 1.282080, 0.414934)",
        "(0.004950, 1.274532, 0.411324)",
        "(0.005199, 1.267142, 0.407689)",
        "(0.005771, 1.259675, 0.403677)",
        "(0.006092, 1.255890, 0.401307)",
        "(0.006545, 1.248162, 0.396280)",
        "(0.007136, 1.240477, 0.391731)",
        "(0.007720, 1.232940, 0.387710)",
        "(0.008096, 1.225566, 0.382306)",
        "(0.008278, 1.221970, 0.378781)",
        "(0.008753, 1.214954, 0.371842)",
        "(0.009339, 1.208434, 0.366171)",
        "(0.009776, 1.202128, 0.361115)",
        "(0.010314, 1.196288, 0.354672)",
        "(0.010616, 1.193467, 0.350848)",
        "(0.011598, 1.188242, 0.344511)",
        "(0.011823, 1.183663, 0.340053)",
        "(0.011771, 1.179466, 0.335527)",
        "(0.012247, 1.175542, 0.328603)",
        "(0.012440, 1.173704, 0.324993)",
        "(0.012722, 1.170668, 0.319509)",
        "(0.012907, 1.168135, 0.315194)",
        "(0.013219, 1.165961, 0.310405)",
        "(0.013498, 1.164298, 0.305277)",
        "(0.013543, 1.163733, 0.303016)",
        "(0.013673, 1.162856, 0.298634)",
        "(0.013785, 1.162179, 0.294371)",
        "(0.013776, 1.161760, 0.290683)",
        "(0.013607, 1.161818, 0.287227)",
        "(0.013569, 1.162018, 0.285471)",
        "(0.013397, 1.162508, 0.281883)",
        "(0.013129, 1.163179, 0.278596)",
        "(0.013027, 1.164104, 0.274919)",
        "(0.012747, 1.165468, 0.271134)",
        "(0.012580, 1.166334, 0.269400)",
        "(0.011903, 1.168289, 0.266068)",
        "(0.011316, 1.170535, 0.262293)",
        "(0.010721, 1.173008, 0.257936)",
        "(0.010254, 1.175802, 0.254022)",
        "(0.009761, 1.177318, 0.252323)",
        "(0.008740, 1.180471, 0.248203)",
        "(0.007973, 1.183914, 0.242890)",
        "(0.007186, 1.187699, 0.237228)",
        "(0.006145, 1.191860, 0.232360)",
        "(0.005394, 1.194092, 0.230259)",
        "(0.003773, 1.198706, 0.225604)",
        "(0.002164, 1.203731, 0.220079)",
        "(0.000581, 1.209301, 0.214955)",
        "(-0.001119, 1.215308, 0.210370)",
        "(-0.002104, 1.218493, 0.208304)",
        "(-0.004711, 1.224972, 0.204418)",
        "(-0.006846, 1.231759, 0.200354)",
        "(-0.008840, 1.238848, 0.197215)",
        "(-0.010915, 1.246242, 0.195238)",
        "(-0.012030, 1.250039, 0.194554)",
        "(-0.014493, 1.257670, 0.193469)",
        "(-0.016029, 1.265265, 0.191361)",
        "(-0.017554, 1.272923, 0.190074)",
        "(-0.019407, 1.280690, 0.190894)",
        "(-0.020273, 1.284556, 0.191242)",
        "(-0.021745, 1.292037, 0.191134)",
        "(-0.022825, 1.299327, 0.190784)",
        "(-0.023831, 1.306488, 0.191107)",
        "(-0.025103, 1.313538, 0.192565)",
        "(-0.025568, 1.316969, 0.193250)",
        "(-0.026199, 1.323676, 0.194197)",
        "(-0.026759, 1.330107, 0.194925)",
        "(-0.027382, 1.336393, 0.195271)",
        "(-0.027888, 1.342651, 0.196104)",
        "(-0.028289, 1.345793, 0.196678)",
        "(-0.028534, 1.351895, 0.197622)",
        "(-0.028632, 1.357759, 0.198407)",
        "(-0.029049, 1.363690, 0.198674)",
        "(-0.029199, 1.369752, 0.199133)",
        "(-0.029184, 1.372812, 0.199797)",
        "(-0.029169, 1.378845, 0.200980)",
        "(-0.028832, 1.384710, 0.201723)",
        "(-0.029339, 1.390771, 0.203115)",
        "(-0.029306, 1.396806, 0.204647)",
        "(-0.029299, 1.399805, 0.205217)",
        "(-0.029044, 1.405731, 0.206454)",
        "(-0.028881, 1.411712, 0.208537)",
        "(-0.029227, 1.417647, 0.211102)",
        "(-0.029155, 1.423442, 0.213843)",
        "(-0.028875, 1.426236, 0.215025)",
        "(-0.028233, 1.431762, 0.217675)",
        "(-0.028101, 1.437297, 0.220986)",
        "(-0.028343, 1.442790, 0.225106)",
        "(-0.028043, 1.447902, 0.229372)",
        "(-0.027725, 1.450201, 0.231015)",
        "(-0.026922, 1.454576, 0.234323)",
        "(-0.026305, 1.458828, 0.238466)",
        "(-0.026037, 1.463087, 0.243420)",
        "(-0.025700, 1.467055, 0.248087)",
        "(-0.025251, 1.468771, 0.250117)",
        "(-0.024451, 1.471960, 0.254387)",
        "(-0.023614, 1.474741, 0.258746)",
        "(-0.023144, 1.477459, 0.263937)",
        "(-0.022594, 1.479755, 0.268573)",
        "(-0.022064, 1.480671, 0.270714)",
        "(-0.021365, 1.482292, 0.275038)",
        "(-0.020879, 1.483593, 0.279488)",
        "(-0.020470, 1.484734, 0.284346)",
        "(-0.019909, 1.485599, 0.288703)",
        "(-0.019617, 1.485899, 0.290633)",
        "(-0.019081, 1.486306, 0.294272)",
        "(-0.018369, 1.486250, 0.297481)",
        "(-0.017987, 1.486343, 0.301773)",
        "(-0.017617, 1.486355, 0.306016)",
        "(-0.017399, 1.486192, 0.307652)",
        "(-0.017039, 1.485774, 0.310985)",
        "(-0.016445, 1.485142, 0.314483)",
        "(-0.016117, 1.484485, 0.318539)",
        "(-0.016000, 1.483658, 0.322253)",
        "(-0.015943, 1.483081, 0.323640)",
        "(-0.015454, 1.481665, 0.326304)",
        "(-0.015149, 1.480151, 0.329336)",
        "(-0.015069, 1.478831, 0.333152)",
        "(-0.014984, 1.477461, 0.336981)",
        "(-0.014813, 1.476578, 0.338401)",
        "(-0.014406, 1.474441, 0.340335)",
        "(-0.013950, 1.472288, 0.342705)",
        "(-0.013875, 1.470460, 0.346380)",
        "(-0.013775, 1.468367, 0.349486)",
        "(-0.013494, 1.467122, 0.350600)",
        "(-0.013028, 1.464488, 0.352422)",
        "(-0.012771, 1.461907, 0.354871)",
        "(-0.012646, 1.459320, 0.358102)",
        "(-0.012547, 1.456470, 0.361042)",
        "(-0.012472, 1.454870, 0.362115)",
        "(-0.012059, 1.451550, 0.364164)",
        "(-0.011636, 1.448234, 0.366406)",
        "(-0.011754, 1.444980, 0.369021)",
        "(-0.011523, 1.441530, 0.371636)",
        "(-0.011276, 1.439668, 0.373044)",
        "(-0.010938, 1.435803, 0.375849)",
        "(-0.010872, 1.431549, 0.378341)",
        "(-0.010775, 1.426991, 0.380908)",
        "(-0.010478, 1.422211, 0.383269)",
        "(-0.010306, 1.419766, 0.384457)",
        "(-0.010052, 1.414872, 0.387153)",
        "(-0.009775, 1.409790, 0.389834)",
        "(-0.009569, 1.404576, 0.392451)",
        "(-0.009195, 1.399132, 0.394385)",
        "(-0.009000, 1.396327, 0.395208)",
        "(-0.008637, 1.390584, 0.397209)",
        "(-0.008246, 1.384799, 0.400075)",
        "(-0.007634, 1.378964, 0.402859)",
        "(-0.007092, 1.372811, 0.404148)",
        "(-0.006799, 1.369606, 0.404397)",
        "(-0.005978, 1.363221, 0.405288)",
        "(-0.005217, 1.356929, 0.406992)",
        "(-0.004776, 1.350566, 0.408754)",
        "(-0.004015, 1.343930, 0.409360)",
        "(-0.003560, 1.340554, 0.409510)",
        "(-0.002926, 1.333843, 0.410500)",
        "(-0.002081, 1.327005, 0.411748)",
        "(-0.001263, 1.319790, 0.412018)",
        "(-0.000290, 1.312560, 0.411271)",
        "(0.000211, 1.309005, 0.410831)",
        "(0.000814, 1.302129, 0.410896)",
        "(0.001609, 1.295393, 0.410842)",
        "(0.002480, 1.288528, 0.409378)",
        "(0.003406, 1.281628, 0.407423)",
        "(0.003818, 1.278225, 0.406492)",
        "(0.004700, 1.271445, 0.405077)",
        "(0.005468, 1.264587, 0.403037)",
        "(0.006428, 1.257600, 0.400293)",
        "(0.007378, 1.250671, 0.397490)",
        "(0.007852, 1.247327, 0.396125)",
        "(0.008487, 1.240764, 0.393433)",
        "(0.009094, 1.234264, 0.390077)",
        "(0.010055, 1.227874, 0.385642)",
        "(0.010754, 1.221891, 0.381773)",
        "(0.011090, 1.219123, 0.380260)",
        "(0.011715, 1.213625, 0.376757)",
        "(0.012557, 1.208237, 0.372762)",
        "(0.013507, 1.203125, 0.369008)",
        "(0.014324, 1.198167, 0.364961)",
        "(0.014691, 1.195750, 0.362918)",
        "(0.015378, 1.191096, 0.358974)",
        "(0.015965, 1.187003, 0.355541)",
        "(0.016667, 1.183399, 0.352636)",
        "(0.017653, 1.180043, 0.348863)",
        "(0.018013, 1.178469, 0.346875)",
        "(0.018383, 1.175817, 0.343961)",
        "(0.018189, 1.173719, 0.341166)",
        "(0.018249, 1.172128, 0.337007)",
        "(0.018322, 1.170815, 0.332313)",
        "(0.018063, 1.170365, 0.330278)",
        "(0.017301, 1.169808, 0.326628)",
        "(0.016767, 1.169579, 0.322173)",
        "(0.015989, 1.169805, 0.317635)",
        "(0.015125, 1.170536, 0.313029)",
        "(0.014618, 1.171003, 0.310325)",
        "(0.013636, 1.171950, 0.304825)",
        "(0.012608, 1.173157, 0.299307)",
        "(0.011320, 1.174764, 0.294167)",
        "(0.010008, 1.176701, 0.288948)",
        "(0.009366, 1.177809, 0.286211)",
        "(0.008102, 1.180056, 0.280786)",
        "(0.006784, 1.182508, 0.274676)",
        "(0.005463, 1.185145, 0.268232)",
        "(0.004100, 1.188140, 0.262424)",
        "(0.003334, 1.189808, 0.259826)",
        "(0.001783, 1.193380, 0.254895)",
        "(0.000377, 1.197098, 0.249184)",
        "(-0.000791, 1.200937, 0.242464)",
        "(-0.002058, 1.205172, 0.237071)",
        "(-0.002918, 1.207419, 0.234898)",
        "(-0.004869, 1.211973, 0.230532)",
        "(-0.006572, 1.216780, 0.226367)",
        "(-0.008195, 1.221678, 0.222032)",
        "(-0.009444, 1.226724, 0.217672)",
        "(-0.010137, 1.229331, 0.215623)",
        "(-0.011689, 1.234744, 0.212346)",
        "(-0.013546, 1.240268, 0.209590)",
        "(-0.015001, 1.245678, 0.206557)",
        "(-0.016027, 1.250949, 0.203071)",
        "(-0.016581, 1.253642, 0.201586)",
        "(-0.018021, 1.259362, 0.199640)",
        "(-0.019722, 1.265092, 0.197812)",
        "(-0.020725, 1.270428, 0.195463)",
        "(-0.021665, 1.275766, 0.193488)",
        "(-0.022378, 1.278544, 0.192971)",
        "(-0.024174, 1.284235, 0.192520)",
        "(-0.025472, 1.289900, 0.191571)",
        "(-0.026396, 1.295536, 0.190266)",
        "(-0.027474, 1.301364, 0.189448)",
        "(-0.028280, 1.304386, 0.189448)",
        "(-0.029582, 1.310282, 0.189226)",
        "(-0.030259, 1.315857, 0.188305)",
        "(-0.030817, 1.321364, 0.187745)",
        "(-0.032032, 1.327000, 0.187928)",
        "(-0.032704, 1.329819, 0.188254)",
        "(-0.033590, 1.335313, 0.188404)",
        "(-0.034147, 1.340575, 0.188371)",
        "(-0.034547, 1.345752, 0.188631)",
        "(-0.035690, 1.350988, 0.189565)",
        "(-0.036180, 1.353674, 0.190442)",
        "(-0.036788, 1.358904, 0.191542)",
        "(-0.037002, 1.364028, 0.192369)",
        "(-0.037168, 1.369071, 0.193370)",
        "(-0.037926, 1.374290, 0.195306)",
        "(-0.038265, 1.376975, 0.196365)",
        "(-0.038534, 1.382377, 0.198022)",
        "(-0.038510, 1.387786, 0.199744)",
        "(-0.038624, 1.393335, 0.202274)",
        "(-0.039007, 1.398953, 0.205243)",
        "(-0.039153, 1.401783, 0.206829)",
        "(-0.039010, 1.407367, 0.209778)",
        "(-0.038556, 1.412841, 0.212553)",
        "(-0.038243, 1.418570, 0.216354)",
        "(-0.038315, 1.424469, 0.220930)",
        "(-0.038305, 1.427426, 0.223427)",
        "(-0.038054, 1.433007, 0.227528)",
        "(-0.037256, 1.438238, 0.230774)",
        "(-0.036320, 1.443436, 0.234188)",
        "(-0.036422, 1.448860, 0.238541)",
        "(-0.036583, 1.451641, 0.241188)",
        "(-0.036019, 1.456928, 0.246147)",
        "(-0.035140, 1.461712, 0.250274)",
        "(-0.034485, 1.466356, 0.254979)",
        "(-0.033922, 1.470732, 0.260021)",
        "(-0.033770, 1.472835, 0.262604)",
        "(-0.033230, 1.476695, 0.267383)",
        "(-0.032408, 1.480092, 0.271708)",
        "(-0.031459, 1.483210, 0.276252)",
        "(-0.030940, 1.486409, 0.281897)",
        "(-0.030709, 1.487865, 0.284574)",
        "(-0.030081, 1.490271, 0.288988)",
        "(-0.029044, 1.492151, 0.292998)",
        "(-0.028118, 1.493685, 0.296860)",
        "(-0.027685, 1.495279, 0.301654)",
        "(-0.027632, 1.496060, 0.304376)",
        "(-0.027023, 1.497061, 0.308920)",
        "(-0.026035, 1.497492, 0.312771)",
        "(-0.025248, 1.497551, 0.316431)",
        "(-0.024759, 1.497658, 0.321289)",
        "(-0.024486, 1.497671, 0.324034)",
        "(-0.024071, 1.497273, 0.328444)",
        "(-0.023198, 1.496104, 0.331589)",
        "(-0.022266, 1.494665, 0.334857)",
        "(-0.021666, 1.493251, 0.339121)",
        "(-0.021467, 1.492513, 0.341507)",
        "(-0.021012, 1.490693, 0.345608)",
        "(-0.020307, 1.488430, 0.348838)",
        "(-0.019405, 1.485864, 0.351882)",
        "(-0.018531, 1.483064, 0.355156)",
        "(-0.018236, 1.481743, 0.357408)",
        "(-0.017616, 1.478974, 0.361665)",
        "(-0.017114, 1.475674, 0.364466)",
        "(-0.016320, 1.472147, 0.366985)",
        "(-0.015481, 1.468493, 0.369630)",
        "(-0.015046, 1.466745, 0.371502)",
        "(-0.014581, 1.463193, 0.375535)",
        "(-0.014018, 1.459198, 0.379012)",
        "(-0.012974, 1.454514, 0.381835)",
        "(-0.012019, 1.449505, 0.384253)",
        "(-0.011682, 1.447006, 0.385602)",
        "(-0.011127, 1.442194, 0.389384)",
        "(-0.010738, 1.437341, 0.392890)",
        "(-0.009792, 1.431699, 0.395255)",
        "(-0.008787, 1.425804, 0.397220)",
        "(-0.008363, 1.422846, 0.398267)",
        "(-0.007762, 1.417039, 0.400952)",
        "(-0.007615, 1.411132, 0.403943)",
        "(-0.006727, 1.404558, 0.405426)",
        "(-0.005685, 1.397654, 0.406011)",
        "(-0.005435, 1.394277, 0.406659)",
        "(-0.005037, 1.387657, 0.408500)",
        "(-0.004760, 1.380917, 0.410143)",
        "(-0.004212, 1.373908, 0.410998)",
        "(-0.003603, 1.366747, 0.411642)",
        "(-0.003370, 1.363179, 0.412106)",
        "(-0.002824, 1.356045, 0.413481)",
        "(-0.002216, 1.348629, 0.414217)",
        "(-0.001769, 1.340841, 0.414223)",
        "(-0.000907, 1.332707, 0.414383)",
        "(-0.000462, 1.328503, 0.414377)",
        "(0.000360, 1.319809, 0.414001)",
        "(0.000871, 1.310765, 0.413111)",
        "(0.001698, 1.301441, 0.412204)",
        "(0.003051, 1.292089, 0.411614)",
        "(0.003738, 1.287444, 0.411179)",
        "(0.004843, 1.278091, 0.409646)",
        "(0.006221, 1.268612, 0.406640)",
        "(0.008000, 1.259244, 0.403612)",
        "(0.009560, 1.250386, 0.402005)",
        "(0.010238, 1.246112, 0.401121)",
        "(0.011781, 1.237864, 0.398285)",
        "(0.013396, 1.230118, 0.394669)",
        "(0.014791, 1.222975, 0.391045)",
        "(0.015953, 1.216339, 0.387378)",
        "(0.016571, 1.213183, 0.385083)",
        "(0.017606, 1.207175, 0.380683)",
        "(0.018648, 1.201791, 0.377270)",
        "(0.019454, 1.196890, 0.373905)",
        "(0.020064, 1.192176, 0.369227)",
        "(0.020422, 1.189878, 0.366073)",
        "(0.021196, 1.185679, 0.361194)",
        "(0.021347, 1.181959, 0.358214)",
        "(0.021485, 1.178233, 0.353836)",
        "(0.021675, 1.174240, 0.347176)",
        "(0.021812, 1.172354, 0.344110)",
        "(0.021778, 1.168845, 0.339612)",
        "(0.021656, 1.165416, 0.334543)",
        "(0.021522, 1.161977, 0.327364)",
        "(0.021279, 1.159110, 0.320404)",
        "(0.021004, 1.157979, 0.317536)",
        "(0.020325, 1.156016, 0.312086)",
        "(0.019934, 1.154303, 0.304959)",
        "(0.019535, 1.152912, 0.297413)",
        "(0.018691, 1.152200, 0.292225)",
        "(0.018061, 1.152088, 0.290065)",
        "(0.016974, 1.152015, 0.284490)",
        "(0.016552, 1.152324, 0.277610)",
        "(0.015610, 1.153089, 0.271381)",
        "(0.014244, 1.154499, 0.266869)",
        "(0.013559, 1.155384, 0.264479)",
        "(0.012365, 1.157295, 0.259138)",
        "(0.011409, 1.159577, 0.254127)",
        "(0.010260, 1.162031, 0.248824)",
        "(0.009275, 1.164670, 0.243487)",
        "(0.008631, 1.166059, 0.241038)",
        "(0.007421, 1.169051, 0.236820)",
        "(0.006086, 1.172134, 0.232378)",
        "(0.005182, 1.175297, 0.227754)",
        "(0.004105, 1.178573, 0.223201)",
        "(0.003471, 1.180404, 0.221138)",
        "(0.002158, 1.184053, 0.217480)",
        "(0.000929, 1.187886, 0.213732)",
        "(-0.000242, 1.192015, 0.210075)",
        "(-0.001611, 1.196643, 0.207361)",
        "(-0.002266, 1.199103, 0.206011)",
        "(-0.003509, 1.204220, 0.203281)",
        "(-0.004790, 1.209671, 0.201004)",
        "(-0.006348, 1.215410, 0.199133)",
        "(-0.007643, 1.221411, 0.196908)",
        "(-0.008305, 1.224524, 0.195627)",
        "(-0.009604, 1.230989, 0.193202)",
        "(-0.011409, 1.237884, 0.191713)",
        "(-0.013131, 1.245043, 0.190628)",
        "(-0.014363, 1.252424, 0.189095)",
        "(-0.014865, 1.256255, 0.188242)",
        "(-0.016417, 1.264103, 0.186891)",
        "(-0.018446, 1.272192, 0.186096)",
        "(-0.019752, 1.280267, 0.185219)",
        "(-0.020377, 1.288328, 0.184172)",
        "(-0.020649, 1.292395, 0.183879)",
        "(-0.022211, 1.300436, 0.183153)",
        "(-0.023672, 1.308479, 0.182988)",
        "(-0.024422, 1.316456, 0.183140)",
        "(-0.024869, 1.324253, 0.183382)",
        "(-0.025359, 1.328060, 0.183372)",
        "(-0.026322, 1.335489, 0.183558)",
        "(-0.027009, 1.342874, 0.184480)",
        "(-0.027481, 1.350012, 0.185425)",
        "(-0.027449, 1.356797, 0.186113)",
        "(-0.027984, 1.360193, 0.186522)",
        "(-0.029108, 1.366968, 0.187550)",
        "(-0.029676, 1.373770, 0.189308)",
        "(-0.030182, 1.380384, 0.191054)",
        "(-0.030468, 1.386711, 0.192691)",
        "(-0.030979, 1.389817, 0.193419)",
        "(-0.031429, 1.395950, 0.194939)",
        "(-0.031246, 1.401888, 0.196058)",
        "(-0.031045, 1.407870, 0.197617)",
        "(-0.031185, 1.413855, 0.199346)",
        "(-0.031719, 1.416880, 0.200130)",
        "(-0.031834, 1.422794, 0.201810)",
        "(-0.031744, 1.428573, 0.203598)",
        "(-0.031598, 1.434270, 0.205905)",
        "(-0.031151, 1.439897, 0.208274)",
        "(-0.031036, 1.442707, 0.209310)",
        "(-0.031025, 1.448239, 0.211114)",
        "(-0.030478, 1.453522, 0.212643)",
        "(-0.029775, 1.458761, 0.215038)",
        "(-0.028896, 1.464068, 0.218689)",
        "(-0.028695, 1.466655, 0.220477)",
        "(-0.029092, 1.471665, 0.223525)",
        "(-0.028941, 1.476417, 0.226948)",
        "(-0.027963, 1.481023, 0.231515)",
        "(-0.027512, 1.485782, 0.237159)",
        "(-0.027264, 1.487943, 0.239663)",
        "(-0.026879, 1.491937, 0.244092)",
        "(-0.026120, 1.495623, 0.248863)",
        "(-0.025032, 1.499056, 0.254051)",
        "(-0.024259, 1.502463, 0.259926)",
        "(-0.024027, 1.504090, 0.262953)",
        "(-0.023240, 1.506808, 0.268208)",
        "(-0.021924, 1.508866, 0.272936)",
        "(-0.020684, 1.510818, 0.277994)",
        "(-0.020154, 1.512842, 0.283629)",
        "(-0.020140, 1.513886, 0.286684)",
        "(-0.019425, 1.515386, 0.291869)",
        "(-0.018137, 1.516257, 0.296341)",
        "(-0.017151, 1.517027, 0.301398)",
        "(-0.016682, 1.517885, 0.307482)",
        "(-0.016456, 1.518086, 0.310295)",
        "(-0.015798, 1.517609, 0.314350)",
        "(-0.014497, 1.516479, 0.317603)",
        "(-0.013378, 1.515339, 0.321692)",
        "(-0.013290, 1.514419, 0.327314)",
        "(-0.013007, 1.513776, 0.330169)",
        "(-0.012228, 1.511691, 0.334467)",
        "(-0.010886, 1.508923, 0.337863)",
        "(-0.010171, 1.506290, 0.342017)",
        "(-0.009554, 1.503759, 0.347550)",
        "(-0.009320, 1.502416, 0.350536)",
        "(-0.008776, 1.499113, 0.355376)",
        "(-0.007818, 1.495005, 0.359176)",
        "(-0.006641, 1.490603, 0.363229)",
        "(-0.006026, 1.486084, 0.368058)",
        "(-0.005941, 1.483735, 0.370669)",
        "(-0.005821, 1.478535, 0.374954)",
        "(-0.005139, 1.472536, 0.377751)",
        "(-0.004266, 1.466142, 0.379987)",
        "(-0.004114, 1.459834, 0.384054)",
        "(-0.003962, 1.456670, 0.386898)",
        "(-0.003520, 1.449850, 0.391222)",
        "(-0.002894, 1.442388, 0.394177)",
        "(-0.002087, 1.434526, 0.396546)",
        "(-0.001885, 1.426625, 0.399630)",
        "(-0.001712, 1.422692, 0.401619)",
        "(-0.001628, 1.414655, 0.404627)",
        "(-0.001195, 1.406400, 0.406693)",
        "(-0.000431, 1.398142, 0.408779)",
        "(-0.000260, 1.389876, 0.411362)",
        "(-0.000092, 1.385648, 0.412415)",
        "(0.000042, 1.377095, 0.413986)",
        "(0.000595, 1.368584, 0.414817)",
        "(0.001276, 1.360290, 0.415511)",
        "(0.001675, 1.352331, 0.417707)",
        "(0.001856, 1.348320, 0.418707)",
        "(0.002022, 1.340091, 0.419260)",
        "(0.002517, 1.331729, 0.418503)",
        "(0.003359, 1.323510, 0.418040)",
        "(0.003807, 1.315283, 0.418439)",
        "(0.003853, 1.311076, 0.418562)",
        "(0.004120, 1.302467, 0.418179)",
        "(0.005096, 1.293765, 0.416952)",
        "(0.006162, 1.285232, 0.415958)",
        "(0.006751, 1.276741, 0.414762)",
        "(0.007083, 1.272482, 0.413891)",
        "(0.007984, 1.263950, 0.412019)",
        "(0.009321, 1.255496, 0.409858)",
        "(0.010511, 1.247091, 0.407245)",
        "(0.011631, 1.238783, 0.404716)",
        "(0.012300, 1.234714, 0.403611)",
        "(0.013565, 1.226573, 0.400774)",
        "(0.014841, 1.218624, 0.397197)",
        "(0.016109, 1.210896, 0.393601)",
        "(0.017279, 1.203411, 0.390391)",
        "(0.017881, 1.199825, 0.388800)",
        "(0.019175, 1.193038, 0.385238)",
        "(0.020469, 1.186772, 0.380720)",
        "(0.021753, 1.180904, 0.376064)",
        "(0.022769, 1.175308, 0.372015)",
        "(0.023256, 1.172681, 0.370527)",
        "(0.024208, 1.167538, 0.366442)",
        "(0.025365, 1.162514, 0.360372)",
        "(0.026116, 1.157684, 0.354849)",
        "(0.026660, 1.153165, 0.350698)",
        "(0.026948, 1.151051, 0.348598)",
        "(0.027897, 1.147304, 0.343116)",
        "(0.028583, 1.144194, 0.336189)",
        "(0.028492, 1.141886, 0.331110)",
        "(0.028151, 1.140378, 0.326555)",
        "(0.027903, 1.139854, 0.323582)",
        "(0.027588, 1.139164, 0.316371)",
        "(0.026994, 1.139035, 0.309331)",
        "(0.025737, 1.139421, 0.303687)",
        "(0.024487, 1.140423, 0.297725)",
        "(0.023819, 1.141055, 0.294081)",
        "(0.022644, 1.142572, 0.286556)",
        "(0.021101, 1.144685, 0.280598)",
        "(0.018882, 1.147172, 0.275172)",
        "(0.017079, 1.149892, 0.268633)",
        "(0.016264, 1.151310, 0.265187)",
        "(0.014778, 1.154563, 0.258384)",
        "(0.012765, 1.158128, 0.252949)",
        "(0.010808, 1.162033, 0.247882)",
        "(0.009158, 1.166046, 0.242496)",
        "(0.008381, 1.168168, 0.239937)",
        "(0.006523, 1.172690, 0.235777)",
        "(0.004602, 1.177437, 0.232018)",
        "(0.002863, 1.182076, 0.227168)",
        "(0.001505, 1.186911, 0.222861)",
        "(0.000830, 1.189480, 0.221333)",
        "(-0.000929, 1.194611, 0.218716)",
        "(-0.002386, 1.199729, 0.215967)",
        "(-0.003541, 1.204979, 0.212996)",
        "(-0.005091, 1.210573, 0.210965)",
        "(-0.005919, 1.213515, 0.210297)",
        "(-0.007294, 1.219451, 0.208478)",
        "(-0.008677, 1.225510, 0.206498)",
        "(-0.009970, 1.231788, 0.204482)",
        "(-0.011225, 1.238322, 0.202802)",
        "(-0.012051, 1.241740, 0.202448)",
        "(-0.013755, 1.248586, 0.201436)",
        "(-0.014920, 1.255392, 0.200075)",
        "(-0.016243, 1.262173, 0.198610)",
        "(-0.017725, 1.269207, 0.197740)",
        "(-0.018455, 1.272910, 0.197485)",
        "(-0.020027, 1.280120, 0.196897)",
        "(-0.021064, 1.287303, 0.196345)",
        "(-0.021869, 1.294542, 0.195903)",
        "(-0.023597, 1.301899, 0.195560)",
        "(-0.024359, 1.305666, 0.195410)",
        "(-0.025480, 1.313302, 0.195368)",
        "(-0.026458, 1.321098, 0.195946)",
        "(-0.026891, 1.328897, 0.196583)",
        "(-0.028089, 1.336660, 0.197343)",
        "(-0.028806, 1.340529, 0.197749)",
        "(-0.029422, 1.348248, 0.198335)",
        "(-0.029624, 1.355982, 0.198876)",
        "(-0.029713, 1.363930, 0.200523)",
        "(-0.030908, 1.372080, 0.203144)",
        "(-0.031500, 1.376097, 0.204287)",
        "(-0.031450, 1.383818, 0.205735)",
        "(-0.031189, 1.391443, 0.206951)",
        "(-0.030721, 1.399097, 0.208798)",
        "(-0.031037, 1.406956, 0.212221)",
        "(-0.031487, 1.410766, 0.213945)",
        "(-0.031274, 1.417915, 0.216886)",
        "(-0.030358, 1.424566, 0.219515)",
        "(-0.029365, 1.430989, 0.222688)",
        "(-0.029570, 1.437576, 0.227434)",
        "(-0.029845, 1.440761, 0.229976)",
        "(-0.029312, 1.446440, 0.233736)",
        "(-0.028464, 1.451591, 0.237495)",
        "(-0.028211, 1.456555, 0.241690)",
        "(-0.028181, 1.461373, 0.246314)",
        "(-0.028159, 1.463778, 0.248945)",
        "(-0.027817, 1.468206, 0.253477)",
        "(-0.027268, 1.472202, 0.257791)",
        "(-0.026675, 1.475819, 0.262072)",
        "(-0.026432, 1.479439, 0.267010)",
        "(-0.026258, 1.481187, 0.269624)",
        "(-0.025619, 1.484130, 0.274047)",
        "(-0.024645, 1.486403, 0.278002)",
        "(-0.023741, 1.488628, 0.283128)",
        "(-0.023390, 1.491063, 0.289410)",
        "(-0.023143, 1.492119, 0.292433)",
        "(-0.022216, 1.493632, 0.297467)",
        "(-0.020882, 1.494423, 0.301753)",
        "(-0.019749, 1.495163, 0.306826)",
        "(-0.019127, 1.496106, 0.313139)",
        "(-0.018612, 1.496450, 0.316374)",
        "(-0.017497, 1.496410, 0.321480)",
        "(-0.016096, 1.495519, 0.325650)",
        "(-0.014963, 1.494549, 0.331112)",
        "(-0.014363, 1.493708, 0.338113)",
        "(-0.013988, 1.492944, 0.341139)",
        "(-0.012639, 1.490657, 0.346069)",
        "(-0.011120, 1.487739, 0.350276)",
        "(-0.010140, 1.485047, 0.355892)",
        "(-0.009248, 1.482248, 0.361939)",
        "(-0.008877, 1.480560, 0.364395)",
        "(-0.007884, 1.476663, 0.368509)",
        "(-0.006643, 1.472323, 0.372631)",
        "(-0.005608, 1.467842, 0.377435)",
        "(-0.004797, 1.463244, 0.382691)",
        "(-0.004534, 1.460702, 0.384920)",
        "(-0.003935, 1.455029, 0.388625)",
        "(-0.003043, 1.448852, 0.392005)",
        "(-0.002293, 1.442351, 0.395308)",
        "(-0.002180, 1.435681, 0.398835)",
        "(-0.002155, 1.432240, 0.400619)",
        "(-0.001801, 1.425149, 0.404025)",
        "(-0.000841, 1.417753, 0.406854)",
        "(-0.000347, 1.410031, 0.409225)",
        "(-0.000598, 1.402035, 0.411859)",
        "(-0.000560, 1.397840, 0.413247)",
        "(0.000123, 1.389080, 0.415448)",
        "(0.000773, 1.380069, 0.416839)",
        "(0.001241, 1.371010, 0.417468)",
        "(0.001607, 1.362269, 0.419041)",
        "(0.001848, 1.358046, 0.420191)",
        "(0.002362, 1.349616, 0.421461)",
        "(0.003087, 1.341348, 0.421716)",
        "(0.003634, 1.333412, 0.422052)",
        "(0.003996, 1.325726, 0.422440)",
        "(0.004236, 1.321959, 0.422632)",
        "(0.005035, 1.314401, 0.422377)",
        "(0.006148, 1.307072, 0.421703)",
        "(0.007066, 1.300070, 0.421741)",
        "(0.007830, 1.293406, 0.421587)",
        "(0.008231, 1.290093, 0.420957)",
        "(0.009426, 1.283497, 0.419148)",
        "(0.010698, 1.277008, 0.417246)",
        "(0.011694, 1.270927, 0.416505)",
        "(0.012550, 1.264850, 0.414965)",
        "(0.012962, 1.261675, 0.413460)",
        "(0.014097, 1.255383, 0.410421)",
        "(0.015334, 1.249214, 0.407669)",
        "(0.016050, 1.242973, 0.405220)",
        "(0.016826, 1.236449, 0.401541)",
        "(0.017335, 1.233080, 0.399419)",
        "(0.018558, 1.226295, 0.395305)",
        "(0.019714, 1.219638, 0.392654)",
        "(0.020590, 1.212964, 0.390175)",
        "(0.021984, 1.206418, 0.386645)",
        "(0.022635, 1.203399, 0.384797)",
        "(0.023705, 1.197696, 0.381283)",
        "(0.024522, 1.192509, 0.377694)",
        "(0.025105, 1.187528, 0.373710)",
        "(0.025554, 1.183194, 0.368713)",
        "(0.025697, 1.181243, 0.366388)",
        "(0.026164, 1.177573, 0.361537)",
        "(0.026352, 1.173940, 0.356208)",
        "(0.026404, 1.170631, 0.351332)",
        "(0.026249, 1.167854, 0.347346)",
        "(0.026217, 1.166641, 0.345209)",
        "(0.026342, 1.164245, 0.340033)",
        "(0.026353, 1.162235, 0.334878)",
        "(0.025935, 1.160728, 0.330640)",
        "(0.025801, 1.159584, 0.326317)",
        "(0.025811, 1.159070, 0.323764)",
        "(0.025824, 1.158392, 0.319081)",
        "(0.025397, 1.158293, 0.315080)",
        "(0.025002, 1.158309, 0.309783)",
        "(0.025052, 1.158493, 0.303195)",
        "(0.024836, 1.158727, 0.300191)",
        "(0.024045, 1.159597, 0.295352)",
        "(0.023178, 1.160572, 0.290273)",
        "(0.022770, 1.161365, 0.284244)",
        "(0.022424, 1.162327, 0.278319)",
        "(0.021974, 1.162982, 0.275864)",
        "(0.020723, 1.164497, 0.271640)",
        "(0.019612, 1.166490, 0.267090)",
        "(0.018317, 1.168845, 0.261626)",
        "(0.017100, 1.171754, 0.255514)",
        "(0.016435, 1.173513, 0.252726)",
        "(0.014678, 1.177267, 0.247609)",
        "(0.012819, 1.181505, 0.242373)",
        "(0.010935, 1.186318, 0.237307)",
        "(0.008995, 1.191530, 0.232436)",
        "(0.008134, 1.194407, 0.230264)",
        "(0.005829, 1.200330, 0.226357)",
        "(0.003625, 1.206473, 0.222387)",
        "(0.001830, 1.212551, 0.217932)",
        "(-0.000090, 1.218734, 0.213778)",
        "(-0.001152, 1.221991, 0.212381)",
        "(-0.003109, 1.228539, 0.209854)",
        "(-0.004852, 1.234902, 0.206955)",
        "(-0.006158, 1.241265, 0.204161)",
        "(-0.007705, 1.247714, 0.202082)",
        "(-0.008468, 1.250904, 0.201223)",
        "(-0.009292, 1.257533, 0.199124)",
        "(-0.010149, 1.263739, 0.197803)",
        "(-0.011812, 1.270125, 0.197450)",
        "(-0.013160, 1.276686, 0.197314)",
        "(-0.013532, 1.279900, 0.196999)",
        "(-0.014090, 1.286268, 0.196265)",
        "(-0.014689, 1.292713, 0.195860)",
        "(-0.016022, 1.299296, 0.195917)",
        "(-0.017020, 1.306094, 0.196671)",
        "(-0.017367, 1.309433, 0.196790)",
        "(-0.017626, 1.316046, 0.196694)",
        "(-0.018350, 1.322843, 0.196948)",
        "(-0.019450, 1.329932, 0.197530)",
        "(-0.020060, 1.337162, 0.197829)",
        "(-0.020147, 1.340744, 0.197762)",
        "(-0.019967, 1.347929, 0.197848)",
        "(-0.019824, 1.355342, 0.198403)",
        "(-0.021137, 1.363173, 0.199800)",
        "(-0.021683, 1.370985, 0.201003)",
        "(-0.021668, 1.374785, 0.201350)",
        "(-0.021739, 1.382541, 0.202583)",
        "(-0.021909, 1.390492, 0.204312)",
        "(-0.022871, 1.398508, 0.206100)",
        "(-0.023214, 1.406364, 0.208149)",
        "(-0.023131, 1.410099, 0.208927)",
        "(-0.022813, 1.417604, 0.210816)",
        "(-0.022703, 1.425294, 0.213742)",
        "(-0.022856, 1.432702, 0.216428)",
        "(-0.022742, 1.439651, 0.218963)",
        "(-0.022353, 1.442979, 0.220370)",
        "(-0.021526, 1.449640, 0.223756)",
        "(-0.020443, 1.455904, 0.227586)",
        "(-0.019639, 1.461850, 0.231090)",
        "(-0.019051, 1.467312, 0.234577)",
        "(-0.018614, 1.469919, 0.236613)",
        "(-0.017631, 1.475089, 0.241517)",
        "(-0.016912, 1.479881, 0.246957)",
        "(-0.016091, 1.483858, 0.251425)",
        "(-0.015139, 1.487322, 0.255949)",
        "(-0.014754, 1.488954, 0.258279)",
        "(-0.014001, 1.492136, 0.263507)",
        "(-0.013334, 1.494890, 0.268977)",
        "(-0.012716, 1.497109, 0.273886)",
        "(-0.011819, 1.499042, 0.278647)",
        "(-0.011468, 1.500023, 0.281342)",
        "(-0.010843, 1.501975, 0.287204)",
        "(-0.010222, 1.503483, 0.292681)",
        "(-0.009501, 1.504277, 0.297227)",
        "(-0.008701, 1.504735, 0.301857)",
        "(-0.008316, 1.504899, 0.304406)",
        "(-0.007691, 1.505086, 0.309794)",
        "(-0.007257, 1.504925, 0.315120)",
        "(-0.006564, 1.504014, 0.319409)",
        "(-0.005831, 1.502598, 0.323310)",
        "(-0.005678, 1.501757, 0.325238)",
        "(-0.005401, 1.500148, 0.330017)",
        "(-0.004979, 1.498137, 0.334923)",
        "(-0.004232, 1.495201, 0.338443)",
        "(-0.003741, 1.491937, 0.341716)",
        "(-0.003600, 1.490318, 0.343661)",
        "(-0.003262, 1.487097, 0.348285)",
        "(-0.002808, 1.483475, 0.352843)",
        "(-0.002441, 1.478979, 0.356143)",
        "(-0.001891, 1.474031, 0.359504)",
        "(-0.001571, 1.471506, 0.361441)",
        "(-0.001215, 1.466529, 0.365806)"
    ],
    "leftHandPositions": [
        "(0.413799, 1.234641, -0.032394)",
        "(0.413757, 1.234679, -0.032486)",
        "(0.413852, 1.234766, -0.032580)",
        "(0.413930, 1.234735, -0.032705)",
        "(0.413979, 1.234653, -0.032657)",
        "(0.414136, 1.234523, -0.032499)",
        "(0.414303, 1.234458, -0.032358)",
        "(0.414579, 1.234545, -0.032198)",
        "(0.414826, 1.234499, -0.032136)",
        "(0.414967, 1.234509, -0.032138)",
        "(0.415190, 1.234462, -0.032150)",
        "(0.415417, 1.234360, -0.032080)",
        "(0.415524, 1.234117, -0.032404)",
        "(0.415704, 1.233965, -0.031588)",
        "(0.415687, 1.234079, -0.031521)",
        "(0.415688, 1.234441, -0.031545)",
        "(0.415732, 1.234541, -0.031590)",
        "(0.415663, 1.234472, -0.031515)",
        "(0.415644, 1.234310, -0.031422)",
        "(0.415659, 1.234323, -0.031255)",
        "(0.415743, 1.233992, -0.030943)",
        "(0.415865, 1.233195, -0.030838)",
        "(0.415891, 1.230935, -0.030639)",
        "(0.415794, 1.226286, -0.029994)",
        "(0.415566, 1.223665, -0.029679)",
        "(0.414537, 1.218363, -0.029663)",
        "(0.412814, 1.213622, -0.030031)",
        "(0.410748, 1.210469, -0.030773)",
        "(0.408118, 1.207737, -0.032398)",
        "(0.406546, 1.206486, -0.033404)",
        "(0.403284, 1.204817, -0.035640)",
        "(0.399527, 1.203579, -0.037887)",
        "(0.394852, 1.200619, -0.039686)",
        "(0.389143, 1.195973, -0.042192)",
        "(0.386108, 1.193630, -0.044097)",
        "(0.380342, 1.190598, -0.048849)",
        "(0.374876, 1.189446, -0.053834)",
        "(0.369064, 1.188614, -0.058852)",
        "(0.362296, 1.186913, -0.063376)",
        "(0.358496, 1.185755, -0.065424)",
        "(0.350510, 1.183776, -0.070175)",
        "(0.342358, 1.182618, -0.075493)",
        "(0.333953, 1.182106, -0.080284)",
        "(0.325048, 1.181867, -0.084816)",
        "(0.320364, 1.181835, -0.087405)",
        "(0.310473, 1.182194, -0.093095)",
        "(0.298189, 1.182313, -0.099383)",
        "(0.282717, 1.181850, -0.105663)",
        "(0.269283, 1.183685, -0.111097)",
        "(0.263831, 1.185561, -0.113259)",
        "(0.252120, 1.189420, -0.117673)",
        "(0.237432, 1.192583, -0.122219)",
        "(0.223675, 1.196305, -0.126406)",
        "(0.214554, 1.201759, -0.130264)",
        "(0.210694, 1.204893, -0.131569)",
        "(0.201198, 1.210930, -0.133043)",
        "(0.190230, 1.216654, -0.135195)",
        "(0.181091, 1.222605, -0.138954)",
        "(0.174887, 1.229243, -0.143175)",
        "(0.171611, 1.232611, -0.144951)",
        "(0.163115, 1.239309, -0.148195)",
        "(0.153629, 1.245815, -0.151513)",
        "(0.147083, 1.252047, -0.154568)",
        "(0.142640, 1.258346, -0.157995)",
        "(0.139864, 1.261554, -0.159438)",
        "(0.133488, 1.267937, -0.161596)",
        "(0.126334, 1.273991, -0.163980)",
        "(0.120882, 1.279660, -0.167629)",
        "(0.117120, 1.285124, -0.171572)",
        "(0.114732, 1.287955, -0.173398)",
        "(0.108707, 1.293677, -0.176452)",
        "(0.102228, 1.299035, -0.179771)",
        "(0.096425, 1.303670, -0.184248)",
        "(0.092407, 1.307523, -0.188292)",
        "(0.089969, 1.309373, -0.189621)",
        "(0.084447, 1.312701, -0.191868)",
        "(0.080177, 1.315540, -0.195029)",
        "(0.078270, 1.317962, -0.198344)",
        "(0.075655, 1.320675, -0.201112)",
        "(0.074021, 1.322119, -0.202225)",
        "(0.070732, 1.324783, -0.203636)",
        "(0.067694, 1.326989, -0.205579)",
        "(0.065402, 1.328684, -0.207995)",
        "(0.062280, 1.330518, -0.210341)",
        "(0.060209, 1.331476, -0.211353)",
        "(0.056001, 1.333185, -0.213029)",
        "(0.052766, 1.334540, -0.214472)",
        "(0.049855, 1.336079, -0.215211)",
        "(0.047091, 1.337955, -0.215334)",
        "(0.045923, 1.338999, -0.215333)",
        "(0.044475, 1.341011, -0.215429)",
        "(0.043719, 1.342947, -0.214893)",
        "(0.043622, 1.344625, -0.214203)",
        "(0.043741, 1.346131, -0.214011)",
        "(0.043601, 1.346854, -0.213796)",
        "(0.043419, 1.347960, -0.213070)",
        "(0.043754, 1.348580, -0.212141)",
        "(0.043874, 1.348872, -0.211312)",
        "(0.044089, 1.348820, -0.210686)",
        "(0.044047, 1.348842, -0.210820)",
        "(0.043623, 1.349103, -0.211587)",
        "(0.043276, 1.349020, -0.211853)",
        "(0.043562, 1.348461, -0.211874)",
        "(0.044227, 1.348158, -0.214060)",
        "(0.044431, 1.348057, -0.214455)",
        "(0.044290, 1.347857, -0.213208)",
        "(0.043889, 1.347773, -0.212194)",
        "(0.043306, 1.348072, -0.212365)",
        "(0.043205, 1.348297, -0.212467)",
        "(0.043049, 1.348448, -0.212369)",
        "(0.043354, 1.348316, -0.212518)",
        "(0.043834, 1.348119, -0.212569)",
        "(0.044365, 1.347664, -0.211740)",
        "(0.045358, 1.347076, -0.211358)",
        "(0.045217, 1.347093, -0.211293)",
        "(0.044658, 1.347089, -0.210710)",
        "(0.044700, 1.346627, -0.209698)",
        "(0.045355, 1.346006, -0.209430)",
        "(0.045737, 1.345943, -0.209551)",
        "(0.045383, 1.346030, -0.209985)",
        "(0.044892, 1.346039, -0.211195)",
        "(0.045727, 1.345512, -0.212033)",
        "(0.045442, 1.345547, -0.211873)",
        "(0.044993, 1.345073, -0.211946)",
        "(0.044664, 1.344866, -0.212415)",
        "(0.044252, 1.344413, -0.213584)",
        "(0.043895, 1.343744, -0.214053)",
        "(0.043109, 1.343335, -0.213974)",
        "(0.042821, 1.342191, -0.214496)",
        "(0.042576, 1.341966, -0.214801)",
        "(0.041877, 1.341724, -0.215107)",
        "(0.041890, 1.341517, -0.215118)",
        "(0.041887, 1.341141, -0.215176)",
        "(0.041733, 1.341116, -0.215337)",
        "(0.041563, 1.341193, -0.215576)",
        "(0.041500, 1.341338, -0.215623)",
        "(0.041212, 1.341707, -0.215353)",
        "(0.041036, 1.342303, -0.215138)",
        "(0.040659, 1.343237, -0.215723)",
        "(0.040454, 1.343814, -0.216127)",
        "(0.040656, 1.344719, -0.217132)",
        "(0.041058, 1.345907, -0.217484)",
        "(0.040736, 1.347131, -0.217412)",
        "(0.039336, 1.349371, -0.218685)",
        "(0.038669, 1.350704, -0.219766)",
        "(0.037657, 1.353582, -0.222054)",
        "(0.036854, 1.356527, -0.223105)",
        "(0.035466, 1.360148, -0.223962)",
        "(0.034391, 1.364259, -0.225456)",
        "(0.033965, 1.366430, -0.226331)",
        "(0.033788, 1.370437, -0.227892)",
        "(0.033226, 1.374580, -0.229725)",
        "(0.032349, 1.378730, -0.231444)",
        "(0.031968, 1.382652, -0.233179)",
        "(0.031776, 1.384589, -0.234104)",
        "(0.031550, 1.388280, -0.236015)",
        "(0.031549, 1.391673, -0.238273)",
        "(0.031544, 1.394964, -0.240669)",
        "(0.031597, 1.397954, -0.242655)",
        "(0.031644, 1.399344, -0.243740)",
        "(0.031786, 1.402058, -0.246313)",
        "(0.032059, 1.404625, -0.248951)",
        "(0.032159, 1.407029, -0.251308)",
        "(0.032086, 1.409338, -0.253881)",
        "(0.032080, 1.410450, -0.255400)",
        "(0.032221, 1.412452, -0.258159)",
        "(0.032401, 1.414348, -0.260645)",
        "(0.032448, 1.416436, -0.263602)",
        "(0.032640, 1.418514, -0.266828)",
        "(0.032764, 1.419494, -0.268316)",
        "(0.032926, 1.421320, -0.271080)",
        "(0.033109, 1.423087, -0.274096)",
        "(0.033159, 1.424930, -0.277543)",
        "(0.033278, 1.426432, -0.280641)",
        "(0.033432, 1.427019, -0.282006)",
        "(0.033765, 1.428280, -0.285169)",
        "(0.034250, 1.429437, -0.288906)",
        "(0.034634, 1.430463, -0.292974)",
        "(0.034938, 1.431019, -0.296505)",
        "(0.035052, 1.431014, -0.297948)",
        "(0.035741, 1.430609, -0.301396)",
        "(0.036502, 1.429981, -0.305887)",
        "(0.036743, 1.429021, -0.310435)",
        "(0.037138, 1.427188, -0.314619)",
        "(0.037344, 1.425751, -0.316281)",
        "(0.037788, 1.422279, -0.319886)",
        "(0.037953, 1.418528, -0.324182)",
        "(0.037985, 1.414214, -0.328525)",
        "(0.037894, 1.409291, -0.332743)",
        "(0.038012, 1.406309, -0.334557)",
        "(0.038347, 1.400402, -0.338480)",
        "(0.038462, 1.394365, -0.342071)",
        "(0.038360, 1.387979, -0.344905)",
        "(0.039227, 1.380839, -0.347489)",
        "(0.039662, 1.377353, -0.349072)",
        "(0.040175, 1.370613, -0.352145)",
        "(0.040644, 1.363725, -0.353435)",
        "(0.040762, 1.357188, -0.354684)",
        "(0.041282, 1.350794, -0.356481)",
        "(0.042211, 1.347441, -0.357536)",
        "(0.043247, 1.341154, -0.358877)",
        "(0.043839, 1.335256, -0.359542)",
        "(0.044935, 1.329324, -0.360089)",
        "(0.045841, 1.323542, -0.360305)",
        "(0.046366, 1.320631, -0.360557)",
        "(0.047678, 1.314436, -0.360268)",
        "(0.048612, 1.308109, -0.359027)",
        "(0.049193, 1.302052, -0.358394)",
        "(0.050009, 1.296001, -0.358618)",
        "(0.050589, 1.292833, -0.358721)",
        "(0.051941, 1.286231, -0.358182)",
        "(0.052979, 1.279348, -0.356086)",
        "(0.053786, 1.272646, -0.354367)",
        "(0.054288, 1.266172, -0.353311)",
        "(0.054397, 1.262981, -0.352750)",
        "(0.055140, 1.256245, -0.351404)",
        "(0.056457, 1.249198, -0.349323)",
        "(0.057185, 1.242245, -0.346665)",
        "(0.057744, 1.235386, -0.344677)",
        "(0.058010, 1.231941, -0.343581)",
        "(0.058439, 1.224983, -0.340832)",
        "(0.059345, 1.217886, -0.337694)",
        "(0.060263, 1.210754, -0.334024)",
        "(0.060982, 1.203871, -0.330815)",
        "(0.061099, 1.200634, -0.329061)",
        "(0.061235, 1.194424, -0.325159)",
        "(0.061383, 1.188436, -0.321061)",
        "(0.061872, 1.182676, -0.317206)",
        "(0.061765, 1.177471, -0.313893)",
        "(0.061876, 1.175048, -0.311840)",
        "(0.061507, 1.170537, -0.307855)",
        "(0.061291, 1.166425, -0.303794)",
        "(0.061165, 1.162483, -0.299455)",
        "(0.060982, 1.158869, -0.295500)",
        "(0.060781, 1.157205, -0.293216)",
        "(0.060179, 1.154203, -0.288116)",
        "(0.059460, 1.151540, -0.283731)",
        "(0.058557, 1.148797, -0.278837)",
        "(0.057820, 1.145943, -0.273425)",
        "(0.057368, 1.144534, -0.271351)",
        "(0.056638, 1.141742, -0.267136)",
        "(0.055597, 1.138759, -0.261843)",
        "(0.054770, 1.135982, -0.256067)",
        "(0.053571, 1.133566, -0.250931)",
        "(0.053126, 1.132487, -0.248606)",
        "(0.051988, 1.130633, -0.243203)",
        "(0.050807, 1.129294, -0.237607)",
        "(0.049573, 1.128626, -0.232253)",
        "(0.048502, 1.128635, -0.226432)",
        "(0.047952, 1.128946, -0.223568)",
        "(0.046920, 1.129979, -0.218061)",
        "(0.045711, 1.131593, -0.212500)",
        "(0.044446, 1.133709, -0.207400)",
        "(0.042566, 1.136183, -0.202681)",
        "(0.041594, 1.137419, -0.200286)",
        "(0.039929, 1.140043, -0.194857)",
        "(0.038136, 1.143075, -0.190009)",
        "(0.036232, 1.146580, -0.186201)",
        "(0.034396, 1.150404, -0.182606)",
        "(0.033440, 1.152448, -0.180650)",
        "(0.031709, 1.156573, -0.176545)",
        "(0.029838, 1.160844, -0.172865)",
        "(0.028006, 1.165122, -0.169773)",
        "(0.026592, 1.169588, -0.166615)",
        "(0.025678, 1.172030, -0.165044)",
        "(0.023720, 1.177099, -0.162483)",
        "(0.022162, 1.182127, -0.159944)",
        "(0.020728, 1.187177, -0.157279)",
        "(0.019248, 1.192202, -0.154777)",
        "(0.018402, 1.194768, -0.153907)",
        "(0.016777, 1.199918, -0.152691)",
        "(0.015346, 1.205141, -0.151420)",
        "(0.013879, 1.210411, -0.150106)",
        "(0.012605, 1.215699, -0.149195)",
        "(0.011687, 1.218468, -0.148777)",
        "(0.009732, 1.224160, -0.148574)",
        "(0.008195, 1.229968, -0.148631)",
        "(0.006954, 1.235838, -0.148416)",
        "(0.004160, 1.240362, -0.149776)",
        "(0.003026, 1.242817, -0.150172)",
        "(0.001337, 1.248826, -0.150266)",
        "(-0.000302, 1.255061, -0.151002)",
        "(-0.001139, 1.261079, -0.151019)",
        "(-0.001470, 1.266945, -0.150635)",
        "(-0.001852, 1.269974, -0.150568)",
        "(-0.003200, 1.276374, -0.150506)",
        "(-0.004465, 1.282792, -0.150478)",
        "(-0.004918, 1.288913, -0.150714)",
        "(-0.005424, 1.295087, -0.151127)",
        "(-0.005659, 1.298134, -0.151106)",
        "(-0.006267, 1.304146, -0.150893)",
        "(-0.007179, 1.310161, -0.150970)",
        "(-0.007530, 1.315984, -0.151519)",
        "(-0.007534, 1.321885, -0.152263)",
        "(-0.007732, 1.324933, -0.152645)",
        "(-0.008305, 1.331069, -0.153552)",
        "(-0.009033, 1.337200, -0.154979)",
        "(-0.009648, 1.343427, -0.156927)",
        "(-0.010256, 1.349669, -0.158664)",
        "(-0.010580, 1.352762, -0.159600)",
        "(-0.010997, 1.358803, -0.161818)",
        "(-0.011713, 1.364929, -0.164218)",
        "(-0.012501, 1.371164, -0.167007)",
        "(-0.013074, 1.377343, -0.170682)",
        "(-0.013202, 1.380292, -0.172523)",
        "(-0.013252, 1.385810, -0.175840)",
        "(-0.012893, 1.390926, -0.179386)",
        "(-0.012773, 1.396126, -0.183341)",
        "(-0.013181, 1.401501, -0.188226)",
        "(-0.013272, 1.404024, -0.190836)",
        "(-0.012901, 1.408517, -0.195703)",
        "(-0.012268, 1.412633, -0.200875)",
        "(-0.012005, 1.416722, -0.206391)",
        "(-0.011972, 1.420671, -0.212188)",
        "(-0.011850, 1.422444, -0.215152)",
        "(-0.011206, 1.425561, -0.220939)",
        "(-0.010729, 1.428271, -0.226266)",
        "(-0.010272, 1.430723, -0.232118)",
        "(-0.009875, 1.432977, -0.238421)",
        "(-0.009652, 1.433893, -0.241389)",
        "(-0.008993, 1.435196, -0.247041)",
        "(-0.008055, 1.435857, -0.252652)",
        "(-0.007633, 1.436503, -0.258914)",
        "(-0.007242, 1.436718, -0.265419)",
        "(-0.007019, 1.436501, -0.268364)",
        "(-0.006409, 1.435345, -0.273040)",
        "(-0.005658, 1.433595, -0.277444)",
        "(-0.005191, 1.431908, -0.283019)",
        "(-0.004923, 1.430064, -0.289034)",
        "(-0.004718, 1.428975, -0.291794)",
        "(-0.004087, 1.426276, -0.296423)",
        "(-0.003491, 1.423351, -0.300098)",
        "(-0.003060, 1.420577, -0.304477)",
        "(-0.002475, 1.417731, -0.309300)",
        "(-0.002242, 1.416166, -0.311250)",
        "(-0.001890, 1.412727, -0.313925)",
        "(-0.001423, 1.409510, -0.317793)",
        "(-0.000975, 1.406611, -0.322544)",
        "(-0.000603, 1.403562, -0.326768)",
        "(-0.000305, 1.401833, -0.328310)",
        "(-0.000104, 1.398209, -0.330614)",
        "(0.000369, 1.394274, -0.332613)",
        "(0.000492, 1.390715, -0.335252)",
        "(0.000741, 1.387024, -0.338438)",
        "(0.001338, 1.384949, -0.340338)",
        "(0.002031, 1.380685, -0.343266)",
        "(0.002845, 1.375937, -0.345373)",
        "(0.003478, 1.371140, -0.347940)",
        "(0.004327, 1.366142, -0.351319)",
        "(0.005254, 1.363402, -0.353344)",
        "(0.006475, 1.357926, -0.356028)",
        "(0.007660, 1.352066, -0.357580)",
        "(0.008905, 1.346205, -0.359751)",
        "(0.010230, 1.340366, -0.362721)",
        "(0.011036, 1.337354, -0.364150)",
        "(0.012401, 1.331274, -0.366051)",
        "(0.013720, 1.325058, -0.367198)",
        "(0.015176, 1.318719, -0.368083)",
        "(0.016618, 1.312331, -0.369721)",
        "(0.017291, 1.309099, -0.370394)",
        "(0.018413, 1.302549, -0.370945)",
        "(0.019688, 1.295856, -0.370892)",
        "(0.020870, 1.289197, -0.370653)",
        "(0.021838, 1.282598, -0.370542)",
        "(0.022415, 1.279274, -0.370511)",
        "(0.023510, 1.272341, -0.369556)",
        "(0.024642, 1.265487, -0.367989)",
        "(0.025510, 1.258781, -0.366624)",
        "(0.026652, 1.252218, -0.365352)",
        "(0.027185, 1.248969, -0.364743)",
        "(0.028083, 1.242694, -0.362759)",
        "(0.028755, 1.236659, -0.360306)",
        "(0.029686, 1.230845, -0.358156)",
        "(0.030613, 1.225174, -0.356385)",
        "(0.030938, 1.222359, -0.355302)",
        "(0.031737, 1.216786, -0.352653)",
        "(0.032758, 1.211391, -0.350348)",
        "(0.033862, 1.206210, -0.348334)",
        "(0.034698, 1.201206, -0.345606)",
        "(0.035201, 1.198731, -0.343786)",
        "(0.036179, 1.193849, -0.340397)",
        "(0.037465, 1.188915, -0.338227)",
        "(0.038498, 1.183985, -0.335978)",
        "(0.039450, 1.178958, -0.332871)",
        "(0.039910, 1.176414, -0.330947)",
        "(0.040873, 1.171178, -0.327593)",
        "(0.041882, 1.165884, -0.324718)",
        "(0.042988, 1.160625, -0.320864)",
        "(0.043714, 1.155661, -0.315487)",
        "(0.043966, 1.153307, -0.313060)",
        "(0.044716, 1.148801, -0.309619)",
        "(0.045022, 1.144632, -0.304832)",
        "(0.045374, 1.140715, -0.298234)",
        "(0.045455, 1.137244, -0.293038)",
        "(0.045498, 1.135672, -0.291012)",
        "(0.045345, 1.132693, -0.285971)",
        "(0.045228, 1.129996, -0.279702)",
        "(0.045138, 1.127717, -0.273460)",
        "(0.044653, 1.125888, -0.268066)",
        "(0.044216, 1.125162, -0.265732)",
        "(0.043425, 1.124104, -0.259580)",
        "(0.042323, 1.123602, -0.252348)",
        "(0.041037, 1.123688, -0.246356)",
        "(0.039627, 1.124386, -0.240763)",
        "(0.038886, 1.125062, -0.238171)",
        "(0.037346, 1.126943, -0.231920)",
        "(0.035678, 1.129336, -0.225203)",
        "(0.033620, 1.132282, -0.219477)",
        "(0.031715, 1.135424, -0.214741)",
        "(0.030891, 1.137083, -0.212110)",
        "(0.028893, 1.140722, -0.206454)",
        "(0.026683, 1.144650, -0.201431)",
        "(0.024672, 1.148861, -0.196813)",
        "(0.022665, 1.153319, -0.192043)",
        "(0.021736, 1.155577, -0.189452)",
        "(0.019836, 1.160087, -0.184566)",
        "(0.018061, 1.164761, -0.180358)",
        "(0.016467, 1.169753, -0.176251)",
        "(0.014701, 1.175129, -0.171998)",
        "(0.013713, 1.177951, -0.170210)",
        "(0.012013, 1.183535, -0.166048)",
        "(0.010503, 1.189126, -0.161625)",
        "(0.008986, 1.194884, -0.157745)",
        "(0.007099, 1.200875, -0.153682)",
        "(0.006401, 1.203899, -0.151990)",
        "(0.004979, 1.210003, -0.148666)",
        "(0.003366, 1.216242, -0.144535)",
        "(0.001948, 1.222558, -0.140633)",
        "(0.000543, 1.229190, -0.137745)",
        "(-0.000322, 1.232647, -0.136814)",
        "(-0.001979, 1.239565, -0.135038)",
        "(-0.003311, 1.246492, -0.132638)",
        "(-0.004862, 1.253679, -0.130273)",
        "(-0.006095, 1.260851, -0.129087)",
        "(-0.006731, 1.264462, -0.128649)",
        "(-0.009383, 1.270663, -0.129209)",
        "(-0.010855, 1.277747, -0.128937)",
        "(-0.012238, 1.284968, -0.128936)",
        "(-0.013062, 1.292115, -0.129321)",
        "(-0.013245, 1.295628, -0.129405)",
        "(-0.012963, 1.302227, -0.129731)",
        "(-0.013159, 1.309112, -0.129519)",
        "(-0.015025, 1.316496, -0.129479)",
        "(-0.016109, 1.323624, -0.131474)",
        "(-0.016325, 1.327042, -0.132452)",
        "(-0.016092, 1.333574, -0.133858)",
        "(-0.016560, 1.340299, -0.134754)",
        "(-0.017868, 1.347182, -0.136236)",
        "(-0.018485, 1.353699, -0.138417)",
        "(-0.018673, 1.356822, -0.139732)",
        "(-0.018179, 1.362573, -0.142358)",
        "(-0.018687, 1.368451, -0.144135)",
        "(-0.020012, 1.374426, -0.146657)",
        "(-0.020480, 1.379952, -0.149870)",
        "(-0.020551, 1.382572, -0.151207)",
        "(-0.020936, 1.387740, -0.154236)",
        "(-0.021503, 1.392858, -0.157653)",
        "(-0.022334, 1.397823, -0.161198)",
        "(-0.022714, 1.402226, -0.164763)",
        "(-0.022535, 1.404182, -0.166543)",
        "(-0.022379, 1.407959, -0.170132)",
        "(-0.022552, 1.411676, -0.174171)",
        "(-0.023028, 1.415470, -0.178981)",
        "(-0.022982, 1.418886, -0.183736)",
        "(-0.022812, 1.420474, -0.186022)",
        "(-0.022186, 1.423518, -0.190323)",
        "(-0.022017, 1.426494, -0.193970)",
        "(-0.022290, 1.429417, -0.198296)",
        "(-0.022395, 1.432129, -0.203870)",
        "(-0.022301, 1.433233, -0.206368)",
        "(-0.021845, 1.434997, -0.211024)",
        "(-0.021492, 1.436514, -0.215622)",
        "(-0.021729, 1.437961, -0.220079)",
        "(-0.022076, 1.439284, -0.225761)",
        "(-0.021977, 1.439765, -0.228800)",
        "(-0.021560, 1.440543, -0.234683)",
        "(-0.021070, 1.441096, -0.239494)",
        "(-0.021122, 1.441699, -0.244129)",
        "(-0.020975, 1.442285, -0.250245)",
        "(-0.020809, 1.442611, -0.253707)",
        "(-0.020203, 1.443058, -0.260134)",
        "(-0.019497, 1.443239, -0.265968)",
        "(-0.018917, 1.443339, -0.271358)",
        "(-0.018351, 1.443338, -0.277473)",
        "(-0.017995, 1.443299, -0.280934)",
        "(-0.017125, 1.442975, -0.287859)",
        "(-0.015917, 1.442062, -0.293804)",
        "(-0.015090, 1.440929, -0.299559)",
        "(-0.014160, 1.439510, -0.306154)",
        "(-0.013545, 1.438572, -0.309215)",
        "(-0.011915, 1.436369, -0.314860)",
        "(-0.010569, 1.433935, -0.319585)",
        "(-0.009498, 1.431402, -0.324084)",
        "(-0.008150, 1.428731, -0.329583)",
        "(-0.007432, 1.427208, -0.332120)",
        "(-0.005978, 1.423514, -0.336434)",
        "(-0.004322, 1.418820, -0.339715)",
        "(-0.003370, 1.413865, -0.342807)",
        "(-0.001349, 1.408376, -0.348764)",
        "(-0.000480, 1.405641, -0.351325)",
        "(0.000566, 1.399901, -0.355235)",
        "(0.001914, 1.393649, -0.357907)",
        "(0.002793, 1.387120, -0.359129)",
        "(0.003409, 1.380648, -0.361856)",
        "(0.003932, 1.377418, -0.364208)",
        "(0.004911, 1.370681, -0.368188)",
        "(0.005791, 1.363243, -0.369187)",
        "(0.006393, 1.355616, -0.368946)",
        "(0.007585, 1.347875, -0.370538)",
        "(0.008355, 1.343915, -0.371775)",
        "(0.009729, 1.335988, -0.374061)",
        "(0.011190, 1.327853, -0.375327)",
        "(0.012733, 1.319503, -0.375503)",
        "(0.014471, 1.311200, -0.376891)",
        "(0.015377, 1.307081, -0.377917)",
        "(0.016956, 1.298879, -0.379021)",
        "(0.018505, 1.290620, -0.379133)",
        "(0.020132, 1.282600, -0.378602)",
        "(0.021761, 1.274795, -0.378867)",
        "(0.022544, 1.271004, -0.379420)",
        "(0.023904, 1.263580, -0.379214)",
        "(0.025115, 1.256301, -0.377638)",
        "(0.026804, 1.249228, -0.376913)",
        "(0.028580, 1.242432, -0.377073)",
        "(0.029445, 1.239074, -0.376632)",
        "(0.030637, 1.232406, -0.373674)",
        "(0.031912, 1.225685, -0.369875)",
        "(0.033301, 1.218763, -0.367555)",
        "(0.034818, 1.211788, -0.365793)",
        "(0.035540, 1.208316, -0.364504)",
        "(0.036575, 1.201185, -0.360337)",
        "(0.037641, 1.193540, -0.355032)",
        "(0.039275, 1.186076, -0.351858)",
        "(0.040601, 1.178935, -0.349275)",
        "(0.041297, 1.175447, -0.347185)",
        "(0.042114, 1.168602, -0.341378)",
        "(0.043522, 1.161989, -0.336682)",
        "(0.044867, 1.155771, -0.333687)",
        "(0.045997, 1.150115, -0.329464)",
        "(0.046394, 1.147532, -0.326263)",
        "(0.047204, 1.142579, -0.319563)",
        "(0.048233, 1.137906, -0.313164)",
        "(0.049186, 1.133405, -0.309223)",
        "(0.049927, 1.129294, -0.305283)",
        "(0.050287, 1.127420, -0.302757)",
        "(0.050575, 1.124180, -0.297773)",
        "(0.050778, 1.121551, -0.292953)",
        "(0.050485, 1.119337, -0.286824)",
        "(0.050490, 1.117430, -0.280140)",
        "(0.050336, 1.116635, -0.277166)",
        "(0.050035, 1.115266, -0.271825)",
        "(0.049296, 1.114461, -0.267029)",
        "(0.048713, 1.114054, -0.259901)",
        "(0.048085, 1.114099, -0.252975)",
        "(0.047806, 1.114297, -0.250120)",
        "(0.046928, 1.114926, -0.244030)",
        "(0.046245, 1.115738, -0.236909)",
        "(0.045525, 1.116739, -0.229204)",
        "(0.044755, 1.118095, -0.222568)",
        "(0.044015, 1.118930, -0.219421)",
        "(0.042799, 1.120789, -0.212381)",
        "(0.041993, 1.122827, -0.204048)",
        "(0.040945, 1.125147, -0.196064)",
        "(0.039139, 1.127923, -0.190122)",
        "(0.038281, 1.129440, -0.187201)",
        "(0.036956, 1.132741, -0.179894)",
        "(0.035551, 1.136266, -0.172045)",
        "(0.034028, 1.140070, -0.165705)",
        "(0.031972, 1.144384, -0.160068)",
        "(0.031033, 1.146697, -0.157300)",
        "(0.029022, 1.151779, -0.151266)",
        "(0.027239, 1.157148, -0.145428)",
        "(0.024935, 1.163132, -0.140931)",
        "(0.022731, 1.169090, -0.136554)",
        "(0.021784, 1.172083, -0.134421)",
        "(0.019785, 1.178164, -0.131038)",
        "(0.017845, 1.184321, -0.128056)",
        "(0.015868, 1.190599, -0.124320)",
        "(0.014250, 1.196811, -0.121092)",
        "(0.013251, 1.199928, -0.120294)",
        "(0.011252, 1.206233, -0.118869)",
        "(0.009280, 1.212534, -0.117125)",
        "(0.007785, 1.218792, -0.115086)",
        "(0.006305, 1.225124, -0.113272)",
        "(0.005450, 1.228194, -0.112670)",
        "(0.002453, 1.233574, -0.113657)",
        "(0.000809, 1.239810, -0.113587)",
        "(-0.000448, 1.245924, -0.112702)",
        "(-0.001487, 1.251997, -0.111823)",
        "(-0.001993, 1.255064, -0.111712)",
        "(-0.004005, 1.261626, -0.112244)",
        "(-0.005878, 1.268361, -0.112826)",
        "(-0.007060, 1.274991, -0.112589)",
        "(-0.007735, 1.281523, -0.111987)",
        "(-0.008224, 1.284872, -0.111888)",
        "(-0.009920, 1.291832, -0.112431)",
        "(-0.011697, 1.298827, -0.113517)",
        "(-0.012500, 1.305490, -0.113656)",
        "(-0.012805, 1.311896, -0.113713)",
        "(-0.013185, 1.315188, -0.113869)",
        "(-0.015070, 1.322069, -0.114707)",
        "(-0.016422, 1.328759, -0.115871)",
        "(-0.016799, 1.335174, -0.115735)",
        "(-0.017122, 1.341444, -0.116237)",
        "(-0.017408, 1.344655, -0.116843)",
        "(-0.018977, 1.351283, -0.118089)",
        "(-0.019982, 1.357697, -0.119235)",
        "(-0.020347, 1.363812, -0.119657)",
        "(-0.020278, 1.369584, -0.120506)",
        "(-0.020524, 1.372502, -0.121343)",
        "(-0.022045, 1.378620, -0.123505)",
        "(-0.023368, 1.384496, -0.126096)",
        "(-0.023659, 1.389895, -0.129067)",
        "(-0.024390, 1.395234, -0.133015)",
        "(-0.025014, 1.397940, -0.135214)",
        "(-0.026513, 1.403229, -0.139600)",
        "(-0.027104, 1.407941, -0.143272)",
        "(-0.027262, 1.412372, -0.147194)",
        "(-0.027964, 1.416964, -0.152762)",
        "(-0.028469, 1.419259, -0.155779)",
        "(-0.029135, 1.423361, -0.162029)",
        "(-0.029143, 1.426703, -0.167445)",
        "(-0.028802, 1.429417, -0.172426)",
        "(-0.029236, 1.432051, -0.178941)",
        "(-0.029673, 1.433293, -0.183214)",
        "(-0.030188, 1.435295, -0.191561)",
        "(-0.030139, 1.436356, -0.198342)",
        "(-0.029680, 1.436687, -0.204400)",
        "(-0.029724, 1.436987, -0.211965)",
        "(-0.029925, 1.437186, -0.216594)",
        "(-0.030337, 1.437414, -0.225239)",
        "(-0.029662, 1.436495, -0.231301)",
        "(-0.028523, 1.435031, -0.236824)",
        "(-0.028102, 1.433886, -0.244507)",
        "(-0.027965, 1.433430, -0.248925)",
        "(-0.027431, 1.432296, -0.256021)",
        "(-0.026582, 1.430738, -0.261390)",
        "(-0.025452, 1.428991, -0.267052)",
        "(-0.024667, 1.427575, -0.274519)",
        "(-0.024175, 1.426928, -0.278675)",
        "(-0.023199, 1.425477, -0.284824)",
        "(-0.021965, 1.423725, -0.289590)",
        "(-0.020705, 1.421941, -0.294835)",
        "(-0.019515, 1.420261, -0.301404)",
        "(-0.018623, 1.419393, -0.305131)",
        "(-0.017160, 1.417488, -0.310425)",
        "(-0.015874, 1.415110, -0.314301)",
        "(-0.013818, 1.412274, -0.319673)",
        "(-0.012137, 1.409195, -0.326087)",
        "(-0.011226, 1.407495, -0.329196)",
        "(-0.009657, 1.403466, -0.334632)",
        "(-0.008080, 1.398628, -0.338724)",
        "(-0.005972, 1.393579, -0.344114)",
        "(-0.004606, 1.388543, -0.349740)",
        "(-0.003914, 1.385786, -0.351837)",
        "(-0.002312, 1.379628, -0.354413)",
        "(-0.000993, 1.373124, -0.356076)",
        "(0.000589, 1.366719, -0.359238)",
        "(0.001887, 1.360492, -0.363071)",
        "(0.002336, 1.357332, -0.364281)",
        "(0.003103, 1.350884, -0.365478)",
        "(0.004164, 1.344406, -0.366938)",
        "(0.005342, 1.338228, -0.370194)",
        "(0.005741, 1.332229, -0.372994)",
        "(0.006254, 1.328927, -0.373649)",
        "(0.007054, 1.322334, -0.374020)",
        "(0.008027, 1.315526, -0.374672)",
        "(0.008679, 1.308636, -0.375798)",
        "(0.008884, 1.301604, -0.376300)",
        "(0.009107, 1.297909, -0.375957)",
        "(0.010114, 1.290252, -0.375359)",
        "(0.011392, 1.282218, -0.375540)",
        "(0.012706, 1.273974, -0.375402)",
        "(0.013777, 1.265504, -0.373867)",
        "(0.014404, 1.261156, -0.373046)",
        "(0.015836, 1.252285, -0.371688)",
        "(0.017483, 1.243255, -0.369949)",
        "(0.019202, 1.234235, -0.367692)",
        "(0.020347, 1.225569, -0.364248)",
        "(0.021180, 1.221396, -0.362433)",
        "(0.022693, 1.213406, -0.359652)",
        "(0.023721, 1.205977, -0.357140)",
        "(0.024902, 1.198696, -0.353360)",
        "(0.026204, 1.191924, -0.348793)",
        "(0.026806, 1.188635, -0.346913)",
        "(0.027501, 1.182581, -0.344138)",
        "(0.028484, 1.176655, -0.340788)",
        "(0.029434, 1.170976, -0.335022)",
        "(0.030127, 1.165562, -0.329884)",
        "(0.030491, 1.162985, -0.327891)",
        "(0.031106, 1.158282, -0.323796)",
        "(0.031485, 1.153925, -0.318388)",
        "(0.031663, 1.149798, -0.312081)",
        "(0.032051, 1.145898, -0.306683)",
        "(0.032271, 1.144142, -0.304441)",
        "(0.032363, 1.141093, -0.299718)",
        "(0.032202, 1.138437, -0.292790)",
        "(0.031559, 1.136164, -0.284814)",
        "(0.031412, 1.134310, -0.278803)",
        "(0.030973, 1.133553, -0.276950)",
        "(0.030525, 1.132176, -0.272049)",
        "(0.029621, 1.131037, -0.264573)",
        "(0.029107, 1.130104, -0.258643)",
        "(0.028471, 1.129541, -0.253616)",
        "(0.027939, 1.129381, -0.250860)",
        "(0.027491, 1.129128, -0.245309)",
        "(0.026818, 1.129036, -0.239549)",
        "(0.026223, 1.129002, -0.235128)",
        "(0.025767, 1.129137, -0.230443)",
        "(0.025519, 1.129310, -0.227542)",
        "(0.024833, 1.129854, -0.221159)",
        "(0.024233, 1.130630, -0.215442)",
        "(0.023460, 1.131687, -0.210969)",
        "(0.022783, 1.133005, -0.206651)",
        "(0.022421, 1.133810, -0.203729)",
        "(0.021651, 1.135636, -0.197425)",
        "(0.020741, 1.137827, -0.192546)",
        "(0.019394, 1.140453, -0.187886)",
        "(0.018480, 1.143362, -0.181996)",
        "(0.018027, 1.144985, -0.178980)",
        "(0.016753, 1.148487, -0.173200)",
        "(0.015107, 1.152323, -0.168586)",
        "(0.013664, 1.156690, -0.163486)",
        "(0.012175, 1.161576, -0.157752)",
        "(0.011402, 1.164139, -0.155182)",
        "(0.009611, 1.169590, -0.150342)",
        "(0.007675, 1.175199, -0.146168)",
        "(0.006294, 1.180964, -0.141603)",
        "(0.004896, 1.187021, -0.136863)",
        "(0.004145, 1.190145, -0.134648)",
        "(0.002598, 1.196582, -0.130608)",
        "(0.000172, 1.203351, -0.127810)",
        "(-0.001583, 1.210202, -0.125153)",
        "(-0.002315, 1.217164, -0.122151)",
        "(-0.003004, 1.220882, -0.120581)",
        "(-0.005356, 1.228587, -0.117477)",
        "(-0.007599, 1.236298, -0.115623)",
        "(-0.009044, 1.244021, -0.113999)",
        "(-0.010184, 1.252217, -0.112664)",
        "(-0.011114, 1.256289, -0.112054)",
        "(-0.013785, 1.264614, -0.111279)",
        "(-0.015778, 1.272749, -0.110666)",
        "(-0.016933, 1.280714, -0.110556)",
        "(-0.018361, 1.288468, -0.110891)",
        "(-0.020054, 1.291775, -0.111641)",
        "(-0.022541, 1.299252, -0.111982)",
        "(-0.023971, 1.306608, -0.112338)",
        "(-0.024915, 1.313650, -0.113455)",
        "(-0.025845, 1.320488, -0.114642)",
        "(-0.026427, 1.323845, -0.114927)",
        "(-0.027932, 1.330461, -0.115277)",
        "(-0.028937, 1.336544, -0.116076)",
        "(-0.029575, 1.342236, -0.118221)",
        "(-0.030382, 1.347985, -0.120334)",
        "(-0.030929, 1.350818, -0.121184)",
        "(-0.031649, 1.356229, -0.123376)",
        "(-0.032127, 1.361338, -0.125409)",
        "(-0.032328, 1.366276, -0.127884)",
        "(-0.032803, 1.371369, -0.130814)",
        "(-0.032980, 1.373859, -0.132142)",
        "(-0.033084, 1.378617, -0.134948)",
        "(-0.033145, 1.383112, -0.138476)",
        "(-0.033548, 1.387543, -0.142576)",
        "(-0.034175, 1.392094, -0.147679)",
        "(-0.034530, 1.394345, -0.150008)",
        "(-0.034596, 1.398434, -0.153959)",
        "(-0.034491, 1.402301, -0.158960)",
        "(-0.034719, 1.406266, -0.164419)",
        "(-0.035345, 1.410317, -0.170569)",
        "(-0.035274, 1.412224, -0.173831)",
        "(-0.034842, 1.415976, -0.179623)",
        "(-0.034567, 1.419673, -0.185743)",
        "(-0.034214, 1.423222, -0.192262)",
        "(-0.033720, 1.426497, -0.198399)",
        "(-0.033251, 1.427960, -0.201205)",
        "(-0.032152, 1.430593, -0.205883)",
        "(-0.031488, 1.433082, -0.211800)",
        "(-0.031286, 1.435596, -0.219676)",
        "(-0.030966, 1.437905, -0.226733)",
        "(-0.030698, 1.438902, -0.229754)",
        "(-0.029709, 1.440509, -0.235841)",
        "(-0.028770, 1.441776, -0.241541)",
        "(-0.028252, 1.442922, -0.248068)",
        "(-0.027441, 1.443676, -0.254289)",
        "(-0.026963, 1.443861, -0.256657)",
        "(-0.025828, 1.443942, -0.261039)",
        "(-0.024572, 1.443765, -0.265965)",
        "(-0.023597, 1.443637, -0.271512)",
        "(-0.022805, 1.443321, -0.276139)",
        "(-0.022256, 1.442962, -0.278072)",
        "(-0.020813, 1.441953, -0.282116)",
        "(-0.019591, 1.440844, -0.287779)",
        "(-0.018718, 1.439581, -0.293099)",
        "(-0.017611, 1.437734, -0.296927)",
        "(-0.016940, 1.436596, -0.298341)",
        "(-0.015825, 1.434188, -0.301621)",
        "(-0.014647, 1.431465, -0.307325)",
        "(-0.013315, 1.428463, -0.313425)",
        "(-0.012357, 1.424988, -0.316757)",
        "(-0.011700, 1.422961, -0.318043)",
        "(-0.010673, 1.418663, -0.320678)",
        "(-0.009877, 1.414040, -0.325648)",
        "(-0.008548, 1.409101, -0.331365)",
        "(-0.008080, 1.403901, -0.334035)",
        "(-0.007513, 1.400951, -0.334925)",
        "(-0.006008, 1.394939, -0.336473)",
        "(-0.005249, 1.389049, -0.339687)",
        "(-0.003894, 1.382738, -0.344803)",
        "(-0.002906, 1.376228, -0.347253)",
        "(-0.002466, 1.372862, -0.347664)",
        "(-0.001323, 1.366016, -0.347726)",
        "(-0.001083, 1.359365, -0.349552)",
        "(0.000082, 1.352602, -0.353321)",
        "(0.001009, 1.345926, -0.354411)",
        "(0.001388, 1.342623, -0.354024)",
        "(0.002612, 1.335920, -0.354302)",
        "(0.003606, 1.329396, -0.356425)",
        "(0.004491, 1.322897, -0.358108)",
        "(0.005202, 1.316262, -0.358124)",
        "(0.005732, 1.312928, -0.357808)",
        "(0.006613, 1.306263, -0.357458)",
        "(0.007356, 1.299465, -0.358994)",
        "(0.008550, 1.292563, -0.359720)",
        "(0.009507, 1.285599, -0.358510)",
        "(0.009998, 1.281974, -0.357401)",
        "(0.010995, 1.274626, -0.355609)",
        "(0.011872, 1.267232, -0.355187)",
        "(0.012638, 1.259811, -0.354390)",
        "(0.013215, 1.252201, -0.352087)",
        "(0.013814, 1.248360, -0.350554)",
        "(0.015144, 1.240544, -0.348576)",
        "(0.016672, 1.232885, -0.347370)",
        "(0.018058, 1.225366, -0.345762)",
        "(0.019592, 1.217975, -0.342983)",
        "(0.020278, 1.214272, -0.341557)",
        "(0.021892, 1.206793, -0.339616)",
        "(0.023615, 1.199411, -0.338707)",
        "(0.025112, 1.192507, -0.336223)",
        "(0.026368, 1.186129, -0.332293)",
        "(0.027164, 1.183038, -0.330472)",
        "(0.028485, 1.177331, -0.328170)",
        "(0.029562, 1.171893, -0.326566)",
        "(0.030223, 1.167032, -0.322936)",
        "(0.031215, 1.162656, -0.318753)",
        "(0.031797, 1.160608, -0.317072)",
        "(0.032752, 1.156732, -0.314690)",
        "(0.033623, 1.153064, -0.311618)",
        "(0.034557, 1.149768, -0.307507)",
        "(0.035030, 1.146853, -0.303840)",
        "(0.035230, 1.145533, -0.302454)",
        "(0.035542, 1.142957, -0.299424)",
        "(0.035687, 1.140506, -0.295314)",
        "(0.035951, 1.138139, -0.289941)",
        "(0.035937, 1.135842, -0.285090)",
        "(0.035890, 1.134713, -0.283130)",
        "(0.035812, 1.132669, -0.278870)",
        "(0.035738, 1.130913, -0.273946)",
        "(0.035609, 1.129460, -0.268309)",
        "(0.035385, 1.128078, -0.262129)",
        "(0.035050, 1.127446, -0.259567)",
        "(0.034293, 1.126354, -0.255863)",
        "(0.033569, 1.126026, -0.249337)",
        "(0.032801, 1.125982, -0.241530)",
        "(0.032325, 1.126386, -0.234845)",
        "(0.031840, 1.126632, -0.232127)",
        "(0.030405, 1.127445, -0.226106)",
        "(0.029091, 1.128463, -0.218943)",
        "(0.027756, 1.129914, -0.212548)",
        "(0.026127, 1.131818, -0.206699)",
        "(0.025156, 1.132936, -0.203497)",
        "(0.023067, 1.135299, -0.196206)",
        "(0.021257, 1.137861, -0.189167)",
        "(0.019583, 1.140725, -0.183020)",
        "(0.017305, 1.143765, -0.177652)",
        "(0.016055, 1.145353, -0.174758)",
        "(0.013899, 1.148759, -0.168206)",
        "(0.011945, 1.152648, -0.161643)",
        "(0.009609, 1.156990, -0.156280)",
        "(0.007342, 1.161355, -0.151783)",
        "(0.006318, 1.163619, -0.149160)",
        "(0.004467, 1.168397, -0.143423)",
        "(0.002483, 1.173591, -0.138725)",
        "(0.000688, 1.179079, -0.134458)",
        "(-0.001126, 1.184740, -0.130208)",
        "(-0.002122, 1.187612, -0.128244)",
        "(-0.004260, 1.193421, -0.124560)",
        "(-0.006263, 1.199307, -0.121548)",
        "(-0.008243, 1.205411, -0.118348)",
        "(-0.009989, 1.211519, -0.115074)",
        "(-0.010771, 1.214633, -0.113249)",
        "(-0.012748, 1.220964, -0.110539)",
        "(-0.015005, 1.227369, -0.108658)",
        "(-0.016670, 1.233656, -0.106623)",
        "(-0.017833, 1.239919, -0.104527)",
        "(-0.018443, 1.243035, -0.103649)",
        "(-0.020555, 1.249415, -0.102487)",
        "(-0.022428, 1.255650, -0.101891)",
        "(-0.023339, 1.261953, -0.100222)",
        "(-0.023829, 1.268132, -0.099007)",
        "(-0.024540, 1.271260, -0.098745)",
        "(-0.026605, 1.277475, -0.098848)",
        "(-0.027777, 1.283493, -0.099340)",
        "(-0.028338, 1.289439, -0.099437)",
        "(-0.028716, 1.295413, -0.100499)",
        "(-0.029327, 1.298349, -0.100979)",
        "(-0.030694, 1.304227, -0.101183)",
        "(-0.031193, 1.309806, -0.101881)",
        "(-0.031734, 1.315272, -0.103171)",
        "(-0.033530, 1.319304, -0.106224)",
        "(-0.033850, 1.321981, -0.106960)",
        "(-0.034318, 1.327348, -0.108370)",
        "(-0.034424, 1.332614, -0.110007)",
        "(-0.034810, 1.338133, -0.112423)",
        "(-0.035614, 1.343966, -0.115091)",
        "(-0.036125, 1.346930, -0.116636)",
        "(-0.036530, 1.352589, -0.119623)",
        "(-0.036526, 1.357744, -0.122813)",
        "(-0.036122, 1.362510, -0.126034)",
        "(-0.036698, 1.367403, -0.128708)",
        "(-0.036821, 1.369760, -0.130508)",
        "(-0.037139, 1.374334, -0.134843)",
        "(-0.037034, 1.378607, -0.138707)",
        "(-0.036404, 1.382603, -0.142407)",
        "(-0.036808, 1.386814, -0.146828)",
        "(-0.037202, 1.388931, -0.149481)",
        "(-0.037398, 1.392849, -0.154899)",
        "(-0.036818, 1.396317, -0.159037)",
        "(-0.036533, 1.399569, -0.164116)",
        "(-0.036771, 1.402856, -0.170822)",
        "(-0.036981, 1.404494, -0.174259)",
        "(-0.036623, 1.407352, -0.179825)",
        "(-0.035827, 1.409870, -0.184631)",
        "(-0.035263, 1.412269, -0.189759)",
        "(-0.035563, 1.414930, -0.196601)",
        "(-0.035547, 1.416166, -0.200222)",
        "(-0.034858, 1.418371, -0.206114)",
        "(-0.033667, 1.420355, -0.210891)",
        "(-0.032717, 1.422253, -0.216119)",
        "(-0.032083, 1.424121, -0.222859)",
        "(-0.031604, 1.424998, -0.226500)",
        "(-0.030235, 1.426557, -0.232494)",
        "(-0.028776, 1.427796, -0.237149)",
        "(-0.027038, 1.428716, -0.243037)",
        "(-0.025704, 1.429568, -0.250098)",
        "(-0.025151, 1.429919, -0.253698)",
        "(-0.023813, 1.430155, -0.260125)",
        "(-0.022137, 1.429849, -0.265724)",
        "(-0.020547, 1.429089, -0.271355)",
        "(-0.019440, 1.428176, -0.278799)",
        "(-0.018896, 1.427570, -0.282701)",
        "(-0.017473, 1.425966, -0.288615)",
        "(-0.015885, 1.423918, -0.292725)",
        "(-0.014130, 1.421398, -0.296944)",
        "(-0.012378, 1.418511, -0.304326)",
        "(-0.011460, 1.416916, -0.308307)",
        "(-0.009636, 1.413359, -0.313785)",
        "(-0.008020, 1.409308, -0.316915)",
        "(-0.006291, 1.404572, -0.320513)",
        "(-0.004849, 1.399675, -0.326059)",
        "(-0.004204, 1.397150, -0.328949)",
        "(-0.002706, 1.391569, -0.333260)",
        "(-0.000877, 1.385572, -0.335669)",
        "(0.000367, 1.379510, -0.337962)",
        "(0.001676, 1.373229, -0.341077)",
        "(0.002187, 1.370022, -0.342317)",
        "(0.002964, 1.363227, -0.344062)",
        "(0.003907, 1.356379, -0.345493)",
        "(0.004539, 1.349494, -0.347688)",
        "(0.005808, 1.342310, -0.350855)",
        "(0.006600, 1.338596, -0.352232)",
        "(0.007488, 1.331290, -0.353266)",
        "(0.008637, 1.323892, -0.354341)",
        "(0.009676, 1.316530, -0.356223)",
        "(0.011231, 1.309074, -0.358116)",
        "(0.011801, 1.305333, -0.358376)",
        "(0.012705, 1.297875, -0.357839)",
        "(0.014097, 1.290352, -0.357413)",
        "(0.015302, 1.283098, -0.358988)",
        "(0.015988, 1.276309, -0.360182)",
        "(0.016479, 1.272978, -0.360269)",
        "(0.017449, 1.266458, -0.359048)",
        "(0.018527, 1.260114, -0.357433)",
        "(0.019911, 1.253862, -0.357388)",
        "(0.021011, 1.247849, -0.356977)",
        "(0.021571, 1.244817, -0.356336)",
        "(0.023334, 1.238710, -0.355518)",
        "(0.024403, 1.232482, -0.355183)",
        "(0.025689, 1.226395, -0.355545)",
        "(0.026652, 1.220612, -0.355096)",
        "(0.027090, 1.217880, -0.354241)",
        "(0.027855, 1.212671, -0.351828)",
        "(0.028861, 1.207805, -0.349830)",
        "(0.029907, 1.203124, -0.349016)",
        "(0.031215, 1.198574, -0.347766)",
        "(0.031701, 1.196305, -0.346681)",
        "(0.033064, 1.191861, -0.343823)",
        "(0.034521, 1.187304, -0.341336)",
        "(0.035818, 1.182807, -0.338974)",
        "(0.036964, 1.178300, -0.336129)",
        "(0.037546, 1.176014, -0.334277)",
        "(0.038900, 1.171520, -0.330218)",
        "(0.040009, 1.167005, -0.326751)",
        "(0.041197, 1.162522, -0.323802)",
        "(0.042203, 1.158342, -0.320010)",
        "(0.042439, 1.156464, -0.317655)",
        "(0.043009, 1.152888, -0.313433)",
        "(0.043513, 1.149709, -0.310061)",
        "(0.043718, 1.146864, -0.306416)",
        "(0.043711, 1.144495, -0.301712)",
        "(0.043707, 1.143481, -0.299233)",
        "(0.043648, 1.141672, -0.294969)",
        "(0.043365, 1.140094, -0.290749)",
        "(0.042979, 1.138646, -0.285970)",
        "(0.042547, 1.137455, -0.281216)",
        "(0.042389, 1.136950, -0.278793)",
        "(0.041504, 1.136184, -0.273682)",
        "(0.040573, 1.135409, -0.268686)",
        "(0.039929, 1.134861, -0.262892)",
        "(0.038989, 1.134671, -0.256709)",
        "(0.038507, 1.134683, -0.253860)",
        "(0.037350, 1.134802, -0.247927)",
        "(0.036395, 1.134980, -0.241976)",
        "(0.035399, 1.135212, -0.236017)",
        "(0.034024, 1.135754, -0.230011)",
        "(0.033267, 1.136081, -0.227046)",
        "(0.031788, 1.136962, -0.220461)",
        "(0.030560, 1.137995, -0.214158)",
        "(0.029255, 1.139271, -0.207663)",
        "(0.027735, 1.140842, -0.201054)",
        "(0.026828, 1.141716, -0.198090)",
        "(0.025162, 1.143457, -0.192526)",
        "(0.023897, 1.145224, -0.187079)",
        "(0.022613, 1.147300, -0.180847)",
        "(0.021017, 1.149771, -0.174228)",
        "(0.020115, 1.151138, -0.171049)",
        "(0.018128, 1.153958, -0.165559)",
        "(0.016376, 1.157036, -0.160832)",
        "(0.014708, 1.160425, -0.155404)",
        "(0.013113, 1.164203, -0.149542)",
        "(0.012245, 1.166254, -0.146920)",
        "(0.010209, 1.170661, -0.142703)",
        "(0.008136, 1.175461, -0.139480)",
        "(0.006468, 1.180544, -0.135615)",
        "(0.004910, 1.185843, -0.131144)",
        "(0.004054, 1.188565, -0.129240)",
        "(0.001907, 1.194265, -0.126267)",
        "(-0.000228, 1.200101, -0.123448)",
        "(-0.001955, 1.206096, -0.120368)",
        "(-0.003581, 1.212222, -0.117626)",
        "(-0.004523, 1.215301, -0.116492)",
        "(-0.006725, 1.221483, -0.114995)",
        "(-0.008547, 1.227692, -0.113641)",
        "(-0.009769, 1.233899, -0.112024)",
        "(-0.010762, 1.240053, -0.110445)",
        "(-0.011328, 1.243103, -0.109699)",
        "(-0.012558, 1.249193, -0.108720)",
        "(-0.013545, 1.255196, -0.108457)",
        "(-0.014495, 1.261042, -0.108369)",
        "(-0.015263, 1.266818, -0.108334)",
        "(-0.015857, 1.269827, -0.108065)",
        "(-0.017241, 1.275943, -0.108119)",
        "(-0.018670, 1.282111, -0.109509)",
        "(-0.019853, 1.288277, -0.110937)",
        "(-0.020446, 1.294505, -0.111753)",
        "(-0.020870, 1.297701, -0.112109)",
        "(-0.022053, 1.304234, -0.113216)",
        "(-0.023466, 1.310213, -0.115576)",
        "(-0.024638, 1.315672, -0.118564)",
        "(-0.024879, 1.321996, -0.120289)",
        "(-0.025040, 1.325070, -0.121009)",
        "(-0.025813, 1.331377, -0.122624)",
        "(-0.026808, 1.337822, -0.125621)",
        "(-0.027469, 1.344297, -0.129130)",
        "(-0.027899, 1.350779, -0.131947)",
        "(-0.028134, 1.354011, -0.133298)",
        "(-0.028656, 1.360348, -0.136518)",
        "(-0.029422, 1.366653, -0.139576)",
        "(-0.029790, 1.372746, -0.142562)",
        "(-0.029975, 1.378616, -0.145371)",
        "(-0.030025, 1.381474, -0.146867)",
        "(-0.030305, 1.387081, -0.150383)",
        "(-0.030933, 1.392513, -0.154708)",
        "(-0.030907, 1.397532, -0.159286)",
        "(-0.030765, 1.402136, -0.163249)",
        "(-0.030680, 1.404240, -0.165285)",
        "(-0.030695, 1.408215, -0.169449)",
        "(-0.030972, 1.411885, -0.174889)",
        "(-0.030862, 1.415068, -0.179660)",
        "(-0.030611, 1.417711, -0.183722)",
        "(-0.030464, 1.418899, -0.185601)",
        "(-0.030463, 1.421228, -0.189303)",
        "(-0.030584, 1.423454, -0.194073)",
        "(-0.030339, 1.425375, -0.198865)",
        "(-0.029715, 1.427007, -0.202447)",
        "(-0.029485, 1.427834, -0.204091)",
        "(-0.029334, 1.429435, -0.207938)",
        "(-0.029344, 1.430923, -0.214000)",
        "(-0.028786, 1.431994, -0.219544)",
        "(-0.027846, 1.432654, -0.223454)",
        "(-0.027487, 1.432961, -0.225602)",
        "(-0.026958, 1.433596, -0.230715)",
        "(-0.026641, 1.434297, -0.236854)",
        "(-0.025835, 1.434532, -0.242075)",
        "(-0.024683, 1.434305, -0.246263)",
        "(-0.024190, 1.434125, -0.248531)",
        "(-0.023445, 1.433873, -0.253990)",
        "(-0.022771, 1.433669, -0.260183)",
        "(-0.021968, 1.433132, -0.265301)",
        "(-0.020641, 1.432194, -0.269747)",
        "(-0.019990, 1.431666, -0.272088)",
        "(-0.018900, 1.430691, -0.277796)",
        "(-0.017950, 1.429568, -0.283976)",
        "(-0.016814, 1.428022, -0.288982)",
        "(-0.015427, 1.426041, -0.293023)",
        "(-0.014871, 1.424935, -0.295238)",
        "(-0.013450, 1.422604, -0.301045)",
        "(-0.012341, 1.420082, -0.306930)",
        "(-0.011197, 1.416981, -0.311311)",
        "(-0.009835, 1.413066, -0.314396)",
        "(-0.009166, 1.410962, -0.315965)",
        "(-0.007833, 1.406563, -0.320766)",
        "(-0.006903, 1.402175, -0.326666)",
        "(-0.006016, 1.397422, -0.330486)",
        "(-0.005172, 1.392240, -0.332151)",
        "(-0.004422, 1.389501, -0.333036)",
        "(-0.003206, 1.384180, -0.336556)",
        "(-0.002075, 1.378802, -0.340807)",
        "(-0.001192, 1.373087, -0.343533)",
        "(0.000112, 1.366961, -0.345021)",
        "(0.000961, 1.363867, -0.345750)",
        "(0.002448, 1.357766, -0.348119)",
        "(0.003755, 1.351799, -0.351445)",
        "(0.004959, 1.345662, -0.352973)",
        "(0.006393, 1.339133, -0.353358)",
        "(0.007198, 1.335791, -0.353523)",
        "(0.008796, 1.328915, -0.354217)",
        "(0.010457, 1.321987, -0.355981)",
        "(0.012161, 1.314763, -0.356805)",
        "(0.014349, 1.307099, -0.356668)",
        "(0.015276, 1.303159, -0.356680)",
        "(0.017040, 1.295473, -0.357561)",
        "(0.018870, 1.288262, -0.359483)",
        "(0.020629, 1.281374, -0.359605)",
        "(0.022052, 1.274598, -0.357756)",
        "(0.022707, 1.271234, -0.357117)",
        "(0.024283, 1.264638, -0.357251)",
        "(0.025790, 1.258194, -0.356590)",
        "(0.027249, 1.251618, -0.354458)",
        "(0.028964, 1.244808, -0.351449)",
        "(0.029559, 1.241228, -0.349495)",
        "(0.031294, 1.233573, -0.348329)",
        "(0.033513, 1.225760, -0.348588)",
        "(0.035633, 1.218081, -0.346420)",
        "(0.037179, 1.210845, -0.342444)",
        "(0.037874, 1.207452, -0.340650)",
        "(0.039148, 1.200985, -0.337807)",
        "(0.040195, 1.194949, -0.334929)",
        "(0.041237, 1.189386, -0.330996)",
        "(0.041845, 1.184449, -0.326610)",
        "(0.042127, 1.182122, -0.324642)",
        "(0.042593, 1.177986, -0.321415)",
        "(0.042915, 1.174317, -0.318060)",
        "(0.042915, 1.170853, -0.312897)",
        "(0.043023, 1.167639, -0.307741)",
        "(0.042773, 1.166144, -0.306067)",
        "(0.042679, 1.163504, -0.302867)",
        "(0.042064, 1.161226, -0.298234)",
        "(0.041678, 1.159305, -0.291921)",
        "(0.041389, 1.157617, -0.285494)",
        "(0.041121, 1.156808, -0.282774)",
        "(0.040819, 1.155241, -0.278319)",
        "(0.040713, 1.153522, -0.274044)",
        "(0.040793, 1.151634, -0.268514)",
        "(0.040908, 1.150665, -0.265903)",
        "(0.040900, 1.148855, -0.261338)",
        "(0.040796, 1.147154, -0.256263)",
        "(0.040677, 1.145298, -0.250091)",
        "(0.040354, 1.143608, -0.244298)",
        "(0.039939, 1.142078, -0.239516)",
        "(0.039824, 1.141409, -0.236987)",
        "(0.039331, 1.140247, -0.230626)",
        "(0.038641, 1.139433, -0.223950)",
        "(0.037735, 1.138949, -0.217880)",
        "(0.036799, 1.138941, -0.212630)",
        "(0.036284, 1.138970, -0.209938)",
        "(0.034912, 1.139276, -0.204098)",
        "(0.033802, 1.139780, -0.198517)",
        "(0.032539, 1.140799, -0.194114)",
        "(0.031131, 1.142208, -0.189370)",
        "(0.030324, 1.143050, -0.186447)",
        "(0.028646, 1.144960, -0.180790)",
        "(0.026765, 1.147259, -0.176444)",
        "(0.024838, 1.149921, -0.172707)",
        "(0.022760, 1.153002, -0.168453)",
        "(0.021640, 1.154741, -0.166111)",
        "(0.019823, 1.158401, -0.161228)",
        "(0.017845, 1.162654, -0.156823)",
        "(0.015556, 1.167369, -0.152810)",
        "(0.013327, 1.172405, -0.149013)",
        "(0.012191, 1.175000, -0.147189)",
        "(0.009982, 1.180485, -0.143644)",
        "(0.007727, 1.186246, -0.140254)",
        "(0.005693, 1.192350, -0.137074)",
        "(0.003659, 1.198771, -0.133535)",
        "(0.002567, 1.202071, -0.131889)",
        "(0.000259, 1.208784, -0.129497)",
        "(-0.001880, 1.215621, -0.127121)",
        "(-0.004534, 1.222689, -0.124780)",
        "(-0.006804, 1.229999, -0.123369)",
        "(-0.007815, 1.233752, -0.122725)",
        "(-0.009423, 1.241254, -0.121266)",
        "(-0.011180, 1.248861, -0.119178)",
        "(-0.013623, 1.256600, -0.117252)",
        "(-0.015699, 1.264454, -0.116736)",
        "(-0.016679, 1.268428, -0.116567)",
        "(-0.018491, 1.276276, -0.116513)",
        "(-0.020125, 1.284005, -0.116148)",
        "(-0.022264, 1.291854, -0.115582)",
        "(-0.023964, 1.299598, -0.115558)",
        "(-0.025134, 1.302892, -0.115865)",
        "(-0.026926, 1.309759, -0.116588)",
        "(-0.028378, 1.316824, -0.116868)",
        "(-0.029750, 1.323821, -0.116787)",
        "(-0.030757, 1.330752, -0.117066)",
        "(-0.031308, 1.334174, -0.117369)",
        "(-0.032104, 1.340793, -0.118149)",
        "(-0.033064, 1.347153, -0.118977)",
        "(-0.034389, 1.353358, -0.120691)",
        "(-0.035386, 1.359363, -0.123515)",
        "(-0.035986, 1.362304, -0.124902)",
        "(-0.036881, 1.367930, -0.127304)",
        "(-0.037273, 1.373038, -0.129135)",
        "(-0.037618, 1.377986, -0.131080)",
        "(-0.038450, 1.383233, -0.135658)",
        "(-0.038922, 1.385783, -0.138230)",
        "(-0.039732, 1.390520, -0.142904)",
        "(-0.039642, 1.394662, -0.147094)",
        "(-0.039736, 1.398778, -0.151919)",
        "(-0.040149, 1.402966, -0.157307)",
        "(-0.040404, 1.405060, -0.160635)",
        "(-0.040331, 1.409002, -0.166638)",
        "(-0.039903, 1.412672, -0.171608)",
        "(-0.039221, 1.416224, -0.176150)",
        "(-0.038722, 1.419833, -0.181334)",
        "(-0.038768, 1.421721, -0.184919)",
        "(-0.038533, 1.425278, -0.192586)",
        "(-0.037812, 1.428327, -0.199157)",
        "(-0.036619, 1.431019, -0.204601)",
        "(-0.035712, 1.433640, -0.210380)",
        "(-0.035363, 1.434983, -0.214321)",
        "(-0.034710, 1.437635, -0.224122)",
        "(-0.033574, 1.439707, -0.232156)",
        "(-0.031971, 1.441121, -0.238195)",
        "(-0.030346, 1.442214, -0.243842)",
        "(-0.029708, 1.442728, -0.247382)",
        "(-0.028595, 1.443729, -0.257331)",
        "(-0.027347, 1.444057, -0.265693)",
        "(-0.025768, 1.443641, -0.271604)",
        "(-0.024052, 1.442753, -0.276863)",
        "(-0.023489, 1.442221, -0.279937)",
        "(-0.022121, 1.441031, -0.290031)",
        "(-0.020456, 1.439351, -0.299686)",
        "(-0.018990, 1.436913, -0.306183)",
        "(-0.017254, 1.434002, -0.312302)",
        "(-0.016578, 1.432505, -0.315251)",
        "(-0.015323, 1.429327, -0.322148)",
        "(-0.013666, 1.425721, -0.328624)",
        "(-0.012212, 1.421655, -0.331870)",
        "(-0.010587, 1.417369, -0.334450)",
        "(-0.009813, 1.415217, -0.336964)",
        "(-0.008478, 1.410863, -0.343456)",
        "(-0.007614, 1.405883, -0.348124)",
        "(-0.006271, 1.400088, -0.350268)",
        "(-0.005047, 1.393767, -0.351784)",
        "(-0.004311, 1.390394, -0.353678)",
        "(-0.002872, 1.383551, -0.358898)",
        "(-0.001812, 1.376350, -0.361983)",
        "(-0.000845, 1.368570, -0.362714)",
        "(0.000408, 1.360222, -0.363574)",
        "(0.001144, 1.355930, -0.364725)",
        "(0.002347, 1.347409, -0.367316)",
        "(0.003174, 1.338886, -0.368269)",
        "(0.003997, 1.330207, -0.366630)",
        "(0.005335, 1.321540, -0.365585)",
        "(0.005905, 1.317271, -0.365741)",
        "(0.006823, 1.308902, -0.366824)",
        "(0.007608, 1.300500, -0.366811)",
        "(0.008432, 1.292216, -0.364752)",
        "(0.009333, 1.284344, -0.362611)",
        "(0.009420, 1.280568, -0.362190)",
        "(0.009944, 1.273074, -0.362477)",
        "(0.010688, 1.265604, -0.360751)",
        "(0.011347, 1.258458, -0.357325)",
        "(0.011445, 1.251677, -0.354090)",
        "(0.011646, 1.248374, -0.353276)",
        "(0.012317, 1.241987, -0.351641)",
        "(0.012803, 1.235810, -0.347876)",
        "(0.013314, 1.229853, -0.343004)",
        "(0.013907, 1.224124, -0.339500)",
        "(0.014271, 1.221337, -0.338295)",
        "(0.014661, 1.215859, -0.334833)",
        "(0.014714, 1.210426, -0.327889)",
        "(0.015355, 1.205042, -0.321829)",
        "(0.015629, 1.199718, -0.317865)",
        "(0.015784, 1.197134, -0.315633)",
        "(0.015314, 1.192021, -0.308958)",
        "(0.015243, 1.187212, -0.300801)",
        "(0.015119, 1.182695, -0.293826)",
        "(0.014389, 1.178577, -0.288435)",
        "(0.013852, 1.176593, -0.285462)",
        "(0.012853, 1.172778, -0.277671)",
        "(0.012373, 1.169342, -0.269500)",
        "(0.011283, 1.166378, -0.262473)",
        "(0.010542, 1.163773, -0.255859)",
        "(0.010153, 1.162580, -0.252095)",
        "(0.009321, 1.160413, -0.244244)",
        "(0.008692, 1.158416, -0.237159)",
        "(0.007823, 1.156498, -0.230131)",
        "(0.007370, 1.154710, -0.222987)",
        "(0.006957, 1.153863, -0.219659)",
        "(0.006092, 1.152333, -0.213588)",
        "(0.005062, 1.150949, -0.207479)",
        "(0.004315, 1.149554, -0.200591)",
        "(0.003836, 1.148207, -0.194583)",
        "(0.003509, 1.147624, -0.191879)",
        "(0.001991, 1.146635, -0.186909)",
        "(0.001037, 1.145780, -0.180747)",
        "(0.000432, 1.145232, -0.173967)",
        "(-0.000154, 1.145484, -0.168551)",
        "(-0.000915, 1.145918, -0.166126)",
        "(-0.002287, 1.147059, -0.161332)",
        "(-0.003534, 1.148642, -0.156075)",
        "(-0.004969, 1.151099, -0.151154)",
        "(-0.006455, 1.154551, -0.147281)",
        "(-0.007289, 1.156540, -0.145211)",
        "(-0.009485, 1.161018, -0.140495)",
        "(-0.011385, 1.165930, -0.135730)",
        "(-0.012927, 1.171492, -0.131654)",
        "(-0.014873, 1.177965, -0.127974)",
        "(-0.016115, 1.181453, -0.126052)",
        "(-0.018667, 1.188953, -0.122946)",
        "(-0.020793, 1.196627, -0.119868)",
        "(-0.022436, 1.204282, -0.116451)",
        "(-0.024147, 1.212245, -0.113686)",
        "(-0.025441, 1.216342, -0.112183)",
        "(-0.027573, 1.224485, -0.109742)",
        "(-0.029236, 1.232412, -0.107972)",
        "(-0.030132, 1.240024, -0.107021)",
        "(-0.032019, 1.247716, -0.106174)",
        "(-0.033488, 1.251516, -0.105541)",
        "(-0.035152, 1.258870, -0.105432)",
        "(-0.036289, 1.265988, -0.105476)",
        "(-0.037183, 1.272855, -0.106119)",
        "(-0.038961, 1.279802, -0.106331)",
        "(-0.039811, 1.283237, -0.106579)",
        "(-0.041001, 1.289991, -0.107719)",
        "(-0.041927, 1.296522, -0.108806)",
        "(-0.042433, 1.302874, -0.110044)",
        "(-0.043490, 1.309271, -0.110944)",
        "(-0.043997, 1.312419, -0.111416)",
        "(-0.044676, 1.318539, -0.113246)",
        "(-0.044989, 1.324546, -0.114683)",
        "(-0.045517, 1.330385, -0.116278)",
        "(-0.047809, 1.335054, -0.120332)",
        "(-0.048357, 1.337835, -0.122348)",
        "(-0.048849, 1.343392, -0.124914)",
        "(-0.048846, 1.348705, -0.126524)",
        "(-0.048651, 1.354129, -0.128447)",
        "(-0.049391, 1.359842, -0.131766)",
        "(-0.049758, 1.362741, -0.134081)",
        "(-0.050187, 1.368338, -0.137902)",
        "(-0.049559, 1.373537, -0.140289)",
        "(-0.048978, 1.378887, -0.142961)",
        "(-0.049292, 1.384592, -0.147579)",
        "(-0.049614, 1.387534, -0.150658)",
        "(-0.049526, 1.393132, -0.155635)",
        "(-0.048766, 1.398278, -0.158718)",
        "(-0.047712, 1.403405, -0.162132)",
        "(-0.047467, 1.408738, -0.166327)",
        "(-0.047463, 1.411458, -0.169233)",
        "(-0.047081, 1.416607, -0.174597)",
        "(-0.046058, 1.421130, -0.178235)",
        "(-0.044693, 1.425156, -0.181123)",
        "(-0.044354, 1.429241, -0.186315)",
        "(-0.044429, 1.431351, -0.190185)",
        "(-0.044431, 1.435320, -0.198242)",
        "(-0.043458, 1.438383, -0.203367)",
        "(-0.042320, 1.441126, -0.207711)",
        "(-0.041698, 1.443879, -0.213599)",
        "(-0.041476, 1.445293, -0.217256)",
        "(-0.041424, 1.447955, -0.224784)",
        "(-0.040553, 1.449678, -0.230170)",
        "(-0.039618, 1.450971, -0.234136)",
        "(-0.039091, 1.452082, -0.239725)",
        "(-0.038750, 1.452578, -0.243591)",
        "(-0.038268, 1.453333, -0.251553)",
        "(-0.037351, 1.453316, -0.256949)",
        "(-0.036069, 1.452585, -0.261387)",
        "(-0.034644, 1.451198, -0.267835)",
        "(-0.034259, 1.450618, -0.271842)",
        "(-0.033754, 1.449144, -0.279729)",
        "(-0.032600, 1.446880, -0.284091)",
        "(-0.031633, 1.444389, -0.286632)",
        "(-0.030960, 1.442056, -0.293251)",
        "(-0.030514, 1.440933, -0.297762)",
        "(-0.030257, 1.438518, -0.306001)",
        "(-0.029650, 1.435408, -0.311453)",
        "(-0.028441, 1.431908, -0.315407)",
        "(-0.027717, 1.428548, -0.320827)",
        "(-0.027184, 1.426887, -0.324728)",
        "(-0.026042, 1.423348, -0.332349)",
        "(-0.024947, 1.419117, -0.336753)",
        "(-0.023804, 1.414471, -0.339977)",
        "(-0.022559, 1.409927, -0.344159)",
        "(-0.021934, 1.407574, -0.347490)",
        "(-0.020909, 1.402772, -0.353200)",
        "(-0.019669, 1.397572, -0.356966)",
        "(-0.018227, 1.392265, -0.358862)",
        "(-0.017276, 1.387139, -0.361097)",
        "(-0.016643, 1.384590, -0.363465)",
        "(-0.014978, 1.379276, -0.369084)",
        "(-0.013619, 1.373823, -0.372443)",
        "(-0.012261, 1.368160, -0.373766)",
        "(-0.010805, 1.362228, -0.375343)",
        "(-0.009985, 1.359221, -0.376826)",
        "(-0.008492, 1.353171, -0.380597)",
        "(-0.007347, 1.347114, -0.381402)",
        "(-0.005957, 1.340818, -0.380180)",
        "(-0.004643, 1.334225, -0.380013)",
        "(-0.003866, 1.330825, -0.381025)",
        "(-0.002146, 1.323869, -0.383138)",
        "(-0.000872, 1.317005, -0.382695)",
        "(0.000311, 1.310132, -0.380962)",
        "(0.001452, 1.303318, -0.380021)",
        "(0.002032, 1.299906, -0.379849)",
        "(0.003234, 1.293000, -0.379369)",
        "(0.004182, 1.286057, -0.377661)",
        "(0.005101, 1.279099, -0.374906)",
        "(0.006132, 1.272084, -0.373000)",
        "(0.006663, 1.268588, -0.372221)",
        "(0.007795, 1.261388, -0.370739)",
        "(0.008715, 1.254235, -0.367311)",
        "(0.009314, 1.247062, -0.363193)",
        "(0.010287, 1.239745, -0.361142)",
        "(0.010824, 1.236102, -0.360364)",
        "(0.011385, 1.228730, -0.358039)",
        "(0.011786, 1.221606, -0.353876)",
        "(0.012575, 1.214705, -0.349733)",
        "(0.013570, 1.207967, -0.346591)",
        "(0.013836, 1.204613, -0.345231)",
        "(0.014654, 1.198081, -0.341712)",
        "(0.015198, 1.191670, -0.337556)",
        "(0.015705, 1.185438, -0.333826)",
        "(0.015944, 1.179398, -0.329658)",
        "(0.016206, 1.176391, -0.327272)",
        "(0.016764, 1.170534, -0.322284)",
        "(0.017066, 1.164924, -0.317250)",
        "(0.017226, 1.159670, -0.312096)",
        "(0.017159, 1.155100, -0.305334)",
        "(0.017182, 1.153026, -0.301595)",
        "(0.017257, 1.148908, -0.294878)",
        "(0.016989, 1.144927, -0.288689)",
        "(0.016627, 1.141440, -0.281833)",
        "(0.016166, 1.138566, -0.273458)",
        "(0.016125, 1.137152, -0.269651)",
        "(0.015953, 1.134501, -0.263137)",
        "(0.015498, 1.132133, -0.256969)",
        "(0.015089, 1.130401, -0.249173)",
        "(0.014592, 1.128891, -0.241435)",
        "(0.014425, 1.128223, -0.237886)",
        "(0.013638, 1.126943, -0.231310)",
        "(0.012880, 1.125895, -0.224472)",
        "(0.012206, 1.125104, -0.216916)",
        "(0.011868, 1.124822, -0.213363)",
        "(0.010934, 1.124492, -0.206932)",
        "(0.009923, 1.124296, -0.200951)",
        "(0.008958, 1.124401, -0.194982)",
        "(0.007892, 1.125056, -0.188619)",
        "(0.006654, 1.126072, -0.183047)",
        "(0.005836, 1.126703, -0.180659)",
        "(0.004385, 1.128259, -0.175077)",
        "(0.003047, 1.130210, -0.169155)",
        "(0.001616, 1.132523, -0.164203)",
        "(-0.000084, 1.135199, -0.159645)",
        "(-0.001197, 1.136674, -0.157193)",
        "(-0.003215, 1.139804, -0.152733)",
        "(-0.005009, 1.143304, -0.147625)",
        "(-0.006714, 1.147207, -0.142874)",
        "(-0.008656, 1.151699, -0.139252)",
        "(-0.009821, 1.154039, -0.137280)",
        "(-0.012070, 1.158957, -0.133569)",
        "(-0.014119, 1.164100, -0.130333)",
        "(-0.015785, 1.169596, -0.126560)",
        "(-0.017382, 1.175364, -0.122981)",
        "(-0.018126, 1.178397, -0.121376)",
        "(-0.020291, 1.184733, -0.117909)",
        "(-0.022065, 1.191386, -0.115103)",
        "(-0.023380, 1.198355, -0.113346)",
        "(-0.025003, 1.205598, -0.111100)",
        "(-0.026156, 1.209313, -0.109838)",
        "(-0.028159, 1.216688, -0.108186)",
        "(-0.029738, 1.224064, -0.107949)",
        "(-0.031165, 1.231544, -0.107387)",
        "(-0.033406, 1.239101, -0.106705)",
        "(-0.034334, 1.242802, -0.106392)",
        "(-0.035600, 1.249870, -0.105451)",
        "(-0.036963, 1.256629, -0.105178)",
        "(-0.038548, 1.263451, -0.105791)",
        "(-0.040908, 1.270357, -0.105966)",
        "(-0.041824, 1.273681, -0.106098)",
        "(-0.043295, 1.280069, -0.106387)",
        "(-0.044343, 1.286277, -0.106688)",
        "(-0.045830, 1.292632, -0.106813)",
        "(-0.048004, 1.299151, -0.106718)",
        "(-0.048826, 1.302325, -0.107120)",
        "(-0.050360, 1.308499, -0.107574)",
        "(-0.051191, 1.314415, -0.107879)",
        "(-0.052520, 1.320468, -0.108462)",
        "(-0.054636, 1.326623, -0.109807)",
        "(-0.055404, 1.329657, -0.110925)",
        "(-0.056668, 1.335598, -0.111850)",
        "(-0.057324, 1.341382, -0.113017)",
        "(-0.058383, 1.347235, -0.115114)",
        "(-0.060460, 1.353458, -0.116956)",
        "(-0.060986, 1.356522, -0.117871)",
        "(-0.061735, 1.362599, -0.119056)",
        "(-0.062220, 1.368448, -0.120728)",
        "(-0.063037, 1.374143, -0.122778)",
        "(-0.064167, 1.379629, -0.126073)",
        "(-0.064428, 1.382254, -0.127918)",
        "(-0.064447, 1.387269, -0.131419)",
        "(-0.064314, 1.391975, -0.134359)",
        "(-0.064682, 1.396574, -0.138202)",
        "(-0.065325, 1.400922, -0.144492)",
        "(-0.065469, 1.402923, -0.147431)",
        "(-0.065110, 1.406474, -0.152001)",
        "(-0.064688, 1.409754, -0.156867)",
        "(-0.064689, 1.412973, -0.163130)",
        "(-0.064952, 1.416078, -0.170625)",
        "(-0.064860, 1.417443, -0.173645)",
        "(-0.064309, 1.419898, -0.178830)",
        "(-0.063630, 1.422180, -0.184362)",
        "(-0.063663, 1.424556, -0.192316)",
        "(-0.063620, 1.426758, -0.201354)",
        "(-0.063356, 1.427734, -0.205156)",
        "(-0.062372, 1.429517, -0.211680)",
        "(-0.061681, 1.431151, -0.217853)",
        "(-0.060972, 1.432508, -0.225830)",
        "(-0.060163, 1.433617, -0.234489)",
        "(-0.059754, 1.433960, -0.238346)",
        "(-0.058621, 1.434206, -0.244773)",
        "(-0.057327, 1.433782, -0.250350)",
        "(-0.056072, 1.432888, -0.258281)",
        "(-0.055272, 1.431916, -0.267084)",
        "(-0.054776, 1.431221, -0.270575)",
        "(-0.053250, 1.429304, -0.275724)",
        "(-0.051590, 1.426984, -0.279613)",
        "(-0.050465, 1.424360, -0.285302)",
        "(-0.049399, 1.421550, -0.293511)",
        "(-0.048782, 1.419992, -0.297175)",
        "(-0.047129, 1.416449, -0.302034)",
        "(-0.045246, 1.412437, -0.305117)",
        "(-0.043512, 1.407932, -0.308537)",
        "(-0.042712, 1.405672, -0.311703)",
        "(-0.041074, 1.400925, -0.319119)",
        "(-0.039376, 1.395774, -0.323062)",
        "(-0.037777, 1.390091, -0.326084)",
        "(-0.035961, 1.383890, -0.329474)",
        "(-0.034327, 1.377506, -0.334819)",
        "(-0.033643, 1.374292, -0.337680)",
        "(-0.032055, 1.367752, -0.341886)",
        "(-0.030662, 1.360916, -0.344117)",
        "(-0.028936, 1.353803, -0.345803)",
        "(-0.027157, 1.346723, -0.348903)",
        "(-0.026631, 1.343293, -0.350988)",
        "(-0.025577, 1.336510, -0.353980)",
        "(-0.024192, 1.329846, -0.355191)",
        "(-0.022563, 1.323498, -0.355487)",
        "(-0.021838, 1.320409, -0.356001)",
        "(-0.020624, 1.314174, -0.357613)",
        "(-0.019208, 1.308002, -0.359265)",
        "(-0.017695, 1.302156, -0.359651)",
        "(-0.016307, 1.296434, -0.359149)",
        "(-0.015539, 1.293459, -0.359144)",
        "(-0.014056, 1.287270, -0.360091)",
        "(-0.012440, 1.281071, -0.361087)",
        "(-0.010956, 1.275136, -0.360683)",
        "(-0.009733, 1.269372, -0.359901)",
        "(-0.009171, 1.266436, -0.359988)",
        "(-0.007625, 1.260412, -0.360482)",
        "(-0.006017, 1.254295, -0.360176)",
        "(-0.004516, 1.248318, -0.358418)",
        "(-0.003101, 1.242471, -0.356723)",
        "(-0.002494, 1.239621, -0.356277)",
        "(-0.001399, 1.233932, -0.355662)",
        "(-0.000132, 1.228180, -0.354264)",
        "(0.001202, 1.222360, -0.352079)",
        "(0.002491, 1.216676, -0.349957)",
        "(0.002962, 1.213898, -0.349036)",
        "(0.004004, 1.208452, -0.347836)",
        "(0.005007, 1.203087, -0.346016)",
        "(0.006295, 1.197773, -0.343315)",
        "(0.007534, 1.192475, -0.340856)",
        "(0.007963, 1.189787, -0.339949)",
        "(0.008903, 1.184397, -0.337878)",
        "(0.009988, 1.178955, -0.334889)",
        "(0.010833, 1.173648, -0.330541)",
        "(0.011889, 1.168305, -0.326372)",
        "(0.012998, 1.162809, -0.323482)",
        "(0.013390, 1.160034, -0.321940)",
        "(0.014336, 1.154593, -0.318038)",
        "(0.015332, 1.149586, -0.312663)",
        "(0.016061, 1.144881, -0.307858)",
        "(0.016546, 1.140401, -0.304163)",
        "(0.016722, 1.138243, -0.302381)",
        "(0.017064, 1.134110, -0.297516)",
        "(0.017209, 1.130367, -0.291190)",
        "(0.017378, 1.127089, -0.285862)",
        "(0.017376, 1.125620, -0.283714)",
        "(0.017237, 1.122884, -0.279332)",
        "(0.017159, 1.120464, -0.273143)",
        "(0.017605, 1.118345, -0.266131)",
        "(0.017593, 1.116421, -0.260783)",
        "(0.017302, 1.114694, -0.256298)",
        "(0.016911, 1.113918, -0.253659)",
        "(0.016292, 1.112628, -0.247153)",
        "(0.015704, 1.111558, -0.241031)",
        "(0.015285, 1.110564, -0.236792)",
        "(0.015153, 1.110144, -0.234429)",
        "(0.014487, 1.109405, -0.228535)",
        "(0.014119, 1.109067, -0.222048)",
        "(0.013266, 1.108885, -0.216528)",
        "(0.012560, 1.108856, -0.211328)",
        "(0.011900, 1.109168, -0.205411)",
        "(0.011564, 1.109431, -0.202550)",
        "(0.010732, 1.110054, -0.197073)",
        "(0.009521, 1.110977, -0.192785)",
        "(0.008274, 1.112371, -0.187925)",
        "(0.006822, 1.114332, -0.182917)",
        "(0.006080, 1.115478, -0.180605)",
        "(0.004603, 1.118153, -0.175723)",
        "(0.002788, 1.121264, -0.171457)",
        "(0.000779, 1.124655, -0.167972)",
        "(-0.000946, 1.128236, -0.164659)",
        "(-0.001778, 1.130189, -0.163083)",
        "(-0.003647, 1.134398, -0.159661)",
        "(-0.005534, 1.138934, -0.155659)",
        "(-0.007402, 1.143715, -0.151635)",
        "(-0.009139, 1.148791, -0.148061)",
        "(-0.010105, 1.151417, -0.146259)",
        "(-0.011908, 1.156672, -0.142868)",
        "(-0.013849, 1.161907, -0.138603)",
        "(-0.015511, 1.167276, -0.134003)",
        "(-0.017204, 1.172830, -0.130198)",
        "(-0.018147, 1.175616, -0.128538)",
        "(-0.020139, 1.181215, -0.125333)",
        "(-0.022138, 1.186879, -0.121411)",
        "(-0.023698, 1.192628, -0.117572)",
        "(-0.025444, 1.198513, -0.114098)",
        "(-0.026222, 1.201447, -0.112824)",
        "(-0.027954, 1.207441, -0.110133)",
        "(-0.029852, 1.213459, -0.107633)",
        "(-0.031846, 1.219494, -0.105449)",
        "(-0.032592, 1.222517, -0.104414)",
        "(-0.034131, 1.228450, -0.102200)",
        "(-0.035897, 1.234346, -0.099669)",
        "(-0.037992, 1.240144, -0.097806)",
        "(-0.039808, 1.245840, -0.097142)",
        "(-0.040598, 1.248625, -0.096967)",
        "(-0.041861, 1.254124, -0.096533)",
        "(-0.043370, 1.259598, -0.095615)",
        "(-0.044982, 1.265044, -0.095289)",
        "(-0.046596, 1.270512, -0.095612)",
        "(-0.047173, 1.273185, -0.095517)",
        "(-0.047885, 1.278419, -0.095087)",
        "(-0.049092, 1.283667, -0.094841)",
        "(-0.051048, 1.289019, -0.095509)",
        "(-0.052667, 1.294429, -0.096722)",
        "(-0.053528, 1.299739, -0.096734)",
        "(-0.053711, 1.302308, -0.096752)",
        "(-0.054473, 1.307405, -0.097222)",
        "(-0.056148, 1.312707, -0.098870)",
        "(-0.057218, 1.318079, -0.100765)",
        "(-0.057799, 1.323288, -0.101666)",
        "(-0.057951, 1.325813, -0.102107)",
        "(-0.058391, 1.330835, -0.103316)",
        "(-0.059125, 1.335952, -0.106130)",
        "(-0.059935, 1.341046, -0.109681)",
        "(-0.060483, 1.345908, -0.112422)",
        "(-0.060805, 1.348380, -0.113534)",
        "(-0.061438, 1.353451, -0.116202)",
        "(-0.062372, 1.358808, -0.120272)",
        "(-0.063496, 1.364262, -0.125697)",
        "(-0.063696, 1.366877, -0.127754)",
        "(-0.063985, 1.371905, -0.131082)",
        "(-0.064304, 1.376984, -0.134893)",
        "(-0.064872, 1.382169, -0.139763)",
        "(-0.065259, 1.387254, -0.144686)",
        "(-0.065270, 1.389674, -0.146433)",
        "(-0.065087, 1.394261, -0.149121)",
        "(-0.064979, 1.398676, -0.152198)",
        "(-0.065355, 1.403158, -0.157117)",
        "(-0.065618, 1.407532, -0.163774)",
        "(-0.065608, 1.409548, -0.166595)",
        "(-0.065294, 1.413189, -0.171368)",
        "(-0.064684, 1.416431, -0.175295)",
        "(-0.064558, 1.419777, -0.180469)",
        "(-0.064626, 1.423206, -0.187135)",
        "(-0.064552, 1.424870, -0.190060)",
        "(-0.063666, 1.427866, -0.194121)",
        "(-0.062642, 1.430740, -0.197107)",
        "(-0.062087, 1.433700, -0.201453)",
        "(-0.062313, 1.436727, -0.208547)",
        "(-0.062196, 1.438012, -0.212173)",
        "(-0.061767, 1.440147, -0.218403)",
        "(-0.061160, 1.441616, -0.223269)",
        "(-0.060322, 1.442779, -0.227469)",
        "(-0.059973, 1.443899, -0.231725)",
        "(-0.060150, 1.444419, -0.234470)",
        "(-0.060191, 1.445001, -0.240984)",
        "(-0.059905, 1.444713, -0.246633)",
        "(-0.059086, 1.443822, -0.250958)",
        "(-0.058315, 1.442493, -0.256170)",
        "(-0.058032, 1.441675, -0.260129)",
        "(-0.057906, 1.439676, -0.269364)",
        "(-0.057264, 1.436984, -0.277652)",
        "(-0.056070, 1.433565, -0.283251)",
        "(-0.054721, 1.430285, -0.288021)",
        "(-0.054276, 1.428673, -0.291339)",
        "(-0.053163, 1.425339, -0.299704)",
        "(-0.052073, 1.421952, -0.306299)",
        "(-0.050389, 1.418015, -0.310199)",
        "(-0.048732, 1.413836, -0.313157)",
        "(-0.047879, 1.411611, -0.315127)",
        "(-0.046177, 1.407008, -0.321857)",
        "(-0.044643, 1.402315, -0.328320)",
        "(-0.043160, 1.397299, -0.331751)",
        "(-0.041432, 1.392060, -0.333833)",
        "(-0.040619, 1.389388, -0.335133)",
        "(-0.039091, 1.383871, -0.339745)",
        "(-0.037394, 1.378114, -0.345041)",
        "(-0.036171, 1.372378, -0.347339)",
        "(-0.034616, 1.366510, -0.348689)",
        "(-0.033959, 1.363589, -0.349841)",
        "(-0.032435, 1.357714, -0.354774)",
        "(-0.030815, 1.351776, -0.360727)",
        "(-0.029257, 1.345747, -0.363340)",
        "(-0.027510, 1.339700, -0.363908)",
        "(-0.026733, 1.336688, -0.364380)",
        "(-0.025152, 1.330574, -0.366728)",
        "(-0.023615, 1.324272, -0.370086)",
        "(-0.022033, 1.317667, -0.371976)",
        "(-0.020944, 1.311206, -0.370013)",
        "(-0.020482, 1.308100, -0.368874)",
        "(-0.019455, 1.302000, -0.368703)",
        "(-0.018061, 1.295903, -0.371046)",
        "(-0.016744, 1.289740, -0.371380)",
        "(-0.015286, 1.283474, -0.369630)",
        "(-0.014531, 1.280369, -0.368648)",
        "(-0.013194, 1.274324, -0.367310)",
        "(-0.012230, 1.268250, -0.365825)",
        "(-0.011152, 1.261749, -0.364157)",
        "(-0.009741, 1.254998, -0.361480)",
        "(-0.009058, 1.251635, -0.359879)",
        "(-0.008104, 1.244942, -0.357066)",
        "(-0.007101, 1.238022, -0.355647)",
        "(-0.005582, 1.230912, -0.354130)",
        "(-0.004112, 1.223835, -0.351452)",
        "(-0.003470, 1.220235, -0.349984)",
        "(-0.002027, 1.212952, -0.347398)",
        "(-0.000357, 1.205738, -0.344392)",
        "(0.000991, 1.198656, -0.339967)",
        "(0.002105, 1.191598, -0.334238)",
        "(0.002860, 1.188058, -0.331766)",
        "(0.004414, 1.181166, -0.328046)",
        "(0.005707, 1.174596, -0.323809)",
        "(0.006527, 1.168332, -0.317262)",
        "(0.007251, 1.162346, -0.310564)",
        "(0.007687, 1.159483, -0.307952)",
        "(0.008372, 1.153767, -0.303817)",
        "(0.009138, 1.148359, -0.298325)",
        "(0.009579, 1.143508, -0.289599)",
        "(0.009995, 1.139135, -0.282284)",
        "(0.010055, 1.137022, -0.279831)",
        "(0.010365, 1.133126, -0.274760)",
        "(0.010331, 1.129763, -0.267138)",
        "(0.010330, 1.126913, -0.258455)",
        "(0.010467, 1.124378, -0.251142)",
        "(0.010360, 1.123214, -0.247988)",
        "(0.010248, 1.121038, -0.241718)",
        "(0.009890, 1.119371, -0.233928)",
        "(0.009915, 1.118166, -0.225381)",
        "(0.009465, 1.117277, -0.217861)",
        "(0.009119, 1.116869, -0.214820)",
        "(0.008427, 1.116140, -0.208284)",
        "(0.007948, 1.115739, -0.201188)",
        "(0.007269, 1.115721, -0.194557)",
        "(0.006451, 1.116050, -0.188098)",
        "(0.005997, 1.116283, -0.184545)",
        "(0.005422, 1.116929, -0.177258)",
        "(0.004336, 1.117887, -0.171244)",
        "(0.003097, 1.119128, -0.166232)",
        "(0.002038, 1.120942, -0.160640)",
        "(0.001284, 1.122105, -0.157372)",
        "(-0.000286, 1.124640, -0.151274)",
        "(-0.002144, 1.127422, -0.146081)",
        "(-0.003671, 1.130614, -0.140832)",
        "(-0.005096, 1.134348, -0.134863)",
        "(-0.006136, 1.136315, -0.131921)",
        "(-0.008186, 1.140300, -0.126790)",
        "(-0.010606, 1.144512, -0.122740)",
        "(-0.012751, 1.149196, -0.118839)",
        "(-0.014490, 1.154372, -0.113629)",
        "(-0.015467, 1.157221, -0.110982)",
        "(-0.017512, 1.163012, -0.106950)",
        "(-0.020168, 1.169047, -0.103628)",
        "(-0.022548, 1.175460, -0.100155)",
        "(-0.024759, 1.182253, -0.096113)",
        "(-0.025763, 1.185732, -0.094511)",
        "(-0.028064, 1.192840, -0.092330)",
        "(-0.030641, 1.199980, -0.090734)",
        "(-0.032948, 1.207200, -0.088960)",
        "(-0.034870, 1.214540, -0.086948)",
        "(-0.035712, 1.218262, -0.086289)",
        "(-0.037710, 1.225694, -0.085301)",
        "(-0.040042, 1.233120, -0.084189)",
        "(-0.042275, 1.240553, -0.083462)",
        "(-0.044290, 1.247848, -0.083266)",
        "(-0.045274, 1.251429, -0.083528)",
        "(-0.047460, 1.258593, -0.084087)",
        "(-0.049195, 1.265638, -0.084160)",
        "(-0.050865, 1.272671, -0.083953)",
        "(-0.052508, 1.279782, -0.084383)",
        "(-0.053358, 1.283308, -0.084855)",
        "(-0.054780, 1.290277, -0.085315)",
        "(-0.056200, 1.297113, -0.085345)",
        "(-0.057342, 1.303763, -0.085318)",
        "(-0.058481, 1.310150, -0.085986)",
        "(-0.059054, 1.313287, -0.086922)",
        "(-0.060147, 1.319370, -0.088123)",
        "(-0.060953, 1.325256, -0.088282)",
        "(-0.062223, 1.330444, -0.089660)",
        "(-0.063393, 1.335968, -0.092120)",
        "(-0.064020, 1.338737, -0.093602)",
        "(-0.064558, 1.343962, -0.095078)",
        "(-0.064775, 1.348913, -0.096044)",
        "(-0.065663, 1.353998, -0.097542)",
        "(-0.067130, 1.359221, -0.101175)",
        "(-0.067689, 1.361763, -0.102983)",
        "(-0.068362, 1.366572, -0.105716)",
        "(-0.068913, 1.371085, -0.108327)",
        "(-0.069351, 1.375492, -0.111631)",
        "(-0.070518, 1.380296, -0.116246)",
        "(-0.071011, 1.382731, -0.119327)",
        "(-0.071539, 1.387250, -0.123983)",
        "(-0.071542, 1.391264, -0.127756)",
        "(-0.071563, 1.395291, -0.132002)",
        "(-0.072245, 1.399418, -0.136304)",
        "(-0.072405, 1.401386, -0.138541)",
        "(-0.072277, 1.405086, -0.142528)",
        "(-0.071920, 1.408555, -0.146297)",
        "(-0.071705, 1.411902, -0.150472)",
        "(-0.072007, 1.415110, -0.155713)",
        "(-0.072266, 1.416660, -0.159208)",
        "(-0.072471, 1.419626, -0.165427)",
        "(-0.072199, 1.422282, -0.170548)",
        "(-0.071904, 1.424758, -0.175453)",
        "(-0.072116, 1.427253, -0.181050)",
        "(-0.072195, 1.428460, -0.184193)",
        "(-0.072152, 1.430679, -0.189756)",
        "(-0.071708, 1.432536, -0.194425)",
        "(-0.071324, 1.434157, -0.198617)",
        "(-0.071411, 1.435648, -0.204201)",
        "(-0.071462, 1.436302, -0.208008)",
        "(-0.071407, 1.437334, -0.214551)",
        "(-0.070950, 1.437936, -0.220092)",
        "(-0.070500, 1.438349, -0.225279)",
        "(-0.070045, 1.438469, -0.230675)",
        "(-0.069708, 1.438379, -0.233655)",
        "(-0.068955, 1.437919, -0.239832)",
        "(-0.067912, 1.436996, -0.245629)",
        "(-0.066671, 1.435655, -0.251036)",
        "(-0.065231, 1.433794, -0.256860)",
        "(-0.064500, 1.432735, -0.260277)",
        "(-0.063228, 1.430490, -0.267623)",
        "(-0.061998, 1.427933, -0.274086)",
        "(-0.060944, 1.425188, -0.279314)",
        "(-0.059901, 1.422249, -0.283464)",
        "(-0.059323, 1.420741, -0.285661)",
        "(-0.058093, 1.417696, -0.291564)",
        "(-0.057072, 1.414786, -0.298615)",
        "(-0.055346, 1.411385, -0.304472)",
        "(-0.053727, 1.407826, -0.307515)",
        "(-0.052888, 1.406082, -0.308561)",
        "(-0.051539, 1.402707, -0.311277)",
        "(-0.050023, 1.399367, -0.316649)",
        "(-0.048223, 1.395644, -0.320103)",
        "(-0.046539, 1.391479, -0.322126)",
        "(-0.045585, 1.389391, -0.323112)",
        "(-0.044373, 1.385387, -0.326250)",
        "(-0.042866, 1.380952, -0.330782)",
        "(-0.041312, 1.376156, -0.333857)",
        "(-0.039912, 1.371160, -0.335682)",
        "(-0.039323, 1.368498, -0.336806)",
        "(-0.037939, 1.363297, -0.340007)",
        "(-0.036475, 1.357798, -0.344565)",
        "(-0.035065, 1.352273, -0.348762)",
        "(-0.033569, 1.346767, -0.350617)",
        "(-0.032886, 1.344048, -0.351154)",
        "(-0.031577, 1.338693, -0.352461)",
        "(-0.030263, 1.333139, -0.354869)",
        "(-0.028797, 1.327353, -0.357573)",
        "(-0.027371, 1.321717, -0.357858)",
        "(-0.026871, 1.318934, -0.357067)",
        "(-0.025717, 1.313421, -0.356463)",
        "(-0.024328, 1.307713, -0.358363)",
        "(-0.022598, 1.301885, -0.361197)",
        "(-0.021368, 1.296155, -0.361884)",
        "(-0.020701, 1.293431, -0.361591)",
        "(-0.019640, 1.288226, -0.360742)",
        "(-0.018567, 1.283226, -0.361053)",
        "(-0.017411, 1.278224, -0.362022)",
        "(-0.016270, 1.273046, -0.361003)",
        "(-0.015712, 1.270454, -0.359572)",
        "(-0.014726, 1.265307, -0.357232)",
        "(-0.013556, 1.260238, -0.356267)",
        "(-0.012485, 1.255095, -0.356162)",
        "(-0.011258, 1.249862, -0.354545)",
        "(-0.010622, 1.247185, -0.353107)",
        "(-0.009266, 1.241675, -0.350261)",
        "(-0.007615, 1.235790, -0.349002)",
        "(-0.005724, 1.229717, -0.348483)",
        "(-0.003959, 1.223653, -0.347217)",
        "(-0.003190, 1.220683, -0.345845)",
        "(-0.001890, 1.214739, -0.342177)",
        "(-0.000499, 1.208789, -0.338682)",
        "(0.000855, 1.202978, -0.336046)",
        "(0.002031, 1.197374, -0.332699)",
        "(0.002424, 1.194594, -0.330439)",
        "(0.003584, 1.188913, -0.325814)",
        "(0.004721, 1.183083, -0.322099)",
        "(0.006231, 1.177250, -0.319191)",
        "(0.007544, 1.171588, -0.315037)",
        "(0.008130, 1.168805, -0.312563)",
        "(0.009306, 1.163235, -0.307528)",
        "(0.010292, 1.157709, -0.302665)",
        "(0.011233, 1.152331, -0.297862)",
        "(0.012045, 1.147227, -0.293007)",
        "(0.012432, 1.144766, -0.290383)",
        "(0.012894, 1.140000, -0.283972)",
        "(0.013205, 1.135308, -0.277747)",
        "(0.013633, 1.130937, -0.272311)",
        "(0.013946, 1.126928, -0.266537)",
        "(0.014103, 1.125056, -0.263181)",
        "(0.014303, 1.121568, -0.255854)",
        "(0.014381, 1.118458, -0.248810)",
        "(0.014236, 1.115829, -0.242424)",
        "(0.014032, 1.113755, -0.236048)",
        "(0.013777, 1.112913, -0.232249)",
        "(0.013408, 1.111502, -0.224441)",
        "(0.012809, 1.110691, -0.217033)",
        "(0.011757, 1.110265, -0.210688)",
        "(0.010649, 1.110155, -0.205187)",
        "(0.010116, 1.110260, -0.202400)",
        "(0.008984, 1.110818, -0.196732)",
        "(0.007559, 1.111948, -0.191227)",
        "(0.005786, 1.114055, -0.185629)",
        "(0.003860, 1.116901, -0.179358)",
        "(0.002479, 1.118502, -0.176250)",
        "(-0.000078, 1.122016, -0.171122)",
        "(-0.002718, 1.125961, -0.165886)",
        "(-0.004860, 1.130325, -0.159854)",
        "(-0.007232, 1.135147, -0.153359)",
        "(-0.008591, 1.137752, -0.150584)",
        "(-0.011339, 1.143283, -0.145737)",
        "(-0.013933, 1.149276, -0.140726)",
        "(-0.016331, 1.155550, -0.134931)",
        "(-0.018348, 1.161955, -0.129107)",
        "(-0.019320, 1.165236, -0.126420)",
        "(-0.021714, 1.171993, -0.121928)",
        "(-0.024037, 1.178870, -0.118226)",
        "(-0.026263, 1.185784, -0.114177)",
        "(-0.028104, 1.192741, -0.109790)",
        "(-0.028983, 1.196231, -0.108210)",
        "(-0.031159, 1.203176, -0.105540)",
        "(-0.033683, 1.209914, -0.103020)",
        "(-0.035424, 1.216756, -0.099791)",
        "(-0.037103, 1.223479, -0.097324)",
        "(-0.038040, 1.226717, -0.096946)",
        "(-0.040240, 1.233043, -0.096201)",
        "(-0.042195, 1.239268, -0.095422)",
        "(-0.044014, 1.245362, -0.094507)",
        "(-0.045751, 1.251384, -0.093604)",
        "(-0.046789, 1.254425, -0.093179)",
        "(-0.048853, 1.260498, -0.093448)",
        "(-0.050821, 1.266662, -0.094039)",
        "(-0.052701, 1.272839, -0.095187)",
        "(-0.054294, 1.279138, -0.094840)",
        "(-0.055136, 1.282356, -0.094498)",
        "(-0.056757, 1.289015, -0.094685)",
        "(-0.058643, 1.295752, -0.095226)",
        "(-0.060299, 1.302428, -0.095827)",
        "(-0.061891, 1.309144, -0.095880)",
        "(-0.062481, 1.312555, -0.095958)",
        "(-0.064037, 1.319461, -0.097106)",
        "(-0.065726, 1.326326, -0.099268)",
        "(-0.067442, 1.333064, -0.100546)",
        "(-0.068505, 1.339744, -0.101799)",
        "(-0.068893, 1.343118, -0.102436)",
        "(-0.069801, 1.349670, -0.103608)",
        "(-0.070570, 1.355792, -0.104848)",
        "(-0.071467, 1.361710, -0.105896)",
        "(-0.071947, 1.367381, -0.107220)",
        "(-0.072027, 1.370146, -0.108150)",
        "(-0.072533, 1.375539, -0.110591)",
        "(-0.073805, 1.379621, -0.113874)",
        "(-0.074455, 1.383913, -0.116839)",
        "(-0.074548, 1.388404, -0.120101)",
        "(-0.074651, 1.390586, -0.122052)",
        "(-0.075099, 1.394904, -0.126471)",
        "(-0.075534, 1.398994, -0.130114)",
        "(-0.075257, 1.402698, -0.132929)",
        "(-0.074971, 1.406249, -0.136152)",
        "(-0.074959, 1.407986, -0.138539)",
        "(-0.075360, 1.411483, -0.144358)",
        "(-0.075905, 1.414781, -0.148793)",
        "(-0.075665, 1.417715, -0.152418)",
        "(-0.075309, 1.420595, -0.155611)",
        "(-0.075413, 1.422109, -0.157696)",
        "(-0.075891, 1.425295, -0.163577)",
        "(-0.076109, 1.428482, -0.169961)",
        "(-0.075943, 1.431333, -0.174498)",
        "(-0.075393, 1.433954, -0.178367)",
        "(-0.075142, 1.435195, -0.180080)",
        "(-0.075234, 1.437888, -0.185018)",
        "(-0.075531, 1.440734, -0.192571)",
        "(-0.075493, 1.443261, -0.198188)",
        "(-0.074826, 1.445252, -0.201596)",
        "(-0.074383, 1.446111, -0.203143)",
        "(-0.074009, 1.447704, -0.206785)",
        "(-0.074206, 1.449271, -0.213762)",
        "(-0.074116, 1.450669, -0.222457)",
        "(-0.073581, 1.451240, -0.228634)",
        "(-0.073111, 1.451135, -0.231048)",
        "(-0.072203, 1.450652, -0.236542)",
        "(-0.071518, 1.449953, -0.243084)",
        "(-0.070971, 1.449067, -0.250298)",
        "(-0.070114, 1.447605, -0.256452)",
        "(-0.069627, 1.446565, -0.258635)",
        "(-0.068152, 1.444058, -0.262076)",
        "(-0.066570, 1.441374, -0.265928)",
        "(-0.065751, 1.438878, -0.272749)",
        "(-0.064819, 1.436257, -0.280681)",
        "(-0.064213, 1.434572, -0.284044)",
        "(-0.062701, 1.431036, -0.288826)",
        "(-0.061090, 1.427227, -0.292691)",
        "(-0.059556, 1.423297, -0.298712)",
        "(-0.057807, 1.419219, -0.306487)",
        "(-0.057094, 1.416974, -0.309775)",
        "(-0.055231, 1.412010, -0.314788)",
        "(-0.052996, 1.406834, -0.317728)",
        "(-0.050966, 1.401817, -0.321042)",
        "(-0.049035, 1.396680, -0.327344)",
        "(-0.047901, 1.393942, -0.330632)",
        "(-0.045693, 1.388115, -0.335039)",
        "(-0.043639, 1.381877, -0.337914)",
        "(-0.041394, 1.375569, -0.340249)",
        "(-0.039395, 1.369157, -0.344473)",
        "(-0.038153, 1.365822, -0.347506)",
        "(-0.035697, 1.358924, -0.351849)",
        "(-0.033303, 1.351872, -0.353995)",
        "(-0.030857, 1.344989, -0.355207)",
        "(-0.028824, 1.338328, -0.357357)",
        "(-0.027706, 1.334907, -0.359185)",
        "(-0.025369, 1.327883, -0.362695)",
        "(-0.023024, 1.320696, -0.364383)",
        "(-0.021285, 1.313492, -0.363891)",
        "(-0.019451, 1.306282, -0.364382)",
        "(-0.018515, 1.302733, -0.365523)",
        "(-0.016744, 1.295670, -0.368084)",
        "(-0.014935, 1.288515, -0.368978)",
        "(-0.013258, 1.281452, -0.367688)",
        "(-0.011835, 1.274635, -0.366154)",
        "(-0.011103, 1.271290, -0.365917)",
        "(-0.009756, 1.264578, -0.366473)",
        "(-0.008023, 1.257735, -0.367094)",
        "(-0.006578, 1.251030, -0.364562)",
        "(-0.005175, 1.244385, -0.360983)",
        "(-0.004336, 1.240989, -0.359777)",
        "(-0.002999, 1.233904, -0.357834)",
        "(-0.001723, 1.226531, -0.355400)",
        "(-0.000439, 1.219200, -0.351375)",
        "(0.000805, 1.211910, -0.347025)",
        "(0.001495, 1.208233, -0.345170)",
        "(0.002959, 1.200742, -0.342633)",
        "(0.004392, 1.193448, -0.339538)",
        "(0.005369, 1.186641, -0.332636)",
        "(0.006172, 1.180179, -0.325640)",
        "(0.006742, 1.177000, -0.323584)",
        "(0.007830, 1.170572, -0.320172)",
        "(0.009299, 1.164206, -0.314820)",
        "(0.010590, 1.158267, -0.306111)",
        "(0.011743, 1.152808, -0.299259)",
        "(0.012129, 1.150231, -0.297161)",
        "(0.012763, 1.145251, -0.292802)",
        "(0.013202, 1.140547, -0.286163)",
        "(0.014115, 1.136270, -0.278449)",
        "(0.014676, 1.132514, -0.272211)",
        "(0.014730, 1.130864, -0.269945)",
        "(0.014579, 1.127860, -0.264447)",
        "(0.014602, 1.125393, -0.257237)",
        "(0.014458, 1.123669, -0.250623)",
        "(0.013906, 1.122508, -0.245047)",
        "(0.013512, 1.122182, -0.241809)",
        "(0.012444, 1.121883, -0.234682)",
        "(0.011128, 1.122133, -0.227810)",
        "(0.009759, 1.123014, -0.222029)",
        "(0.008323, 1.124094, -0.216647)",
        "(0.007619, 1.124870, -0.213386)",
        "(0.006239, 1.126716, -0.206362)",
        "(0.004407, 1.128977, -0.200481)",
        "(0.002244, 1.131497, -0.195360)",
        "(0.000406, 1.134326, -0.190248)",
        "(-0.000431, 1.135886, -0.187261)",
        "(-0.002022, 1.139367, -0.180836)",
        "(-0.004332, 1.142960, -0.174741)",
        "(-0.006352, 1.146584, -0.168845)",
        "(-0.008264, 1.150265, -0.163314)",
        "(-0.009042, 1.152174, -0.160864)",
        "(-0.010744, 1.156121, -0.156021)",
        "(-0.012610, 1.160049, -0.150611)",
        "(-0.014445, 1.164001, -0.144448)",
        "(-0.015914, 1.168246, -0.139232)",
        "(-0.016938, 1.170431, -0.137140)",
        "(-0.019043, 1.174813, -0.133196)",
        "(-0.020848, 1.179061, -0.129110)",
        "(-0.022399, 1.183403, -0.124304)",
        "(-0.024007, 1.188219, -0.120260)",
        "(-0.024975, 1.190851, -0.118863)",
        "(-0.027050, 1.196120, -0.116390)",
        "(-0.028632, 1.201355, -0.113460)",
        "(-0.030185, 1.206690, -0.110011)",
        "(-0.031477, 1.212364, -0.107201)",
        "(-0.032365, 1.215359, -0.105935)",
        "(-0.034247, 1.221228, -0.103776)",
        "(-0.035531, 1.227030, -0.101909)",
        "(-0.037331, 1.232861, -0.100053)",
        "(-0.039290, 1.238979, -0.100529)",
        "(-0.040097, 1.242157, -0.100859)",
        "(-0.041752, 1.248627, -0.100496)",
        "(-0.042801, 1.254965, -0.099702)",
        "(-0.043746, 1.261069, -0.098448)",
        "(-0.045150, 1.267176, -0.098431)",
        "(-0.046337, 1.270286, -0.099000)",
        "(-0.047777, 1.276433, -0.099781)",
        "(-0.048514, 1.282418, -0.099391)",
        "(-0.049691, 1.288481, -0.098781)",
        "(-0.051635, 1.294963, -0.099844)",
        "(-0.052641, 1.298340, -0.100914)",
        "(-0.053936, 1.304983, -0.101647)",
        "(-0.054662, 1.311209, -0.101046)",
        "(-0.055003, 1.317263, -0.100743)",
        "(-0.056559, 1.323431, -0.100879)",
        "(-0.057337, 1.326500, -0.101779)",
        "(-0.058536, 1.332432, -0.103022)",
        "(-0.058970, 1.338127, -0.103009)",
        "(-0.059085, 1.343806, -0.102784)",
        "(-0.059691, 1.349616, -0.102581)",
        "(-0.060403, 1.352662, -0.103189)",
        "(-0.061605, 1.358818, -0.105223)",
        "(-0.062323, 1.364905, -0.106566)",
        "(-0.062508, 1.370649, -0.107810)",
        "(-0.063684, 1.375636, -0.110058)",
        "(-0.064901, 1.377750, -0.112073)",
        "(-0.065848, 1.383459, -0.115648)",
        "(-0.066342, 1.388936, -0.118685)",
        "(-0.066301, 1.394156, -0.120976)",
        "(-0.066394, 1.399297, -0.123304)",
        "(-0.066767, 1.401968, -0.125272)",
        "(-0.067675, 1.407314, -0.131068)",
        "(-0.067930, 1.412289, -0.135508)",
        "(-0.067914, 1.417103, -0.139032)",
        "(-0.068032, 1.422072, -0.143312)",
        "(-0.068286, 1.424541, -0.145736)",
        "(-0.068713, 1.429302, -0.151465)",
        "(-0.068794, 1.433690, -0.157016)",
        "(-0.068384, 1.437630, -0.161018)",
        "(-0.068207, 1.441466, -0.164354)",
        "(-0.068406, 1.443400, -0.166226)",
        "(-0.068803, 1.447196, -0.171872)",
        "(-0.069339, 1.450809, -0.178963)",
        "(-0.069331, 1.453795, -0.184473)",
        "(-0.069011, 1.456386, -0.188524)",
        "(-0.069153, 1.457643, -0.190319)",
        "(-0.069865, 1.460064, -0.195509)",
        "(-0.070123, 1.462211, -0.202970)",
        "(-0.070089, 1.463969, -0.209815)",
        "(-0.070192, 1.465224, -0.215055)",
        "(-0.069967, 1.465583, -0.217274)",
        "(-0.069552, 1.466053, -0.222180)",
        "(-0.069083, 1.466172, -0.229544)",
        "(-0.068909, 1.466119, -0.238340)",
        "(-0.068453, 1.465577, -0.245965)",
        "(-0.068024, 1.465047, -0.249278)",
        "(-0.066891, 1.463688, -0.255682)",
        "(-0.065892, 1.462051, -0.261988)",
        "(-0.064884, 1.460360, -0.269509)",
        "(-0.063809, 1.458353, -0.276399)",
        "(-0.063119, 1.457103, -0.279363)",
        "(-0.061532, 1.454197, -0.284617)",
        "(-0.059861, 1.450800, -0.289038)",
        "(-0.058439, 1.446954, -0.293896)",
        "(-0.056988, 1.442512, -0.300807)",
        "(-0.056049, 1.439928, -0.304431)",
        "(-0.054039, 1.434269, -0.310017)",
        "(-0.052311, 1.428024, -0.313729)",
        "(-0.050561, 1.421154, -0.318399)",
        "(-0.048340, 1.413763, -0.325812)",
        "(-0.047317, 1.410156, -0.329250)",
        "(-0.045175, 1.402564, -0.334496)",
        "(-0.042700, 1.394432, -0.338640)",
        "(-0.040393, 1.386145, -0.342316)",
        "(-0.038614, 1.377715, -0.346748)",
        "(-0.037573, 1.373289, -0.349692)",
        "(-0.035068, 1.364305, -0.353906)",
        "(-0.032913, 1.355259, -0.355379)",
        "(-0.030830, 1.346369, -0.356580)",
        "(-0.028479, 1.337510, -0.360289)",
        "(-0.027309, 1.333076, -0.362690)",
        "(-0.024807, 1.324260, -0.365440)",
        "(-0.022652, 1.315462, -0.365531)",
        "(-0.019958, 1.306781, -0.366167)",
        "(-0.017906, 1.298701, -0.368644)",
        "(-0.016751, 1.294685, -0.370597)",
        "(-0.014575, 1.286455, -0.372213)",
        "(-0.012173, 1.278170, -0.370510)",
        "(-0.009634, 1.270083, -0.369817)",
        "(-0.007138, 1.262136, -0.371345)",
        "(-0.006032, 1.258139, -0.372520)",
        "(-0.003538, 1.250341, -0.372819)",
        "(-0.001138, 1.243044, -0.370034)",
        "(0.000744, 1.235953, -0.367464)",
        "(0.002445, 1.228661, -0.366614)",
        "(0.003504, 1.224873, -0.366385)",
        "(0.005766, 1.217538, -0.364388)",
        "(0.007402, 1.210825, -0.360183)",
        "(0.008577, 1.204426, -0.355690)",
        "(0.009980, 1.197889, -0.351674)",
        "(0.010716, 1.194484, -0.349777)",
        "(0.012544, 1.187669, -0.345755)",
        "(0.014126, 1.180971, -0.340631)",
        "(0.015287, 1.174417, -0.335015)",
        "(0.016294, 1.167869, -0.329144)",
        "(0.016665, 1.164480, -0.326516)",
        "(0.018018, 1.157835, -0.320950)",
        "(0.019014, 1.151483, -0.315177)",
        "(0.019792, 1.145524, -0.309221)",
        "(0.019793, 1.139833, -0.301832)",
        "(0.020018, 1.137124, -0.298077)",
        "(0.020867, 1.131846, -0.291023)",
        "(0.021305, 1.126740, -0.284362)",
        "(0.021509, 1.121768, -0.278524)",
        "(0.021844, 1.117153, -0.271442)",
        "(0.021976, 1.115066, -0.267121)",
        "(0.022376, 1.111173, -0.259649)",
        "(0.022449, 1.107401, -0.253688)",
        "(0.022782, 1.104033, -0.247296)",
        "(0.023207, 1.101155, -0.240557)",
        "(0.023242, 1.099971, -0.237387)",
        "(0.022858, 1.097809, -0.231252)",
        "(0.022621, 1.096075, -0.225154)",
        "(0.021990, 1.094889, -0.218981)",
        "(0.021407, 1.094262, -0.213183)",
        "(0.021034, 1.094077, -0.210743)",
        "(0.020226, 1.093955, -0.206317)",
        "(0.018930, 1.094210, -0.201866)",
        "(0.017843, 1.095100, -0.197259)",
        "(0.016357, 1.096698, -0.192811)",
        "(0.015520, 1.097769, -0.190842)",
        "(0.013812, 1.100392, -0.186895)",
        "(0.011526, 1.103724, -0.182161)",
        "(0.009129, 1.107715, -0.177266)",
        "(0.006573, 1.112616, -0.171926)",
        "(0.005366, 1.115281, -0.169176)",
        "(0.002861, 1.120823, -0.163544)",
        "(0.000245, 1.126544, -0.158357)",
        "(-0.002110, 1.132631, -0.153641)",
        "(-0.004755, 1.139136, -0.148544)",
        "(-0.006218, 1.142523, -0.145672)",
        "(-0.008918, 1.149430, -0.139718)",
        "(-0.011512, 1.156514, -0.134511)",
        "(-0.014285, 1.163820, -0.129893)",
        "(-0.016785, 1.171394, -0.125984)",
        "(-0.018212, 1.175257, -0.123800)",
        "(-0.021409, 1.183180, -0.119060)",
        "(-0.024265, 1.191466, -0.115076)",
        "(-0.026705, 1.200299, -0.111165)",
        "(-0.029088, 1.209171, -0.108026)",
        "(-0.029953, 1.213563, -0.106873)",
        "(-0.032500, 1.222369, -0.104126)",
        "(-0.035754, 1.231206, -0.102469)",
        "(-0.038311, 1.240027, -0.102247)",
        "(-0.040581, 1.248601, -0.101645)",
        "(-0.041452, 1.252701, -0.101144)",
        "(-0.043299, 1.260753, -0.100045)",
        "(-0.045979, 1.268590, -0.101265)",
        "(-0.048134, 1.276149, -0.102916)",
        "(-0.049467, 1.283284, -0.103187)",
        "(-0.049776, 1.286682, -0.103049)",
        "(-0.050667, 1.293433, -0.103119)",
        "(-0.052476, 1.300015, -0.104328)",
        "(-0.054043, 1.306317, -0.106566)",
        "(-0.054964, 1.312437, -0.107496)",
        "(-0.055071, 1.315436, -0.107574)",
        "(-0.055104, 1.321420, -0.107130)",
        "(-0.055414, 1.327241, -0.106532)",
        "(-0.056704, 1.332966, -0.107699)",
        "(-0.057607, 1.338437, -0.109713)",
        "(-0.057672, 1.341105, -0.109910)",
        "(-0.057991, 1.346442, -0.110499)",
        "(-0.058658, 1.351825, -0.112085)",
        "(-0.060076, 1.357321, -0.115099)",
        "(-0.060758, 1.362706, -0.117896)",
        "(-0.060971, 1.365331, -0.118470)",
        "(-0.061263, 1.370480, -0.119797)",
        "(-0.061999, 1.375628, -0.122474)",
        "(-0.063888, 1.379885, -0.127314)",
        "(-0.064646, 1.384554, -0.131160)",
        "(-0.064731, 1.386885, -0.132355)",
        "(-0.064577, 1.391412, -0.134079)",
        "(-0.064524, 1.395938, -0.136573)",
        "(-0.065280, 1.400603, -0.140851)",
        "(-0.065670, 1.405060, -0.145800)",
        "(-0.065663, 1.407097, -0.147676)",
        "(-0.065424, 1.410809, -0.151022)",
        "(-0.065079, 1.414225, -0.154191)",
        "(-0.065444, 1.417571, -0.159171)",
        "(-0.065763, 1.420796, -0.166141)",
        "(-0.065678, 1.422158, -0.168561)",
        "(-0.065143, 1.424492, -0.172712)",
        "(-0.064482, 1.426600, -0.176965)",
        "(-0.064355, 1.428814, -0.182239)",
        "(-0.064576, 1.431167, -0.188978)",
        "(-0.064647, 1.432222, -0.192035)",
        "(-0.064194, 1.433748, -0.196232)",
        "(-0.063301, 1.434915, -0.200052)",
        "(-0.062956, 1.436105, -0.204408)",
        "(-0.063232, 1.437535, -0.212071)",
        "(-0.063356, 1.438238, -0.216185)",
        "(-0.063079, 1.439046, -0.221891)",
        "(-0.062266, 1.439297, -0.225627)",
        "(-0.061714, 1.439553, -0.229638)",
        "(-0.061960, 1.440017, -0.234967)",
        "(-0.062189, 1.440297, -0.238462)",
        "(-0.062084, 1.440542, -0.245023)",
        "(-0.061375, 1.440223, -0.249191)",
        "(-0.060475, 1.439522, -0.251912)",
        "(-0.060117, 1.438945, -0.256037)",
        "(-0.059867, 1.438725, -0.259506)",
        "(-0.059188, 1.438196, -0.266244)",
        "(-0.058573, 1.437170, -0.269979)",
        "(-0.057449, 1.435748, -0.272419)",
        "(-0.056614, 1.434566, -0.274999)",
        "(-0.056350, 1.434119, -0.277306)",
        "(-0.055769, 1.433284, -0.283226)",
        "(-0.055071, 1.432160, -0.287861)",
        "(-0.054008, 1.430686, -0.291148)",
        "(-0.052912, 1.428948, -0.293884)",
        "(-0.052614, 1.427987, -0.295328)",
        "(-0.051632, 1.425979, -0.300673)",
        "(-0.050379, 1.423751, -0.306605)",
        "(-0.049141, 1.420900, -0.309884)",
        "(-0.047627, 1.417601, -0.312488)",
        "(-0.046962, 1.415867, -0.313720)",
        "(-0.045832, 1.412385, -0.318144)",
        "(-0.044405, 1.408682, -0.324172)",
        "(-0.043187, 1.404387, -0.327876)",
        "(-0.041823, 1.399364, -0.329273)",
        "(-0.041133, 1.396671, -0.330016)",
        "(-0.039802, 1.391508, -0.332665)",
        "(-0.038643, 1.385653, -0.337809)",
        "(-0.037207, 1.379496, -0.341716)",
        "(-0.035865, 1.372651, -0.343112)",
        "(-0.035008, 1.368982, -0.343702)",
        "(-0.033479, 1.361603, -0.345276)",
        "(-0.031886, 1.354379, -0.349343)",
        "(-0.030441, 1.347129, -0.352926)",
        "(-0.028906, 1.339574, -0.354121)",
        "(-0.027956, 1.335701, -0.354213)",
        "(-0.026094, 1.328054, -0.355072)",
        "(-0.024537, 1.320454, -0.357854)",
        "(-0.022785, 1.312979, -0.360435)",
        "(-0.020980, 1.305533, -0.361083)",
        "(-0.020207, 1.301733, -0.360925)",
        "(-0.018247, 1.294001, -0.360826)",
        "(-0.016198, 1.286119, -0.361944)",
        "(-0.013901, 1.278185, -0.362942)",
        "(-0.011778, 1.270304, -0.362517)",
        "(-0.010789, 1.266475, -0.361860)",
        "(-0.008860, 1.258970, -0.360641)",
        "(-0.006995, 1.251654, -0.360899)",
        "(-0.004790, 1.244596, -0.361386)",
        "(-0.002801, 1.237654, -0.359933)",
        "(-0.001860, 1.234191, -0.358682)",
        "(-0.000104, 1.227422, -0.356897)",
        "(0.001424, 1.221050, -0.355786)",
        "(0.002958, 1.214831, -0.354582)",
        "(0.004171, 1.208681, -0.351603)",
        "(0.004896, 1.205609, -0.349810)",
        "(0.006509, 1.199694, -0.347230)",
        "(0.007676, 1.193990, -0.345635)",
        "(0.008803, 1.188447, -0.343215)",
        "(0.009701, 1.183214, -0.338602)",
        "(0.010177, 1.180722, -0.336093)",
        "(0.010900, 1.175851, -0.332210)",
        "(0.011393, 1.170965, -0.329345)",
        "(0.012171, 1.166197, -0.326654)",
        "(0.012682, 1.161824, -0.321560)",
        "(0.012761, 1.159773, -0.318615)",
        "(0.012681, 1.155839, -0.313270)",
        "(0.012690, 1.152051, -0.309103)",
        "(0.012671, 1.148523, -0.305142)",
        "(0.012643, 1.145385, -0.299384)",
        "(0.012587, 1.143954, -0.295867)",
        "(0.012560, 1.141188, -0.289265)",
        "(0.012453, 1.138514, -0.284175)",
        "(0.012407, 1.135846, -0.279924)",
        "(0.012343, 1.133413, -0.274188)",
        "(0.012328, 1.132316, -0.270734)",
        "(0.012337, 1.130228, -0.263373)",
        "(0.012493, 1.127948, -0.256997)",
        "(0.012432, 1.125578, -0.251429)",
        "(0.012410, 1.123313, -0.245558)",
        "(0.012313, 1.122280, -0.242397)",
        "(0.012041, 1.120321, -0.235770)",
        "(0.011660, 1.118465, -0.229435)",
        "(0.011247, 1.116840, -0.223759)",
        "(0.010489, 1.115549, -0.218454)",
        "(0.010033, 1.115094, -0.215403)",
        "(0.009276, 1.114569, -0.208690)",
        "(0.007992, 1.114554, -0.202082)",
        "(0.006623, 1.114950, -0.195491)",
        "(0.005375, 1.115724, -0.189297)",
        "(0.004709, 1.116286, -0.186129)",
        "(0.003345, 1.117681, -0.179596)",
        "(0.001740, 1.119484, -0.173522)",
        "(-0.000293, 1.121768, -0.168556)",
        "(-0.002317, 1.124477, -0.163570)",
        "(-0.003132, 1.126019, -0.160636)",
        "(-0.004778, 1.129402, -0.154535)",
        "(-0.007058, 1.133467, -0.149019)",
        "(-0.009842, 1.138329, -0.144627)",
        "(-0.012344, 1.143854, -0.139983)",
        "(-0.013522, 1.146763, -0.137459)",
        "(-0.015575, 1.152670, -0.132931)",
        "(-0.017802, 1.158795, -0.129405)",
        "(-0.020766, 1.165239, -0.126987)",
        "(-0.023260, 1.172050, -0.124027)",
        "(-0.024289, 1.175510, -0.122078)",
        "(-0.026210, 1.182416, -0.118392)",
        "(-0.028373, 1.189304, -0.116380)",
        "(-0.031028, 1.196140, -0.114996)",
        "(-0.032941, 1.202818, -0.112760)",
        "(-0.033712, 1.206057, -0.111234)",
        "(-0.035211, 1.212385, -0.109071)",
        "(-0.037466, 1.218546, -0.108260)",
        "(-0.039589, 1.224537, -0.107455)",
        "(-0.041003, 1.230369, -0.105853)",
        "(-0.041592, 1.233205, -0.104985)",
        "(-0.042738, 1.238734, -0.103726)",
        "(-0.044463, 1.244116, -0.102990)",
        "(-0.046131, 1.249361, -0.102393)",
        "(-0.047555, 1.254745, -0.101411)",
        "(-0.048242, 1.257473, -0.100979)",
        "(-0.049500, 1.262861, -0.100625)",
        "(-0.051029, 1.268054, -0.100142)",
        "(-0.052590, 1.273228, -0.099852)",
        "(-0.053897, 1.278452, -0.099732)",
        "(-0.054488, 1.281018, -0.099686)",
        "(-0.055662, 1.286107, -0.100192)",
        "(-0.056900, 1.291205, -0.100505)",
        "(-0.058177, 1.296477, -0.100933)",
        "(-0.059440, 1.301777, -0.101863)",
        "(-0.059905, 1.304341, -0.102521)",
        "(-0.060724, 1.309402, -0.103787)",
        "(-0.061216, 1.314537, -0.104911)",
        "(-0.062274, 1.319989, -0.105500)",
        "(-0.063347, 1.325734, -0.107234)",
        "(-0.063939, 1.328688, -0.108412)",
        "(-0.064890, 1.334554, -0.110591)",
        "(-0.065624, 1.340423, -0.113018)",
        "(-0.066712, 1.346488, -0.115753)",
        "(-0.067884, 1.352817, -0.119280)",
        "(-0.068453, 1.356023, -0.121321)",
        "(-0.069360, 1.362298, -0.125021)",
        "(-0.070127, 1.368469, -0.128588)",
        "(-0.071004, 1.374784, -0.132511)",
        "(-0.071884, 1.381298, -0.137428)",
        "(-0.072266, 1.384556, -0.139936)",
        "(-0.073047, 1.390892, -0.144676)",
        "(-0.073279, 1.396834, -0.148963)",
        "(-0.073529, 1.402695, -0.153257)",
        "(-0.073795, 1.408523, -0.158067)",
        "(-0.074037, 1.411329, -0.160535)",
        "(-0.074465, 1.416711, -0.166093)",
        "(-0.074198, 1.421557, -0.170928)",
        "(-0.073880, 1.426083, -0.175763)",
        "(-0.073968, 1.430450, -0.181565)",
        "(-0.074081, 1.432575, -0.185169)",
        "(-0.074033, 1.436548, -0.192376)",
        "(-0.073464, 1.439839, -0.197608)",
        "(-0.072663, 1.442575, -0.201450)",
        "(-0.071990, 1.445092, -0.205869)",
        "(-0.071779, 1.446315, -0.208637)",
        "(-0.071342, 1.448568, -0.215156)",
        "(-0.070681, 1.450356, -0.220877)",
        "(-0.069818, 1.451560, -0.224915)",
        "(-0.068985, 1.452494, -0.228992)",
        "(-0.068764, 1.452930, -0.231413)",
        "(-0.068579, 1.453809, -0.238223)",
        "(-0.067938, 1.454426, -0.245986)",
        "(-0.067301, 1.454345, -0.251183)",
        "(-0.066083, 1.453803, -0.255785)",
        "(-0.065714, 1.453492, -0.257928)",
        "(-0.065289, 1.452972, -0.263512)",
        "(-0.064649, 1.452218, -0.270667)",
        "(-0.063310, 1.450801, -0.276147)",
        "(-0.062163, 1.448755, -0.279166)",
        "(-0.061433, 1.447582, -0.280879)",
        "(-0.060361, 1.445459, -0.285992)",
        "(-0.059528, 1.443278, -0.292421)",
        "(-0.058368, 1.440582, -0.297396)",
        "(-0.056780, 1.437388, -0.300906)",
        "(-0.056017, 1.435643, -0.302568)",
        "(-0.054434, 1.431993, -0.306608)",
        "(-0.053168, 1.428454, -0.312370)",
        "(-0.051685, 1.424575, -0.317068)",
        "(-0.050186, 1.420224, -0.319141)",
        "(-0.049297, 1.417918, -0.319765)",
        "(-0.047570, 1.413217, -0.321391)",
        "(-0.045957, 1.408435, -0.325592)",
        "(-0.044206, 1.403601, -0.332006)",
        "(-0.042443, 1.398207, -0.336391)",
        "(-0.041563, 1.394932, -0.337336)",
        "(-0.039761, 1.388799, -0.338532)",
        "(-0.038181, 1.382905, -0.341089)",
        "(-0.036449, 1.377215, -0.346651)",
        "(-0.034979, 1.371300, -0.350730)",
        "(-0.034233, 1.368119, -0.351426)",
        "(-0.032483, 1.361613, -0.352331)",
        "(-0.030833, 1.355363, -0.355626)",
        "(-0.029030, 1.349259, -0.360316)",
        "(-0.027773, 1.342856, -0.362489)",
        "(-0.027006, 1.339466, -0.362559)",
        "(-0.025401, 1.332587, -0.362216)",
        "(-0.024084, 1.325639, -0.362776)",
        "(-0.022464, 1.318520, -0.364875)",
        "(-0.020733, 1.311069, -0.366262)",
        "(-0.019784, 1.307169, -0.366449)",
        "(-0.017930, 1.299174, -0.366376)",
        "(-0.015978, 1.290996, -0.366005)",
        "(-0.014290, 1.282680, -0.367034)",
        "(-0.012669, 1.274042, -0.367934)",
        "(-0.012001, 1.269600, -0.367660)",
        "(-0.010920, 1.260759, -0.366324)",
        "(-0.009891, 1.251831, -0.365363)",
        "(-0.008982, 1.242798, -0.364939)",
        "(-0.007745, 1.233609, -0.363831)",
        "(-0.007069, 1.229051, -0.362579)",
        "(-0.005702, 1.220099, -0.359544)",
        "(-0.004050, 1.211314, -0.357009)",
        "(-0.002533, 1.202695, -0.355089)",
        "(-0.000670, 1.194206, -0.351822)",
        "(0.000310, 1.190068, -0.349179)",
        "(0.001968, 1.182115, -0.344085)",
        "(0.003386, 1.174493, -0.339849)",
        "(0.004788, 1.167114, -0.335984)",
        "(0.006288, 1.159985, -0.332485)",
        "(0.007013, 1.156533, -0.329834)",
        "(0.008240, 1.149894, -0.323483)",
        "(0.009578, 1.143750, -0.318014)",
        "(0.010565, 1.138251, -0.314231)",
        "(0.011287, 1.133416, -0.308882)",
        "(0.011441, 1.131213, -0.304954)",
        "(0.011997, 1.126975, -0.297175)",
        "(0.012519, 1.123057, -0.291144)",
        "(0.012784, 1.119556, -0.285520)",
        "(0.012764, 1.116457, -0.277695)",
        "(0.012720, 1.115003, -0.272848)",
        "(0.013058, 1.112129, -0.263667)",
        "(0.012964, 1.109241, -0.256875)",
        "(0.012641, 1.106738, -0.250633)",
        "(0.012316, 1.104870, -0.242343)",
        "(0.012149, 1.104163, -0.237340)",
        "(0.011808, 1.102968, -0.228070)",
        "(0.011069, 1.101943, -0.221044)",
        "(0.009989, 1.101235, -0.215260)",
        "(0.008912, 1.101079, -0.208832)",
        "(0.008355, 1.101303, -0.205176)",
        "(0.006920, 1.101974, -0.198504)",
        "(0.005546, 1.103093, -0.192460)",
        "(0.003669, 1.104569, -0.186930)",
        "(0.001897, 1.106363, -0.181807)",
        "(0.001068, 1.107442, -0.178941)",
        "(-0.000832, 1.109846, -0.173135)",
        "(-0.003079, 1.112501, -0.168172)",
        "(-0.005043, 1.115217, -0.163325)",
        "(-0.006843, 1.118038, -0.158488)",
        "(-0.007840, 1.119543, -0.156269)",
        "(-0.009844, 1.122733, -0.151854)",
        "(-0.011957, 1.126152, -0.147925)",
        "(-0.014075, 1.129733, -0.144461)",
        "(-0.015793, 1.133582, -0.140195)",
        "(-0.016664, 1.135643, -0.138109)",
        "(-0.018409, 1.139963, -0.134515)",
        "(-0.020475, 1.144431, -0.131015)",
        "(-0.022586, 1.149215, -0.127854)",
        "(-0.024601, 1.154282, -0.125419)",
        "(-0.025726, 1.156866, -0.124214)",
        "(-0.027509, 1.162291, -0.122033)",
        "(-0.029735, 1.168072, -0.119615)",
        "(-0.031678, 1.174020, -0.117294)",
        "(-0.033335, 1.180195, -0.115657)",
        "(-0.034101, 1.183379, -0.115153)",
        "(-0.035556, 1.189831, -0.114381)",
        "(-0.037310, 1.196458, -0.113251)",
        "(-0.038877, 1.203441, -0.112150)",
        "(-0.040619, 1.210728, -0.111364)",
        "(-0.041455, 1.214425, -0.110951)",
        "(-0.042598, 1.221637, -0.110379)",
        "(-0.043820, 1.228857, -0.109608)",
        "(-0.045875, 1.236210, -0.109391)",
        "(-0.047256, 1.243516, -0.110022)",
        "(-0.047850, 1.247102, -0.110135)",
        "(-0.048887, 1.254184, -0.110161)",
        "(-0.050492, 1.261423, -0.110169)",
        "(-0.052195, 1.268598, -0.111175)",
        "(-0.053366, 1.275553, -0.112206)",
        "(-0.053730, 1.278927, -0.112438)",
        "(-0.054432, 1.285591, -0.112678)",
        "(-0.055882, 1.292309, -0.113662)",
        "(-0.057324, 1.298989, -0.115003)",
        "(-0.058239, 1.305480, -0.116294)",
        "(-0.058588, 1.308599, -0.116925)",
        "(-0.059142, 1.314718, -0.117855)",
        "(-0.060344, 1.320833, -0.119207)",
        "(-0.061224, 1.326833, -0.120599)",
        "(-0.061838, 1.332412, -0.121672)",
        "(-0.061996, 1.335144, -0.122288)",
        "(-0.062737, 1.340693, -0.123367)",
        "(-0.063763, 1.346381, -0.125398)",
        "(-0.064734, 1.351872, -0.127539)",
        "(-0.065174, 1.356974, -0.128829)",
        "(-0.065276, 1.359462, -0.129083)",
        "(-0.065695, 1.364582, -0.130133)",
        "(-0.066302, 1.369947, -0.132758)",
        "(-0.067208, 1.375385, -0.135838)",
        "(-0.067449, 1.380653, -0.138406)",
        "(-0.067691, 1.383317, -0.139596)",
        "(-0.068078, 1.388699, -0.142934)",
        "(-0.068634, 1.394109, -0.147369)",
        "(-0.069066, 1.399465, -0.152277)",
        "(-0.069150, 1.404827, -0.156479)",
        "(-0.069062, 1.407554, -0.158674)",
        "(-0.068968, 1.413162, -0.163983)",
        "(-0.069128, 1.418707, -0.169361)",
        "(-0.068951, 1.423830, -0.174406)",
        "(-0.068170, 1.428439, -0.178075)",
        "(-0.067790, 1.430651, -0.179566)",
        "(-0.067216, 1.435099, -0.183468)",
        "(-0.067284, 1.439518, -0.188959)",
        "(-0.067413, 1.443521, -0.195022)",
        "(-0.066754, 1.446893, -0.200414)",
        "(-0.066434, 1.448392, -0.202771)",
        "(-0.065673, 1.451123, -0.207829)",
        "(-0.065462, 1.453800, -0.214160)",
        "(-0.065589, 1.456284, -0.221941)",
        "(-0.065035, 1.458118, -0.228517)",
        "(-0.064588, 1.458791, -0.231071)",
        "(-0.063762, 1.459971, -0.235932)",
        "(-0.063156, 1.461038, -0.241300)",
        "(-0.062643, 1.462165, -0.248371)",
        "(-0.062083, 1.462897, -0.255389)",
        "(-0.061515, 1.462873, -0.258227)",
        "(-0.060337, 1.462203, -0.262748)",
        "(-0.059408, 1.461175, -0.267680)",
        "(-0.058715, 1.460010, -0.273743)",
        "(-0.057650, 1.458593, -0.280814)",
        "(-0.057077, 1.457619, -0.283744)",
        "(-0.055774, 1.455107, -0.288135)",
        "(-0.054130, 1.452179, -0.292843)",
        "(-0.053155, 1.449232, -0.298418)",
        "(-0.052060, 1.446268, -0.305502)",
        "(-0.051342, 1.444644, -0.308459)",
        "(-0.049863, 1.440740, -0.312188)",
        "(-0.048126, 1.436289, -0.315117)",
        "(-0.046847, 1.431627, -0.319912)",
        "(-0.045422, 1.426975, -0.328178)",
        "(-0.044570, 1.424522, -0.332468)",
        "(-0.043057, 1.419076, -0.338075)",
        "(-0.041438, 1.412992, -0.340967)",
        "(-0.039749, 1.406749, -0.344095)",
        "(-0.038368, 1.400767, -0.349772)",
        "(-0.037629, 1.397762, -0.353315)",
        "(-0.035734, 1.391355, -0.358669)",
        "(-0.033821, 1.384156, -0.360730)",
        "(-0.031675, 1.376779, -0.362713)",
        "(-0.029522, 1.369233, -0.366619)",
        "(-0.028528, 1.365393, -0.369323)",
        "(-0.026434, 1.357145, -0.373635)",
        "(-0.024360, 1.348285, -0.374939)",
        "(-0.021889, 1.339255, -0.375509)",
        "(-0.019252, 1.330276, -0.378184)",
        "(-0.017978, 1.325808, -0.380043)",
        "(-0.015701, 1.316810, -0.382480)",
        "(-0.013487, 1.307755, -0.382727)",
        "(-0.011465, 1.298712, -0.382261)",
        "(-0.008893, 1.289783, -0.383425)",
        "(-0.007702, 1.285430, -0.384524)",
        "(-0.005587, 1.276829, -0.386158)",
        "(-0.003797, 1.268339, -0.385132)",
        "(-0.002224, 1.259789, -0.382153)",
        "(0.000016, 1.251307, -0.380500)",
        "(0.001186, 1.247140, -0.380561)",
        "(0.003131, 1.238909, -0.380174)",
        "(0.004674, 1.230716, -0.377648)",
        "(0.006537, 1.222599, -0.374611)",
        "(0.008589, 1.214805, -0.372187)",
        "(0.009321, 1.211009, -0.371120)",
        "(0.010635, 1.203506, -0.368719)",
        "(0.011708, 1.196033, -0.364980)",
        "(0.013223, 1.188401, -0.360424)",
        "(0.015168, 1.180617, -0.356670)",
        "(0.016048, 1.176679, -0.355563)",
        "(0.017820, 1.168991, -0.353498)",
        "(0.019320, 1.161670, -0.349219)",
        "(0.020694, 1.154724, -0.343628)",
        "(0.021567, 1.147871, -0.339364)",
        "(0.022081, 1.144499, -0.337730)",
        "(0.023186, 1.138070, -0.333048)",
        "(0.023822, 1.132048, -0.327055)",
        "(0.024265, 1.126396, -0.320759)",
        "(0.024761, 1.120947, -0.314565)",
        "(0.025002, 1.118274, -0.311889)",
        "(0.025511, 1.113120, -0.307053)",
        "(0.025842, 1.108350, -0.301331)",
        "(0.026021, 1.104004, -0.293873)",
        "(0.026055, 1.099945, -0.286909)",
        "(0.026132, 1.098000, -0.284606)",
        "(0.026010, 1.094385, -0.280055)",
        "(0.025707, 1.091447, -0.274824)",
        "(0.024988, 1.089610, -0.267339)",
        "(0.023773, 1.088811, -0.259427)",
        "(0.023191, 1.088746, -0.255979)",
        "(0.021719, 1.088841, -0.249716)",
        "(0.020072, 1.089217, -0.243885)",
        "(0.018466, 1.090092, -0.237591)",
        "(0.016474, 1.091314, -0.230874)",
        "(0.015592, 1.092091, -0.227464)",
        "(0.013801, 1.093797, -0.220901)",
        "(0.012012, 1.095695, -0.214605)",
        "(0.010008, 1.097724, -0.208405)",
        "(0.008015, 1.100076, -0.202217)",
        "(0.006969, 1.101373, -0.198939)",
        "(0.004999, 1.104063, -0.192339)",
        "(0.003420, 1.106963, -0.186015)",
        "(0.001669, 1.109999, -0.180004)",
        "(-0.000250, 1.113369, -0.174043)",
        "(-0.001131, 1.115283, -0.171170)",
        "(-0.003188, 1.119388, -0.165426)",
        "(-0.005031, 1.123742, -0.159613)",
        "(-0.006765, 1.128285, -0.154298)",
        "(-0.008588, 1.133125, -0.148980)",
        "(-0.009622, 1.135670, -0.146464)",
        "(-0.011684, 1.140958, -0.142042)",
        "(-0.013876, 1.146360, -0.138020)",
        "(-0.015766, 1.151900, -0.134388)",
        "(-0.017499, 1.157626, -0.131298)",
        "(-0.018524, 1.160532, -0.129892)",
        "(-0.021213, 1.166560, -0.127650)",
        "(-0.023781, 1.172910, -0.126183)",
        "(-0.025949, 1.179370, -0.123740)",
        "(-0.027753, 1.186076, -0.121029)",
        "(-0.028925, 1.189585, -0.120220)",
        "(-0.031500, 1.196831, -0.119029)",
        "(-0.033882, 1.204118, -0.117738)",
        "(-0.035608, 1.211348, -0.115491)",
        "(-0.037588, 1.218638, -0.113410)",
        "(-0.038611, 1.222409, -0.113081)",
        "(-0.041071, 1.230085, -0.113200)",
        "(-0.043323, 1.237784, -0.112669)",
        "(-0.045218, 1.245390, -0.112091)",
        "(-0.046685, 1.253008, -0.111656)",
        "(-0.047652, 1.256874, -0.111703)",
        "(-0.050004, 1.264879, -0.113275)",
        "(-0.052134, 1.273004, -0.115073)",
        "(-0.053587, 1.280986, -0.115488)",
        "(-0.054589, 1.288969, -0.116054)",
        "(-0.055069, 1.293013, -0.116851)",
        "(-0.056844, 1.301092, -0.118271)",
        "(-0.058812, 1.309252, -0.119512)",
        "(-0.059848, 1.317435, -0.120321)",
        "(-0.061156, 1.325673, -0.121718)",
        "(-0.061971, 1.329862, -0.123119)",
        "(-0.063742, 1.338267, -0.126746)",
        "(-0.065059, 1.346583, -0.130186)",
        "(-0.065827, 1.354516, -0.132480)",
        "(-0.066526, 1.362255, -0.134644)",
        "(-0.066937, 1.366117, -0.136092)",
        "(-0.068011, 1.373983, -0.140663)",
        "(-0.069040, 1.381680, -0.145227)",
        "(-0.069119, 1.388602, -0.148680)",
        "(-0.069076, 1.395260, -0.152035)",
        "(-0.069027, 1.398476, -0.153928)",
        "(-0.069465, 1.404856, -0.158187)",
        "(-0.070073, 1.410847, -0.163862)",
        "(-0.070014, 1.416102, -0.168591)",
        "(-0.069826, 1.420788, -0.171828)",
        "(-0.069731, 1.423065, -0.173476)",
        "(-0.069963, 1.427749, -0.177799)",
        "(-0.070404, 1.432621, -0.184366)",
        "(-0.070844, 1.437087, -0.190822)",
        "(-0.070510, 1.440642, -0.195067)",
        "(-0.070082, 1.442085, -0.196417)",
        "(-0.069687, 1.445075, -0.199964)",
        "(-0.069544, 1.448096, -0.205781)",
        "(-0.069754, 1.451057, -0.212994)",
        "(-0.069536, 1.453287, -0.219210)",
        "(-0.069219, 1.453968, -0.221040)",
        "(-0.068683, 1.455148, -0.224847)",
        "(-0.067385, 1.456210, -0.231050)",
        "(-0.067439, 1.457523, -0.238345)",
        "(-0.067171, 1.458360, -0.246422)",
        "(-0.066729, 1.458295, -0.249554)",
        "(-0.065898, 1.457449, -0.253551)",
        "(-0.064942, 1.456035, -0.257024)",
        "(-0.064248, 1.454455, -0.261855)",
        "(-0.063403, 1.452984, -0.269278)",
        "(-0.063140, 1.452127, -0.272819)",
        "(-0.062490, 1.449725, -0.278486)",
        "(-0.061045, 1.446333, -0.283287)",
        "(-0.059489, 1.442551, -0.288520)",
        "(-0.058373, 1.438637, -0.295261)",
        "(-0.057815, 1.436533, -0.299157)",
        "(-0.056492, 1.431783, -0.305295)",
        "(-0.054877, 1.426400, -0.309914)",
        "(-0.053285, 1.420732, -0.313681)",
        "(-0.052137, 1.414957, -0.318416)",
        "(-0.051312, 1.411992, -0.321908)",
        "(-0.049552, 1.405710, -0.328249)",
        "(-0.047982, 1.398715, -0.331793)",
        "(-0.046284, 1.391394, -0.334438)",
        "(-0.044724, 1.384076, -0.337846)",
        "(-0.043964, 1.380495, -0.340767)",
        "(-0.042399, 1.373311, -0.347456)",
        "(-0.040502, 1.365523, -0.351834)",
        "(-0.038532, 1.357005, -0.352514)",
        "(-0.036562, 1.348544, -0.352969)",
        "(-0.035851, 1.344327, -0.353450)",
        "(-0.034787, 1.336124, -0.356281)",
        "(-0.032933, 1.327509, -0.360080)",
        "(-0.030658, 1.318458, -0.360964)",
        "(-0.028580, 1.309354, -0.359916)",
        "(-0.027534, 1.304804, -0.359499)",
        "(-0.025420, 1.295722, -0.360800)",
        "(-0.023063, 1.286740, -0.364321)",
        "(-0.020805, 1.277917, -0.366069)",
        "(-0.018528, 1.269206, -0.364872)",
        "(-0.017472, 1.265241, -0.363987)",
        "(-0.015340, 1.257455, -0.363814)",
        "(-0.013118, 1.249717, -0.365507)",
        "(-0.010610, 1.241986, -0.366007)",
        "(-0.008483, 1.234583, -0.362998)",
        "(-0.007617, 1.231079, -0.360990)",
        "(-0.005863, 1.224097, -0.358691)",
        "(-0.003785, 1.216832, -0.359134)",
        "(-0.001257, 1.209582, -0.358655)",
        "(0.000790, 1.202662, -0.355406)",
        "(0.001636, 1.199315, -0.353288)",
        "(0.003228, 1.192747, -0.349978)",
        "(0.004902, 1.186222, -0.347817)",
        "(0.006459, 1.179787, -0.344899)",
        "(0.008001, 1.173562, -0.340057)",
        "(0.008622, 1.170499, -0.337379)",
        "(0.010040, 1.164445, -0.333010)",
        "(0.011185, 1.158527, -0.329372)",
        "(0.012291, 1.152692, -0.325655)",
        "(0.013255, 1.147049, -0.320500)",
        "(0.013742, 1.144398, -0.317694)",
        "(0.014711, 1.139325, -0.312259)",
        "(0.015385, 1.134280, -0.308256)",
        "(0.016270, 1.129487, -0.303711)",
        "(0.017031, 1.125020, -0.297840)",
        "(0.017452, 1.122981, -0.294715)",
        "(0.017799, 1.119158, -0.289027)",
        "(0.018018, 1.115732, -0.284485)",
        "(0.018264, 1.112608, -0.279148)",
        "(0.018728, 1.109825, -0.272578)",
        "(0.018759, 1.108571, -0.269199)",
        "(0.018780, 1.106369, -0.263347)",
        "(0.018608, 1.104389, -0.258036)",
        "(0.018780, 1.102624, -0.251777)",
        "(0.019135, 1.101238, -0.244862)",
        "(0.019200, 1.100682, -0.241578)",
        "(0.019001, 1.099663, -0.235899)",
        "(0.018754, 1.098893, -0.230568)",
        "(0.018604, 1.098657, -0.224023)",
        "(0.017950, 1.098815, -0.217371)",
        "(0.017428, 1.099032, -0.214561)",
        "(0.016321, 1.099741, -0.209318)",
        "(0.015191, 1.100989, -0.203760)",
        "(0.013727, 1.102566, -0.197925)",
        "(0.012042, 1.104368, -0.192356)",
        "(0.011199, 1.105380, -0.189861)",
        "(0.009661, 1.107718, -0.184971)",
        "(0.007944, 1.110533, -0.179884)",
        "(0.006150, 1.113693, -0.173876)",
        "(0.004430, 1.117394, -0.167911)",
        "(0.003376, 1.119505, -0.165223)",
        "(0.000943, 1.123993, -0.160191)",
        "(-0.001239, 1.128888, -0.154978)",
        "(-0.003229, 1.134118, -0.149367)",
        "(-0.005327, 1.139727, -0.143912)",
        "(-0.006705, 1.142669, -0.141510)",
        "(-0.009104, 1.148852, -0.137585)",
        "(-0.011466, 1.155318, -0.133028)",
        "(-0.013506, 1.161793, -0.128786)",
        "(-0.015637, 1.168018, -0.125057)",
        "(-0.016898, 1.171015, -0.123371)",
        "(-0.019321, 1.177038, -0.120364)",
        "(-0.021813, 1.183058, -0.117837)",
        "(-0.024131, 1.189073, -0.115206)",
        "(-0.026057, 1.194998, -0.113129)",
        "(-0.026942, 1.197988, -0.112476)",
        "(-0.029023, 1.203997, -0.111489)",
        "(-0.031333, 1.210028, -0.111189)",
        "(-0.033059, 1.216172, -0.111181)",
        "(-0.034522, 1.222545, -0.110893)",
        "(-0.035062, 1.225809, -0.110636)",
        "(-0.036318, 1.232389, -0.109665)",
        "(-0.037798, 1.239053, -0.108870)",
        "(-0.039237, 1.245837, -0.108472)",
        "(-0.040588, 1.252705, -0.107606)",
        "(-0.041055, 1.256159, -0.106881)",
        "(-0.041722, 1.263052, -0.105380)",
        "(-0.042703, 1.270056, -0.104480)",
        "(-0.044708, 1.277214, -0.104687)",
        "(-0.046606, 1.284394, -0.106310)",
        "(-0.047300, 1.287995, -0.107429)",
        "(-0.048681, 1.295206, -0.109415)",
        "(-0.050212, 1.302442, -0.111973)",
        "(-0.052138, 1.309781, -0.114640)",
        "(-0.053159, 1.317111, -0.116506)",
        "(-0.053711, 1.320844, -0.117343)",
        "(-0.054937, 1.328455, -0.119447)",
        "(-0.056401, 1.336141, -0.122383)",
        "(-0.057255, 1.343696, -0.125119)",
        "(-0.058097, 1.351140, -0.127896)",
        "(-0.058438, 1.354838, -0.129527)",
        "(-0.059267, 1.362383, -0.132586)",
        "(-0.059927, 1.370019, -0.135836)",
        "(-0.060575, 1.377593, -0.138869)",
        "(-0.060931, 1.384724, -0.141567)",
        "(-0.060963, 1.388188, -0.142983)",
        "(-0.061068, 1.395095, -0.146253)",
        "(-0.061449, 1.401563, -0.150990)",
        "(-0.061878, 1.407616, -0.156281)",
        "(-0.062102, 1.413633, -0.161162)",
        "(-0.062041, 1.416433, -0.163590)",
        "(-0.062055, 1.421802, -0.168555)",
        "(-0.062197, 1.426746, -0.173641)",
        "(-0.062588, 1.431292, -0.179414)",
        "(-0.062661, 1.434989, -0.184653)",
        "(-0.062587, 1.436455, -0.186685)",
        "(-0.062479, 1.439211, -0.190916)",
        "(-0.062875, 1.441935, -0.195885)",
        "(-0.063719, 1.444813, -0.202322)",
        "(-0.064072, 1.447119, -0.209025)",
        "(-0.064086, 1.447922, -0.211506)",
        "(-0.063875, 1.449185, -0.215727)",
        "(-0.064101, 1.450335, -0.220061)",
        "(-0.064572, 1.451551, -0.226384)",
        "(-0.064518, 1.452645, -0.234740)",
        "(-0.064227, 1.452894, -0.238314)",
        "(-0.063671, 1.452958, -0.242996)",
        "(-0.062841, 1.452595, -0.246717)",
        "(-0.062451, 1.452381, -0.251200)",
        "(-0.062092, 1.452199, -0.257309)",
        "(-0.061658, 1.451991, -0.260657)",
        "(-0.060507, 1.451045, -0.265761)",
        "(-0.059222, 1.449664, -0.269273)",
        "(-0.058144, 1.447897, -0.272692)",
        "(-0.057139, 1.445961, -0.277514)",
        "(-0.056530, 1.444811, -0.280854)",
        "(-0.054992, 1.442029, -0.286856)",
        "(-0.053493, 1.438510, -0.291359)",
        "(-0.052046, 1.434659, -0.295739)",
        "(-0.050744, 1.430701, -0.300875)",
        "(-0.050125, 1.428597, -0.303864)",
        "(-0.048543, 1.423970, -0.310012)"
    ],
    "rightHandRotations": [
        "(4.873251, 276.069000, 261.575900)",
        "(4.839330, 275.992400, 261.645200)",
        "(4.800390, 275.946900, 261.656400)",
        "(4.787996, 275.844100, 261.678200)",
        "(4.785808, 275.799800, 261.680300)",
        "(4.784230, 275.773300, 261.690200)",
        "(4.806093, 275.726700, 261.729500)",
        "(4.864821, 275.674600, 261.738400)",
        "(4.889006, 275.597900, 261.698500)",
        "(4.862267, 275.558300, 261.679000)",
        "(4.804029, 275.480700, 261.730300)",
        "(4.772283, 275.415700, 261.848200)",
        "(4.782178, 275.341400, 261.903200)",
        "(4.791154, 275.289000, 261.920700)",
        "(4.831802, 275.275100, 261.940400)",
        "(4.925100, 275.239700, 261.936800)",
        "(4.983140, 275.230200, 261.904400)",
        "(5.061623, 275.200300, 261.956200)",
        "(5.262122, 275.049300, 262.232500)",
        "(5.246687, 274.972500, 262.403400)",
        "(4.962628, 275.015800, 263.113100)",
        "(4.530900, 275.099900, 264.129700)",
        "(4.143195, 275.199000, 265.432200)",
        "(3.682855, 275.262900, 266.867200)",
        "(3.450335, 275.292300, 267.624200)",
        "(2.727332, 275.224700, 269.362000)",
        "(1.579210, 275.237000, 271.654400)",
        "(0.349269, 275.255400, 274.037800)",
        "(358.758300, 275.504900, 276.702100)",
        "(357.714800, 275.852000, 278.440900)",
        "(355.520500, 276.312600, 282.191100)",
        "(353.320500, 276.084900, 285.075100)",
        "(350.699200, 276.228900, 287.714800)",
        "(347.165900, 277.268700, 291.363700)",
        "(345.183500, 277.802500, 293.439700)",
        "(341.844800, 277.931400, 296.694100)",
        "(339.513500, 277.396500, 298.373300)",
        "(337.433400, 277.220100, 299.731000)",
        "(334.550500, 277.575000, 301.844800)",
        "(333.021800, 277.923200, 303.054700)",
        "(330.253100, 278.207500, 305.073200)",
        "(327.993500, 277.784500, 306.868000)",
        "(325.579600, 278.024600, 308.321200)",
        "(322.865900, 278.378500, 309.761100)",
        "(321.491200, 278.358000, 310.607000)",
        "(318.587700, 277.805000, 312.789500)",
        "(315.012800, 277.430800, 315.511400)",
        "(311.679400, 277.345200, 317.490200)",
        "(309.084600, 277.690100, 317.958700)",
        "(308.314200, 277.935000, 317.869500)",
        "(306.900800, 277.807300, 318.603000)",
        "(303.960400, 277.897500, 319.632900)",
        "(300.496700, 278.123800, 320.665400)",
        "(297.674000, 277.814200, 322.060200)",
        "(297.021200, 277.459400, 322.962700)",
        "(295.907100, 276.465500, 324.843000)",
        "(293.823200, 276.152400, 325.892300)",
        "(291.237200, 277.098400, 325.558000)",
        "(289.039700, 277.816000, 325.194900)",
        "(288.577200, 277.623300, 325.601500)",
        "(287.769000, 276.495100, 327.068700)",
        "(285.960800, 276.544200, 327.541600)",
        "(283.750600, 277.562400, 326.981700)",
        "(281.963100, 278.320700, 326.649700)",
        "(281.533300, 278.061800, 327.046300)",
        "(281.297500, 277.315100, 327.838300)",
        "(280.628600, 278.277100, 327.014200)",
        "(279.660100, 280.964200, 324.083600)",
        "(278.815900, 282.947400, 321.792600)",
        "(278.752600, 282.900400, 321.848200)",
        "(278.963100, 281.953300, 323.167200)",
        "(279.029100, 281.487000, 324.424700)",
        "(278.593100, 281.703400, 324.580600)",
        "(278.330700, 282.730600, 323.499700)",
        "(278.592100, 283.290300, 322.910300)",
        "(279.255900, 283.473600, 322.973300)",
        "(279.588300, 281.440400, 325.419300)",
        "(279.003300, 279.388500, 327.567800)",
        "(278.021700, 281.320300, 325.766500)",
        "(277.875200, 282.411300, 324.569100)",
        "(277.929300, 282.777400, 324.168000)",
        "(277.878000, 281.832300, 325.296300)",
        "(277.017000, 283.595500, 323.651200)",
        "(276.091500, 286.505100, 320.713000)",
        "(275.833100, 287.424300, 319.694400)",
        "(275.403100, 288.740000, 318.131500)",
        "(274.713400, 291.435700, 315.325600)",
        "(274.089400, 295.403100, 311.463000)",
        "(274.454000, 292.232000, 314.948100)",
        "(274.694200, 290.732500, 316.639800)",
        "(274.927500, 292.556600, 315.002000)",
        "(274.941700, 300.303200, 307.087000)",
        "(274.999700, 304.820200, 302.344000)",
        "(274.858000, 309.355400, 297.938100)",
        "(274.831800, 312.737700, 294.588000)",
        "(275.018800, 319.486100, 287.768700)",
        "(275.402800, 319.185700, 288.025800)",
        "(275.259200, 320.163700, 287.169600)",
        "(274.867000, 323.041900, 284.246600)",
        "(274.824100, 323.359900, 283.842000)",
        "(275.071500, 314.257700, 292.700400)",
        "(275.376500, 307.093000, 299.834700)",
        "(275.142800, 305.316800, 301.783900)",
        "(275.054200, 302.000800, 305.279800)",
        "(274.937100, 301.177000, 306.077000)",
        "(274.958700, 298.863400, 308.150000)",
        "(274.978800, 295.833300, 311.228100)",
        "(274.515400, 297.051400, 309.991500)",
        "(274.144000, 298.338100, 308.528700)",
        "(273.941900, 297.743600, 309.024000)",
        "(273.919900, 294.324100, 312.291800)",
        "(274.130600, 293.618700, 312.900200)",
        "(274.357600, 296.262700, 309.949500)",
        "(274.556800, 293.937900, 312.088700)",
        "(274.324200, 292.248500, 313.915300)",
        "(273.563000, 292.191400, 314.264300)",
        "(273.151500, 295.584000, 310.886100)",
        "(273.215300, 292.583600, 313.789300)",
        "(273.277800, 286.378300, 320.118700)",
        "(273.241900, 287.178600, 319.408100)",
        "(273.246500, 289.580400, 316.917800)",
        "(273.788100, 291.566700, 315.012500)",
        "(274.259900, 290.980200, 315.565500)",
        "(274.037900, 289.720800, 316.968200)",
        "(274.044700, 288.201800, 318.613300)",
        "(274.165200, 286.746000, 320.166000)",
        "(274.255700, 286.475400, 320.552600)",
        "(274.463400, 285.461000, 321.773700)",
        "(275.040600, 287.267400, 319.811600)",
        "(274.988800, 289.648500, 317.115400)",
        "(274.353200, 297.011000, 310.007600)",
        "(273.818500, 304.231600, 302.893300)",
        "(273.876500, 303.021900, 303.838700)",
        "(274.008100, 302.181200, 304.780700)",
        "(273.856100, 304.261700, 302.579600)",
        "(273.499800, 305.056900, 301.335300)",
        "(273.215000, 304.897600, 301.781300)",
        "(273.232100, 300.649100, 306.315100)",
        "(273.522900, 292.937000, 314.213500)",
        "(273.505100, 290.733600, 316.391900)",
        "(272.949200, 289.345800, 317.660800)",
        "(272.930900, 289.565000, 317.767000)",
        "(273.264900, 286.395700, 321.322900)",
        "(273.693400, 281.710000, 326.136300)",
        "(273.797500, 277.984000, 329.986000)",
        "(273.525100, 270.160900, 338.200300)",
        "(273.172100, 266.059000, 342.474000)",
        "(273.085100, 265.668200, 342.902300)",
        "(272.883400, 265.079700, 343.554600)",
        "(272.752600, 264.934900, 343.780900)",
        "(272.211200, 258.863600, 349.960500)",
        "(271.872400, 247.394100, 1.744346)",
        "(271.535100, 243.389100, 5.884341)",
        "(271.149600, 241.758700, 7.553647)",
        "(271.031000, 239.906200, 9.496291)",
        "(270.766200, 207.999600, 41.592610)",
        "(270.896100, 163.916500, 85.984700)",
        "(270.869100, 162.915500, 87.006360)",
        "(270.764900, 169.264700, 80.726850)",
        "(270.879800, 165.417100, 84.653920)",
        "(271.401400, 145.354000, 105.034600)",
        "(271.605000, 141.743400, 108.910000)",
        "(271.403900, 142.423800, 108.282500)",
        "(271.407700, 141.645100, 109.223200)",
        "(271.430400, 142.393600, 108.624900)",
        "(271.639000, 138.408100, 112.874400)",
        "(271.832400, 135.853400, 115.616500)",
        "(271.799400, 140.507100, 111.154400)",
        "(271.771000, 141.277100, 110.808100)",
        "(271.811000, 140.042100, 112.171100)",
        "(272.004500, 137.997300, 114.399500)",
        "(272.109300, 137.578000, 114.954700)",
        "(271.992400, 140.653400, 112.022900)",
        "(271.900100, 136.032900, 117.077100)",
        "(271.817700, 133.668500, 119.550100)",
        "(271.585700, 134.188900, 119.276400)",
        "(271.525200, 138.108300, 115.743400)",
        "(271.719400, 139.278800, 115.016900)",
        "(271.818300, 134.697200, 119.986000)",
        "(271.698600, 129.809400, 125.061000)",
        "(271.171400, 117.643000, 137.430100)",
        "(270.749600, 106.835400, 148.369600)",
        "(270.814500, 103.224900, 152.503700)",
        "(270.901400, 90.276370, 165.755900)",
        "(270.863400, 78.239550, 177.942600)",
        "(270.843000, 41.236770, 215.200900)",
        "(271.001300, 19.158230, 237.454200)",
        "(271.005200, 15.526020, 241.449900)",
        "(270.741800, 16.608370, 240.678900)",
        "(270.695500, 17.147270, 240.342100)",
        "(270.883400, 3.834791, 253.893700)",
        "(271.181000, 350.923900, 266.790500)",
        "(271.306000, 340.871600, 277.293300)",
        "(271.223500, 338.646600, 280.184600)",
        "(271.394800, 338.738100, 280.184800)",
        "(272.221100, 337.733300, 281.094100)",
        "(272.739300, 337.958900, 280.630700)",
        "(272.746400, 334.576400, 284.273200)",
        "(272.639100, 330.208400, 289.091900)",
        "(272.748100, 328.777300, 290.525100)",
        "(273.172200, 327.000600, 292.018000)",
        "(273.470500, 327.347500, 291.527100)",
        "(273.457500, 325.262800, 293.603300)",
        "(273.462200, 318.516700, 300.582400)",
        "(273.553600, 316.870200, 302.306400)",
        "(274.173000, 320.548500, 298.322100)",
        "(275.029200, 324.131500, 294.333400)",
        "(275.251000, 323.671200, 294.733300)",
        "(275.110000, 321.169300, 297.513800)",
        "(275.195000, 320.621800, 298.122000)",
        "(275.775200, 320.934300, 297.571100)",
        "(276.236500, 320.241900, 298.109000)",
        "(276.484300, 318.739800, 299.686800)",
        "(276.818800, 316.552800, 301.591700)",
        "(277.007500, 314.994900, 303.004600)",
        "(277.321000, 312.982700, 304.975200)",
        "(277.646500, 312.608100, 305.232300)",
        "(278.180800, 310.777000, 306.890900)",
        "(278.673200, 309.288500, 308.356900)",
        "(278.930500, 309.094800, 308.423600)",
        "(279.552300, 309.773300, 307.491300)",
        "(280.162900, 309.516500, 307.500400)",
        "(280.661200, 308.437100, 308.341200)",
        "(281.180500, 308.226300, 308.372700)",
        "(281.465700, 308.329900, 308.125200)",
        "(282.072100, 308.296800, 307.931600)",
        "(282.491000, 307.677300, 308.323000)",
        "(282.965600, 306.642900, 309.081300)",
        "(283.486300, 306.530400, 308.798900)",
        "(283.791700, 306.444000, 308.638800)",
        "(284.202600, 306.068800, 308.634700)",
        "(284.412000, 305.105700, 309.487900)",
        "(284.772200, 304.571100, 309.799000)",
        "(285.348500, 303.872700, 309.928900)",
        "(285.599600, 303.501000, 310.093300)",
        "(285.848300, 302.644100, 310.675100)",
        "(286.054700, 301.456300, 311.700000)",
        "(286.587700, 300.992000, 311.746000)",
        "(286.981800, 300.355200, 311.950400)",
        "(287.014700, 299.736800, 312.496000)",
        "(287.253800, 299.296300, 312.668400)",
        "(287.846100, 299.500500, 311.942600)",
        "(288.273900, 299.448300, 311.446600)",
        "(288.333300, 298.314200, 312.309500)",
        "(288.385500, 297.716000, 312.844600)",
        "(288.701000, 297.280500, 312.870300)",
        "(289.024400, 297.195700, 312.351300)",
        "(288.999100, 296.529000, 312.770700)",
        "(288.969500, 296.146000, 312.876600)",
        "(289.055500, 296.283500, 312.456700)",
        "(289.097900, 296.788500, 311.351100)",
        "(288.928700, 296.915000, 310.905800)",
        "(288.626600, 297.110300, 310.355100)",
        "(288.337200, 296.857700, 310.234100)",
        "(288.131300, 296.454300, 310.472800)",
        "(287.864100, 296.265400, 310.430300)",
        "(287.746500, 296.805100, 309.410800)",
        "(287.327600, 297.277300, 308.570600)",
        "(286.652500, 297.347700, 308.397100)",
        "(286.414200, 297.334400, 308.290400)",
        "(286.143500, 297.777500, 307.534600)",
        "(285.708600, 298.142300, 306.838900)",
        "(285.177300, 298.626600, 306.252500)",
        "(284.985400, 299.592600, 305.038800)",
        "(284.872700, 299.924700, 304.579200)",
        "(284.453400, 300.124200, 304.366900)",
        "(284.063000, 300.342100, 304.120800)",
        "(283.772400, 301.004600, 303.339000)",
        "(283.483100, 301.752000, 302.438400)",
        "(283.283800, 301.703800, 302.468900)",
        "(282.866900, 301.799900, 302.397200)",
        "(282.567700, 302.808100, 301.334800)",
        "(282.288200, 303.899800, 300.098300)",
        "(281.730800, 303.983700, 299.993300)",
        "(281.471800, 304.035500, 299.960700)",
        "(281.065200, 304.614700, 299.290900)",
        "(280.723800, 305.523400, 298.164600)",
        "(280.284200, 306.486100, 297.129600)",
        "(279.799200, 307.087200, 296.559600)",
        "(279.573100, 307.305100, 296.295700)",
        "(279.129900, 308.309700, 295.173200)",
        "(278.721800, 309.622100, 293.679300)",
        "(278.312900, 309.972500, 293.147300)",
        "(277.713700, 309.449100, 293.677600)",
        "(277.375200, 309.708600, 293.484600)",
        "(276.823400, 311.794300, 291.299900)",
        "(276.438600, 314.689600, 288.215400)",
        "(275.895400, 316.015600, 286.840200)",
        "(275.200300, 317.694000, 285.146800)",
        "(274.931300, 319.474200, 283.404100)",
        "(274.597400, 323.233100, 279.638900)",
        "(274.223200, 328.858100, 273.980900)",
        "(273.896300, 332.773400, 270.118000)",
        "(273.621400, 336.655800, 266.240100)",
        "(273.436800, 339.654700, 263.236900)",
        "(273.090900, 348.383100, 254.501400)",
        "(272.876300, 357.129200, 245.825500)",
        "(272.796600, 5.861782, 237.079300)",
        "(272.701500, 14.137030, 228.835900)",
        "(272.593900, 19.339730, 223.753800)",
        "(272.513900, 33.191030, 210.134000)",
        "(272.523400, 43.346860, 200.042100)",
        "(272.553100, 54.348120, 189.232700)",
        "(272.613400, 63.317510, 180.593700)",
        "(272.616300, 65.559600, 178.506200)",
        "(272.661700, 67.764110, 176.471800)",
        "(272.964800, 71.424970, 172.916900)",
        "(273.214800, 74.331310, 170.293000)",
        "(273.460100, 79.971980, 164.925900)",
        "(273.655100, 83.306310, 161.868900)",
        "(273.878300, 85.887050, 159.676800)",
        "(274.046100, 85.297840, 160.386100)",
        "(274.307800, 87.080150, 158.896300)",
        "(274.513600, 89.687030, 156.828100)",
        "(274.519700, 89.851030, 156.879600)",
        "(274.569500, 88.185780, 158.858400)",
        "(274.645600, 86.998420, 160.297500)",
        "(274.852400, 89.937740, 157.902800)",
        "(274.918200, 91.486350, 156.869800)",
        "(274.898700, 90.338830, 158.115600)",
        "(274.965300, 89.475060, 159.279000)",
        "(275.077400, 91.905240, 157.456200)",
        "(275.052100, 93.521680, 156.515200)",
        "(274.939000, 91.789090, 158.634600)",
        "(274.869800, 90.304270, 160.235100)",
        "(274.839200, 88.214820, 162.608400)",
        "(274.812100, 88.933880, 162.520200)",
        "(274.683200, 89.358780, 162.770600)",
        "(274.579800, 86.735530, 165.728100)",
        "(274.539500, 84.974090, 167.671100)",
        "(274.517500, 80.357920, 172.593300)",
        "(274.333600, 75.775680, 177.373100)",
        "(274.201200, 75.052480, 178.454200)",
        "(274.148100, 75.710040, 178.208500)",
        "(274.066200, 75.367200, 178.738900)",
        "(273.930300, 74.794670, 179.574500)",
        "(273.895300, 75.437720, 179.254400)",
        "(273.838800, 76.304700, 178.674000)",
        "(273.924500, 74.158040, 181.076900)",
        "(273.936600, 70.891700, 184.349900)",
        "(273.879900, 65.878060, 189.391900)",
        "(273.984700, 65.791680, 189.752600)",
        "(274.164000, 66.511240, 189.184000)",
        "(274.191900, 64.986890, 190.814400)",
        "(274.145100, 63.171040, 192.709400)",
        "(274.017000, 60.348770, 195.755700)",
        "(273.932100, 55.552900, 200.782300)",
        "(273.930100, 48.974340, 207.459100)",
        "(273.862400, 45.866120, 210.771800)",
        "(273.817100, 44.521430, 212.286500)",
        "(273.847600, 38.408990, 218.601700)",
        "(273.984700, 29.666820, 227.486100)",
        "(274.170300, 21.327630, 235.989500)",
        "(274.374600, 15.926340, 241.578600)",
        "(274.462500, 13.406870, 244.208300)",
        "(274.514000, 8.726944, 249.153100)",
        "(274.793200, 4.835835, 253.167400)",
        "(275.220400, 0.952275, 257.121300)",
        "(275.564000, 356.009000, 262.222100)",
        "(275.662700, 353.941300, 264.329500)",
        "(275.779800, 350.626600, 267.736100)",
        "(275.962200, 347.776900, 270.530600)",
        "(276.160500, 345.075400, 273.125900)",
        "(276.270200, 342.529100, 275.755600)",
        "(276.350500, 341.445600, 276.900100)",
        "(276.765100, 339.481700, 278.814400)",
        "(277.227400, 339.362900, 278.709900)",
        "(277.550100, 338.590300, 279.357800)",
        "(277.736300, 336.710500, 281.440100)",
        "(277.871200, 335.905500, 282.282400)",
        "(278.452800, 335.098900, 282.815700)",
        "(279.021700, 334.086100, 283.660100)",
        "(279.135600, 331.920600, 285.839400)",
        "(279.351700, 330.387500, 287.557000)",
        "(279.624600, 330.003700, 287.919700)",
        "(280.419800, 328.711100, 288.832700)",
        "(280.916900, 326.562200, 290.947800)",
        "(281.267600, 325.154500, 292.332700)",
        "(281.863000, 324.442600, 292.844200)",
        "(282.187600, 324.117700, 292.961500)",
        "(282.696600, 323.045300, 293.730600)",
        "(283.034400, 321.786300, 295.022900)",
        "(283.553000, 321.241900, 295.388000)",
        "(284.123400, 320.591000, 295.763200)",
        "(284.337300, 320.188200, 296.078000)",
        "(284.830600, 319.038900, 297.076100)",
        "(285.301700, 318.571600, 297.412600)",
        "(285.924000, 318.742200, 296.953200)",
        "(286.353300, 318.441000, 297.015200)",
        "(286.577200, 318.151300, 297.417200)",
        "(287.032300, 317.893100, 297.526600)",
        "(287.547400, 317.555800, 297.627400)",
        "(287.933700, 316.914500, 297.965200)",
        "(288.313900, 316.198400, 298.547800)",
        "(288.458600, 315.884100, 298.726100)",
        "(288.775200, 315.326200, 299.057300)",
        "(289.098800, 314.451700, 299.511700)",
        "(289.205000, 313.443700, 300.259100)",
        "(289.047300, 311.984300, 301.475900)",
        "(289.046300, 311.404600, 301.922800)",
        "(289.173400, 310.736500, 302.148500)",
        "(289.326700, 310.861000, 301.550200)",
        "(289.220300, 309.938200, 302.131300)",
        "(288.941100, 308.546400, 303.345600)",
        "(288.887100, 308.185800, 303.558700)",
        "(288.843400, 308.167200, 303.093200)",
        "(288.752900, 307.925000, 302.835900)",
        "(288.282500, 307.207200, 303.212200)",
        "(287.938700, 306.726300, 303.456100)",
        "(287.885700, 306.915600, 303.044300)",
        "(287.758400, 307.543400, 301.862300)",
        "(287.396000, 307.678400, 301.375300)",
        "(287.011700, 307.643400, 301.142700)",
        "(286.694800, 308.029200, 300.410600)",
        "(286.604400, 308.207200, 300.039100)",
        "(286.211800, 308.444800, 299.405500)",
        "(285.714500, 308.750300, 298.867500)",
        "(285.560900, 309.460000, 297.839300)",
        "(285.308500, 310.354700, 296.425400)",
        "(284.998100, 310.537900, 296.112300)",
        "(284.464000, 310.769500, 295.763200)",
        "(284.165100, 312.049800, 294.193300)",
        "(283.942600, 313.223300, 292.564200)",
        "(283.395100, 313.260900, 292.390900)",
        "(283.046700, 313.162100, 292.517500)",
        "(282.420000, 313.725600, 291.812600)",
        "(282.215300, 315.138000, 290.034500)",
        "(281.987300, 316.548200, 288.185300)",
        "(281.302600, 317.216100, 287.558200)",
        "(280.967300, 317.535800, 287.293600)",
        "(280.513100, 318.748400, 285.897200)",
        "(280.182000, 320.530500, 283.877700)",
        "(279.714100, 321.886900, 282.359600)",
        "(279.164700, 323.534900, 280.737900)",
        "(278.956500, 324.177500, 280.111300)",
        "(278.564600, 325.552100, 278.612100)",
        "(278.043200, 327.685800, 276.471700)",
        "(277.726800, 329.324200, 274.878700)",
        "(277.456100, 331.673100, 272.439400)",
        "(277.266200, 333.366900, 270.751800)",
        "(276.837600, 336.258700, 267.942800)",
        "(276.526400, 339.684300, 264.545400)",
        "(276.444400, 342.049000, 261.994100)",
        "(276.133400, 343.174700, 260.861900)",
        "(275.792500, 344.665300, 259.445900)",
        "(275.261400, 349.881700, 254.323300)",
        "(275.194400, 353.515900, 250.547400)",
        "(275.150100, 355.275300, 248.650900)",
        "(274.791000, 357.889300, 246.111000)",
        "(274.575000, 0.739931, 243.349100)",
        "(274.250900, 7.049891, 237.092800)",
        "(274.354000, 11.006670, 233.070800)",
        "(274.440600, 14.686300, 229.359100)",
        "(274.222000, 18.758380, 225.611100)",
        "(274.122800, 21.822030, 222.673200)",
        "(274.109400, 28.706450, 215.898500)",
        "(274.164000, 32.385400, 212.370100)",
        "(274.329700, 36.140310, 208.601600)",
        "(274.386200, 42.204770, 202.787200)",
        "(274.344500, 45.556370, 199.671700)",
        "(274.277600, 51.217870, 194.423700)",
        "(274.289500, 52.496540, 193.346500)",
        "(274.470300, 54.390300, 191.481200)",
        "(274.575900, 59.254160, 186.976100)",
        "(274.608900, 62.205910, 184.459600)",
        "(274.691100, 62.474880, 184.712000)",
        "(274.860100, 58.431140, 188.838400)",
        "(275.194300, 59.764070, 187.660600)",
        "(275.306700, 66.177730, 181.864500)",
        "(275.363200, 69.222510, 179.226200)",
        "(275.441300, 71.392350, 177.428500)",
        "(275.478300, 72.154520, 177.010200)",
        "(275.498400, 72.543780, 177.030900)",
        "(275.459900, 73.604590, 176.410100)",
        "(275.462900, 75.101730, 175.191000)",
        "(275.548000, 76.521300, 174.322400)",
        "(275.596500, 76.311920, 175.005600)",
        "(275.600100, 75.157880, 176.446600)",
        "(275.591800, 74.894730, 177.020300)",
        "(275.598400, 76.067710, 176.109400)",
        "(275.569100, 78.604970, 174.195300)",
        "(275.510700, 79.144740, 174.026200)",
        "(275.514700, 77.983760, 175.495200)",
        "(275.444900, 77.234880, 176.560000)",
        "(275.351000, 77.938710, 176.120500)",
        "(275.285900, 80.514110, 174.056500)",
        "(275.298200, 80.513940, 174.428500)",
        "(275.320300, 78.628620, 176.563600)",
        "(275.265000, 77.127500, 178.362900)",
        "(275.223300, 76.949500, 178.703800)",
        "(275.146300, 77.153400, 178.874300)",
        "(275.027700, 76.768620, 179.559400)",
        "(275.047000, 76.107920, 180.520800)",
        "(274.909400, 73.638880, 183.203400)",
        "(274.811200, 72.716630, 184.283100)",
        "(274.827900, 71.208820, 186.149300)",
        "(274.886500, 67.414690, 190.027300)",
        "(274.919300, 65.403950, 192.214100)",
        "(274.854900, 65.779650, 192.178300)",
        "(274.800400, 65.390880, 192.737700)",
        "(274.743700, 61.937630, 196.466500)",
        "(274.762400, 55.287640, 203.155000)",
        "(274.828200, 52.681430, 205.930300)",
        "(274.832900, 53.556590, 205.435400)",
        "(274.785900, 52.193020, 206.987300)",
        "(274.708300, 44.452510, 214.889100)",
        "(274.768700, 36.785610, 222.656800)",
        "(274.800200, 31.691310, 227.956500)",
        "(274.989300, 25.836690, 234.003800)",
        "(275.192500, 22.172260, 237.688000)",
        "(275.655500, 13.405870, 246.370200)",
        "(276.060900, 5.017793, 254.666500)",
        "(276.339300, 0.669961, 259.569600)",
        "(276.674700, 355.496600, 264.947500)",
        "(276.823500, 353.731000, 266.671100)",
        "(277.214700, 350.019500, 270.551700)",
        "(277.738600, 346.883200, 273.773000)",
        "(278.462400, 343.710500, 276.894700)",
        "(278.918900, 341.276600, 279.268800)",
        "(278.976000, 340.346100, 280.242900)",
        "(279.064500, 338.368000, 282.327300)",
        "(279.296900, 335.537000, 285.188300)",
        "(279.764800, 332.983100, 287.732100)",
        "(280.209500, 331.005800, 289.697400)",
        "(280.348300, 330.024900, 290.709400)",
        "(280.736700, 328.491600, 292.337200)",
        "(281.613100, 327.507800, 293.236500)",
        "(282.335000, 325.890300, 294.657700)",
        "(282.526300, 323.326700, 297.285900)",
        "(282.607700, 322.518100, 298.104300)",
        "(283.080300, 322.078200, 298.336600)",
        "(283.814900, 321.238000, 298.865500)",
        "(284.196200, 319.378200, 300.693100)",
        "(284.475700, 317.694900, 302.325900)",
        "(284.700700, 317.260400, 302.677700)",
        "(285.307100, 316.616900, 302.928900)",
        "(285.830700, 315.314500, 303.882800)",
        "(286.093500, 313.877300, 305.153000)",
        "(286.591300, 313.310800, 305.510600)",
        "(287.023400, 313.329600, 305.188800)",
        "(287.744200, 312.722800, 305.217600)",
        "(288.187800, 310.338100, 307.338900)",
        "(288.620800, 308.700200, 308.830000)",
        "(289.501700, 308.135300, 308.637500)",
        "(289.779900, 307.517900, 308.863800)",
        "(289.969600, 305.406100, 310.665300)",
        "(290.270100, 304.051300, 311.666400)",
        "(290.623400, 303.670800, 311.335600)",
        "(290.504000, 302.194000, 312.412200)",
        "(290.432100, 301.419500, 313.158900)",
        "(290.614000, 300.981500, 313.109100)",
        "(291.082600, 301.368800, 311.943200)",
        "(290.895300, 300.273500, 312.461500)",
        "(290.374400, 298.931400, 313.701600)",
        "(290.347600, 298.832500, 313.593900)",
        "(290.462600, 299.495100, 312.191700)",
        "(290.189300, 299.257300, 312.042100)",
        "(289.867700, 298.787000, 312.232500)",
        "(289.722000, 298.647200, 311.798900)",
        "(289.628300, 298.524200, 311.642900)",
        "(289.182600, 297.420300, 312.351500)",
        "(288.827100, 297.115400, 312.502600)",
        "(288.640600, 297.717400, 311.424500)",
        "(288.226000, 297.457300, 311.172700)",
        "(287.932800, 297.003200, 311.536100)",
        "(287.529000, 296.444500, 311.979500)",
        "(287.282700, 297.207100, 310.800200)",
        "(286.931500, 297.315800, 310.338900)",
        "(286.329600, 296.822100, 310.587600)",
        "(286.096000, 296.795400, 310.515000)",
        "(285.773200, 297.641200, 309.341100)",
        "(285.438600, 298.584400, 308.030300)",
        "(284.787500, 298.657200, 307.843300)",
        "(284.141900, 298.487100, 307.974500)",
        "(283.922900, 299.051400, 307.381700)",
        "(283.744900, 301.031200, 305.082600)",
        "(283.428900, 301.973500, 303.770900)",
        "(282.824900, 301.739600, 303.864100)",
        "(282.405700, 302.021100, 303.520900)",
        "(282.287100, 302.558100, 302.864600)",
        "(282.031200, 303.940900, 301.197600)",
        "(281.648600, 304.705500, 300.079400)",
        "(281.010600, 304.926300, 299.772600)",
        "(280.544300, 306.075300, 298.488500)",
        "(280.429700, 307.051000, 297.366400)",
        "(280.120400, 309.414200, 294.734300)",
        "(279.459200, 311.236600, 292.743000)",
        "(278.998200, 312.730500, 291.112600)",
        "(278.616800, 314.878100, 288.692300)",
        "(278.353600, 315.845500, 287.625400)",
        "(277.573300, 317.604400, 285.834400)",
        "(276.978300, 319.223400, 284.150800)",
        "(276.738400, 322.265100, 280.882000)",
        "(276.683800, 325.255900, 277.733500)",
        "(276.563800, 326.474700, 276.499300)",
        "(276.018400, 329.168700, 273.986000)",
        "(275.731800, 331.781000, 271.358400)",
        "(275.780400, 334.603000, 268.417100)",
        "(275.722400, 338.559400, 264.369200)",
        "(275.650300, 341.209800, 261.606600)",
        "(275.279600, 346.447100, 256.364900)",
        "(274.925700, 352.437200, 250.518100)",
        "(274.856800, 357.426300, 245.343300)",
        "(274.723600, 2.078061, 240.556900)",
        "(274.587100, 5.272019, 237.392200)",
        "(274.416400, 13.406570, 229.567200)",
        "(274.538000, 16.780640, 226.199800)",
        "(274.718800, 17.100900, 225.879700)",
        "(274.721900, 18.175730, 224.934600)",
        "(274.697700, 21.564320, 221.677400)",
        "(274.621600, 26.292080, 217.200400)",
        "(274.538200, 28.755850, 214.840600)",
        "(274.462500, 30.541360, 213.163000)",
        "(274.320300, 35.325060, 208.832400)",
        "(274.315500, 39.389540, 205.018900)",
        "(274.437700, 42.528780, 202.272800)",
        "(274.467500, 42.021230, 202.947000)",
        "(274.609800, 46.239760, 198.998400)",
        "(274.486900, 51.514150, 194.423800)",
        "(274.459500, 53.890890, 192.395100)",
        "(274.608500, 56.480830, 190.165500)",
        "(274.589900, 59.372120, 187.664700)",
        "(274.714600, 64.249130, 183.333900)",
        "(274.935600, 66.964830, 181.272500)",
        "(274.871700, 66.518200, 181.941800)",
        "(274.751700, 64.939730, 183.772100)",
        "(274.652100, 68.061830, 181.205500)",
        "(274.640900, 72.234270, 177.760200)",
        "(274.739300, 70.841540, 179.529400)",
        "(274.726800, 69.345640, 181.256400)",
        "(274.662500, 68.061470, 182.923700)",
        "(274.653900, 70.312120, 181.146000)",
        "(274.519200, 73.810120, 178.368600)",
        "(274.515800, 72.517190, 180.007500)",
        "(274.512800, 70.820280, 181.851800)",
        "(274.503600, 69.382590, 183.617000)",
        "(274.233000, 70.590190, 182.949500)",
        "(274.036000, 71.253190, 182.834700)",
        "(273.982800, 67.885780, 186.370400)",
        "(273.954000, 66.495190, 187.859800)",
        "(273.874200, 66.460430, 188.227900)",
        "(273.797000, 68.636420, 186.654200)",
        "(273.810700, 64.002780, 191.617900)",
        "(273.865700, 58.474700, 197.256000)",
        "(273.820200, 57.889540, 197.902100)",
        "(273.602400, 60.672050, 195.645200)",
        "(273.418300, 61.083100, 195.689000)",
        "(273.290200, 54.889430, 202.135300)",
        "(273.286300, 49.349620, 207.909800)",
        "(273.378800, 47.430160, 209.944100)",
        "(273.463100, 41.569430, 215.948700)",
        "(273.252600, 38.437500, 219.427900)",
        "(273.190200, 35.493120, 222.719300)",
        "(273.321700, 30.431870, 228.067700)",
        "(273.415800, 27.830190, 230.688500)",
        "(273.587100, 22.917980, 235.553000)",
        "(273.519900, 19.936270, 238.769700)",
        "(273.502100, 15.241380, 243.716200)",
        "(273.704700, 9.835423, 249.354600)",
        "(273.930600, 8.642198, 250.606600)",
        "(274.513800, 5.411051, 253.932500)",
        "(275.026900, 1.485786, 257.905900)",
        "(275.063800, 357.772600, 261.696100)",
        "(275.203500, 353.283500, 266.444600)",
        "(275.519300, 352.067300, 267.886600)",
        "(276.245700, 349.233600, 270.713800)",
        "(276.823300, 346.237200, 273.878100)",
        "(277.044400, 343.796600, 276.639900)",
        "(277.526100, 342.633800, 277.732700)",
        "(277.935800, 341.899400, 278.380400)",
        "(278.586100, 339.908300, 280.297400)",
        "(278.718100, 336.869500, 283.745400)",
        "(279.117500, 335.178400, 285.811600)",
        "(279.907700, 335.000400, 285.831700)",
        "(280.286200, 334.489200, 286.263200)",
        "(280.656900, 332.906300, 287.742300)",
        "(280.833900, 330.915100, 289.931700)",
        "(281.335800, 328.713400, 292.063900)",
        "(281.955800, 326.626600, 293.876500)",
        "(282.155500, 325.760900, 294.631400)",
        "(282.273300, 323.498300, 296.878400)",
        "(282.587000, 321.611000, 298.561900)",
        "(283.021100, 319.645000, 300.200300)",
        "(283.369500, 318.401000, 301.326900)",
        "(283.501100, 318.074200, 301.518500)",
        "(283.890200, 317.079600, 302.120000)",
        "(284.268600, 315.215300, 303.686500)",
        "(284.573600, 312.932100, 305.880300)",
        "(284.920000, 312.759300, 305.717000)",
        "(285.202100, 312.862000, 305.352400)",
        "(285.637800, 312.000100, 305.820300)",
        "(285.897600, 310.391500, 307.115500)",
        "(286.205900, 309.484000, 307.702300)",
        "(286.723900, 309.478900, 307.012900)",
        "(286.901500, 309.093400, 306.974800)",
        "(287.023300, 307.076100, 308.593000)",
        "(287.010700, 305.379300, 310.066600)",
        "(287.443800, 305.335100, 309.405500)",
        "(287.788100, 305.069500, 308.750500)",
        "(287.774200, 304.184500, 309.429800)",
        "(287.469700, 301.978100, 311.418600)",
        "(287.536500, 301.676400, 311.219000)",
        "(288.019800, 302.880900, 309.155300)",
        "(288.270900, 302.566600, 308.681300)",
        "(288.174200, 301.990200, 309.185500)",
        "(288.170500, 301.455900, 309.372400)",
        "(288.451300, 301.460300, 308.578500)",
        "(288.449200, 300.847000, 308.579500)",
        "(288.266500, 299.975500, 309.144100)",
        "(288.217000, 299.787000, 309.041200)",
        "(288.267800, 299.591200, 308.585000)",
        "(288.243500, 299.449300, 308.200200)",
        "(287.936800, 298.798900, 308.555900)",
        "(287.789700, 298.557600, 308.406100)",
        "(287.841000, 298.760700, 307.843500)",
        "(287.726100, 298.764000, 307.334000)",
        "(287.386500, 298.249700, 307.595300)",
        "(287.121200, 298.221400, 307.254300)",
        "(287.023700, 298.641600, 306.333000)",
        "(286.960900, 298.661000, 306.060400)",
        "(286.704000, 298.730900, 305.588600)",
        "(286.389100, 298.868300, 305.073500)",
        "(286.153000, 299.613700, 303.876800)",
        "(285.850800, 300.094600, 302.862200)",
        "(285.623400, 300.034300, 302.781600)",
        "(284.964500, 299.911400, 302.737800)",
        "(284.512700, 300.345400, 301.991100)",
        "(284.154400, 301.200400, 300.717200)",
        "(283.781300, 301.953300, 299.600500)",
        "(283.539900, 302.002600, 299.442300)",
        "(282.996100, 302.097000, 299.150500)",
        "(282.418200, 302.425700, 298.505800)",
        "(281.832200, 302.819900, 297.982500)",
        "(281.351200, 304.136300, 296.484100)",
        "(281.191800, 304.843500, 295.654700)",
        "(280.834500, 306.181000, 293.995300)",
        "(280.206000, 307.419300, 292.724000)",
        "(279.389200, 308.172000, 291.938300)",
        "(278.794400, 308.693100, 291.410400)",
        "(278.682600, 309.474700, 290.577900)",
        "(278.649700, 312.141500, 287.683200)",
        "(278.207200, 315.059900, 284.491700)",
        "(277.263100, 316.686600, 283.000200)",
        "(276.701100, 318.889800, 280.995700)",
        "(276.748600, 319.713300, 280.140700)",
        "(276.902800, 320.472300, 279.284400)",
        "(276.309700, 324.789200, 274.899800)",
        "(275.588900, 326.930800, 273.027800)",
        "(275.236500, 328.656100, 271.401900)",
        "(275.213000, 329.579200, 270.516300)",
        "(275.022200, 332.275200, 267.856100)",
        "(274.385700, 338.426200, 261.742000)",
        "(273.866100, 344.862000, 255.604900)",
        "(273.808200, 347.873900, 252.623700)",
        "(273.839400, 348.821100, 251.769900)",
        "(273.672900, 352.469300, 248.232000)",
        "(273.203100, 5.476475, 235.515000)",
        "(273.009300, 14.733860, 226.610800)",
        "(273.115000, 17.101790, 224.250400)",
        "(273.168700, 18.135680, 223.267800)",
        "(273.047200, 23.718860, 217.922500)",
        "(272.869500, 37.867500, 204.279500)",
        "(272.965000, 44.135540, 198.298000)",
        "(273.206800, 41.338690, 201.108800)",
        "(273.272700, 39.203540, 203.340600)",
        "(273.318000, 38.040450, 204.826800)",
        "(273.507800, 43.811090, 199.484300)",
        "(273.620900, 46.297610, 197.391500)",
        "(273.710700, 43.739290, 200.099300)",
        "(273.762200, 41.609080, 202.316500)",
        "(273.866300, 42.795050, 201.430700)",
        "(274.026100, 50.076420, 194.825400)",
        "(274.190000, 50.717750, 194.603600)",
        "(274.457100, 47.062870, 198.436800)",
        "(274.579800, 44.873540, 200.671300)",
        "(274.643900, 46.164060, 199.728500)",
        "(274.627100, 52.675780, 194.133800)",
        "(274.782000, 51.841830, 195.277800)",
        "(274.918200, 50.001080, 197.301200)",
        "(274.913800, 50.486560, 197.024000)",
        "(274.843000, 53.875280, 194.353100)",
        "(274.910300, 56.117990, 192.602700)",
        "(275.102200, 54.558010, 194.499600)",
        "(275.191400, 52.179520, 197.185300)",
        "(275.196500, 51.885010, 197.646500)",
        "(275.105600, 54.401760, 195.729000)",
        "(275.095600, 56.161600, 194.517200)",
        "(275.229600, 53.694100, 197.176600)",
        "(275.237200, 51.829060, 199.404400)",
        "(275.221300, 52.305110, 199.117500)",
        "(275.054200, 54.836600, 197.127800)",
        "(274.891300, 55.886600, 196.671600)",
        "(274.975500, 52.475420, 200.383600)",
        "(275.014700, 51.888070, 201.256900)",
        "(274.924500, 53.277670, 200.168800)",
        "(274.675100, 54.620120, 199.427200)",
        "(274.648300, 52.097470, 202.272100)",
        "(274.669700, 48.416390, 206.227800)",
        "(274.590900, 46.707720, 208.370900)",
        "(274.547900, 45.691900, 209.661500)",
        "(274.675500, 41.410760, 214.293100)",
        "(274.734100, 34.329410, 221.579900)",
        "(274.732900, 28.969130, 227.382200)",
        "(274.756800, 26.056470, 230.629900)",
        "(274.815000, 24.381250, 232.601500)",
        "(275.234300, 17.932540, 239.188000)",
        "(275.627500, 10.660700, 246.591600)",
        "(275.834000, 4.511096, 253.052500)",
        "(276.255600, 0.814812, 257.219000)",
        "(276.566600, 359.057600, 259.076200)",
        "(277.170600, 356.380500, 261.805600)",
        "(277.687900, 354.227000, 264.251100)",
        "(278.108500, 352.314200, 266.456900)",
        "(278.629300, 349.927800, 269.037700)",
        "(278.944200, 348.879300, 270.163900)",
        "(279.463700, 347.471800, 271.634100)",
        "(279.816300, 345.551800, 273.707700)",
        "(280.002500, 343.330600, 276.202600)",
        "(280.347100, 341.716300, 277.876700)",
        "(280.612000, 340.808800, 278.784800)",
        "(281.033600, 338.745000, 280.764000)",
        "(281.105200, 336.229800, 283.487500)",
        "(281.323700, 334.203600, 285.611900)",
        "(281.580600, 332.780200, 286.897800)",
        "(281.672500, 331.862000, 287.786500)",
        "(281.943800, 329.474100, 290.149600)",
        "(282.392400, 326.313300, 293.270700)",
        "(282.597100, 323.271000, 296.315200)",
        "(282.665700, 320.767100, 298.892800)",
        "(282.817400, 319.684800, 299.927100)",
        "(283.138400, 318.257700, 301.317300)",
        "(283.504200, 317.637900, 301.849900)",
        "(283.930500, 317.329900, 301.966700)",
        "(284.240500, 316.305700, 302.845700)",
        "(284.308100, 315.536100, 303.583700)",
        "(284.457900, 314.133100, 304.987900)",
        "(284.762600, 314.062800, 304.884000)",
        "(285.207700, 314.341600, 304.306100)",
        "(285.484500, 313.917800, 304.545700)",
        "(285.641300, 313.502200, 304.852900)",
        "(285.965000, 312.769800, 305.308100)",
        "(286.444600, 311.452700, 306.341300)",
        "(286.951100, 309.580000, 307.833200)",
        "(287.022300, 307.960900, 309.052400)",
        "(287.064200, 307.322600, 309.554400)",
        "(287.408800, 306.549700, 309.989900)",
        "(287.677200, 305.737500, 310.378200)",
        "(287.752600, 304.404400, 311.365100)",
        "(287.745900, 302.985500, 312.625600)",
        "(287.862700, 302.795500, 312.616300)",
        "(288.271800, 302.789800, 311.998000)",
        "(288.415300, 301.710500, 312.701300)",
        "(288.477000, 300.153400, 314.081500)",
        "(288.951500, 299.238600, 314.570600)",
        "(289.202600, 298.986900, 314.525200)",
        "(289.368700, 298.216500, 314.832700)",
        "(289.266300, 297.825200, 314.995500)",
        "(289.543200, 297.699100, 314.533700)",
        "(289.706400, 297.182400, 314.518600)",
        "(289.679200, 296.775600, 314.771200)",
        "(289.571000, 296.355300, 314.868700)",
        "(289.780800, 296.386600, 314.220800)",
        "(289.746700, 295.982300, 314.038300)",
        "(289.453200, 295.032700, 314.683800)",
        "(289.349000, 294.789800, 314.736900)",
        "(289.300900, 295.067100, 313.736900)",
        "(288.969500, 294.643700, 313.605800)",
        "(288.561400, 293.789200, 314.271400)",
        "(288.450900, 293.833600, 313.698900)",
        "(288.381400, 293.785600, 313.435000)",
        "(287.913000, 293.144800, 313.664200)",
        "(287.416200, 292.817400, 313.830800)",
        "(287.231800, 294.023200, 312.091800)",
        "(286.955300, 294.783700, 310.924400)",
        "(286.679000, 294.649000, 310.930300)",
        "(286.027600, 294.429300, 310.943900)",
        "(285.574800, 294.550700, 310.498200)",
        "(285.138400, 294.778000, 309.736700)",
        "(284.492700, 294.603500, 309.891900)",
        "(284.260500, 294.854400, 309.591200)",
        "(283.961500, 296.049600, 308.060400)",
        "(283.575700, 296.739200, 307.134000)",
        "(283.188000, 296.738900, 306.933300)",
        "(282.849600, 297.269400, 306.212100)",
        "(282.722000, 297.842600, 305.444100)",
        "(282.333900, 298.514300, 304.527500)",
        "(281.786900, 298.475600, 304.494700)",
        "(281.482700, 298.830900, 303.787300)",
        "(281.224000, 298.617600, 303.739600)",
        "(280.955400, 298.233200, 304.077800)",
        "(280.350800, 298.362700, 303.887000)",
        "(280.082600, 299.280800, 302.728700)",
        "(279.662300, 300.203100, 301.657400)",
        "(279.082900, 300.782800, 301.079100)",
        "(278.839400, 301.167900, 300.651900)",
        "(278.540700, 302.029000, 299.602900)",
        "(278.116900, 302.355200, 299.087200)",
        "(277.595700, 302.821400, 298.649600)",
        "(277.239300, 303.950300, 297.480700)",
        "(277.147400, 304.706500, 296.697600)",
        "(276.893000, 305.427000, 295.893600)",
        "(276.333700, 306.344600, 294.909900)",
        "(275.847400, 306.836900, 294.387200)",
        "(275.551500, 308.920500, 292.298900)",
        "(275.450400, 310.080300, 291.107700)",
        "(275.300600, 311.810600, 289.518600)",
        "(274.912800, 313.602100, 287.661200)",
        "(274.617200, 315.924600, 285.363900)",
        "(274.578400, 319.129900, 282.014900)",
        "(274.528000, 320.598600, 280.500600)",
        "(274.174800, 320.863900, 280.513100)",
        "(273.796600, 321.878200, 279.726700)",
        "(273.706300, 324.955700, 276.564900)",
        "(273.641500, 328.544300, 272.890000)",
        "(273.526500, 329.480700, 271.975300)",
        "(273.241000, 331.557900, 270.253900)",
        "(272.976000, 336.290800, 265.615100)",
        "(272.744700, 342.705700, 259.317000)",
        "(272.559900, 347.132100, 255.095800)",
        "(272.501900, 348.821200, 253.511600)",
        "(272.249600, 350.904700, 251.660000)",
        "(272.028000, 354.366900, 248.494300)",
        "(272.120600, 359.387800, 243.651700)",
        "(272.235300, 0.176246, 243.033400)",
        "(272.217700, 1.557727, 241.788500)",
        "(272.013800, 7.940108, 235.793000)",
        "(271.917700, 16.778420, 227.383900)",
        "(271.975100, 20.440470, 223.913200)",
        "(271.962800, 24.721260, 219.877900)",
        "(271.881200, 29.267730, 215.543700)",
        "(271.730400, 43.983230, 201.440100)",
        "(271.889700, 47.265230, 198.528000)",
        "(272.138000, 43.824830, 202.140900)",
        "(272.214900, 49.801490, 196.628000)",
        "(272.252700, 52.305260, 194.459200)",
        "(272.412800, 54.724810, 192.489600)",
        "(272.658300, 52.779220, 194.748200)",
        "(272.834500, 50.632110, 197.057100)",
        "(272.898000, 54.119970, 193.973000)",
        "(272.879200, 56.092600, 192.242300)",
        "(272.861600, 59.185070, 189.710100)",
        "(272.921100, 60.852550, 188.358700)",
        "(272.977800, 62.007890, 187.485200)",
        "(272.909200, 65.222040, 184.685000)",
        "(272.861800, 67.415490, 182.769300)",
        "(272.801100, 71.678640, 179.014100)",
        "(272.818500, 71.950900, 179.136200)",
        "(272.813000, 65.307100, 186.138500)",
        "(272.829100, 59.358400, 192.296500)",
        "(272.839700, 57.218680, 194.598700)",
        "(272.758100, 58.414630, 193.852200)",
        "(272.600200, 57.987660, 194.738700)",
        "(272.499100, 52.819130, 200.258400)",
        "(272.429400, 49.186490, 204.193800)",
        "(272.331100, 47.722600, 205.902200)",
        "(272.154800, 41.937790, 212.118900)",
        "(272.048700, 38.304650, 216.222500)",
        "(272.233500, 32.180530, 222.722400)",
        "(272.545400, 20.674960, 234.383900)",
        "(272.687400, 16.611300, 238.511100)",
        "(272.822700, 12.774590, 242.739900)",
        "(272.915600, 9.330152, 246.648300)",
        "(273.139600, 5.550482, 250.780600)",
        "(273.526200, 0.363765, 256.181800)",
        "(273.653900, 357.823300, 258.912700)",
        "(273.813800, 356.163800, 261.124800)",
        "(274.017300, 352.674700, 264.905200)",
        "(274.300700, 348.532700, 269.348100)",
        "(274.730800, 345.565700, 272.630300)",
        "(274.989900, 343.888600, 274.444600)",
        "(275.523200, 341.595600, 276.955800)",
        "(275.838100, 338.873400, 279.885300)",
        "(276.141700, 335.528800, 283.484000)",
        "(276.580400, 331.819200, 287.359000)",
        "(276.732900, 329.953200, 289.368200)",
        "(276.808700, 326.731600, 292.798200)",
        "(277.216400, 325.980500, 293.779800)",
        "(277.632500, 325.716900, 294.026400)",
        "(277.977200, 323.971000, 295.818500)",
        "(278.008800, 322.672300, 297.182000)",
        "(278.081500, 320.463400, 299.722800)",
        "(278.591500, 319.785100, 300.530200)",
        "(279.174500, 319.264200, 301.013300)",
        "(279.649000, 317.609000, 302.555200)",
        "(279.709600, 316.438600, 303.703300)",
        "(279.958700, 315.499500, 304.940200)",
        "(280.642200, 316.104900, 304.367100)",
        "(281.325800, 315.369900, 304.966300)",
        "(281.900600, 313.732500, 306.810100)",
        "(282.221200, 312.896600, 307.630900)",
        "(282.774600, 311.918200, 308.604600)",
        "(283.611700, 311.536100, 308.842100)",
        "(284.333500, 310.542100, 309.678900)",
        "(284.571200, 308.567800, 311.849400)",
        "(284.711400, 308.099600, 312.391100)",
        "(285.367900, 308.555700, 311.780800)",
        "(286.206200, 308.757200, 311.275600)",
        "(286.683300, 307.663500, 312.225900)",
        "(287.017200, 306.950300, 312.918200)",
        "(287.332200, 306.761900, 312.970200)",
        "(287.956200, 306.473500, 312.803200)",
        "(288.155000, 305.510600, 313.565200)",
        "(288.401200, 304.939900, 313.962700)",
        "(288.847100, 304.945800, 313.417000)",
        "(289.083800, 304.527100, 313.543300)",
        "(289.272600, 303.154200, 314.672600)",
        "(289.306900, 302.500800, 315.218300)",
        "(289.609600, 302.406700, 314.922200)",
        "(290.051900, 302.220000, 314.565100)",
        "(290.255000, 302.033600, 314.545200)",
        "(290.541800, 301.688900, 314.610000)",
        "(290.802600, 301.000600, 315.027800)",
        "(291.084400, 299.806900, 315.711700)",
        "(291.488100, 298.061900, 317.096300)",
        "(291.685800, 297.604900, 317.373900)",
        "(291.863100, 297.946600, 316.438100)",
        "(292.008800, 298.185400, 315.680600)",
        "(292.082000, 297.706100, 315.514400)",
        "(292.054100, 296.719800, 316.039600)",
        "(291.981000, 296.358200, 316.136700)",
        "(291.890700, 295.663600, 316.320400)",
        "(291.738400, 294.896200, 316.559800)",
        "(291.610900, 294.408900, 316.548900)",
        "(291.508900, 294.256000, 316.110000)",
        "(291.432700, 294.163900, 315.879500)",
        "(291.192700, 293.397200, 316.000900)",
        "(290.796400, 292.197600, 317.006300)",
        "(290.641800, 292.364500, 316.274100)",
        "(290.656000, 293.037500, 314.835100)",
        "(290.570400, 292.901600, 314.703000)",
        "(290.199200, 292.270200, 315.066300)",
        "(289.924900, 291.935800, 315.029100)",
        "(289.755800, 292.448500, 314.059200)",
        "(289.535400, 292.903200, 313.028400)",
        "(289.359000, 292.862500, 312.913500)",
        "(288.992100, 292.710800, 312.709100)",
        "(288.603400, 292.925300, 312.061300)",
        "(288.154100, 293.214900, 311.373800)",
        "(287.686800, 293.544300, 310.678400)",
        "(287.434600, 293.641100, 310.359200)",
        "(286.836900, 293.477000, 310.245400)",
        "(286.342800, 293.834800, 309.587700)",
        "(285.933600, 294.933700, 308.004300)",
        "(285.314400, 295.634400, 307.058000)",
        "(284.941200, 295.639200, 306.984300)",
        "(284.374600, 295.578100, 306.866100)",
        "(283.984800, 296.228600, 305.941100)",
        "(283.604600, 297.694400, 304.081500)",
        "(283.130600, 298.279700, 303.265000)",
        "(282.823500, 298.230700, 303.282600)",
        "(282.116200, 298.261000, 303.085700)",
        "(281.670100, 299.116500, 301.999100)",
        "(281.315900, 300.040100, 300.801700)",
        "(280.804000, 300.837600, 299.832800)",
        "(280.476000, 301.115500, 299.535500)",
        "(279.837900, 301.450300, 299.146200)",
        "(279.465700, 302.245800, 298.255900)",
        "(279.170400, 303.387700, 297.026400)",
        "(278.949300, 304.341800, 296.037400)",
        "(278.802500, 304.835600, 295.548000)",
        "(278.261000, 306.663100, 293.794500)",
        "(277.934400, 308.430500, 291.914400)",
        "(277.529800, 310.847000, 289.486600)",
        "(277.227100, 312.017800, 288.305100)",
        "(277.039000, 312.471400, 287.843000)",
        "(276.683100, 314.243600, 286.101600)",
        "(276.334400, 316.450600, 283.916800)",
        "(276.017500, 319.244600, 281.151100)",
        "(275.588900, 319.891100, 280.654400)",
        "(275.328500, 319.990300, 280.636400)",
        "(274.755700, 321.064700, 279.659600)",
        "(274.343300, 325.815900, 275.156800)",
        "(274.275500, 330.570800, 270.433100)",
        "(274.090600, 333.774200, 267.439400)",
        "(273.911100, 335.536700, 265.862500)",
        "(273.586700, 341.740500, 259.971500)",
        "(273.584600, 346.806600, 255.210300)",
        "(273.692300, 351.135700, 251.004800)",
        "(273.703900, 355.190800, 247.190100)",
        "(273.559000, 357.320400, 245.253600)",
        "(273.202900, 4.472509, 238.707700)",
        "(273.242200, 11.939000, 231.528200)",
        "(273.302200, 14.990080, 228.711300)",
        "(273.215500, 18.313440, 225.727700)",
        "(273.131400, 20.773090, 223.523600)",
        "(272.980600, 23.856290, 220.915900)",
        "(273.077500, 28.162810, 216.969300)",
        "(273.128200, 27.904960, 217.580300)",
        "(273.016600, 25.374110, 220.525600)",
        "(273.058600, 25.487220, 220.688000)",
        "(273.096300, 29.875100, 216.582800)",
        "(273.073100, 33.497070, 213.471800)",
        "(273.218600, 35.903050, 211.413300)",
        "(273.403700, 35.242710, 212.374900)",
        "(273.451900, 34.876920, 212.953200)",
        "(273.532600, 38.137760, 210.115400)",
        "(273.568800, 41.167030, 207.537900)",
        "(273.584000, 40.812330, 208.255800)",
        "(273.652200, 42.299360, 207.091500)",
        "(273.653700, 44.252750, 205.385400)",
        "(273.639600, 46.046990, 204.133400)",
        "(273.597700, 45.837010, 204.853700)",
        "(273.736800, 43.610320, 207.378400)",
        "(273.808900, 44.424890, 206.799600)",
        "(273.790300, 47.243690, 204.364000)",
        "(273.769600, 47.654720, 204.508600)",
        "(273.818900, 42.630550, 209.796300)",
        "(273.926100, 39.352000, 213.332400)",
        "(273.934300, 39.085140, 213.960600)",
        "(273.857300, 39.298840, 214.058900)",
        "(273.764000, 38.569010, 215.312900)",
        "(273.999300, 34.578540, 219.496700)",
        "(274.111100, 29.387800, 224.816100)",
        "(273.939600, 28.689460, 225.915700)",
        "(273.742600, 30.191470, 224.716500)",
        "(273.453900, 33.637850, 221.892300)",
        "(273.616200, 28.588070, 227.122000)",
        "(273.876000, 21.179290, 234.521500)",
        "(273.844900, 18.069110, 238.043500)",
        "(273.796600, 17.709240, 238.642400)",
        "(273.897900, 14.698660, 242.060800)",
        "(274.318200, 9.438323, 247.502600)",
        "(274.816300, 4.703634, 252.304200)",
        "(275.089700, 2.396208, 254.824500)",
        "(275.160000, 1.527855, 255.838000)",
        "(275.320000, 359.032100, 258.573100)",
        "(275.572600, 355.715000, 261.926800)",
        "(275.730200, 352.964700, 264.851600)",
        "(275.811700, 350.895500, 267.156400)",
        "(275.889100, 349.959300, 268.217200)",
        "(276.144400, 347.501500, 270.735500)",
        "(276.299600, 345.567400, 272.765400)",
        "(276.627900, 343.950900, 274.648600)",
        "(277.159400, 341.685400, 276.823900)",
        "(277.279900, 340.623300, 277.919000)",
        "(277.352400, 338.039100, 280.688900)",
        "(277.362700, 334.972800, 284.039400)",
        "(277.745400, 332.871500, 286.304300)",
        "(278.420800, 331.151000, 287.935600)",
        "(278.640300, 329.760900, 289.371000)",
        "(278.805500, 326.335900, 293.028900)",
        "(278.944900, 322.563000, 297.033000)",
        "(279.353300, 321.019800, 298.707400)",
        "(279.808200, 320.782600, 298.831800)",
        "(279.884200, 319.762800, 299.959100)",
        "(279.864900, 316.731400, 303.263900)",
        "(279.980700, 314.178200, 305.785400)",
        "(280.133100, 312.214100, 307.432300)",
        "(279.905000, 309.603200, 310.057400)",
        "(279.854100, 308.108000, 311.692500)",
        "(280.143200, 306.338100, 313.384000)",
        "(280.736100, 306.714400, 312.657100)",
        "(281.234100, 305.908300, 313.240800)",
        "(281.576300, 304.629800, 314.557300)",
        "(281.749400, 304.186200, 314.936800)",
        "(282.220600, 303.874000, 314.977300)",
        "(282.756000, 304.065700, 314.462400)",
        "(283.180400, 303.641600, 314.568100)",
        "(283.437200, 302.925800, 315.028100)",
        "(283.621300, 302.932200, 314.880800)",
        "(284.190100, 303.212000, 314.181500)",
        "(284.735000, 302.176100, 314.716600)",
        "(284.870600, 299.447000, 317.101500)",
        "(285.130100, 297.336700, 319.065100)",
        "(285.481300, 296.912900, 319.130600)",
        "(286.102400, 296.064000, 319.221800)",
        "(286.268300, 294.287800, 320.829200)",
        "(286.525100, 293.894500, 320.742600)",
        "(286.979900, 294.494600, 319.295400)",
        "(287.159500, 294.205500, 319.157300)",
        "(287.326100, 292.897200, 319.827500)",
        "(287.498400, 292.418400, 319.777400)",
        "(287.746700, 292.995100, 318.431500)",
        "(287.771100, 292.268000, 318.615400)",
        "(287.558200, 289.391800, 321.145800)",
        "(287.403800, 287.686500, 322.562500)",
        "(287.686600, 288.259600, 321.273700)",
        "(287.720600, 287.904400, 321.065700)",
        "(287.499900, 286.422200, 322.268200)",
        "(287.458600, 285.992300, 322.545300)",
        "(287.408900, 285.717200, 322.233600)",
        "(287.334000, 285.255400, 322.174800)",
        "(287.333900, 285.212600, 321.857800)",
        "(287.308800, 285.260700, 321.490500)",
        "(287.314700, 285.206800, 321.370000)",
        "(287.279200, 284.954800, 321.184600)",
        "(287.161600, 284.326500, 321.611500)",
        "(287.065000, 284.741400, 320.936300)",
        "(287.143800, 286.055600, 319.139300)",
        "(287.073800, 286.291700, 318.788200)",
        "(286.776500, 286.140900, 318.852600)",
        "(286.577000, 286.370700, 318.373100)",
        "(286.414500, 286.877700, 317.541500)",
        "(286.108500, 287.071500, 317.040800)",
        "(285.864300, 286.910900, 317.150300)",
        "(285.399500, 286.791300, 317.162800)",
        "(285.069200, 287.418700, 316.353900)",
        "(284.742200, 288.035900, 315.525500)",
        "(284.264700, 288.389600, 314.949500)",
        "(283.994600, 288.153900, 315.097500)",
        "(283.212100, 287.445200, 315.779200)",
        "(282.701600, 287.886900, 315.176100)",
        "(282.370500, 288.610500, 314.173200)",
        "(281.856900, 288.763900, 313.848000)",
        "(281.464800, 288.286300, 314.275400)",
        "(280.670500, 286.990000, 315.609300)",
        "(280.140000, 287.263400, 315.205700)",
        "(279.822400, 289.017400, 313.216200)",
        "(279.517800, 290.237900, 311.858300)",
        "(279.202500, 290.419400, 311.635900)",
        "(278.529900, 290.382300, 311.629100)",
        "(277.918900, 290.152300, 311.749200)",
        "(277.364000, 290.024100, 311.758400)",
        "(276.851600, 290.307100, 311.443400)",
        "(276.621900, 290.664900, 311.038200)",
        "(276.251800, 291.170000, 310.468600)",
        "(275.805500, 292.743000, 308.810100)",
        "(275.465100, 295.232900, 306.143400)",
        "(275.124000, 296.704100, 304.665800)",
        "(274.934800, 297.196000, 304.244900)",
        "(274.724000, 297.634100, 303.934300)",
        "(274.407300, 300.853300, 300.714900)",
        "(274.250700, 305.710900, 295.691700)",
        "(273.937600, 307.292800, 294.078900)",
        "(273.673800, 307.632000, 293.860200)",
        "(273.262700, 312.697300, 289.005200)",
        "(273.159300, 316.755600, 284.956100)",
        "(272.912700, 320.400300, 281.314000)",
        "(272.347700, 329.133300, 272.734000)",
        "(272.134600, 333.011400, 269.065000)",
        "(272.128000, 341.219300, 261.049900)",
        "(272.274400, 346.897500, 255.452000)",
        "(271.976700, 359.107100, 243.388300)",
        "(271.670900, 18.609950, 224.403600)",
        "(271.676300, 26.371300, 216.827900)",
        "(271.851600, 33.462270, 209.809300)",
        "(271.943000, 40.327280, 203.213200)",
        "(272.141200, 56.579610, 187.304700)",
        "(272.371900, 67.821520, 176.543300)",
        "(272.503400, 68.911180, 175.650100)",
        "(272.755800, 70.778550, 173.990200)",
        "(272.988100, 73.847640, 171.324800)",
        "(273.177300, 77.192790, 168.334400)",
        "(273.407300, 79.449310, 166.499900)",
        "(273.499600, 78.758780, 167.357700)",
        "(273.691400, 74.140230, 172.193100)",
        "(273.770200, 72.686240, 173.793600)",
        "(273.906600, 81.570680, 165.552200)",
        "(274.022000, 85.645290, 162.139300)",
        "(273.994400, 84.075520, 163.769000)",
        "(274.053600, 79.293690, 168.670800)",
        "(274.080000, 78.833190, 169.411700)",
        "(274.166700, 81.465810, 167.306800)",
        "(274.142400, 83.122890, 166.076200)",
        "(274.133400, 83.095920, 166.283100)",
        "(274.133000, 81.086270, 168.629400)",
        "(274.128900, 79.419850, 170.555100)",
        "(274.069600, 77.593850, 172.775300)",
        "(274.021900, 74.024330, 176.618100)",
        "(273.981700, 72.252200, 178.548100)",
        "(273.954400, 69.693730, 181.307600)",
        "(273.879200, 70.677580, 180.689300)",
        "(273.632200, 73.423770, 178.404100)",
        "(273.503500, 74.201840, 177.958300)",
        "(273.459800, 71.950570, 180.381200)",
        "(273.291400, 62.201150, 190.305900)",
        "(273.151600, 54.535380, 198.143600)",
        "(273.052200, 54.068330, 198.928600)",
        "(272.896700, 53.296680, 200.002500)",
        "(272.832600, 49.479320, 203.980000)",
        "(273.014100, 38.430200, 215.064200)",
        "(273.226700, 31.991900, 221.476400)",
        "(273.305000, 29.576560, 224.136600)",
        "(273.225900, 24.565260, 229.389200)",
        "(273.255800, 19.773310, 234.249800)",
        "(273.549700, 11.188440, 242.728500)",
        "(273.762700, 4.166831, 249.766400)",
        "(273.748700, 357.284000, 256.972200)",
        "(273.799000, 351.040700, 263.308500)",
        "(273.990600, 348.177500, 266.174900)",
        "(274.681200, 341.858900, 272.493300)",
        "(275.321900, 336.768500, 277.689300)",
        "(275.655600, 332.575400, 282.175500)",
        "(276.250900, 330.811500, 284.120900)",
        "(276.713900, 329.847700, 285.005300)",
        "(277.506100, 327.233700, 287.505700)",
        "(277.861600, 323.655400, 291.366400)",
        "(278.106800, 320.644000, 294.672100)",
        "(278.873500, 320.487800, 294.856100)",
        "(279.351600, 320.117300, 295.103000)",
        "(279.953900, 318.064200, 297.145100)",
        "(280.038900, 316.214000, 299.313400)",
        "(280.524400, 315.715100, 299.847400)",
        "(281.293700, 314.776800, 300.640100)",
        "(281.459800, 313.740400, 301.641700)",
        "(281.705200, 312.131800, 303.545300)",
        "(282.351900, 312.076400, 303.442000)",
        "(282.824100, 311.097300, 304.248300)",
        "(282.923600, 308.636400, 306.845400)",
        "(283.120800, 307.971500, 307.566800)",
        "(283.611800, 308.382200, 306.972600)",
        "(284.112300, 308.244500, 306.747300)",
        "(284.309700, 306.810600, 308.157800)",
        "(284.621500, 305.771700, 309.007400)",
        "(284.872600, 305.279100, 309.329500)",
[truncated: 525,838 more chars]
