# Supplementary material for: Playing the mirror game in virtual reality with an autonomous character
Source: Sci Rep. 2022 Dec 9;12:21329. doi: 10.1038/s41598-022-25197-z (PMC9734752; doi:10.1038/s41598-022-25197-z)
Supplement: Supplementary file 2 — Supplementary Information 1. [file 41598_2022_25197_MOESM2_ESM.zip › Data/Couple2/condition2_trial1_player1.json]

{
    "isFemale": false,
    "eyesLevel": 1.6875156164169312,
    "timestamps": [
        0.0,
        0.019989013671875,
        0.03997802734375,
        0.05999755859375,
        0.079986572265625,
        0.100006103515625,
        0.1199951171875,
        0.139984130859375,
        0.160003662109375,
        0.17999267578125,
        0.199981689453125,
        0.220001220703125,
        0.239990234375,
        0.259979248046875,
        0.279998779296875,
        0.29998779296875,
        0.32000732421875,
        0.339996337890625,
        0.3599853515625,
        0.3800048828125,
        0.399993896484375,
        0.41998291015625,
        0.44000244140625,
        0.459991455078125,
        0.47998046875,
        0.5,
        0.519989013671875,
        0.53997802734375,
        0.55999755859375,
        0.579986572265625,
        0.600006103515625,
        0.6199951171875,
        0.639984130859375,
        0.660003662109375,
        0.67999267578125,
        0.699981689453125,
        0.720001220703125,
        0.739990234375,
        0.759979248046875,
        0.779998779296875,
        0.79998779296875,
        0.82000732421875,
        0.839996337890625,
        0.8599853515625,
        0.8800048828125,
        0.899993896484375,
        0.91998291015625,
        0.94000244140625,
        0.959991455078125,
        0.97998046875,
        1.0,
        1.019989013671875,
        1.03997802734375,
        1.05999755859375,
        1.079986572265625,
        1.100006103515625,
        1.1199951171875,
        1.139984130859375,
        1.160003662109375,
        1.17999267578125,
        1.199981689453125,
        1.220001220703125,
        1.239990234375,
        1.259979248046875,
        1.279998779296875,
        1.29998779296875,
        1.32000732421875,
        1.339996337890625,
        1.3599853515625,
        1.3800048828125,
        1.399993896484375,
        1.41998291015625,
        1.44000244140625,
        1.459991455078125,
        1.47998046875,
        1.5,
        1.519989013671875,
        1.53997802734375,
        1.55999755859375,
        1.579986572265625,
        1.600006103515625,
        1.6199951171875,
        1.639984130859375,
        1.660003662109375,
        1.67999267578125,
        1.699981689453125,
        1.720001220703125,
        1.739990234375,
        1.759979248046875,
        1.779998779296875,
        1.79998779296875,
        1.82000732421875,
        1.839996337890625,
        1.8599853515625,
        1.8800048828125,
        1.899993896484375,
        1.91998291015625,
        1.94000244140625,
        1.959991455078125,
        1.97998046875,
        2.0,
        2.019989013671875,
        2.03997802734375,
        2.05999755859375,
        2.079986572265625,
        2.100006103515625,
        2.1199951171875,
        2.139984130859375,
        2.160003662109375,
        2.17999267578125,
        2.199981689453125,
        2.220001220703125,
        2.239990234375,
        2.259979248046875,
        2.279998779296875,
        2.29998779296875,
        2.32000732421875,
        2.339996337890625,
        2.3599853515625,
        2.3800048828125,
        2.399993896484375,
        2.41998291015625,
        2.44000244140625,
        2.459991455078125,
        2.47998046875,
        2.5,
        2.519989013671875,
        2.53997802734375,
        2.55999755859375,
        2.579986572265625,
        2.600006103515625,
        2.6199951171875,
        2.639984130859375,
        2.660003662109375,
        2.67999267578125,
        2.699981689453125,
        2.720001220703125,
        2.739990234375,
        2.759979248046875,
        2.779998779296875,
        2.79998779296875,
        2.82000732421875,
        2.839996337890625,
        2.8599853515625,
        2.8800048828125,
        2.899993896484375,
        2.91998291015625,
        2.94000244140625,
        2.959991455078125,
        2.97998046875,
        3.0,
        3.019989013671875,
        3.03997802734375,
        3.05999755859375,
        3.079986572265625,
        3.100006103515625,
        3.1199951171875,
        3.139984130859375,
        3.160003662109375,
        3.17999267578125,
        3.199981689453125,
        3.220001220703125,
        3.239990234375,
        3.259979248046875,
        3.279998779296875,
        3.29998779296875,
        3.32000732421875,
        3.339996337890625,
        3.3599853515625,
        3.3800048828125,
        3.399993896484375,
        3.41998291015625,
        3.44000244140625,
        3.459991455078125,
        3.47998046875,
        3.5,
        3.519989013671875,
        3.53997802734375,
        3.55999755859375,
        3.579986572265625,
        3.600006103515625,
        3.6199951171875,
        3.639984130859375,
        3.660003662109375,
        3.67999267578125,
        3.699981689453125,
        3.720001220703125,
        3.739990234375,
        3.759979248046875,
        3.779998779296875,
        3.79998779296875,
        3.82000732421875,
        3.839996337890625,
        3.8599853515625,
        3.8800048828125,
        3.899993896484375,
        3.91998291015625,
        3.94000244140625,
        3.959991455078125,
        3.97998046875,
        4.0,
        4.019989013671875,
        4.03997802734375,
        4.05999755859375,
        4.079986572265625,
        4.100006103515625,
        4.1199951171875,
        4.139984130859375,
        4.160003662109375,
        4.17999267578125,
        4.199981689453125,
        4.220001220703125,
        4.239990234375,
        4.259979248046875,
        4.279998779296875,
        4.29998779296875,
        4.32000732421875,
        4.339996337890625,
        4.3599853515625,
        4.3800048828125,
        4.399993896484375,
        4.41998291015625,
        4.44000244140625,
        4.459991455078125,
        4.47998046875,
        4.5,
        4.519989013671875,
        4.53997802734375,
        4.55999755859375,
        4.579986572265625,
        4.600006103515625,
        4.6199951171875,
        4.639984130859375,
        4.660003662109375,
        4.67999267578125,
        4.699981689453125,
        4.720001220703125,
        4.739990234375,
        4.759979248046875,
        4.779998779296875,
        4.79998779296875,
        4.82000732421875,
        4.839996337890625,
        4.8599853515625,
        4.8800048828125,
        4.899993896484375,
        4.91998291015625,
        4.94000244140625,
        4.959991455078125,
        4.97998046875,
        5.0,
        5.019989013671875,
        5.03997802734375,
        5.05999755859375,
        5.079986572265625,
        5.100006103515625,
        5.1199951171875,
        5.139984130859375,
        5.160003662109375,
        5.17999267578125,
        5.199981689453125,
        5.220001220703125,
        5.239990234375,
        5.259979248046875,
        5.279998779296875,
        5.29998779296875,
        5.32000732421875,
        5.339996337890625,
        5.3599853515625,
        5.3800048828125,
        5.399993896484375,
        5.41998291015625,
        5.44000244140625,
        5.459991455078125,
        5.47998046875,
        5.5,
        5.519989013671875,
        5.53997802734375,
        5.55999755859375,
        5.579986572265625,
        5.600006103515625,
        5.6199951171875,
        5.639984130859375,
        5.660003662109375,
        5.67999267578125,
        5.699981689453125,
        5.720001220703125,
        5.739990234375,
        5.759979248046875,
        5.779998779296875,
        5.79998779296875,
        5.82000732421875,
        5.839996337890625,
        5.8599853515625,
        5.8800048828125,
        5.899993896484375,
        5.91998291015625,
        5.94000244140625,
        5.959991455078125,
        5.97998046875,
        6.0,
        6.019989013671875,
        6.03997802734375,
        6.05999755859375,
        6.079986572265625,
        6.100006103515625,
        6.1199951171875,
        6.139984130859375,
        6.160003662109375,
        6.17999267578125,
        6.199981689453125,
        6.220001220703125,
        6.239990234375,
        6.259979248046875,
        6.279998779296875,
        6.29998779296875,
        6.32000732421875,
        6.339996337890625,
        6.3599853515625,
        6.3800048828125,
        6.399993896484375,
        6.41998291015625,
        6.44000244140625,
        6.459991455078125,
        6.47998046875,
        6.5,
        6.519989013671875,
        6.53997802734375,
        6.55999755859375,
        6.579986572265625,
        6.600006103515625,
        6.6199951171875,
        6.639984130859375,
        6.660003662109375,
        6.67999267578125,
        6.699981689453125,
        6.720001220703125,
        6.739990234375,
        6.759979248046875,
        6.779998779296875,
        6.79998779296875,
        6.82000732421875,
        6.839996337890625,
        6.8599853515625,
        6.8800048828125,
        6.899993896484375,
        6.91998291015625,
        6.94000244140625,
        6.959991455078125,
        6.97998046875,
        7.0,
        7.019989013671875,
        7.03997802734375,
        7.05999755859375,
        7.079986572265625,
        7.100006103515625,
        7.1199951171875,
        7.139984130859375,
        7.160003662109375,
        7.17999267578125,
        7.199981689453125,
        7.220001220703125,
        7.239990234375,
        7.259979248046875,
        7.279998779296875,
        7.29998779296875,
        7.32000732421875,
        7.339996337890625,
        7.3599853515625,
        7.3800048828125,
        7.399993896484375,
        7.41998291015625,
        7.44000244140625,
        7.459991455078125,
        7.47998046875,
        7.5,
        7.519989013671875,
        7.53997802734375,
        7.55999755859375,
        7.579986572265625,
        7.600006103515625,
        7.6199951171875,
        7.639984130859375,
        7.660003662109375,
        7.67999267578125,
        7.699981689453125,
        7.720001220703125,
        7.739990234375,
        7.759979248046875,
        7.779998779296875,
        7.79998779296875,
        7.82000732421875,
        7.839996337890625,
        7.8599853515625,
        7.8800048828125,
        7.899993896484375,
        7.91998291015625,
        7.94000244140625,
        7.959991455078125,
        7.97998046875,
        8.0,
        8.019989013671875,
        8.03997802734375,
        8.05999755859375,
        8.079986572265625,
        8.100006103515625,
        8.1199951171875,
        8.139984130859375,
        8.160003662109375,
        8.17999267578125,
        8.199981689453125,
        8.220001220703125,
        8.239990234375,
        8.259979248046875,
        8.279998779296875,
        8.29998779296875,
        8.32000732421875,
        8.339996337890625,
        8.3599853515625,
        8.3800048828125,
        8.399993896484375,
        8.41998291015625,
        8.44000244140625,
        8.459991455078125,
        8.47998046875,
        8.5,
        8.519989013671875,
        8.53997802734375,
        8.55999755859375,
        8.579986572265625,
        8.600006103515625,
        8.6199951171875,
        8.639984130859375,
        8.660003662109375,
        8.67999267578125,
        8.699981689453125,
        8.720001220703125,
        8.739990234375,
        8.759979248046875,
        8.779998779296875,
        8.79998779296875,
        8.82000732421875,
        8.839996337890625,
        8.8599853515625,
        8.8800048828125,
        8.899993896484375,
        8.91998291015625,
        8.94000244140625,
        8.959991455078125,
        8.97998046875,
        9.0,
        9.019989013671875,
        9.03997802734375,
        9.05999755859375,
        9.079986572265625,
        9.100006103515625,
        9.1199951171875,
        9.139984130859375,
        9.160003662109375,
        9.17999267578125,
        9.199981689453125,
        9.220001220703125,
        9.239990234375,
        9.259979248046875,
        9.279998779296875,
        9.29998779296875,
        9.32000732421875,
        9.339996337890625,
        9.3599853515625,
        9.3800048828125,
        9.399993896484375,
        9.41998291015625,
        9.44000244140625,
        9.459991455078125,
        9.47998046875,
        9.5,
        9.519989013671875,
        9.53997802734375,
        9.55999755859375,
        9.579986572265625,
        9.600006103515625,
        9.6199951171875,
        9.639984130859375,
        9.660003662109375,
        9.67999267578125,
        9.699981689453125,
        9.720001220703125,
        9.739990234375,
        9.759979248046875,
        9.779998779296875,
        9.79998779296875,
        9.82000732421875,
        9.839996337890625,
        9.8599853515625,
        9.8800048828125,
        9.899993896484375,
        9.91998291015625,
        9.94000244140625,
        9.959991455078125,
        9.97998046875,
        10.0,
        10.019989013671875,
        10.03997802734375,
        10.05999755859375,
        10.079986572265625,
        10.100006103515625,
        10.1199951171875,
        10.139984130859375,
        10.160003662109375,
        10.17999267578125,
        10.199981689453125,
        10.220001220703125,
        10.239990234375,
        10.259979248046875,
        10.279998779296875,
        10.29998779296875,
        10.32000732421875,
        10.339996337890625,
        10.3599853515625,
        10.3800048828125,
        10.399993896484375,
        10.41998291015625,
        10.44000244140625,
        10.459991455078125,
        10.47998046875,
        10.5,
        10.519989013671875,
        10.53997802734375,
        10.55999755859375,
        10.579986572265625,
        10.600006103515625,
        10.6199951171875,
        10.639984130859375,
        10.660003662109375,
        10.67999267578125,
        10.699981689453125,
        10.720001220703125,
        10.739990234375,
        10.759979248046875,
        10.779998779296875,
        10.79998779296875,
        10.82000732421875,
        10.839996337890625,
        10.8599853515625,
        10.8800048828125,
        10.899993896484375,
        10.91998291015625,
        10.94000244140625,
        10.959991455078125,
        10.97998046875,
        11.0,
        11.019989013671875,
        11.03997802734375,
        11.05999755859375,
        11.079986572265625,
        11.100006103515625,
        11.1199951171875,
        11.139984130859375,
        11.160003662109375,
        11.17999267578125,
        11.199981689453125,
        11.220001220703125,
        11.239990234375,
        11.259979248046875,
        11.279998779296875,
        11.29998779296875,
        11.32000732421875,
        11.339996337890625,
        11.3599853515625,
        11.3800048828125,
        11.399993896484375,
        11.41998291015625,
        11.44000244140625,
        11.459991455078125,
        11.47998046875,
        11.5,
        11.519989013671875,
        11.53997802734375,
        11.55999755859375,
        11.579986572265625,
        11.600006103515625,
        11.6199951171875,
        11.639984130859375,
        11.660003662109375,
        11.67999267578125,
        11.699981689453125,
        11.720001220703125,
        11.739990234375,
        11.759979248046875,
        11.779998779296875,
        11.79998779296875,
        11.82000732421875,
        11.839996337890625,
        11.8599853515625,
        11.8800048828125,
        11.899993896484375,
        11.91998291015625,
        11.94000244140625,
        11.959991455078125,
        11.97998046875,
        12.0,
        12.019989013671875,
        12.03997802734375,
        12.05999755859375,
        12.079986572265625,
        12.100006103515625,
        12.1199951171875,
        12.139984130859375,
        12.160003662109375,
        12.17999267578125,
        12.199981689453125,
        12.220001220703125,
        12.239990234375,
        12.259979248046875,
        12.279998779296875,
        12.29998779296875,
        12.32000732421875,
        12.339996337890625,
        12.3599853515625,
        12.3800048828125,
        12.399993896484375,
        12.41998291015625,
        12.44000244140625,
        12.459991455078125,
        12.47998046875,
        12.5,
        12.519989013671875,
        12.53997802734375,
        12.55999755859375,
        12.579986572265625,
        12.600006103515625,
        12.6199951171875,
        12.639984130859375,
        12.660003662109375,
        12.67999267578125,
        12.699981689453125,
        12.720001220703125,
        12.739990234375,
        12.759979248046875,
        12.779998779296875,
        12.79998779296875,
        12.82000732421875,
        12.839996337890625,
        12.8599853515625,
        12.8800048828125,
        12.899993896484375,
        12.91998291015625,
        12.94000244140625,
        12.959991455078125,
        12.97998046875,
        13.0,
        13.019989013671875,
        13.03997802734375,
        13.05999755859375,
        13.079986572265625,
        13.100006103515625,
        13.1199951171875,
        13.139984130859375,
        13.160003662109375,
        13.17999267578125,
        13.199981689453125,
        13.220001220703125,
        13.239990234375,
        13.259979248046875,
        13.279998779296875,
        13.29998779296875,
        13.32000732421875,
        13.339996337890625,
        13.3599853515625,
        13.3800048828125,
        13.399993896484375,
        13.41998291015625,
        13.44000244140625,
        13.459991455078125,
        13.47998046875,
        13.5,
        13.519989013671875,
        13.53997802734375,
        13.55999755859375,
        13.579986572265625,
        13.600006103515625,
        13.6199951171875,
        13.639984130859375,
        13.660003662109375,
        13.67999267578125,
        13.699981689453125,
        13.720001220703125,
        13.739990234375,
        13.759979248046875,
        13.779998779296875,
        13.79998779296875,
        13.82000732421875,
        13.839996337890625,
        13.8599853515625,
        13.8800048828125,
        13.899993896484375,
        13.91998291015625,
        13.94000244140625,
        13.959991455078125,
        13.97998046875,
        14.0,
        14.019989013671875,
        14.03997802734375,
        14.05999755859375,
        14.079986572265625,
        14.100006103515625,
        14.1199951171875,
        14.139984130859375,
        14.160003662109375,
        14.17999267578125,
        14.199981689453125,
        14.220001220703125,
        14.239990234375,
        14.259979248046875,
        14.279998779296875,
        14.29998779296875,
        14.32000732421875,
        14.339996337890625,
        14.3599853515625,
        14.3800048828125,
        14.399993896484375,
        14.41998291015625,
        14.44000244140625,
        14.459991455078125,
        14.47998046875,
        14.5,
        14.519989013671875,
        14.53997802734375,
        14.55999755859375,
        14.579986572265625,
        14.600006103515625,
        14.6199951171875,
        14.639984130859375,
        14.660003662109375,
        14.67999267578125,
        14.699981689453125,
        14.720001220703125,
        14.739990234375,
        14.759979248046875,
        14.779998779296875,
        14.79998779296875,
        14.82000732421875,
        14.839996337890625,
        14.8599853515625,
        14.8800048828125,
        14.899993896484375,
        14.91998291015625,
        14.94000244140625,
        14.959991455078125,
        14.97998046875,
        15.0,
        15.019989013671875,
        15.03997802734375,
        15.05999755859375,
        15.079986572265625,
        15.100006103515625,
        15.1199951171875,
        15.139984130859375,
        15.160003662109375,
        15.17999267578125,
        15.199981689453125,
        15.220001220703125,
        15.239990234375,
        15.259979248046875,
        15.279998779296875,
        15.29998779296875,
        15.32000732421875,
        15.339996337890625,
        15.3599853515625,
        15.3800048828125,
        15.399993896484375,
        15.41998291015625,
        15.44000244140625,
        15.459991455078125,
        15.47998046875,
        15.5,
        15.519989013671875,
        15.53997802734375,
        15.55999755859375,
        15.579986572265625,
        15.600006103515625,
        15.6199951171875,
        15.639984130859375,
        15.660003662109375,
        15.67999267578125,
        15.699981689453125,
        15.720001220703125,
        15.739990234375,
        15.759979248046875,
        15.779998779296875,
        15.79998779296875,
        15.82000732421875,
        15.839996337890625,
        15.8599853515625,
        15.8800048828125,
        15.899993896484375,
        15.91998291015625,
        15.94000244140625,
        15.959991455078125,
        15.97998046875,
        16.0,
        16.019989013671876,
        16.03997802734375,
        16.05999755859375,
        16.079986572265626,
        16.100006103515626,
        16.1199951171875,
        16.139984130859376,
        16.160003662109376,
        16.17999267578125,
        16.199981689453126,
        16.220001220703126,
        16.239990234375,
        16.259979248046876,
        16.279998779296876,
        16.29998779296875,
        16.32000732421875,
        16.339996337890626,
        16.3599853515625,
        16.3800048828125,
        16.399993896484376,
        16.41998291015625,
        16.44000244140625,
        16.459991455078126,
        16.47998046875,
        16.5,
        16.519989013671876,
        16.53997802734375,
        16.55999755859375,
        16.579986572265626,
        16.600006103515626,
        16.6199951171875,
        16.639984130859376,
        16.660003662109376,
        16.67999267578125,
        16.699981689453126,
        16.720001220703126,
        16.739990234375,
        16.759979248046876,
        16.779998779296876,
        16.79998779296875,
        16.82000732421875,
        16.839996337890626,
        16.8599853515625,
        16.8800048828125,
        16.899993896484376,
        16.91998291015625,
        16.94000244140625,
        16.959991455078126,
        16.97998046875,
        17.0,
        17.019989013671876,
        17.03997802734375,
        17.05999755859375,
        17.079986572265626,
        17.100006103515626,
        17.1199951171875,
        17.139984130859376,
        17.160003662109376,
        17.17999267578125,
        17.199981689453126,
        17.220001220703126,
        17.239990234375,
        17.259979248046876,
        17.279998779296876,
        17.29998779296875,
        17.32000732421875,
        17.339996337890626,
        17.3599853515625,
        17.3800048828125,
        17.399993896484376,
        17.41998291015625,
        17.44000244140625,
        17.459991455078126,
        17.47998046875,
        17.5,
        17.519989013671876,
        17.53997802734375,
        17.55999755859375,
        17.579986572265626,
        17.600006103515626,
        17.6199951171875,
        17.639984130859376,
        17.660003662109376,
        17.67999267578125,
        17.699981689453126,
        17.720001220703126,
        17.739990234375,
        17.759979248046876,
        17.779998779296876,
        17.79998779296875,
        17.82000732421875,
        17.839996337890626,
        17.8599853515625,
        17.8800048828125,
        17.899993896484376,
        17.91998291015625,
        17.94000244140625,
        17.959991455078126,
        17.97998046875,
        18.0,
        18.019989013671876,
        18.03997802734375,
        18.05999755859375,
        18.079986572265626,
        18.100006103515626,
        18.1199951171875,
        18.139984130859376,
        18.160003662109376,
        18.17999267578125,
        18.199981689453126,
        18.220001220703126,
        18.239990234375,
        18.259979248046876,
        18.279998779296876,
        18.29998779296875,
        18.32000732421875,
        18.339996337890626,
        18.3599853515625,
        18.3800048828125,
        18.399993896484376,
        18.41998291015625,
        18.44000244140625,
        18.459991455078126,
        18.47998046875,
        18.5,
        18.519989013671876,
        18.53997802734375,
        18.55999755859375,
        18.579986572265626,
        18.600006103515626,
        18.6199951171875,
        18.639984130859376,
        18.660003662109376,
        18.67999267578125,
        18.699981689453126,
        18.720001220703126,
        18.739990234375,
        18.759979248046876,
        18.779998779296876,
        18.79998779296875,
        18.82000732421875,
        18.839996337890626,
        18.8599853515625,
        18.8800048828125,
        18.899993896484376,
        18.91998291015625,
        18.94000244140625,
        18.959991455078126,
        18.97998046875,
        19.0,
        19.019989013671876,
        19.03997802734375,
        19.05999755859375,
        19.079986572265626,
        19.100006103515626,
        19.1199951171875,
        19.139984130859376,
        19.160003662109376,
        19.17999267578125,
        19.199981689453126,
        19.220001220703126,
        19.239990234375,
        19.259979248046876,
        19.279998779296876,
        19.29998779296875,
        19.32000732421875,
        19.339996337890626,
        19.3599853515625,
        19.3800048828125,
        19.399993896484376,
        19.41998291015625,
        19.44000244140625,
        19.459991455078126,
        19.47998046875,
        19.5,
        19.519989013671876,
        19.53997802734375,
        19.55999755859375,
        19.579986572265626,
        19.600006103515626,
        19.6199951171875,
        19.639984130859376,
        19.660003662109376,
        19.67999267578125,
        19.699981689453126,
        19.720001220703126,
        19.739990234375,
        19.759979248046876,
        19.779998779296876,
        19.79998779296875,
        19.82000732421875,
        19.839996337890626,
        19.8599853515625,
        19.8800048828125,
        19.899993896484376,
        19.91998291015625,
        19.94000244140625,
        19.959991455078126,
        19.97998046875,
        20.0,
        20.019989013671876,
        20.03997802734375,
        20.05999755859375,
        20.079986572265626,
        20.100006103515626,
        20.1199951171875,
        20.139984130859376,
        20.160003662109376,
        20.17999267578125,
        20.199981689453126,
        20.220001220703126,
        20.239990234375,
        20.259979248046876,
        20.279998779296876,
        20.29998779296875,
        20.32000732421875,
        20.339996337890626,
        20.3599853515625,
        20.3800048828125,
        20.399993896484376,
        20.41998291015625,
        20.44000244140625,
        20.459991455078126,
        20.47998046875,
        20.5,
        20.519989013671876,
        20.53997802734375,
        20.55999755859375,
        20.579986572265626,
        20.600006103515626,
        20.6199951171875,
        20.639984130859376,
        20.660003662109376,
        20.67999267578125,
        20.699981689453126,
        20.720001220703126,
        20.739990234375,
        20.759979248046876,
        20.779998779296876,
        20.79998779296875,
        20.82000732421875,
        20.839996337890626,
        20.8599853515625,
        20.8800048828125,
        20.899993896484376,
        20.91998291015625,
        20.94000244140625,
        20.959991455078126,
        20.97998046875,
        21.0,
        21.019989013671876,
        21.03997802734375,
        21.05999755859375,
        21.079986572265626,
        21.100006103515626,
        21.1199951171875,
        21.139984130859376,
        21.160003662109376,
        21.17999267578125,
        21.199981689453126,
        21.220001220703126,
        21.239990234375,
        21.259979248046876,
        21.279998779296876,
        21.29998779296875,
        21.32000732421875,
        21.339996337890626,
        21.3599853515625,
        21.3800048828125,
        21.399993896484376,
        21.41998291015625,
        21.44000244140625,
        21.459991455078126,
        21.47998046875,
        21.5,
        21.519989013671876,
        21.53997802734375,
        21.55999755859375,
        21.579986572265626,
        21.600006103515626,
        21.6199951171875,
        21.639984130859376,
        21.660003662109376,
        21.67999267578125,
        21.699981689453126,
        21.720001220703126,
        21.739990234375,
        21.759979248046876,
        21.779998779296876,
        21.79998779296875,
        21.82000732421875,
        21.839996337890626,
        21.8599853515625,
        21.8800048828125,
        21.899993896484376,
        21.91998291015625,
        21.94000244140625,
        21.959991455078126,
        21.97998046875,
        22.0,
        22.019989013671876,
        22.03997802734375,
        22.05999755859375,
        22.079986572265626,
        22.100006103515626,
        22.1199951171875,
        22.139984130859376,
        22.160003662109376,
        22.17999267578125,
        22.199981689453126,
        22.220001220703126,
        22.239990234375,
        22.259979248046876,
        22.279998779296876,
        22.29998779296875,
        22.32000732421875,
        22.339996337890626,
        22.3599853515625,
        22.3800048828125,
        22.399993896484376,
        22.41998291015625,
        22.44000244140625,
        22.459991455078126,
        22.47998046875,
        22.5,
        22.519989013671876,
        22.53997802734375,
        22.55999755859375,
        22.579986572265626,
        22.600006103515626,
        22.6199951171875,
        22.639984130859376,
        22.660003662109376,
        22.67999267578125,
        22.699981689453126,
        22.720001220703126,
        22.739990234375,
        22.759979248046876,
        22.779998779296876,
        22.79998779296875,
        22.82000732421875,
        22.839996337890626,
        22.8599853515625,
        22.8800048828125,
        22.899993896484376,
        22.91998291015625,
        22.94000244140625,
        22.959991455078126,
        22.97998046875,
        23.0,
        23.019989013671876,
        23.03997802734375,
        23.05999755859375,
        23.079986572265626,
        23.100006103515626,
        23.1199951171875,
        23.139984130859376,
        23.160003662109376,
        23.17999267578125,
        23.199981689453126,
        23.220001220703126,
        23.239990234375,
        23.259979248046876,
        23.279998779296876,
        23.29998779296875,
        23.32000732421875,
        23.339996337890626,
        23.3599853515625,
        23.3800048828125,
        23.399993896484376,
        23.41998291015625,
        23.44000244140625,
        23.459991455078126,
        23.47998046875,
        23.5,
        23.519989013671876,
        23.53997802734375,
        23.55999755859375,
        23.579986572265626,
        23.600006103515626,
        23.6199951171875,
        23.639984130859376,
        23.660003662109376,
        23.67999267578125,
        23.699981689453126,
        23.720001220703126,
        23.739990234375,
        23.759979248046876,
        23.779998779296876,
        23.79998779296875,
        23.82000732421875,
        23.839996337890626,
        23.8599853515625,
        23.8800048828125,
        23.899993896484376,
        23.91998291015625,
        23.94000244140625,
        23.959991455078126,
        23.97998046875,
        24.0,
        24.019989013671876,
        24.03997802734375,
        24.05999755859375,
        24.079986572265626,
        24.100006103515626,
        24.1199951171875,
        24.139984130859376,
        24.160003662109376,
        24.17999267578125,
        24.199981689453126,
        24.220001220703126,
        24.239990234375,
        24.259979248046876,
        24.279998779296876,
        24.29998779296875,
        24.32000732421875,
        24.339996337890626,
        24.3599853515625,
        24.3800048828125,
        24.399993896484376,
        24.41998291015625,
        24.44000244140625,
        24.459991455078126,
        24.47998046875,
        24.5,
        24.519989013671876,
        24.53997802734375,
        24.55999755859375,
        24.579986572265626,
        24.600006103515626,
        24.6199951171875,
        24.639984130859376,
        24.660003662109376,
        24.67999267578125,
        24.699981689453126,
        24.720001220703126,
        24.739990234375,
        24.759979248046876,
        24.779998779296876,
        24.79998779296875,
        24.82000732421875,
        24.839996337890626,
        24.8599853515625,
        24.8800048828125,
        24.899993896484376,
        24.91998291015625,
        24.94000244140625,
        24.959991455078126,
        24.97998046875,
        25.0,
        25.019989013671876,
        25.03997802734375,
        25.05999755859375,
        25.079986572265626,
        25.100006103515626,
        25.1199951171875,
        25.139984130859376,
        25.160003662109376,
        25.17999267578125,
        25.199981689453126,
        25.220001220703126,
        25.239990234375,
        25.259979248046876,
        25.279998779296876,
        25.29998779296875,
        25.32000732421875,
        25.339996337890626,
        25.3599853515625,
        25.3800048828125,
        25.399993896484376,
        25.41998291015625,
        25.44000244140625,
        25.459991455078126,
        25.47998046875,
        25.5,
        25.519989013671876,
        25.53997802734375,
        25.55999755859375,
        25.579986572265626,
        25.600006103515626,
        25.6199951171875,
        25.639984130859376,
        25.660003662109376,
        25.67999267578125,
        25.699981689453126,
        25.720001220703126,
        25.739990234375,
        25.759979248046876,
        25.779998779296876,
        25.79998779296875,
        25.82000732421875,
        25.839996337890626,
        25.8599853515625,
        25.8800048828125,
        25.899993896484376,
        25.91998291015625,
        25.94000244140625,
        25.959991455078126,
        25.97998046875,
        26.0,
        26.019989013671876,
        26.03997802734375,
        26.05999755859375,
        26.079986572265626,
        26.100006103515626,
        26.1199951171875,
        26.139984130859376,
        26.160003662109376,
        26.17999267578125,
        26.199981689453126,
        26.220001220703126,
        26.239990234375,
        26.259979248046876,
        26.279998779296876,
        26.29998779296875,
        26.32000732421875,
        26.339996337890626,
        26.3599853515625,
        26.3800048828125,
        26.399993896484376,
        26.41998291015625,
        26.44000244140625,
        26.459991455078126,
        26.47998046875,
        26.5,
        26.519989013671876,
        26.53997802734375,
        26.55999755859375,
        26.579986572265626,
        26.600006103515626,
        26.6199951171875,
        26.639984130859376,
        26.660003662109376,
        26.67999267578125,
        26.699981689453126,
        26.720001220703126,
        26.739990234375,
        26.759979248046876,
        26.779998779296876,
        26.79998779296875,
        26.82000732421875,
        26.839996337890626,
        26.8599853515625,
        26.8800048828125,
        26.899993896484376,
        26.91998291015625,
        26.94000244140625,
        26.959991455078126,
        26.97998046875,
        27.0,
        27.019989013671876,
        27.03997802734375,
        27.05999755859375,
        27.079986572265626,
        27.100006103515626,
        27.1199951171875,
        27.139984130859376,
        27.160003662109376,
        27.17999267578125,
        27.199981689453126,
        27.220001220703126,
        27.239990234375,
        27.259979248046876,
        27.279998779296876,
        27.29998779296875,
        27.32000732421875,
        27.339996337890626,
        27.3599853515625,
        27.3800048828125,
        27.399993896484376,
        27.41998291015625,
        27.44000244140625,
        27.459991455078126,
        27.47998046875,
        27.5,
        27.519989013671876,
        27.53997802734375,
        27.55999755859375,
        27.579986572265626,
        27.600006103515626,
        27.6199951171875,
        27.639984130859376,
        27.660003662109376,
        27.67999267578125,
        27.699981689453126,
        27.720001220703126,
        27.739990234375,
        27.759979248046876,
        27.779998779296876,
        27.79998779296875,
        27.82000732421875,
        27.839996337890626,
        27.8599853515625,
        27.8800048828125,
        27.899993896484376,
        27.91998291015625,
        27.94000244140625,
        27.959991455078126,
        27.97998046875,
        28.0,
        28.019989013671876,
        28.03997802734375,
        28.05999755859375,
        28.079986572265626,
        28.100006103515626,
        28.1199951171875,
        28.139984130859376,
        28.160003662109376,
        28.17999267578125,
        28.199981689453126,
        28.220001220703126,
        28.239990234375,
        28.259979248046876,
        28.279998779296876,
        28.29998779296875,
        28.32000732421875,
        28.339996337890626,
        28.3599853515625,
        28.3800048828125,
        28.399993896484376,
        28.41998291015625,
        28.44000244140625,
        28.459991455078126,
        28.47998046875,
        28.5,
        28.519989013671876,
        28.53997802734375,
        28.55999755859375,
        28.579986572265626,
        28.600006103515626,
        28.6199951171875,
        28.639984130859376,
        28.660003662109376,
        28.67999267578125,
        28.699981689453126,
        28.720001220703126,
        28.739990234375,
        28.759979248046876,
        28.779998779296876,
        28.79998779296875,
        28.819976806640626,
        28.839996337890626,
        28.8599853515625,
        28.8800048828125,
        28.899993896484376,
        28.91998291015625,
        28.94000244140625,
        28.959991455078126,
        28.97998046875,
        29.0,
        29.019989013671876,
        29.03997802734375,
        29.05999755859375,
        29.079986572265626,
        29.100006103515626,
        29.1199951171875,
        29.139984130859376,
        29.160003662109376,
        29.17999267578125,
        29.199981689453126,
        29.220001220703126,
        29.239990234375,
        29.259979248046876,
        29.279998779296876,
        29.29998779296875,
        29.319976806640626,
        29.339996337890626,
        29.3599853515625,
        29.3800048828125,
        29.399993896484376,
        29.41998291015625,
        29.44000244140625,
        29.459991455078126,
        29.47998046875,
        29.5,
        29.519989013671876,
        29.53997802734375,
        29.55999755859375,
        29.579986572265626,
        29.600006103515626,
        29.6199951171875,
        29.639984130859376,
        29.660003662109376,
        29.67999267578125,
        29.699981689453126,
        29.720001220703126,
        29.739990234375,
        29.759979248046876,
        29.779998779296876,
        29.79998779296875,
        29.819976806640626,
        29.839996337890626,
        29.8599853515625,
        29.8800048828125,
        29.899993896484376,
        29.91998291015625,
        29.94000244140625,
        29.959991455078126,
        29.97998046875,
        30.0,
        30.019989013671876,
        30.03997802734375,
        30.05999755859375,
        30.079986572265626,
        30.100006103515626,
        30.1199951171875,
        30.139984130859376,
        30.160003662109376,
        30.17999267578125,
        30.199981689453126,
        30.220001220703126,
        30.239990234375,
        30.259979248046876,
        30.279998779296876,
        30.29998779296875,
        30.319976806640626,
        30.339996337890626,
        30.3599853515625,
        30.3800048828125,
        30.399993896484376,
        30.41998291015625,
        30.44000244140625,
        30.459991455078126,
        30.47998046875,
        30.5,
        30.519989013671876,
        30.53997802734375,
        30.55999755859375,
        30.579986572265626,
        30.600006103515626,
        30.6199951171875,
        30.639984130859376,
        30.660003662109376,
        30.67999267578125,
        30.699981689453126,
        30.720001220703126,
        30.739990234375,
        30.759979248046876,
        30.779998779296876,
        30.79998779296875,
        30.819976806640626,
        30.839996337890626,
        30.8599853515625,
        30.8800048828125,
        30.899993896484376,
        30.91998291015625,
        30.94000244140625,
        30.959991455078126,
        30.97998046875,
        31.0,
        31.019989013671876,
        31.03997802734375,
        31.05999755859375,
        31.079986572265626,
        31.100006103515626,
        31.1199951171875,
        31.139984130859376,
        31.160003662109376,
        31.17999267578125,
        31.199981689453126,
        31.220001220703126,
        31.239990234375,
        31.259979248046876,
        31.279998779296876,
        31.29998779296875,
        31.319976806640626,
        31.339996337890626,
        31.3599853515625,
        31.3800048828125,
        31.399993896484376,
        31.41998291015625,
        31.44000244140625,
        31.459991455078126,
        31.47998046875,
        31.5,
        31.519989013671876,
        31.53997802734375,
        31.55999755859375,
        31.579986572265626,
        31.600006103515626,
        31.6199951171875,
        31.639984130859376,
        31.660003662109376,
        31.67999267578125,
        31.699981689453126,
        31.720001220703126,
        31.739990234375,
        31.759979248046876,
        31.779998779296876,
        31.79998779296875,
        31.819976806640626,
        31.839996337890626,
        31.8599853515625,
        31.8800048828125,
        31.899993896484376,
        31.91998291015625,
        31.94000244140625,
        31.959991455078126,
        31.97998046875,
        32.0,
        32.019989013671878,
        32.03997802734375,
        32.05999755859375,
        32.079986572265628,
        32.100006103515628,
        32.1199951171875,
        32.139984130859378,
        32.160003662109378,
        32.17999267578125,
        32.199981689453128,
        32.220001220703128,
        32.239990234375,
        32.259979248046878,
        32.279998779296878,
        32.29998779296875,
        32.319976806640628,
        32.339996337890628,
        32.3599853515625,
        32.3800048828125,
        32.399993896484378,
        32.41998291015625,
        32.44000244140625,
        32.459991455078128,
        32.47998046875,
        32.5,
        32.519989013671878,
        32.53997802734375,
        32.55999755859375,
        32.579986572265628,
        32.600006103515628,
        32.6199951171875,
        32.639984130859378,
        32.660003662109378,
        32.67999267578125,
        32.699981689453128,
        32.720001220703128,
        32.739990234375,
        32.759979248046878,
        32.779998779296878,
        32.79998779296875,
        32.819976806640628,
        32.839996337890628,
        32.8599853515625,
        32.8800048828125,
        32.899993896484378,
        32.91998291015625,
        32.94000244140625,
        32.959991455078128,
        32.97998046875,
        33.0,
        33.019989013671878,
        33.03997802734375,
        33.05999755859375,
        33.079986572265628,
        33.100006103515628,
        33.1199951171875,
        33.139984130859378,
        33.160003662109378,
        33.17999267578125,
        33.199981689453128,
        33.220001220703128,
        33.239990234375,
        33.259979248046878,
        33.279998779296878,
        33.29998779296875,
        33.319976806640628,
        33.339996337890628,
        33.3599853515625,
        33.3800048828125,
        33.399993896484378,
        33.41998291015625,
        33.44000244140625,
        33.459991455078128,
        33.47998046875,
        33.5,
        33.519989013671878,
        33.53997802734375,
        33.55999755859375,
        33.579986572265628,
        33.600006103515628,
        33.6199951171875,
        33.639984130859378,
        33.660003662109378,
        33.67999267578125,
        33.699981689453128,
        33.720001220703128,
        33.739990234375,
        33.759979248046878,
        33.779998779296878,
        33.79998779296875,
        33.819976806640628,
        33.839996337890628,
        33.8599853515625,
        33.8800048828125,
        33.899993896484378,
        33.91998291015625,
        33.94000244140625,
        33.959991455078128,
        33.97998046875,
        34.0,
        34.019989013671878,
        34.03997802734375,
        34.05999755859375,
        34.079986572265628,
        34.100006103515628,
        34.1199951171875,
        34.139984130859378,
        34.160003662109378,
        34.17999267578125,
        34.199981689453128,
        34.220001220703128,
        34.239990234375,
        34.259979248046878,
        34.279998779296878,
        34.29998779296875,
        34.319976806640628,
        34.339996337890628,
        34.3599853515625,
        34.3800048828125,
        34.399993896484378,
        34.41998291015625,
        34.44000244140625,
        34.459991455078128,
        34.47998046875,
        34.5,
        34.519989013671878,
        34.53997802734375,
        34.55999755859375,
        34.579986572265628,
        34.600006103515628,
        34.6199951171875,
        34.639984130859378,
        34.660003662109378,
        34.67999267578125,
        34.699981689453128,
        34.720001220703128,
        34.739990234375,
        34.759979248046878,
        34.779998779296878,
        34.79998779296875,
        34.819976806640628,
        34.839996337890628,
        34.8599853515625,
        34.8800048828125,
        34.899993896484378,
        34.91998291015625,
        34.94000244140625,
        34.959991455078128,
        34.97998046875,
        35.0,
        35.019989013671878,
        35.03997802734375,
        35.05999755859375,
        35.079986572265628,
        35.100006103515628,
        35.1199951171875,
        35.139984130859378,
        35.160003662109378,
        35.17999267578125,
        35.199981689453128,
        35.220001220703128,
        35.239990234375,
        35.259979248046878,
        35.279998779296878,
        35.29998779296875,
        35.319976806640628,
        35.339996337890628,
        35.3599853515625,
        35.3800048828125,
        35.399993896484378,
        35.41998291015625,
        35.44000244140625,
        35.459991455078128,
        35.47998046875,
        35.5,
        35.519989013671878,
        35.53997802734375,
        35.55999755859375,
        35.579986572265628,
        35.600006103515628,
        35.6199951171875,
        35.639984130859378,
        35.660003662109378,
        35.67999267578125,
        35.699981689453128,
        35.720001220703128,
        35.739990234375,
        35.759979248046878,
        35.779998779296878,
        35.79998779296875,
        35.819976806640628,
        35.839996337890628,
        35.8599853515625,
        35.8800048828125,
        35.899993896484378,
        35.91998291015625,
        35.94000244140625,
        35.959991455078128,
        35.97998046875,
        36.0,
        36.019989013671878,
        36.03997802734375,
        36.05999755859375,
        36.079986572265628,
        36.100006103515628,
        36.1199951171875,
        36.139984130859378,
        36.160003662109378,
        36.17999267578125,
        36.199981689453128,
        36.220001220703128,
        36.239990234375,
        36.259979248046878,
        36.279998779296878,
        36.29998779296875,
        36.319976806640628,
        36.339996337890628,
        36.3599853515625,
        36.3800048828125,
        36.399993896484378,
        36.41998291015625,
        36.44000244140625,
        36.459991455078128,
        36.47998046875,
        36.5,
        36.519989013671878,
        36.53997802734375,
        36.55999755859375,
        36.579986572265628,
        36.600006103515628,
        36.6199951171875,
        36.639984130859378,
        36.660003662109378,
        36.67999267578125,
        36.699981689453128,
        36.720001220703128,
        36.739990234375,
        36.759979248046878,
        36.779998779296878,
        36.79998779296875,
        36.819976806640628,
        36.839996337890628,
        36.8599853515625,
        36.8800048828125,
        36.899993896484378,
        36.91998291015625,
        36.94000244140625,
        36.959991455078128,
        36.97998046875,
        37.0,
        37.019989013671878,
        37.03997802734375,
        37.05999755859375,
        37.079986572265628,
        37.100006103515628,
        37.1199951171875,
        37.139984130859378,
        37.160003662109378,
        37.17999267578125,
        37.199981689453128,
        37.220001220703128,
        37.239990234375,
        37.259979248046878,
        37.279998779296878,
        37.29998779296875,
        37.319976806640628,
        37.339996337890628,
        37.3599853515625,
        37.3800048828125,
        37.399993896484378,
        37.41998291015625,
        37.44000244140625,
        37.459991455078128,
        37.47998046875,
        37.5,
        37.519989013671878,
        37.53997802734375,
        37.55999755859375,
        37.579986572265628,
        37.600006103515628,
        37.6199951171875,
        37.639984130859378,
        37.660003662109378,
        37.67999267578125,
        37.699981689453128,
        37.720001220703128,
        37.739990234375,
        37.759979248046878,
        37.779998779296878,
        37.79998779296875,
        37.819976806640628,
        37.839996337890628,
        37.8599853515625,
        37.8800048828125,
        37.899993896484378,
        37.91998291015625,
        37.94000244140625,
        37.959991455078128,
        37.97998046875,
        38.0,
        38.019989013671878,
        38.03997802734375,
        38.05999755859375,
        38.079986572265628,
        38.100006103515628,
        38.1199951171875,
        38.139984130859378,
        38.160003662109378,
        38.17999267578125,
        38.199981689453128,
        38.220001220703128,
        38.239990234375,
        38.259979248046878,
        38.279998779296878,
        38.29998779296875,
        38.319976806640628,
        38.339996337890628,
        38.3599853515625,
        38.3800048828125,
        38.399993896484378,
        38.41998291015625,
        38.44000244140625,
        38.459991455078128,
        38.47998046875,
        38.5,
        38.519989013671878,
        38.53997802734375,
        38.55999755859375,
        38.579986572265628,
        38.600006103515628,
        38.6199951171875,
        38.639984130859378,
        38.660003662109378,
        38.67999267578125,
        38.699981689453128,
        38.720001220703128,
        38.739990234375,
        38.759979248046878,
        38.779998779296878,
        38.79998779296875,
        38.819976806640628,
        38.839996337890628,
        38.8599853515625,
        38.8800048828125,
        38.899993896484378,
        38.91998291015625,
        38.94000244140625,
        38.959991455078128,
        38.97998046875,
        39.0,
        39.019989013671878,
        39.03997802734375,
        39.05999755859375,
        39.079986572265628,
        39.100006103515628,
        39.1199951171875,
        39.139984130859378,
        39.160003662109378,
        39.17999267578125,
        39.199981689453128,
        39.220001220703128,
        39.239990234375,
        39.259979248046878,
        39.279998779296878,
        39.29998779296875,
        39.319976806640628,
        39.339996337890628,
        39.3599853515625,
        39.3800048828125,
        39.399993896484378,
        39.41998291015625,
        39.44000244140625,
        39.459991455078128,
        39.47998046875,
        39.5,
        39.519989013671878,
        39.53997802734375,
        39.55999755859375,
        39.579986572265628,
        39.600006103515628,
        39.6199951171875,
        39.639984130859378,
        39.660003662109378,
        39.67999267578125,
        39.699981689453128,
        39.720001220703128,
        39.739990234375,
        39.759979248046878,
        39.779998779296878,
        39.79998779296875,
        39.819976806640628,
        39.839996337890628,
        39.8599853515625,
        39.8800048828125,
        39.899993896484378,
        39.91998291015625,
        39.94000244140625,
        39.959991455078128,
        39.97998046875,
        40.0,
        40.019989013671878,
        40.03997802734375,
        40.05999755859375,
        40.079986572265628,
        40.100006103515628,
        40.1199951171875,
        40.139984130859378,
        40.160003662109378,
        40.17999267578125,
        40.199981689453128,
        40.220001220703128,
        40.239990234375,
        40.259979248046878,
        40.279998779296878,
        40.29998779296875,
        40.319976806640628,
        40.339996337890628,
        40.3599853515625,
        40.3800048828125,
        40.399993896484378,
        40.41998291015625,
        40.44000244140625,
        40.459991455078128,
        40.47998046875,
        40.5,
        40.519989013671878,
        40.53997802734375,
        40.55999755859375,
        40.579986572265628,
        40.600006103515628,
        40.6199951171875,
        40.639984130859378,
        40.660003662109378,
        40.67999267578125,
        40.699981689453128,
        40.720001220703128,
        40.739990234375,
        40.759979248046878,
        40.779998779296878,
        40.79998779296875,
        40.819976806640628,
        40.839996337890628,
        40.8599853515625,
        40.8800048828125,
        40.899993896484378,
        40.91998291015625,
        40.94000244140625,
        40.959991455078128,
        40.97998046875,
        41.0,
        41.019989013671878,
        41.03997802734375,
        41.05999755859375,
        41.079986572265628,
        41.100006103515628,
        41.1199951171875,
        41.139984130859378,
        41.160003662109378,
        41.17999267578125,
        41.199981689453128,
        41.220001220703128,
        41.239990234375,
        41.259979248046878,
        41.279998779296878,
        41.29998779296875,
        41.319976806640628,
        41.339996337890628,
        41.3599853515625,
        41.3800048828125,
        41.399993896484378,
        41.41998291015625,
        41.44000244140625,
        41.459991455078128,
        41.47998046875,
        41.5,
        41.519989013671878,
        41.53997802734375,
        41.55999755859375,
        41.579986572265628,
        41.600006103515628,
        41.6199951171875,
        41.639984130859378,
        41.660003662109378,
        41.67999267578125,
        41.699981689453128,
        41.720001220703128,
        41.739990234375,
        41.759979248046878,
        41.779998779296878,
        41.79998779296875,
        41.819976806640628,
        41.839996337890628,
        41.8599853515625,
        41.8800048828125,
        41.899993896484378,
        41.91998291015625,
        41.94000244140625,
        41.959991455078128,
        41.97998046875,
        42.0,
        42.019989013671878,
        42.03997802734375,
        42.05999755859375,
        42.079986572265628,
        42.100006103515628,
        42.1199951171875,
        42.139984130859378,
        42.160003662109378,
        42.17999267578125,
        42.199981689453128,
        42.220001220703128,
        42.239990234375,
        42.259979248046878,
        42.279998779296878,
        42.29998779296875,
        42.319976806640628,
        42.339996337890628,
        42.3599853515625,
        42.3800048828125,
        42.399993896484378,
        42.41998291015625,
        42.44000244140625,
        42.459991455078128,
        42.47998046875,
        42.5,
        42.519989013671878,
        42.53997802734375,
        42.55999755859375,
        42.579986572265628,
        42.600006103515628,
        42.6199951171875,
        42.639984130859378,
        42.660003662109378,
        42.67999267578125,
        42.699981689453128,
        42.720001220703128,
        42.739990234375,
        42.759979248046878,
        42.779998779296878,
        42.79998779296875,
        42.819976806640628,
        42.839996337890628,
        42.8599853515625,
        42.8800048828125,
        42.899993896484378,
        42.91998291015625,
        42.94000244140625,
        42.959991455078128,
        42.97998046875,
        43.0,
        43.019989013671878,
        43.03997802734375,
        43.05999755859375,
        43.079986572265628,
        43.100006103515628,
        43.1199951171875,
        43.139984130859378,
        43.160003662109378,
        43.17999267578125,
        43.199981689453128,
        43.220001220703128,
        43.239990234375,
        43.259979248046878,
        43.279998779296878,
        43.29998779296875,
        43.319976806640628,
        43.339996337890628,
        43.3599853515625,
        43.3800048828125,
        43.399993896484378,
        43.41998291015625,
        43.44000244140625,
        43.459991455078128,
        43.47998046875,
        43.5,
        43.519989013671878,
        43.53997802734375,
        43.55999755859375,
        43.579986572265628,
        43.600006103515628,
        43.6199951171875,
        43.639984130859378,
        43.660003662109378,
        43.67999267578125,
        43.699981689453128,
        43.720001220703128,
        43.739990234375,
        43.759979248046878,
        43.779998779296878,
        43.79998779296875,
        43.819976806640628,
        43.839996337890628,
        43.8599853515625,
        43.8800048828125,
        43.899993896484378,
        43.91998291015625,
        43.94000244140625,
        43.959991455078128,
        43.97998046875,
        44.0,
        44.019989013671878,
        44.03997802734375,
        44.05999755859375,
        44.079986572265628,
        44.100006103515628,
        44.1199951171875,
        44.139984130859378,
        44.160003662109378,
        44.17999267578125,
        44.199981689453128,
        44.220001220703128,
        44.239990234375,
        44.259979248046878,
        44.279998779296878,
        44.29998779296875,
        44.319976806640628,
        44.339996337890628,
        44.3599853515625,
        44.3800048828125,
        44.399993896484378,
        44.41998291015625,
        44.44000244140625,
        44.459991455078128,
        44.47998046875,
        44.5,
        44.519989013671878,
        44.53997802734375,
        44.55999755859375,
        44.579986572265628,
        44.600006103515628,
        44.6199951171875,
        44.639984130859378,
        44.660003662109378,
        44.67999267578125,
        44.699981689453128,
        44.720001220703128,
        44.739990234375,
        44.759979248046878,
        44.779998779296878,
        44.79998779296875,
        44.819976806640628,
        44.839996337890628,
        44.8599853515625,
        44.8800048828125,
        44.899993896484378,
        44.91998291015625,
        44.94000244140625,
        44.959991455078128,
        44.97998046875,
        45.0,
        45.019989013671878,
        45.03997802734375,
        45.05999755859375,
        45.079986572265628,
        45.100006103515628,
        45.1199951171875,
        45.139984130859378,
        45.160003662109378,
        45.17999267578125,
        45.199981689453128,
        45.220001220703128,
        45.239990234375,
        45.259979248046878,
        45.279998779296878,
        45.29998779296875,
        45.319976806640628,
        45.339996337890628,
        45.3599853515625,
        45.3800048828125,
        45.399993896484378,
        45.41998291015625,
        45.44000244140625,
        45.459991455078128,
        45.47998046875,
        45.5,
        45.519989013671878,
        45.53997802734375,
        45.55999755859375,
        45.579986572265628,
        45.600006103515628,
        45.6199951171875,
        45.639984130859378,
        45.660003662109378,
        45.67999267578125,
        45.699981689453128,
        45.720001220703128,
        45.739990234375,
        45.759979248046878,
        45.779998779296878,
        45.79998779296875,
        45.819976806640628,
        45.839996337890628,
        45.8599853515625,
        45.8800048828125,
        45.899993896484378,
        45.91998291015625,
        45.94000244140625,
        45.959991455078128,
        45.97998046875,
        46.0,
        46.019989013671878,
        46.03997802734375,
        46.05999755859375,
        46.079986572265628,
        46.100006103515628,
        46.1199951171875,
        46.139984130859378,
        46.160003662109378,
        46.17999267578125,
        46.199981689453128,
        46.220001220703128,
        46.239990234375,
        46.259979248046878,
        46.279998779296878,
        46.29998779296875,
        46.319976806640628,
        46.339996337890628,
        46.3599853515625,
        46.3800048828125,
        46.399993896484378,
        46.41998291015625,
        46.44000244140625,
        46.459991455078128,
        46.47998046875,
        46.5,
        46.519989013671878,
        46.53997802734375,
        46.55999755859375,
        46.579986572265628,
        46.600006103515628,
        46.6199951171875,
        46.639984130859378,
        46.660003662109378,
        46.67999267578125,
        46.699981689453128,
        46.720001220703128,
        46.739990234375,
        46.759979248046878,
        46.779998779296878,
        46.79998779296875,
        46.819976806640628,
        46.839996337890628,
        46.8599853515625,
        46.8800048828125,
        46.899993896484378,
        46.91998291015625,
        46.94000244140625,
        46.959991455078128,
        46.97998046875,
        47.0,
        47.019989013671878,
        47.03997802734375,
        47.05999755859375,
        47.079986572265628,
        47.100006103515628,
        47.1199951171875,
        47.139984130859378,
        47.160003662109378,
        47.17999267578125,
        47.199981689453128,
        47.220001220703128,
        47.239990234375,
        47.259979248046878,
        47.279998779296878,
        47.29998779296875,
        47.319976806640628,
        47.339996337890628,
        47.3599853515625,
        47.3800048828125,
        47.399993896484378,
        47.41998291015625,
        47.44000244140625,
        47.459991455078128,
        47.47998046875,
        47.5,
        47.519989013671878,
        47.53997802734375,
        47.55999755859375,
        47.579986572265628,
        47.600006103515628,
        47.6199951171875,
        47.639984130859378,
        47.660003662109378,
        47.67999267578125,
        47.699981689453128,
        47.720001220703128,
        47.739990234375,
        47.759979248046878,
        47.779998779296878,
        47.79998779296875,
        47.819976806640628,
        47.839996337890628,
        47.8599853515625,
        47.8800048828125,
        47.899993896484378,
        47.91998291015625,
        47.94000244140625,
        47.959991455078128,
        47.97998046875,
        48.0,
        48.019989013671878,
        48.03997802734375,
        48.05999755859375,
        48.079986572265628,
        48.100006103515628,
        48.1199951171875,
        48.139984130859378,
        48.160003662109378,
        48.17999267578125,
        48.199981689453128,
        48.220001220703128,
        48.239990234375,
        48.259979248046878,
        48.279998779296878,
        48.29998779296875,
        48.319976806640628,
        48.339996337890628,
        48.3599853515625,
        48.3800048828125,
        48.399993896484378,
        48.41998291015625,
        48.44000244140625,
        48.459991455078128,
        48.47998046875,
        48.5,
        48.519989013671878,
        48.53997802734375,
        48.55999755859375,
        48.579986572265628,
        48.600006103515628,
        48.6199951171875,
        48.639984130859378,
        48.660003662109378,
        48.67999267578125,
        48.699981689453128,
        48.720001220703128,
        48.739990234375,
        48.759979248046878,
        48.779998779296878,
        48.79998779296875,
        48.819976806640628,
        48.839996337890628,
        48.8599853515625,
        48.8800048828125,
        48.899993896484378,
        48.91998291015625,
        48.94000244140625,
        48.959991455078128,
        48.97998046875,
        49.0,
        49.019989013671878,
        49.03997802734375,
        49.05999755859375,
        49.079986572265628,
        49.100006103515628,
        49.1199951171875,
        49.139984130859378,
        49.160003662109378,
        49.17999267578125,
        49.199981689453128,
        49.220001220703128,
        49.239990234375,
        49.259979248046878,
        49.279998779296878,
        49.29998779296875,
        49.319976806640628,
        49.339996337890628,
        49.3599853515625,
        49.3800048828125,
        49.399993896484378,
        49.41998291015625,
        49.44000244140625,
        49.459991455078128,
        49.47998046875,
        49.5,
        49.519989013671878,
        49.53997802734375,
        49.55999755859375,
        49.579986572265628,
        49.600006103515628,
        49.6199951171875,
        49.639984130859378,
        49.660003662109378,
        49.67999267578125,
        49.699981689453128,
        49.720001220703128,
        49.739990234375,
        49.759979248046878,
        49.779998779296878,
        49.79998779296875,
        49.819976806640628,
        49.839996337890628,
        49.8599853515625,
        49.8800048828125,
        49.899993896484378,
        49.91998291015625,
        49.94000244140625,
        49.959991455078128,
        49.97998046875,
        50.0,
        50.019989013671878,
        50.03997802734375,
        50.05999755859375,
        50.079986572265628,
        50.100006103515628,
        50.1199951171875,
        50.139984130859378,
        50.160003662109378,
        50.17999267578125,
        50.199981689453128,
        50.220001220703128,
        50.239990234375,
        50.259979248046878,
        50.279998779296878,
        50.29998779296875,
        50.319976806640628,
        50.339996337890628,
        50.3599853515625,
        50.3800048828125,
        50.399993896484378,
        50.41998291015625,
        50.44000244140625,
        50.459991455078128,
        50.47998046875,
        50.5,
        50.519989013671878,
        50.53997802734375,
        50.55999755859375,
        50.579986572265628,
        50.600006103515628,
        50.6199951171875,
        50.639984130859378,
        50.660003662109378,
        50.67999267578125,
        50.699981689453128,
        50.720001220703128,
        50.739990234375,
        50.759979248046878,
        50.779998779296878,
        50.79998779296875,
        50.819976806640628,
        50.839996337890628,
        50.8599853515625,
        50.8800048828125,
        50.899993896484378,
        50.91998291015625,
        50.94000244140625,
        50.959991455078128,
        50.97998046875,
        51.0,
        51.019989013671878,
        51.03997802734375,
        51.05999755859375,
        51.079986572265628,
        51.100006103515628,
        51.1199951171875,
        51.139984130859378,
        51.160003662109378,
        51.17999267578125,
        51.199981689453128,
        51.220001220703128,
        51.239990234375,
        51.259979248046878,
        51.279998779296878,
        51.29998779296875,
        51.319976806640628,
        51.339996337890628,
        51.3599853515625,
        51.3800048828125,
        51.399993896484378,
        51.41998291015625,
        51.44000244140625,
        51.459991455078128,
        51.47998046875,
        51.5,
        51.519989013671878,
        51.53997802734375,
        51.55999755859375,
        51.579986572265628,
        51.600006103515628,
        51.6199951171875,
        51.639984130859378,
        51.660003662109378,
        51.67999267578125,
        51.699981689453128,
        51.720001220703128,
        51.739990234375,
        51.759979248046878,
        51.779998779296878,
        51.79998779296875,
        51.819976806640628,
        51.839996337890628,
        51.8599853515625,
        51.8800048828125,
        51.899993896484378,
        51.91998291015625,
        51.94000244140625,
        51.959991455078128,
        51.97998046875,
        52.0,
        52.019989013671878,
        52.03997802734375,
        52.05999755859375,
        52.079986572265628,
        52.100006103515628,
        52.1199951171875,
        52.139984130859378,
        52.160003662109378,
        52.17999267578125,
        52.199981689453128,
        52.220001220703128,
        52.239990234375,
        52.259979248046878,
        52.279998779296878,
        52.29998779296875,
        52.319976806640628,
        52.339996337890628,
        52.3599853515625,
        52.3800048828125,
        52.399993896484378,
        52.41998291015625,
        52.44000244140625,
        52.459991455078128,
        52.47998046875,
        52.5,
        52.519989013671878,
        52.53997802734375,
        52.55999755859375,
        52.579986572265628,
        52.600006103515628,
        52.6199951171875,
        52.639984130859378,
        52.660003662109378,
        52.67999267578125,
        52.699981689453128,
        52.720001220703128,
        52.739990234375,
        52.759979248046878,
        52.779998779296878,
        52.79998779296875,
        52.819976806640628,
        52.839996337890628,
        52.8599853515625,
        52.8800048828125,
        52.899993896484378,
        52.91998291015625,
        52.94000244140625,
        52.959991455078128,
        52.97998046875,
        53.0,
        53.019989013671878,
        53.03997802734375,
        53.05999755859375,
        53.079986572265628,
        53.100006103515628,
        53.1199951171875,
        53.139984130859378,
        53.160003662109378,
        53.17999267578125,
        53.199981689453128,
        53.220001220703128,
        53.239990234375,
        53.259979248046878,
        53.279998779296878,
        53.29998779296875,
        53.319976806640628,
        53.339996337890628,
        53.3599853515625,
        53.3800048828125,
        53.399993896484378,
        53.41998291015625,
        53.44000244140625,
        53.459991455078128,
        53.47998046875,
        53.5,
        53.519989013671878,
        53.53997802734375,
        53.55999755859375,
        53.579986572265628,
        53.600006103515628,
        53.6199951171875,
        53.639984130859378,
        53.660003662109378,
        53.67999267578125,
        53.699981689453128,
        53.720001220703128,
        53.739990234375,
        53.759979248046878,
        53.779998779296878,
        53.79998779296875,
        53.819976806640628,
        53.839996337890628,
        53.8599853515625,
        53.8800048828125,
        53.899993896484378,
        53.91998291015625,
        53.94000244140625,
        53.959991455078128,
        53.97998046875,
        54.0,
        54.019989013671878,
        54.03997802734375,
        54.05999755859375,
        54.079986572265628,
        54.100006103515628,
        54.1199951171875,
        54.139984130859378,
        54.160003662109378,
        54.17999267578125,
        54.199981689453128,
        54.220001220703128,
        54.239990234375,
        54.259979248046878,
        54.279998779296878,
        54.29998779296875,
        54.319976806640628,
        54.339996337890628,
        54.3599853515625,
        54.3800048828125,
        54.399993896484378,
        54.41998291015625,
        54.44000244140625,
        54.459991455078128,
        54.47998046875,
        54.5,
        54.519989013671878,
        54.53997802734375,
        54.55999755859375,
        54.579986572265628,
        54.600006103515628,
        54.6199951171875,
        54.639984130859378,
        54.660003662109378,
        54.67999267578125,
        54.699981689453128,
        54.720001220703128,
        54.739990234375,
        54.759979248046878,
        54.779998779296878,
        54.79998779296875,
        54.819976806640628,
        54.839996337890628,
        54.8599853515625,
        54.8800048828125,
        54.899993896484378,
        54.91998291015625,
        54.94000244140625,
        54.959991455078128,
        54.97998046875,
        55.0,
        55.019989013671878,
        55.03997802734375,
        55.05999755859375,
        55.079986572265628,
        55.100006103515628,
        55.1199951171875,
        55.139984130859378,
        55.160003662109378,
        55.17999267578125,
        55.199981689453128,
        55.220001220703128,
        55.239990234375,
        55.259979248046878,
        55.279998779296878,
        55.29998779296875,
        55.319976806640628,
        55.339996337890628,
        55.3599853515625,
        55.3800048828125,
        55.399993896484378,
        55.41998291015625,
        55.44000244140625,
        55.459991455078128,
        55.47998046875,
        55.5,
        55.519989013671878,
        55.53997802734375,
        55.55999755859375,
        55.579986572265628,
        55.600006103515628,
        55.6199951171875,
        55.639984130859378,
        55.660003662109378,
        55.67999267578125,
        55.699981689453128,
        55.720001220703128,
        55.739990234375,
        55.759979248046878,
        55.779998779296878,
        55.79998779296875,
        55.819976806640628,
        55.839996337890628,
        55.8599853515625,
        55.8800048828125,
        55.899993896484378,
        55.91998291015625,
        55.94000244140625,
        55.959991455078128,
        55.97998046875,
        56.0,
        56.019989013671878,
        56.03997802734375,
        56.05999755859375,
        56.079986572265628,
        56.100006103515628,
        56.1199951171875,
        56.139984130859378,
        56.160003662109378,
        56.17999267578125,
        56.199981689453128,
        56.220001220703128,
        56.239990234375,
        56.259979248046878,
        56.279998779296878,
        56.29998779296875,
        56.319976806640628,
        56.339996337890628,
        56.3599853515625,
        56.3800048828125,
        56.399993896484378,
        56.41998291015625,
        56.44000244140625,
        56.459991455078128,
        56.47998046875,
        56.5,
        56.519989013671878,
        56.53997802734375,
        56.55999755859375,
        56.579986572265628,
        56.600006103515628,
        56.6199951171875,
        56.639984130859378,
        56.660003662109378,
        56.67999267578125,
        56.699981689453128,
        56.720001220703128,
        56.739990234375,
        56.759979248046878,
        56.779998779296878,
        56.79998779296875,
        56.819976806640628,
        56.839996337890628,
        56.8599853515625,
        56.8800048828125,
        56.899993896484378,
        56.91998291015625,
        56.94000244140625,
        56.959991455078128,
        56.97998046875,
        57.0,
        57.019989013671878,
        57.03997802734375,
        57.05999755859375,
        57.079986572265628,
        57.100006103515628,
        57.1199951171875,
        57.139984130859378,
        57.160003662109378,
        57.17999267578125,
        57.199981689453128,
        57.220001220703128,
        57.239990234375,
        57.259979248046878,
        57.279998779296878,
        57.29998779296875,
        57.319976806640628,
        57.339996337890628,
        57.3599853515625,
        57.3800048828125,
        57.399993896484378,
        57.41998291015625,
        57.44000244140625,
        57.459991455078128,
        57.47998046875,
        57.5,
        57.519989013671878,
        57.53997802734375,
        57.55999755859375,
        57.579986572265628,
        57.600006103515628,
        57.6199951171875,
        57.639984130859378,
        57.660003662109378,
        57.67999267578125,
        57.699981689453128,
        57.720001220703128,
        57.739990234375,
        57.759979248046878,
        57.779998779296878,
        57.79998779296875,
        57.819976806640628,
        57.839996337890628,
        57.8599853515625,
        57.8800048828125,
        57.899993896484378,
        57.91998291015625,
        57.94000244140625,
        57.959991455078128,
        57.97998046875,
        58.0,
        58.019989013671878,
        58.03997802734375,
        58.05999755859375,
        58.079986572265628,
        58.100006103515628,
        58.1199951171875,
        58.139984130859378,
        58.160003662109378,
        58.17999267578125,
        58.199981689453128,
        58.220001220703128,
        58.239990234375,
        58.259979248046878,
        58.279998779296878,
        58.29998779296875,
        58.319976806640628,
        58.339996337890628,
        58.3599853515625,
        58.3800048828125,
        58.399993896484378,
        58.41998291015625,
        58.44000244140625,
        58.459991455078128,
        58.47998046875,
        58.5,
        58.519989013671878,
        58.53997802734375,
        58.55999755859375,
        58.579986572265628,
        58.600006103515628,
        58.6199951171875,
        58.639984130859378,
        58.660003662109378,
        58.67999267578125,
        58.699981689453128,
        58.720001220703128,
        58.739990234375,
        58.759979248046878,
        58.779998779296878,
        58.79998779296875,
        58.819976806640628,
        58.839996337890628,
        58.8599853515625,
        58.8800048828125,
        58.899993896484378,
        58.91998291015625,
        58.94000244140625,
        58.959991455078128,
        58.97998046875,
        59.0,
        59.019989013671878,
        59.03997802734375,
        59.05999755859375,
        59.079986572265628,
        59.100006103515628,
        59.1199951171875,
        59.139984130859378,
        59.160003662109378,
        59.17999267578125,
        59.199981689453128,
        59.220001220703128,
        59.239990234375,
        59.259979248046878,
        59.279998779296878,
        59.29998779296875,
        59.319976806640628,
        59.339996337890628,
        59.3599853515625,
        59.3800048828125,
        59.399993896484378,
        59.41998291015625,
        59.44000244140625,
        59.459991455078128,
        59.47998046875,
        59.5,
        59.519989013671878,
        59.53997802734375,
        59.55999755859375,
        59.579986572265628,
        59.600006103515628,
        59.6199951171875,
        59.639984130859378,
        59.660003662109378,
        59.67999267578125,
        59.699981689453128,
        59.720001220703128,
        59.739990234375,
        59.759979248046878,
        59.779998779296878,
        59.79998779296875,
        59.819976806640628,
        59.839996337890628,
        59.8599853515625,
        59.8800048828125,
        59.899993896484378,
        59.91998291015625,
        59.94000244140625,
        59.959991455078128,
        59.97998046875
    ],
    "rightHandPositions": [
        "(-157.546800, 1.410432, -0.309802)",
        "(-0.310000, 1.303079, -0.150398)",
        "(-0.310000, 1.306232, -0.150911)",
        "(-0.310000, 1.309374, -0.151333)",
        "(-0.310000, 1.312529, -0.151666)",
        "(-0.310000, 1.315708, -0.151909)",
        "(-0.310000, 1.318938, -0.152070)",
        "(-0.310000, 1.322228, -0.152158)",
        "(-0.310000, 1.325596, -0.152189)",
        "(-0.310000, 1.329062, -0.152177)",
        "(-0.310000, 1.332626, -0.152143)",
        "(-0.310000, 1.336301, -0.152109)",
        "(-0.310000, 1.340098, -0.152098)",
        "(-0.310000, 1.344005, -0.152134)",
        "(-0.310000, 1.348028, -0.152244)",
        "(-0.310000, 1.352167, -0.152452)",
        "(-0.310000, 1.356403, -0.152782)",
        "(-0.310000, 1.360736, -0.153259)",
        "(-0.310000, 1.365142, -0.153903)",
        "(-0.310000, 1.369611, -0.154734)",
        "(-0.310000, 1.374135, -0.155771)",
        "(-0.310000, 1.378682, -0.157022)",
        "(-0.310000, 1.383245, -0.158501)",
        "(-0.310000, 1.387815, -0.160217)",
        "(-0.310000, 1.392364, -0.162168)",
        "(-0.310000, 1.396887, -0.164359)",
        "(-0.310000, 1.401373, -0.166799)",
        "(-0.310000, 1.405789, -0.169483)",
        "(-0.310000, 1.410120, -0.172419)",
        "(-0.310000, 1.414346, -0.175615)",
        "(-0.310000, 1.418427, -0.179062)",
        "(-0.310000, 1.422346, -0.182767)",
        "(-0.310000, 1.426062, -0.186716)",
        "(-0.310000, 1.429551, -0.190907)",
        "(-0.310000, 1.432787, -0.195335)",
        "(-0.310000, 1.435733, -0.199972)",
        "(-0.310000, 1.438365, -0.204809)",
        "(-0.310000, 1.440661, -0.209832)",
        "(-0.310000, 1.442593, -0.215003)",
        "(-0.310000, 1.444144, -0.220303)",
        "(-0.310000, 1.445300, -0.225713)",
        "(-0.310000, 1.446046, -0.231187)",
        "(-0.310000, 1.446375, -0.236709)",
        "(-0.310000, 1.446285, -0.242232)",
        "(-0.310000, 1.445776, -0.247732)",
        "(-0.310000, 1.444852, -0.253186)",
        "(-0.310000, 1.443528, -0.258548)",
        "(-0.310000, 1.441815, -0.263797)",
        "(-0.310000, 1.439729, -0.268916)",
        "(-0.310000, 1.437299, -0.273864)",
        "(-0.310000, 1.434547, -0.278629)",
        "(-0.310000, 1.431497, -0.283201)",
        "(-0.310000, 1.428188, -0.287554)",
        "(-0.310000, 1.424648, -0.291685)",
        "(-0.310000, 1.420905, -0.295595)",
        "(-0.310000, 1.417003, -0.299272)",
        "(-0.310000, 1.412964, -0.302732)",
        "(-0.310000, 1.408832, -0.305970)",
        "(-0.310000, 1.404633, -0.309004)",
        "(-0.310000, 1.400387, -0.311853)",
        "(-0.310000, 1.396133, -0.314526)",
        "(-0.310000, 1.391886, -0.317046)",
        "(-0.310000, 1.387657, -0.319439)",
        "(-0.310000, 1.383474, -0.321718)",
        "(-0.310000, 1.379339, -0.323908)",
        "(-0.310000, 1.375249, -0.326032)",
        "(-0.310000, 1.371217, -0.328100)",
        "(-0.310000, 1.367226, -0.330133)",
        "(-0.310000, 1.363280, -0.332133)",
        "(-0.310000, 1.359358, -0.334104)",
        "(-0.310000, 1.355440, -0.336045)",
        "(-0.310000, 1.351519, -0.337936)",
        "(-0.310000, 1.347572, -0.339755)",
        "(-0.310000, 1.343573, -0.341472)",
        "(-0.310000, 1.339524, -0.343050)",
        "(-0.310000, 1.335434, -0.344521)",
        "(-0.310000, 1.331307, -0.345925)",
        "(-0.310000, 1.327159, -0.347287)",
        "(-0.310000, 1.322981, -0.348632)",
        "(-0.310000, 1.318759, -0.349977)",
        "(-0.310000, 1.314495, -0.351324)",
        "(-0.310000, 1.310163, -0.352679)",
        "(-0.310000, 1.305765, -0.354031)",
        "(-0.310000, 1.301281, -0.355370)",
        "(-0.310000, 1.296694, -0.356681)",
        "(-0.310000, 1.292009, -0.357939)",
        "(-0.310000, 1.287214, -0.359120)",
        "(-0.310000, 1.282300, -0.360200)",
        "(-0.310000, 1.277283, -0.361145)",
        "(-0.310000, 1.272161, -0.361928)",
        "(-0.310000, 1.266937, -0.362518)",
        "(-0.310000, 1.261640, -0.362884)",
        "(-0.310000, 1.256271, -0.362999)",
        "(-0.310000, 1.250869, -0.362837)",
        "(-0.310000, 1.245448, -0.362375)",
        "(-0.310000, 1.240029, -0.361592)",
        "(-0.310000, 1.234656, -0.360473)",
        "(-0.310000, 1.229352, -0.359007)",
        "(-0.310000, 1.224142, -0.357181)",
        "(-0.310000, 1.219073, -0.354998)",
        "(-0.310000, 1.214171, -0.352458)",
        "(-0.310000, 1.209459, -0.349560)",
        "(-0.310000, 1.204982, -0.346325)",
        "(-0.310000, 1.200762, -0.342761)",
        "(-0.310000, 1.196818, -0.338882)",
        "(-0.310000, 1.193185, -0.334721)",
        "(-0.310000, 1.189873, -0.330290)",
        "(-0.310000, 1.186908, -0.325629)",
        "(-0.310000, 1.184296, -0.320764)",
        "(-0.310000, 1.182043, -0.315715)",
        "(-0.310000, 1.180160, -0.310532)",
        "(-0.310000, 1.178644, -0.305238)",
        "(-0.310000, 1.177490, -0.299858)",
        "(-0.310000, 1.176693, -0.294440)",
        "(-0.310000, 1.176240, -0.289006)",
        "(-0.310000, 1.176120, -0.283576)",
        "(-0.310000, 1.176315, -0.278194)",
        "(-0.310000, 1.176807, -0.272868)",
        "(-0.310000, 1.177577, -0.267634)",
        "(-0.310000, 1.178605, -0.262503)",
        "(-0.310000, 1.179873, -0.257485)",
        "(-0.310000, 1.181358, -0.252607)",
        "(-0.310000, 1.183045, -0.247873)",
        "(-0.310000, 1.184922, -0.243285)",
        "(-0.310000, 1.186965, -0.238864)",
        "(-0.310000, 1.189122, -0.234609)",
        "(-0.310000, 1.191344, -0.230513)",
        "(-0.310000, 1.193575, -0.226579)",
        "(-0.310000, 1.195777, -0.222788)",
        "(-0.310000, 1.197919, -0.219116)",
        "(-0.310000, 1.199968, -0.215551)",
        "(-0.310000, 1.201910, -0.212059)",
        "(-0.310000, 1.203726, -0.208625)",
        "(-0.310000, 1.205413, -0.205218)",
        "(-0.310000, 1.206973, -0.201807)",
        "(-0.310000, 1.208408, -0.198379)",
        "(-0.310000, 1.209730, -0.194907)",
        "(-0.310000, 1.210958, -0.191367)",
        "(-0.310000, 1.212109, -0.187753)",
        "(-0.310000, 1.213208, -0.184047)",
        "(-0.310000, 1.214282, -0.180237)",
        "(-0.310000, 1.215357, -0.176330)",
        "(-0.310000, 1.216467, -0.172315)",
        "(-0.310000, 1.217638, -0.168211)",
        "(-0.310000, 1.218902, -0.164020)",
        "(-0.310000, 1.220291, -0.159752)",
        "(-0.310000, 1.221830, -0.155438)",
        "(-0.310000, 1.223545, -0.151096)",
        "(-0.310000, 1.225465, -0.146744)",
        "(-0.310000, 1.227602, -0.142427)",
        "(-0.310000, 1.229977, -0.138170)",
        "(-0.310000, 1.232606, -0.134002)",
        "(-0.310000, 1.235490, -0.129973)",
        "(-0.310000, 1.238635, -0.126113)",
        "(-0.310000, 1.242047, -0.122456)",
        "(-0.310000, 1.245709, -0.119049)",
        "(-0.310000, 1.249622, -0.115919)",
        "(-0.310000, 1.253758, -0.113110)",
        "(-0.310000, 1.258103, -0.110650)",
        "(-0.310000, 1.262641, -0.108563)",
        "(-0.310000, 1.267330, -0.106882)",
        "(-0.310000, 1.272147, -0.105623)",
        "(-0.310000, 1.277064, -0.104802)",
        "(-0.310000, 1.282033, -0.104430)",
        "(-0.310000, 1.287023, -0.104509)",
        "(-0.310000, 1.292004, -0.105038)",
        "(-0.310000, 1.296926, -0.106006)",
        "(-0.310000, 1.301767, -0.107399)",
        "(-0.310000, 1.306481, -0.109189)",
        "(-0.310000, 1.311044, -0.111348)",
        "(-0.310000, 1.315439, -0.113842)",
        "(-0.310000, 1.319634, -0.116620)",
        "(-0.310000, 1.323622, -0.119633)",
        "(-0.310000, 1.327405, -0.122830)",
        "(-0.310000, 1.330974, -0.126149)",
        "(-0.310000, 1.334334, -0.129573)",
        "(-0.310000, 1.337488, -0.133090)",
        "(-0.310000, 1.340429, -0.136671)",
        "(-0.310000, 1.343166, -0.140300)",
        "(-0.310000, 1.345712, -0.143961)",
        "(-0.310000, 1.348069, -0.147621)",
        "(-0.310000, 1.350258, -0.151270)",
        "(-0.310000, 1.352287, -0.154876)",
        "(-0.310000, 1.354180, -0.158428)",
        "(-0.310000, 1.355959, -0.161914)",
        "(-0.310000, 1.357640, -0.165312)",
        "(-0.310000, 1.359249, -0.168616)",
        "(-0.310000, 1.360811, -0.171826)",
        "(-0.310000, 1.362344, -0.174929)",
        "(-0.310000, 1.363874, -0.177930)",
        "(-0.310000, 1.365423, -0.180839)",
        "(-0.310000, 1.367006, -0.183654)",
        "(-0.310000, 1.368644, -0.186394)",
        "(-0.310000, 1.370346, -0.189066)",
        "(-0.310000, 1.372126, -0.191690)",
        "(-0.310000, 1.373994, -0.194287)",
        "(-0.310000, 1.375946, -0.196869)",
        "(-0.310000, 1.377986, -0.199461)",
        "(-0.310000, 1.380111, -0.202087)",
        "(-0.310000, 1.382307, -0.204762)",
        "(-0.310000, 1.384562, -0.207508)",
        "(-0.310000, 1.386865, -0.210348)",
        "(-0.310000, 1.389186, -0.213290)",
        "(-0.310000, 1.391506, -0.216354)",
        "(-0.310000, 1.393801, -0.219555)",
        "(-0.310000, 1.396035, -0.222890)",
        "(-0.310000, 1.398185, -0.226376)",
        "(-0.310000, 1.400210, -0.230001)",
        "(-0.310000, 1.402084, -0.233767)",
        "(-0.310000, 1.403776, -0.237672)",
        "(-0.310000, 1.405250, -0.241694)",
        "(-0.310000, 1.406481, -0.245821)",
        "(-0.310000, 1.407444, -0.250042)",
        "(-0.310000, 1.408114, -0.254323)",
        "(-0.310000, 1.408476, -0.258645)",
        "(-0.310000, 1.408516, -0.262990)",
        "(-0.310000, 1.408227, -0.267319)",
        "(-0.310000, 1.407608, -0.271619)",
        "(-0.310000, 1.406667, -0.275853)",
        "(-0.310000, 1.405417, -0.280007)",
        "(-0.310000, 1.403874, -0.284071)",
        "(-0.310000, 1.402073, -0.288022)",
        "(-0.310000, 1.400044, -0.291863)",
        "(-0.310000, 1.397826, -0.295606)",
        "(-0.310000, 1.395465, -0.299254)",
        "(-0.310000, 1.392967, -0.302809)",
        "(-0.310000, 1.390334, -0.306273)",
        "(-0.310000, 1.387576, -0.309630)",
        "(-0.310000, 1.384693, -0.312881)",
        "(-0.310000, 1.381685, -0.316026)",
        "(-0.310000, 1.378566, -0.319050)",
        "(-0.310000, 1.375329, -0.321960)",
        "(-0.310000, 1.371991, -0.324740)",
        "(-0.310000, 1.368550, -0.327393)",
        "(-0.310000, 1.365006, -0.329918)",
        "(-0.310000, 1.361375, -0.332304)",
        "(-0.310000, 1.357656, -0.334552)",
        "(-0.310000, 1.353850, -0.336661)",
        "(-0.310000, 1.349973, -0.338622)",
        "(-0.310000, 1.346024, -0.340435)",
        "(-0.310000, 1.342004, -0.342101)",
        "(-0.310000, 1.337930, -0.343611)",
        "(-0.310000, 1.333796, -0.344969)",
        "(-0.310000, 1.329620, -0.346169)",
        "(-0.310000, 1.325402, -0.347210)",
        "(-0.310000, 1.321140, -0.348092)",
        "(-0.310000, 1.316856, -0.348812)",
        "(-0.310000, 1.312547, -0.349371)",
        "(-0.310000, 1.308213, -0.349767)",
        "(-0.310000, 1.303874, -0.349998)",
        "(-0.310000, 1.299530, -0.350067)",
        "(-0.310000, 1.295180, -0.349971)",
        "(-0.310000, 1.290843, -0.349711)",
        "(-0.310000, 1.286518, -0.349289)",
        "(-0.310000, 1.282206, -0.348703)",
        "(-0.310000, 1.277926, -0.347955)",
        "(-0.310000, 1.273671, -0.347046)",
        "(-0.310000, 1.269459, -0.345978)",
        "(-0.310000, 1.265291, -0.344752)",
        "(-0.310000, 1.261165, -0.343368)",
        "(-0.310000, 1.257101, -0.341831)",
        "(-0.310000, 1.253098, -0.340143)",
        "(-0.310000, 1.249155, -0.338302)",
        "(-0.310000, 1.245290, -0.336316)",
        "(-0.310000, 1.241503, -0.334187)",
        "(-0.310000, 1.237793, -0.331912)",
        "(-0.310000, 1.234177, -0.329503)",
        "(-0.310000, 1.230649, -0.326956)",
        "(-0.310000, 1.227225, -0.324281)",
        "(-0.310000, 1.223904, -0.321479)",
        "(-0.310000, 1.220686, -0.318550)",
        "(-0.310000, 1.217586, -0.315505)",
        "(-0.310000, 1.214603, -0.312347)",
        "(-0.310000, 1.211736, -0.309073)",
        "(-0.310000, 1.209000, -0.305698)",
        "(-0.310000, 1.206392, -0.302223)",
        "(-0.310000, 1.203913, -0.298646)",
        "(-0.310000, 1.201575, -0.294984)",
        "(-0.310000, 1.199376, -0.291236)",
        "(-0.310000, 1.197318, -0.287403)",
        "(-0.310000, 1.195408, -0.283500)",
        "(-0.310000, 1.193644, -0.279522)",
        "(-0.310000, 1.192033, -0.275487)",
        "(-0.310000, 1.190576, -0.271393)",
        "(-0.310000, 1.189272, -0.267242)",
        "(-0.310000, 1.188128, -0.263050)",
        "(-0.310000, 1.187142, -0.258819)",
        "(-0.310000, 1.186315, -0.254546)",
        "(-0.310000, 1.185651, -0.250253)",
        "(-0.310000, 1.185149, -0.245937)",
        "(-0.310000, 1.184810, -0.241598)",
        "(-0.310000, 1.184635, -0.237257)",
        "(-0.310000, 1.184624, -0.232905)",
        "(-0.310000, 1.184776, -0.228563)",
        "(-0.310000, 1.185093, -0.224230)",
        "(-0.310000, 1.185573, -0.219905)",
        "(-0.310000, 1.186214, -0.215608)",
        "(-0.310000, 1.187018, -0.211338)",
        "(-0.310000, 1.187983, -0.207094)",
        "(-0.310000, 1.189106, -0.202897)",
        "(-0.310000, 1.190386, -0.198745)",
        "(-0.310000, 1.191824, -0.194638)",
        "(-0.310000, 1.193414, -0.190594)",
        "(-0.310000, 1.195154, -0.186613)",
        "(-0.310000, 1.197047, -0.182695)",
        "(-0.310000, 1.199083, -0.178856)",
        "(-0.310000, 1.201265, -0.175092)",
        "(-0.310000, 1.203585, -0.171418)",
        "(-0.310000, 1.206041, -0.167834)",
        "(-0.310000, 1.208634, -0.164339)",
        "(-0.310000, 1.211353, -0.160951)",
        "(-0.310000, 1.214198, -0.157667)",
        "(-0.310000, 1.217170, -0.154488)",
        "(-0.310000, 1.220254, -0.151427)",
        "(-0.310000, 1.223452, -0.148486)",
        "(-0.310000, 1.226763, -0.145662)",
        "(-0.310000, 1.230173, -0.142970)",
        "(-0.310000, 1.233688, -0.140404)",
        "(-0.310000, 1.237291, -0.137977)",
        "(-0.310000, 1.240984, -0.135686)",
        "(-0.310000, 1.244766, -0.133534)",
        "(-0.310000, 1.248620, -0.131528)",
        "(-0.310000, 1.252547, -0.129670)",
        "(-0.310000, 1.256548, -0.127958)",
        "(-0.310000, 1.260607, -0.126409)",
        "(-0.310000, 1.264736, -0.125060)",
        "(-0.310000, 1.268942, -0.123952)",
        "(-0.310000, 1.273201, -0.123122)",
        "(-0.310000, 1.277507, -0.122593)",
        "(-0.310000, 1.281846, -0.122383)",
        "(-0.310000, 1.286182, -0.122501)",
        "(-0.310000, 1.290504, -0.122951)",
        "(-0.310000, 1.294773, -0.123725)",
        "(-0.310000, 1.298972, -0.124813)",
        "(-0.310000, 1.303083, -0.126201)",
        "(-0.310000, 1.307074, -0.127863)",
        "(-0.310000, 1.310933, -0.129776)",
        "(-0.310000, 1.314652, -0.131913)",
        "(-0.310000, 1.318209, -0.134239)",
        "(-0.310000, 1.321603, -0.136723)",
        "(-0.310000, 1.324838, -0.139338)",
        "(-0.310000, 1.327904, -0.142043)",
        "(-0.310000, 1.330817, -0.144814)",
        "(-0.310000, 1.333579, -0.147614)",
        "(-0.310000, 1.336205, -0.150420)",
        "(-0.310000, 1.338715, -0.153211)",
        "(-0.310000, 1.341121, -0.155957)",
        "(-0.310000, 1.343444, -0.158646)",
        "(-0.310000, 1.345711, -0.161267)",
        "(-0.310000, 1.347937, -0.163803)",
        "(-0.310000, 1.350145, -0.166252)",
        "(-0.310000, 1.352363, -0.168618)",
        "(-0.310000, 1.354602, -0.170895)",
        "(-0.310000, 1.356886, -0.173094)",
        "(-0.310000, 1.359234, -0.175228)",
        "(-0.310000, 1.361653, -0.177304)",
        "(-0.310000, 1.364163, -0.179344)",
        "(-0.310000, 1.366763, -0.181360)",
        "(-0.310000, 1.369462, -0.183377)",
        "(-0.310000, 1.372264, -0.185417)",
        "(-0.310000, 1.375158, -0.187497)",
        "(-0.310000, 1.378142, -0.189643)",
        "(-0.310000, 1.381210, -0.191879)",
        "(-0.310000, 1.384340, -0.194219)",
        "(-0.310000, 1.387519, -0.196686)",
        "(-0.310000, 1.390734, -0.199302)",
        "(-0.310000, 1.393954, -0.202073)",
        "(-0.310000, 1.397167, -0.205020)",
        "(-0.310000, 1.400339, -0.208145)",
        "(-0.310000, 1.403451, -0.211457)",
        "(-0.310000, 1.406486, -0.214968)",
        "(-0.310000, 1.409414, -0.218667)",
        "(-0.310000, 1.412219, -0.222557)",
        "(-0.310000, 1.414889, -0.226643)",
        "(-0.310000, 1.417413, -0.230906)",
        "(-0.310000, 1.419822, -0.235349)",
        "(-0.310000, 1.422143, -0.239978)",
        "(-0.310000, 1.424380, -0.244783)",
        "(-0.310000, 1.426537, -0.249777)",
        "(-0.310000, 1.428605, -0.254973)",
        "(-0.310000, 1.430559, -0.260358)",
        "(-0.310000, 1.432378, -0.265948)",
        "(-0.310000, 1.434023, -0.271721)",
        "(-0.310000, 1.435461, -0.277674)",
        "(-0.310000, 1.436655, -0.283803)",
        "(-0.310000, 1.437560, -0.290066)",
        "(-0.310000, 1.438141, -0.296446)",
        "(-0.310000, 1.438359, -0.302921)",
        "(-0.310000, 1.438181, -0.309432)",
        "(-0.310000, 1.437575, -0.315949)",
        "(-0.310000, 1.436515, -0.322436)",
        "(-0.310000, 1.434987, -0.328825)",
        "(-0.310000, 1.432971, -0.335085)",
        "(-0.310000, 1.430470, -0.341146)",
        "(-0.310000, 1.427481, -0.346968)",
        "(-0.310000, 1.424007, -0.352511)",
        "(-0.310000, 1.420075, -0.357710)",
        "(-0.310000, 1.415702, -0.362532)",
        "(-0.310000, 1.410909, -0.366943)",
        "(-0.310000, 1.405745, -0.370897)",
        "(-0.310000, 1.400241, -0.374373)",
        "(-0.310000, 1.394433, -0.377353)",
        "(-0.310000, 1.388384, -0.379815)",
        "(-0.310000, 1.382133, -0.381755)",
        "(-0.310000, 1.375721, -0.383176)",
        "(-0.310000, 1.369218, -0.384079)",
        "(-0.310000, 1.362651, -0.384484)",
        "(-0.310000, 1.356089, -0.384408)",
        "(-0.310000, 1.349565, -0.383881)",
        "(-0.310000, 1.343110, -0.382932)",
        "(-0.310000, 1.336780, -0.381602)",
        "(-0.310000, 1.330595, -0.379929)",
        "(-0.310000, 1.324573, -0.377953)",
        "(-0.310000, 1.318752, -0.375723)",
        "(-0.310000, 1.313135, -0.373280)",
        "(-0.310000, 1.307725, -0.370659)",
        "(-0.310000, 1.302540, -0.367907)",
        "(-0.310000, 1.297566, -0.365049)",
        "(-0.310000, 1.292812, -0.362120)",
        "(-0.310000, 1.288264, -0.359133)",
        "(-0.310000, 1.283910, -0.356095)",
        "(-0.310000, 1.279758, -0.353015)",
        "(-0.310000, 1.275798, -0.349876)",
        "(-0.310000, 1.272028, -0.346649)",
        "(-0.310000, 1.268472, -0.343310)",
        "(-0.310000, 1.265142, -0.339822)",
        "(-0.310000, 1.262052, -0.336159)",
        "(-0.310000, 1.259232, -0.332327)",
        "(-0.310000, 1.256692, -0.328329)",
        "(-0.310000, 1.254442, -0.324174)",
        "(-0.310000, 1.252497, -0.319899)",
        "(-0.310000, 1.250853, -0.315524)",
        "(-0.310000, 1.249510, -0.311097)",
        "(-0.310000, 1.248456, -0.306649)",
        "(-0.310000, 1.247673, -0.302214)",
        "(-0.310000, 1.247139, -0.297842)",
        "(-0.310000, 1.246827, -0.293565)",
        "(-0.310000, 1.246702, -0.289409)",
        "(-0.310000, 1.246728, -0.285417)",
        "(-0.310000, 1.246864, -0.281606)",
        "(-0.310000, 1.247068, -0.277991)",
        "(-0.310000, 1.247295, -0.274593)",
        "(-0.310000, 1.247503, -0.271411)",
        "(-0.310000, 1.247648, -0.268452)",
        "(-0.310000, 1.247690, -0.265705)",
        "(-0.310000, 1.247591, -0.263153)",
        "(-0.310000, 1.247319, -0.260786)",
        "(-0.310000, 1.246844, -0.258577)",
        "(-0.310000, 1.246144, -0.256493)",
        "(-0.310000, 1.245202, -0.254511)",
        "(-0.310000, 1.244010, -0.252592)",
        "(-0.310000, 1.242560, -0.250697)",
        "(-0.310000, 1.240861, -0.248796)",
        "(-0.310000, 1.238924, -0.246849)",
        "(-0.310000, 1.236761, -0.244817)",
        "(-0.310000, 1.234405, -0.242675)",
        "(-0.310000, 1.231878, -0.240385)",
        "(-0.310000, 1.229224, -0.237929)",
        "(-0.310000, 1.226480, -0.235282)",
        "(-0.310000, 1.223685, -0.232424)",
        "(-0.310000, 1.220892, -0.229352)",
        "(-0.310000, 1.218146, -0.226058)",
        "(-0.310000, 1.215490, -0.222538)",
        "(-0.310000, 1.212976, -0.218808)",
        "(-0.310000, 1.210646, -0.214876)",
        "(-0.310000, 1.208533, -0.210753)",
        "(-0.310000, 1.206680, -0.206469)",
        "(-0.310000, 1.205108, -0.202037)",
        "(-0.310000, 1.203843, -0.197492)",
        "(-0.310000, 1.202893, -0.192851)",
        "(-0.310000, 1.202259, -0.188128)",
        "(-0.310000, 1.201938, -0.183354)",
        "(-0.310000, 1.201911, -0.178532)",
        "(-0.310000, 1.202151, -0.173652)",
        "(-0.310000, 1.202621, -0.168721)",
        "(-0.310000, 1.203290, -0.163712)",
        "(-0.310000, 1.204139, -0.158604)",
        "(-0.310000, 1.205160, -0.153402)",
        "(-0.310000, 1.206357, -0.148095)",
        "(-0.310000, 1.207745, -0.142678)",
        "(-0.310000, 1.209336, -0.137174)",
        "(-0.310000, 1.211158, -0.131586)",
        "(-0.310000, 1.213227, -0.125951)",
        "(-0.310000, 1.215570, -0.120292)",
        "(-0.310000, 1.218214, -0.114636)",
        "(-0.310000, 1.221169, -0.109040)",
        "(-0.310000, 1.224457, -0.103541)",
        "(-0.310000, 1.228092, -0.098180)",
        "(-0.310000, 1.232071, -0.093022)",
        "(-0.310000, 1.236398, -0.088111)",
        "(-0.310000, 1.241074, -0.083491)",
        "(-0.310000, 1.246071, -0.079228)",
        "(-0.310000, 1.251386, -0.075355)",
        "(-0.310000, 1.256977, -0.071929)",
        "(-0.310000, 1.262821, -0.068982)",
        "(-0.310000, 1.268892, -0.066548)",
        "(-0.310000, 1.275131, -0.064661)",
        "(-0.310000, 1.281505, -0.063338)",
        "(-0.310000, 1.287976, -0.062595)",
        "(-0.310000, 1.294479, -0.062439)",
        "(-0.310000, 1.300973, -0.062870)",
        "(-0.310000, 1.307423, -0.063881)",
        "(-0.310000, 1.313762, -0.065454)",
        "(-0.310000, 1.319957, -0.067566)",
        "(-0.310000, 1.325976, -0.070193)",
        "(-0.310000, 1.331765, -0.073292)",
        "(-0.310000, 1.337310, -0.076831)",
        "(-0.310000, 1.342570, -0.080756)",
        "(-0.310000, 1.347533, -0.085024)",
        "(-0.310000, 1.352191, -0.089591)",
        "(-0.310000, 1.356524, -0.094394)",
        "(-0.310000, 1.360538, -0.099387)",
        "(-0.310000, 1.364242, -0.104530)",
        "(-0.310000, 1.367635, -0.109760)",
        "(-0.310000, 1.370736, -0.115042)",
        "(-0.310000, 1.373566, -0.120346)",
        "(-0.310000, 1.376136, -0.125623)",
        "(-0.310000, 1.378474, -0.130862)",
        "(-0.310000, 1.380592, -0.136029)",
        "(-0.310000, 1.382509, -0.141121)",
        "(-0.310000, 1.384240, -0.146140)",
        "(-0.310000, 1.385782, -0.151075)",
        "(-0.310000, 1.387135, -0.155944)",
        "(-0.310000, 1.388282, -0.160771)",
        "(-0.310000, 1.389204, -0.165553)",
        "(-0.310000, 1.389935, -0.170267)",
        "(-0.310000, 1.390522, -0.174890)",
        "(-0.310000, 1.391007, -0.179386)",
        "(-0.310000, 1.391432, -0.183749)",
        "(-0.310000, 1.391836, -0.187982)",
        "(-0.310000, 1.392254, -0.192072)",
        "(-0.310000, 1.392715, -0.196041)",
        "(-0.310000, 1.393245, -0.199889)",
        "(-0.310000, 1.393864, -0.203640)",
        "(-0.310000, 1.394588, -0.207320)",
        "(-0.310000, 1.395424, -0.210941)",
        "(-0.310000, 1.396377, -0.214532)",
        "(-0.310000, 1.397446, -0.218124)",
        "(-0.310000, 1.398622, -0.221730)",
        "(-0.310000, 1.399892, -0.225380)",
        "(-0.310000, 1.401244, -0.229101)",
        "(-0.310000, 1.402652, -0.232901)",
        "(-0.310000, 1.404094, -0.236808)",
        "(-0.310000, 1.405540, -0.240825)",
        "(-0.310000, 1.406959, -0.244965)",
        "(-0.310000, 1.408322, -0.249242)",
        "(-0.310000, 1.409591, -0.253642)",
        "(-0.310000, 1.410733, -0.258170)",
        "(-0.310000, 1.411715, -0.262824)",
        "(-0.310000, 1.412499, -0.267577)",
        "(-0.310000, 1.413056, -0.272419)",
        "(-0.310000, 1.413354, -0.277338)",
        "(-0.310000, 1.413364, -0.282293)",
        "(-0.310000, 1.413063, -0.287263)",
        "(-0.310000, 1.412427, -0.292224)",
        "(-0.310000, 1.411443, -0.297128)",
        "(-0.310000, 1.410092, -0.301953)",
        "(-0.310000, 1.408374, -0.306648)",
        "(-0.310000, 1.406282, -0.311182)",
        "(-0.310000, 1.403815, -0.315525)",
        "(-0.310000, 1.400989, -0.319627)",
        "(-0.310000, 1.397813, -0.323461)",
        "(-0.310000, 1.394299, -0.326998)",
        "(-0.310000, 1.390483, -0.330201)",
        "(-0.310000, 1.386385, -0.333049)",
        "(-0.310000, 1.382031, -0.335527)",
        "(-0.310000, 1.377470, -0.337614)",
        "(-0.310000, 1.372726, -0.339309)",
        "(-0.310000, 1.367854, -0.340606)",
        "(-0.310000, 1.362888, -0.341517)",
        "(-0.310000, 1.357863, -0.342057)",
        "(-0.310000, 1.352836, -0.342251)",
        "(-0.310000, 1.347839, -0.342132)",
        "(-0.310000, 1.342901, -0.341744)",
        "(-0.310000, 1.338066, -0.341133)",
        "(-0.310000, 1.333340, -0.340314)",
        "(-0.310000, 1.328726, -0.339299)",
        "(-0.310000, 1.324248, -0.338108)",
        "(-0.310000, 1.319907, -0.336759)",
        "(-0.310000, 1.315703, -0.335273)",
        "(-0.310000, 1.311652, -0.333677)",
        "(-0.310000, 1.307746, -0.331992)",
        "(-0.310000, 1.303992, -0.330248)",
        "(-0.310000, 1.300382, -0.328469)",
        "(-0.310000, 1.296903, -0.326677)",
        "(-0.310000, 1.293555, -0.324899)",
        "(-0.310000, 1.290320, -0.323155)",
        "(-0.310000, 1.287178, -0.321461)",
        "(-0.310000, 1.284122, -0.319837)",
        "(-0.310000, 1.281128, -0.318292)",
        "(-0.310000, 1.278172, -0.316835)",
        "(-0.310000, 1.275244, -0.315473)",
        "(-0.310000, 1.272314, -0.314204)",
        "(-0.310000, 1.269372, -0.313028)",
        "(-0.310000, 1.266396, -0.311937)",
        "(-0.310000, 1.263363, -0.310918)",
        "(-0.310000, 1.260271, -0.309962)",
        "(-0.310000, 1.257102, -0.309048)",
        "(-0.310000, 1.253843, -0.308155)",
        "(-0.310000, 1.250499, -0.307265)",
        "(-0.310000, 1.247065, -0.306353)",
        "(-0.310000, 1.243538, -0.305390)",
        "(-0.310000, 1.239935, -0.304356)",
        "(-0.310000, 1.236263, -0.303223)",
        "(-0.310000, 1.232531, -0.301964)",
        "(-0.310000, 1.228770, -0.300559)",
        "(-0.310000, 1.224990, -0.298984)",
        "(-0.310000, 1.221230, -0.297223)",
        "(-0.310000, 1.217510, -0.295258)",
        "(-0.310000, 1.213857, -0.293075)",
        "(-0.310000, 1.210312, -0.290670)",
        "(-0.310000, 1.206904, -0.288038)",
        "(-0.310000, 1.203658, -0.285172)",
        "(-0.310000, 1.200615, -0.282088)",
        "(-0.310000, 1.197798, -0.278789)",
        "(-0.310000, 1.195230, -0.275285)",
        "(-0.310000, 1.192938, -0.271601)",
        "(-0.310000, 1.190930, -0.267748)",
        "(-0.310000, 1.189223, -0.263761)",
        "(-0.310000, 1.187813, -0.259658)",
        "(-0.310000, 1.186693, -0.255458)",
        "(-0.310000, 1.185850, -0.251199)",
        "(-0.310000, 1.185255, -0.246896)",
        "(-0.310000, 1.184871, -0.242562)",
        "(-0.310000, 1.184660, -0.238222)",
        "(-0.310000, 1.184612, -0.233877)",
        "(-0.310000, 1.184728, -0.229527)",
        "(-0.310000, 1.185008, -0.225191)",
        "(-0.310000, 1.185451, -0.220869)",
        "(-0.310000, 1.186058, -0.216560)",
        "(-0.310000, 1.186825, -0.212283)",
        "(-0.310000, 1.187755, -0.208032)",
        "(-0.310000, 1.188843, -0.203826)",
        "(-0.310000, 1.190088, -0.199663)",
        "(-0.310000, 1.191492, -0.195544)",
        "(-0.310000, 1.193047, -0.191487)",
        "(-0.310000, 1.194755, -0.187492)",
        "(-0.310000, 1.196614, -0.183558)",
        "(-0.310000, 1.198618, -0.179702)",
        "(-0.310000, 1.200765, -0.175925)",
        "(-0.310000, 1.203057, -0.172226)",
        "(-0.310000, 1.205483, -0.168622)",
        "(-0.310000, 1.208048, -0.165106)",
        "(-0.310000, 1.210738, -0.161694)",
        "(-0.310000, 1.213556, -0.158387)",
        "(-0.310000, 1.216501, -0.155183)",
        "(-0.310000, 1.219559, -0.152097)",
        "(-0.310000, 1.222732, -0.149129)",
        "(-0.310000, 1.226020, -0.146278)",
        "(-0.310000, 1.229407, -0.143557)",
        "(-0.310000, 1.232895, -0.140966)",
        "(-0.310000, 1.236483, -0.138504)",
        "(-0.310000, 1.240156, -0.136183)",
        "(-0.310000, 1.243914, -0.134002)",
        "(-0.310000, 1.247757, -0.131961)",
        "(-0.310000, 1.251669, -0.130070)",
        "(-0.310000, 1.255655, -0.128324)",
        "(-0.310000, 1.259698, -0.126733)",
        "(-0.310000, 1.263798, -0.125295)",
        "(-0.310000, 1.267956, -0.124011)",
        "(-0.310000, 1.272153, -0.122886)",
        "(-0.310000, 1.276389, -0.121920)",
        "(-0.310000, 1.280665, -0.121114)",
        "(-0.310000, 1.284962, -0.120470)",
        "(-0.310000, 1.289280, -0.119989)",
        "(-0.310000, 1.293620, -0.119670)",
        "(-0.310000, 1.297962, -0.119515)",
        "(-0.310000, 1.302314, -0.119525)",
        "(-0.310000, 1.306655, -0.119698)",
        "(-0.310000, 1.310987, -0.120034)",
        "(-0.310000, 1.315310, -0.120535)",
        "(-0.310000, 1.319604, -0.121197)",
        "(-0.310000, 1.323870, -0.122020)",
        "(-0.310000, 1.328109, -0.123005)",
        "(-0.310000, 1.332298, -0.124156)",
        "(-0.310000, 1.336426, -0.125511)",
        "(-0.310000, 1.340472, -0.127104)",
        "(-0.310000, 1.344398, -0.128954)",
        "(-0.310000, 1.348183, -0.131073)",
        "(-0.310000, 1.351807, -0.133470)",
        "(-0.310000, 1.355233, -0.136129)",
        "(-0.310000, 1.358453, -0.139047)",
        "(-0.310000, 1.361437, -0.142196)",
        "(-0.310000, 1.364180, -0.145557)",
        "(-0.310000, 1.366674, -0.149107)",
        "(-0.310000, 1.368910, -0.152807)",
        "(-0.310000, 1.370891, -0.156632)",
        "(-0.310000, 1.372626, -0.160555)",
        "(-0.310000, 1.374119, -0.164533)",
        "(-0.310000, 1.375387, -0.168544)",
        "(-0.310000, 1.376449, -0.172565)",
        "(-0.310000, 1.377323, -0.176560)",
        "(-0.310000, 1.378033, -0.180517)",
        "(-0.310000, 1.378604, -0.184408)",
        "(-0.310000, 1.379063, -0.188224)",
        "(-0.310000, 1.379437, -0.191959)",
        "(-0.310000, 1.379753, -0.195596)",
        "(-0.310000, 1.380037, -0.199138)",
        "(-0.310000, 1.380315, -0.202592)",
        "(-0.310000, 1.380610, -0.205953)",
        "(-0.310000, 1.380943, -0.209235)",
        "(-0.310000, 1.381332, -0.212454)",
        "(-0.310000, 1.381791, -0.215614)",
        "(-0.310000, 1.382332, -0.218738)",
        "(-0.310000, 1.382964, -0.221847)",
        "(-0.310000, 1.383688, -0.224952)",
        "(-0.310000, 1.384505, -0.228082)",
        "(-0.310000, 1.385410, -0.231245)",
        "(-0.310000, 1.386394, -0.234467)",
        "(-0.310000, 1.387447, -0.237769)",
        "(-0.310000, 1.388551, -0.241158)",
        "(-0.310000, 1.389688, -0.244653)",
        "(-0.310000, 1.390840, -0.248270)",
        "(-0.310000, 1.391980, -0.252008)",
        "(-0.310000, 1.393085, -0.255878)",
        "(-0.310000, 1.394131, -0.259888)",
        "(-0.310000, 1.395089, -0.264027)",
        "(-0.310000, 1.395937, -0.268304)",
        "(-0.310000, 1.396647, -0.272699)",
        "(-0.310000, 1.397198, -0.277211)",
        "(-0.310000, 1.397570, -0.281837)",
        "(-0.310000, 1.397743, -0.286551)",
        "(-0.310000, 1.397704, -0.291347)",
        "(-0.310000, 1.397442, -0.296221)",
        "(-0.310000, 1.396941, -0.301141)",
        "(-0.310000, 1.396165, -0.306079)",
        "(-0.310000, 1.395075, -0.310998)",
        "(-0.310000, 1.393647, -0.315838)",
        "(-0.310000, 1.391864, -0.320561)",
        "(-0.310000, 1.389714, -0.325130)",
        "(-0.310000, 1.387202, -0.329488)",
        "(-0.310000, 1.384329, -0.333609)",
        "(-0.310000, 1.381118, -0.337444)",
        "(-0.310000, 1.377583, -0.340967)",
        "(-0.310000, 1.373744, -0.344155)",
        "(-0.310000, 1.369642, -0.346975)",
        "(-0.310000, 1.365303, -0.349415)",
        "(-0.310000, 1.360755, -0.351466)",
        "(-0.310000, 1.356048, -0.353115)",
        "(-0.310000, 1.351213, -0.354363)",
        "(-0.310000, 1.346279, -0.355216)",
        "(-0.310000, 1.341298, -0.355681)",
        "(-0.310000, 1.336289, -0.355774)",
        "(-0.310000, 1.331302, -0.355513)",
        "(-0.310000, 1.326358, -0.354921)",
        "(-0.310000, 1.321478, -0.354024)",
        "(-0.310000, 1.316699, -0.352854)",
        "(-0.310000, 1.312033, -0.351441)",
        "(-0.310000, 1.307490, -0.349817)",
        "(-0.310000, 1.303094, -0.348022)",
        "(-0.310000, 1.298843, -0.346089)",
        "(-0.310000, 1.294734, -0.344051)",
        "(-0.310000, 1.290776, -0.341948)",
        "(-0.310000, 1.286955, -0.339811)",
        "(-0.310000, 1.283256, -0.337668)",
        "(-0.310000, 1.279675, -0.335554)",
        "(-0.310000, 1.276183, -0.333486)",
        "(-0.310000, 1.272768, -0.331494)",
        "(-0.310000, 1.269405, -0.329591)",
        "(-0.310000, 1.266062, -0.327787)",
        "(-0.310000, 1.262724, -0.326095)",
        "(-0.310000, 1.259361, -0.324516)",
        "(-0.310000, 1.255943, -0.323044)",
        "(-0.310000, 1.252457, -0.321675)",
        "(-0.310000, 1.248877, -0.320395)",
        "(-0.310000, 1.245180, -0.319184)",
        "(-0.310000, 1.241364, -0.318022)",
        "(-0.310000, 1.237408, -0.316879)",
        "(-0.310000, 1.233322, -0.315726)",
        "(-0.310000, 1.229105, -0.314528)",
        "(-0.310000, 1.224762, -0.313246)",
        "(-0.310000, 1.220325, -0.311844)",
        "(-0.310000, 1.215818, -0.310282)",
        "(-0.310000, 1.211271, -0.308517)",
        "(-0.310000, 1.206733, -0.306528)",
        "(-0.310000, 1.202185, -0.304328)",
        "(-0.310000, 1.197598, -0.301924)",
        "(-0.310000, 1.192976, -0.299328)",
        "(-0.310000, 1.188310, -0.296532)",
        "(-0.310000, 1.183597, -0.293520)",
        "(-0.310000, 1.178867, -0.290288)",
        "(-0.310000, 1.174128, -0.286811)",
        "(-0.310000, 1.169423, -0.283084)",
        "(-0.310000, 1.164780, -0.279090)",
        "(-0.310000, 1.160234, -0.274810)",
        "(-0.310000, 1.155842, -0.270254)",
        "(-0.310000, 1.151647, -0.265412)",
        "(-0.310000, 1.147690, -0.260283)",
        "(-0.310000, 1.144034, -0.254891)",
        "(-0.310000, 1.140722, -0.249246)",
        "(-0.310000, 1.137796, -0.243360)",
        "(-0.310000, 1.135308, -0.237281)",
        "(-0.310000, 1.133291, -0.231021)",
        "(-0.310000, 1.131784, -0.224640)",
        "(-0.310000, 1.130812, -0.218167)",
        "(-0.310000, 1.130398, -0.211639)",
        "(-0.310000, 1.130555, -0.205123)",
        "(-0.310000, 1.131292, -0.198655)",
        "(-0.310000, 1.132608, -0.192276)",
        "(-0.310000, 1.134493, -0.186051)",
        "(-0.310000, 1.136933, -0.180016)",
        "(-0.310000, 1.139910, -0.174206)",
        "(-0.310000, 1.143385, -0.168676)",
        "(-0.310000, 1.147328, -0.163452)",
        "(-0.310000, 1.151704, -0.158556)",
        "(-0.310000, 1.156458, -0.154026)",
        "(-0.310000, 1.161554, -0.149865)",
        "(-0.310000, 1.166926, -0.146095)",
        "(-0.310000, 1.172531, -0.142716)",
        "(-0.310000, 1.178326, -0.139718)",
        "(-0.310000, 1.184242, -0.137103)",
        "(-0.310000, 1.190240, -0.134852)",
        "(-0.310000, 1.196283, -0.132941)",
        "(-0.310000, 1.202312, -0.131353)",
        "(-0.310000, 1.208298, -0.130059)",
        "(-0.310000, 1.214221, -0.129029)",
        "(-0.310000, 1.220037, -0.128237)",
        "(-0.310000, 1.225744, -0.127654)",
        "(-0.310000, 1.231315, -0.127257)",
        "(-0.310000, 1.236750, -0.127028)",
        "(-0.310000, 1.242059, -0.126953)",
        "(-0.310000, 1.247229, -0.127031)",
        "(-0.310000, 1.252276, -0.127268)",
        "(-0.310000, 1.257221, -0.127687)",
        "(-0.310000, 1.262057, -0.128323)",
        "(-0.310000, 1.266797, -0.129211)",
        "(-0.310000, 1.271444, -0.130382)",
        "(-0.310000, 1.275970, -0.131847)",
        "(-0.310000, 1.280366, -0.133611)",
        "(-0.310000, 1.284619, -0.135672)",
        "(-0.310000, 1.288693, -0.138007)",
        "(-0.310000, 1.292582, -0.140600)",
        "(-0.310000, 1.296256, -0.143411)",
        "(-0.310000, 1.299708, -0.146407)",
        "(-0.310000, 1.302933, -0.149551)",
        "(-0.310000, 1.305918, -0.152789)",
        "(-0.310000, 1.308668, -0.156080)",
        "(-0.310000, 1.311195, -0.159381)",
        "(-0.310000, 1.313505, -0.162638)",
        "(-0.310000, 1.315619, -0.165811)",
        "(-0.310000, 1.317564, -0.168866)",
        "(-0.310000, 1.319362, -0.171757)",
        "(-0.310000, 1.321051, -0.174463)",
        "(-0.310000, 1.322661, -0.176950)",
        "(-0.310000, 1.324230, -0.179205)",
        "(-0.310000, 1.325800, -0.181219)",
        "(-0.310000, 1.327402, -0.182982)",
        "(-0.310000, 1.329077, -0.184499)",
        "(-0.310000, 1.330862, -0.185782)",
        "(-0.310000, 1.332784, -0.186842)",
        "(-0.310000, 1.334872, -0.187704)",
        "(-0.310000, 1.337156, -0.188396)",
        "(-0.310000, 1.339644, -0.188949)",
        "(-0.310000, 1.342354, -0.189398)",
        "(-0.310000, 1.345296, -0.189785)",
        "(-0.310000, 1.348460, -0.190149)",
        "(-0.310000, 1.351848, -0.190534)",
        "(-0.310000, 1.355436, -0.190979)",
        "(-0.310000, 1.359209, -0.191526)",
        "(-0.310000, 1.363148, -0.192216)",
        "(-0.310000, 1.367208, -0.193080)",
        "(-0.310000, 1.371360, -0.194152)",
        "(-0.310000, 1.375572, -0.195459)",
        "(-0.310000, 1.379790, -0.197021)",
        "(-0.310000, 1.383978, -0.198853)",
        "(-0.310000, 1.388100, -0.200968)",
        "(-0.310000, 1.392104, -0.203364)",
        "(-0.310000, 1.395968, -0.206046)",
        "(-0.310000, 1.399649, -0.208998)",
        "(-0.310000, 1.403129, -0.212211)",
        "(-0.310000, 1.406400, -0.215676)",
        "(-0.310000, 1.409447, -0.219365)",
        "(-0.310000, 1.412284, -0.223265)",
        "(-0.310000, 1.414938, -0.227366)",
        "(-0.310000, 1.417417, -0.231646)",
        "(-0.310000, 1.419683, -0.236101)",
        "(-0.310000, 1.421684, -0.240725)",
        "(-0.310000, 1.423364, -0.245483)",
        "(-0.310000, 1.424689, -0.250355)",
        "(-0.310000, 1.425625, -0.255317)",
        "(-0.310000, 1.426146, -0.260320)",
        "(-0.310000, 1.426234, -0.265343)",
        "(-0.310000, 1.425881, -0.270332)",
        "(-0.310000, 1.425083, -0.275258)",
        "(-0.310000, 1.423842, -0.280092)",
        "(-0.310000, 1.422172, -0.284781)",
        "(-0.310000, 1.420087, -0.289302)",
        "(-0.310000, 1.417605, -0.293630)",
        "(-0.310000, 1.414758, -0.297725)",
        "(-0.310000, 1.411573, -0.301571)",
        "(-0.310000, 1.408076, -0.305154)",
        "(-0.310000, 1.404313, -0.308451)",
        "(-0.310000, 1.400310, -0.311463)",
        "(-0.310000, 1.396117, -0.314175)",
        "(-0.310000, 1.391765, -0.316594)",
        "(-0.310000, 1.387285, -0.318729)",
        "(-0.310000, 1.382727, -0.320582)",
        "(-0.310000, 1.378120, -0.322173)",
        "(-0.310000, 1.373487, -0.323520)",
        "(-0.310000, 1.368873, -0.324644)",
        "(-0.310000, 1.364296, -0.325570)",
        "(-0.310000, 1.359772, -0.326328)",
        "(-0.310000, 1.355333, -0.326945)",
        "(-0.310000, 1.350986, -0.327454)",
        "(-0.310000, 1.346732, -0.327886)",
        "(-0.310000, 1.342591, -0.328272)",
        "(-0.310000, 1.338550, -0.328645)",
        "(-0.310000, 1.334616, -0.329033)",
        "(-0.310000, 1.330775, -0.329463)",
        "(-0.310000, 1.327009, -0.329962)",
        "(-0.310000, 1.323314, -0.330548)",
        "(-0.310000, 1.319663, -0.331240)",
        "(-0.310000, 1.316031, -0.332051)",
        "(-0.310000, 1.312405, -0.332986)",
        "(-0.310000, 1.308755, -0.334048)",
        "(-0.310000, 1.305049, -0.335234)",
        "(-0.310000, 1.301276, -0.336530)",
        "(-0.310000, 1.297401, -0.337923)",
        "(-0.310000, 1.293416, -0.339384)",
        "(-0.310000, 1.289297, -0.340886)",
        "(-0.310000, 1.285027, -0.342393)",
        "(-0.310000, 1.280611, -0.343859)",
        "(-0.310000, 1.276043, -0.345236)",
        "(-0.310000, 1.271325, -0.346472)",
        "(-0.310000, 1.266483, -0.347521)",
        "(-0.310000, 1.261508, -0.348405)",
        "(-0.310000, 1.256383, -0.349147)",
        "(-0.310000, 1.251117, -0.349753)",
        "(-0.310000, 1.245697, -0.350224)",
        "(-0.310000, 1.240114, -0.350547)",
        "(-0.310000, 1.234388, -0.350701)",
        "(-0.310000, 1.228510, -0.350663)",
        "(-0.310000, 1.222513, -0.350402)",
        "(-0.310000, 1.216410, -0.349888)",
        "(-0.310000, 1.210218, -0.349086)",
        "(-0.310000, 1.203989, -0.347969)",
        "(-0.310000, 1.197751, -0.346507)",
        "(-0.310000, 1.191539, -0.344671)",
        "(-0.310000, 1.185416, -0.342446)",
        "(-0.310000, 1.179423, -0.339814)",
        "(-0.310000, 1.173602, -0.336762)",
        "(-0.310000, 1.168023, -0.333295)",
        "(-0.310000, 1.162719, -0.329407)",
        "(-0.310000, 1.157757, -0.325121)",
        "(-0.310000, 1.153175, -0.320447)",
        "(-0.310000, 1.149012, -0.315402)",
        "(-0.310000, 1.145320, -0.310030)",
        "(-0.310000, 1.142125, -0.304359)",
        "(-0.310000, 1.139451, -0.298419)",
        "(-0.310000, 1.137329, -0.292270)",
        "(-0.310000, 1.135768, -0.285951)",
        "(-0.310000, 1.134772, -0.279499)",
        "(-0.310000, 1.134346, -0.272982)",
        "(-0.310000, 1.134477, -0.266439)",
        "(-0.310000, 1.135153, -0.259906)",
        "(-0.310000, 1.136348, -0.253449)",
        "(-0.310000, 1.138036, -0.247091)",
        "(-0.310000, 1.140179, -0.240888)",
        "(-0.310000, 1.142738, -0.234864)",
        "(-0.310000, 1.145676, -0.229038)",
        "(-0.310000, 1.148936, -0.223451)",
        "(-0.310000, 1.152475, -0.218111)",
        "(-0.310000, 1.156250, -0.213020)",
        "(-0.310000, 1.160203, -0.208200)",
        "(-0.310000, 1.164295, -0.203641)",
        "(-0.310000, 1.168489, -0.199335)",
        "(-0.310000, 1.172736, -0.195284)",
        "(-0.310000, 1.177018, -0.191465)",
        "(-0.310000, 1.181298, -0.187878)",
        "(-0.310000, 1.185567, -0.184506)",
        "(-0.310000, 1.189824, -0.181333)",
        "(-0.310000, 1.194057, -0.178365)",
        "(-0.310000, 1.198286, -0.175598)",
        "(-0.310000, 1.202537, -0.173039)",
        "(-0.310000, 1.206813, -0.170709)",
        "(-0.310000, 1.211082, -0.168580)",
        "(-0.310000, 1.215309, -0.166617)",
        "(-0.310000, 1.219445, -0.164790)",
        "(-0.310000, 1.223474, -0.163061)",
        "(-0.310000, 1.227384, -0.161390)",
        "(-0.310000, 1.231154, -0.159751)",
        "(-0.310000, 1.234796, -0.158106)",
        "(-0.310000, 1.238301, -0.156433)",
        "(-0.310000, 1.241687, -0.154704)",
        "(-0.310000, 1.244974, -0.152897)",
        "(-0.310000, 1.248170, -0.151001)",
        "(-0.310000, 1.251302, -0.149003)",
        "(-0.310000, 1.254400, -0.146893)",
        "(-0.310000, 1.257479, -0.144678)",
        "(-0.310000, 1.260570, -0.142359)",
        "(-0.310000, 1.263705, -0.139942)",
        "(-0.310000, 1.266898, -0.137447)",
        "(-0.310000, 1.270183, -0.134886)",
        "(-0.310000, 1.273571, -0.132290)",
        "(-0.310000, 1.277085, -0.129680)",
        "(-0.310000, 1.280746, -0.127082)",
        "(-0.310000, 1.284554, -0.124537)",
        "(-0.310000, 1.288521, -0.122075)",
        "(-0.310000, 1.292657, -0.119726)",
        "(-0.310000, 1.296947, -0.117536)",
        "(-0.310000, 1.301392, -0.115535)",
        "(-0.310000, 1.305988, -0.113758)",
        "(-0.310000, 1.310706, -0.112243)",
        "(-0.310000, 1.315532, -0.111021)",
        "(-0.310000, 1.320452, -0.110120)",
        "(-0.310000, 1.325424, -0.109570)",
        "(-0.310000, 1.330431, -0.109391)",
        "(-0.310000, 1.335426, -0.109603)",
        "(-0.310000, 1.340382, -0.110220)",
        "(-0.310000, 1.345269, -0.111251)",
        "(-0.310000, 1.350035, -0.112698)",
        "(-0.310000, 1.354652, -0.114561)",
        "(-0.310000, 1.359089, -0.116834)",
        "(-0.310000, 1.363299, -0.119498)",
        "(-0.310000, 1.367257, -0.122538)",
        "(-0.310000, 1.370941, -0.125934)",
        "(-0.310000, 1.374314, -0.129646)",
        "(-0.310000, 1.377369, -0.133651)",
        "(-0.310000, 1.380085, -0.137900)",
        "(-0.310000, 1.382460, -0.142354)",
        "(-0.310000, 1.384501, -0.146978)",
        "(-0.310000, 1.386211, -0.151708)",
        "(-0.310000, 1.387616, -0.156505)",
        "(-0.310000, 1.388745, -0.161328)",
        "(-0.310000, 1.389637, -0.166116)",
        "(-0.310000, 1.390339, -0.170834)",
        "(-0.310000, 1.390897, -0.175461)",
        "(-0.310000, 1.391354, -0.179960)",
        "(-0.310000, 1.391751, -0.184326)",
        "(-0.310000, 1.392129, -0.188561)",
        "(-0.310000, 1.392520, -0.192654)",
        "(-0.310000, 1.392957, -0.196625)",
        "(-0.310000, 1.393463, -0.200477)",
        "(-0.310000, 1.394058, -0.204232)",
        "(-0.310000, 1.394759, -0.207916)",
        "(-0.310000, 1.395572, -0.211542)",
        "(-0.310000, 1.396502, -0.215139)",
        "(-0.310000, 1.397549, -0.218738)",
        "(-0.310000, 1.398702, -0.222351)",
        "(-0.310000, 1.399950, -0.226009)",
        "(-0.310000, 1.401278, -0.229738)",
        "(-0.310000, 1.402661, -0.233547)",
        "(-0.310000, 1.404079, -0.237463)",
        "(-0.310000, 1.405499, -0.241489)",
        "(-0.310000, 1.406893, -0.245638)",
        "(-0.310000, 1.408229, -0.249923)",
        "(-0.310000, 1.409470, -0.254332)",
        "(-0.310000, 1.410584, -0.258866)",
        "(-0.310000, 1.411536, -0.263526)",
        "(-0.310000, 1.412291, -0.268284)",
        "(-0.310000, 1.412817, -0.273130)",
        "(-0.310000, 1.413084, -0.278050)",
        "(-0.310000, 1.413063, -0.283005)",
        "(-0.310000, 1.412731, -0.287973)",
        "(-0.310000, 1.412064, -0.292930)",
        "(-0.310000, 1.411048, -0.297828)",
        "(-0.310000, 1.409668, -0.302644)",
        "(-0.310000, 1.407920, -0.307328)",
        "(-0.310000, 1.405799, -0.311849)",
        "(-0.310000, 1.403305, -0.316177)",
        "(-0.310000, 1.400453, -0.320261)",
        "(-0.310000, 1.397253, -0.324075)",
        "(-0.310000, 1.393718, -0.327590)",
        "(-0.310000, 1.389881, -0.330768)",
        "(-0.310000, 1.385765, -0.333591)",
        "(-0.310000, 1.381396, -0.336042)",
        "(-0.310000, 1.376822, -0.338100)",
        "(-0.310000, 1.372067, -0.339765)",
        "(-0.310000, 1.367187, -0.341032)",
        "(-0.310000, 1.362216, -0.341911)",
        "(-0.310000, 1.357188, -0.342420)",
        "(-0.310000, 1.352160, -0.342582)",
        "(-0.310000, 1.347164, -0.342432)",
        "(-0.310000, 1.342228, -0.342013)",
        "(-0.310000, 1.337399, -0.341379)",
        "(-0.310000, 1.332695, -0.340585)",
        "(-0.310000, 1.328123, -0.339683)",
        "(-0.310000, 1.323704, -0.338724)",
        "(-0.310000, 1.319430, -0.337750)",
        "(-0.310000, 1.315286, -0.336798)",
        "(-0.310000, 1.311273, -0.335903)",
        "(-0.310000, 1.307361, -0.335089)",
        "(-0.310000, 1.303542, -0.334377)",
        "(-0.310000, 1.299788, -0.333781)",
        "(-0.310000, 1.296067, -0.333306)",
        "(-0.310000, 1.292368, -0.332957)",
        "(-0.310000, 1.288659, -0.332728)",
        "(-0.310000, 1.284914, -0.332609)",
        "(-0.310000, 1.281121, -0.332586)",
        "(-0.310000, 1.277256, -0.332640)",
        "(-0.310000, 1.273299, -0.332749)",
        "(-0.310000, 1.269249, -0.332885)",
        "(-0.310000, 1.265086, -0.333021)",
        "(-0.310000, 1.260819, -0.333125)",
        "(-0.310000, 1.256442, -0.333165)",
        "(-0.310000, 1.251954, -0.333109)",
        "(-0.310000, 1.247378, -0.332924)",
        "(-0.310000, 1.242721, -0.332579)",
        "(-0.310000, 1.237996, -0.332042)",
        "(-0.310000, 1.233238, -0.331286)",
        "(-0.310000, 1.228467, -0.330286)",
        "(-0.310000, 1.223706, -0.329016)",
        "(-0.310000, 1.219001, -0.327463)",
        "(-0.310000, 1.214380, -0.325608)",
        "(-0.310000, 1.209873, -0.323440)",
        "(-0.310000, 1.205530, -0.320957)",
        "(-0.310000, 1.201378, -0.318154)",
        "(-0.310000, 1.197465, -0.315041)",
        "(-0.310000, 1.193823, -0.311625)",
        "(-0.310000, 1.190480, -0.307914)",
        "(-0.310000, 1.187479, -0.303937)",
        "(-0.310000, 1.184844, -0.299714)",
        "(-0.310000, 1.182596, -0.295264)",
        "(-0.310000, 1.180762, -0.290631)",
        "(-0.310000, 1.179353, -0.285844)",
        "(-0.310000, 1.178375, -0.280931)",
        "(-0.310000, 1.177834, -0.275944)",
        "(-0.310000, 1.177723, -0.270907)",
        "(-0.310000, 1.178030, -0.265875)",
        "(-0.310000, 1.178733, -0.260876)",
        "(-0.310000, 1.179806, -0.255937)",
        "(-0.310000, 1.181208, -0.251106)",
        "(-0.310000, 1.182898, -0.246402)",
        "(-0.310000, 1.184825, -0.241838)",
        "(-0.310000, 1.186922, -0.237444)",
        "(-0.310000, 1.189133, -0.233216)",
        "(-0.310000, 1.191406, -0.229148)",
        "(-0.310000, 1.193687, -0.225243)",
        "(-0.310000, 1.195936, -0.221480)",
        "(-0.310000, 1.198124, -0.217835)",
        "(-0.310000, 1.200218, -0.214296)",
        "(-0.310000, 1.202203, -0.210829)",
        "(-0.310000, 1.204062, -0.207418)",
        "(-0.310000, 1.205792, -0.204032)",
        "(-0.310000, 1.207395, -0.200642)",
        "(-0.310000, 1.208872, -0.197232)",
        "(-0.310000, 1.210239, -0.193777)",
        "(-0.310000, 1.211511, -0.190252)",
        "(-0.310000, 1.212707, -0.186653)",
        "(-0.310000, 1.213852, -0.182961)",
        "(-0.310000, 1.214975, -0.179165)",
        "(-0.310000, 1.216099, -0.175272)",
        "(-0.310000, 1.217259, -0.171271)",
        "(-0.310000, 1.218481, -0.167182)",
        "(-0.310000, 1.219798, -0.163007)",
        "(-0.310000, 1.221241, -0.158757)",
        "(-0.310000, 1.222834, -0.154463)",
        "(-0.310000, 1.224604, -0.150142)",
        "(-0.310000, 1.226578, -0.145815)",
        "(-0.310000, 1.228769, -0.141525)",
        "(-0.310000, 1.231197, -0.137298)",
        "(-0.310000, 1.233878, -0.133164)",
        "(-0.310000, 1.236813, -0.129171)",
        "(-0.310000, 1.240006, -0.125352)",
        "(-0.310000, 1.243464, -0.121737)",
        "(-0.310000, 1.247169, -0.118377)",
        "(-0.310000, 1.251120, -0.115297)",
        "(-0.310000, 1.255291, -0.112540)",
        "(-0.310000, 1.259667, -0.110134)",
        "(-0.310000, 1.264231, -0.108105)",
        "(-0.310000, 1.268941, -0.106483)",
        "(-0.310000, 1.273773, -0.105285)",
        "(-0.310000, 1.278701, -0.104525)",
        "(-0.310000, 1.283673, -0.104215)",
        "(-0.310000, 1.288662, -0.104357)",
        "(-0.310000, 1.293636, -0.104949)",
        "(-0.310000, 1.298546, -0.105979)",
        "(-0.310000, 1.303369, -0.107432)",
        "(-0.310000, 1.308059, -0.109282)",
        "(-0.310000, 1.312595, -0.111498)",
        "(-0.310000, 1.316959, -0.114048)",
        "(-0.310000, 1.321118, -0.116877)",
        "(-0.310000, 1.325068, -0.119940)",
        "(-0.310000, 1.328811, -0.123185)",
        "(-0.310000, 1.332340, -0.126540)",
        "(-0.310000, 1.335675, -0.129952)",
        "(-0.310000, 1.338839, -0.133373)",
        "(-0.310000, 1.341847, -0.136750)",
        "(-0.310000, 1.344728, -0.140054)",
        "(-0.310000, 1.347517, -0.143263)",
        "(-0.310000, 1.350234, -0.146349)",
        "(-0.310000, 1.352916, -0.149311)",
        "(-0.310000, 1.355583, -0.152135)",
        "(-0.310000, 1.358267, -0.154827)",
        "(-0.310000, 1.360995, -0.157401)",
        "(-0.310000, 1.363780, -0.159862)",
        "(-0.310000, 1.366642, -0.162231)",
        "(-0.310000, 1.369600, -0.164532)",
        "(-0.310000, 1.372652, -0.166784)",
        "(-0.310000, 1.375807, -0.169016)",
        "(-0.310000, 1.379070, -0.171258)",
        "(-0.310000, 1.382423, -0.173533)",
        "(-0.310000, 1.385868, -0.175874)",
        "(-0.310000, 1.389378, -0.178303)",
        "(-0.310000, 1.392940, -0.180847)",
        "(-0.310000, 1.396535, -0.183535)",
        "(-0.310000, 1.400125, -0.186379)",
        "(-0.310000, 1.403685, -0.189400)",
        "(-0.310000, 1.407188, -0.192617)",
        "(-0.310000, 1.410589, -0.196029)",
        "(-0.310000, 1.413856, -0.199646)",
        "(-0.310000, 1.416957, -0.203476)",
        "(-0.310000, 1.419845, -0.207502)",
        "(-0.310000, 1.422488, -0.211721)",
        "(-0.310000, 1.424855, -0.216128)",
        "(-0.310000, 1.426903, -0.220691)",
        "(-0.310000, 1.428608, -0.225402)",
        "(-0.310000, 1.429938, -0.230222)",
        "(-0.310000, 1.430871, -0.235128)",
        "(-0.310000, 1.431388, -0.240096)",
        "(-0.310000, 1.431472, -0.245076)",
        "(-0.310000, 1.431115, -0.250042)",
        "(-0.310000, 1.430311, -0.254962)",
        "(-0.310000, 1.429066, -0.259787)",
        "(-0.310000, 1.427387, -0.264486)",
        "(-0.310000, 1.425284, -0.269033)",
        "(-0.310000, 1.422785, -0.273382)",
        "(-0.310000, 1.419909, -0.277518)",
        "(-0.310000, 1.416698, -0.281406)",
        "(-0.310000, 1.413187, -0.285033)",
        "(-0.310000, 1.409412, -0.288392)",
        "(-0.310000, 1.405433, -0.291471)",
        "(-0.310000, 1.401298, -0.294279)",
        "(-0.310000, 1.397053, -0.296833)",
        "(-0.310000, 1.392763, -0.299145)",
        "(-0.310000, 1.388441, -0.301225)",
        "(-0.310000, 1.384097, -0.303081)",
        "(-0.310000, 1.379760, -0.304714)",
        "(-0.310000, 1.375444, -0.306140)",
        "(-0.310000, 1.371158, -0.307373)",
        "(-0.310000, 1.366935, -0.308428)",
        "(-0.310000, 1.362776, -0.309327)",
        "(-0.310000, 1.358709, -0.310089)",
        "(-0.310000, 1.354737, -0.310740)",
        "(-0.310000, 1.350864, -0.311303)",
        "(-0.310000, 1.347106, -0.311802)",
        "(-0.310000, 1.343460, -0.312263)",
        "(-0.310000, 1.339918, -0.312710)",
        "(-0.310000, 1.336487, -0.313164)",
        "(-0.310000, 1.333154, -0.313648)",
        "(-0.310000, 1.329901, -0.314179)",
        "(-0.310000, 1.326727, -0.314773)",
        "(-0.310000, 1.323605, -0.315443)",
        "(-0.310000, 1.320527, -0.316195)",
        "(-0.310000, 1.317471, -0.317037)",
        "(-0.310000, 1.314412, -0.317971)",
        "(-0.310000, 1.311339, -0.318989)",
        "(-0.310000, 1.308229, -0.320087)",
        "(-0.310000, 1.305058, -0.321255)",
        "(-0.310000, 1.301820, -0.322474)",
        "(-0.310000, 1.298494, -0.323727)",
        "(-0.310000, 1.295065, -0.324994)",
        "(-0.310000, 1.291532, -0.326246)",
        "(-0.310000, 1.287885, -0.327457)",
        "(-0.310000, 1.284117, -0.328601)",
        "(-0.310000, 1.280239, -0.329644)",
        "(-0.310000, 1.276248, -0.330559)",
        "(-0.310000, 1.272164, -0.331311)",
        "(-0.310000, 1.267995, -0.331874)",
        "(-0.310000, 1.263754, -0.332221)",
        "(-0.310000, 1.259472, -0.332324)",
        "(-0.310000, 1.255168, -0.332162)",
        "(-0.310000, 1.250861, -0.331717)",
        "(-0.310000, 1.246592, -0.330975)",
        "(-0.310000, 1.242383, -0.329927)",
        "(-0.310000, 1.238256, -0.328568)",
        "(-0.310000, 1.234250, -0.326903)",
        "(-0.310000, 1.230378, -0.324934)",
        "(-0.310000, 1.226671, -0.322682)",
        "(-0.310000, 1.223139, -0.320162)",
        "(-0.310000, 1.219787, -0.317395)",
        "(-0.310000, 1.216626, -0.314418)",
        "(-0.310000, 1.213641, -0.311262)",
        "(-0.310000, 1.210809, -0.307958)",
        "(-0.310000, 1.208122, -0.304544)",
        "(-0.310000, 1.205606, -0.301004)",
        "(-0.310000, 1.203296, -0.297319)",
        "(-0.310000, 1.201236, -0.293499)",
        "(-0.310000, 1.199450, -0.289545)",
        "(-0.310000, 1.197957, -0.285466)",
        "(-0.310000, 1.196780, -0.281291)",
        "(-0.310000, 1.195923, -0.277031)",
        "(-0.310000, 1.195391, -0.272725)",
        "(-0.310000, 1.195181, -0.268393)",
        "(-0.310000, 1.195282, -0.264055)",
        "(-0.310000, 1.195681, -0.259750)",
        "(-0.310000, 1.196358, -0.255497)",
        "(-0.310000, 1.197292, -0.251310)",
        "(-0.310000, 1.198453, -0.247222)",
        "(-0.310000, 1.199815, -0.243242)",
        "(-0.310000, 1.201348, -0.239376)",
        "(-0.310000, 1.203018, -0.235644)",
        "(-0.310000, 1.204797, -0.232038)",
        "(-0.310000, 1.206648, -0.228568)",
        "(-0.310000, 1.208545, -0.225226)",
        "(-0.310000, 1.210462, -0.221999)",
        "(-0.310000, 1.212368, -0.218885)",
        "(-0.310000, 1.214243, -0.215866)",
        "(-0.310000, 1.216071, -0.212922)",
        "(-0.310000, 1.217829, -0.210043)",
        "(-0.310000, 1.219511, -0.207205)",
        "(-0.310000, 1.221109, -0.204384)",
        "(-0.310000, 1.222616, -0.201568)",
        "(-0.310000, 1.224036, -0.198734)",
        "(-0.310000, 1.225374, -0.195857)",
        "(-0.310000, 1.226636, -0.192929)",
        "(-0.310000, 1.227836, -0.189926)",
        "(-0.310000, 1.228988, -0.186843)",
        "(-0.310000, 1.230109, -0.183667)",
        "(-0.310000, 1.231223, -0.180385)",
        "(-0.310000, 1.232348, -0.177003)",
        "(-0.310000, 1.233508, -0.173515)",
        "(-0.310000, 1.234730, -0.169921)",
        "(-0.310000, 1.236032, -0.166237)",
        "(-0.310000, 1.237441, -0.162467)",
        "(-0.310000, 1.238981, -0.158619)",
        "(-0.310000, 1.240668, -0.154720)",
        "(-0.310000, 1.242526, -0.150776)",
        "(-0.310000, 1.244565, -0.146818)",
        "(-0.310000, 1.246801, -0.142860)",
        "(-0.310000, 1.249249, -0.138918)",
        "(-0.310000, 1.251909, -0.135022)",
        "(-0.310000, 1.254789, -0.131187)",
        "(-0.310000, 1.257895, -0.127421)",
        "(-0.310000, 1.261214, -0.123743)",
        "(-0.310000, 1.264737, -0.120121)",
        "(-0.310000, 1.268466, -0.116527)",
        "(-0.310000, 1.272387, -0.112961)",
        "(-0.310000, 1.276513, -0.109415)",
        "(-0.310000, 1.280858, -0.105894)",
        "(-0.310000, 1.285418, -0.102426)",
        "(-0.310000, 1.290213, -0.099026)",
        "(-0.310000, 1.295234, -0.095738)",
        "(-0.310000, 1.300490, -0.092593)",
        "(-0.310000, 1.305985, -0.089629)",
        "(-0.310000, 1.311695, -0.086900)",
        "(-0.310000, 1.317613, -0.084447)",
        "(-0.310000, 1.323729, -0.082311)",
        "(-0.310000, 1.329999, -0.080544)",
        "(-0.310000, 1.336401, -0.079183)",
        "(-0.310000, 1.342909, -0.078263)",
        "(-0.310000, 1.349463, -0.077821)",
        "(-0.310000, 1.356039, -0.077882)",
        "(-0.310000, 1.362571, -0.078467)",
        "(-0.310000, 1.369019, -0.079587)",
        "(-0.310000, 1.375344, -0.081254)",
        "(-0.310000, 1.381478, -0.083460)",
        "(-0.310000, 1.387382, -0.086200)",
        "(-0.310000, 1.393020, -0.089463)",
        "(-0.310000, 1.398332, -0.093216)",
        "(-0.310000, 1.403289, -0.097435)",
        "(-0.310000, 1.407863, -0.102093)",
        "(-0.310000, 1.412013, -0.107136)",
        "(-0.310000, 1.415726, -0.112526)",
        "(-0.310000, 1.418991, -0.118224)",
        "(-0.310000, 1.421789, -0.124164)",
        "(-0.310000, 1.424130, -0.130313)",
        "(-0.310000, 1.426010, -0.136600)",
        "(-0.310000, 1.427449, -0.142985)",
        "(-0.310000, 1.428464, -0.149430)",
        "(-0.310000, 1.429078, -0.155869)",
        "(-0.310000, 1.429322, -0.162271)",
        "(-0.310000, 1.429228, -0.168609)",
        "(-0.310000, 1.428832, -0.174830)",
        "(-0.310000, 1.428171, -0.180919)",
        "(-0.310000, 1.427279, -0.186865)",
        "(-0.310000, 1.426196, -0.192633)",
        "(-0.310000, 1.424947, -0.198233)",
        "(-0.310000, 1.423566, -0.203644)",
        "(-0.310000, 1.422068, -0.208874)",
        "(-0.310000, 1.420464, -0.213934)",
        "(-0.310000, 1.418759, -0.218816)",
        "(-0.310000, 1.416940, -0.223531)",
        "(-0.310000, 1.414982, -0.228090)",
        "(-0.310000, 1.412862, -0.232478)",
        "(-0.310000, 1.410580, -0.236697)",
        "(-0.310000, 1.408148, -0.240747)",
        "(-0.310000, 1.405593, -0.244613)",
        "(-0.310000, 1.402932, -0.248298)",
        "(-0.310000, 1.400183, -0.251810)",
        "(-0.310000, 1.397380, -0.255140)",
        "(-0.310000, 1.394538, -0.258307)",
        "(-0.310000, 1.391690, -0.261309)",
        "(-0.310000, 1.388853, -0.264164)",
        "(-0.310000, 1.386046, -0.266891)",
        "(-0.310000, 1.383295, -0.269499)",
        "(-0.310000, 1.380611, -0.272010)",
        "(-0.310000, 1.378004, -0.274448)",
        "(-0.310000, 1.375491, -0.276828)",
        "(-0.310000, 1.373073, -0.279174)",
        "(-0.310000, 1.370750, -0.281511)",
        "(-0.310000, 1.368526, -0.283853)",
        "(-0.310000, 1.366390, -0.286226)",
        "(-0.310000, 1.364338, -0.288640)",
        "(-0.310000, 1.362355, -0.291114)",
        "(-0.310000, 1.360424, -0.293663)",
        "(-0.310000, 1.358532, -0.296290)",
        "(-0.310000, 1.356656, -0.299003)",
        "(-0.310000, 1.354772, -0.301808)",
        "(-0.310000, 1.352863, -0.304694)",
        "(-0.310000, 1.350904, -0.307658)",
        "(-0.310000, 1.348868, -0.310695)",
        "(-0.310000, 1.346740, -0.313781)",
        "(-0.310000, 1.344496, -0.316900)",
        "(-0.310000, 1.342114, -0.320036)",
        "(-0.310000, 1.339584, -0.323154)",
        "(-0.310000, 1.336887, -0.326235)",
        "(-0.310000, 1.334019, -0.329239)",
        "(-0.310000, 1.330973, -0.332139)",
        "(-0.310000, 1.327739, -0.334906)",
        "(-0.310000, 1.324331, -0.337500)",
        "(-0.310000, 1.320749, -0.339892)",
        "(-0.310000, 1.316999, -0.342056)",
        "(-0.310000, 1.313106, -0.343958)",
        "(-0.310000, 1.309082, -0.345577)",
        "(-0.310000, 1.304942, -0.346895)",
        "(-0.310000, 1.300720, -0.347895)",
        "(-0.310000, 1.296428, -0.348570)",
        "(-0.310000, 1.292105, -0.348919)",
        "(-0.310000, 1.287767, -0.348948)",
        "(-0.310000, 1.283429, -0.348671)",
        "(-0.310000, 1.279123, -0.348113)",
        "(-0.310000, 1.274855, -0.347307)",
        "(-0.310000, 1.270624, -0.346290)",
        "(-0.310000, 1.266440, -0.345116)",
        "(-0.310000, 1.262287, -0.343832)",
        "(-0.310000, 1.258146, -0.342471)",
        "(-0.310000, 1.254013, -0.341064)",
        "(-0.310000, 1.249866, -0.339626)",
        "(-0.310000, 1.245684, -0.338161)",
        "(-0.310000, 1.241467, -0.336673)",
        "(-0.310000, 1.237192, -0.335150)",
        "(-0.310000, 1.232865, -0.333585)",
        "(-0.310000, 1.228477, -0.331958)",
        "(-0.310000, 1.224024, -0.330246)",
        "(-0.310000, 1.219525, -0.328434)",
        "(-0.310000, 1.214983, -0.326494)",
        "(-0.310000, 1.210407, -0.324401)",
        "(-0.310000, 1.205831, -0.322139)",
        "(-0.310000, 1.201268, -0.319683)",
        "(-0.310000, 1.196740, -0.317013)",
        "(-0.310000, 1.192288, -0.314119)",
        "(-0.310000, 1.187936, -0.310987)",
        "(-0.310000, 1.183711, -0.307604)",
        "(-0.310000, 1.179658, -0.303975)",
        "(-0.310000, 1.175799, -0.300089)",
        "(-0.310000, 1.172179, -0.295964)",
        "(-0.310000, 1.168824, -0.291603)",
        "(-0.310000, 1.165760, -0.287010)",
        "(-0.310000, 1.163023, -0.282218)",
        "(-0.310000, 1.160634, -0.277240)",
        "(-0.310000, 1.158612, -0.272091)",
        "(-0.310000, 1.156982, -0.266814)",
        "(-0.310000, 1.155753, -0.261429)",
        "(-0.310000, 1.154935, -0.255958)",
        "(-0.310000, 1.154536, -0.250448)",
        "(-0.310000, 1.154555, -0.244916)",
        "(-0.310000, 1.154989, -0.239410)",
        "(-0.310000, 1.155828, -0.233951)",
        "(-0.310000, 1.157065, -0.228563)",
        "(-0.310000, 1.158678, -0.223289)",
        "(-0.310000, 1.160651, -0.218148)",
        "(-0.310000, 1.162964, -0.213156)",
        "(-0.310000, 1.165586, -0.208348)",
        "(-0.310000, 1.168493, -0.203735)",
        "(-0.310000, 1.171662, -0.199324)",
        "(-0.310000, 1.175054, -0.195141)",
        "(-0.310000, 1.178646, -0.191188)",
        "(-0.310000, 1.182415, -0.187464)",
        "(-0.310000, 1.186321, -0.183983)",
        "(-0.310000, 1.190352, -0.180736)",
        "(-0.310000, 1.194472, -0.177732)",
        "(-0.310000, 1.198667, -0.174965)",
        "(-0.310000, 1.202927, -0.172428)",
        "(-0.310000, 1.207232, -0.170135)",
        "(-0.310000, 1.211606, -0.168103)",
        "(-0.310000, 1.216068, -0.166355)",
        "(-0.310000, 1.220603, -0.164917)",
        "(-0.310000, 1.225206, -0.163798)",
        "(-0.310000, 1.229864, -0.163003)",
        "(-0.310000, 1.234537, -0.162536)",
        "(-0.310000, 1.239208, -0.162386)",
        "(-0.310000, 1.243832, -0.162538)",
        "(-0.310000, 1.248382, -0.162970)",
        "(-0.310000, 1.252834, -0.163654)",
        "(-0.310000, 1.257145, -0.164555)",
        "(-0.310000, 1.261295, -0.165635)",
        "(-0.310000, 1.265271, -0.166853)",
        "(-0.310000, 1.269042, -0.168161)",
        "(-0.310000, 1.272607, -0.169515)",
        "(-0.310000, 1.275965, -0.170870)",
        "(-0.310000, 1.279109, -0.172178)",
        "(-0.310000, 1.282052, -0.173396)",
        "(-0.310000, 1.284811, -0.174487)",
        "(-0.310000, 1.287399, -0.175410)",
        "(-0.310000, 1.289847, -0.176137)",
        "(-0.310000, 1.292175, -0.176640)",
        "(-0.310000, 1.294420, -0.176901)",
        "(-0.310000, 1.296618, -0.176908)",
        "(-0.310000, 1.298798, -0.176654)",
        "(-0.310000, 1.300999, -0.176142)",
        "(-0.310000, 1.303259, -0.175378)",
        "(-0.310000, 1.305605, -0.174381)",
        "(-0.310000, 1.308072, -0.173172)",
        "(-0.310000, 1.310691, -0.171778)",
        "(-0.310000, 1.313477, -0.170236)",
        "(-0.310000, 1.316458, -0.168579)",
        "(-0.310000, 1.319636, -0.166856)",
        "(-0.310000, 1.323025, -0.165109)",
        "(-0.310000, 1.326631, -0.163381)",
        "(-0.310000, 1.330437, -0.161725)",
        "(-0.310000, 1.334439, -0.160184)",
        "(-0.310000, 1.338627, -0.158800)",
        "(-0.310000, 1.342967, -0.157620)",
        "(-0.310000, 1.347439, -0.156677)",
        "(-0.310000, 1.352023, -0.156003)",
        "(-0.310000, 1.356675, -0.155625)",
        "(-0.310000, 1.361370, -0.155562)",
        "(-0.310000, 1.366088, -0.155825)",
        "(-0.310000, 1.370788, -0.156418)",
        "(-0.310000, 1.375463, -0.157337)",
        "(-0.310000, 1.380087, -0.158568)",
        "(-0.310000, 1.384663, -0.160093)",
        "(-0.310000, 1.389205, -0.161889)",
        "(-0.310000, 1.393710, -0.163930)",
        "(-0.310000, 1.398144, -0.166239)",
        "(-0.310000, 1.402459, -0.168840)",
        "(-0.310000, 1.406592, -0.171735)",
        "(-0.310000, 1.410500, -0.174929)",
        "(-0.310000, 1.414146, -0.178423)",
        "(-0.310000, 1.417477, -0.182192)",
        "(-0.310000, 1.420468, -0.186228)",
        "(-0.310000, 1.423080, -0.190494)",
        "(-0.310000, 1.425294, -0.194967)",
        "(-0.310000, 1.427093, -0.199621)",
        "(-0.310000, 1.428459, -0.204408)",
        "(-0.310000, 1.429390, -0.209299)",
        "(-0.310000, 1.429885, -0.214263)",
        "(-0.310000, 1.429948, -0.219250)",
        "(-0.310000, 1.429591, -0.224231)",
        "(-0.310000, 1.428828, -0.229180)",
        "(-0.310000, 1.427682, -0.234049)",
        "(-0.310000, 1.426177, -0.238819)",
        "(-0.310000, 1.424338, -0.243471)",
        "(-0.310000, 1.422203, -0.247969)",
        "(-0.310000, 1.419797, -0.252309)",
        "(-0.310000, 1.417165, -0.256466)",
        "(-0.310000, 1.414340, -0.260438)",
        "(-0.310000, 1.411353, -0.264227)",
        "(-0.310000, 1.408251, -0.267823)",
        "(-0.310000, 1.405065, -0.271237)",
        "(-0.310000, 1.401824, -0.274483)",
        "(-0.310000, 1.398570, -0.277565)",
        "(-0.310000, 1.395327, -0.280505)",
        "(-0.310000, 1.392118, -0.283329)",
        "(-0.310000, 1.388972, -0.286050)",
        "(-0.310000, 1.385900, -0.288702)",
        "(-0.310000, 1.382924, -0.291303)",
        "(-0.310000, 1.380048, -0.293885)",
        "(-0.310000, 1.377273, -0.296480)",
        "(-0.310000, 1.374606, -0.299105)",
        "(-0.310000, 1.372038, -0.301789)",
        "(-0.310000, 1.369554, -0.304560)",
        "(-0.310000, 1.367146, -0.307428)",
        "(-0.310000, 1.364792, -0.310414)",
        "(-0.310000, 1.362467, -0.313533)",
        "(-0.310000, 1.360150, -0.316780)",
        "(-0.310000, 1.357809, -0.320160)",
        "(-0.310000, 1.355411, -0.323671)",
        "(-0.310000, 1.352932, -0.327287)",
        "(-0.310000, 1.350333, -0.330995)",
        "(-0.310000, 1.347591, -0.334754)",
        "(-0.310000, 1.344674, -0.338529)",
        "(-0.310000, 1.341553, -0.342277)",
        "(-0.310000, 1.338217, -0.345928)",
        "(-0.310000, 1.334649, -0.349429)",
        "(-0.310000, 1.330840, -0.352727)",
        "(-0.310000, 1.326808, -0.355760)",
        "(-0.310000, 1.322559, -0.358488)",
        "(-0.310000, 1.318108, -0.360872)",
        "(-0.310000, 1.313493, -0.362873)",
        "(-0.310000, 1.308729, -0.364467)",
        "(-0.310000, 1.303864, -0.365630)",
        "(-0.310000, 1.298926, -0.366350)",
        "(-0.310000, 1.293943, -0.366620)",
        "(-0.310000, 1.288969, -0.366437)",
        "(-0.310000, 1.284030, -0.365808)",
        "(-0.310000, 1.279157, -0.364742)",
        "(-0.310000, 1.274395, -0.363258)",
        "(-0.310000, 1.269770, -0.361376)",
        "(-0.310000, 1.265300, -0.359118)",
        "(-0.310000, 1.261025, -0.356521)",
        "(-0.310000, 1.256955, -0.353613)",
        "(-0.310000, 1.253102, -0.350424)",
        "(-0.310000, 1.249486, -0.347001)",
        "(-0.310000, 1.246104, -0.343370)",
        "(-0.310000, 1.242966, -0.339580)",
        "(-0.310000, 1.240064, -0.335664)",
        "(-0.310000, 1.237385, -0.331650)",
        "(-0.310000, 1.234927, -0.327588)",
        "(-0.310000, 1.232667, -0.323501)",
        "(-0.310000, 1.230584, -0.319414)",
        "(-0.310000, 1.228661, -0.315366)",
        "(-0.310000, 1.226869, -0.311372)",
        "(-0.310000, 1.225178, -0.307446)",
        "(-0.310000, 1.223565, -0.303613)",
        "(-0.310000, 1.221994, -0.299870)",
        "(-0.310000, 1.220442, -0.296235)",
        "(-0.310000, 1.218877, -0.292701)",
        "(-0.310000, 1.217269, -0.289260)",
        "(-0.310000, 1.215599, -0.285911)",
        "(-0.310000, 1.213842, -0.282637)",
        "(-0.310000, 1.211976, -0.279417)",
        "(-0.310000, 1.209994, -0.276240)",
        "(-0.310000, 1.207884, -0.273078)",
        "(-0.310000, 1.205639, -0.269900)",
        "(-0.310000, 1.203268, -0.266692)",
        "(-0.310000, 1.200779, -0.263420)",
        "(-0.310000, 1.198183, -0.260053)",
        "(-0.310000, 1.195513, -0.256576)",
        "(-0.310000, 1.192791, -0.252956)",
        "(-0.310000, 1.190066, -0.249185)",
        "(-0.310000, 1.187380, -0.245243)",
        "(-0.310000, 1.184783, -0.241115)",
        "(-0.310000, 1.182335, -0.236812)",
        "(-0.310000, 1.180053, -0.232334)",
        "(-0.310000, 1.177951, -0.227680)",
        "(-0.310000, 1.176052, -0.222874)",
        "(-0.310000, 1.174374, -0.217918)",
        "(-0.310000, 1.172936, -0.212819)",
        "(-0.310000, 1.171765, -0.207607)",
        "(-0.310000, 1.170879, -0.202287)",
        "(-0.310000, 1.170302, -0.196895)",
        "(-0.310000, 1.170052, -0.191448)",
        "(-0.310000, 1.170147, -0.185964)",
        "(-0.310000, 1.170600, -0.180489)",
        "(-0.310000, 1.171424, -0.175044)",
        "(-0.310000, 1.172627, -0.169654)",
        "(-0.310000, 1.174210, -0.164366)",
        "(-0.310000, 1.176175, -0.159204)",
        "(-0.310000, 1.178521, -0.154194)",
        "(-0.310000, 1.181232, -0.149382)",
        "(-0.310000, 1.184300, -0.144788)",
        "(-0.310000, 1.187712, -0.140434)",
        "(-0.310000, 1.191440, -0.136358)",
        "(-0.310000, 1.195470, -0.132568)",
        "(-0.310000, 1.199764, -0.129095)",
        "(-0.310000, 1.204299, -0.125945)",
        "(-0.310000, 1.209053, -0.123125)",
        "(-0.310000, 1.213978, -0.120649)",
        "(-0.310000, 1.219049, -0.118513)",
        "(-0.310000, 1.224242, -0.116711)",
        "(-0.310000, 1.229508, -0.115241)",
        "(-0.310000, 1.234824, -0.114086)",
        "(-0.310000, 1.240169, -0.113230)",
        "(-0.310000, 1.245500, -0.112656)",
        "(-0.310000, 1.250808, -0.112338)",
        "(-0.310000, 1.256057, -0.112252)",
        "(-0.310000, 1.261237, -0.112370)",
        "(-0.310000, 1.266342, -0.112663)",
        "(-0.310000, 1.271346, -0.113102)",
        "(-0.310000, 1.276253, -0.113659)",
        "(-0.310000, 1.281069, -0.114305)",
        "(-0.310000, 1.285779, -0.115015)",
        "(-0.310000, 1.290398, -0.115768)",
        "(-0.310000, 1.294940, -0.116545)",
        "(-0.310000, 1.299403, -0.117331)",
        "(-0.310000, 1.303805, -0.118119)",
        "(-0.310000, 1.308165, -0.118911)",
        "(-0.310000, 1.312481, -0.119708)",
        "(-0.310000, 1.316776, -0.120527)",
        "(-0.310000, 1.321043, -0.121388)",
        "(-0.310000, 1.325288, -0.122322)",
        "(-0.310000, 1.329512, -0.123369)",
        "(-0.310000, 1.333687, -0.124573)",
        "(-0.310000, 1.337797, -0.125979)",
        "(-0.310000, 1.341823, -0.127623)",
        "(-0.310000, 1.345725, -0.129521)",
        "(-0.310000, 1.349483, -0.131689)",
        "(-0.310000, 1.353076, -0.134130)",
        "(-0.310000, 1.356469, -0.136833)",
        "(-0.310000, 1.359652, -0.139791)",
        "(-0.310000, 1.362597, -0.142977)",
        "(-0.310000, 1.365296, -0.146372)",
        "(-0.310000, 1.367746, -0.149954)",
        "(-0.310000, 1.369935, -0.153682)",
        "(-0.310000, 1.371868, -0.157531)",
        "(-0.310000, 1.373554, -0.161475)",
        "(-0.310000, 1.374997, -0.165472)",
        "(-0.310000, 1.376214, -0.169498)",
        "(-0.310000, 1.377226, -0.173533)",
        "(-0.310000, 1.378049, -0.177538)",
        "(-0.310000, 1.378708, -0.181498)",
        "(-0.310000, 1.379231, -0.185402)",
        "(-0.310000, 1.379642, -0.189223)",
        "(-0.310000, 1.379969, -0.192962)",
        "(-0.310000, 1.380239, -0.196603)",
        "(-0.310000, 1.380479, -0.200149)",
        "(-0.310000, 1.380714, -0.203606)",
        "(-0.310000, 1.380966, -0.206971)",
        "(-0.310000, 1.381257, -0.210256)",
        "(-0.310000, 1.381606, -0.213480)",
        "(-0.310000, 1.382026, -0.216646)",
        "(-0.310000, 1.382528, -0.219776)",
        "(-0.310000, 1.383120, -0.222893)",
        "(-0.310000, 1.383805, -0.226007)",
        "(-0.310000, 1.384583, -0.229146)",
        "(-0.310000, 1.385448, -0.232321)",
        "(-0.310000, 1.386391, -0.235555)",
        "(-0.310000, 1.387402, -0.238870)",
        "(-0.310000, 1.388463, -0.242273)",
        "(-0.310000, 1.389557, -0.245781)",
        "(-0.310000, 1.390663, -0.249413)",
        "(-0.310000, 1.391756, -0.253165)",
        "(-0.310000, 1.392812, -0.257048)",
        "(-0.310000, 1.393808, -0.261071)",
        "(-0.310000, 1.394714, -0.265222)",
        "(-0.310000, 1.395507, -0.269502)",
        "(-0.310000, 1.396163, -0.273912)",
        "(-0.310000, 1.396657, -0.278431)",
        "(-0.310000, 1.396970, -0.283061)",
        "(-0.310000, 1.397084, -0.287777)",
        "(-0.310000, 1.396985, -0.292572)",
        "(-0.310000, 1.396661, -0.297443)",
        "(-0.310000, 1.396106, -0.302361)",
        "(-0.310000, 1.395314, -0.307324)",
        "(-0.310000, 1.394273, -0.312324)",
        "(-0.310000, 1.392978, -0.317327)",
        "(-0.310000, 1.391416, -0.322320)",
        "(-0.310000, 1.389576, -0.327289)",
        "(-0.310000, 1.387454, -0.332191)",
        "(-0.310000, 1.385037, -0.337013)",
        "(-0.310000, 1.382329, -0.341710)",
        "(-0.310000, 1.379323, -0.346260)",
        "(-0.310000, 1.376018, -0.350637)",
        "(-0.310000, 1.372428, -0.354796)",
        "(-0.310000, 1.368556, -0.358712)",
        "(-0.310000, 1.364410, -0.362360)",
        "(-0.310000, 1.360017, -0.365702)",
        "(-0.310000, 1.355390, -0.368717)",
        "(-0.310000, 1.350544, -0.371385)",
        "(-0.310000, 1.345519, -0.373679)",
        "(-0.310000, 1.340334, -0.375586)",
        "(-0.310000, 1.335013, -0.377095)",
        "(-0.310000, 1.329600, -0.378195)",
        "(-0.310000, 1.324111, -0.378885)",
        "(-0.310000, 1.318595, -0.379165)",
        "(-0.310000, 1.313075, -0.379040)",
        "(-0.310000, 1.307572, -0.378520)",
        "(-0.310000, 1.302133, -0.377622)",
        "(-0.310000, 1.296777, -0.376362)",
        "(-0.310000, 1.291518, -0.374761)",
        "(-0.310000, 1.286396, -0.372850)",
        "(-0.310000, 1.281419, -0.370653)",
        "(-0.310000, 1.276595, -0.368197)",
        "(-0.310000, 1.271948, -0.365523)",
        "(-0.310000, 1.267470, -0.362654)",
        "(-0.310000, 1.263177, -0.359633)",
        "(-0.310000, 1.259060, -0.356488)",
        "(-0.310000, 1.255107, -0.353245)",
        "(-0.310000, 1.251320, -0.349943)",
        "(-0.310000, 1.247681, -0.346604)",
        "(-0.310000, 1.244170, -0.343246)",
        "(-0.310000, 1.240781, -0.339899)",
        "(-0.310000, 1.237490, -0.336571)",
        "(-0.310000, 1.234276, -0.333269)",
        "(-0.310000, 1.231132, -0.330006)",
        "(-0.310000, 1.228039, -0.326776)",
        "(-0.310000, 1.224980, -0.323570)",
        "(-0.310000, 1.221961, -0.320384)",
        "(-0.310000, 1.218972, -0.317192)",
        "(-0.310000, 1.216030, -0.313984)",
        "(-0.310000, 1.213149, -0.310730)",
        "(-0.310000, 1.210351, -0.307397)",
        "(-0.310000, 1.207685, -0.303966)",
        "(-0.310000, 1.205191, -0.300409)",
        "(-0.310000, 1.202905, -0.296710)",
        "(-0.310000, 1.200869, -0.292877)",
        "(-0.310000, 1.199107, -0.288913)",
        "(-0.310000, 1.197641, -0.284824)",
        "(-0.310000, 1.196489, -0.280642)",
        "(-0.310000, 1.195659, -0.276377)",
        "(-0.310000, 1.195155, -0.272067)",
        "(-0.310000, 1.194971, -0.267734)",
        "(-0.310000, 1.195100, -0.263397)",
        "(-0.310000, 1.195526, -0.259094)",
        "(-0.310000, 1.196230, -0.254845)",
        "(-0.310000, 1.197190, -0.250665)",
        "(-0.310000, 1.198377, -0.246584)",
        "(-0.310000, 1.199764, -0.242613)",
        "(-0.310000, 1.201322, -0.238757)",
        "(-0.310000, 1.203014, -0.235035)",
        "(-0.310000, 1.204813, -0.231445)",
        "(-0.310000, 1.206689, -0.227982)",
        "(-0.310000, 1.208607, -0.224652)",
        "(-0.310000, 1.210544, -0.221437)",
        "(-0.310000, 1.212470, -0.218335)",
        "(-0.310000, 1.214364, -0.215328)",
        "(-0.310000, 1.216210, -0.212395)",
        "(-0.310000, 1.217986, -0.209527)",
        "(-0.310000, 1.219686, -0.206700)",
        "(-0.310000, 1.221302, -0.203889)",
        "(-0.310000, 1.222827, -0.201083)",
        "(-0.310000, 1.224264, -0.198258)",
        "(-0.310000, 1.225621, -0.195389)",
        "(-0.310000, 1.226900, -0.192469)",
        "(-0.310000, 1.228120, -0.189474)",
        "(-0.310000, 1.229291, -0.186399)",
        "(-0.310000, 1.230432, -0.183229)",
        "(-0.310000, 1.231567, -0.179954)",
        "(-0.310000, 1.232713, -0.176579)",
        "(-0.310000, 1.233895, -0.173099)",
        "(-0.310000, 1.235139, -0.169513)",
        "(-0.310000, 1.236465, -0.165837)",
        "(-0.310000, 1.237897, -0.162076)",
        "(-0.310000, 1.239461, -0.158238)",
        "(-0.310000, 1.241173, -0.154349)",
        "(-0.310000, 1.243052, -0.150423)",
        "(-0.310000, 1.245119, -0.146472)",
        "(-0.310000, 1.247380, -0.142528)",
        "(-0.310000, 1.249853, -0.138601)",
        "(-0.310000, 1.252537, -0.134723)",
        "(-0.310000, 1.255441, -0.130905)",
        "(-0.310000, 1.258570, -0.127159)",
        "(-0.310000, 1.261918, -0.123518)",
        "(-0.310000, 1.265497, -0.120029)",
        "(-0.310000, 1.269316, -0.116743)",
        "(-0.310000, 1.273358, -0.113722)",
        "(-0.310000, 1.277615, -0.111008)",
        "(-0.310000, 1.282073, -0.108637)",
        "(-0.310000, 1.286695, -0.106651)",
        "(-0.310000, 1.291463, -0.105072)",
        "(-0.310000, 1.296332, -0.103924)",
        "(-0.310000, 1.301273, -0.103220)",
        "(-0.310000, 1.306256, -0.102966)",
        "(-0.310000, 1.311230, -0.103164)",
        "(-0.310000, 1.316167, -0.103809)",
        "(-0.310000, 1.321037, -0.104891)",
        "(-0.310000, 1.325793, -0.106390)",
        "(-0.310000, 1.330413, -0.108286)",
        "(-0.310000, 1.334875, -0.110558)",
        "(-0.310000, 1.339143, -0.113168)",
        "(-0.310000, 1.343203, -0.116089)",
        "(-0.310000, 1.347047, -0.119290)",
        "(-0.310000, 1.350652, -0.122725)",
        "(-0.310000, 1.354023, -0.126366)",
        "(-0.310000, 1.357149, -0.130166)",
        "(-0.310000, 1.360038, -0.134091)",
        "(-0.310000, 1.362704, -0.138113)",
        "(-0.310000, 1.365150, -0.142184)",
        "(-0.310000, 1.367396, -0.146277)",
        "(-0.310000, 1.369466, -0.150370)",
        "(-0.310000, 1.371377, -0.154425)",
        "(-0.310000, 1.373156, -0.158424)",
        "(-0.310000, 1.374835, -0.162356)",
        "(-0.310000, 1.376436, -0.166194)",
        "(-0.310000, 1.377995, -0.169941)",
        "(-0.310000, 1.379536, -0.173581)",
        "(-0.310000, 1.381090, -0.177120)",
        "(-0.310000, 1.382686, -0.180567)",
        "(-0.310000, 1.384346, -0.183921)",
        "(-0.310000, 1.386093, -0.187200)",
        "(-0.310000, 1.387949, -0.190426)",
        "(-0.310000, 1.389921, -0.193609)",
        "(-0.310000, 1.392021, -0.196778)",
        "(-0.310000, 1.394256, -0.199962)",
        "(-0.310000, 1.396617, -0.203179)",
        "(-0.310000, 1.399096, -0.206458)",
        "(-0.310000, 1.401681, -0.209833)",
        "(-0.310000, 1.404340, -0.213319)",
        "(-0.310000, 1.407051, -0.216947)",
        "(-0.310000, 1.409764, -0.220727)",
        "(-0.310000, 1.412438, -0.224677)",
        "(-0.310000, 1.415022, -0.228814)",
        "(-0.310000, 1.417456, -0.233124)",
        "(-0.310000, 1.419723, -0.237609)",
        "(-0.310000, 1.421811, -0.242269)",
        "(-0.310000, 1.423695, -0.247082)",
        "(-0.310000, 1.425357, -0.252043)",
        "(-0.310000, 1.426779, -0.257147)",
        "(-0.310000, 1.427934, -0.262362)",
        "(-0.310000, 1.428803, -0.267685)",
        "(-0.310000, 1.429363, -0.273079)",
        "(-0.310000, 1.429596, -0.278526)",
        "(-0.310000, 1.429484, -0.284010)",
        "(-0.310000, 1.429013, -0.289484)",
        "(-0.310000, 1.428173, -0.294926)",
        "(-0.310000, 1.426953, -0.300313)",
        "(-0.310000, 1.425353, -0.305596)",
        "(-0.310000, 1.423372, -0.310751)",
        "(-0.310000, 1.421010, -0.315753)",
        "(-0.310000, 1.418284, -0.320557)",
        "(-0.310000, 1.415202, -0.325141)",
        "(-0.310000, 1.411776, -0.329484)",
        "(-0.310000, 1.408036, -0.333549)",
        "(-0.310000, 1.403994, -0.337326)",
        "(-0.310000, 1.399689, -0.340786)",
        "(-0.310000, 1.395143, -0.343921)",
        "(-0.310000, 1.390381, -0.346726)",
        "(-0.310000, 1.385448, -0.349187)",
        "(-0.310000, 1.380370, -0.351307)",
        "(-0.310000, 1.375172, -0.353092)",
        "(-0.310000, 1.369901, -0.354547)",
        "(-0.310000, 1.364581, -0.355684)",
        "(-0.310000, 1.359233, -0.356523)",
        "(-0.310000, 1.353901, -0.357081)",
        "(-0.310000, 1.348592, -0.357382)",
        "(-0.310000, 1.343343, -0.357452)",
        "(-0.310000, 1.338163, -0.357317)",
        "(-0.310000, 1.333059, -0.357008)",
        "(-0.310000, 1.328056, -0.356553)",
        "(-0.310000, 1.323151, -0.355982)",
        "(-0.310000, 1.318338, -0.355320)",
        "(-0.310000, 1.313630, -0.354595)",
        "(-0.310000, 1.309013, -0.353828)",
        "(-0.310000, 1.304473, -0.353037)",
        "(-0.310000, 1.300013, -0.352237)",
        "(-0.310000, 1.295614, -0.351434)",
        "(-0.310000, 1.291256, -0.350629)",
        "(-0.310000, 1.286942, -0.349818)",
        "(-0.310000, 1.282650, -0.348985)",
        "(-0.310000, 1.278386, -0.348111)",
        "(-0.310000, 1.274144, -0.347164)",
        "(-0.310000, 1.269923, -0.346104)",
        "(-0.310000, 1.265750, -0.344895)",
        "(-0.310000, 1.261625, -0.343531)",
        "(-0.310000, 1.257548, -0.342009)",
        "(-0.310000, 1.253537, -0.340337)",
        "(-0.310000, 1.249593, -0.338515)",
        "(-0.310000, 1.245714, -0.336543)",
        "(-0.310000, 1.241918, -0.334429)",
        "(-0.310000, 1.238199, -0.332170)",
        "(-0.310000, 1.234573, -0.329776)",
        "(-0.310000, 1.231039, -0.327248)",
        "(-0.310000, 1.227599, -0.324583)",
        "(-0.310000, 1.224266, -0.321795)",
        "(-0.310000, 1.221041, -0.318884)",
        "(-0.310000, 1.217924, -0.315848)",
        "(-0.310000, 1.214927, -0.312702)",
        "(-0.310000, 1.212051, -0.309445)",
        "(-0.310000, 1.209296, -0.306076)",
        "(-0.310000, 1.206674, -0.302612)",
        "(-0.310000, 1.204184, -0.299051)",
        "(-0.310000, 1.201827, -0.295393)",
        "(-0.310000, 1.199613, -0.291655)",
        "(-0.310000, 1.197538, -0.287830)",
        "(-0.310000, 1.195612, -0.283935)",
        "(-0.310000, 1.193834, -0.279971)",
        "(-0.310000, 1.192204, -0.275936)",
        "(-0.310000, 1.190730, -0.271849)",
        "(-0.310000, 1.189410, -0.267709)",
        "(-0.310000, 1.188246, -0.263516)",
        "(-0.310000, 1.187243, -0.259289)",
        "(-0.310000, 1.186400, -0.255026)",
        "(-0.310000, 1.185717, -0.250729)",
        "(-0.310000, 1.185197, -0.246415)",
        "(-0.310000, 1.184839, -0.242078)",
        "(-0.310000, 1.184646, -0.237738)",
        "(-0.310000, 1.184617, -0.233393)",
        "(-0.310000, 1.184751, -0.229043)",
        "(-0.310000, 1.185050, -0.224709)",
        "(-0.310000, 1.185511, -0.220388)",
        "(-0.310000, 1.186135, -0.216082)",
        "(-0.310000, 1.186921, -0.211809)",
        "(-0.310000, 1.187867, -0.207568)",
        "(-0.310000, 1.188974, -0.203359)",
        "(-0.310000, 1.190237, -0.199202)",
        "(-0.310000, 1.191655, -0.195095)",
        "(-0.310000, 1.193230, -0.191039)",
        "(-0.310000, 1.194954, -0.187051)",
        "(-0.310000, 1.196831, -0.183124)",
        "(-0.310000, 1.198850, -0.179277)",
        "(-0.310000, 1.201014, -0.175509)",
        "(-0.310000, 1.203321, -0.171820)",
        "(-0.310000, 1.205762, -0.168226)",
        "(-0.310000, 1.208337, -0.164726)",
        "(-0.310000, 1.211046, -0.161320)",
        "(-0.310000, 1.213878, -0.158025)",
        "(-0.310000, 1.216831, -0.154838)",
        "(-0.310000, 1.219907, -0.151760)",
        "(-0.310000, 1.223093, -0.148805)",
        "(-0.310000, 1.226392, -0.145968)",
        "(-0.310000, 1.229791, -0.143262)",
        "(-0.310000, 1.233290, -0.140685)",
        "(-0.310000, 1.236888, -0.138238)",
        "(-0.310000, 1.240571, -0.135933)",
        "(-0.310000, 1.244338, -0.133768)",
        "(-0.310000, 1.248190, -0.131743)",
        "(-0.310000, 1.252109, -0.129868)",
        "(-0.310000, 1.256097, -0.128142)",
        "(-0.310000, 1.260153, -0.126565)",
        "(-0.310000, 1.264259, -0.125144)",
        "(-0.310000, 1.268415, -0.123880)",
        "(-0.310000, 1.272623, -0.122771)",
        "(-0.310000, 1.276863, -0.121823)",
        "(-0.310000, 1.281143, -0.121034)",
        "(-0.310000, 1.285443, -0.120408)",
        "(-0.310000, 1.289763, -0.119945)",
        "(-0.310000, 1.294104, -0.119645)",
        "(-0.310000, 1.298447, -0.119508)",
        "(-0.310000, 1.302791, -0.119536)",
        "(-0.310000, 1.307139, -0.119727)",
        "(-0.310000, 1.311469, -0.120082)",
        "(-0.310000, 1.315783, -0.120600)",
        "(-0.310000, 1.320081, -0.121281)",
        "(-0.310000, 1.324344, -0.122122)",
        "(-0.310000, 1.328578, -0.123125)",
        "(-0.310000, 1.332765, -0.124285)",
        "(-0.310000, 1.336906, -0.125602)",
        "(-0.310000, 1.341000, -0.127077)",
        "(-0.310000, 1.345029, -0.128703)",
        "(-0.310000, 1.348994, -0.130479)",
        "(-0.310000, 1.352896, -0.132406)",
        "(-0.310000, 1.356716, -0.134476)",
        "(-0.310000, 1.360455, -0.136689)",
        "(-0.310000, 1.364114, -0.139044)",
        "(-0.310000, 1.367676, -0.141532)",
        "(-0.310000, 1.371142, -0.144152)",
        "(-0.310000, 1.374512, -0.146906)",
        "(-0.310000, 1.377770, -0.149780)",
        "(-0.310000, 1.380923, -0.152780)",
        "(-0.310000, 1.383955, -0.155891)",
        "(-0.310000, 1.386868, -0.159115)",
        "(-0.310000, 1.389662, -0.162451)",
        "(-0.310000, 1.392317, -0.165891)",
        "(-0.310000, 1.394800, -0.169455)",
        "(-0.310000, 1.397074, -0.173161)",
        "(-0.310000, 1.399099, -0.177001)",
        "(-0.310000, 1.400848, -0.180971)",
        "(-0.310000, 1.402301, -0.185064)",
        "(-0.310000, 1.403439, -0.189250)",
        "(-0.310000, 1.404256, -0.193517)",
        "(-0.310000, 1.404747, -0.197828)",
        "(-0.310000, 1.404917, -0.202162)",
        "(-0.310000, 1.404774, -0.206499)",
        "(-0.310000, 1.404335, -0.210800)",
        "(-0.310000, 1.403618, -0.215047)",
        "(-0.310000, 1.402645, -0.219225)",
        "(-0.310000, 1.401445, -0.223301)",
        "(-0.310000, 1.400046, -0.227268)",
        "(-0.310000, 1.398476, -0.231120)",
        "(-0.310000, 1.396771, -0.234836)",
        "(-0.310000, 1.394961, -0.238420)",
        "(-0.310000, 1.393074, -0.241877)",
        "(-0.310000, 1.391146, -0.245201)",
        "(-0.310000, 1.389198, -0.248411)",
        "(-0.310000, 1.387263, -0.251506)",
        "(-0.310000, 1.385360, -0.254507)",
        "(-0.310000, 1.383505, -0.257434)",
        "(-0.310000, 1.381719, -0.260296)",
        "(-0.310000, 1.380011, -0.263118)",
        "(-0.310000, 1.378386, -0.265924)",
        "(-0.310000, 1.376852, -0.268725)",
        "(-0.310000, 1.375406, -0.271546)",
        "(-0.310000, 1.374040, -0.274410)",
        "(-0.310000, 1.372751, -0.277326)",
        "(-0.310000, 1.371522, -0.280318)",
        "(-0.310000, 1.370342, -0.283389)",
        "(-0.310000, 1.369191, -0.286555)",
        "(-0.310000, 1.368046, -0.289827)",
        "(-0.310000, 1.366889, -0.293198)",
        "(-0.310000, 1.365696, -0.296674)",
        "(-0.310000, 1.364441, -0.300257)",
        "(-0.310000, 1.363104, -0.303929)",
        "(-0.310000, 1.361659, -0.307685)",
        "(-0.310000, 1.360083, -0.311518)",
        "(-0.310000, 1.358359, -0.315401)",
        "(-0.310000, 1.356467, -0.319322)",
        "(-0.310000, 1.354388, -0.323266)",
        "(-0.310000, 1.352115, -0.327202)",
        "(-0.310000, 1.349630, -0.331122)",
        "(-0.310000, 1.346933, -0.334992)",
        "(-0.310000, 1.344017, -0.338801)",
        "(-0.310000, 1.340876, -0.342536)",
        "(-0.310000, 1.337517, -0.346167)",
        "(-0.310000, 1.333927, -0.349645)",
        "(-0.310000, 1.330098, -0.352919)",
        "(-0.310000, 1.326046, -0.355927)",
        "(-0.310000, 1.321781, -0.358628)",
        "(-0.310000, 1.317315, -0.360984)",
        "(-0.310000, 1.312688, -0.362956)",
        "(-0.310000, 1.307914, -0.364520)",
        "(-0.310000, 1.303042, -0.365653)",
        "(-0.310000, 1.298099, -0.366342)",
        "(-0.310000, 1.293115, -0.366580)",
        "(-0.310000, 1.288141, -0.366366)",
        "(-0.310000, 1.283207, -0.365706)",
        "(-0.310000, 1.278340, -0.364609)",
        "(-0.310000, 1.273588, -0.363095)",
        "(-0.310000, 1.268974, -0.361184)",
        "(-0.310000, 1.264519, -0.358898)",
        "(-0.310000, 1.260260, -0.356274)",
        "(-0.310000, 1.256209, -0.353341)",
        "(-0.310000, 1.252375, -0.350128)",
        "(-0.310000, 1.248782, -0.346682)",
        "(-0.310000, 1.245422, -0.343029)",
        "(-0.310000, 1.242308, -0.339220)",
        "(-0.310000, 1.239431, -0.335285)",
        "(-0.310000, 1.236778, -0.331256)",
        "(-0.310000, 1.234345, -0.327177)",
        "(-0.310000, 1.232111, -0.323077)",
        "(-0.310000, 1.230054, -0.318977)",
        "(-0.310000, 1.228156, -0.314917)",
        "(-0.310000, 1.226389, -0.310912)",
        "(-0.310000, 1.224723, -0.306975)",
        "(-0.310000, 1.223134, -0.303131)",
        "(-0.310000, 1.221587, -0.299379)",
        "(-0.310000, 1.220057, -0.295734)",
        "(-0.310000, 1.218515, -0.292191)",
        "(-0.310000, 1.216929, -0.288739)",
        "(-0.310000, 1.215279, -0.285380)",
        "(-0.310000, 1.213543, -0.282096)",
        "(-0.310000, 1.211697, -0.278864)",
        "(-0.310000, 1.209735, -0.275674)",
        "(-0.310000, 1.207645, -0.272498)",
        "(-0.310000, 1.205420, -0.269307)",
        "(-0.310000, 1.203070, -0.266084)",
        "(-0.310000, 1.200601, -0.262796)",
        "(-0.310000, 1.198026, -0.259413)",
        "(-0.310000, 1.195378, -0.255919)",
        "(-0.310000, 1.192679, -0.252282)",
        "(-0.310000, 1.189978, -0.248494)",
        "(-0.310000, 1.187316, -0.244535)",
        "(-0.310000, 1.184745, -0.240391)",
        "(-0.310000, 1.182316, -0.236073)",
        "(-0.310000, 1.180005, -0.231579)",
        "(-0.310000, 1.177786, -0.226900)",
        "(-0.310000, 1.175655, -0.222047)",
        "(-0.310000, 1.173609, -0.217006)",
        "(-0.310000, 1.171655, -0.211766)",
        "(-0.310000, 1.169820, -0.206339)",
        "(-0.310000, 1.168125, -0.200711)",
        "(-0.310000, 1.166607, -0.194903)",
        "(-0.310000, 1.165301, -0.188920)",
        "(-0.310000, 1.164242, -0.182766)",
        "(-0.310000, 1.163474, -0.176485)",
        "(-0.310000, 1.163034, -0.170093)",
        "(-0.310000, 1.162958, -0.163616)",
        "(-0.310000, 1.163280, -0.157109)",
        "(-0.310000, 1.164029, -0.150607)",
        "(-0.310000, 1.165231, -0.144145)",
        "(-0.310000, 1.166900, -0.137792)",
        "(-0.310000, 1.169049, -0.131587)",
        "(-0.310000, 1.171687, -0.125573)",
        "(-0.310000, 1.174804, -0.119818)",
        "(-0.310000, 1.178399, -0.114353)",
        "(-0.310000, 1.182444, -0.109242)",
        "(-0.310000, 1.186922, -0.104518)",
        "(-0.310000, 1.191811, -0.100213)",
        "(-0.310000, 1.197061, -0.096373)",
        "(-0.310000, 1.202639, -0.093019)",
        "(-0.310000, 1.208512, -0.090167)",
        "(-0.310000, 1.214614, -0.087839)",
        "(-0.310000, 1.220906, -0.086037)",
        "(-0.310000, 1.227347, -0.084758)",
        "(-0.310000, 1.233869, -0.083998)",
        "(-0.310000, 1.240443, -0.083738)",
        "(-0.310000, 1.247002, -0.083958)",
        "(-0.310000, 1.253513, -0.084629)",
        "(-0.310000, 1.259945, -0.085719)",
        "(-0.310000, 1.266245, -0.087188)",
        "(-0.310000, 1.272391, -0.088997)",
        "(-0.310000, 1.278368, -0.091105)",
        "(-0.310000, 1.284139, -0.093462)",
        "(-0.310000, 1.289701, -0.096029)",
        "(-0.310000, 1.295052, -0.098768)",
        "(-0.310000, 1.300174, -0.101633)",
        "(-0.310000, 1.305078, -0.104595)",
        "(-0.310000, 1.309774, -0.107633)",
        "(-0.310000, 1.314254, -0.110719)",
        "(-0.310000, 1.318540, -0.113852)",
        "(-0.310000, 1.322624, -0.117023)",
        "(-0.310000, 1.326514, -0.120249)",
        "(-0.310000, 1.330212, -0.123557)",
        "(-0.310000, 1.333696, -0.126965)",
        "(-0.310000, 1.336968, -0.130472)",
        "(-0.310000, 1.340033, -0.134068)",
        "(-0.310000, 1.342883, -0.137721)",
        "(-0.310000, 1.345528, -0.141418)",
        "(-0.310000, 1.347981, -0.145142)",
        "(-0.310000, 1.350245, -0.148860)",
        "(-0.310000, 1.352342, -0.152563)",
        "(-0.310000, 1.354280, -0.156219)",
        "(-0.310000, 1.356083, -0.159817)",
        "(-0.310000, 1.357773, -0.163347)",
        "(-0.310000, 1.359369, -0.166786)",
        "(-0.310000, 1.360894, -0.170129)",
        "(-0.310000, 1.362375, -0.173378)",
        "(-0.310000, 1.363830, -0.176518)",
        "(-0.310000, 1.365283, -0.179557)",
        "(-0.310000, 1.366759, -0.182504)",
        "(-0.310000, 1.368270, -0.185357)",
        "(-0.310000, 1.369836, -0.188134)",
        "(-0.310000, 1.371474, -0.190852)",
        "(-0.310000, 1.373187, -0.193520)",
        "(-0.310000, 1.374988, -0.196163)",
        "(-0.310000, 1.376876, -0.198793)",
        "(-0.310000, 1.378849, -0.201436)",
        "(-0.310000, 1.380908, -0.204115)",
        "(-0.310000, 1.383036, -0.206844)",
        "(-0.310000, 1.385221, -0.209645)",
        "(-0.310000, 1.387452, -0.212542)",
        "(-0.310000, 1.389698, -0.215543)",
        "(-0.310000, 1.391940, -0.218663)",
        "(-0.310000, 1.394154, -0.221921)",
        "(-0.310000, 1.396304, -0.225312)",
        "(-0.310000, 1.398365, -0.228850)",
        "(-0.310000, 1.400299, -0.232525)",
        "(-0.310000, 1.402077, -0.236337)",
        "(-0.310000, 1.403670, -0.240284)",
        "(-0.310000, 1.405043, -0.244341)",
        "(-0.310000, 1.406170, -0.248498)",
        "(-0.310000, 1.407026, -0.252742)",
        "(-0.310000, 1.407589, -0.257038)",
        "(-0.310000, 1.407842, -0.261368)",
        "(-0.310000, 1.407772, -0.265713)",
        "(-0.310000, 1.407375, -0.270033)",
        "(-0.310000, 1.406649, -0.274309)",
        "(-0.310000, 1.405601, -0.278525)",
        "(-0.310000, 1.404246, -0.282646)",
        "(-0.310000, 1.402602, -0.286670)",
        "(-0.310000, 1.400702, -0.290574)",
        "(-0.310000, 1.398577, -0.294363)",
        "(-0.310000, 1.396266, -0.298050)",
        "(-0.310000, 1.393820, -0.301641)",
        "(-0.310000, 1.391280, -0.305168)",
        "(-0.310000, 1.388671, -0.308661)",
        "(-0.310000, 1.386021, -0.312130)",
        "(-0.310000, 1.383336, -0.315603)",
        "(-0.310000, 1.380615, -0.319100)",
        "(-0.310000, 1.377861, -0.322624)",
        "(-0.310000, 1.375056, -0.326191)",
        "(-0.310000, 1.372194, -0.329794)",
        "(-0.310000, 1.369254, -0.333434)",
        "(-0.310000, 1.366213, -0.337111)",
        "(-0.310000, 1.363061, -0.340798)",
        "(-0.310000, 1.359776, -0.344485)",
        "(-0.310000, 1.356334, -0.348155)",
        "(-0.310000, 1.352732, -0.351773)",
        "(-0.310000, 1.348951, -0.355315)",
        "(-0.310000, 1.344977, -0.358757)",
        "(-0.310000, 1.340816, -0.362056)",
        "(-0.310000, 1.336461, -0.365183)",
        "(-0.310000, 1.331907, -0.368110)",
        "(-0.310000, 1.327176, -0.370796)",
        "(-0.310000, 1.322264, -0.373216)",
        "(-0.310000, 1.317201, -0.375333)",
        "(-0.310000, 1.311998, -0.377124)",
        "(-0.310000, 1.306668, -0.378566)",
        "(-0.310000, 1.301254, -0.379633)",
        "(-0.310000, 1.295774, -0.380312)",
        "(-0.310000, 1.290249, -0.380588)",
        "(-0.310000, 1.284728, -0.380452)",
        "(-0.310000, 1.279232, -0.379901)",
        "(-0.310000, 1.273785, -0.378934)",
        "(-0.310000, 1.268436, -0.377557)",
        "(-0.310000, 1.263198, -0.375777)",
        "(-0.310000, 1.258116, -0.373612)",
        "(-0.310000, 1.253210, -0.371077)",
        "(-0.310000, 1.248496, -0.368188)",
        "(-0.310000, 1.244011, -0.364979)",
        "(-0.310000, 1.239766, -0.361471)",
        "(-0.310000, 1.235771, -0.357688)",
        "(-0.310000, 1.232049, -0.353671)",
        "(-0.310000, 1.228602, -0.349446)",
        "(-0.310000, 1.225431, -0.345037)",
        "(-0.310000, 1.222547, -0.340489)",
        "(-0.310000, 1.219943, -0.335825)",
        "(-0.310000, 1.217614, -0.331066)",
        "(-0.310000, 1.215559, -0.326254)",
        "(-0.310000, 1.213765, -0.321399)",
        "(-0.310000, 1.212230, -0.316536)",
        "(-0.310000, 1.210943, -0.311678)",
        "(-0.310000, 1.209896, -0.306832)",
        "(-0.310000, 1.209087, -0.302026)",
        "(-0.310000, 1.208507, -0.297265)",
        "(-0.310000, 1.208146, -0.292555)",
        "(-0.310000, 1.207994, -0.287923)",
        "(-0.310000, 1.208032, -0.283378)",
        "(-0.310000, 1.208242, -0.278923)",
        "(-0.310000, 1.208602, -0.274585)",
        "(-0.310000, 1.209087, -0.270358)",
        "(-0.310000, 1.209674, -0.266261)",
        "(-0.310000, 1.210335, -0.262292)",
        "(-0.310000, 1.211047, -0.258443)",
        "(-0.310000, 1.211782, -0.254724)",
        "(-0.310000, 1.212518, -0.251124)",
        "(-0.310000, 1.213234, -0.247626)",
        "(-0.310000, 1.213907, -0.244231)",
        "(-0.310000, 1.214521, -0.240919)",
        "(-0.310000, 1.215064, -0.237669)",
        "(-0.310000, 1.215523, -0.234472)",
        "(-0.310000, 1.215892, -0.231305)",
        "(-0.310000, 1.216169, -0.228144)",
        "(-0.310000, 1.216354, -0.224980)",
        "(-0.310000, 1.216454, -0.221783)",
        "(-0.310000, 1.216478, -0.218545)",
        "(-0.310000, 1.216438, -0.215247)",
        "(-0.310000, 1.216352, -0.211870)",
        "(-0.310000, 1.216239, -0.208411)",
        "(-0.310000, 1.216122, -0.204860)",
        "(-0.310000, 1.216025, -0.201205)",
        "(-0.310000, 1.215976, -0.197457)",
        "(-0.310000, 1.216001, -0.193614)",
        "(-0.310000, 1.216129, -0.189678)",
        "(-0.310000, 1.216388, -0.185671)",
        "(-0.310000, 1.216806, -0.181598)",
        "(-0.310000, 1.217407, -0.177489)",
        "(-0.310000, 1.218214, -0.173361)",
        "(-0.310000, 1.219250, -0.169233)",
        "(-0.310000, 1.220529, -0.165145)",
        "(-0.310000, 1.222066, -0.161122)",
        "(-0.310000, 1.223873, -0.157187)",
        "(-0.310000, 1.225948, -0.153383)",
        "(-0.310000, 1.228293, -0.149735)",
        "(-0.310000, 1.230907, -0.146264)",
        "(-0.310000, 1.233772, -0.143006)",
        "(-0.310000, 1.236877, -0.139977)",
        "(-0.310000, 1.240206, -0.137187)",
        "(-0.310000, 1.243728, -0.134653)",
        "(-0.310000, 1.247426, -0.132369)",
        "(-0.310000, 1.251261, -0.130332)",
        "(-0.310000, 1.255209, -0.128520)",
        "(-0.310000, 1.259248, -0.126902)",
        "(-0.310000, 1.263342, -0.125447)",
        "(-0.310000, 1.267488, -0.124147)",
        "(-0.310000, 1.271686, -0.123003)",
        "(-0.310000, 1.275918, -0.122019)",
        "(-0.310000, 1.280185, -0.121196)",
        "(-0.310000, 1.284486, -0.120533)",
        "(-0.310000, 1.288802, -0.120034)",
        "(-0.310000, 1.293140, -0.119697)",
        "(-0.310000, 1.297482, -0.119524)",
        "(-0.310000, 1.301826, -0.119515)",
        "(-0.310000, 1.306175, -0.119670)",
        "(-0.310000, 1.310508, -0.119989)",
        "(-0.310000, 1.314827, -0.120470)",
        "(-0.310000, 1.319130, -0.121116)",
        "(-0.310000, 1.323400, -0.121921)",
        "(-0.310000, 1.327636, -0.122887)",
        "(-0.310000, 1.331839, -0.124014)",
        "(-0.310000, 1.335990, -0.125296)",
        "(-0.310000, 1.340090, -0.126734)",
        "(-0.310000, 1.344139, -0.128328)",
        "(-0.310000, 1.348119, -0.130071)",
        "(-0.310000, 1.352037, -0.131966)",
        "(-0.310000, 1.355874, -0.134004)",
        "(-0.310000, 1.359632, -0.136185)",
        "(-0.310000, 1.363310, -0.138510)",
        "(-0.310000, 1.366893, -0.140968)",
        "(-0.310000, 1.370381, -0.143559)",
        "(-0.310000, 1.373773, -0.146284)",
        "(-0.310000, 1.377056, -0.149131)",
        "(-0.310000, 1.380228, -0.152100)",
        "(-0.310000, 1.383292, -0.155190)",
        "(-0.310000, 1.386232, -0.158390)",
        "(-0.310000, 1.389053, -0.161702)",
        "(-0.310000, 1.391744, -0.165114)",
        "(-0.310000, 1.394304, -0.168625)",
        "(-0.310000, 1.396733, -0.172235)",
        "(-0.310000, 1.399022, -0.175928)",
        "(-0.310000, 1.401169, -0.179706)",
        "(-0.310000, 1.403175, -0.183567)",
        "(-0.310000, 1.405032, -0.187495)",
        "(-0.310000, 1.406739, -0.191491)",
        "(-0.310000, 1.408297, -0.195554)",
        "(-0.310000, 1.409698, -0.199667)",
        "(-0.310000, 1.410943, -0.203829)",
        "(-0.310000, 1.412032, -0.208042)",
        "(-0.310000, 1.412960, -0.212287)",
        "(-0.310000, 1.413729, -0.216570)",
        "(-0.310000, 1.414334, -0.220873)",
        "(-0.310000, 1.414777, -0.225195)",
        "(-0.310000, 1.415057, -0.229537)",
        "(-0.310000, 1.415164, -0.233881)",
        "(-0.310000, 1.415059, -0.238224)",
        "(-0.310000, 1.414701, -0.242558)",
        "(-0.310000, 1.414064, -0.246850)",
        "(-0.310000, 1.413126, -0.251086)",
        "(-0.310000, 1.411878, -0.255247)",
        "(-0.310000, 1.410321, -0.259295)",
        "(-0.310000, 1.408456, -0.263220)",
        "(-0.310000, 1.406302, -0.266987)",
        "(-0.310000, 1.403876, -0.270582)",
        "(-0.310000, 1.401197, -0.273995)",
        "(-0.310000, 1.398299, -0.277204)",
        "(-0.310000, 1.395210, -0.280205)",
        "(-0.310000, 1.391955, -0.282998)",
        "(-0.310000, 1.388576, -0.285576)",
        "(-0.310000, 1.385102, -0.287947)",
        "(-0.310000, 1.381559, -0.290125)",
        "(-0.310000, 1.377986, -0.292114)",
        "(-0.310000, 1.374407, -0.293934)",
        "(-0.310000, 1.370841, -0.295606)",
        "(-0.310000, 1.367321, -0.297146)",
        "(-0.310000, 1.363852, -0.298583)",
        "(-0.310000, 1.360461, -0.299935)",
        "(-0.310000, 1.357152, -0.301229)",
        "(-0.310000, 1.353925, -0.302493)",
        "(-0.310000, 1.350792, -0.303745)",
        "(-0.310000, 1.347746, -0.305010)",
        "(-0.310000, 1.344777, -0.306312)",
        "(-0.310000, 1.341883, -0.307664)",
        "(-0.310000, 1.339049, -0.309084)",
        "(-0.310000, 1.336254, -0.310586)",
        "(-0.310000, 1.333490, -0.312175)",
        "(-0.310000, 1.330730, -0.313861)",
        "(-0.310000, 1.327962, -0.315640)",
        "(-0.310000, 1.325161, -0.317512)",
        "(-0.310000, 1.322303, -0.319473)",
        "(-0.310000, 1.319377, -0.321508)",
        "(-0.310000, 1.316359, -0.323606)",
        "(-0.310000, 1.313228, -0.325753)",
        "(-0.310000, 1.309979, -0.327923)",
        "(-0.310000, 1.306593, -0.330098)",
        "(-0.310000, 1.303055, -0.332257)",
        "(-0.310000, 1.299369, -0.334369)",
        "(-0.310000, 1.295525, -0.336412)",
        "(-0.310000, 1.291515, -0.338363)",
        "(-0.310000, 1.287354, -0.340193)",
        "(-0.310000, 1.283033, -0.341884)",
        "(-0.310000, 1.278570, -0.343411)",
        "(-0.310000, 1.273966, -0.344758)",
        "(-0.310000, 1.269224, -0.345913)",
        "(-0.310000, 1.264363, -0.346871)",
        "(-0.310000, 1.259372, -0.347661)",
        "(-0.310000, 1.254234, -0.348306)",
        "(-0.310000, 1.248958, -0.348813)",
        "(-0.310000, 1.243530, -0.349181)",
        "(-0.310000, 1.237941, -0.349399)",
        "(-0.310000, 1.232213, -0.349445)",
        "(-0.310000, 1.226337, -0.349296)",
        "(-0.310000, 1.220346, -0.348922)",
        "(-0.310000, 1.214254, -0.348293)",
        "(-0.310000, 1.208078, -0.347375)",
        "(-0.310000, 1.201871, -0.346140)",
        "(-0.310000, 1.195662, -0.344561)",
        "(-0.310000, 1.189486, -0.342608)",
        "(-0.310000, 1.183406, -0.340268)",
        "(-0.310000, 1.177464, -0.337524)",
        "(-0.310000, 1.171702, -0.334362)",
        "(-0.310000, 1.166188, -0.330791)",
        "(-0.310000, 1.160967, -0.326810)",
        "(-0.310000, 1.156078, -0.322424)",
        "(-0.310000, 1.151586, -0.317665)",
        "(-0.310000, 1.147519, -0.312542)",
        "(-0.310000, 1.143928, -0.307101)",
        "(-0.310000, 1.140840, -0.301371)",
        "(-0.310000, 1.138280, -0.295381)",
        "(-0.310000, 1.136274, -0.289194)",
        "(-0.310000, 1.134832, -0.282847)",
        "(-0.310000, 1.133958, -0.276377)",
        "(-0.310000, 1.133655, -0.269853)",
        "(-0.310000, 1.133910, -0.263313)",
        "(-0.310000, 1.134708, -0.256795)",
        "(-0.310000, 1.136025, -0.250362)",
        "(-0.310000, 1.137833, -0.244036)",
        "(-0.310000, 1.140092, -0.237875)",
        "(-0.310000, 1.142765, -0.231900)",
        "(-0.310000, 1.145812, -0.226131)",
        "(-0.310000, 1.149176, -0.220606)",
        "(-0.310000, 1.152815, -0.215334)",
        "(-0.310000, 1.156686, -0.210315)",
        "(-0.310000, 1.160730, -0.205570)",
        "(-0.310000, 1.164906, -0.201090)",
        "(-0.310000, 1.169181, -0.196863)",
        "(-0.310000, 1.173503, -0.192892)",
        "(-0.310000, 1.177850, -0.189161)",
        "(-0.310000, 1.182204, -0.185650)",
        "(-0.310000, 1.186535, -0.182358)",
        "(-0.310000, 1.190851, -0.179267)",
        "(-0.310000, 1.195140, -0.176379)",
        "(-0.310000, 1.199420, -0.173692)",
        "(-0.310000, 1.203719, -0.171214)",
        "(-0.310000, 1.208045, -0.168970)",
        "(-0.310000, 1.212399, -0.166958)",
        "(-0.310000, 1.216772, -0.165171)",
        "(-0.310000, 1.221134, -0.163606)",
        "(-0.310000, 1.225472, -0.162248)",
        "(-0.310000, 1.229776, -0.161082)",
        "(-0.310000, 1.234016, -0.160094)",
        "(-0.310000, 1.238188, -0.159260)",
        "(-0.310000, 1.242267, -0.158562)",
        "(-0.310000, 1.246249, -0.157974)",
        "(-0.310000, 1.250130, -0.157472)",
        "(-0.310000, 1.253895, -0.157032)",
        "(-0.310000, 1.257548, -0.156628)",
        "(-0.310000, 1.261096, -0.156237)",
        "(-0.310000, 1.264534, -0.155836)",
        "(-0.310000, 1.267875, -0.155406)",
        "(-0.310000, 1.271135, -0.154925)",
        "(-0.310000, 1.274319, -0.154382)",
        "(-0.310000, 1.277446, -0.153762)",
        "(-0.310000, 1.280540, -0.153057)",
        "(-0.310000, 1.283609, -0.152263)",
        "(-0.310000, 1.286683, -0.151378)",
        "(-0.310000, 1.289771, -0.150408)",
        "(-0.310000, 1.292898, -0.149359)",
        "(-0.310000, 1.296087, -0.148241)",
        "(-0.310000, 1.299344, -0.147073)",
        "(-0.310000, 1.302688, -0.145872)",
        "(-0.310000, 1.306138, -0.144660)",
        "(-0.310000, 1.309690, -0.143463)",
        "(-0.310000, 1.313355, -0.142309)",
        "(-0.310000, 1.317141, -0.141225)",
        "(-0.310000, 1.321034, -0.140243)",
        "(-0.310000, 1.325040, -0.139391)",
        "(-0.310000, 1.329135, -0.138703)",
        "(-0.310000, 1.333312, -0.138205)",
        "(-0.310000, 1.337559, -0.137926)",
        "(-0.310000, 1.341841, -0.137890)",
        "(-0.310000, 1.346142, -0.138119)",
        "(-0.310000, 1.350441, -0.138632)",
        "(-0.310000, 1.354698, -0.139441)",
        "(-0.310000, 1.358890, -0.140555)",
        "(-0.310000, 1.362995, -0.141979)",
        "(-0.310000, 1.366975, -0.143707)",
        "(-0.310000, 1.370810, -0.145733)",
        "(-0.310000, 1.374487, -0.148047)",
        "(-0.310000, 1.377978, -0.150622)",
        "(-0.310000, 1.381286, -0.153441)",
        "(-0.310000, 1.384401, -0.156467)",
        "(-0.310000, 1.387336, -0.159669)",
        "(-0.310000, 1.390115, -0.163017)",
        "(-0.310000, 1.392755, -0.166468)",
        "(-0.310000, 1.395263, -0.170016)",
        "(-0.310000, 1.397640, -0.173661)",
        "(-0.310000, 1.399873, -0.177388)",
        "(-0.310000, 1.401965, -0.181196)",
        "(-0.310000, 1.403915, -0.185086)",
        "(-0.310000, 1.405714, -0.189042)",
        "(-0.310000, 1.407365, -0.193068)",
        "(-0.310000, 1.408860, -0.197147)",
        "(-0.310000, 1.410201, -0.201280)",
        "(-0.310000, 1.411387, -0.205467)",
        "(-0.310000, 1.412412, -0.209689)",
        "(-0.310000, 1.413278, -0.213947)",
        "(-0.310000, 1.413984, -0.218241)",
        "(-0.310000, 1.414526, -0.222552)",
        "(-0.310000, 1.414905, -0.226880)",
        "(-0.310000, 1.415122, -0.231226)",
        "(-0.310000, 1.415174, -0.235571)",
        "(-0.310000, 1.415062, -0.239914)",
        "(-0.310000, 1.414787, -0.244257)",
        "(-0.310000, 1.414348, -0.248580)",
        "(-0.310000, 1.413746, -0.252890)",
        "(-0.310000, 1.412983, -0.257167)",
        "(-0.310000, 1.412059, -0.261412)",
        "(-0.310000, 1.410974, -0.265627)",
        "(-0.310000, 1.409733, -0.269790)",
        "(-0.310000, 1.408336, -0.273905)",
        "(-0.310000, 1.406782, -0.277969)",
        "(-0.310000, 1.405079, -0.281966)",
        "(-0.310000, 1.403226, -0.285897)",
        "(-0.310000, 1.401224, -0.289760)",
        "(-0.310000, 1.399080, -0.293539)",
        "(-0.310000, 1.396792, -0.297241)",
        "(-0.310000, 1.394369, -0.300848)",
        "(-0.310000, 1.391813, -0.304361)",
        "(-0.310000, 1.389122, -0.307780)",
        "(-0.310000, 1.386308, -0.311091)",
        "(-0.310000, 1.383371, -0.314293)",
        "(-0.310000, 1.380311, -0.317387)",
        "(-0.310000, 1.377141, -0.320358)",
        "(-0.310000, 1.373861, -0.323208)",
        "(-0.310000, 1.370472, -0.325937)",
        "(-0.310000, 1.366987, -0.328532)",
        "(-0.310000, 1.363406, -0.330994)",
        "(-0.310000, 1.359730, -0.333322)",
        "(-0.310000, 1.355974, -0.335507)",
        "(-0.310000, 1.352133, -0.337552)",
        "(-0.310000, 1.348224, -0.339447)",
        "(-0.310000, 1.344245, -0.341194)",
        "(-0.310000, 1.340198, -0.342792)",
        "(-0.310000, 1.336099, -0.344234)",
        "(-0.310000, 1.331949, -0.345521)",
        "(-0.310000, 1.327747, -0.346652)",
        "(-0.310000, 1.323512, -0.347622)",
        "(-0.310000, 1.319243, -0.348432)",
        "(-0.310000, 1.314940, -0.349081)",
        "(-0.310000, 1.310623, -0.349567)",
        "(-0.310000, 1.306283, -0.349890)",
        "(-0.310000, 1.301941, -0.350049)",
        "(-0.310000, 1.297596, -0.350044)",
        "(-0.310000, 1.293248, -0.349876)",
        "(-0.310000, 1.288916, -0.349544)",
        "(-0.310000, 1.284599, -0.349048)",
        "(-0.310000, 1.280298, -0.348390)",
        "(-0.310000, 1.276031, -0.347571)",
        "(-0.310000, 1.271798, -0.346591)",
        "(-0.310000, 1.267598, -0.345452)",
        "(-0.310000, 1.263451, -0.344156)",
        "(-0.310000, 1.259355, -0.342705)",
        "(-0.310000, 1.255311, -0.341098)",
        "(-0.310000, 1.251337, -0.339343)",
        "(-0.310000, 1.247425, -0.337436)",
        "(-0.310000, 1.243594, -0.335386)",
        "(-0.310000, 1.239843, -0.333193)",
        "(-0.310000, 1.236172, -0.330857)",
        "(-0.310000, 1.232597, -0.328387)",
        "(-0.310000, 1.229118, -0.325785)",
        "(-0.310000, 1.225734, -0.323049)",
        "(-0.310000, 1.222461, -0.320192)",
        "(-0.310000, 1.219297, -0.317214)",
        "(-0.310000, 1.216244, -0.314113)",
        "(-0.310000, 1.213314, -0.310905)",
        "(-0.310000, 1.210503, -0.307583)",
        "(-0.310000, 1.207823, -0.304163)",
        "(-0.310000, 1.205274, -0.300645)",
        "(-0.310000, 1.202856, -0.297027)",
        "(-0.310000, 1.200579, -0.293326)",
        "(-0.310000, 1.198444, -0.289542)",
        "(-0.310000, 1.196449, -0.285674)",
        "(-0.310000, 1.194605, -0.281740)",
        "(-0.310000, 1.192910, -0.277740)",
        "(-0.310000, 1.191365, -0.273672)",
        "(-0.310000, 1.189977, -0.269554)",
        "(-0.310000, 1.188745, -0.265388)",
        "(-0.310000, 1.187669, -0.261171)",
        "(-0.310000, 1.186754, -0.256924)",
        "(-0.310000, 1.186000, -0.252638)",
        "(-0.310000, 1.185408, -0.248334)",
        "(-0.310000, 1.184978, -0.244010)",
        "(-0.310000, 1.184712, -0.239667)",
        "(-0.310000, 1.184601, -0.235323)",
        "(-0.310000, 1.184605, -0.230976)",
        "(-0.310000, 1.184685, -0.226618)",
        "(-0.310000, 1.184811, -0.222254)",
        "(-0.310000, 1.184964, -0.217867)",
        "(-0.310000, 1.185132, -0.213439)",
        "(-0.310000, 1.185312, -0.208971)",
        "(-0.310000, 1.185507, -0.204437)",
        "(-0.310000, 1.185728, -0.199841)",
        "(-0.310000, 1.185990, -0.195169)",
        "(-0.310000, 1.186314, -0.190409)",
        "(-0.310000, 1.186720, -0.185575)",
        "(-0.310000, 1.187236, -0.180664)",
        "(-0.310000, 1.187888, -0.175675)",
        "(-0.310000, 1.188701, -0.170634)",
        "(-0.310000, 1.189703, -0.165551)",
        "(-0.310000, 1.190921, -0.160437)",
        "(-0.310000, 1.192374, -0.155330)",
        "(-0.310000, 1.194085, -0.150249)",
        "(-0.310000, 1.196074, -0.145214)",
        "(-0.310000, 1.198348, -0.140272)",
        "(-0.310000, 1.200923, -0.135440)",
        "(-0.310000, 1.203799, -0.130765)",
        "(-0.310000, 1.206978, -0.126274)",
        "(-0.310000, 1.210464, -0.121992)",
        "(-0.310000, 1.214237, -0.117965)",
        "(-0.310000, 1.218290, -0.114215)",
        "(-0.310000, 1.222615, -0.110766)",
        "(-0.310000, 1.227178, -0.107653)",
        "(-0.310000, 1.231962, -0.104893)",
        "(-0.310000, 1.236949, -0.102499)",
        "(-0.310000, 1.242096, -0.100494)",
        "(-0.310000, 1.247388, -0.098883)",
        "(-0.310000, 1.252778, -0.097674)",
        "(-0.310000, 1.258242, -0.096869)",
        "(-0.310000, 1.263755, -0.096463)",
        "(-0.310000, 1.269270, -0.096451)",
        "(-0.310000, 1.274764, -0.096821)",
        "(-0.310000, 1.280216, -0.097560)",
        "(-0.310000, 1.285583, -0.098649)",
        "(-0.310000, 1.290848, -0.100068)",
        "(-0.310000, 1.295997, -0.101797)",
        "(-0.310000, 1.300993, -0.103807)",
        "(-0.310000, 1.305830, -0.106074)",
        "(-0.310000, 1.310499, -0.108578)",
        "(-0.310000, 1.314976, -0.111286)",
        "(-0.310000, 1.319266, -0.114181)",
        "(-0.310000, 1.323351, -0.117233)",
        "(-0.310000, 1.327232, -0.120427)",
        "(-0.310000, 1.330910, -0.123750)",
        "(-0.310000, 1.334373, -0.127180)",
        "(-0.310000, 1.337623, -0.130707)",
        "(-0.310000, 1.340665, -0.134322)",
        "(-0.310000, 1.343492, -0.137993)",
        "(-0.310000, 1.346115, -0.141707)",
        "(-0.310000, 1.348544, -0.145446)",
        "(-0.310000, 1.350785, -0.149178)",
        "(-0.310000, 1.352857, -0.152894)",
        "(-0.310000, 1.354773, -0.156562)",
        "(-0.310000, 1.356553, -0.160172)",
        "(-0.310000, 1.358221, -0.163712)",
        "(-0.310000, 1.359795, -0.167161)",
        "(-0.310000, 1.361299, -0.170514)",
        "(-0.310000, 1.362759, -0.173772)",
        "(-0.310000, 1.364195, -0.176921)",
        "(-0.310000, 1.365629, -0.179969)",
        "(-0.310000, 1.367086, -0.182925)",
        "(-0.310000, 1.368580, -0.185788)",
        "(-0.310000, 1.370128, -0.188575)",
        "(-0.310000, 1.371748, -0.191303)",
        "(-0.310000, 1.373445, -0.193981)",
        "(-0.310000, 1.375230, -0.196636)",
        "(-0.310000, 1.377100, -0.199278)",
        "(-0.310000, 1.379058, -0.201933)",
        "(-0.310000, 1.381099, -0.204625)",
        "(-0.310000, 1.383210, -0.207367)",
        "(-0.310000, 1.385378, -0.210182)",
        "(-0.310000, 1.387590, -0.213093)",
        "(-0.310000, 1.389817, -0.216108)",
        "(-0.310000, 1.392040, -0.219242)",
        "(-0.310000, 1.394233, -0.222514)",
        "(-0.310000, 1.396362, -0.225918)",
        "(-0.310000, 1.398400, -0.229469)",
        "(-0.310000, 1.400311, -0.233156)",
        "(-0.310000, 1.402065, -0.236979)",
        "(-0.310000, 1.403634, -0.240936)",
        "(-0.310000, 1.404981, -0.245002)",
        "(-0.310000, 1.406081, -0.249166)",
        "(-0.310000, 1.406911, -0.253415)",
        "(-0.310000, 1.407447, -0.257714)",
        "(-0.310000, 1.407672, -0.262046)",
        "(-0.310000, 1.407576, -0.266390)",
        "(-0.310000, 1.407151, -0.270708)",
        "(-0.310000, 1.406399, -0.274980)",
        "(-0.310000, 1.405324, -0.279189)",
        "(-0.310000, 1.403943, -0.283302)",
        "(-0.310000, 1.402274, -0.287315)",
        "(-0.310000, 1.400349, -0.291207)",
        "(-0.310000, 1.398201, -0.294982)",
        "(-0.310000, 1.395866, -0.298654)",
        "(-0.310000, 1.393391, -0.302226)",
        "(-0.310000, 1.390783, -0.305701)",
        "(-0.310000, 1.388042, -0.309081)",
        "(-0.310000, 1.385180, -0.312349)",
        "(-0.310000, 1.382196, -0.315508)",
        "(-0.310000, 1.379091, -0.318557)",
        "(-0.310000, 1.375878, -0.321482)",
        "(-0.310000, 1.372552, -0.324287)",
        "(-0.310000, 1.369128, -0.326962)",
        "(-0.310000, 1.365605, -0.329505)",
        "(-0.310000, 1.361984, -0.331918)",
        "(-0.310000, 1.358279, -0.334189)",
        "(-0.310000, 1.354492, -0.336318)",
        "(-0.310000, 1.350621, -0.338306)",
        "(-0.310000, 1.346684, -0.340144)",
        "(-0.310000, 1.342681, -0.341833)",
        "(-0.310000, 1.338610, -0.343371)",
        "(-0.310000, 1.334491, -0.344753)",
        "(-0.310000, 1.330323, -0.345979)",
        "(-0.310000, 1.326104, -0.347048)",
        "(-0.310000, 1.321855, -0.347956)",
        "(-0.310000, 1.317569, -0.348704)",
        "(-0.310000, 1.313263, -0.349289)",
        "(-0.310000, 1.308939, -0.349712)",
        "(-0.310000, 1.304595, -0.349971)",
        "(-0.310000, 1.300251, -0.350067)",
        "(-0.310000, 1.295907, -0.349998)",
        "(-0.310000, 1.291562, -0.349766)",
        "(-0.310000, 1.287235, -0.349370)",
        "(-0.310000, 1.282926, -0.348812)",
        "(-0.310000, 1.278635, -0.348090)",
        "(-0.310000, 1.274380, -0.347209)",
        "(-0.310000, 1.270155, -0.346166)",
        "(-0.310000, 1.265979, -0.344966)",
        "(-0.310000, 1.261851, -0.343610)",
        "(-0.310000, 1.257771, -0.342097)",
        "(-0.310000, 1.253758, -0.340433)",
        "(-0.310000, 1.249809, -0.338620)",
        "(-0.310000, 1.245926, -0.336656)",
        "(-0.310000, 1.242126, -0.334550)",
        "(-0.310000, 1.238407, -0.332302)",
        "(-0.310000, 1.234771, -0.329912)",
        "(-0.310000, 1.231232, -0.327391)",
        "(-0.310000, 1.227791, -0.324738)",
        "(-0.310000, 1.224448, -0.321953)",
        "(-0.310000, 1.221217, -0.319048)",
        "(-0.310000, 1.218093, -0.316019)",
        "(-0.310000, 1.215090, -0.312879)",
        "(-0.310000, 1.212207, -0.309628)",
        "(-0.310000, 1.209445, -0.306265)",
        "(-0.310000, 1.206816, -0.302806)",
        "(-0.310000, 1.204319, -0.299251)",
        "(-0.310000, 1.201954, -0.295598)",
        "(-0.310000, 1.199732, -0.291864)",
        "(-0.310000, 1.197652, -0.288049)",
        "(-0.310000, 1.195714, -0.284153)",
        "(-0.310000, 1.193928, -0.280192)",
        "(-0.310000, 1.192290, -0.276161)",
        "(-0.310000, 1.190807, -0.272076)",
        "(-0.310000, 1.189479, -0.267939)",
        "(-0.310000, 1.188307, -0.263749)",
        "(-0.310000, 1.187294, -0.259524)",
        "(-0.310000, 1.186442, -0.255263)",
        "(-0.310000, 1.185750, -0.250967)",
        "(-0.310000, 1.185221, -0.246654)",
        "(-0.310000, 1.184855, -0.242325)",
        "(-0.310000, 1.184653, -0.237978)",
        "(-0.310000, 1.184614, -0.233633)",
        "(-0.310000, 1.184739, -0.229290)",
        "(-0.310000, 1.185029, -0.224948)",
        "(-0.310000, 1.185481, -0.220627)",
        "(-0.310000, 1.186097, -0.216319)",
        "(-0.310000, 1.186873, -0.212044)",
        "(-0.310000, 1.187810, -0.207801)",
        "(-0.310000, 1.188908, -0.203591)",
        "(-0.310000, 1.190163, -0.199431)",
        "(-0.310000, 1.191573, -0.195321)",
        "(-0.310000, 1.193139, -0.191261)",
        "(-0.310000, 1.194855, -0.187269)",
        "(-0.310000, 1.196720, -0.183345)",
        "(-0.310000, 1.198735, -0.179488)",
        "(-0.310000, 1.200890, -0.175716)",
        "(-0.310000, 1.203190, -0.172021)",
        "(-0.310000, 1.205624, -0.168422)",
        "(-0.310000, 1.208191, -0.164917)",
        "(-0.310000, 1.210893, -0.161506)",
        "(-0.310000, 1.213718, -0.158204)",
        "(-0.310000, 1.216665, -0.155011)",
        "(-0.310000, 1.219735, -0.151927)",
        "(-0.310000, 1.222914, -0.148966)",
        "(-0.310000, 1.226202, -0.146126)",
        "(-0.310000, 1.229600, -0.143408)",
        "(-0.310000, 1.233094, -0.140824)",
        "(-0.310000, 1.236682, -0.138374)",
        "(-0.310000, 1.240365, -0.136057)",
        "(-0.310000, 1.244128, -0.133884)",
        "(-0.310000, 1.247975, -0.131851)",
        "(-0.310000, 1.251891, -0.129968)",
        "(-0.310000, 1.255875, -0.128234)",
        "(-0.310000, 1.259927, -0.126648)",
        "(-0.310000, 1.264033, -0.125227)",
        "(-0.310000, 1.268202, -0.124009)",
        "(-0.310000, 1.272440, -0.123034)",
        "(-0.310000, 1.276724, -0.122338)",
        "(-0.310000, 1.281045, -0.121945)",
        "(-0.310000, 1.285388, -0.121871)",
        "(-0.310000, 1.289718, -0.122126)",
        "(-0.310000, 1.294024, -0.122711)",
        "(-0.310000, 1.298266, -0.123619)",
        "(-0.310000, 1.302429, -0.124839)",
        "(-0.310000, 1.306494, -0.126355)",
        "(-0.310000, 1.310431, -0.128142)",
        "(-0.310000, 1.314228, -0.130175)",
        "(-0.310000, 1.317878, -0.132428)",
        "(-0.310000, 1.321360, -0.134864)",
        "(-0.310000, 1.324675, -0.137454)",
        "(-0.310000, 1.327825, -0.140169)",
        "(-0.310000, 1.330805, -0.142969)",
        "(-0.310000, 1.333626, -0.145826)",
        "(-0.310000, 1.336302, -0.148716)",
        "(-0.310000, 1.338838, -0.151603)",
        "(-0.310000, 1.341260, -0.154471)",
        "(-0.310000, 1.343578, -0.157292)",
        "(-0.310000, 1.345816, -0.160052)",
        "(-0.310000, 1.347999, -0.162743)",
        "(-0.310000, 1.350144, -0.165348)",
        "(-0.310000, 1.352275, -0.167866)",
        "(-0.310000, 1.354416, -0.170300)",
        "(-0.310000, 1.356583, -0.172646)",
        "(-0.310000, 1.358796, -0.174916)",
        "(-0.310000, 1.361076, -0.177122)",
        "(-0.310000, 1.363430, -0.179273)",
        "(-0.310000, 1.365874, -0.181391)",
        "(-0.310000, 1.368409, -0.183489)",
        "(-0.310000, 1.371043, -0.185589)",
        "(-0.310000, 1.373780, -0.187716)",
        "(-0.310000, 1.376607, -0.189886)",
        "(-0.310000, 1.379522, -0.192124)",
        "(-0.310000, 1.382518, -0.194456)",
        "(-0.310000, 1.385573, -0.196893)",
        "(-0.310000, 1.388673, -0.199459)",
        "(-0.310000, 1.391804, -0.202174)",
        "(-0.310000, 1.394936, -0.205045)",
        "(-0.310000, 1.398049, -0.208087)",
        "(-0.310000, 1.401126, -0.211315)",
        "(-0.310000, 1.404133, -0.214724)",
        "(-0.310000, 1.407057, -0.218328)",
        "(-0.310000, 1.409866, -0.222117)",
        "(-0.310000, 1.412547, -0.226094)",
        "(-0.310000, 1.415088, -0.230262)",
        "(-0.310000, 1.417468, -0.234602)",
        "(-0.310000, 1.419678, -0.239115)",
        "(-0.310000, 1.421707, -0.243802)",
        "(-0.310000, 1.423530, -0.248638)",
        "(-0.310000, 1.425130, -0.253619)",
        "(-0.310000, 1.426488, -0.258740)",
        "(-0.310000, 1.427577, -0.263970)",
        "(-0.310000, 1.428379, -0.269303)",
        "(-0.310000, 1.428871, -0.274704)",
        "(-0.310000, 1.429036, -0.280154)",
        "(-0.310000, 1.428855, -0.285635)",
        "(-0.310000, 1.428315, -0.291103)",
        "(-0.310000, 1.427407, -0.296534)",
        "(-0.310000, 1.426119, -0.301905)",
        "(-0.310000, 1.424453, -0.307168)",
        "(-0.310000, 1.422407, -0.312297)",
        "(-0.310000, 1.419983, -0.317270)",
        "(-0.310000, 1.417196, -0.322039)",
        "(-0.310000, 1.414057, -0.326584)",
        "(-0.310000, 1.410576, -0.330884)",
        "(-0.310000, 1.406785, -0.334901)",
        "(-0.310000, 1.402696, -0.338627)",
        "(-0.310000, 1.398348, -0.342032)",
        "(-0.310000, 1.393764, -0.345110)",
        "(-0.310000, 1.388966, -0.347855)",
        "(-0.310000, 1.384003, -0.350253)",
        "(-0.310000, 1.378899, -0.352309)",
        "(-0.310000, 1.373678, -0.354030)",
        "(-0.310000, 1.368390, -0.355417)",
        "(-0.310000, 1.363056, -0.356488)",
        "(-0.310000, 1.357698, -0.357260)",
        "(-0.310000, 1.352359, -0.357751)",
        "(-0.310000, 1.347046, -0.357985)",
        "(-0.310000, 1.341797, -0.357988)",
        "(-0.310000, 1.336619, -0.357789)",
        "(-0.310000, 1.331520, -0.357415)",
        "(-0.310000, 1.326523, -0.356898)",
        "(-0.310000, 1.321625, -0.356264)",
        "(-0.310000, 1.316821, -0.355542)",
        "(-0.310000, 1.312122, -0.354758)",
        "(-0.310000, 1.307516, -0.353933)",
        "(-0.310000, 1.302986, -0.353085)",
        "(-0.310000, 1.298536, -0.352229)",
        "(-0.310000, 1.294147, -0.351371)",
        "(-0.310000, 1.289800, -0.350511)",
        "(-0.310000, 1.285497, -0.349646)",
        "(-0.310000, 1.281215, -0.348759)",
        "(-0.310000, 1.276963, -0.347832)",
        "(-0.310000, 1.272733, -0.346831)",
        "(-0.310000, 1.268526, -0.345718)",
        "(-0.310000, 1.264370, -0.344449)",
        "(-0.310000, 1.260283, -0.342979)",
        "(-0.310000, 1.256283, -0.341271)",
        "(-0.310000, 1.252411, -0.339312)",
        "(-0.310000, 1.248688, -0.337085)",
        "(-0.310000, 1.245133, -0.334588)",
        "(-0.310000, 1.241783, -0.331832)",
        "(-0.310000, 1.238648, -0.328824)",
        "(-0.310000, 1.235753, -0.325592)",
        "(-0.310000, 1.233107, -0.322155)",
        "(-0.310000, 1.230714, -0.318536)",
        "(-0.310000, 1.228584, -0.314774)",
        "(-0.310000, 1.226712, -0.310895)",
        "(-0.310000, 1.225088, -0.306925)",
        "(-0.310000, 1.223708, -0.302905)",
        "(-0.310000, 1.222554, -0.298860)",
        "(-0.310000, 1.221606, -0.294811)",
        "(-0.310000, 1.220846, -0.290793)",
        "(-0.310000, 1.220249, -0.286823)",
        "(-0.310000, 1.219787, -0.282911)",
        "(-0.310000, 1.219437, -0.279084)",
        "(-0.310000, 1.219168, -0.275340)",
        "(-0.310000, 1.218956, -0.271696)",
        "(-0.310000, 1.218772, -0.268147)",
        "(-0.310000, 1.218591, -0.264686)",
        "(-0.310000, 1.218392, -0.261318)",
        "(-0.310000, 1.218152, -0.258028)",
        "(-0.310000, 1.217854, -0.254800)",
        "(-0.310000, 1.217485, -0.251628)",
        "(-0.310000, 1.217032, -0.248490)",
        "(-0.310000, 1.216488, -0.245364)",
        "(-0.310000, 1.215853, -0.242240)",
        "(-0.310000, 1.215124, -0.239089)",
        "(-0.310000, 1.214309, -0.235901)",
        "(-0.310000, 1.213417, -0.232652)",
        "(-0.310000, 1.212458, -0.229322)",
        "(-0.310000, 1.211450, -0.225903)",
        "(-0.310000, 1.210412, -0.222377)",
        "(-0.310000, 1.209363, -0.218729)",
        "(-0.310000, 1.208329, -0.214960)",
        "(-0.310000, 1.207334, -0.211061)",
        "(-0.310000, 1.206402, -0.207022)",
        "(-0.310000, 1.205561, -0.202858)",
        "(-0.310000, 1.204836, -0.198566)",
        "(-0.310000, 1.204249, -0.194146)",
        "(-0.310000, 1.203826, -0.189620)",
        "(-0.310000, 1.203586, -0.184985)",
        "(-0.310000, 1.203545, -0.180268)",
        "(-0.310000, 1.203720, -0.175475)",
        "(-0.310000, 1.204120, -0.170611)",
        "(-0.310000, 1.204760, -0.165706)",
        "(-0.310000, 1.205675, -0.160792)",
        "(-0.310000, 1.206904, -0.155906)",
        "(-0.310000, 1.208468, -0.151109)",
        "(-0.310000, 1.210384, -0.146438)",
        "(-0.310000, 1.212663, -0.141932)",
        "(-0.310000, 1.215297, -0.137647)",
        "(-0.310000, 1.218285, -0.133608)",
        "(-0.310000, 1.221604, -0.129866)",
        "(-0.310000, 1.225237, -0.126444)",
        "(-0.310000, 1.229164, -0.123366)",
        "(-0.310000, 1.233345, -0.120663)",
        "(-0.310000, 1.237751, -0.118346)",
        "(-0.310000, 1.242355, -0.116425)",
        "(-0.310000, 1.247107, -0.114911)",
        "(-0.310000, 1.251975, -0.113800)",
        "(-0.310000, 1.256932, -0.113086)",
        "(-0.310000, 1.261924, -0.112762)",
        "(-0.310000, 1.266925, -0.112811)",
        "(-0.310000, 1.271911, -0.113213)",
        "(-0.310000, 1.276836, -0.113944)",
        "(-0.310000, 1.281689, -0.114979)",
        "(-0.310000, 1.286433, -0.116285)",
        "(-0.310000, 1.291057, -0.117829)",
        "(-0.310000, 1.295552, -0.119581)",
        "(-0.310000, 1.299896, -0.121499)"
    ],
    "leftHandPositions": [
        "(-157.594300, 1.408538, 0.315678)",
        "(-0.310000, 1.311858, 0.180214)",
        "(-0.310000, 1.314800, 0.180714)",
        "(-0.310000, 1.317732, 0.181117)",
        "(-0.310000, 1.320678, 0.181422)",
        "(-0.310000, 1.323650, 0.181629)",
        "(-0.310000, 1.326673, 0.181747)",
        "(-0.310000, 1.329758, 0.181784)",
        "(-0.310000, 1.332924, 0.181756)",
        "(-0.310000, 1.336190, 0.181678)",
        "(-0.310000, 1.339557, 0.181570)",
        "(-0.310000, 1.343037, 0.181454)",
        "(-0.310000, 1.346642, 0.181355)",
        "(-0.310000, 1.350362, 0.181295)",
        "(-0.310000, 1.354201, 0.181302)",
        "(-0.310000, 1.358160, 0.181400)",
        "(-0.310000, 1.362220, 0.181615)",
        "(-0.310000, 1.366382, 0.181969)",
        "(-0.310000, 1.370621, 0.182484)",
        "(-0.310000, 1.374929, 0.183179)",
        "(-0.310000, 1.379296, 0.184074)",
        "(-0.310000, 1.383693, 0.185178)",
        "(-0.310000, 1.388111, 0.186505)",
        "(-0.310000, 1.392541, 0.188062)",
        "(-0.310000, 1.396957, 0.189850)",
        "(-0.310000, 1.401353, 0.191873)",
        "(-0.310000, 1.405718, 0.194140)",
        "(-0.310000, 1.410021, 0.196647)",
        "(-0.310000, 1.414244, 0.199402)",
        "(-0.310000, 1.418369, 0.202412)",
        "(-0.310000, 1.422357, 0.205669)",
        "(-0.310000, 1.426190, 0.209182)",
        "(-0.310000, 1.429827, 0.212936)",
        "(-0.310000, 1.433245, 0.216928)",
        "(-0.310000, 1.436418, 0.221155)",
        "(-0.310000, 1.439307, 0.225590)",
        "(-0.310000, 1.441890, 0.230221)",
        "(-0.310000, 1.444146, 0.235037)",
        "(-0.310000, 1.446045, 0.240000)",
        "(-0.310000, 1.447571, 0.245091)",
        "(-0.310000, 1.448710, 0.250291)",
        "(-0.310000, 1.449447, 0.255554)",
        "(-0.310000, 1.449775, 0.260865)",
        "(-0.310000, 1.449691, 0.266177)",
        "(-0.310000, 1.449197, 0.271467)",
        "(-0.310000, 1.448296, 0.276711)",
        "(-0.310000, 1.447002, 0.281865)",
        "(-0.310000, 1.445328, 0.286907)",
        "(-0.310000, 1.443288, 0.291820)",
        "(-0.310000, 1.440912, 0.296564)",
        "(-0.310000, 1.438221, 0.301128)",
        "(-0.310000, 1.435240, 0.305501)",
        "(-0.310000, 1.432007, 0.309657)",
        "(-0.310000, 1.428551, 0.313594)",
        "(-0.310000, 1.424899, 0.317314)",
        "(-0.310000, 1.421095, 0.320805)",
        "(-0.310000, 1.417162, 0.324082)",
        "(-0.310000, 1.413142, 0.327142)",
        "(-0.310000, 1.409061, 0.330002)",
        "(-0.310000, 1.404940, 0.332681)",
        "(-0.310000, 1.400818, 0.335189)",
        "(-0.310000, 1.396708, 0.337550)",
        "(-0.310000, 1.392623, 0.339787)",
        "(-0.310000, 1.388589, 0.341917)",
        "(-0.310000, 1.384608, 0.343964)",
        "(-0.310000, 1.380679, 0.345951)",
        "(-0.310000, 1.376812, 0.347889)",
        "(-0.310000, 1.372991, 0.349796)",
        "(-0.310000, 1.369219, 0.351678)",
        "(-0.310000, 1.365476, 0.353537)",
        "(-0.310000, 1.361740, 0.355373)",
        "(-0.310000, 1.358006, 0.357166)",
        "(-0.310000, 1.354249, 0.358895)",
        "(-0.310000, 1.350444, 0.360528)",
        "(-0.310000, 1.346592, 0.362030)",
        "(-0.310000, 1.342701, 0.363433)",
        "(-0.310000, 1.338776, 0.364775)",
        "(-0.310000, 1.334832, 0.366084)",
        "(-0.310000, 1.330859, 0.367383)",
        "(-0.310000, 1.326845, 0.368690)",
        "(-0.310000, 1.322789, 0.370007)",
        "(-0.310000, 1.318667, 0.371339)",
        "(-0.310000, 1.314479, 0.372677)",
        "(-0.310000, 1.310206, 0.374009)",
        "(-0.310000, 1.305830, 0.375322)",
        "(-0.310000, 1.301356, 0.376589)",
        "(-0.310000, 1.296771, 0.377789)",
        "(-0.310000, 1.292066, 0.378894)",
        "(-0.310000, 1.287257, 0.379872)",
        "(-0.310000, 1.282342, 0.380695)",
        "(-0.310000, 1.277323, 0.381334)",
        "(-0.310000, 1.272229, 0.381757)",
        "(-0.310000, 1.267061, 0.381936)",
        "(-0.310000, 1.261857, 0.381846)",
        "(-0.310000, 1.256632, 0.381463)",
        "(-0.310000, 1.251405, 0.380766)",
        "(-0.310000, 1.246220, 0.379741)",
        "(-0.310000, 1.241102, 0.378375)",
        "(-0.310000, 1.236073, 0.376657)",
        "(-0.310000, 1.231181, 0.374589)",
        "(-0.310000, 1.226452, 0.372169)",
        "(-0.310000, 1.221908, 0.369399)",
        "(-0.310000, 1.217594, 0.366297)",
        "(-0.310000, 1.213532, 0.362873)",
        "(-0.310000, 1.209740, 0.359139)",
        "(-0.310000, 1.206255, 0.355129)",
        "(-0.310000, 1.203084, 0.350854)",
        "(-0.310000, 1.200254, 0.346356)",
        "(-0.310000, 1.197771, 0.341657)",
        "(-0.310000, 1.195641, 0.336780)",
        "(-0.310000, 1.193874, 0.331772)",
        "(-0.310000, 1.192467, 0.326659)",
        "(-0.310000, 1.191415, 0.321463)",
        "(-0.310000, 1.190713, 0.316233)",
        "(-0.310000, 1.190349, 0.310991)",
        "(-0.310000, 1.190310, 0.305756)",
        "(-0.310000, 1.190578, 0.300571)",
        "(-0.310000, 1.191137, 0.295445)",
        "(-0.310000, 1.191965, 0.290413)",
        "(-0.310000, 1.193044, 0.285487)",
        "(-0.310000, 1.194355, 0.280675)",
        "(-0.310000, 1.195875, 0.276005)",
        "(-0.310000, 1.197589, 0.271480)",
        "(-0.310000, 1.199487, 0.267102)",
        "(-0.310000, 1.201540, 0.262891)",
        "(-0.310000, 1.203702, 0.258847)",
        "(-0.310000, 1.205919, 0.254962)",
        "(-0.310000, 1.208138, 0.251239)",
        "(-0.310000, 1.210320, 0.247658)",
        "(-0.310000, 1.212434, 0.244194)",
        "(-0.310000, 1.214447, 0.240837)",
        "(-0.310000, 1.216345, 0.237552)",
        "(-0.310000, 1.218109, 0.234322)",
        "(-0.310000, 1.219737, 0.231117)",
        "(-0.310000, 1.221231, 0.227906)",
        "(-0.310000, 1.222591, 0.224676)",
        "(-0.310000, 1.223832, 0.221398)",
        "(-0.310000, 1.224971, 0.218049)",
        "(-0.310000, 1.226026, 0.214622)",
        "(-0.310000, 1.227021, 0.211101)",
        "(-0.310000, 1.227986, 0.207470)",
        "(-0.310000, 1.228944, 0.203739)",
        "(-0.310000, 1.229931, 0.199896)",
        "(-0.310000, 1.230972, 0.195957)",
        "(-0.310000, 1.232101, 0.191928)",
        "(-0.310000, 1.233348, 0.187816)",
        "(-0.310000, 1.234740, 0.183653)",
        "(-0.310000, 1.236302, 0.179455)",
        "(-0.310000, 1.238063, 0.175242)",
        "(-0.310000, 1.240037, 0.171058)",
        "(-0.310000, 1.242243, 0.166928)",
        "(-0.310000, 1.244699, 0.162881)",
        "(-0.310000, 1.247406, 0.158965)",
        "(-0.310000, 1.250370, 0.155213)",
        "(-0.310000, 1.253596, 0.151655)",
        "(-0.310000, 1.257069, 0.148341)",
        "(-0.310000, 1.260789, 0.145297)",
        "(-0.310000, 1.264729, 0.142567)",
        "(-0.310000, 1.268876, 0.140177)",
        "(-0.310000, 1.273213, 0.138154)",
        "(-0.310000, 1.277699, 0.136529)",
        "(-0.310000, 1.282310, 0.135318)",
        "(-0.310000, 1.287021, 0.134537)",
        "(-0.310000, 1.291781, 0.134197)",
        "(-0.310000, 1.296562, 0.134301)",
        "(-0.310000, 1.301333, 0.134847)",
        "(-0.310000, 1.306044, 0.135824)",
        "(-0.310000, 1.310674, 0.137218)",
        "(-0.310000, 1.315177, 0.139001)",
        "(-0.310000, 1.319530, 0.141145)",
        "(-0.310000, 1.323716, 0.143616)",
        "(-0.310000, 1.327702, 0.146363)",
        "(-0.310000, 1.331483, 0.149337)",
        "(-0.310000, 1.335061, 0.152488)",
        "(-0.310000, 1.338426, 0.155753)",
        "(-0.310000, 1.341584, 0.159115)",
        "(-0.310000, 1.344539, 0.162563)",
        "(-0.310000, 1.347283, 0.166067)",
        "(-0.310000, 1.349828, 0.169612)",
        "(-0.310000, 1.352183, 0.173181)",
        "(-0.310000, 1.354354, 0.176743)",
        "(-0.310000, 1.356360, 0.180286)",
        "(-0.310000, 1.358211, 0.183780)",
        "(-0.310000, 1.359930, 0.187213)",
        "(-0.310000, 1.361539, 0.190574)",
        "(-0.310000, 1.363056, 0.193840)",
        "(-0.310000, 1.364505, 0.197007)",
        "(-0.310000, 1.365913, 0.200073)",
        "(-0.310000, 1.367298, 0.203026)",
        "(-0.310000, 1.368685, 0.205873)",
        "(-0.310000, 1.370096, 0.208621)",
        "(-0.310000, 1.371548, 0.211271)",
        "(-0.310000, 1.373062, 0.213841)",
        "(-0.310000, 1.374646, 0.216339)",
        "(-0.310000, 1.376315, 0.218783)",
        "(-0.310000, 1.378078, 0.221197)",
        "(-0.310000, 1.379933, 0.223592)",
        "(-0.310000, 1.381882, 0.225994)",
        "(-0.310000, 1.383924, 0.228427)",
        "(-0.310000, 1.386044, 0.230905)",
        "(-0.310000, 1.388231, 0.233451)",
        "(-0.310000, 1.390472, 0.236089)",
        "(-0.310000, 1.392740, 0.238828)",
        "(-0.310000, 1.395015, 0.241686)",
        "(-0.310000, 1.397272, 0.244679)",
        "(-0.310000, 1.399477, 0.247806)",
        "(-0.310000, 1.401604, 0.251082)",
        "(-0.310000, 1.403616, 0.254497)",
        "(-0.310000, 1.405483, 0.258052)",
        "(-0.310000, 1.407177, 0.261746)",
        "(-0.310000, 1.408661, 0.265557)",
        "(-0.310000, 1.409910, 0.269475)",
        "(-0.310000, 1.410899, 0.273486)",
        "(-0.310000, 1.411603, 0.277559)",
        "(-0.310000, 1.412005, 0.281675)",
        "(-0.310000, 1.412094, 0.285815)",
        "(-0.310000, 1.411862, 0.289940)",
        "(-0.310000, 1.411308, 0.294040)",
        "(-0.310000, 1.410439, 0.298076)",
        "(-0.310000, 1.409268, 0.302035)",
        "(-0.310000, 1.407812, 0.305906)",
        "(-0.310000, 1.406105, 0.309668)",
        "(-0.310000, 1.404177, 0.313324)",
        "(-0.310000, 1.402067, 0.316887)",
        "(-0.310000, 1.399820, 0.320357)",
        "(-0.310000, 1.397443, 0.323740)",
        "(-0.310000, 1.394938, 0.327036)",
        "(-0.310000, 1.392313, 0.330231)",
        "(-0.310000, 1.389570, 0.333324)",
        "(-0.310000, 1.386708, 0.336316)",
        "(-0.310000, 1.383740, 0.339194)",
        "(-0.310000, 1.380661, 0.341962)",
        "(-0.310000, 1.377484, 0.344608)",
        "(-0.310000, 1.374210, 0.347132)",
        "(-0.310000, 1.370838, 0.349535)",
        "(-0.310000, 1.367383, 0.351805)",
        "(-0.310000, 1.363845, 0.353944)",
        "(-0.310000, 1.360223, 0.355950)",
        "(-0.310000, 1.356534, 0.357816)",
        "(-0.310000, 1.352777, 0.359541)",
        "(-0.310000, 1.348951, 0.361126)",
        "(-0.310000, 1.345075, 0.362564)",
        "(-0.310000, 1.341141, 0.363856)",
        "(-0.310000, 1.337168, 0.364997)",
        "(-0.310000, 1.333154, 0.365988)",
        "(-0.310000, 1.329100, 0.366827)",
        "(-0.310000, 1.325022, 0.367513)",
        "(-0.310000, 1.320922, 0.368044)",
        "(-0.310000, 1.316799, 0.368421)",
        "(-0.310000, 1.312671, 0.368641)",
        "(-0.310000, 1.308537, 0.368706)",
        "(-0.310000, 1.304397, 0.368615)",
        "(-0.310000, 1.300271, 0.368368)",
        "(-0.310000, 1.296156, 0.367966)",
        "(-0.310000, 1.292053, 0.367408)",
        "(-0.310000, 1.287981, 0.366697)",
        "(-0.310000, 1.283932, 0.365831)",
        "(-0.310000, 1.279924, 0.364815)",
        "(-0.310000, 1.275958, 0.363649)",
        "(-0.310000, 1.272032, 0.362332)",
        "(-0.310000, 1.268165, 0.360870)",
        "(-0.310000, 1.264356, 0.359263)",
        "(-0.310000, 1.260604, 0.357512)",
        "(-0.310000, 1.256927, 0.355622)",
        "(-0.310000, 1.253323, 0.353596)",
        "(-0.310000, 1.249793, 0.351432)",
        "(-0.310000, 1.246353, 0.349140)",
        "(-0.310000, 1.242996, 0.346716)",
        "(-0.310000, 1.239738, 0.344171)",
        "(-0.310000, 1.236578, 0.341505)",
        "(-0.310000, 1.233516, 0.338717)",
        "(-0.310000, 1.230567, 0.335821)",
        "(-0.310000, 1.227728, 0.332815)",
        "(-0.310000, 1.225001, 0.329700)",
        "(-0.310000, 1.222396, 0.326489)",
        "(-0.310000, 1.219915, 0.323182)",
        "(-0.310000, 1.217557, 0.319779)",
        "(-0.310000, 1.215332, 0.316294)",
        "(-0.310000, 1.213240, 0.312728)",
        "(-0.310000, 1.211281, 0.309081)",
        "(-0.310000, 1.209463, 0.305367)",
        "(-0.310000, 1.207785, 0.301582)",
        "(-0.310000, 1.206253, 0.297742)",
        "(-0.310000, 1.204866, 0.293848)",
        "(-0.310000, 1.203625, 0.289897)",
        "(-0.310000, 1.202536, 0.285909)",
        "(-0.310000, 1.201599, 0.281883)",
        "(-0.310000, 1.200812, 0.277818)",
        "(-0.310000, 1.200180, 0.273732)",
        "(-0.310000, 1.199703, 0.269625)",
        "(-0.310000, 1.199380, 0.265497)",
        "(-0.310000, 1.199213, 0.261367)",
        "(-0.310000, 1.199202, 0.257226)",
        "(-0.310000, 1.199348, 0.253094)",
        "(-0.310000, 1.199648, 0.248971)",
        "(-0.310000, 1.200105, 0.244856)",
        "(-0.310000, 1.200716, 0.240767)",
        "(-0.310000, 1.201480, 0.236704)",
        "(-0.310000, 1.202399, 0.232667)",
        "(-0.310000, 1.203467, 0.228673)",
        "(-0.310000, 1.204685, 0.224722)",
        "(-0.310000, 1.206054, 0.220814)",
        "(-0.310000, 1.207566, 0.216967)",
        "(-0.310000, 1.209222, 0.213179)",
        "(-0.310000, 1.211023, 0.209450)",
        "(-0.310000, 1.212960, 0.205798)",
        "(-0.310000, 1.215037, 0.202216)",
        "(-0.310000, 1.217244, 0.198720)",
        "(-0.310000, 1.219581, 0.195310)",
        "(-0.310000, 1.222049, 0.191985)",
        "(-0.310000, 1.224636, 0.188760)",
        "(-0.310000, 1.227343, 0.185636)",
        "(-0.310000, 1.230170, 0.182611)",
        "(-0.310000, 1.233105, 0.179699)",
        "(-0.310000, 1.236148, 0.176900)",
        "(-0.310000, 1.239299, 0.174213)",
        "(-0.310000, 1.242543, 0.171652)",
        "(-0.310000, 1.245888, 0.169210)",
        "(-0.310000, 1.249316, 0.166900)",
        "(-0.310000, 1.252830, 0.164721)",
        "(-0.310000, 1.256428, 0.162673)",
        "(-0.310000, 1.260096, 0.160765)",
        "(-0.310000, 1.263832, 0.158996)",
        "(-0.310000, 1.267639, 0.157367)",
        "(-0.310000, 1.271502, 0.155893)",
        "(-0.310000, 1.275431, 0.154613)",
        "(-0.310000, 1.279435, 0.153566)",
        "(-0.310000, 1.283490, 0.152788)",
        "(-0.310000, 1.287591, 0.152305)",
        "(-0.310000, 1.291722, 0.152132)",
        "(-0.310000, 1.295849, 0.152280)",
        "(-0.310000, 1.299961, 0.152751)",
        "(-0.310000, 1.304020, 0.153539)",
        "(-0.310000, 1.308008, 0.154633)",
        "(-0.310000, 1.311908, 0.156019)",
        "(-0.310000, 1.315689, 0.157670)",
        "(-0.310000, 1.319338, 0.159565)",
        "(-0.310000, 1.322848, 0.161676)",
        "(-0.310000, 1.326197, 0.163968)",
        "(-0.310000, 1.329384, 0.166411)",
        "(-0.310000, 1.332413, 0.168976)",
        "(-0.310000, 1.335277, 0.171624)",
        "(-0.310000, 1.337990, 0.174330)",
        "(-0.310000, 1.340553, 0.177058)",
        "(-0.310000, 1.342984, 0.179784)",
        "(-0.310000, 1.345302, 0.182488)",
        "(-0.310000, 1.347519, 0.185140)",
        "(-0.310000, 1.349658, 0.187727)",
        "(-0.310000, 1.351744, 0.190240)",
        "(-0.310000, 1.353793, 0.192662)",
        "(-0.310000, 1.355829, 0.194990)",
        "(-0.310000, 1.357879, 0.197228)",
        "(-0.310000, 1.359955, 0.199371)",
        "(-0.310000, 1.362082, 0.201430)",
        "(-0.310000, 1.364277, 0.203417)",
        "(-0.310000, 1.366551, 0.205342)",
        "(-0.310000, 1.368920, 0.207225)",
        "(-0.310000, 1.371385, 0.209079)",
        "(-0.310000, 1.373955, 0.210928)",
        "(-0.310000, 1.376635, 0.212796)",
        "(-0.310000, 1.379414, 0.214700)",
        "(-0.310000, 1.382289, 0.216666)",
        "(-0.310000, 1.385255, 0.218717)",
        "(-0.310000, 1.388290, 0.220869)",
        "(-0.310000, 1.391382, 0.223144)",
        "(-0.310000, 1.394516, 0.225565)",
        "(-0.310000, 1.397664, 0.228138)",
        "(-0.310000, 1.400811, 0.230885)",
        "(-0.310000, 1.403924, 0.233807)",
        "(-0.310000, 1.406987, 0.236915)",
        "(-0.310000, 1.409980, 0.240219)",
        "(-0.310000, 1.412872, 0.243710)",
        "(-0.310000, 1.415651, 0.247392)",
        "(-0.310000, 1.418302, 0.251267)",
        "(-0.310000, 1.420815, 0.255320)",
        "(-0.310000, 1.423221, 0.259552)",
        "(-0.310000, 1.425547, 0.263970)",
        "(-0.310000, 1.427797, 0.268565)",
        "(-0.310000, 1.429975, 0.273349)",
        "(-0.310000, 1.432072, 0.278337)",
        "(-0.310000, 1.434063, 0.283514)",
        "(-0.310000, 1.435925, 0.288898)",
        "(-0.310000, 1.437623, 0.294466)",
        "(-0.310000, 1.439120, 0.300218)",
        "(-0.310000, 1.440382, 0.306146)",
        "(-0.310000, 1.441362, 0.312212)",
        "(-0.310000, 1.442025, 0.318398)",
        "(-0.310000, 1.442333, 0.324682)",
        "(-0.310000, 1.442251, 0.331006)",
        "(-0.310000, 1.441749, 0.337340)",
        "(-0.310000, 1.440800, 0.343647)",
        "(-0.310000, 1.439388, 0.349860)",
        "(-0.310000, 1.437496, 0.355949)",
        "(-0.310000, 1.435125, 0.361845)",
        "(-0.310000, 1.432272, 0.367506)",
        "(-0.310000, 1.428941, 0.372893)",
        "(-0.310000, 1.425156, 0.377942)",
        "(-0.310000, 1.420937, 0.382619)",
        "(-0.310000, 1.416303, 0.386892)",
        "(-0.310000, 1.411303, 0.390714)",
        "(-0.310000, 1.405968, 0.394063)",
        "(-0.310000, 1.400333, 0.396924)",
        "(-0.310000, 1.394461, 0.399272)",
        "(-0.310000, 1.388393, 0.401106)",
        "(-0.310000, 1.382167, 0.402427)",
        "(-0.310000, 1.375853, 0.403239)",
        "(-0.310000, 1.369479, 0.403558)",
        "(-0.310000, 1.363113, 0.403404)",
        "(-0.310000, 1.356787, 0.402807)",
        "(-0.310000, 1.350534, 0.401795)",
        "(-0.310000, 1.344407, 0.400410)",
        "(-0.310000, 1.338428, 0.398689)",
        "(-0.310000, 1.332613, 0.396674)",
        "(-0.310000, 1.326999, 0.394412)",
        "(-0.310000, 1.321592, 0.391944)",
        "(-0.310000, 1.316392, 0.389308)",
        "(-0.310000, 1.311419, 0.386548)",
        "(-0.310000, 1.306655, 0.383689)",
        "(-0.310000, 1.302111, 0.380768)",
        "(-0.310000, 1.297774, 0.377797)",
        "(-0.310000, 1.293630, 0.374783)",
        "(-0.310000, 1.289685, 0.371734)",
        "(-0.310000, 1.285932, 0.368634)",
        "(-0.310000, 1.282368, 0.365454)",
        "(-0.310000, 1.279016, 0.362170)",
        "(-0.310000, 1.275887, 0.358744)",
        "(-0.310000, 1.272996, 0.355151)",
        "(-0.310000, 1.270372, 0.351397)",
        "(-0.310000, 1.268025, 0.347483)",
        "(-0.310000, 1.265965, 0.343420)",
        "(-0.310000, 1.264206, 0.339245)",
        "(-0.310000, 1.262744, 0.334976)",
        "(-0.310000, 1.261580, 0.330661)",
        "(-0.310000, 1.260699, 0.326333)",
        "(-0.310000, 1.260085, 0.322023)",
        "(-0.310000, 1.259716, 0.317784)",
        "(-0.310000, 1.259562, 0.313645)",
        "(-0.310000, 1.259591, 0.309634)",
        "(-0.310000, 1.259765, 0.305791)",
        "(-0.310000, 1.260044, 0.302136)",
        "(-0.310000, 1.260384, 0.298681)",
        "(-0.310000, 1.260742, 0.295449)",
        "(-0.310000, 1.261073, 0.292437)",
        "(-0.310000, 1.261336, 0.289653)",
        "(-0.310000, 1.261489, 0.287085)",
        "(-0.310000, 1.261494, 0.284717)",
        "(-0.310000, 1.261319, 0.282538)",
        "(-0.310000, 1.260934, 0.280519)",
        "(-0.310000, 1.260316, 0.278629)",
        "(-0.310000, 1.259450, 0.276844)",
        "(-0.310000, 1.258325, 0.275124)",
        "(-0.310000, 1.256935, 0.273431)",
        "(-0.310000, 1.255290, 0.271734)",
        "(-0.310000, 1.253397, 0.269993)",
        "(-0.310000, 1.251271, 0.268169)",
        "(-0.310000, 1.248944, 0.266236)",
        "(-0.310000, 1.246439, 0.264156)",
        "(-0.310000, 1.243798, 0.261910)",
        "(-0.310000, 1.241059, 0.259474)",
        "(-0.310000, 1.238261, 0.256826)",
        "(-0.310000, 1.235459, 0.253965)",
        "(-0.310000, 1.232694, 0.250881)",
        "(-0.310000, 1.230011, 0.247570)",
        "(-0.310000, 1.227464, 0.244048)",
        "(-0.310000, 1.225091, 0.240323)",
        "(-0.310000, 1.222929, 0.236404)",
        "(-0.310000, 1.221018, 0.232324)",
        "(-0.310000, 1.219381, 0.228091)",
        "(-0.310000, 1.218043, 0.223744)",
        "(-0.310000, 1.217013, 0.219299)",
        "(-0.310000, 1.216293, 0.214768)",
        "(-0.310000, 1.215877, 0.210182)",
        "(-0.310000, 1.215748, 0.205544)",
        "(-0.310000, 1.215880, 0.200846)",
        "(-0.310000, 1.216235, 0.196091)",
        "(-0.310000, 1.216782, 0.191254)",
        "(-0.310000, 1.217503, 0.186313)",
        "(-0.310000, 1.218389, 0.181274)",
        "(-0.310000, 1.219447, 0.176125)",
        "(-0.310000, 1.220688, 0.170859)",
        "(-0.310000, 1.222128, 0.165502)",
        "(-0.310000, 1.223792, 0.160054)",
        "(-0.310000, 1.225699, 0.154554)",
        "(-0.310000, 1.227875, 0.149023)",
        "(-0.310000, 1.230346, 0.143489)",
        "(-0.310000, 1.233125, 0.138008)",
        "(-0.310000, 1.236232, 0.132617)",
        "(-0.310000, 1.239682, 0.127357)",
        "(-0.310000, 1.243473, 0.122294)",
        "(-0.310000, 1.247608, 0.117470)",
        "(-0.310000, 1.252089, 0.112931)",
        "(-0.310000, 1.256888, 0.108740)",
        "(-0.310000, 1.262002, 0.104932)",
        "(-0.310000, 1.267390, 0.101564)",
        "(-0.310000, 1.273030, 0.098667)",
        "(-0.310000, 1.278894, 0.096275)",
        "(-0.310000, 1.284926, 0.094422)",
        "(-0.310000, 1.291090, 0.093126)",
        "(-0.310000, 1.297351, 0.092401)",
        "(-0.310000, 1.303643, 0.092256)",
        "(-0.310000, 1.309928, 0.092690)",
        "(-0.310000, 1.316166, 0.093695)",
        "(-0.310000, 1.322295, 0.095255)",
        "(-0.310000, 1.328280, 0.097346)",
        "(-0.310000, 1.334090, 0.099944)",
        "(-0.310000, 1.339672, 0.103006)",
        "(-0.310000, 1.345011, 0.106500)",
        "(-0.310000, 1.350067, 0.110373)",
        "(-0.310000, 1.354827, 0.114581)",
        "(-0.310000, 1.359286, 0.119080)",
        "(-0.310000, 1.363423, 0.123807)",
        "(-0.310000, 1.367243, 0.128718)",
        "(-0.310000, 1.370756, 0.133772)",
        "(-0.310000, 1.373961, 0.138905)",
        "(-0.310000, 1.376879, 0.144083)",
        "(-0.310000, 1.379529, 0.149276)",
        "(-0.310000, 1.381925, 0.154435)",
        "(-0.310000, 1.384092, 0.159551)",
        "(-0.310000, 1.386044, 0.164587)",
        "(-0.310000, 1.387801, 0.169542)",
        "(-0.310000, 1.389375, 0.174419)",
        "(-0.310000, 1.390768, 0.179206)",
        "(-0.310000, 1.391976, 0.183921)",
        "(-0.310000, 1.392985, 0.188590)",
        "(-0.310000, 1.393775, 0.193207)",
        "(-0.310000, 1.394381, 0.197752)",
        "(-0.310000, 1.394848, 0.202202)",
        "(-0.310000, 1.395220, 0.206520)",
        "(-0.310000, 1.395539, 0.210701)",
        "(-0.310000, 1.395844, 0.214747)",
        "(-0.310000, 1.396169, 0.218648)",
        "(-0.310000, 1.396546, 0.222424)",
        "(-0.310000, 1.396998, 0.226076)",
        "(-0.310000, 1.397547, 0.229628)",
        "(-0.310000, 1.398208, 0.233107)",
        "(-0.310000, 1.398990, 0.236524)",
        "(-0.310000, 1.399895, 0.239910)",
        "(-0.310000, 1.400925, 0.243295)",
        "(-0.310000, 1.402069, 0.246692)",
        "(-0.310000, 1.403316, 0.250133)",
        "(-0.310000, 1.404652, 0.253643)",
        "(-0.310000, 1.406052, 0.257233)",
        "(-0.310000, 1.407495, 0.260929)",
        "(-0.310000, 1.408948, 0.264735)",
        "(-0.310000, 1.410383, 0.268665)",
        "(-0.310000, 1.411770, 0.272732)",
        "(-0.310000, 1.413071, 0.276925)",
        "(-0.310000, 1.414253, 0.281245)",
        "(-0.310000, 1.415282, 0.285693)",
        "(-0.310000, 1.416121, 0.290243)",
        "(-0.310000, 1.416740, 0.294885)",
        "(-0.310000, 1.417109, 0.299604)",
        "(-0.310000, 1.417197, 0.304363)",
        "(-0.310000, 1.416981, 0.309140)",
        "(-0.310000, 1.416438, 0.313912)",
        "(-0.310000, 1.415552, 0.318630)",
        "(-0.310000, 1.414309, 0.323273)",
        "(-0.310000, 1.412703, 0.327790)",
        "(-0.310000, 1.410730, 0.332151)",
        "(-0.310000, 1.408390, 0.336325)",
        "(-0.310000, 1.405696, 0.340263)",
        "(-0.310000, 1.402659, 0.343938)",
        "(-0.310000, 1.399290, 0.347322)",
        "(-0.310000, 1.395623, 0.350376)",
        "(-0.310000, 1.391681, 0.353082)",
        "(-0.310000, 1.387488, 0.355424)",
        "(-0.310000, 1.383092, 0.357381)",
        "(-0.310000, 1.378519, 0.358952)",
        "(-0.310000, 1.373822, 0.360132)",
        "(-0.310000, 1.369036, 0.360932)",
        "(-0.310000, 1.364195, 0.361369)",
        "(-0.310000, 1.359355, 0.361466)",
        "(-0.310000, 1.354549, 0.361258)",
        "(-0.310000, 1.349805, 0.360787)",
        "(-0.310000, 1.345167, 0.360101)",
        "(-0.310000, 1.340640, 0.359214)",
        "(-0.310000, 1.336229, 0.358140)",
        "(-0.310000, 1.331955, 0.356897)",
        "(-0.310000, 1.327819, 0.355503)",
        "(-0.310000, 1.323823, 0.353980)",
        "(-0.310000, 1.319982, 0.352355)",
        "(-0.310000, 1.316285, 0.350649)",
        "(-0.310000, 1.312742, 0.348893)",
        "(-0.310000, 1.309343, 0.347109)",
        "(-0.310000, 1.306074, 0.345319)",
        "(-0.310000, 1.302937, 0.343552)",
        "(-0.310000, 1.299911, 0.341827)",
        "(-0.310000, 1.296979, 0.340159)",
        "(-0.310000, 1.294130, 0.338570)",
        "(-0.310000, 1.291343, 0.337068)",
        "(-0.310000, 1.288592, 0.335660)",
        "(-0.310000, 1.285866, 0.334356)",
        "(-0.310000, 1.283137, 0.333152)",
        "(-0.310000, 1.280393, 0.332050)",
        "(-0.310000, 1.277611, 0.331039)",
        "(-0.310000, 1.274771, 0.330108)",
        "(-0.310000, 1.271867, 0.329246)",
        "(-0.310000, 1.268882, 0.328433)",
        "(-0.310000, 1.265804, 0.327650)",
        "(-0.310000, 1.262636, 0.326875)",
        "(-0.310000, 1.259374, 0.326084)",
        "(-0.310000, 1.256014, 0.325251)",
        "(-0.310000, 1.252574, 0.324351)",
        "(-0.310000, 1.249059, 0.323358)",
        "(-0.310000, 1.245479, 0.322246)",
        "(-0.310000, 1.241863, 0.320993)",
        "(-0.310000, 1.238224, 0.319575)",
        "(-0.310000, 1.234597, 0.317977)",
        "(-0.310000, 1.231006, 0.316180)",
        "(-0.310000, 1.227474, 0.314169)",
        "(-0.310000, 1.224045, 0.311941)",
        "(-0.310000, 1.220744, 0.309489)",
        "(-0.310000, 1.217600, 0.306809)",
        "(-0.310000, 1.214651, 0.303913)",
        "(-0.310000, 1.211921, 0.300806)",
        "(-0.310000, 1.209433, 0.297497)",
        "(-0.310000, 1.207213, 0.294011)",
        "(-0.310000, 1.205270, 0.290359)",
        "(-0.310000, 1.203620, 0.286575)",
        "(-0.310000, 1.202260, 0.282677)",
        "(-0.310000, 1.201182, 0.278684)",
        "(-0.310000, 1.200373, 0.274632)",
        "(-0.310000, 1.199804, 0.270538)",
        "(-0.310000, 1.199438, 0.266414)",
        "(-0.310000, 1.199237, 0.262285)",
        "(-0.310000, 1.199191, 0.258151)",
        "(-0.310000, 1.199302, 0.254012)",
        "(-0.310000, 1.199568, 0.249886)",
        "(-0.310000, 1.199990, 0.245773)",
        "(-0.310000, 1.200567, 0.241673)",
        "(-0.310000, 1.201297, 0.237604)",
        "(-0.310000, 1.202182, 0.233559)",
        "(-0.310000, 1.203217, 0.229556)",
        "(-0.310000, 1.204402, 0.225596)",
        "(-0.310000, 1.205737, 0.221676)",
        "(-0.310000, 1.207218, 0.217816)",
        "(-0.310000, 1.208842, 0.214015)",
        "(-0.310000, 1.210612, 0.210271)",
        "(-0.310000, 1.212518, 0.206603)",
        "(-0.310000, 1.214562, 0.203009)",
        "(-0.310000, 1.216742, 0.199489)",
        "(-0.310000, 1.219051, 0.196059)",
        "(-0.310000, 1.221491, 0.192714)",
        "(-0.310000, 1.224051, 0.189468)",
        "(-0.310000, 1.226732, 0.186321)",
        "(-0.310000, 1.229534, 0.183272)",
        "(-0.310000, 1.232444, 0.180336)",
        "(-0.310000, 1.235463, 0.177512)",
        "(-0.310000, 1.238591, 0.174799)",
        "(-0.310000, 1.241814, 0.172210)",
        "(-0.310000, 1.245133, 0.169744)",
        "(-0.310000, 1.248547, 0.167402)",
        "(-0.310000, 1.252042, 0.165194)",
        "(-0.310000, 1.255618, 0.163118)",
        "(-0.310000, 1.259275, 0.161177)",
        "(-0.310000, 1.262997, 0.159377)",
        "(-0.310000, 1.266790, 0.157716)",
        "(-0.310000, 1.270637, 0.156202)",
        "(-0.310000, 1.274538, 0.154834)",
        "(-0.310000, 1.278494, 0.153612)",
        "(-0.310000, 1.282487, 0.152542)",
        "(-0.310000, 1.286518, 0.151623)",
        "(-0.310000, 1.290587, 0.150855)",
        "(-0.310000, 1.294675, 0.150243)",
        "(-0.310000, 1.298784, 0.149784)",
        "(-0.310000, 1.302914, 0.149481)",
        "(-0.310000, 1.307045, 0.149334)",
        "(-0.310000, 1.311186, 0.149343)",
        "(-0.310000, 1.315317, 0.149508)",
        "(-0.310000, 1.319438, 0.149828)",
        "(-0.310000, 1.323552, 0.150304)",
        "(-0.310000, 1.327637, 0.150934)",
        "(-0.310000, 1.331697, 0.151718)",
        "(-0.310000, 1.335730, 0.152655)",
        "(-0.310000, 1.339716, 0.153751)",
        "(-0.310000, 1.343642, 0.155042)",
        "(-0.310000, 1.347490, 0.156564)",
        "(-0.310000, 1.351220, 0.158336)",
        "(-0.310000, 1.354813, 0.160371)",
        "(-0.310000, 1.358247, 0.162674)",
        "(-0.310000, 1.361488, 0.165234)",
        "(-0.310000, 1.364525, 0.168046)",
        "(-0.310000, 1.367332, 0.171081)",
        "(-0.310000, 1.369901, 0.174322)",
        "(-0.310000, 1.372227, 0.177746)",
        "(-0.310000, 1.374299, 0.181313)",
        "(-0.310000, 1.376122, 0.184999)",
        "(-0.310000, 1.377703, 0.188777)",
        "(-0.310000, 1.379049, 0.192605)",
        "(-0.310000, 1.380175, 0.196460)",
        "(-0.310000, 1.381101, 0.200320)",
        "(-0.310000, 1.381844, 0.204149)",
        "(-0.310000, 1.382431, 0.207936)",
        "(-0.310000, 1.382885, 0.211651)",
        "(-0.310000, 1.383234, 0.215287)",
        "(-0.310000, 1.383504, 0.218838)",
        "(-0.310000, 1.383724, 0.222288)",
        "(-0.310000, 1.383919, 0.225639)",
        "(-0.310000, 1.384115, 0.228899)",
        "(-0.310000, 1.384335, 0.232063)",
        "(-0.310000, 1.384600, 0.235145)",
        "(-0.310000, 1.384930, 0.238161)",
        "(-0.310000, 1.385337, 0.241118)",
        "(-0.310000, 1.385834, 0.244035)",
        "(-0.310000, 1.386430, 0.246937)",
        "(-0.310000, 1.387125, 0.249833)",
        "(-0.310000, 1.387922, 0.252752)",
        "(-0.310000, 1.388814, 0.255706)",
        "(-0.310000, 1.389793, 0.258717)",
        "(-0.310000, 1.390849, 0.261808)",
        "(-0.310000, 1.391964, 0.264987)",
        "(-0.310000, 1.393121, 0.268272)",
        "(-0.310000, 1.394300, 0.271680)",
        "(-0.310000, 1.395474, 0.275210)",
        "(-0.310000, 1.396622, 0.278873)",
        "(-0.310000, 1.397719, 0.282679)",
        "(-0.310000, 1.398735, 0.286615)",
        "(-0.310000, 1.399648, 0.290691)",
        "(-0.310000, 1.400432, 0.294889)",
        "(-0.310000, 1.401063, 0.299206)",
        "(-0.310000, 1.401523, 0.303640)",
        "(-0.310000, 1.401791, 0.308166)",
        "(-0.310000, 1.401854, 0.312778)",
        "(-0.310000, 1.401701, 0.317471)",
        "(-0.310000, 1.401316, 0.322216)",
        "(-0.310000, 1.400662, 0.326982)",
        "(-0.310000, 1.399701, 0.331734)",
        "(-0.310000, 1.398408, 0.336411)",
        "(-0.310000, 1.396765, 0.340978)",
        "(-0.310000, 1.394762, 0.345395)",
        "(-0.310000, 1.392402, 0.349607)",
        "(-0.310000, 1.389687, 0.353588)",
        "(-0.310000, 1.386638, 0.357289)",
        "(-0.310000, 1.383272, 0.360685)",
        "(-0.310000, 1.379605, 0.363752)",
        "(-0.310000, 1.375680, 0.366457)",
        "(-0.310000, 1.371522, 0.368790)",
        "(-0.310000, 1.367159, 0.370739)",
        "(-0.310000, 1.362641, 0.372294)",
        "(-0.310000, 1.357998, 0.373455)",
        "(-0.310000, 1.353259, 0.374229)",
        "(-0.310000, 1.348476, 0.374622)",
        "(-0.310000, 1.343668, 0.374650)",
        "(-0.310000, 1.338884, 0.374332)",
        "(-0.310000, 1.334145, 0.373692)",
        "(-0.310000, 1.329471, 0.372753)",
        "(-0.310000, 1.324900, 0.371549)",
        "(-0.310000, 1.320444, 0.370110)",
        "(-0.310000, 1.316111, 0.368468)",
        "(-0.310000, 1.311925, 0.366663)",
        "(-0.310000, 1.307885, 0.364729)",
        "(-0.310000, 1.303987, 0.362696)",
        "(-0.310000, 1.300239, 0.360608)",
        "(-0.310000, 1.296628, 0.358493)",
        "(-0.310000, 1.293138, 0.356379)",
        "(-0.310000, 1.289764, 0.354302)",
        "(-0.310000, 1.286478, 0.352280)",
        "(-0.310000, 1.283267, 0.350341)",
        "(-0.310000, 1.280105, 0.348499)",
        "(-0.310000, 1.276962, 0.346763)",
        "(-0.310000, 1.273821, 0.345147)",
        "(-0.310000, 1.270651, 0.343651)",
        "(-0.310000, 1.267424, 0.342269)",
        "(-0.310000, 1.264125, 0.340998)",
        "(-0.310000, 1.260728, 0.339823)",
        "(-0.310000, 1.257210, 0.338723)",
        "(-0.310000, 1.253568, 0.337679)",
        "(-0.310000, 1.249783, 0.336660)",
        "(-0.310000, 1.245862, 0.335638)",
        "(-0.310000, 1.241806, 0.334577)",
        "(-0.310000, 1.237617, 0.333437)",
        "(-0.310000, 1.233330, 0.332184)",
        "(-0.310000, 1.228966, 0.330776)",
        "(-0.310000, 1.224558, 0.329171)",
        "(-0.310000, 1.220152, 0.327347)",
        "(-0.310000, 1.215728, 0.325316)",
        "(-0.310000, 1.211261, 0.323086)",
        "(-0.310000, 1.206751, 0.320669)",
        "(-0.310000, 1.202190, 0.318055)",
        "(-0.310000, 1.197576, 0.315230)",
        "(-0.310000, 1.192938, 0.312187)",
        "(-0.310000, 1.188283, 0.308904)",
        "(-0.310000, 1.183655, 0.305373)",
        "(-0.310000, 1.179081, 0.301577)",
        "(-0.310000, 1.174597, 0.297500)",
        "(-0.310000, 1.170260, 0.293147)",
        "(-0.310000, 1.166111, 0.288511)",
        "(-0.310000, 1.162193, 0.283588)",
        "(-0.310000, 1.158568, 0.278405)",
        "(-0.310000, 1.155279, 0.272969)",
        "(-0.310000, 1.152368, 0.267294)",
        "(-0.310000, 1.149887, 0.261425)",
        "(-0.310000, 1.147869, 0.255377)",
        "(-0.310000, 1.146353, 0.249206)",
        "(-0.310000, 1.145365, 0.242944)",
        "(-0.310000, 1.144926, 0.236625)",
        "(-0.310000, 1.145051, 0.230317)",
        "(-0.310000, 1.145747, 0.224056)",
        "(-0.310000, 1.147016, 0.217882)",
        "(-0.310000, 1.148845, 0.211860)",
        "(-0.310000, 1.151221, 0.206026)",
        "(-0.310000, 1.154127, 0.200415)",
        "(-0.310000, 1.157524, 0.195080)",
        "(-0.310000, 1.161381, 0.190049)",
        "(-0.310000, 1.165665, 0.185342)",
        "(-0.310000, 1.170318, 0.180998)",
        "(-0.310000, 1.175307, 0.177018)",
        "(-0.310000, 1.180566, 0.173427)",
        "(-0.310000, 1.186051, 0.170220)",
        "(-0.310000, 1.191719, 0.167391)",
        "(-0.310000, 1.197502, 0.164940)",
        "(-0.310000, 1.203361, 0.162847)",
        "(-0.310000, 1.209259, 0.161089)",
        "(-0.310000, 1.215137, 0.159649)",
        "(-0.310000, 1.220968, 0.158496)",
        "(-0.310000, 1.226729, 0.157602)",
        "(-0.310000, 1.232379, 0.156939)",
        "(-0.310000, 1.237915, 0.156480)",
        "(-0.310000, 1.243310, 0.156200)",
        "(-0.310000, 1.248566, 0.156080)",
        "(-0.310000, 1.253690, 0.156109)",
        "(-0.310000, 1.258672, 0.156282)",
        "(-0.310000, 1.263529, 0.156609)",
        "(-0.310000, 1.268279, 0.157110)",
        "(-0.310000, 1.272918, 0.157819)",
        "(-0.310000, 1.277458, 0.158775)",
        "(-0.310000, 1.281903, 0.160005)",
        "(-0.310000, 1.286225, 0.161521)",
        "(-0.310000, 1.290415, 0.163329)",
        "(-0.310000, 1.294459, 0.165426)",
        "(-0.310000, 1.298325, 0.167790)",
        "(-0.310000, 1.302004, 0.170403)",
        "(-0.310000, 1.305468, 0.173226)",
        "(-0.310000, 1.308709, 0.176226)",
        "(-0.310000, 1.311723, 0.179367)",
        "(-0.310000, 1.314498, 0.182594)",
        "(-0.310000, 1.317038, 0.185865)",
        "(-0.310000, 1.319356, 0.189139)",
        "(-0.310000, 1.321458, 0.192360)",
        "(-0.310000, 1.323365, 0.195491)",
        "(-0.310000, 1.325106, 0.198495)",
        "(-0.310000, 1.326702, 0.201328)",
        "(-0.310000, 1.328190, 0.203967)",
        "(-0.310000, 1.329602, 0.206381)",
        "(-0.310000, 1.330977, 0.208555)",
        "(-0.310000, 1.332355, 0.210481)",
        "(-0.310000, 1.333770, 0.212148)",
        "(-0.310000, 1.335260, 0.213563)",
        "(-0.310000, 1.336865, 0.214737)",
        "(-0.310000, 1.338611, 0.215681)",
        "(-0.310000, 1.340528, 0.216421)",
        "(-0.310000, 1.342644, 0.216984)",
        "(-0.310000, 1.344971, 0.217401)",
        "(-0.310000, 1.347525, 0.217710)",
        "(-0.310000, 1.350315, 0.217950)",
        "(-0.310000, 1.353333, 0.218162)",
        "(-0.310000, 1.356581, 0.218388)",
        "(-0.310000, 1.360036, 0.218670)",
        "(-0.310000, 1.363682, 0.219050)",
        "(-0.310000, 1.367499, 0.219566)",
        "(-0.310000, 1.371445, 0.220253)",
        "(-0.310000, 1.375490, 0.221144)",
        "(-0.310000, 1.379601, 0.222266)",
        "(-0.310000, 1.383725, 0.223639)",
        "(-0.310000, 1.387826, 0.225279)",
        "(-0.310000, 1.391869, 0.227199)",
        "(-0.310000, 1.395802, 0.229397)",
        "(-0.310000, 1.399602, 0.231877)",
        "(-0.310000, 1.403226, 0.234626)",
        "(-0.310000, 1.406657, 0.237634)",
        "(-0.310000, 1.409887, 0.240893)",
        "(-0.310000, 1.412901, 0.244373)",
        "(-0.310000, 1.415713, 0.248064)",
        "(-0.310000, 1.418349, 0.251956)",
        "(-0.310000, 1.420818, 0.256025)",
        "(-0.310000, 1.423083, 0.260269)",
        "(-0.310000, 1.425089, 0.264682)",
        "(-0.310000, 1.426785, 0.269230)",
        "(-0.310000, 1.428131, 0.273892)",
        "(-0.310000, 1.429097, 0.278645)",
        "(-0.310000, 1.429656, 0.283441)",
        "(-0.310000, 1.429790, 0.288258)",
        "(-0.310000, 1.429490, 0.293044)",
        "(-0.310000, 1.428753, 0.297768)",
        "(-0.310000, 1.427581, 0.302402)",
        "(-0.310000, 1.425987, 0.306895)",
        "(-0.310000, 1.423986, 0.311222)",
        "(-0.310000, 1.421594, 0.315360)",
        "(-0.310000, 1.418845, 0.319268)",
        "(-0.310000, 1.415765, 0.322931)",
        "(-0.310000, 1.412380, 0.326336)",
        "(-0.310000, 1.408735, 0.329458)",
        "(-0.310000, 1.404857, 0.332300)",
        "(-0.310000, 1.400794, 0.334847)",
        "(-0.310000, 1.396580, 0.337106)",
        "(-0.310000, 1.392243, 0.339086)",
        "(-0.310000, 1.387834, 0.340790)",
        "(-0.310000, 1.383381, 0.342237)",
        "(-0.310000, 1.378908, 0.343447)",
        "(-0.310000, 1.374458, 0.344439)",
        "(-0.310000, 1.370051, 0.345240)",
        "(-0.310000, 1.365701, 0.345879)",
        "(-0.310000, 1.361441, 0.346384)",
        "(-0.310000, 1.357276, 0.346788)",
        "(-0.310000, 1.353209, 0.347122)",
        "(-0.310000, 1.349258, 0.347417)",
        "(-0.310000, 1.345410, 0.347706)",
        "(-0.310000, 1.341673, 0.348017)",
        "(-0.310000, 1.338031, 0.348378)",
        "(-0.310000, 1.334467, 0.348815)",
        "(-0.310000, 1.330975, 0.349347)",
        "(-0.310000, 1.327530, 0.349993)",
        "(-0.310000, 1.324106, 0.350766)",
        "(-0.310000, 1.320688, 0.351670)",
        "(-0.310000, 1.317247, 0.352709)",
        "(-0.310000, 1.313752, 0.353881)",
        "(-0.310000, 1.310190, 0.355170)",
        "(-0.310000, 1.306526, 0.356564)",
        "(-0.310000, 1.302751, 0.358035)",
        "(-0.310000, 1.298842, 0.359553)",
        "(-0.310000, 1.294781, 0.361085)",
        "(-0.310000, 1.290573, 0.362584)",
        "(-0.310000, 1.286212, 0.364001)",
        "(-0.310000, 1.281700, 0.365285)",
        "(-0.310000, 1.277061, 0.366391)",
        "(-0.310000, 1.272286, 0.367338)",
        "(-0.310000, 1.267360, 0.368151)",
        "(-0.310000, 1.262290, 0.368837)",
        "(-0.310000, 1.257062, 0.369393)",
        "(-0.310000, 1.251668, 0.369809)",
        "(-0.310000, 1.246127, 0.370064)",
        "(-0.310000, 1.240431, 0.370133)",
        "(-0.310000, 1.234611, 0.369986)",
        "(-0.310000, 1.228681, 0.369592)",
        "(-0.310000, 1.222658, 0.368918)",
        "(-0.310000, 1.216592, 0.367934)",
        "(-0.310000, 1.210513, 0.366611)",
        "(-0.310000, 1.204453, 0.364920)",
        "(-0.310000, 1.198478, 0.362846)",
        "(-0.310000, 1.192626, 0.360370)",
        "(-0.310000, 1.186941, 0.357480)",
        "(-0.310000, 1.181491, 0.354179)",
        "(-0.310000, 1.176310, 0.350463)",
        "(-0.310000, 1.171464, 0.346352)",
        "(-0.310000, 1.166992, 0.341858)",
        "(-0.310000, 1.162932, 0.336997)",
        "(-0.310000, 1.159335, 0.331813)",
        "(-0.310000, 1.156229, 0.326333)",
        "(-0.310000, 1.153637, 0.320587)",
        "(-0.310000, 1.151589, 0.314636)",
        "(-0.310000, 1.150094, 0.308517)",
        "(-0.310000, 1.149158, 0.302267)",
        "(-0.310000, 1.148782, 0.295955)",
        "(-0.310000, 1.148957, 0.289617)",
        "(-0.310000, 1.149668, 0.283293)",
        "(-0.310000, 1.150891, 0.277045)",
        "(-0.310000, 1.152600, 0.270897)",
        "(-0.310000, 1.154755, 0.264904)",
        "(-0.310000, 1.157318, 0.259091)",
        "(-0.310000, 1.160251, 0.253476)",
        "(-0.310000, 1.163499, 0.248099)",
        "(-0.310000, 1.167019, 0.242969)",
        "(-0.310000, 1.170767, 0.238087)",
        "(-0.310000, 1.174684, 0.233474)",
        "(-0.310000, 1.178732, 0.229122)",
        "(-0.310000, 1.182875, 0.225020)",
        "(-0.310000, 1.187064, 0.221171)",
        "(-0.310000, 1.191279, 0.217553)",
        "(-0.310000, 1.195486, 0.214164)",
        "(-0.310000, 1.199673, 0.210986)",
        "(-0.310000, 1.203841, 0.208004)",
        "(-0.310000, 1.207980, 0.205224)",
        "(-0.310000, 1.212106, 0.202641)",
        "(-0.310000, 1.216247, 0.200263)",
        "(-0.310000, 1.220407, 0.198108)",
        "(-0.310000, 1.224554, 0.196151)",
        "(-0.310000, 1.228651, 0.194355)",
        "(-0.310000, 1.232652, 0.192689)",
        "(-0.310000, 1.236539, 0.191116)",
        "(-0.310000, 1.240302, 0.189596)",
        "(-0.310000, 1.243920, 0.188102)",
        "(-0.310000, 1.247403, 0.186597)",
        "(-0.310000, 1.250745, 0.185057)",
        "(-0.310000, 1.253963, 0.183455)",
        "(-0.310000, 1.257077, 0.181769)",
        "(-0.310000, 1.260095, 0.179987)",
        "(-0.310000, 1.263047, 0.178096)",
        "(-0.310000, 1.265959, 0.176087)",
        "(-0.310000, 1.268849, 0.173966)",
        "(-0.310000, 1.271748, 0.171733)",
        "(-0.310000, 1.274687, 0.169394)",
        "(-0.310000, 1.277682, 0.166971)",
        "(-0.310000, 1.280766, 0.164474)",
        "(-0.310000, 1.283951, 0.161933)",
        "(-0.310000, 1.287260, 0.159372)",
        "(-0.310000, 1.290714, 0.156816)",
        "(-0.310000, 1.294313, 0.154304)",
        "(-0.310000, 1.298071, 0.151866)",
        "(-0.310000, 1.301997, 0.149535)",
        "(-0.310000, 1.306077, 0.147354)",
        "(-0.310000, 1.310311, 0.145354)",
        "(-0.310000, 1.314696, 0.143570)",
        "(-0.310000, 1.319204, 0.142041)",
        "(-0.310000, 1.323821, 0.140797)",
        "(-0.310000, 1.328532, 0.139866)",
        "(-0.310000, 1.333296, 0.139277)",
        "(-0.310000, 1.338098, 0.139052)",
        "(-0.310000, 1.342889, 0.139210)",
        "(-0.310000, 1.347643, 0.139765)",
        "(-0.310000, 1.352331, 0.140728)",
        "(-0.310000, 1.356901, 0.142099)",
        "(-0.310000, 1.361324, 0.143877)",
        "(-0.310000, 1.365571, 0.146060)",
        "(-0.310000, 1.369595, 0.148626)",
        "(-0.310000, 1.373370, 0.151560)",
        "(-0.310000, 1.376875, 0.154844)",
        "(-0.310000, 1.380074, 0.158438)",
        "(-0.310000, 1.382959, 0.162318)",
        "(-0.310000, 1.385510, 0.166435)",
        "(-0.310000, 1.387725, 0.170753)",
        "(-0.310000, 1.389611, 0.175232)",
        "(-0.310000, 1.391173, 0.179814)",
        "(-0.310000, 1.392434, 0.184457)",
        "(-0.310000, 1.393426, 0.189120)",
        "(-0.310000, 1.394187, 0.193742)",
        "(-0.310000, 1.394764, 0.198291)",
        "(-0.310000, 1.395203, 0.202743)",
        "(-0.310000, 1.395548, 0.207063)",
        "(-0.310000, 1.395841, 0.211247)",
        "(-0.310000, 1.396121, 0.215295)",
        "(-0.310000, 1.396421, 0.219198)",
        "(-0.310000, 1.396774, 0.222975)",
        "(-0.310000, 1.397203, 0.226631)",
        "(-0.310000, 1.397730, 0.230186)",
        "(-0.310000, 1.398370, 0.233669)",
        "(-0.310000, 1.399129, 0.237091)",
        "(-0.310000, 1.400014, 0.240483)",
        "(-0.310000, 1.401022, 0.243874)",
        "(-0.310000, 1.402145, 0.247279)",
        "(-0.310000, 1.403370, 0.250727)",
        "(-0.310000, 1.404684, 0.254245)",
        "(-0.310000, 1.406061, 0.257844)",
        "(-0.310000, 1.407480, 0.261549)",
        "(-0.310000, 1.408910, 0.265364)",
        "(-0.310000, 1.410321, 0.269303)",
        "(-0.310000, 1.411682, 0.273379)",
        "(-0.310000, 1.412956, 0.277579)",
        "(-0.310000, 1.414111, 0.281907)",
        "(-0.310000, 1.415112, 0.286362)",
        "(-0.310000, 1.415923, 0.290917)",
        "(-0.310000, 1.416513, 0.295562)",
        "(-0.310000, 1.416851, 0.300284)",
        "(-0.310000, 1.416910, 0.305043)",
        "(-0.310000, 1.416663, 0.309819)",
        "(-0.310000, 1.416090, 0.314587)",
        "(-0.310000, 1.415175, 0.319299)",
        "(-0.310000, 1.413902, 0.323934)",
        "(-0.310000, 1.412268, 0.328441)",
        "(-0.310000, 1.410269, 0.332790)",
        "(-0.310000, 1.407902, 0.336949)",
        "(-0.310000, 1.405183, 0.340870)",
        "(-0.310000, 1.402123, 0.344526)",
        "(-0.310000, 1.398733, 0.347888)",
        "(-0.310000, 1.395047, 0.350920)",
        "(-0.310000, 1.391088, 0.353601)",
        "(-0.310000, 1.386880, 0.355916)",
        "(-0.310000, 1.382473, 0.357846)",
        "(-0.310000, 1.377889, 0.359388)",
        "(-0.310000, 1.373185, 0.360539)",
        "(-0.310000, 1.368394, 0.361309)",
        "(-0.310000, 1.363550, 0.361715)",
        "(-0.310000, 1.358710, 0.361781)",
        "(-0.310000, 1.353905, 0.361543)",
        "(-0.310000, 1.349164, 0.361043)",
        "(-0.310000, 1.344533, 0.360335)",
        "(-0.310000, 1.340029, 0.359475)",
        "(-0.310000, 1.335660, 0.358515)",
        "(-0.310000, 1.331445, 0.357505)",
        "(-0.310000, 1.327377, 0.356488)",
        "(-0.310000, 1.323441, 0.355500)",
        "(-0.310000, 1.319637, 0.354578)",
        "(-0.310000, 1.315936, 0.353744)",
        "(-0.310000, 1.312327, 0.353020)",
        "(-0.310000, 1.308783, 0.352420)",
        "(-0.310000, 1.305273, 0.351950)",
        "(-0.310000, 1.301784, 0.351613)",
        "(-0.310000, 1.298286, 0.351404)",
        "(-0.310000, 1.294749, 0.351313)",
        "(-0.310000, 1.291164, 0.351326)",
        "(-0.310000, 1.287506, 0.351424)",
        "(-0.310000, 1.283753, 0.351583)",
        "(-0.310000, 1.279905, 0.351779)",
        "(-0.310000, 1.275942, 0.351981)",
        "(-0.310000, 1.271873, 0.352159)",
        "(-0.310000, 1.267690, 0.352281)",
        "(-0.310000, 1.263393, 0.352314)",
        "(-0.310000, 1.259004, 0.352225)",
        "(-0.310000, 1.254532, 0.351982)",
        "(-0.310000, 1.249986, 0.351555)",
        "(-0.310000, 1.245404, 0.350916)",
        "(-0.310000, 1.240804, 0.350039)",
        "(-0.310000, 1.236210, 0.348899)",
        "(-0.310000, 1.231666, 0.347480)",
        "(-0.310000, 1.227201, 0.345768)",
        "(-0.310000, 1.222845, 0.343747)",
        "(-0.310000, 1.218648, 0.341417)",
        "(-0.310000, 1.214634, 0.338772)",
        "(-0.310000, 1.210855, 0.335823)",
        "(-0.310000, 1.207339, 0.332575)",
        "(-0.310000, 1.204117, 0.329037)",
        "(-0.310000, 1.201230, 0.325238)",
        "(-0.310000, 1.198702, 0.321196)",
        "(-0.310000, 1.196554, 0.316931)",
        "(-0.310000, 1.194813, 0.312488)",
        "(-0.310000, 1.193489, 0.307893)",
        "(-0.310000, 1.192590, 0.303175)",
        "(-0.310000, 1.192121, 0.298387)",
        "(-0.310000, 1.192073, 0.293552)",
        "(-0.310000, 1.192436, 0.288722)",
        "(-0.310000, 1.193187, 0.283928)",
        "(-0.310000, 1.194300, 0.279197)",
        "(-0.310000, 1.195736, 0.274574)",
        "(-0.310000, 1.197450, 0.270079)",
        "(-0.310000, 1.199394, 0.265726)",
        "(-0.310000, 1.201500, 0.261541)",
        "(-0.310000, 1.203712, 0.257525)",
        "(-0.310000, 1.205979, 0.253668)",
        "(-0.310000, 1.208244, 0.249973)",
        "(-0.310000, 1.210470, 0.246419)",
        "(-0.310000, 1.212628, 0.242983)",
        "(-0.310000, 1.214683, 0.239651)",
        "(-0.310000, 1.216622, 0.236390)",
        "(-0.310000, 1.218427, 0.233183)",
        "(-0.310000, 1.220095, 0.229998)",
        "(-0.310000, 1.221629, 0.226807)",
        "(-0.310000, 1.223029, 0.223593)",
        "(-0.310000, 1.224311, 0.220332)",
        "(-0.310000, 1.225493, 0.216997)",
        "(-0.310000, 1.226591, 0.213584)",
        "(-0.310000, 1.227630, 0.210075)",
        "(-0.310000, 1.228640, 0.206457)",
        "(-0.310000, 1.229646, 0.202738)",
        "(-0.310000, 1.230680, 0.198907)",
        "(-0.310000, 1.231771, 0.194982)",
        "(-0.310000, 1.232950, 0.190968)",
        "(-0.310000, 1.234250, 0.186872)",
        "(-0.310000, 1.235693, 0.182726)",
        "(-0.310000, 1.237308, 0.178549)",
        "(-0.310000, 1.239122, 0.174359)",
        "(-0.310000, 1.241148, 0.170199)",
        "(-0.310000, 1.243407, 0.166097)",
        "(-0.310000, 1.245913, 0.162081)",
        "(-0.310000, 1.248668, 0.158200)",
        "(-0.310000, 1.251679, 0.154485)",
        "(-0.310000, 1.254950, 0.150969)",
        "(-0.310000, 1.258464, 0.147699)",
        "(-0.310000, 1.262222, 0.144702)",
        "(-0.310000, 1.266197, 0.142021)",
        "(-0.310000, 1.270373, 0.139684)",
        "(-0.310000, 1.274735, 0.137715)",
        "(-0.310000, 1.279242, 0.136146)",
        "(-0.310000, 1.283868, 0.134994)",
        "(-0.310000, 1.288588, 0.134272)",
        "(-0.310000, 1.293352, 0.133992)",
        "(-0.310000, 1.298131, 0.134156)",
        "(-0.310000, 1.302895, 0.134762)",
        "(-0.310000, 1.307593, 0.135798)",
        "(-0.310000, 1.312206, 0.137250)",
        "(-0.310000, 1.316686, 0.139090)",
        "(-0.310000, 1.321012, 0.141288)",
        "(-0.310000, 1.325166, 0.143812)",
        "(-0.310000, 1.329117, 0.146608)",
        "(-0.310000, 1.332860, 0.149630)",
        "(-0.310000, 1.336398, 0.152826)",
        "(-0.310000, 1.339724, 0.156125)",
        "(-0.310000, 1.342859, 0.159472)",
        "(-0.310000, 1.345825, 0.162821)",
        "(-0.310000, 1.348637, 0.166119)",
        "(-0.310000, 1.351326, 0.169336)",
        "(-0.310000, 1.353926, 0.172451)",
        "(-0.310000, 1.356458, 0.175437)",
        "(-0.310000, 1.358958, 0.178291)",
        "(-0.310000, 1.361449, 0.181000)",
        "(-0.310000, 1.363960, 0.183572)",
        "(-0.310000, 1.366520, 0.186018)",
        "(-0.310000, 1.369142, 0.188345)",
        "(-0.310000, 1.371846, 0.190574)",
        "(-0.310000, 1.374652, 0.192730)",
        "(-0.310000, 1.377557, 0.194831)",
        "(-0.310000, 1.380571, 0.196905)",
        "(-0.310000, 1.383699, 0.198986)",
        "(-0.310000, 1.386924, 0.201093)",
        "(-0.310000, 1.390246, 0.203263)",
        "(-0.310000, 1.393641, 0.205516)",
        "(-0.310000, 1.397093, 0.207880)",
        "(-0.310000, 1.400585, 0.210384)",
        "(-0.310000, 1.404080, 0.213039)",
        "(-0.310000, 1.407552, 0.215869)",
        "(-0.310000, 1.410975, 0.218891)",
        "(-0.310000, 1.414302, 0.222105)",
        "(-0.310000, 1.417504, 0.225523)",
        "(-0.310000, 1.420546, 0.229149)",
        "(-0.310000, 1.423384, 0.232971)",
        "(-0.310000, 1.425984, 0.236984)",
        "(-0.310000, 1.428315, 0.241183)",
        "(-0.310000, 1.430336, 0.245537)",
        "(-0.310000, 1.432022, 0.250038)",
        "(-0.310000, 1.433341, 0.254647)",
        "(-0.310000, 1.434270, 0.259342)",
        "(-0.310000, 1.434791, 0.264099)",
        "(-0.310000, 1.434888, 0.268870)",
        "(-0.310000, 1.434551, 0.273626)",
        "(-0.310000, 1.433776, 0.278337)",
        "(-0.310000, 1.432567, 0.282954)",
        "(-0.310000, 1.430932, 0.287447)",
        "(-0.310000, 1.428881, 0.291790)",
        "(-0.310000, 1.426441, 0.295937)",
        "(-0.310000, 1.423632, 0.299873)",
        "(-0.310000, 1.420496, 0.303563)",
        "(-0.310000, 1.417066, 0.306996)",
        "(-0.310000, 1.413380, 0.310164)",
        "(-0.310000, 1.409498, 0.313056)",
        "(-0.310000, 1.405465, 0.315679)",
        "(-0.310000, 1.401331, 0.318054)",
        "(-0.310000, 1.397158, 0.320190)",
        "(-0.310000, 1.392959, 0.322100)",
        "(-0.310000, 1.388744, 0.323789)",
        "(-0.310000, 1.384544, 0.325261)",
        "(-0.310000, 1.380369, 0.326531)",
        "(-0.310000, 1.376232, 0.327613)",
        "(-0.310000, 1.372161, 0.328524)",
        "(-0.310000, 1.368161, 0.329284)",
        "(-0.310000, 1.364257, 0.329913)",
        "(-0.310000, 1.360454, 0.330437)",
        "(-0.310000, 1.356754, 0.330880)",
        "(-0.310000, 1.353174, 0.331266)",
        "(-0.310000, 1.349710, 0.331620)",
        "(-0.310000, 1.346354, 0.331967)",
        "(-0.310000, 1.343112, 0.332329)",
        "(-0.310000, 1.339971, 0.332727)",
        "(-0.310000, 1.336914, 0.333180)",
        "(-0.310000, 1.333938, 0.333702)",
        "(-0.310000, 1.331017, 0.334309)",
        "(-0.310000, 1.328143, 0.335006)",
        "(-0.310000, 1.325292, 0.335800)",
        "(-0.310000, 1.322440, 0.336693)",
        "(-0.310000, 1.319575, 0.337679)",
        "(-0.310000, 1.316674, 0.338753)",
        "(-0.310000, 1.313714, 0.339904)",
        "(-0.310000, 1.310686, 0.341115)",
        "(-0.310000, 1.307572, 0.342367)",
        "(-0.310000, 1.304353, 0.343641)",
        "(-0.310000, 1.301030, 0.344908)",
        "(-0.310000, 1.297593, 0.346143)",
        "(-0.310000, 1.294033, 0.347318)",
        "(-0.310000, 1.290363, 0.348400)",
        "(-0.310000, 1.286577, 0.349361)",
        "(-0.310000, 1.282697, 0.350168)",
        "(-0.310000, 1.278730, 0.350793)",
        "(-0.310000, 1.274687, 0.351209)",
        "(-0.310000, 1.270601, 0.351389)",
        "(-0.310000, 1.266490, 0.351312)",
        "(-0.310000, 1.262374, 0.350958)",
        "(-0.310000, 1.258291, 0.350315)",
        "(-0.310000, 1.254264, 0.349373)",
        "(-0.310000, 1.250316, 0.348126)",
        "(-0.310000, 1.246484, 0.346580)",
        "(-0.310000, 1.242780, 0.344737)",
        "(-0.310000, 1.239238, 0.342616)",
        "(-0.310000, 1.235866, 0.340234)",
        "(-0.310000, 1.232668, 0.337611)",
        "(-0.310000, 1.229655, 0.334784)",
        "(-0.310000, 1.226813, 0.331783)",
        "(-0.310000, 1.224118, 0.328640)",
        "(-0.310000, 1.221562, 0.325391)",
        "(-0.310000, 1.219169, 0.322020)",
        "(-0.310000, 1.216978, 0.318510)",
        "(-0.310000, 1.215029, 0.314869)",
        "(-0.310000, 1.213347, 0.311099)",
        "(-0.310000, 1.211952, 0.307206)",
        "(-0.310000, 1.210865, 0.303222)",
        "(-0.310000, 1.210091, 0.299156)",
        "(-0.310000, 1.209635, 0.295047)",
        "(-0.310000, 1.209493, 0.290914)",
        "(-0.310000, 1.209655, 0.286778)",
        "(-0.310000, 1.210106, 0.282677)",
        "(-0.310000, 1.210829, 0.278629)",
        "(-0.310000, 1.211800, 0.274651)",
        "(-0.310000, 1.212991, 0.270771)",
        "(-0.310000, 1.214374, 0.267001)",
        "(-0.310000, 1.215922, 0.263346)",
        "(-0.310000, 1.217597, 0.259824)",
        "(-0.310000, 1.219374, 0.256429)",
        "(-0.310000, 1.221215, 0.253169)",
        "(-0.310000, 1.223094, 0.250037)",
        "(-0.310000, 1.224985, 0.247019)",
        "(-0.310000, 1.226857, 0.244114)",
        "(-0.310000, 1.228691, 0.241301)",
        "(-0.310000, 1.230469, 0.238562)",
        "(-0.310000, 1.232171, 0.235886)",
        "(-0.310000, 1.233787, 0.233249)",
        "(-0.310000, 1.235314, 0.230626)",
        "(-0.310000, 1.236742, 0.228005)",
        "(-0.310000, 1.238074, 0.225363)",
        "(-0.310000, 1.239318, 0.222675)",
        "(-0.310000, 1.240479, 0.219932)",
        "(-0.310000, 1.241572, 0.217110)",
        "(-0.310000, 1.242608, 0.214204)",
        "(-0.310000, 1.243608, 0.211200)",
        "(-0.310000, 1.244594, 0.208085)",
        "(-0.310000, 1.245585, 0.204866)",
        "(-0.310000, 1.246605, 0.201536)",
        "(-0.310000, 1.247681, 0.198094)",
        "(-0.310000, 1.248832, 0.194556)",
        "(-0.310000, 1.250084, 0.190927)",
        "(-0.310000, 1.251462, 0.187214)",
        "(-0.310000, 1.252982, 0.183444)",
        "(-0.310000, 1.254668, 0.179622)",
        "(-0.310000, 1.256531, 0.175779)",
        "(-0.310000, 1.258586, 0.171931)",
        "(-0.310000, 1.260850, 0.168090)",
        "(-0.310000, 1.263322, 0.164290)",
        "(-0.310000, 1.266010, 0.160542)",
        "(-0.310000, 1.268920, 0.156857)",
        "(-0.310000, 1.272042, 0.153251)",
        "(-0.310000, 1.275365, 0.149695)",
        "(-0.310000, 1.278891, 0.146159)",
        "(-0.310000, 1.282608, 0.142643)",
        "(-0.310000, 1.286527, 0.139140)",
        "(-0.310000, 1.290664, 0.135654)",
        "(-0.310000, 1.295015, 0.132213)",
        "(-0.310000, 1.299600, 0.128832)",
        "(-0.310000, 1.304411, 0.125554)",
        "(-0.310000, 1.309456, 0.122413)",
        "(-0.310000, 1.314740, 0.119444)",
        "(-0.310000, 1.320240, 0.116702)",
        "(-0.310000, 1.325948, 0.114228)",
        "(-0.310000, 1.331855, 0.112064)",
        "(-0.310000, 1.337918, 0.110260)",
        "(-0.310000, 1.344114, 0.108855)",
        "(-0.310000, 1.350417, 0.107883)",
        "(-0.310000, 1.356769, 0.107382)",
        "(-0.310000, 1.363145, 0.107375)",
        "(-0.310000, 1.369480, 0.107885)",
        "(-0.310000, 1.375734, 0.108923)",
        "(-0.310000, 1.381868, 0.110500)",
        "(-0.310000, 1.387814, 0.112610)",
        "(-0.310000, 1.393535, 0.115246)",
        "(-0.310000, 1.398993, 0.118399)",
        "(-0.310000, 1.404130, 0.122035)",
        "(-0.310000, 1.408916, 0.126131)",
        "(-0.310000, 1.413324, 0.130659)",
        "(-0.310000, 1.417314, 0.135566)",
        "(-0.310000, 1.420871, 0.140813)",
        "(-0.310000, 1.423985, 0.146364)",
        "(-0.310000, 1.426639, 0.152151)",
        "(-0.310000, 1.428840, 0.158140)",
        "(-0.310000, 1.430589, 0.164264)",
        "(-0.310000, 1.431901, 0.170480)",
        "(-0.310000, 1.432796, 0.176751)",
        "(-0.310000, 1.433297, 0.183013)",
        "(-0.310000, 1.433435, 0.189233)",
        "(-0.310000, 1.433241, 0.195385)",
        "(-0.310000, 1.432752, 0.201417)",
        "(-0.310000, 1.432006, 0.207313)",
        "(-0.310000, 1.431036, 0.213062)",
        "(-0.310000, 1.429882, 0.218632)",
        "(-0.310000, 1.428571, 0.224031)",
        "(-0.310000, 1.427134, 0.229238)",
        "(-0.310000, 1.425589, 0.234263)",
        "(-0.310000, 1.423945, 0.239116)",
        "(-0.310000, 1.422208, 0.243789)",
        "(-0.310000, 1.420365, 0.248295)",
        "(-0.310000, 1.418391, 0.252644)",
        "(-0.310000, 1.416262, 0.256822)",
        "(-0.310000, 1.413980, 0.260830)",
        "(-0.310000, 1.411556, 0.264669)",
        "(-0.310000, 1.409016, 0.268325)",
        "(-0.310000, 1.406378, 0.271801)",
        "(-0.310000, 1.403661, 0.275104)",
        "(-0.310000, 1.400897, 0.278227)",
        "(-0.310000, 1.398102, 0.281188)",
        "(-0.310000, 1.395309, 0.283987)",
        "(-0.310000, 1.392535, 0.286641)",
        "(-0.310000, 1.389797, 0.289168)",
        "(-0.310000, 1.387123, 0.291580)",
        "(-0.310000, 1.384524, 0.293898)",
        "(-0.310000, 1.382009, 0.296147)",
        "(-0.310000, 1.379595, 0.298340)",
        "(-0.310000, 1.377283, 0.300504)",
        "(-0.310000, 1.375072, 0.302663)",
        "(-0.310000, 1.372968, 0.304831)",
        "(-0.310000, 1.370957, 0.307035)",
        "(-0.310000, 1.369038, 0.309285)",
        "(-0.310000, 1.367194, 0.311599)",
        "(-0.310000, 1.365406, 0.313995)",
        "(-0.310000, 1.363664, 0.316474)",
        "(-0.310000, 1.361943, 0.319044)",
        "(-0.310000, 1.360220, 0.321712)",
        "(-0.310000, 1.358477, 0.324468)",
        "(-0.310000, 1.356688, 0.327308)",
        "(-0.310000, 1.354827, 0.330227)",
        "(-0.310000, 1.352878, 0.333202)",
        "(-0.310000, 1.350817, 0.336217)",
        "(-0.310000, 1.348622, 0.339256)",
        "(-0.310000, 1.346283, 0.342284)",
        "(-0.310000, 1.343780, 0.345283)",
        "(-0.310000, 1.341109, 0.348211)",
        "(-0.310000, 1.338262, 0.351043)",
        "(-0.310000, 1.335230, 0.353750)",
        "(-0.310000, 1.332026, 0.356291)",
        "(-0.310000, 1.328650, 0.358639)",
        "(-0.310000, 1.325108, 0.360766)",
        "(-0.310000, 1.321424, 0.362638)",
        "(-0.310000, 1.317609, 0.364236)",
        "(-0.310000, 1.313679, 0.365540)",
        "(-0.310000, 1.309668, 0.366534)",
        "(-0.310000, 1.305588, 0.367212)",
        "(-0.310000, 1.301475, 0.367571)",
        "(-0.310000, 1.297346, 0.367618)",
        "(-0.310000, 1.293218, 0.367368)",
        "(-0.310000, 1.289120, 0.366844)",
        "(-0.310000, 1.285058, 0.366079)",
        "(-0.310000, 1.281032, 0.365112)",
        "(-0.310000, 1.277051, 0.363996)",
        "(-0.310000, 1.273099, 0.362776)",
        "(-0.310000, 1.269156, 0.361488)",
        "(-0.310000, 1.265218, 0.360162)",
        "(-0.310000, 1.261263, 0.358810)",
        "(-0.310000, 1.257269, 0.357440)",
        "(-0.310000, 1.253237, 0.356053)",
        "(-0.310000, 1.249143, 0.354639)",
        "(-0.310000, 1.244992, 0.353188)",
        "(-0.310000, 1.240777, 0.351683)",
        "(-0.310000, 1.236491, 0.350099)",
        "(-0.310000, 1.232154, 0.348421)",
        "(-0.310000, 1.227770, 0.346621)",
        "(-0.310000, 1.223347, 0.344675)",
        "(-0.310000, 1.218916, 0.342564)",
        "(-0.310000, 1.214494, 0.340266)",
        "(-0.310000, 1.210101, 0.337758)",
        "(-0.310000, 1.205777, 0.335031)",
        "(-0.310000, 1.201547, 0.332071)",
        "(-0.310000, 1.197437, 0.328864)",
        "(-0.310000, 1.193492, 0.325416)",
        "(-0.310000, 1.189735, 0.321715)",
        "(-0.310000, 1.186210, 0.317779)",
        "(-0.310000, 1.182942, 0.313609)",
        "(-0.310000, 1.179958, 0.309212)",
        "(-0.310000, 1.177294, 0.304617)",
        "(-0.310000, 1.174971, 0.299839)",
        "(-0.310000, 1.173006, 0.294894)",
        "(-0.310000, 1.171426, 0.289821)",
        "(-0.310000, 1.170240, 0.284642)",
        "(-0.310000, 1.169456, 0.279379)",
        "(-0.310000, 1.169083, 0.274079)",
        "(-0.310000, 1.169121, 0.268757)",
        "(-0.310000, 1.169565, 0.263461)",
        "(-0.310000, 1.170408, 0.258213)",
        "(-0.310000, 1.171639, 0.253036)",
        "(-0.310000, 1.173239, 0.247972)",
        "(-0.310000, 1.175191, 0.243041)",
        "(-0.310000, 1.177475, 0.238257)",
        "(-0.310000, 1.180060, 0.233657)",
        "(-0.310000, 1.182922, 0.229250)",
        "(-0.310000, 1.186039, 0.225044)",
        "(-0.310000, 1.189372, 0.221063)",
        "(-0.310000, 1.192896, 0.217309)",
        "(-0.310000, 1.196589, 0.213782)",
        "(-0.310000, 1.200413, 0.210495)",
        "(-0.310000, 1.204355, 0.207439)",
        "(-0.310000, 1.208378, 0.204622)",
        "(-0.310000, 1.212469, 0.202038)",
        "(-0.310000, 1.216618, 0.199681)",
        "(-0.310000, 1.220806, 0.197563)",
        "(-0.310000, 1.225056, 0.195702)",
        "(-0.310000, 1.229388, 0.194120)",
        "(-0.310000, 1.233786, 0.192842)",
        "(-0.310000, 1.238247, 0.191878)",
        "(-0.310000, 1.242757, 0.191234)",
        "(-0.310000, 1.247276, 0.190911)",
        "(-0.310000, 1.251788, 0.190900)",
        "(-0.310000, 1.256248, 0.191184)",
        "(-0.310000, 1.260630, 0.191742)",
        "(-0.310000, 1.264908, 0.192546)",
        "(-0.310000, 1.269041, 0.193560)",
        "(-0.310000, 1.273009, 0.194745)",
        "(-0.310000, 1.276798, 0.196063)",
        "(-0.310000, 1.280381, 0.197463)",
        "(-0.310000, 1.283753, 0.198902)",
        "(-0.310000, 1.286915, 0.200335)",
        "(-0.310000, 1.289860, 0.201713)",
        "(-0.310000, 1.292601, 0.202994)",
        "(-0.310000, 1.295157, 0.204139)",
        "(-0.310000, 1.297539, 0.205110)",
        "(-0.310000, 1.299780, 0.205876)",
        "(-0.310000, 1.301900, 0.206411)",
        "(-0.310000, 1.303935, 0.206696)",
        "(-0.310000, 1.305923, 0.206719)",
        "(-0.310000, 1.307892, 0.206473)",
        "(-0.310000, 1.309883, 0.205960)",
        "(-0.310000, 1.311932, 0.205189)",
        "(-0.310000, 1.314068, 0.204176)",
        "(-0.310000, 1.316326, 0.202943)",
        "(-0.310000, 1.318736, 0.201517)",
        "(-0.310000, 1.321315, 0.199935)",
        "(-0.310000, 1.324090, 0.198232)",
        "(-0.310000, 1.327066, 0.196454)",
        "(-0.310000, 1.330253, 0.194644)",
        "(-0.310000, 1.333660, 0.192846)",
        "(-0.310000, 1.337270, 0.191112)",
        "(-0.310000, 1.341080, 0.189486)",
        "(-0.310000, 1.345078, 0.188010)",
        "(-0.310000, 1.349231, 0.186730)",
        "(-0.310000, 1.353522, 0.185681)",
        "(-0.310000, 1.357928, 0.184894)",
        "(-0.310000, 1.362406, 0.184397)",
        "(-0.310000, 1.366933, 0.184208)",
        "(-0.310000, 1.371486, 0.184339)",
        "(-0.310000, 1.376027, 0.184793)",
        "(-0.310000, 1.380549, 0.185567)",
        "(-0.310000, 1.385024, 0.186648)",
        "(-0.310000, 1.389458, 0.188018)",
        "(-0.310000, 1.393864, 0.189653)",
        "(-0.310000, 1.398239, 0.191529)",
        "(-0.310000, 1.402548, 0.193667)",
        "(-0.310000, 1.406746, 0.196092)",
        "(-0.310000, 1.410768, 0.198808)",
        "(-0.310000, 1.414573, 0.201819)",
        "(-0.310000, 1.418122, 0.205126)",
        "(-0.310000, 1.421363, 0.208704)",
        "(-0.310000, 1.424272, 0.212546)",
        "(-0.310000, 1.426809, 0.216615)",
        "(-0.310000, 1.428955, 0.220888)",
        "(-0.310000, 1.430694, 0.225340)",
        "(-0.310000, 1.432008, 0.229923)",
        "(-0.310000, 1.432895, 0.234608)",
        "(-0.310000, 1.433353, 0.239364)",
        "(-0.310000, 1.433387, 0.244142)",
        "(-0.310000, 1.433009, 0.248914)",
        "(-0.310000, 1.432233, 0.253652)",
        "(-0.310000, 1.431082, 0.258311)",
        "(-0.310000, 1.429579, 0.262870)",
        "(-0.310000, 1.427751, 0.267311)",
        "(-0.310000, 1.425634, 0.271599)",
        "(-0.310000, 1.423255, 0.275730)",
        "(-0.310000, 1.420658, 0.279679)",
        "(-0.310000, 1.417874, 0.283445)",
        "(-0.310000, 1.414938, 0.287029)",
        "(-0.310000, 1.411893, 0.290422)",
        "(-0.310000, 1.408772, 0.293635)",
        "(-0.310000, 1.405604, 0.296683)",
        "(-0.310000, 1.402430, 0.299570)",
        "(-0.310000, 1.399275, 0.302319)",
        "(-0.310000, 1.396160, 0.304954)",
        "(-0.310000, 1.393116, 0.307491)",
        "(-0.310000, 1.390153, 0.309962)",
        "(-0.310000, 1.387292, 0.312387)",
        "(-0.310000, 1.384538, 0.314797)",
        "(-0.310000, 1.381892, 0.317224)",
        "(-0.310000, 1.379359, 0.319687)",
        "(-0.310000, 1.376931, 0.322214)",
        "(-0.310000, 1.374593, 0.324833)",
        "(-0.310000, 1.372338, 0.327556)",
        "(-0.310000, 1.370141, 0.330401)",
        "(-0.310000, 1.367978, 0.333386)",
        "(-0.310000, 1.365829, 0.336505)",
        "(-0.310000, 1.363660, 0.339764)",
        "(-0.310000, 1.361439, 0.343159)",
        "(-0.310000, 1.359141, 0.346667)",
        "(-0.310000, 1.356727, 0.350274)",
        "(-0.310000, 1.354173, 0.353938)",
        "(-0.310000, 1.351448, 0.357626)",
        "(-0.310000, 1.348522, 0.361294)",
        "(-0.310000, 1.345384, 0.364873)",
        "(-0.310000, 1.342016, 0.368308)",
        "(-0.310000, 1.338410, 0.371549)",
        "(-0.310000, 1.334583, 0.374533)",
        "(-0.310000, 1.330541, 0.377219)",
        "(-0.310000, 1.326298, 0.379569)",
        "(-0.310000, 1.321892, 0.381543)",
        "(-0.310000, 1.317339, 0.383120)",
        "(-0.310000, 1.312684, 0.384272)",
        "(-0.310000, 1.307956, 0.384990)",
        "(-0.310000, 1.303185, 0.385265)",
        "(-0.310000, 1.298420, 0.385096)",
        "(-0.310000, 1.293692, 0.384488)",
        "(-0.310000, 1.289027, 0.383451)",
        "(-0.310000, 1.284473, 0.382004)",
        "(-0.310000, 1.280053, 0.380167)",
        "(-0.310000, 1.275788, 0.377962)",
        "(-0.310000, 1.271714, 0.375425)",
        "(-0.310000, 1.267844, 0.372585)",
        "(-0.310000, 1.264188, 0.369472)",
        "(-0.310000, 1.260766, 0.366131)",
        "(-0.310000, 1.257574, 0.362590)",
        "(-0.310000, 1.254623, 0.358897)",
        "(-0.310000, 1.251904, 0.355085)",
        "(-0.310000, 1.249406, 0.351183)",
        "(-0.310000, 1.247122, 0.347237)",
        "(-0.310000, 1.245033, 0.343275)",
        "(-0.310000, 1.243116, 0.339319)",
        "(-0.310000, 1.241353, 0.335407)",
        "(-0.310000, 1.239716, 0.331556)",
        "(-0.310000, 1.238175, 0.327778)",
        "(-0.310000, 1.236706, 0.324099)",
        "(-0.310000, 1.235273, 0.320516)",
        "(-0.310000, 1.233853, 0.317045)",
        "(-0.310000, 1.232414, 0.313680)",
        "(-0.310000, 1.230926, 0.310412)",
        "(-0.310000, 1.229368, 0.307241)",
        "(-0.310000, 1.227717, 0.304150)",
        "(-0.310000, 1.225950, 0.301116)",
        "(-0.310000, 1.224060, 0.298128)",
        "(-0.310000, 1.222034, 0.295159)",
        "(-0.310000, 1.219867, 0.292178)",
        "(-0.310000, 1.217566, 0.289168)",
        "(-0.310000, 1.215139, 0.286098)",
        "(-0.310000, 1.212598, 0.282934)",
        "(-0.310000, 1.209974, 0.279663)",
        "(-0.310000, 1.207292, 0.276251)",
        "(-0.310000, 1.204598, 0.272688)",
        "(-0.310000, 1.201935, 0.268955)",
        "(-0.310000, 1.199353, 0.265037)",
        "(-0.310000, 1.196913, 0.260945)",
        "(-0.310000, 1.194632, 0.256678)",
        "(-0.310000, 1.192521, 0.252235)",
        "(-0.310000, 1.190606, 0.247638)",
        "(-0.310000, 1.188904, 0.242892)",
        "(-0.310000, 1.187434, 0.238001)",
        "(-0.310000, 1.186223, 0.232997)",
        "(-0.310000, 1.185289, 0.227882)",
        "(-0.310000, 1.184657, 0.222693)",
        "(-0.310000, 1.184344, 0.217447)",
        "(-0.310000, 1.184368, 0.212162)",
        "(-0.310000, 1.184744, 0.206883)",
        "(-0.310000, 1.185482, 0.201631)",
        "(-0.310000, 1.186593, 0.196430)",
        "(-0.310000, 1.188076, 0.191327)",
        "(-0.310000, 1.189935, 0.186348)",
        "(-0.310000, 1.192167, 0.181516)",
        "(-0.310000, 1.194759, 0.176877)",
        "(-0.310000, 1.197700, 0.172452)",
        "(-0.310000, 1.200980, 0.168262)",
        "(-0.310000, 1.204569, 0.164344)",
        "(-0.310000, 1.208454, 0.160708)",
        "(-0.310000, 1.212598, 0.157382)",
        "(-0.310000, 1.216977, 0.154375)",
        "(-0.310000, 1.221570, 0.151691)",
        "(-0.310000, 1.226329, 0.149345)",
        "(-0.310000, 1.231230, 0.147332)",
        "(-0.310000, 1.236247, 0.145648)",
        "(-0.310000, 1.241333, 0.144287)",
        "(-0.310000, 1.246466, 0.143236)",
        "(-0.310000, 1.251624, 0.142477)",
        "(-0.310000, 1.256764, 0.141992)",
        "(-0.310000, 1.261878, 0.141756)",
        "(-0.310000, 1.266929, 0.141745)",
        "(-0.310000, 1.271909, 0.141930)",
        "(-0.310000, 1.276812, 0.142283)",
        "(-0.310000, 1.281613, 0.142774)",
        "(-0.310000, 1.286314, 0.143375)",
        "(-0.310000, 1.290921, 0.144058)",
        "(-0.310000, 1.295422, 0.144797)",
        "(-0.310000, 1.299832, 0.145569)",
        "(-0.310000, 1.304163, 0.146359)",
        "(-0.310000, 1.308415, 0.147150)",
        "(-0.310000, 1.312607, 0.147936)",
        "(-0.310000, 1.316756, 0.148716)",
        "(-0.310000, 1.320862, 0.149495)",
        "(-0.310000, 1.324948, 0.150287)",
        "(-0.310000, 1.329007, 0.151113)",
        "(-0.310000, 1.333046, 0.152004)",
        "(-0.310000, 1.337065, 0.153001)",
        "(-0.310000, 1.341037, 0.154147)",
        "(-0.310000, 1.344947, 0.155487)",
        "(-0.310000, 1.348775, 0.157058)",
        "(-0.310000, 1.352483, 0.158876)",
        "(-0.310000, 1.356050, 0.160956)",
        "(-0.310000, 1.359454, 0.163302)",
        "(-0.310000, 1.362663, 0.165903)",
        "(-0.310000, 1.365664, 0.168752)",
        "(-0.310000, 1.368433, 0.171823)",
        "(-0.310000, 1.370961, 0.175096)",
        "(-0.310000, 1.373244, 0.178549)",
        "(-0.310000, 1.375271, 0.182142)",
        "(-0.310000, 1.377047, 0.185850)",
        "(-0.310000, 1.378581, 0.189648)",
        "(-0.310000, 1.379878, 0.193493)",
        "(-0.310000, 1.380956, 0.197362)",
        "(-0.310000, 1.381833, 0.201233)",
        "(-0.310000, 1.382528, 0.205070)",
        "(-0.310000, 1.383067, 0.208859)",
        "(-0.310000, 1.383475, 0.212585)",
        "(-0.310000, 1.383777, 0.216225)",
        "(-0.310000, 1.384004, 0.219780)",
        "(-0.310000, 1.384179, 0.223232)",
        "(-0.310000, 1.384332, 0.226585)",
        "(-0.310000, 1.384488, 0.229848)",
        "(-0.310000, 1.384668, 0.233014)",
        "(-0.310000, 1.384894, 0.236099)",
        "(-0.310000, 1.385186, 0.239119)",
        "(-0.310000, 1.385556, 0.242081)",
        "(-0.310000, 1.386017, 0.245004)",
        "(-0.310000, 1.386576, 0.247913)",
        "(-0.310000, 1.387234, 0.250818)",
        "(-0.310000, 1.387995, 0.253747)",
        "(-0.310000, 1.388849, 0.256711)",
        "(-0.310000, 1.389790, 0.259734)",
        "(-0.310000, 1.390808, 0.262839)",
        "(-0.310000, 1.391882, 0.266031)",
        "(-0.310000, 1.392998, 0.269330)",
        "(-0.310000, 1.394134, 0.272753)",
        "(-0.310000, 1.395264, 0.276297)",
        "(-0.310000, 1.396365, 0.279975)",
        "(-0.310000, 1.397414, 0.283794)",
        "(-0.310000, 1.398381, 0.287743)",
        "(-0.310000, 1.399242, 0.291823)",
        "(-0.310000, 1.399973, 0.296037)",
        "(-0.310000, 1.400550, 0.300362)",
        "(-0.310000, 1.400954, 0.304802)",
        "(-0.310000, 1.401166, 0.309330)",
        "(-0.310000, 1.401171, 0.313943)",
        "(-0.310000, 1.400958, 0.318634)",
        "(-0.310000, 1.400521, 0.323378)",
        "(-0.310000, 1.399853, 0.328171)",
        "(-0.310000, 1.398943, 0.333004)",
        "(-0.310000, 1.397784, 0.337847)",
        "(-0.310000, 1.396366, 0.342686)",
        "(-0.310000, 1.394674, 0.347505)",
        "(-0.310000, 1.392706, 0.352263)",
        "(-0.310000, 1.390449, 0.356947)",
        "(-0.310000, 1.387905, 0.361513)",
        "(-0.310000, 1.385069, 0.365937)",
        "(-0.310000, 1.381938, 0.370195)",
        "(-0.310000, 1.378526, 0.374241)",
        "(-0.310000, 1.374837, 0.378051)",
        "(-0.310000, 1.370877, 0.381601)",
        "(-0.310000, 1.366673, 0.384852)",
        "(-0.310000, 1.362239, 0.387782)",
        "(-0.310000, 1.357589, 0.390373)",
        "(-0.310000, 1.352763, 0.392597)",
        "(-0.310000, 1.347781, 0.394442)",
        "(-0.310000, 1.342662, 0.395897)",
        "(-0.310000, 1.337455, 0.396951)",
        "(-0.310000, 1.332174, 0.397602)",
        "(-0.310000, 1.326866, 0.397850)",
        "(-0.310000, 1.321555, 0.397703)",
        "(-0.310000, 1.316263, 0.397168)",
        "(-0.310000, 1.311035, 0.396262)",
        "(-0.310000, 1.305889, 0.395003)",
        "(-0.310000, 1.300842, 0.393411)",
        "(-0.310000, 1.295929, 0.391515)",
        "(-0.310000, 1.291162, 0.389343)",
        "(-0.310000, 1.286546, 0.386920)",
        "(-0.310000, 1.282106, 0.384285)",
        "(-0.310000, 1.277833, 0.381465)",
        "(-0.310000, 1.273744, 0.378499)",
        "(-0.310000, 1.269827, 0.375417)",
        "(-0.310000, 1.266073, 0.372245)",
        "(-0.310000, 1.262482, 0.369022)",
        "(-0.310000, 1.259035, 0.365768)",
        "(-0.310000, 1.255714, 0.362503)",
        "(-0.310000, 1.252510, 0.359256)",
        "(-0.310000, 1.249401, 0.356035)",
        "(-0.310000, 1.246365, 0.352846)",
        "(-0.310000, 1.243394, 0.349703)",
        "(-0.310000, 1.240469, 0.346600)",
        "(-0.310000, 1.237575, 0.343527)",
        "(-0.310000, 1.234714, 0.340480)",
        "(-0.310000, 1.231878, 0.337433)",
        "(-0.310000, 1.229084, 0.334376)",
        "(-0.310000, 1.226344, 0.331277)",
        "(-0.310000, 1.223682, 0.328105)",
        "(-0.310000, 1.221146, 0.324840)",
        "(-0.310000, 1.218775, 0.321455)",
        "(-0.310000, 1.216606, 0.317931)",
        "(-0.310000, 1.214680, 0.314278)",
        "(-0.310000, 1.213021, 0.310497)",
        "(-0.310000, 1.211651, 0.306596)",
        "(-0.310000, 1.210589, 0.302605)",
        "(-0.310000, 1.209840, 0.298534)",
        "(-0.310000, 1.209411, 0.294422)",
        "(-0.310000, 1.209294, 0.290289)",
        "(-0.310000, 1.209482, 0.286154)",
        "(-0.310000, 1.209960, 0.282056)",
        "(-0.310000, 1.210707, 0.278013)",
        "(-0.310000, 1.211704, 0.274040)",
        "(-0.310000, 1.212919, 0.270168)",
        "(-0.310000, 1.214326, 0.266407)",
        "(-0.310000, 1.215896, 0.262761)",
        "(-0.310000, 1.217594, 0.259250)",
        "(-0.310000, 1.219389, 0.255871)",
        "(-0.310000, 1.221254, 0.252618)",
        "(-0.310000, 1.223152, 0.249498)",
        "(-0.310000, 1.225062, 0.246492)",
        "(-0.310000, 1.226953, 0.243598)",
        "(-0.310000, 1.228804, 0.240797)",
        "(-0.310000, 1.230599, 0.238069)",
        "(-0.310000, 1.232318, 0.235404)",
        "(-0.310000, 1.233951, 0.232777)",
        "(-0.310000, 1.235494, 0.230164)",
        "(-0.310000, 1.236938, 0.227552)",
        "(-0.310000, 1.238287, 0.224918)",
        "(-0.310000, 1.239548, 0.222238)",
        "(-0.310000, 1.240726, 0.219502)",
        "(-0.310000, 1.241836, 0.216687)",
        "(-0.310000, 1.242891, 0.213788)",
        "(-0.310000, 1.243910, 0.210791)",
        "(-0.310000, 1.244916, 0.207682)",
        "(-0.310000, 1.245927, 0.204469)",
        "(-0.310000, 1.246968, 0.201146)",
        "(-0.310000, 1.248065, 0.197711)",
        "(-0.310000, 1.249238, 0.194180)",
        "(-0.310000, 1.250514, 0.190559)",
        "(-0.310000, 1.251915, 0.186855)",
        "(-0.310000, 1.253458, 0.183094)",
        "(-0.310000, 1.255165, 0.179289)",
        "(-0.310000, 1.257055, 0.175452)",
        "(-0.310000, 1.259135, 0.171616)",
        "(-0.310000, 1.261422, 0.167790)",
        "(-0.310000, 1.263918, 0.164005)",
        "(-0.310000, 1.266630, 0.160274)",
        "(-0.310000, 1.269563, 0.156607)",
        "(-0.310000, 1.272713, 0.153038)",
        "(-0.310000, 1.276091, 0.149613)",
        "(-0.310000, 1.279707, 0.146384)",
        "(-0.310000, 1.283544, 0.143412)",
        "(-0.310000, 1.287594, 0.140739)",
        "(-0.310000, 1.291844, 0.138402)",
        "(-0.310000, 1.296257, 0.136442)",
        "(-0.310000, 1.300815, 0.134880)",
        "(-0.310000, 1.305473, 0.133742)",
        "(-0.310000, 1.310203, 0.133039)",
        "(-0.310000, 1.314976, 0.132779)",
        "(-0.310000, 1.319740, 0.132963)",
        "(-0.310000, 1.324467, 0.133586)",
        "(-0.310000, 1.329128, 0.134638)",
        "(-0.310000, 1.333677, 0.136099)",
        "(-0.310000, 1.338091, 0.137950)",
        "(-0.310000, 1.342349, 0.140168)",
        "(-0.310000, 1.346415, 0.142718)",
        "(-0.310000, 1.350276, 0.145570)",
        "(-0.310000, 1.353923, 0.148695)",
        "(-0.310000, 1.357334, 0.152046)",
        "(-0.310000, 1.360515, 0.155597)",
        "(-0.310000, 1.363454, 0.159299)",
        "(-0.310000, 1.366161, 0.163120)",
        "(-0.310000, 1.368648, 0.167030)",
        "(-0.310000, 1.370919, 0.170983)",
        "(-0.310000, 1.372995, 0.174951)",
        "(-0.310000, 1.374900, 0.178914)",
        "(-0.310000, 1.376651, 0.182831)",
        "(-0.310000, 1.378275, 0.186687)",
        "(-0.310000, 1.379804, 0.190470)",
        "(-0.310000, 1.381262, 0.194154)",
        "(-0.310000, 1.382683, 0.197741)",
        "(-0.310000, 1.384092, 0.201217)",
        "(-0.310000, 1.385521, 0.204586)",
        "(-0.310000, 1.386999, 0.207859)",
        "(-0.310000, 1.388547, 0.211034)",
        "(-0.310000, 1.390189, 0.214131)",
        "(-0.310000, 1.391945, 0.217170)",
        "(-0.310000, 1.393826, 0.220164)",
        "(-0.310000, 1.395843, 0.223139)",
        "(-0.310000, 1.398001, 0.226127)",
        "(-0.310000, 1.400292, 0.229144)",
        "(-0.310000, 1.402710, 0.232223)",
        "(-0.310000, 1.405241, 0.235394)",
        "(-0.310000, 1.407854, 0.238673)",
        "(-0.310000, 1.410526, 0.242094)",
        "(-0.310000, 1.413208, 0.245666)",
        "(-0.310000, 1.415859, 0.249407)",
        "(-0.310000, 1.418429, 0.253332)",
        "(-0.310000, 1.420856, 0.257432)",
        "(-0.310000, 1.423124, 0.261707)",
        "(-0.310000, 1.425221, 0.266156)",
        "(-0.310000, 1.427121, 0.270759)",
        "(-0.310000, 1.428809, 0.275510)",
        "(-0.310000, 1.430263, 0.280406)",
        "(-0.310000, 1.431459, 0.285414)",
        "(-0.310000, 1.432376, 0.290532)",
        "(-0.310000, 1.432992, 0.295723)",
        "(-0.310000, 1.433288, 0.300970)",
        "(-0.310000, 1.433248, 0.306254)",
        "(-0.310000, 1.432855, 0.311533)",
        "(-0.310000, 1.432101, 0.316782)",
        "(-0.310000, 1.430974, 0.321980)",
        "(-0.310000, 1.429474, 0.327077)",
        "(-0.310000, 1.427600, 0.332051)",
        "(-0.310000, 1.425352, 0.336876)",
        "(-0.310000, 1.422746, 0.341507)",
        "(-0.310000, 1.419791, 0.345923)",
        "(-0.310000, 1.416498, 0.350102)",
        "(-0.310000, 1.412897, 0.354009)",
        "(-0.310000, 1.409000, 0.357632)",
        "(-0.310000, 1.404846, 0.360945)",
        "(-0.310000, 1.400457, 0.363939)",
        "(-0.310000, 1.395856, 0.366608)",
        "(-0.310000, 1.391090, 0.368939)",
        "(-0.310000, 1.386183, 0.370936)",
        "(-0.310000, 1.381160, 0.372606)",
        "(-0.310000, 1.376069, 0.373950)",
        "(-0.310000, 1.370934, 0.374985)",
        "(-0.310000, 1.365774, 0.375728)",
        "(-0.310000, 1.360632, 0.376197)",
        "(-0.310000, 1.355517, 0.376416)",
        "(-0.310000, 1.350466, 0.376412)",
        "(-0.310000, 1.345486, 0.376211)",
        "(-0.310000, 1.340585, 0.375842)",
        "(-0.310000, 1.335786, 0.375336)",
        "(-0.310000, 1.331087, 0.374721)",
        "(-0.310000, 1.326481, 0.374023)",
        "(-0.310000, 1.321982, 0.373270)",
        "(-0.310000, 1.317576, 0.372484)",
        "(-0.310000, 1.313246, 0.371680)",
        "(-0.310000, 1.308997, 0.370876)",
        "(-0.310000, 1.304808, 0.370077)",
        "(-0.310000, 1.300661, 0.369284)",
        "(-0.310000, 1.296557, 0.368493)",
        "(-0.310000, 1.292474, 0.367687)",
        "(-0.310000, 1.288418, 0.366848)",
        "(-0.310000, 1.284382, 0.365944)",
        "(-0.310000, 1.280366, 0.364935)",
        "(-0.310000, 1.276394, 0.363785)",
        "(-0.310000, 1.272470, 0.362487)",
        "(-0.310000, 1.268590, 0.361039)",
        "(-0.310000, 1.264774, 0.359448)",
        "(-0.310000, 1.261021, 0.357715)",
        "(-0.310000, 1.257330, 0.355838)",
        "(-0.310000, 1.253718, 0.353827)",
        "(-0.310000, 1.250179, 0.351678)",
        "(-0.310000, 1.246729, 0.349400)",
        "(-0.310000, 1.243367, 0.346993)",
        "(-0.310000, 1.240094, 0.344458)",
        "(-0.310000, 1.236923, 0.341806)",
        "(-0.310000, 1.233854, 0.339035)",
        "(-0.310000, 1.230888, 0.336147)",
        "(-0.310000, 1.228036, 0.333153)",
        "(-0.310000, 1.225300, 0.330054)",
        "(-0.310000, 1.222679, 0.326849)",
        "(-0.310000, 1.220183, 0.323552)",
        "(-0.310000, 1.217815, 0.320164)",
        "(-0.310000, 1.215572, 0.316684)",
        "(-0.310000, 1.213465, 0.313127)",
        "(-0.310000, 1.211490, 0.309487)",
        "(-0.310000, 1.209658, 0.305781)",
        "(-0.310000, 1.207966, 0.302009)",
        "(-0.310000, 1.206415, 0.298170)",
        "(-0.310000, 1.205012, 0.294281)",
        "(-0.310000, 1.203757, 0.290342)",
        "(-0.310000, 1.202650, 0.286352)",
        "(-0.310000, 1.201695, 0.282330)",
        "(-0.310000, 1.200892, 0.278274)",
        "(-0.310000, 1.200242, 0.274185)",
        "(-0.310000, 1.199748, 0.270081)",
        "(-0.310000, 1.199408, 0.265954)",
        "(-0.310000, 1.199224, 0.261824)",
        "(-0.310000, 1.199196, 0.257690)",
        "(-0.310000, 1.199324, 0.253551)",
        "(-0.310000, 1.199608, 0.249427)",
        "(-0.310000, 1.200046, 0.245316)",
        "(-0.310000, 1.200641, 0.241218)",
        "(-0.310000, 1.201388, 0.237152)",
        "(-0.310000, 1.202288, 0.233117)",
        "(-0.310000, 1.203342, 0.229113)",
        "(-0.310000, 1.204543, 0.225157)",
        "(-0.310000, 1.205893, 0.221249)",
        "(-0.310000, 1.207392, 0.217389)",
        "(-0.310000, 1.209032, 0.213595)",
        "(-0.310000, 1.210817, 0.209859)",
        "(-0.310000, 1.212739, 0.206198)",
        "(-0.310000, 1.214798, 0.202613)",
        "(-0.310000, 1.216993, 0.199102)",
        "(-0.310000, 1.219316, 0.195682)",
        "(-0.310000, 1.221766, 0.192352)",
        "(-0.310000, 1.224344, 0.189112)",
        "(-0.310000, 1.227038, 0.185976)",
        "(-0.310000, 1.229848, 0.182944)",
        "(-0.310000, 1.232775, 0.180016)",
        "(-0.310000, 1.235806, 0.177204)",
        "(-0.310000, 1.238946, 0.174504)",
        "(-0.310000, 1.242180, 0.171929)",
        "(-0.310000, 1.245509, 0.169477)",
        "(-0.310000, 1.248933, 0.167149)",
        "(-0.310000, 1.252437, 0.164956)",
        "(-0.310000, 1.256021, 0.162895)",
        "(-0.310000, 1.259686, 0.160969)",
        "(-0.310000, 1.263416, 0.159185)",
        "(-0.310000, 1.267210, 0.157542)",
        "(-0.310000, 1.271069, 0.156042)",
        "(-0.310000, 1.274976, 0.154690)",
        "(-0.310000, 1.278931, 0.153487)",
        "(-0.310000, 1.282935, 0.152432)",
        "(-0.310000, 1.286969, 0.151530)",
        "(-0.310000, 1.291041, 0.150779)",
        "(-0.310000, 1.295133, 0.150184)",
        "(-0.310000, 1.299243, 0.149743)",
        "(-0.310000, 1.303374, 0.149457)",
        "(-0.310000, 1.307506, 0.149327)",
        "(-0.310000, 1.311640, 0.149353)",
        "(-0.310000, 1.315777, 0.149536)",
        "(-0.310000, 1.319897, 0.149873)",
        "(-0.310000, 1.324002, 0.150366)",
        "(-0.310000, 1.328092, 0.151014)",
        "(-0.310000, 1.332147, 0.151814)",
        "(-0.310000, 1.336177, 0.152769)",
        "(-0.310000, 1.340161, 0.153873)",
        "(-0.310000, 1.344100, 0.155126)",
        "(-0.310000, 1.347996, 0.156529)",
        "(-0.310000, 1.351830, 0.158076)",
        "(-0.310000, 1.355603, 0.159766)",
        "(-0.310000, 1.359315, 0.161600)",
        "(-0.310000, 1.362950, 0.163569)",
        "(-0.310000, 1.366508, 0.165675)",
        "(-0.310000, 1.369990, 0.167916)",
        "(-0.310000, 1.373379, 0.170283)",
        "(-0.310000, 1.376677, 0.172777)",
        "(-0.310000, 1.379883, 0.175397)",
        "(-0.310000, 1.382983, 0.178131)",
        "(-0.310000, 1.385983, 0.180986)",
        "(-0.310000, 1.388868, 0.183946)",
        "(-0.310000, 1.391640, 0.187014)",
        "(-0.310000, 1.394298, 0.190188)",
        "(-0.310000, 1.396824, 0.193461)",
        "(-0.310000, 1.399184, 0.196854)",
        "(-0.310000, 1.401343, 0.200385)",
        "(-0.310000, 1.403257, 0.204044)",
        "(-0.310000, 1.404904, 0.207830)",
        "(-0.310000, 1.406262, 0.211735)",
        "(-0.310000, 1.407311, 0.215730)",
        "(-0.310000, 1.408047, 0.219802)",
        "(-0.310000, 1.408464, 0.223916)",
        "(-0.310000, 1.408568, 0.228050)",
        "(-0.310000, 1.408366, 0.232184)",
        "(-0.310000, 1.407876, 0.236281)",
        "(-0.310000, 1.407116, 0.240321)",
        "(-0.310000, 1.406107, 0.244291)",
        "(-0.310000, 1.404879, 0.248159)",
        "(-0.310000, 1.403461, 0.251916)",
        "(-0.310000, 1.401879, 0.255557)",
        "(-0.310000, 1.400170, 0.259062)",
        "(-0.310000, 1.398364, 0.262436)",
        "(-0.310000, 1.396490, 0.265682)",
        "(-0.310000, 1.394581, 0.268797)",
        "(-0.310000, 1.392662, 0.271797)",
        "(-0.310000, 1.390762, 0.274685)",
        "(-0.310000, 1.388902, 0.277480)",
        "(-0.310000, 1.387098, 0.280202)",
        "(-0.310000, 1.385371, 0.282862)",
        "(-0.310000, 1.383730, 0.285484)",
        "(-0.310000, 1.382179, 0.288092)",
        "(-0.310000, 1.380727, 0.290699)",
        "(-0.310000, 1.379369, 0.293329)",
        "(-0.310000, 1.378099, 0.296005)",
        "(-0.310000, 1.376913, 0.298737)",
        "(-0.310000, 1.375794, 0.301549)",
        "(-0.310000, 1.374730, 0.304444)",
        "(-0.310000, 1.373702, 0.307439)",
        "(-0.310000, 1.372686, 0.310544)",
        "(-0.310000, 1.371665, 0.313754)",
        "(-0.310000, 1.370614, 0.317074)",
        "(-0.310000, 1.369506, 0.320506)",
        "(-0.310000, 1.368321, 0.324033)",
        "(-0.310000, 1.367035, 0.327649)",
        "(-0.310000, 1.365622, 0.331349)",
        "(-0.310000, 1.364066, 0.335105)",
        "(-0.310000, 1.362348, 0.338905)",
        "(-0.310000, 1.360446, 0.342736)",
        "(-0.310000, 1.358354, 0.346565)",
        "(-0.310000, 1.356054, 0.350384)",
        "(-0.310000, 1.353547, 0.354161)",
        "(-0.310000, 1.350824, 0.357884)",
        "(-0.310000, 1.347878, 0.361541)",
        "(-0.310000, 1.344718, 0.365100)",
        "(-0.310000, 1.341328, 0.368515)",
        "(-0.310000, 1.337702, 0.371732)",
        "(-0.310000, 1.333856, 0.374692)",
        "(-0.310000, 1.329798, 0.377352)",
        "(-0.310000, 1.325540, 0.379676)",
        "(-0.310000, 1.321122, 0.381623)",
        "(-0.310000, 1.316558, 0.383170)",
        "(-0.310000, 1.311896, 0.384294)",
        "(-0.310000, 1.307164, 0.384981)",
        "(-0.310000, 1.302391, 0.385227)",
        "(-0.310000, 1.297628, 0.385027)",
        "(-0.310000, 1.292903, 0.384390)",
        "(-0.310000, 1.288245, 0.383324)",
        "(-0.310000, 1.283700, 0.381848)",
        "(-0.310000, 1.279292, 0.379983)",
        "(-0.310000, 1.275041, 0.377752)",
        "(-0.310000, 1.270983, 0.375189)",
        "(-0.310000, 1.267131, 0.372325)",
        "(-0.310000, 1.263494, 0.369188)",
        "(-0.310000, 1.260093, 0.365826)",
        "(-0.310000, 1.256924, 0.362265)",
        "(-0.310000, 1.253996, 0.358554)",
        "(-0.310000, 1.251302, 0.354725)",
        "(-0.310000, 1.248827, 0.350807)",
        "(-0.310000, 1.246568, 0.346847)",
        "(-0.310000, 1.244504, 0.342872)",
        "(-0.310000, 1.242612, 0.338904)",
        "(-0.310000, 1.240874, 0.334981)",
        "(-0.310000, 1.239261, 0.331120)",
        "(-0.310000, 1.237744, 0.327332)",
        "(-0.310000, 1.236298, 0.323644)",
        "(-0.310000, 1.234888, 0.320052)",
        "(-0.310000, 1.233490, 0.316572)",
        "(-0.310000, 1.232072, 0.313198)",
        "(-0.310000, 1.230604, 0.309921)",
        "(-0.310000, 1.229066, 0.306741)",
        "(-0.310000, 1.227435, 0.303639)",
        "(-0.310000, 1.225687, 0.300594)",
        "(-0.310000, 1.223816, 0.297594)",
        "(-0.310000, 1.221809, 0.294612)",
        "(-0.310000, 1.219660, 0.291618)",
        "(-0.310000, 1.217378, 0.288594)",
        "(-0.310000, 1.214970, 0.285508)",
        "(-0.310000, 1.212449, 0.282329)",
        "(-0.310000, 1.209846, 0.279041)",
        "(-0.310000, 1.207185, 0.275611)",
        "(-0.310000, 1.204514, 0.272032)",
        "(-0.310000, 1.201875, 0.268282)",
        "(-0.310000, 1.199318, 0.264348)",
        "(-0.310000, 1.196895, 0.260241)",
        "(-0.310000, 1.194583, 0.255958)",
        "(-0.310000, 1.192354, 0.251490)",
        "(-0.310000, 1.190205, 0.246846)",
        "(-0.310000, 1.188133, 0.242015)",
        "(-0.310000, 1.186147, 0.236983)",
        "(-0.310000, 1.184271, 0.231763)",
        "(-0.310000, 1.182527, 0.226340)",
        "(-0.310000, 1.180952, 0.220735)",
        "(-0.310000, 1.179581, 0.214952)",
        "(-0.310000, 1.178451, 0.208997)",
        "(-0.310000, 1.177604, 0.202911)",
        "(-0.310000, 1.177077, 0.196712)",
        "(-0.310000, 1.176908, 0.190423)",
        "(-0.310000, 1.177129, 0.184102)",
        "(-0.310000, 1.177771, 0.177781)",
        "(-0.310000, 1.178858, 0.171496)",
        "(-0.310000, 1.180406, 0.165315)",
        "(-0.310000, 1.182428, 0.159279)",
        "(-0.310000, 1.184932, 0.153428)",
        "(-0.310000, 1.187909, 0.147830)",
        "(-0.310000, 1.191358, 0.142518)",
        "(-0.310000, 1.195252, 0.137553)",
        "(-0.310000, 1.199574, 0.132970)",
        "(-0.310000, 1.204301, 0.128801)",
        "(-0.310000, 1.209384, 0.125090)",
        "(-0.310000, 1.214791, 0.121859)",
        "(-0.310000, 1.220487, 0.119123)",
        "(-0.310000, 1.226409, 0.116904)",
        "(-0.310000, 1.232517, 0.115204)",
        "(-0.310000, 1.238770, 0.114020)",
        "(-0.310000, 1.245101, 0.113348)",
        "(-0.310000, 1.251480, 0.113169)",
        "(-0.310000, 1.257841, 0.113463)",
        "(-0.310000, 1.264152, 0.114199)",
        "(-0.310000, 1.270382, 0.115348)",
        "(-0.310000, 1.276477, 0.116868)",
        "(-0.310000, 1.282416, 0.118720)",
        "(-0.310000, 1.288186, 0.120863)",
        "(-0.310000, 1.293748, 0.123248)",
        "(-0.310000, 1.299099, 0.125834)",
        "(-0.310000, 1.304240, 0.128584)",
        "(-0.310000, 1.309152, 0.131452)",
        "(-0.310000, 1.313845, 0.134411)",
        "(-0.310000, 1.318330, 0.137436)",
        "(-0.310000, 1.322601, 0.140502)",
        "(-0.310000, 1.326678, 0.143606)",
        "(-0.310000, 1.330554, 0.146741)",
        "(-0.310000, 1.334238, 0.149923)",
        "(-0.310000, 1.337731, 0.153180)",
        "(-0.310000, 1.341013, 0.156529)",
        "(-0.310000, 1.344085, 0.159969)",
        "(-0.310000, 1.346953, 0.163490)",
        "(-0.310000, 1.349608, 0.167062)",
        "(-0.310000, 1.352063, 0.170670)",
        "(-0.310000, 1.354328, 0.174297)",
        "(-0.310000, 1.356408, 0.177912)",
        "(-0.310000, 1.358325, 0.181505)",
        "(-0.310000, 1.360088, 0.185045)",
        "(-0.310000, 1.361719, 0.188520)",
        "(-0.310000, 1.363244, 0.191920)",
        "(-0.310000, 1.364678, 0.195223)",
        "(-0.310000, 1.366047, 0.198425)",
        "(-0.310000, 1.367377, 0.201525)",
        "(-0.310000, 1.368687, 0.204513)",
        "(-0.310000, 1.370002, 0.207393)",
        "(-0.310000, 1.371344, 0.210176)",
        "(-0.310000, 1.372729, 0.212862)",
        "(-0.310000, 1.374175, 0.215466)",
        "(-0.310000, 1.375698, 0.218006)",
        "(-0.310000, 1.377305, 0.220492)",
        "(-0.310000, 1.379007, 0.222949)",
        "(-0.310000, 1.380801, 0.225390)",
        "(-0.310000, 1.382689, 0.227840)",
        "(-0.310000, 1.384669, 0.230323)",
        "(-0.310000, 1.386726, 0.232854)",
        "(-0.310000, 1.388849, 0.235454)",
        "(-0.310000, 1.391023, 0.238148)",
        "(-0.310000, 1.393221, 0.240943)",
        "(-0.310000, 1.395423, 0.243857)",
        "(-0.310000, 1.397605, 0.246906)",
        "(-0.310000, 1.399730, 0.250088)",
        "(-0.310000, 1.401774, 0.253416)",
        "(-0.310000, 1.403700, 0.256880)",
        "(-0.310000, 1.405477, 0.260481)",
        "(-0.310000, 1.407077, 0.264217)",
        "(-0.310000, 1.408465, 0.268064)",
        "(-0.310000, 1.409615, 0.272012)",
        "(-0.310000, 1.410503, 0.276047)",
        "(-0.310000, 1.411104, 0.280136)",
        "(-0.310000, 1.411403, 0.284261)",
        "(-0.310000, 1.411388, 0.288402)",
        "(-0.310000, 1.411052, 0.292520)",
        "(-0.310000, 1.410396, 0.296598)",
        "(-0.310000, 1.409425, 0.300617)",
        "(-0.310000, 1.408154, 0.304545)",
        "(-0.310000, 1.406602, 0.308379)",
        "(-0.310000, 1.404800, 0.312097)",
        "(-0.310000, 1.402781, 0.315703)",
        "(-0.310000, 1.400582, 0.319211)",
        "(-0.310000, 1.398255, 0.322629)",
        "(-0.310000, 1.395840, 0.325987)",
        "(-0.310000, 1.393363, 0.329314)",
        "(-0.310000, 1.390851, 0.332625)",
        "(-0.310000, 1.388310, 0.335943)",
        "(-0.310000, 1.385739, 0.339292)",
        "(-0.310000, 1.383139, 0.342672)",
        "(-0.310000, 1.380495, 0.346103)",
        "(-0.310000, 1.377798, 0.349575)",
        "(-0.310000, 1.375028, 0.353091)",
        "(-0.310000, 1.372162, 0.356649)",
        "(-0.310000, 1.369189, 0.360225)",
        "(-0.310000, 1.366087, 0.363808)",
        "(-0.310000, 1.362832, 0.367381)",
        "(-0.310000, 1.359420, 0.370908)",
        "(-0.310000, 1.355833, 0.374367)",
        "(-0.310000, 1.352056, 0.377733)",
        "(-0.310000, 1.348094, 0.380963)",
        "(-0.310000, 1.343941, 0.384030)",
        "(-0.310000, 1.339591, 0.386904)",
        "(-0.310000, 1.335066, 0.389544)",
        "(-0.310000, 1.330361, 0.391927)",
        "(-0.310000, 1.325507, 0.394014)",
        "(-0.310000, 1.320513, 0.395783)",
        "(-0.310000, 1.315395, 0.397211)",
        "(-0.310000, 1.310191, 0.398273)",
        "(-0.310000, 1.304922, 0.398953)",
        "(-0.310000, 1.299608, 0.399239)",
        "(-0.310000, 1.294296, 0.399122)",
        "(-0.310000, 1.289009, 0.398596)",
        "(-0.310000, 1.283771, 0.397662)",
        "(-0.310000, 1.278628, 0.396327)",
        "(-0.310000, 1.273595, 0.394596)",
        "(-0.310000, 1.268716, 0.392488)",
        "(-0.310000, 1.264011, 0.390018)",
        "(-0.310000, 1.259495, 0.387201)",
        "(-0.310000, 1.255205, 0.384071)",
        "(-0.310000, 1.251152, 0.380650)",
        "(-0.310000, 1.247346, 0.376961)",
        "(-0.310000, 1.243809, 0.373046)",
        "(-0.310000, 1.240543, 0.368928)",
        "(-0.310000, 1.237549, 0.364634)",
        "(-0.310000, 1.234837, 0.360207)",
        "(-0.310000, 1.232401, 0.355670)",
        "(-0.310000, 1.230235, 0.351046)",
        "(-0.310000, 1.228337, 0.346374)",
        "(-0.310000, 1.226696, 0.341664)",
        "(-0.310000, 1.225308, 0.336953)",
        "(-0.310000, 1.224162, 0.332252)",
        "(-0.310000, 1.223249, 0.327568)",
        "(-0.310000, 1.222568, 0.322929)",
        "(-0.310000, 1.222111, 0.318340)",
        "(-0.310000, 1.221866, 0.313805)",
        "(-0.310000, 1.221823, 0.309355)",
        "(-0.310000, 1.221963, 0.304993)",
        "(-0.310000, 1.222268, 0.300727)",
        "(-0.310000, 1.222715, 0.296580)",
        "(-0.310000, 1.223282, 0.292548)",
        "(-0.310000, 1.223941, 0.288649)",
        "(-0.310000, 1.224668, 0.284880)",
        "(-0.310000, 1.225438, 0.281234)",
        "(-0.310000, 1.226224, 0.277720)",
        "(-0.310000, 1.227003, 0.274326)",
        "(-0.310000, 1.227753, 0.271036)",
        "(-0.310000, 1.228453, 0.267850)",
        "(-0.310000, 1.229086, 0.264748)",
        "(-0.310000, 1.229640, 0.261708)",
        "(-0.310000, 1.230102, 0.258722)",
        "(-0.310000, 1.230466, 0.255766)",
        "(-0.310000, 1.230731, 0.252816)",
        "(-0.310000, 1.230896, 0.249861)",
        "(-0.310000, 1.230967, 0.246873)",
        "(-0.310000, 1.230954, 0.243843)",
        "(-0.310000, 1.230871, 0.240751)",
        "(-0.310000, 1.230732, 0.237578)",
        "(-0.310000, 1.230560, 0.234322)",
        "(-0.310000, 1.230376, 0.230970)",
        "(-0.310000, 1.230204, 0.227512)",
        "(-0.310000, 1.230073, 0.223959)",
        "(-0.310000, 1.230009, 0.220307)",
        "(-0.310000, 1.230041, 0.216558)",
        "(-0.310000, 1.230196, 0.212735)",
        "(-0.310000, 1.230504, 0.208841)",
        "(-0.310000, 1.230987, 0.204907)",
        "(-0.310000, 1.231671, 0.200950)",
        "(-0.310000, 1.232577, 0.196988)",
        "(-0.310000, 1.233721, 0.193062)",
        "(-0.310000, 1.235116, 0.189194)",
        "(-0.310000, 1.236774, 0.185410)",
        "(-0.310000, 1.238696, 0.181751)",
        "(-0.310000, 1.240882, 0.178241)",
        "(-0.310000, 1.243333, 0.174903)",
        "(-0.310000, 1.246029, 0.171771)",
        "(-0.310000, 1.248960, 0.168862)",
        "(-0.310000, 1.252112, 0.166185)",
        "(-0.310000, 1.255452, 0.163758)",
        "(-0.310000, 1.258964, 0.161573)",
        "(-0.310000, 1.262609, 0.159629)",
        "(-0.310000, 1.266365, 0.157903)",
        "(-0.310000, 1.270208, 0.156362)",
        "(-0.310000, 1.274104, 0.154978)",
        "(-0.310000, 1.278049, 0.153741)",
        "(-0.310000, 1.282043, 0.152653)",
        "(-0.310000, 1.286070, 0.151717)",
        "(-0.310000, 1.290130, 0.150933)",
        "(-0.310000, 1.294222, 0.150303)",
        "(-0.310000, 1.298329, 0.149828)",
        "(-0.310000, 1.302457, 0.149507)",
        "(-0.310000, 1.306588, 0.149343)",
        "(-0.310000, 1.310722, 0.149334)",
        "(-0.310000, 1.314860, 0.149482)",
        "(-0.310000, 1.318983, 0.149785)",
        "(-0.310000, 1.323092, 0.150243)",
        "(-0.310000, 1.327187, 0.150857)",
        "(-0.310000, 1.331249, 0.151623)",
        "(-0.310000, 1.335280, 0.152542)",
        "(-0.310000, 1.339279, 0.153615)",
        "(-0.310000, 1.343229, 0.154835)",
        "(-0.310000, 1.347131, 0.156203)",
        "(-0.310000, 1.350983, 0.157720)",
        "(-0.310000, 1.354770, 0.159378)",
        "(-0.310000, 1.358498, 0.161181)",
        "(-0.310000, 1.362149, 0.163120)",
        "(-0.310000, 1.365725, 0.165195)",
        "(-0.310000, 1.369225, 0.167408)",
        "(-0.310000, 1.372634, 0.169746)",
        "(-0.310000, 1.375952, 0.172212)",
        "(-0.310000, 1.379180, 0.174805)",
        "(-0.310000, 1.382303, 0.177514)",
        "(-0.310000, 1.385322, 0.180338)",
        "(-0.310000, 1.388237, 0.183279)",
        "(-0.310000, 1.391034, 0.186323)",
        "(-0.310000, 1.393719, 0.189476)",
        "(-0.310000, 1.396279, 0.192722)",
        "(-0.310000, 1.398715, 0.196062)",
        "(-0.310000, 1.401027, 0.199497)",
        "(-0.310000, 1.403204, 0.203012)",
        "(-0.310000, 1.405247, 0.206606)",
        "(-0.310000, 1.407156, 0.210280)",
        "(-0.310000, 1.408923, 0.214018)",
        "(-0.310000, 1.410547, 0.217819)",
        "(-0.310000, 1.412030, 0.221686)",
        "(-0.310000, 1.413363, 0.225599)",
        "(-0.310000, 1.414548, 0.229560)",
        "(-0.310000, 1.415584, 0.233569)",
        "(-0.310000, 1.416467, 0.237607)",
        "(-0.310000, 1.417198, 0.241683)",
        "(-0.310000, 1.417774, 0.245777)",
        "(-0.310000, 1.418196, 0.249889)",
        "(-0.310000, 1.418462, 0.254021)",
        "(-0.310000, 1.418564, 0.258154)",
        "(-0.310000, 1.418461, 0.262286)",
        "(-0.310000, 1.418113, 0.266409)",
        "(-0.310000, 1.417494, 0.270492)",
        "(-0.310000, 1.416583, 0.274519)",
        "(-0.310000, 1.415368, 0.278472)",
        "(-0.310000, 1.413853, 0.282314)",
        "(-0.310000, 1.412037, 0.286033)",
        "(-0.310000, 1.409941, 0.289597)",
        "(-0.310000, 1.407580, 0.292992)",
        "(-0.310000, 1.404973, 0.296207)",
        "(-0.310000, 1.402155, 0.299220)",
        "(-0.310000, 1.399153, 0.302029)",
        "(-0.310000, 1.395992, 0.304634)",
        "(-0.310000, 1.392715, 0.307027)",
        "(-0.310000, 1.389349, 0.309218)",
        "(-0.310000, 1.385920, 0.311218)",
        "(-0.310000, 1.382469, 0.313035)",
        "(-0.310000, 1.379018, 0.314688)",
        "(-0.310000, 1.375587, 0.316197)",
        "(-0.310000, 1.372206, 0.317580)",
        "(-0.310000, 1.368884, 0.318864)",
        "(-0.310000, 1.365644, 0.320070)",
        "(-0.310000, 1.362492, 0.321224)",
        "(-0.310000, 1.359427, 0.322353)",
        "(-0.310000, 1.356462, 0.323477)",
        "(-0.310000, 1.353588, 0.324620)",
        "(-0.310000, 1.350795, 0.325806)",
        "(-0.310000, 1.348082, 0.327050)",
        "(-0.310000, 1.345432, 0.328368)",
        "(-0.310000, 1.342825, 0.329775)",
        "(-0.310000, 1.340253, 0.331277)",
        "(-0.310000, 1.337688, 0.332882)",
        "(-0.310000, 1.335118, 0.334589)",
        "(-0.310000, 1.332518, 0.336395)",
        "(-0.310000, 1.329863, 0.338299)",
        "(-0.310000, 1.327141, 0.340284)",
        "(-0.310000, 1.324330, 0.342339)",
        "(-0.310000, 1.321407, 0.344451)",
        "(-0.310000, 1.318366, 0.346595)",
        "(-0.310000, 1.315190, 0.348751)",
        "(-0.310000, 1.311863, 0.350899)",
        "(-0.310000, 1.308387, 0.353008)",
        "(-0.310000, 1.304754, 0.355056)",
        "(-0.310000, 1.300955, 0.357021)",
        "(-0.310000, 1.297004, 0.358872)",
        "(-0.310000, 1.292891, 0.360592)",
        "(-0.310000, 1.288636, 0.362155)",
        "(-0.310000, 1.284238, 0.363546)",
        "(-0.310000, 1.279700, 0.364754)",
        "(-0.310000, 1.275041, 0.365772)",
        "(-0.310000, 1.270250, 0.366629)",
        "(-0.310000, 1.265309, 0.367349)",
        "(-0.310000, 1.260227, 0.367938)",
        "(-0.310000, 1.254990, 0.368396)",
        "(-0.310000, 1.249589, 0.368710)",
        "(-0.310000, 1.244044, 0.368861)",
        "(-0.310000, 1.238347, 0.368822)",
        "(-0.310000, 1.232532, 0.368565)",
        "(-0.310000, 1.226610, 0.368060)",
        "(-0.310000, 1.220600, 0.367272)",
        "(-0.310000, 1.214554, 0.366174)",
        "(-0.310000, 1.208501, 0.364736)",
        "(-0.310000, 1.202474, 0.362931)",
        "(-0.310000, 1.196539, 0.360745)",
        "(-0.310000, 1.190735, 0.358160)",
        "(-0.310000, 1.185106, 0.355162)",
        "(-0.310000, 1.179718, 0.351760)",
        "(-0.310000, 1.174616, 0.347952)",
        "(-0.310000, 1.169841, 0.343744)",
        "(-0.310000, 1.165455, 0.339167)",
        "(-0.310000, 1.161487, 0.334230)",
        "(-0.310000, 1.157989, 0.328979)",
        "(-0.310000, 1.154986, 0.323442)",
        "(-0.310000, 1.152503, 0.317648)",
        "(-0.310000, 1.150568, 0.311660)",
        "(-0.310000, 1.149188, 0.305513)",
        "(-0.310000, 1.148370, 0.299247)",
        "(-0.310000, 1.148114, 0.292929)",
        "(-0.310000, 1.148408, 0.286596)",
        "(-0.310000, 1.149239, 0.280286)",
        "(-0.310000, 1.150579, 0.274062)",
        "(-0.310000, 1.152403, 0.267947)",
        "(-0.310000, 1.154671, 0.261996)",
        "(-0.310000, 1.157344, 0.256232)",
        "(-0.310000, 1.160382, 0.250674)",
        "(-0.310000, 1.163731, 0.245359)",
        "(-0.310000, 1.167347, 0.240296)",
        "(-0.310000, 1.171186, 0.235486)",
        "(-0.310000, 1.175190, 0.230948)",
        "(-0.310000, 1.179319, 0.226673)",
        "(-0.310000, 1.183539, 0.222650)",
        "(-0.310000, 1.187799, 0.218881)",
        "(-0.310000, 1.192076, 0.215348)",
        "(-0.310000, 1.196352, 0.212033)",
        "(-0.310000, 1.200599, 0.208934)",
        "(-0.310000, 1.204822, 0.206032)",
        "(-0.310000, 1.209012, 0.203331)",
        "(-0.310000, 1.213186, 0.200826)",
        "(-0.310000, 1.217372, 0.198526)",
        "(-0.310000, 1.221578, 0.196455)",
        "(-0.310000, 1.225807, 0.194612)",
        "(-0.310000, 1.230047, 0.192989)",
        "(-0.310000, 1.234270, 0.191583)",
        "(-0.310000, 1.238465, 0.190379)",
        "(-0.310000, 1.242619, 0.189362)",
        "(-0.310000, 1.246703, 0.188516)",
        "(-0.310000, 1.250714, 0.187819)",
        "(-0.310000, 1.254628, 0.187251)",
        "(-0.310000, 1.258439, 0.186787)",
        "(-0.310000, 1.262145, 0.186402)",
        "(-0.310000, 1.265731, 0.186072)",
        "(-0.310000, 1.269201, 0.185773)",
        "(-0.310000, 1.272561, 0.185478)",
        "(-0.310000, 1.275808, 0.185168)",
        "(-0.310000, 1.278956, 0.184819)",
        "(-0.310000, 1.282019, 0.184414)",
        "(-0.310000, 1.285003, 0.183938)",
        "(-0.310000, 1.287928, 0.183379)",
        "(-0.310000, 1.290817, 0.182726)",
        "(-0.310000, 1.293681, 0.181977)",
        "(-0.310000, 1.296546, 0.181129)",
        "(-0.310000, 1.299426, 0.180188)",
        "(-0.310000, 1.302344, 0.179160)",
        "(-0.310000, 1.305322, 0.178055)",
        "(-0.310000, 1.308368, 0.176892)",
        "(-0.310000, 1.311502, 0.175689)",
        "(-0.310000, 1.314741, 0.174466)",
        "(-0.310000, 1.318083, 0.173251)",
        "(-0.310000, 1.321539, 0.172071)",
        "(-0.310000, 1.325117, 0.170952)",
        "(-0.310000, 1.328804, 0.169927)",
        "(-0.310000, 1.332604, 0.169026)",
        "(-0.310000, 1.336496, 0.168280)",
        "(-0.310000, 1.340473, 0.167718)",
        "(-0.310000, 1.344522, 0.167365)",
        "(-0.310000, 1.348610, 0.167250)",
        "(-0.310000, 1.352719, 0.167392)",
        "(-0.310000, 1.356830, 0.167810)",
        "(-0.310000, 1.360901, 0.168517)",
        "(-0.310000, 1.364913, 0.169522)",
        "(-0.310000, 1.368841, 0.170831)",
        "(-0.310000, 1.372649, 0.172437)",
        "(-0.310000, 1.376317, 0.174335)",
        "(-0.310000, 1.379831, 0.176514)",
        "(-0.310000, 1.383165, 0.178949)",
        "(-0.310000, 1.386322, 0.181622)",
        "(-0.310000, 1.389290, 0.184496)",
        "(-0.310000, 1.392084, 0.187541)",
        "(-0.310000, 1.394729, 0.190727)",
        "(-0.310000, 1.397242, 0.194010)",
        "(-0.310000, 1.399628, 0.197386)",
        "(-0.310000, 1.401889, 0.200854)",
        "(-0.310000, 1.404015, 0.204400)",
        "(-0.310000, 1.406005, 0.208024)",
        "(-0.310000, 1.407860, 0.211726)",
        "(-0.310000, 1.409572, 0.215489)",
        "(-0.310000, 1.411143, 0.219320)",
        "(-0.310000, 1.412566, 0.223202)",
        "(-0.310000, 1.413841, 0.227134)",
        "(-0.310000, 1.414970, 0.231118)",
        "(-0.310000, 1.415946, 0.235135)",
        "(-0.310000, 1.416769, 0.239187)",
        "(-0.310000, 1.417441, 0.243272)",
        "(-0.310000, 1.417957, 0.247374)",
        "(-0.310000, 1.418318, 0.251493)",
        "(-0.310000, 1.418524, 0.255628)",
        "(-0.310000, 1.418573, 0.259762)",
        "(-0.310000, 1.418467, 0.263895)",
        "(-0.310000, 1.418205, 0.268027)",
        "(-0.310000, 1.417787, 0.272140)",
        "(-0.310000, 1.417215, 0.276241)",
        "(-0.310000, 1.416488, 0.280311)",
        "(-0.310000, 1.415609, 0.284351)",
        "(-0.310000, 1.414577, 0.288360)",
        "(-0.310000, 1.413396, 0.292322)",
        "(-0.310000, 1.412067, 0.296237)",
        "(-0.310000, 1.410588, 0.300105)",
        "(-0.310000, 1.408968, 0.303908)",
        "(-0.310000, 1.407205, 0.307648)",
        "(-0.310000, 1.405299, 0.311324)",
        "(-0.310000, 1.403260, 0.314920)",
        "(-0.310000, 1.401083, 0.318442)",
        "(-0.310000, 1.398778, 0.321874)",
        "(-0.310000, 1.396345, 0.325217)",
        "(-0.310000, 1.393784, 0.328470)",
        "(-0.310000, 1.391107, 0.331620)",
        "(-0.310000, 1.388312, 0.334667)",
        "(-0.310000, 1.385401, 0.337611)",
        "(-0.310000, 1.382384, 0.340438)",
        "(-0.310000, 1.379264, 0.343150)",
        "(-0.310000, 1.376039, 0.345746)",
        "(-0.310000, 1.372723, 0.348215)",
        "(-0.310000, 1.369316, 0.350558)",
        "(-0.310000, 1.365818, 0.352773)",
        "(-0.310000, 1.362244, 0.354852)",
        "(-0.310000, 1.358589, 0.356798)",
        "(-0.310000, 1.354869, 0.358601)",
        "(-0.310000, 1.351084, 0.360264)",
        "(-0.310000, 1.347233, 0.361784)",
        "(-0.310000, 1.343333, 0.363156)",
        "(-0.310000, 1.339384, 0.364381)",
        "(-0.310000, 1.335386, 0.365457)",
        "(-0.310000, 1.331356, 0.366380)",
        "(-0.310000, 1.327294, 0.367150)",
        "(-0.310000, 1.323200, 0.367768)",
        "(-0.310000, 1.319092, 0.368230)",
        "(-0.310000, 1.314963, 0.368538)",
        "(-0.310000, 1.310831, 0.368689)",
        "(-0.310000, 1.306697, 0.368685)",
        "(-0.310000, 1.302559, 0.368524)",
        "(-0.310000, 1.298437, 0.368208)",
        "(-0.310000, 1.294330, 0.367737)",
        "(-0.310000, 1.290237, 0.367111)",
        "(-0.310000, 1.286177, 0.366331)",
        "(-0.310000, 1.282149, 0.365399)",
        "(-0.310000, 1.278153, 0.364315)",
        "(-0.310000, 1.274207, 0.363082)",
        "(-0.310000, 1.270310, 0.361702)",
        "(-0.310000, 1.266462, 0.360173)",
        "(-0.310000, 1.262681, 0.358502)",
        "(-0.310000, 1.258959, 0.356688)",
        "(-0.310000, 1.255314, 0.354737)",
        "(-0.310000, 1.251745, 0.352651)",
        "(-0.310000, 1.248251, 0.350428)",
        "(-0.310000, 1.244850, 0.348078)",
        "(-0.310000, 1.241539, 0.345602)",
        "(-0.310000, 1.238319, 0.342999)",
        "(-0.310000, 1.235204, 0.340280)",
        "(-0.310000, 1.232195, 0.337446)",
        "(-0.310000, 1.229289, 0.334496)",
        "(-0.310000, 1.226501, 0.331443)",
        "(-0.310000, 1.223826, 0.328283)",
        "(-0.310000, 1.221277, 0.325028)",
        "(-0.310000, 1.218851, 0.321680)",
        "(-0.310000, 1.216550, 0.318238)",
        "(-0.310000, 1.214384, 0.314717)",
        "(-0.310000, 1.212352, 0.311116)",
        "(-0.310000, 1.210455, 0.307436)",
        "(-0.310000, 1.208700, 0.303693)",
        "(-0.310000, 1.207087, 0.299886)",
        "(-0.310000, 1.205617, 0.296015)",
        "(-0.310000, 1.204296, 0.292098)",
        "(-0.310000, 1.203124, 0.288133)",
        "(-0.310000, 1.202100, 0.284121)",
        "(-0.310000, 1.201230, 0.280080)",
        "(-0.310000, 1.200512, 0.276002)",
        "(-0.310000, 1.199948, 0.271906)",
        "(-0.310000, 1.199540, 0.267792)",
        "(-0.310000, 1.199286, 0.263660)",
        "(-0.310000, 1.199180, 0.259526)",
        "(-0.310000, 1.199182, 0.255390)",
        "(-0.310000, 1.199251, 0.251243)",
        "(-0.310000, 1.199358, 0.247088)",
        "(-0.310000, 1.199484, 0.242911)",
        "(-0.310000, 1.199617, 0.238691)",
        "(-0.310000, 1.199754, 0.234429)",
        "(-0.310000, 1.199900, 0.230100)",
        "(-0.310000, 1.200063, 0.225706)",
        "(-0.310000, 1.200259, 0.221235)",
        "(-0.310000, 1.200510, 0.216673)",
        "(-0.310000, 1.200836, 0.212034)",
        "(-0.310000, 1.201264, 0.207314)",
        "(-0.310000, 1.201821, 0.202513)",
        "(-0.310000, 1.202533, 0.197657)",
        "(-0.310000, 1.203426, 0.192755)",
        "(-0.310000, 1.204528, 0.187817)",
        "(-0.310000, 1.205860, 0.182882)",
        "(-0.310000, 1.207442, 0.177967)",
        "(-0.310000, 1.209296, 0.173095)",
        "(-0.310000, 1.211429, 0.168310)",
        "(-0.310000, 1.213858, 0.163629)",
        "(-0.310000, 1.216581, 0.159101)",
        "(-0.310000, 1.219603, 0.154749)",
        "(-0.310000, 1.222926, 0.150602)",
        "(-0.310000, 1.226532, 0.146702)",
        "(-0.310000, 1.230413, 0.143074)",
        "(-0.310000, 1.234560, 0.139740)",
        "(-0.310000, 1.238942, 0.136735)",
        "(-0.310000, 1.243542, 0.134076)",
        "(-0.310000, 1.248340, 0.131777)",
        "(-0.310000, 1.253295, 0.129859)",
        "(-0.310000, 1.258392, 0.128327)",
        "(-0.310000, 1.263584, 0.127191)",
        "(-0.310000, 1.268847, 0.126450)",
        "(-0.310000, 1.274157, 0.126101)",
        "(-0.310000, 1.279467, 0.126138)",
        "(-0.310000, 1.284755, 0.126550)",
        "(-0.310000, 1.289999, 0.127324)",
        "(-0.310000, 1.295157, 0.128438)",
        "(-0.310000, 1.300212, 0.129875)",
        "(-0.310000, 1.305150, 0.131614)",
        "(-0.310000, 1.309936, 0.133626)",
        "(-0.310000, 1.314561, 0.135888)",
        "(-0.310000, 1.319020, 0.138378)",
        "(-0.310000, 1.323288, 0.141064)",
        "(-0.310000, 1.327369, 0.143930)",
        "(-0.310000, 1.331246, 0.146945)",
        "(-0.310000, 1.334921, 0.150093)",
        "(-0.310000, 1.338396, 0.153364)",
        "(-0.310000, 1.341657, 0.156733)",
        "(-0.310000, 1.344707, 0.160192)",
        "(-0.310000, 1.347552, 0.163731)",
        "(-0.310000, 1.350186, 0.167320)",
        "(-0.310000, 1.352618, 0.170943)",
        "(-0.310000, 1.354860, 0.174585)",
        "(-0.310000, 1.356917, 0.178213)",
        "(-0.310000, 1.358811, 0.181817)",
        "(-0.310000, 1.360552, 0.185368)",
        "(-0.310000, 1.362162, 0.188853)",
        "(-0.310000, 1.363664, 0.192263)",
        "(-0.310000, 1.365077, 0.195575)",
        "(-0.310000, 1.366427, 0.198786)",
        "(-0.310000, 1.367737, 0.201894)",
        "(-0.310000, 1.369029, 0.204890)",
        "(-0.310000, 1.370325, 0.207778)",
        "(-0.310000, 1.371650, 0.210570)",
        "(-0.310000, 1.373018, 0.213264)",
        "(-0.310000, 1.374448, 0.215877)",
        "(-0.310000, 1.375955, 0.218427)",
        "(-0.310000, 1.377546, 0.220922)",
        "(-0.310000, 1.379232, 0.223390)",
        "(-0.310000, 1.381011, 0.225843)",
        "(-0.310000, 1.382884, 0.228305)",
        "(-0.310000, 1.384848, 0.230801)",
        "(-0.310000, 1.386889, 0.233344)",
        "(-0.310000, 1.388995, 0.235958)",
        "(-0.310000, 1.391153, 0.238665)",
        "(-0.310000, 1.393333, 0.241474)",
        "(-0.310000, 1.395517, 0.244402)",
        "(-0.310000, 1.397679, 0.247464)",
        "(-0.310000, 1.399784, 0.250659)",
        "(-0.310000, 1.401808, 0.254000)",
        "(-0.310000, 1.403711, 0.257476)",
        "(-0.310000, 1.405466, 0.261089)",
        "(-0.310000, 1.407043, 0.264835)",
        "(-0.310000, 1.408406, 0.268690)",
        "(-0.310000, 1.409531, 0.272645)",
        "(-0.310000, 1.410393, 0.276686)",
        "(-0.310000, 1.410969, 0.280778)",
        "(-0.310000, 1.411242, 0.284905)",
        "(-0.310000, 1.411201, 0.289045)",
        "(-0.310000, 1.410839, 0.293162)",
        "(-0.310000, 1.410158, 0.297235)",
        "(-0.310000, 1.409161, 0.301248)",
        "(-0.310000, 1.407866, 0.305169)",
        "(-0.310000, 1.406290, 0.308992)",
        "(-0.310000, 1.404464, 0.312699)",
        "(-0.310000, 1.402423, 0.316293)",
        "(-0.310000, 1.400202, 0.319787)",
        "(-0.310000, 1.397847, 0.323185)",
        "(-0.310000, 1.395365, 0.326492)",
        "(-0.310000, 1.392757, 0.329707)",
        "(-0.310000, 1.390033, 0.332818)",
        "(-0.310000, 1.387195, 0.335823)",
        "(-0.310000, 1.384240, 0.338724)",
        "(-0.310000, 1.381183, 0.341507)",
        "(-0.310000, 1.378018, 0.344177)",
        "(-0.310000, 1.374760, 0.346722)",
        "(-0.310000, 1.371408, 0.349142)",
        "(-0.310000, 1.367962, 0.351437)",
        "(-0.310000, 1.364437, 0.353598)",
        "(-0.310000, 1.360834, 0.355624)",
        "(-0.310000, 1.357151, 0.357516)",
        "(-0.310000, 1.353405, 0.359265)",
        "(-0.310000, 1.349595, 0.360871)",
        "(-0.310000, 1.345722, 0.362335)",
        "(-0.310000, 1.341803, 0.363650)",
        "(-0.310000, 1.337836, 0.364816)",
        "(-0.310000, 1.333823, 0.365834)",
        "(-0.310000, 1.329780, 0.366698)",
        "(-0.310000, 1.325701, 0.367410)",
        "(-0.310000, 1.321604, 0.367966)",
        "(-0.310000, 1.317490, 0.368368)",
        "(-0.310000, 1.313357, 0.368615)",
        "(-0.310000, 1.309223, 0.368706)",
        "(-0.310000, 1.305089, 0.368641)",
        "(-0.310000, 1.300955, 0.368420)",
        "(-0.310000, 1.296838, 0.368043)",
        "(-0.310000, 1.292738, 0.367512)",
        "(-0.310000, 1.288655, 0.366826)",
        "(-0.310000, 1.284606, 0.365987)",
        "(-0.310000, 1.280587, 0.364994)",
        "(-0.310000, 1.276613, 0.363853)",
        "(-0.310000, 1.272685, 0.362563)",
        "(-0.310000, 1.268803, 0.361123)",
        "(-0.310000, 1.264984, 0.359540)",
        "(-0.310000, 1.261227, 0.357814)",
        "(-0.310000, 1.257532, 0.355946)",
        "(-0.310000, 1.253916, 0.353942)",
        "(-0.310000, 1.250378, 0.351803)",
        "(-0.310000, 1.246918, 0.349529)",
        "(-0.310000, 1.243551, 0.347130)",
        "(-0.310000, 1.240277, 0.344606)",
        "(-0.310000, 1.237096, 0.341955)",
        "(-0.310000, 1.234021, 0.339191)",
        "(-0.310000, 1.231049, 0.336309)",
        "(-0.310000, 1.228191, 0.333321)",
        "(-0.310000, 1.225448, 0.330228)",
        "(-0.310000, 1.222820, 0.327028)",
        "(-0.310000, 1.220318, 0.323737)",
        "(-0.310000, 1.217942, 0.320354)",
        "(-0.310000, 1.215692, 0.316878)",
        "(-0.310000, 1.213578, 0.313326)",
        "(-0.310000, 1.211599, 0.309696)",
        "(-0.310000, 1.209755, 0.305988)",
        "(-0.310000, 1.208056, 0.302220)",
        "(-0.310000, 1.206497, 0.298384)",
        "(-0.310000, 1.205086, 0.294498)",
        "(-0.310000, 1.203823, 0.290561)",
        "(-0.310000, 1.202707, 0.286574)",
        "(-0.310000, 1.201744, 0.282553)",
        "(-0.310000, 1.200933, 0.278499)",
        "(-0.310000, 1.200274, 0.274412)",
        "(-0.310000, 1.199771, 0.270308)",
        "(-0.310000, 1.199423, 0.266189)",
        "(-0.310000, 1.199230, 0.262052)",
        "(-0.310000, 1.199193, 0.257918)",
        "(-0.310000, 1.199312, 0.253786)",
        "(-0.310000, 1.199588, 0.249655)",
        "(-0.310000, 1.200018, 0.245543)",
        "(-0.310000, 1.200604, 0.241444)",
        "(-0.310000, 1.201343, 0.237376)",
        "(-0.310000, 1.202235, 0.233339)",
        "(-0.310000, 1.203279, 0.229333)",
        "(-0.310000, 1.204473, 0.225375)",
        "(-0.310000, 1.205815, 0.221464)",
        "(-0.310000, 1.207305, 0.217601)",
        "(-0.310000, 1.208938, 0.213803)",
        "(-0.310000, 1.210712, 0.210069)",
        "(-0.310000, 1.212629, 0.206399)",
        "(-0.310000, 1.214680, 0.202809)",
        "(-0.310000, 1.216868, 0.199294)",
        "(-0.310000, 1.219184, 0.195869)",
        "(-0.310000, 1.221627, 0.192534)",
        "(-0.310000, 1.224198, 0.189289)",
        "(-0.310000, 1.226886, 0.186147)",
        "(-0.310000, 1.229690, 0.183109)",
        "(-0.310000, 1.232611, 0.180174)",
        "(-0.310000, 1.235636, 0.177356)",
        "(-0.310000, 1.238765, 0.174654)",
        "(-0.310000, 1.241998, 0.172068)",
        "(-0.310000, 1.245322, 0.169610)",
        "(-0.310000, 1.248736, 0.167278)",
        "(-0.310000, 1.252241, 0.165074)",
        "(-0.310000, 1.255821, 0.163006)",
        "(-0.310000, 1.259482, 0.161072)",
        "(-0.310000, 1.263208, 0.159280)",
        "(-0.310000, 1.266998, 0.157630)",
        "(-0.310000, 1.270854, 0.156121)",
        "(-0.310000, 1.274761, 0.154770)",
        "(-0.310000, 1.278729, 0.153613)",
        "(-0.310000, 1.282763, 0.152692)",
        "(-0.310000, 1.286842, 0.152043)",
        "(-0.310000, 1.290955, 0.151688)",
        "(-0.310000, 1.295090, 0.151645)",
        "(-0.310000, 1.299210, 0.151923)",
        "(-0.310000, 1.303305, 0.152523)",
        "(-0.310000, 1.307337, 0.153438)",
        "(-0.310000, 1.311289, 0.154657)",
        "(-0.310000, 1.315144, 0.156165)",
        "(-0.310000, 1.318871, 0.157934)",
        "(-0.310000, 1.322459, 0.159942)",
        "(-0.310000, 1.325900, 0.162163)",
        "(-0.310000, 1.329175, 0.164559)",
        "(-0.310000, 1.332285, 0.167101)",
        "(-0.310000, 1.335232, 0.169760)",
        "(-0.310000, 1.338011, 0.172496)",
        "(-0.310000, 1.340633, 0.175283)",
        "(-0.310000, 1.343113, 0.178094)",
        "(-0.310000, 1.345457, 0.180895)",
        "(-0.310000, 1.347690, 0.183670)",
        "(-0.310000, 1.349822, 0.186391)",
        "(-0.310000, 1.351879, 0.189044)",
        "(-0.310000, 1.353884, 0.191621)",
        "(-0.310000, 1.355856, 0.194106)",
        "(-0.310000, 1.357818, 0.196497)",
        "(-0.310000, 1.359796, 0.198798)",
        "(-0.310000, 1.361805, 0.201005)",
        "(-0.310000, 1.363865, 0.203130)",
        "(-0.310000, 1.365997, 0.205186)",
        "(-0.310000, 1.368209, 0.207181)",
        "(-0.310000, 1.370518, 0.209137)",
        "(-0.310000, 1.372924, 0.211068)",
        "(-0.310000, 1.375435, 0.212997)",
        "(-0.310000, 1.378054, 0.214949)",
        "(-0.310000, 1.380772, 0.216939)",
        "(-0.310000, 1.383584, 0.218994)",
        "(-0.310000, 1.386484, 0.221137)",
        "(-0.310000, 1.389450, 0.223383)",
        "(-0.310000, 1.392468, 0.225755)",
        "(-0.310000, 1.395525, 0.228273)",
        "(-0.310000, 1.398590, 0.230944)",
        "(-0.310000, 1.401645, 0.233784)",
        "(-0.310000, 1.404670, 0.236807)",
        "(-0.310000, 1.407633, 0.240010)",
        "(-0.310000, 1.410520, 0.243406)",
        "(-0.310000, 1.413302, 0.246986)",
        "(-0.310000, 1.415963, 0.250753)",
        "(-0.310000, 1.418491, 0.254710)",
        "(-0.310000, 1.420867, 0.258840)",
        "(-0.310000, 1.423081, 0.263143)",
        "(-0.310000, 1.425122, 0.267618)",
        "(-0.310000, 1.426964, 0.272245)",
        "(-0.310000, 1.428592, 0.277017)",
        "(-0.310000, 1.429985, 0.281930)",
        "(-0.310000, 1.431117, 0.286953)",
        "(-0.310000, 1.431970, 0.292082)",
        "(-0.310000, 1.432520, 0.297280)",
        "(-0.310000, 1.432751, 0.302530)",
        "(-0.310000, 1.432644, 0.307814)",
        "(-0.310000, 1.432185, 0.313087)",
        "(-0.310000, 1.431365, 0.318327)",
        "(-0.310000, 1.430172, 0.323510)",
        "(-0.310000, 1.428609, 0.328588)",
        "(-0.310000, 1.426672, 0.333538)",
        "(-0.310000, 1.424364, 0.338334)",
        "(-0.310000, 1.421700, 0.342932)",
        "(-0.310000, 1.418690, 0.347310)",
        "(-0.310000, 1.415344, 0.351448)",
        "(-0.310000, 1.411694, 0.355309)",
        "(-0.310000, 1.407753, 0.358883)",
        "(-0.310000, 1.403557, 0.362144)",
        "(-0.310000, 1.399130, 0.365082)",
        "(-0.310000, 1.394496, 0.367693)",
        "(-0.310000, 1.389701, 0.369964)",
        "(-0.310000, 1.384769, 0.371900)",
        "(-0.310000, 1.379726, 0.373505)",
        "(-0.310000, 1.374619, 0.374786)",
        "(-0.310000, 1.369470, 0.375756)",
        "(-0.310000, 1.364301, 0.376434)",
        "(-0.310000, 1.359154, 0.376838)",
        "(-0.310000, 1.354037, 0.376994)",
        "(-0.310000, 1.348986, 0.376925)",
        "(-0.310000, 1.344010, 0.376662)",
        "(-0.310000, 1.339113, 0.376232)",
        "(-0.310000, 1.334321, 0.375665)",
        "(-0.310000, 1.329630, 0.374991)",
        "(-0.310000, 1.325034, 0.374236)",
        "(-0.310000, 1.320544, 0.373426)",
        "(-0.310000, 1.316148, 0.372584)",
        "(-0.310000, 1.311829, 0.371726)",
        "(-0.310000, 1.307590, 0.370869)",
        "(-0.310000, 1.303412, 0.370017)",
        "(-0.310000, 1.299275, 0.369172)",
        "(-0.310000, 1.295182, 0.368329)",
        "(-0.310000, 1.291109, 0.367472)",
        "(-0.310000, 1.287063, 0.366582)",
        "(-0.310000, 1.283039, 0.365628)",
        "(-0.310000, 1.279036, 0.364568)",
        "(-0.310000, 1.275082, 0.363360)",
        "(-0.310000, 1.271194, 0.361959)",
        "(-0.310000, 1.267391, 0.360328)",
        "(-0.310000, 1.263712, 0.358451)",
        "(-0.310000, 1.260179, 0.356316)",
        "(-0.310000, 1.256812, 0.353916)",
        "(-0.310000, 1.253644, 0.351266)",
        "(-0.310000, 1.250688, 0.348369)",
        "(-0.310000, 1.247968, 0.345256)",
        "(-0.310000, 1.245491, 0.341944)",
        "(-0.310000, 1.243263, 0.338455)",
        "(-0.310000, 1.241293, 0.334831)",
        "(-0.310000, 1.239575, 0.331095)",
        "(-0.310000, 1.238101, 0.327274)",
        "(-0.310000, 1.236865, 0.323409)",
        "(-0.310000, 1.235848, 0.319523)",
        "(-0.310000, 1.235032, 0.315639)",
        "(-0.310000, 1.234397, 0.311791)",
        "(-0.310000, 1.233918, 0.307995)",
        "(-0.310000, 1.233569, 0.304262)",
        "(-0.310000, 1.233323, 0.300618)",
        "(-0.310000, 1.233153, 0.297060)",
        "(-0.310000, 1.233031, 0.293606)",
        "(-0.310000, 1.232931, 0.290250)",
        "(-0.310000, 1.232827, 0.286986)",
        "(-0.310000, 1.232697, 0.283817)",
        "(-0.310000, 1.232518, 0.280729)",
        "(-0.310000, 1.232274, 0.277704)",
        "(-0.310000, 1.231951, 0.274738)",
        "(-0.310000, 1.231536, 0.271807)",
        "(-0.310000, 1.231023, 0.268890)",
        "(-0.310000, 1.230410, 0.265975)",
        "(-0.310000, 1.229696, 0.263035)",
        "(-0.310000, 1.228889, 0.260057)",
        "(-0.310000, 1.227995, 0.257020)",
        "(-0.310000, 1.227026, 0.253900)",
        "(-0.310000, 1.226002, 0.250691)",
        "(-0.310000, 1.224939, 0.247375)",
        "(-0.310000, 1.223857, 0.243934)",
        "(-0.310000, 1.222782, 0.240373)",
        "(-0.310000, 1.221739, 0.236678)",
        "(-0.310000, 1.220750, 0.232843)",
        "(-0.310000, 1.219846, 0.228880)",
        "(-0.310000, 1.219049, 0.224786)",
        "(-0.310000, 1.218384, 0.220561)",
        "(-0.310000, 1.217875, 0.216228)",
        "(-0.310000, 1.217540, 0.211782)",
        "(-0.310000, 1.217400, 0.207251)",
        "(-0.310000, 1.217467, 0.202639)",
        "(-0.310000, 1.217754, 0.197952)",
        "(-0.310000, 1.218272, 0.193220)",
        "(-0.310000, 1.219061, 0.188474)",
        "(-0.310000, 1.220157, 0.183752)",
        "(-0.310000, 1.221581, 0.179113)",
        "(-0.310000, 1.223352, 0.174595)",
        "(-0.310000, 1.225480, 0.170236)",
        "(-0.310000, 1.227958, 0.166092)",
        "(-0.310000, 1.230784, 0.162189)",
        "(-0.310000, 1.233936, 0.158576)",
        "(-0.310000, 1.237398, 0.155277)",
        "(-0.310000, 1.241149, 0.152315)",
        "(-0.310000, 1.245150, 0.149721)",
        "(-0.310000, 1.249372, 0.147508)",
        "(-0.310000, 1.253789, 0.145682)",
        "(-0.310000, 1.258349, 0.144256)",
        "(-0.310000, 1.263023, 0.143226)",
        "(-0.310000, 1.267782, 0.142587)",
        "(-0.310000, 1.272574, 0.142329)",
        "(-0.310000, 1.277373, 0.142437)",
        "(-0.310000, 1.282154, 0.142890)",
        "(-0.310000, 1.286873, 0.143665)",
        "(-0.310000, 1.291518, 0.144736)",
        "(-0.310000, 1.296053, 0.146069)",
        "(-0.310000, 1.300467, 0.147633)",
        "(-0.310000, 1.304752, 0.149396)",
        "(-0.310000, 1.308885, 0.151319)"
    ],
    "rightHandRotations": [
        "(279.044100, 317.515300, 124.521400)",
        "(290.000000, 70.000000, 0.000000)",
        "(290.000000, 70.000000, 0.000000)",
        "(290.000000, 70.000000, 0.000000)",
        "(290.000000, 70.000000, 0.000000)",
        "(290.000000, 70.000000, 0.000000)",
        "(290.000000, 70.000000, 0.000000)",
        "(290.000000, 70.000000, 0.000000)",
        "(290.000000, 70.000000, 0.000000)",
        "(290.000000, 70.000000, 0.000000)",
        "(290.000000, 70.000000, 0.000000)",
        "(290.000000, 70.000000, 0.000000)",
        "(290.000000, 70.000000, 0.000000)",
        "(290.000000, 70.000000, 0.000000)",
        "(290.000000, 70.000000, 0.000000)",
        "(290.000000, 70.000000, 0.000000)",
        "(290.000000, 70.000000, 0.000000)",
        "(290.000000, 70.000000, 0.000000)",
        "(290.000000, 70.000000, 0.000000)",
        "(290.000000, 70.000000, 0.000000)",
        "(290.000000, 70.000000, 0.000000)",
        "(290.000000, 70.000000, 0.000000)",
        "(290.000000, 70.000000, 0.000000)",
        "(290.000000, 70.000000, 0.000000)",
        "(290.000000, 70.000000, 0.000000)",
        "(290.000000, 70.000000, 0.000000)",
        "(290.000000, 70.000000, 0.000000)",
        "(290.000000, 70.000000, 0.000000)",
        "(290.000000, 70.000000, 0.000000)",
        "(290.000000, 70.000000, 0.000000)",
        "(290.000000, 70.000000, 0.000000)",
        "(290.000000, 70.000000, 0.000000)",
        "(290.000000, 70.000000, 0.000000)",
        "(290.000000, 70.000000, 0.000000)",
        "(290.000000, 70.000000, 0.000000)",
        "(290.000000, 70.000000, 0.000000)",
        "(290.000000, 70.000000, 0.000000)",
        "(290.000000, 70.000000, 0.000000)",
        "(290.000000, 70.000000, 0.000000)",
        "(290.000000, 70.000000, 0.000000)",
        "(290.000000, 70.000000, 0.000000)",
        "(290.000000, 70.000000, 0.000000)",
        "(290.000000, 70.000000, 0.000000)",
        "(290.000000, 70.000000, 0.000000)",
        "(290.000000, 70.000000, 0.000000)",
        "(290.000000, 70.000000, 0.000000)",
        "(290.000000, 70.000000, 0.000000)",
        "(290.000000, 70.000000, 0.000000)",
        "(290.000000, 70.000000, 0.000000)",
        "(290.000000, 70.000000, 0.000000)",
        "(290.000000, 70.000000, 0.000000)",
        "(290.000000, 70.000000, 0.000000)",
        "(290.000000, 70.000000, 0.000000)",
        "(290.000000, 70.000000, 0.000000)",
        "(290.000000, 70.000000, 0.000000)",
        "(290.000000, 70.000000, 0.000000)",
        "(290.000000, 70.000000, 0.000000)",
        "(290.000000, 70.000000, 0.000000)",
        "(290.000000, 70.000000, 0.000000)",
        "(290.000000, 70.000000, 0.000000)",
        "(290.000000, 70.000000, 0.000000)",
        "(290.000000, 70.000000, 0.000000)",
        "(290.000000, 70.000000, 0.000000)",
        "(290.000000, 70.000000, 0.000000)",
        "(290.000000, 70.000000, 0.000000)",
        "(290.000000, 70.000000, 0.000000)",
        "(290.000000, 70.000000, 0.000000)",
        "(290.000000, 70.000000, 0.000000)",
        "(290.000000, 70.000000, 0.000000)",
        "(290.000000, 70.000000, 0.000000)",
        "(290.000000, 70.000000, 0.000000)",
        "(290.000000, 70.000000, 0.000000)",
        "(290.000000, 70.000000, 0.000000)",
        "(290.000000, 70.000000, 0.000000)",
        "(290.000000, 70.000000, 0.000000)",
        "(290.000000, 70.000000, 0.000000)",
        "(290.000000, 70.000000, 0.000000)",
        "(290.000000, 70.000000, 0.000000)",
        "(290.000000, 70.000000, 0.000000)",
        "(290.000000, 70.000000, 0.000000)",
        "(290.000000, 70.000000, 0.000000)",
        "(290.000000, 70.000000, 0.000000)",
        "(290.000000, 70.000000, 0.000000)",
        "(290.000000, 70.000000, 0.000000)",
        "(290.000000, 70.000000, 0.000000)",
        "(290.000000, 70.000000, 0.000000)",
        "(290.000000, 70.000000, 0.000000)",
        "(290.000000, 70.000000, 0.000000)",
        "(290.000000, 70.000000, 0.000000)",
        "(290.000000, 70.000000, 0.000000)",
        "(290.000000, 70.000000, 0.000000)",
        "(290.000000, 70.000000, 0.000000)",
        "(290.000000, 70.000000, 0.000000)",
        "(290.000000, 70.000000, 0.000000)",
        "(290.000000, 70.000000, 0.000000)",
        "(290.000000, 70.000000, 0.000000)",
        "(290.000000, 70.000000, 0.000000)",
        "(290.000000, 70.000000, 0.000000)",
        "(290.000000, 70.000000, 0.000000)",
        "(290.000000, 70.000000, 0.000000)",
        "(290.000000, 70.000000, 0.000000)",
        "(290.000000, 70.000000, 0.000000)",
        "(290.000000, 70.000000, 0.000000)",
        "(290.000000, 70.000000, 0.000000)",
        "(290.000000, 70.000000, 0.000000)",
        "(290.000000, 70.000000, 0.000000)",
        "(290.000000, 70.000000, 0.000000)",
        "(290.000000, 70.000000, 0.000000)",
        "(290.000000, 70.000000, 0.000000)",
        "(290.000000, 70.000000, 0.000000)",
        "(290.000000, 70.000000, 0.000000)",
        "(290.000000, 70.000000, 0.000000)",
        "(290.000000, 70.000000, 0.000000)",
        "(290.000000, 70.000000, 0.000000)",
        "(290.000000, 70.000000, 0.000000)",
        "(290.000000, 70.000000, 0.000000)",
        "(290.000000, 70.000000, 0.000000)",
        "(290.000000, 70.000000, 0.000000)",
        "(290.000000, 70.000000, 0.000000)",
        "(290.000000, 70.000000, 0.000000)",
        "(290.000000, 70.000000, 0.000000)",
        "(290.000000, 70.000000, 0.000000)",
        "(290.000000, 70.000000, 0.000000)",
        "(290.000000, 70.000000, 0.000000)",
        "(290.000000, 70.000000, 0.000000)",
        "(290.000000, 70.000000, 0.000000)",
        "(290.000000, 70.000000, 0.000000)",
        "(290.000000, 70.000000, 0.000000)",
        "(290.000000, 70.000000, 0.000000)",
        "(290.000000, 70.000000, 0.000000)",
        "(290.000000, 70.000000, 0.000000)",
        "(290.000000, 70.000000, 0.000000)",
        "(290.000000, 70.000000, 0.000000)",
        "(290.000000, 70.000000, 0.000000)",
        "(290.000000, 70.000000, 0.000000)",
        "(290.000000, 70.000000, 0.000000)",
        "(290.000000, 70.000000, 0.000000)",
        "(290.000000, 70.000000, 0.000000)",
        "(290.000000, 70.000000, 0.000000)",
        "(290.000000, 70.000000, 0.000000)",
        "(290.000000, 70.000000, 0.000000)",
        "(290.000000, 70.000000, 0.000000)",
        "(290.000000, 70.000000, 0.000000)",
        "(290.000000, 70.000000, 0.000000)",
        "(290.000000, 70.000000, 0.000000)",
        "(290.000000, 70.000000, 0.000000)",
        "(290.000000, 70.000000, 0.000000)",
        "(290.000000, 70.000000, 0.000000)",
        "(290.000000, 70.000000, 0.000000)",
        "(290.000000, 70.000000, 0.000000)",
        "(290.000000, 70.000000, 0.000000)",
        "(290.000000, 70.000000, 0.000000)",
        "(290.000000, 70.000000, 0.000000)",
        "(290.000000, 70.000000, 0.000000)",
        "(290.000000, 70.000000, 0.000000)",
        "(290.000000, 70.000000, 0.000000)",
        "(290.000000, 70.000000, 0.000000)",
        "(290.000000, 70.000000, 0.000000)",
        "(290.000000, 70.000000, 0.000000)",
        "(290.000000, 70.000000, 0.000000)",
        "(290.000000, 70.000000, 0.000000)",
        "(290.000000, 70.000000, 0.000000)",
        "(290.000000, 70.000000, 0.000000)",
        "(290.000000, 70.000000, 0.000000)",
        "(290.000000, 70.000000, 0.000000)",
        "(290.000000, 70.000000, 0.000000)",
        "(290.000000, 70.000000, 0.000000)",
        "(290.000000, 70.000000, 0.000000)",
        "(290.000000, 70.000000, 0.000000)",
        "(290.000000, 70.000000, 0.000000)",
        "(290.000000, 70.000000, 0.000000)",
        "(290.000000, 70.000000, 0.000000)",
        "(290.000000, 70.000000, 0.000000)",
        "(290.000000, 70.000000, 0.000000)",
        "(290.000000, 70.000000, 0.000000)",
        "(290.000000, 70.000000, 0.000000)",
        "(290.000000, 70.000000, 0.000000)",
        "(290.000000, 70.000000, 0.000000)",
        "(290.000000, 70.000000, 0.000000)",
        "(290.000000, 70.000000, 0.000000)",
        "(290.000000, 70.000000, 0.000000)",
        "(290.000000, 70.000000, 0.000000)",
        "(290.000000, 70.000000, 0.000000)",
        "(290.000000, 70.000000, 0.000000)",
        "(290.000000, 70.000000, 0.000000)",
        "(290.000000, 70.000000, 0.000000)",
        "(290.000000, 70.000000, 0.000000)",
        "(290.000000, 70.000000, 0.000000)",
        "(290.000000, 70.000000, 0.000000)",
        "(290.000000, 70.000000, 0.000000)",
        "(290.000000, 70.000000, 0.000000)",
        "(290.000000, 70.000000, 0.000000)",
        "(290.000000, 70.000000, 0.000000)",
        "(290.000000, 70.000000, 0.000000)",
        "(290.000000, 70.000000, 0.000000)",
        "(290.000000, 70.000000, 0.000000)",
        "(290.000000, 70.000000, 0.000000)",
        "(290.000000, 70.000000, 0.000000)",
        "(290.000000, 70.000000, 0.000000)",
        "(290.000000, 70.000000, 0.000000)",
        "(290.000000, 70.000000, 0.000000)",
        "(290.000000, 70.000000, 0.000000)",
        "(290.000000, 70.000000, 0.000000)",
        "(290.000000, 70.000000, 0.000000)",
        "(290.000000, 70.000000, 0.000000)",
        "(290.000000, 70.000000, 0.000000)",
        "(290.000000, 70.000000, 0.000000)",
        "(290.000000, 70.000000, 0.000000)",
        "(290.000000, 70.000000, 0.000000)",
        "(290.000000, 70.000000, 0.000000)",
        "(290.000000, 70.000000, 0.000000)",
        "(290.000000, 70.000000, 0.000000)",
        "(290.000000, 70.000000, 0.000000)",
        "(290.000000, 70.000000, 0.000000)",
        "(290.000000, 70.000000, 0.000000)",
        "(290.000000, 70.000000, 0.000000)",
        "(290.000000, 70.000000, 0.000000)",
        "(290.000000, 70.000000, 0.000000)",
        "(290.000000, 70.000000, 0.000000)",
        "(290.000000, 70.000000, 0.000000)",
        "(290.000000, 70.000000, 0.000000)",
        "(290.000000, 70.000000, 0.000000)",
        "(290.000000, 70.000000, 0.000000)",
        "(290.000000, 70.000000, 0.000000)",
        "(290.000000, 70.000000, 0.000000)",
        "(290.000000, 70.000000, 0.000000)",
        "(290.000000, 70.000000, 0.000000)",
        "(290.000000, 70.000000, 0.000000)",
        "(290.000000, 70.000000, 0.000000)",
        "(290.000000, 70.000000, 0.000000)",
        "(290.000000, 70.000000, 0.000000)",
        "(290.000000, 70.000000, 0.000000)",
        "(290.000000, 70.000000, 0.000000)",
        "(290.000000, 70.000000, 0.000000)",
        "(290.000000, 70.000000, 0.000000)",
        "(290.000000, 70.000000, 0.000000)",
        "(290.000000, 70.000000, 0.000000)",
        "(290.000000, 70.000000, 0.000000)",
        "(290.000000, 70.000000, 0.000000)",
        "(290.000000, 70.000000, 0.000000)",
        "(290.000000, 70.000000, 0.000000)",
        "(290.000000, 70.000000, 0.000000)",
        "(290.000000, 70.000000, 0.000000)",
        "(290.000000, 70.000000, 0.000000)",
        "(290.000000, 70.000000, 0.000000)",
        "(290.000000, 70.000000, 0.000000)",
        "(290.000000, 70.000000, 0.000000)",
        "(290.000000, 70.000000, 0.000000)",
        "(290.000000, 70.000000, 0.000000)",
        "(290.000000, 70.000000, 0.000000)",
        "(290.000000, 70.000000, 0.000000)",
        "(290.000000, 70.000000, 0.000000)",
        "(290.000000, 70.000000, 0.000000)",
        "(290.000000, 70.000000, 0.000000)",
        "(290.000000, 70.000000, 0.000000)",
        "(290.000000, 70.000000, 0.000000)",
        "(290.000000, 70.000000, 0.000000)",
        "(290.000000, 70.000000, 0.000000)",
        "(290.000000, 70.000000, 0.000000)",
        "(290.000000, 70.000000, 0.000000)",
        "(290.000000, 70.000000, 0.000000)",
        "(290.000000, 70.000000, 0.000000)",
        "(290.000000, 70.000000, 0.000000)",
        "(290.000000, 70.000000, 0.000000)",
        "(290.000000, 70.000000, 0.000000)",
        "(290.000000, 70.000000, 0.000000)",
        "(290.000000, 70.000000, 0.000000)",
        "(290.000000, 70.000000, 0.000000)",
        "(290.000000, 70.000000, 0.000000)",
        "(290.000000, 70.000000, 0.000000)",
        "(290.000000, 70.000000, 0.000000)",
        "(290.000000, 70.000000, 0.000000)",
        "(290.000000, 70.000000, 0.000000)",
        "(290.000000, 70.000000, 0.000000)",
        "(290.000000, 70.000000, 0.000000)",
        "(290.000000, 70.000000, 0.000000)",
        "(290.000000, 70.000000, 0.000000)",
        "(290.000000, 70.000000, 0.000000)",
        "(290.000000, 70.000000, 0.000000)",
        "(290.000000, 70.000000, 0.000000)",
        "(290.000000, 70.000000, 0.000000)",
        "(290.000000, 70.000000, 0.000000)",
        "(290.000000, 70.000000, 0.000000)",
        "(290.000000, 70.000000, 0.000000)",
        "(290.000000, 70.000000, 0.000000)",
        "(290.000000, 70.000000, 0.000000)",
        "(290.000000, 70.000000, 0.000000)",
        "(290.000000, 70.000000, 0.000000)",
        "(290.000000, 70.000000, 0.000000)",
        "(290.000000, 70.000000, 0.000000)",
        "(290.000000, 70.000000, 0.000000)",
        "(290.000000, 70.000000, 0.000000)",
        "(290.000000, 70.000000, 0.000000)",
        "(290.000000, 70.000000, 0.000000)",
        "(290.000000, 70.000000, 0.000000)",
        "(290.000000, 70.000000, 0.000000)",
        "(290.000000, 70.000000, 0.000000)",
        "(290.000000, 70.000000, 0.000000)",
        "(290.000000, 70.000000, 0.000000)",
        "(290.000000, 70.000000, 0.000000)",
        "(290.000000, 70.000000, 0.000000)",
        "(290.000000, 70.000000, 0.000000)",
        "(290.000000, 70.000000, 0.000000)",
        "(290.000000, 70.000000, 0.000000)",
        "(290.000000, 70.000000, 0.000000)",
        "(290.000000, 70.000000, 0.000000)",
        "(290.000000, 70.000000, 0.000000)",
        "(290.000000, 70.000000, 0.000000)",
        "(290.000000, 70.000000, 0.000000)",
        "(290.000000, 70.000000, 0.000000)",
        "(290.000000, 70.000000, 0.000000)",
        "(290.000000, 70.000000, 0.000000)",
        "(290.000000, 70.000000, 0.000000)",
        "(290.000000, 70.000000, 0.000000)",
        "(290.000000, 70.000000, 0.000000)",
        "(290.000000, 70.000000, 0.000000)",
        "(290.000000, 70.000000, 0.000000)",
        "(290.000000, 70.000000, 0.000000)",
        "(290.000000, 70.000000, 0.000000)",
        "(290.000000, 70.000000, 0.000000)",
        "(290.000000, 70.000000, 0.000000)",
        "(290.000000, 70.000000, 0.000000)",
        "(290.000000, 70.000000, 0.000000)",
        "(290.000000, 70.000000, 0.000000)",
        "(290.000000, 70.000000, 0.000000)",
        "(290.000000, 70.000000, 0.000000)",
        "(290.000000, 70.000000, 0.000000)",
        "(290.000000, 70.000000, 0.000000)",
        "(290.000000, 70.000000, 0.000000)",
        "(290.000000, 70.000000, 0.000000)",
        "(290.000000, 70.000000, 0.000000)",
        "(290.000000, 70.000000, 0.000000)",
        "(290.000000, 70.000000, 0.000000)",
        "(290.000000, 70.000000, 0.000000)",
        "(290.000000, 70.000000, 0.000000)",
        "(290.000000, 70.000000, 0.000000)",
        "(290.000000, 70.000000, 0.000000)",
        "(290.000000, 70.000000, 0.000000)",
        "(290.000000, 70.000000, 0.000000)",
        "(290.000000, 70.000000, 0.000000)",
        "(290.000000, 70.000000, 0.000000)",
        "(290.000000, 70.000000, 0.000000)",
        "(290.000000, 70.000000, 0.000000)",
        "(290.000000, 70.000000, 0.000000)",
        "(290.000000, 70.000000, 0.000000)",
        "(290.000000, 70.000000, 0.000000)",
        "(290.000000, 70.000000, 0.000000)",
        "(290.000000, 70.000000, 0.000000)",
        "(290.000000, 70.000000, 0.000000)",
        "(290.000000, 70.000000, 0.000000)",
        "(290.000000, 70.000000, 0.000000)",
        "(290.000000, 70.000000, 0.000000)",
        "(290.000000, 70.000000, 0.000000)",
        "(290.000000, 70.000000, 0.000000)",
        "(290.000000, 70.000000, 0.000000)",
        "(290.000000, 70.000000, 0.000000)",
        "(290.000000, 70.000000, 0.000000)",
        "(290.000000, 70.000000, 0.000000)",
        "(290.000000, 70.000000, 0.000000)",
        "(290.000000, 70.000000, 0.000000)",
        "(290.000000, 70.000000, 0.000000)",
        "(290.000000, 70.000000, 0.000000)",
        "(290.000000, 70.000000, 0.000000)",
        "(290.000000, 70.000000, 0.000000)",
        "(290.000000, 70.000000, 0.000000)",
        "(290.000000, 70.000000, 0.000000)",
        "(290.000000, 70.000000, 0.000000)",
        "(290.000000, 70.000000, 0.000000)",
        "(290.000000, 70.000000, 0.000000)",
        "(290.000000, 70.000000, 0.000000)",
        "(290.000000, 70.000000, 0.000000)",
        "(290.000000, 70.000000, 0.000000)",
        "(290.000000, 70.000000, 0.000000)",
        "(290.000000, 70.000000, 0.000000)",
        "(290.000000, 70.000000, 0.000000)",
        "(290.000000, 70.000000, 0.000000)",
        "(290.000000, 70.000000, 0.000000)",
        "(290.000000, 70.000000, 0.000000)",
        "(290.000000, 70.000000, 0.000000)",
        "(290.000000, 70.000000, 0.000000)",
        "(290.000000, 70.000000, 0.000000)",
        "(290.000000, 70.000000, 0.000000)",
        "(290.000000, 70.000000, 0.000000)",
        "(290.000000, 70.000000, 0.000000)",
        "(290.000000, 70.000000, 0.000000)",
        "(290.000000, 70.000000, 0.000000)",
        "(290.000000, 70.000000, 0.000000)",
        "(290.000000, 70.000000, 0.000000)",
        "(290.000000, 70.000000, 0.000000)",
        "(290.000000, 70.000000, 0.000000)",
        "(290.000000, 70.000000, 0.000000)",
        "(290.000000, 70.000000, 0.000000)",
        "(290.000000, 70.000000, 0.000000)",
        "(290.000000, 70.000000, 0.000000)",
        "(290.000000, 70.000000, 0.000000)",
        "(290.000000, 70.000000, 0.000000)",
        "(290.000000, 70.000000, 0.000000)",
        "(290.000000, 70.000000, 0.000000)",
        "(290.000000, 70.000000, 0.000000)",
        "(290.000000, 70.000000, 0.000000)",
        "(290.000000, 70.000000, 0.000000)",
        "(290.000000, 70.000000, 0.000000)",
        "(290.000000, 70.000000, 0.000000)",
        "(290.000000, 70.000000, 0.000000)",
        "(290.000000, 70.000000, 0.000000)",
        "(290.000000, 70.000000, 0.000000)",
        "(290.000000, 70.000000, 0.000000)",
        "(290.000000, 70.000000, 0.000000)",
        "(290.000000, 70.000000, 0.000000)",
        "(290.000000, 70.000000, 0.000000)",
        "(290.000000, 70.000000, 0.000000)",
        "(290.000000, 70.000000, 0.000000)",
        "(290.000000, 70.000000, 0.000000)",
        "(290.000000, 70.000000, 0.000000)",
        "(290.000000, 70.000000, 0.000000)",
        "(290.000000, 70.000000, 0.000000)",
        "(290.000000, 70.000000, 0.000000)",
        "(290.000000, 70.000000, 0.000000)",
        "(290.000000, 70.000000, 0.000000)",
        "(290.000000, 70.000000, 0.000000)",
        "(290.000000, 70.000000, 0.000000)",
        "(290.000000, 70.000000, 0.000000)",
        "(290.000000, 70.000000, 0.000000)",
        "(290.000000, 70.000000, 0.000000)",
        "(290.000000, 70.000000, 0.000000)",
        "(290.000000, 70.000000, 0.000000)",
        "(290.000000, 70.000000, 0.000000)",
        "(290.000000, 70.000000, 0.000000)",
        "(290.000000, 70.000000, 0.000000)",
        "(290.000000, 70.000000, 0.000000)",
        "(290.000000, 70.000000, 0.000000)",
        "(290.000000, 70.000000, 0.000000)",
        "(290.000000, 70.000000, 0.000000)",
        "(290.000000, 70.000000, 0.000000)",
        "(290.000000, 70.000000, 0.000000)",
        "(290.000000, 70.000000, 0.000000)",
        "(290.000000, 70.000000, 0.000000)",
        "(290.000000, 70.000000, 0.000000)",
        "(290.000000, 70.000000, 0.000000)",
        "(290.000000, 70.000000, 0.000000)",
        "(290.000000, 70.000000, 0.000000)",
        "(290.000000, 70.000000, 0.000000)",
        "(290.000000, 70.000000, 0.000000)",
        "(290.000000, 70.000000, 0.000000)",
        "(290.000000, 70.000000, 0.000000)",
        "(290.000000, 70.000000, 0.000000)",
        "(290.000000, 70.000000, 0.000000)",
        "(290.000000, 70.000000, 0.000000)",
        "(290.000000, 70.000000, 0.000000)",
        "(290.000000, 70.000000, 0.000000)",
        "(290.000000, 70.000000, 0.000000)",
        "(290.000000, 70.000000, 0.000000)",
        "(290.000000, 70.000000, 0.000000)",
        "(290.000000, 70.000000, 0.000000)",
        "(290.000000, 70.000000, 0.000000)",
        "(290.000000, 70.000000, 0.000000)",
        "(290.000000, 70.000000, 0.000000)",
        "(290.000000, 70.000000, 0.000000)",
        "(290.000000, 70.000000, 0.000000)",
        "(290.000000, 70.000000, 0.000000)",
        "(290.000000, 70.000000, 0.000000)",
        "(290.000000, 70.000000, 0.000000)",
        "(290.000000, 70.000000, 0.000000)",
        "(290.000000, 70.000000, 0.000000)",
        "(290.000000, 70.000000, 0.000000)",
        "(290.000000, 70.000000, 0.000000)",
        "(290.000000, 70.000000, 0.000000)",
        "(290.000000, 70.000000, 0.000000)",
        "(290.000000, 70.000000, 0.000000)",
        "(290.000000, 70.000000, 0.000000)",
        "(290.000000, 70.000000, 0.000000)",
        "(290.000000, 70.000000, 0.000000)",
        "(290.000000, 70.000000, 0.000000)",
        "(290.000000, 70.000000, 0.000000)",
        "(290.000000, 70.000000, 0.000000)",
        "(290.000000, 70.000000, 0.000000)",
        "(290.000000, 70.000000, 0.000000)",
        "(290.000000, 70.000000, 0.000000)",
        "(290.000000, 70.000000, 0.000000)",
        "(290.000000, 70.000000, 0.000000)",
        "(290.000000, 70.000000, 0.000000)",
        "(290.000000, 70.000000, 0.000000)",
        "(290.000000, 70.000000, 0.000000)",
        "(290.000000, 70.000000, 0.000000)",
        "(290.000000, 70.000000, 0.000000)",
        "(290.000000, 70.000000, 0.000000)",
        "(290.000000, 70.000000, 0.000000)",
        "(290.000000, 70.000000, 0.000000)",
        "(290.000000, 70.000000, 0.000000)",
        "(290.000000, 70.000000, 0.000000)",
        "(290.000000, 70.000000, 0.000000)",
        "(290.000000, 70.000000, 0.000000)",
        "(290.000000, 70.000000, 0.000000)",
        "(290.000000, 70.000000, 0.000000)",
        "(290.000000, 70.000000, 0.000000)",
        "(290.000000, 70.000000, 0.000000)",
        "(290.000000, 70.000000, 0.000000)",
        "(290.000000, 70.000000, 0.000000)",
        "(290.000000, 70.000000, 0.000000)",
        "(290.000000, 70.000000, 0.000000)",
        "(290.000000, 70.000000, 0.000000)",
        "(290.000000, 70.000000, 0.000000)",
        "(290.000000, 70.000000, 0.000000)",
        "(290.000000, 70.000000, 0.000000)",
        "(290.000000, 70.000000, 0.000000)",
        "(290.000000, 70.000000, 0.000000)",
        "(290.000000, 70.000000, 0.000000)",
        "(290.000000, 70.000000, 0.000000)",
        "(290.000000, 70.000000, 0.000000)",
        "(290.000000, 70.000000, 0.000000)",
        "(290.000000, 70.000000, 0.000000)",
        "(290.000000, 70.000000, 0.000000)",
        "(290.000000, 70.000000, 0.000000)",
        "(290.000000, 70.000000, 0.000000)",
        "(290.000000, 70.000000, 0.000000)",
        "(290.000000, 70.000000, 0.000000)",
        "(290.000000, 70.000000, 0.000000)",
        "(290.000000, 70.000000, 0.000000)",
        "(290.000000, 70.000000, 0.000000)",
        "(290.000000, 70.000000, 0.000000)",
        "(290.000000, 70.000000, 0.000000)",
        "(290.000000, 70.000000, 0.000000)",
        "(290.000000, 70.000000, 0.000000)",
        "(290.000000, 70.000000, 0.000000)",
        "(290.000000, 70.000000, 0.000000)",
        "(290.000000, 70.000000, 0.000000)",
        "(290.000000, 70.000000, 0.000000)",
        "(290.000000, 70.000000, 0.000000)",
        "(290.000000, 70.000000, 0.000000)",
        "(290.000000, 70.000000, 0.000000)",
        "(290.000000, 70.000000, 0.000000)",
        "(290.000000, 70.000000, 0.000000)",
        "(290.000000, 70.000000, 0.000000)",
        "(290.000000, 70.000000, 0.000000)",
        "(290.000000, 70.000000, 0.000000)",
        "(290.000000, 70.000000, 0.000000)",
        "(290.000000, 70.000000, 0.000000)",
        "(290.000000, 70.000000, 0.000000)",
        "(290.000000, 70.000000, 0.000000)",
        "(290.000000, 70.000000, 0.000000)",
        "(290.000000, 70.000000, 0.000000)",
        "(290.000000, 70.000000, 0.000000)",
        "(290.000000, 70.000000, 0.000000)",
        "(290.000000, 70.000000, 0.000000)",
        "(290.000000, 70.000000, 0.000000)",
        "(290.000000, 70.000000, 0.000000)",
        "(290.000000, 70.000000, 0.000000)",
        "(290.000000, 70.000000, 0.000000)",
        "(290.000000, 70.000000, 0.000000)",
        "(290.000000, 70.000000, 0.000000)",
        "(290.000000, 70.000000, 0.000000)",
        "(290.000000, 70.000000, 0.000000)",
        "(290.000000, 70.000000, 0.000000)",
        "(290.000000, 70.000000, 0.000000)",
        "(290.000000, 70.000000, 0.000000)",
        "(290.000000, 70.000000, 0.000000)",
        "(290.000000, 70.000000, 0.000000)",
        "(290.000000, 70.000000, 0.000000)",
        "(290.000000, 70.000000, 0.000000)",
        "(290.000000, 70.000000, 0.000000)",
        "(290.000000, 70.000000, 0.000000)",
        "(290.000000, 70.000000, 0.000000)",
        "(290.000000, 70.000000, 0.000000)",
        "(290.000000, 70.000000, 0.000000)",
        "(290.000000, 70.000000, 0.000000)",
        "(290.000000, 70.000000, 0.000000)",
        "(290.000000, 70.000000, 0.000000)",
        "(290.000000, 70.000000, 0.000000)",
        "(290.000000, 70.000000, 0.000000)",
        "(290.000000, 70.000000, 0.000000)",
        "(290.000000, 70.000000, 0.000000)",
        "(290.000000, 70.000000, 0.000000)",
        "(290.000000, 70.000000, 0.000000)",
        "(290.000000, 70.000000, 0.000000)",
        "(290.000000, 70.000000, 0.000000)",
        "(290.000000, 70.000000, 0.000000)",
        "(290.000000, 70.000000, 0.000000)",
        "(290.000000, 70.000000, 0.000000)",
        "(290.000000, 70.000000, 0.000000)",
        "(290.000000, 70.000000, 0.000000)",
        "(290.000000, 70.000000, 0.000000)",
        "(290.000000, 70.000000, 0.000000)",
        "(290.000000, 70.000000, 0.000000)",
        "(290.000000, 70.000000, 0.000000)",
        "(290.000000, 70.000000, 0.000000)",
        "(290.000000, 70.000000, 0.000000)",
        "(290.000000, 70.000000, 0.000000)",
        "(290.000000, 70.000000, 0.000000)",
        "(290.000000, 70.000000, 0.000000)",
        "(290.000000, 70.000000, 0.000000)",
        "(290.000000, 70.000000, 0.000000)",
        "(290.000000, 70.000000, 0.000000)",
        "(290.000000, 70.000000, 0.000000)",
        "(290.000000, 70.000000, 0.000000)",
        "(290.000000, 70.000000, 0.000000)",
        "(290.000000, 70.000000, 0.000000)",
        "(290.000000, 70.000000, 0.000000)",
        "(290.000000, 70.000000, 0.000000)",
        "(290.000000, 70.000000, 0.000000)",
        "(290.000000, 70.000000, 0.000000)",
        "(290.000000, 70.000000, 0.000000)",
        "(290.000000, 70.000000, 0.000000)",
        "(290.000000, 70.000000, 0.000000)",
        "(290.000000, 70.000000, 0.000000)",
        "(290.000000, 70.000000, 0.000000)",
        "(290.000000, 70.000000, 0.000000)",
        "(290.000000, 70.000000, 0.000000)",
        "(290.000000, 70.000000, 0.000000)",
        "(290.000000, 70.000000, 0.000000)",
        "(290.000000, 70.000000, 0.000000)",
        "(290.000000, 70.000000, 0.000000)",
        "(290.000000, 70.000000, 0.000000)",
        "(290.000000, 70.000000, 0.000000)",
        "(290.000000, 70.000000, 0.000000)",
        "(290.000000, 70.000000, 0.000000)",
        "(290.000000, 70.000000, 0.000000)",
        "(290.000000, 70.000000, 0.000000)",
        "(290.000000, 70.000000, 0.000000)",
        "(290.000000, 70.000000, 0.000000)",
        "(290.000000, 70.000000, 0.000000)",
        "(290.000000, 70.000000, 0.000000)",
        "(290.000000, 70.000000, 0.000000)",
        "(290.000000, 70.000000, 0.000000)",
        "(290.000000, 70.000000, 0.000000)",
        "(290.000000, 70.000000, 0.000000)",
        "(290.000000, 70.000000, 0.000000)",
        "(290.000000, 70.000000, 0.000000)",
        "(290.000000, 70.000000, 0.000000)",
        "(290.000000, 70.000000, 0.000000)",
        "(290.000000, 70.000000, 0.000000)",
        "(290.000000, 70.000000, 0.000000)",
        "(290.000000, 70.000000, 0.000000)",
        "(290.000000, 70.000000, 0.000000)",
        "(290.000000, 70.000000, 0.000000)",
        "(290.000000, 70.000000, 0.000000)",
        "(290.000000, 70.000000, 0.000000)",
        "(290.000000, 70.000000, 0.000000)",
        "(290.000000, 70.000000, 0.000000)",
        "(290.000000, 70.000000, 0.000000)",
        "(290.000000, 70.000000, 0.000000)",
        "(290.000000, 70.000000, 0.000000)",
        "(290.000000, 70.000000, 0.000000)",
        "(290.000000, 70.000000, 0.000000)",
        "(290.000000, 70.000000, 0.000000)",
        "(290.000000, 70.000000, 0.000000)",
        "(290.000000, 70.000000, 0.000000)",
        "(290.000000, 70.000000, 0.000000)",
        "(290.000000, 70.000000, 0.000000)",
        "(290.000000, 70.000000, 0.000000)",
        "(290.000000, 70.000000, 0.000000)",
        "(290.000000, 70.000000, 0.000000)",
        "(290.000000, 70.000000, 0.000000)",
        "(290.000000, 70.000000, 0.000000)",
        "(290.000000, 70.000000, 0.000000)",
        "(290.000000, 70.000000, 0.000000)",
        "(290.000000, 70.000000, 0.000000)",
        "(290.000000, 70.000000, 0.000000)",
        "(290.000000, 70.000000, 0.000000)",
        "(290.000000, 70.000000, 0.000000)",
        "(290.000000, 70.000000, 0.000000)",
        "(290.000000, 70.000000, 0.000000)",
        "(290.000000, 70.000000, 0.000000)",
        "(290.000000, 70.000000, 0.000000)",
        "(290.000000, 70.000000, 0.000000)",
        "(290.000000, 70.000000, 0.000000)",
        "(290.000000, 70.000000, 0.000000)",
        "(290.000000, 70.000000, 0.000000)",
        "(290.000000, 70.000000, 0.000000)",
        "(290.000000, 70.000000, 0.000000)",
        "(290.000000, 70.000000, 0.000000)",
        "(290.000000, 70.000000, 0.000000)",
        "(290.000000, 70.000000, 0.000000)",
        "(290.000000, 70.000000, 0.000000)",
        "(290.000000, 70.000000, 0.000000)",
        "(290.000000, 70.000000, 0.000000)",
        "(290.000000, 70.000000, 0.000000)",
        "(290.000000, 70.000000, 0.000000)",
        "(290.000000, 70.000000, 0.000000)",
        "(290.000000, 70.000000, 0.000000)",
        "(290.000000, 70.000000, 0.000000)",
        "(290.000000, 70.000000, 0.000000)",
        "(290.000000, 70.000000, 0.000000)",
        "(290.000000, 70.000000, 0.000000)",
        "(290.000000, 70.000000, 0.000000)",
        "(290.000000, 70.000000, 0.000000)",
        "(290.000000, 70.000000, 0.000000)",
        "(290.000000, 70.000000, 0.000000)",
        "(290.000000, 70.000000, 0.000000)",
        "(290.000000, 70.000000, 0.000000)",
        "(290.000000, 70.000000, 0.000000)",
        "(290.000000, 70.000000, 0.000000)",
        "(290.000000, 70.000000, 0.000000)",
        "(290.000000, 70.000000, 0.000000)",
        "(290.000000, 70.000000, 0.000000)",
        "(290.000000, 70.000000, 0.000000)",
        "(290.000000, 70.000000, 0.000000)",
        "(290.000000, 70.000000, 0.000000)",
        "(290.000000, 70.000000, 0.000000)",
        "(290.000000, 70.000000, 0.000000)",
        "(290.000000, 70.000000, 0.000000)",
        "(290.000000, 70.000000, 0.000000)",
        "(290.000000, 70.000000, 0.000000)",
        "(290.000000, 70.000000, 0.000000)",
        "(290.000000, 70.000000, 0.000000)",
        "(290.000000, 70.000000, 0.000000)",
        "(290.000000, 70.000000, 0.000000)",
        "(290.000000, 70.000000, 0.000000)",
        "(290.000000, 70.000000, 0.000000)",
        "(290.000000, 70.000000, 0.000000)",
        "(290.000000, 70.000000, 0.000000)",
        "(290.000000, 70.000000, 0.000000)",
        "(290.000000, 70.000000, 0.000000)",
        "(290.000000, 70.000000, 0.000000)",
        "(290.000000, 70.000000, 0.000000)",
        "(290.000000, 70.000000, 0.000000)",
        "(290.000000, 70.000000, 0.000000)",
        "(290.000000, 70.000000, 0.000000)",
        "(290.000000, 70.000000, 0.000000)",
        "(290.000000, 70.000000, 0.000000)",
        "(290.000000, 70.000000, 0.000000)",
        "(290.000000, 70.000000, 0.000000)",
        "(290.000000, 70.000000, 0.000000)",
        "(290.000000, 70.000000, 0.000000)",
        "(290.000000, 70.000000, 0.000000)",
        "(290.000000, 70.000000, 0.000000)",
        "(290.000000, 70.000000, 0.000000)",
        "(290.000000, 70.000000, 0.000000)",
        "(290.000000, 70.000000, 0.000000)",
        "(290.000000, 70.000000, 0.000000)",
        "(290.000000, 70.000000, 0.000000)",
        "(290.000000, 70.000000, 0.000000)",
        "(290.000000, 70.000000, 0.000000)",
        "(290.000000, 70.000000, 0.000000)",
        "(290.000000, 70.000000, 0.000000)",
        "(290.000000, 70.000000, 0.000000)",
        "(290.000000, 70.000000, 0.000000)",
        "(290.000000, 70.000000, 0.000000)",
        "(290.000000, 70.000000, 0.000000)",
        "(290.000000, 70.000000, 0.000000)",
        "(290.000000, 70.000000, 0.000000)",
        "(290.000000, 70.000000, 0.000000)",
        "(290.000000, 70.000000, 0.000000)",
        "(290.000000, 70.000000, 0.000000)",
        "(290.000000, 70.000000, 0.000000)",
        "(290.000000, 70.000000, 0.000000)",
        "(290.000000, 70.000000, 0.000000)",
        "(290.000000, 70.000000, 0.000000)",
        "(290.000000, 70.000000, 0.000000)",
        "(290.000000, 70.000000, 0.000000)",
        "(290.000000, 70.000000, 0.000000)",
        "(290.000000, 70.000000, 0.000000)",
        "(290.000000, 70.000000, 0.000000)",
        "(290.000000, 70.000000, 0.000000)",
        "(290.000000, 70.000000, 0.000000)",
        "(290.000000, 70.000000, 0.000000)",
        "(290.000000, 70.000000, 0.000000)",
        "(290.000000, 70.000000, 0.000000)",
        "(290.000000, 70.000000, 0.000000)",
        "(290.000000, 70.000000, 0.000000)",
        "(290.000000, 70.000000, 0.000000)",
        "(290.000000, 70.000000, 0.000000)",
        "(290.000000, 70.000000, 0.000000)",
        "(290.000000, 70.000000, 0.000000)",
        "(290.000000, 70.000000, 0.000000)",
        "(290.000000, 70.000000, 0.000000)",
        "(290.000000, 70.000000, 0.000000)",
        "(290.000000, 70.000000, 0.000000)",
        "(290.000000, 70.000000, 0.000000)",
        "(290.000000, 70.000000, 0.000000)",
        "(290.000000, 70.000000, 0.000000)",
        "(290.000000, 70.000000, 0.000000)",
        "(290.000000, 70.000000, 0.000000)",
        "(290.000000, 70.000000, 0.000000)",
        "(290.000000, 70.000000, 0.000000)",
        "(290.000000, 70.000000, 0.000000)",
        "(290.000000, 70.000000, 0.000000)",
        "(290.000000, 70.000000, 0.000000)",
        "(290.000000, 70.000000, 0.000000)",
        "(290.000000, 70.000000, 0.000000)",
        "(290.000000, 70.000000, 0.000000)",
        "(290.000000, 70.000000, 0.000000)",
        "(290.000000, 70.000000, 0.000000)",
        "(290.000000, 70.000000, 0.000000)",
        "(290.000000, 70.000000, 0.000000)",
        "(290.000000, 70.000000, 0.000000)",
        "(290.000000, 70.000000, 0.000000)",
        "(290.000000, 70.000000, 0.000000)",
        "(290.000000, 70.000000, 0.000000)",
        "(290.000000, 70.000000, 0.000000)",
        "(290.000000, 70.000000, 0.000000)",
        "(290.000000, 70.000000, 0.000000)",
        "(290.000000, 70.000000, 0.000000)",
        "(290.000000, 70.000000, 0.000000)",
        "(290.000000, 70.000000, 0.000000)",
        "(290.000000, 70.000000, 0.000000)",
        "(290.000000, 70.000000, 0.000000)",
        "(290.000000, 70.000000, 0.000000)",
        "(290.000000, 70.000000, 0.000000)",
        "(290.000000, 70.000000, 0.000000)",
        "(290.000000, 70.000000, 0.000000)",
        "(290.000000, 70.000000, 0.000000)",
        "(290.000000, 70.000000, 0.000000)",
        "(290.000000, 70.000000, 0.000000)",
        "(290.000000, 70.000000, 0.000000)",
        "(290.000000, 70.000000, 0.000000)",
        "(290.000000, 70.000000, 0.000000)",
        "(290.000000, 70.000000, 0.000000)",
        "(290.000000, 70.000000, 0.000000)",
        "(290.000000, 70.000000, 0.000000)",
        "(290.000000, 70.000000, 0.000000)",
        "(290.000000, 70.000000, 0.000000)",
        "(290.000000, 70.000000, 0.000000)",
        "(290.000000, 70.000000, 0.000000)",
        "(290.000000, 70.000000, 0.000000)",
        "(290.000000, 70.000000, 0.000000)",
        "(290.000000, 70.000000, 0.000000)",
        "(290.000000, 70.000000, 0.000000)",
        "(290.000000, 70.000000, 0.000000)",
        "(290.000000, 70.000000, 0.000000)",
        "(290.000000, 70.000000, 0.000000)",
        "(290.000000, 70.000000, 0.000000)",
        "(290.000000, 70.000000, 0.000000)",
        "(290.000000, 70.000000, 0.000000)",
        "(290.000000, 70.000000, 0.000000)",
        "(290.000000, 70.000000, 0.000000)",
        "(290.000000, 70.000000, 0.000000)",
        "(290.000000, 70.000000, 0.000000)",
        "(290.000000, 70.000000, 0.000000)",
        "(290.000000, 70.000000, 0.000000)",
        "(290.000000, 70.000000, 0.000000)",
        "(290.000000, 70.000000, 0.000000)",
        "(290.000000, 70.000000, 0.000000)",
        "(290.000000, 70.000000, 0.000000)",
        "(290.000000, 70.000000, 0.000000)",
        "(290.000000, 70.000000, 0.000000)",
        "(290.000000, 70.000000, 0.000000)",
        "(290.000000, 70.000000, 0.000000)",
        "(290.000000, 70.000000, 0.000000)",
        "(290.000000, 70.000000, 0.000000)",
        "(290.000000, 70.000000, 0.000000)",
        "(290.000000, 70.000000, 0.000000)",
        "(290.000000, 70.000000, 0.000000)",
        "(290.000000, 70.000000, 0.000000)",
        "(290.000000, 70.000000, 0.000000)",
        "(290.000000, 70.000000, 0.000000)",
        "(290.000000, 70.000000, 0.000000)",
        "(290.000000, 70.000000, 0.000000)",
        "(290.000000, 70.000000, 0.000000)",
        "(290.000000, 70.000000, 0.000000)",
        "(290.000000, 70.000000, 0.000000)",
        "(290.000000, 70.000000, 0.000000)",
        "(290.000000, 70.000000, 0.000000)",
        "(290.000000, 70.000000, 0.000000)",
        "(290.000000, 70.000000, 0.000000)",
        "(290.000000, 70.000000, 0.000000)",
        "(290.000000, 70.000000, 0.000000)",
        "(290.000000, 70.000000, 0.000000)",
        "(290.000000, 70.000000, 0.000000)",
        "(290.000000, 70.000000, 0.000000)",
        "(290.000000, 70.000000, 0.000000)",
        "(290.000000, 70.000000, 0.000000)",
        "(290.000000, 70.000000, 0.000000)",
        "(290.000000, 70.000000, 0.000000)",
        "(290.000000, 70.000000, 0.000000)",
        "(290.000000, 70.000000, 0.000000)",
        "(290.000000, 70.000000, 0.000000)",
        "(290.000000, 70.000000, 0.000000)",
        "(290.000000, 70.000000, 0.000000)",
        "(290.000000, 70.000000, 0.000000)",
        "(290.000000, 70.000000, 0.000000)",
        "(290.000000, 70.000000, 0.000000)",
        "(290.000000, 70.000000, 0.000000)",
        "(290.000000, 70.000000, 0.000000)",
        "(290.000000, 70.000000, 0.000000)",
        "(290.000000, 70.000000, 0.000000)",
        "(290.000000, 70.000000, 0.000000)",
        "(290.000000, 70.000000, 0.000000)",
        "(290.000000, 70.000000, 0.000000)",
        "(290.000000, 70.000000, 0.000000)",
        "(290.000000, 70.000000, 0.000000)",
        "(290.000000, 70.000000, 0.000000)",
        "(290.000000, 70.000000, 0.000000)",
        "(290.000000, 70.000000, 0.000000)",
        "(290.000000, 70.000000, 0.000000)",
        "(290.000000, 70.000000, 0.000000)",
        "(290.000000, 70.000000, 0.000000)",
        "(290.000000, 70.000000, 0.000000)",
        "(290.000000, 70.000000, 0.000000)",
        "(290.000000, 70.000000, 0.000000)",
        "(290.000000, 70.000000, 0.000000)",
        "(290.000000, 70.000000, 0.000000)",
        "(290.000000, 70.000000, 0.000000)",
        "(290.000000, 70.000000, 0.000000)",
        "(290.000000, 70.000000, 0.000000)",
        "(290.000000, 70.000000, 0.000000)",
        "(290.000000, 70.000000, 0.000000)",
        "(290.000000, 70.000000, 0.000000)",
        "(290.000000, 70.000000, 0.000000)",
        "(290.000000, 70.000000, 0.000000)",
        "(290.000000, 70.000000, 0.000000)",
        "(290.000000, 70.000000, 0.000000)",
        "(290.000000, 70.000000, 0.000000)",
        "(290.000000, 70.000000, 0.000000)",
        "(290.000000, 70.000000, 0.000000)",
        "(290.000000, 70.000000, 0.000000)",
        "(290.000000, 70.000000, 0.000000)",
        "(290.000000, 70.000000, 0.000000)",
        "(290.000000, 70.000000, 0.000000)",
        "(290.000000, 70.000000, 0.000000)",
        "(290.000000, 70.000000, 0.000000)",
        "(290.000000, 70.000000, 0.000000)",
        "(290.000000, 70.000000, 0.000000)",
        "(290.000000, 70.000000, 0.000000)",
        "(290.000000, 70.000000, 0.000000)",
        "(290.000000, 70.000000, 0.000000)",
        "(290.000000, 70.000000, 0.000000)",
        "(290.000000, 70.000000, 0.000000)",
        "(290.000000, 70.000000, 0.000000)",
        "(290.000000, 70.000000, 0.000000)",
        "(290.000000, 70.000000, 0.000000)",
        "(290.000000, 70.000000, 0.000000)",
        "(290.000000, 70.000000, 0.000000)",
        "(290.000000, 70.000000, 0.000000)",
        "(290.000000, 70.000000, 0.000000)",
        "(290.000000, 70.000000, 0.000000)",
        "(290.000000, 70.000000, 0.000000)",
        "(290.000000, 70.000000, 0.000000)",
        "(290.000000, 70.000000, 0.000000)",
        "(290.000000, 70.000000, 0.000000)",
        "(290.000000, 70.000000, 0.000000)",
        "(290.000000, 70.000000, 0.000000)",
        "(290.000000, 70.000000, 0.000000)",
        "(290.000000, 70.000000, 0.000000)",
        "(290.000000, 70.000000, 0.000000)",
        "(290.000000, 70.000000, 0.000000)",
        "(290.000000, 70.000000, 0.000000)",
        "(290.000000, 70.000000, 0.000000)",
        "(290.000000, 70.000000, 0.000000)",
        "(290.000000, 70.000000, 0.000000)",
        "(290.000000, 70.000000, 0.000000)",
        "(290.000000, 70.000000, 0.000000)",
        "(290.000000, 70.000000, 0.000000)",
        "(290.000000, 70.000000, 0.000000)",
        "(290.000000, 70.000000, 0.000000)",
        "(290.000000, 70.000000, 0.000000)",
        "(290.000000, 70.000000, 0.000000)",
        "(290.000000, 70.000000, 0.000000)",
        "(290.000000, 70.000000, 0.000000)",
        "(290.000000, 70.000000, 0.000000)",
        "(290.000000, 70.000000, 0.000000)",
        "(290.000000, 70.000000, 0.000000)",
        "(290.000000, 70.000000, 0.000000)",
        "(290.000000, 70.000000, 0.000000)",
        "(290.000000, 70.000000, 0.000000)",
        "(290.000000, 70.000000, 0.000000)",
        "(290.000000, 70.000000, 0.000000)",
        "(290.000000, 70.000000, 0.000000)",
        "(290.000000, 70.000000, 0.000000)",
        "(290.000000, 70.000000, 0.000000)",
        "(290.000000, 70.000000, 0.000000)",
        "(290.000000, 70.000000, 0.000000)",
        "(290.000000, 70.000000, 0.000000)",
        "(290.000000, 70.000000, 0.000000)",
        "(290.000000, 70.000000, 0.000000)",
        "(290.000000, 70.000000, 0.000000)",
        "(290.000000, 70.000000, 0.000000)",
        "(290.000000, 70.000000, 0.000000)",
        "(290.000000, 70.000000, 0.000000)",
        "(290.000000, 70.000000, 0.000000)",
        "(290.000000, 70.000000, 0.000000)",
        "(290.000000, 70.000000, 0.000000)",
        "(290.000000, 70.000000, 0.000000)",
        "(290.000000, 70.000000, 0.000000)",
        "(290.000000, 70.000000, 0.000000)",
        "(290.000000, 70.000000, 0.000000)",
        "(290.000000, 70.000000, 0.000000)",
        "(290.000000, 70.000000, 0.000000)",
        "(290.000000, 70.000000, 0.000000)",
        "(290.000000, 70.000000, 0.000000)",
        "(290.000000, 70.000000, 0.000000)",
        "(290.000000, 70.000000, 0.000000)",
        "(290.000000, 70.000000, 0.000000)",
        "(290.000000, 70.000000, 0.000000)",
        "(290.000000, 70.000000, 0.000000)",
        "(290.000000, 70.000000, 0.000000)",
        "(290.000000, 70.000000, 0.000000)",
        "(290.000000, 70.000000, 0.000000)",
        "(290.000000, 70.000000, 0.000000)",
        "(290.000000, 70.000000, 0.000000)",
        "(290.000000, 70.000000, 0.000000)",
        "(290.000000, 70.000000, 0.000000)",
        "(290.000000, 70.000000, 0.000000)",
        "(290.000000, 70.000000, 0.000000)",
        "(290.000000, 70.000000, 0.000000)",
        "(290.000000, 70.000000, 0.000000)",
        "(290.000000, 70.000000, 0.000000)",
        "(290.000000, 70.000000, 0.000000)",
        "(290.000000, 70.000000, 0.000000)",
        "(290.000000, 70.000000, 0.000000)",
        "(290.000000, 70.000000, 0.000000)",
        "(290.000000, 70.000000, 0.000000)",
        "(290.000000, 70.000000, 0.000000)",
        "(290.000000, 70.000000, 0.000000)",
        "(290.000000, 70.000000, 0.000000)",
        "(290.000000, 70.000000, 0.000000)",
        "(290.000000, 70.000000, 0.000000)",
        "(290.000000, 70.000000, 0.000000)",
        "(290.000000, 70.000000, 0.000000)",
        "(290.000000, 70.000000, 0.000000)",
        "(290.000000, 70.000000, 0.000000)",
        "(290.000000, 70.000000, 0.000000)",
        "(290.000000, 70.000000, 0.000000)",
        "(290.000000, 70.000000, 0.000000)",
        "(290.000000, 70.000000, 0.000000)",
        "(290.000000, 70.000000, 0.000000)",
        "(290.000000, 70.000000, 0.000000)",
        "(290.000000, 70.000000, 0.000000)",
        "(290.000000, 70.000000, 0.000000)",
        "(290.000000, 70.000000, 0.000000)",
        "(290.000000, 70.000000, 0.000000)",
        "(290.000000, 70.000000, 0.000000)",
        "(290.000000, 70.000000, 0.000000)",
        "(290.000000, 70.000000, 0.000000)",
        "(290.000000, 70.000000, 0.000000)",
        "(290.000000, 70.000000, 0.000000)",
        "(290.000000, 70.000000, 0.000000)",
        "(290.000000, 70.000000, 0.000000)",
        "(290.000000, 70.000000, 0.000000)",
        "(290.000000, 70.000000, 0.000000)",
        "(290.000000, 70.000000, 0.000000)",
        "(290.000000, 70.000000, 0.000000)",
        "(290.000000, 70.000000, 0.000000)",
        "(290.000000, 70.000000, 0.000000)",
        "(290.000000, 70.000000, 0.000000)",
        "(290.000000, 70.000000, 0.000000)",
        "(290.000000, 70.000000, 0.000000)",
        "(290.000000, 70.000000, 0.000000)",
        "(290.000000, 70.000000, 0.000000)",
        "(290.000000, 70.000000, 0.000000)",
        "(290.000000, 70.000000, 0.000000)",
        "(290.000000, 70.000000, 0.000000)",
        "(290.000000, 70.000000, 0.000000)",
        "(290.000000, 70.000000, 0.000000)",
        "(290.000000, 70.000000, 0.000000)",
        "(290.000000, 70.000000, 0.000000)",
        "(290.000000, 70.000000, 0.000000)",
        "(290.000000, 70.000000, 0.000000)",
        "(290.000000, 70.000000, 0.000000)",
        "(290.000000, 70.000000, 0.000000)",
        "(290.000000, 70.000000, 0.000000)",
        "(290.000000, 70.000000, 0.000000)",
        "(290.000000, 70.000000, 0.000000)",
        "(290.000000, 70.000000, 0.000000)",
        "(290.000000, 70.000000, 0.000000)",
        "(290.000000, 70.000000, 0.000000)",
        "(290.000000, 70.000000, 0.000000)",
        "(290.000000, 70.000000, 0.000000)",
        "(290.000000, 70.000000, 0.000000)",
        "(290.000000, 70.000000, 0.000000)",
        "(290.000000, 70.000000, 0.000000)",
        "(290.000000, 70.000000, 0.000000)",
        "(290.000000, 70.000000, 0.000000)",
        "(290.000000, 70.000000, 0.000000)",
        "(290.000000, 70.000000, 0.000000)",
        "(290.000000, 70.000000, 0.000000)",
        "(290.000000, 70.000000, 0.000000)",
        "(290.000000, 70.000000, 0.000000)",
        "(290.000000, 70.000000, 0.000000)",
        "(290.000000, 70.000000, 0.000000)",
        "(290.000000, 70.000000, 0.000000)",
        "(290.000000, 70.000000, 0.000000)",
        "(290.000000, 70.000000, 0.000000)",
        "(290.000000, 70.000000, 0.000000)",
        "(290.000000, 70.000000, 0.000000)",
        "(290.000000, 70.000000, 0.000000)",
        "(290.000000, 70.000000, 0.000000)",
        "(290.000000, 70.000000, 0.000000)",
        "(290.000000, 70.000000, 0.000000)",
        "(290.000000, 70.000000, 0.000000)",
        "(290.000000, 70.000000, 0.000000)",
        "(290.000000, 70.000000, 0.000000)",
        "(290.000000, 70.000000, 0.000000)",
        "(290.000000, 70.000000, 0.000000)",
        "(290.000000, 70.000000, 0.000000)",
        "(290.000000, 70.000000, 0.000000)",
        "(290.000000, 70.000000, 0.000000)",
        "(290.000000, 70.000000, 0.000000)",
        "(290.000000, 70.000000, 0.000000)",
        "(290.000000, 70.000000, 0.000000)",
        "(290.000000, 70.000000, 0.000000)",
        "(290.000000, 70.000000, 0.000000)",
        "(290.000000, 70.000000, 0.000000)",
        "(290.000000, 70.000000, 0.000000)",
        "(290.000000, 70.000000, 0.000000)",
        "(290.000000, 70.000000, 0.000000)",
        "(290.000000, 70.000000, 0.000000)",
        "(290.000000, 70.000000, 0.000000)",
        "(290.000000, 70.000000, 0.000000)",
        "(290.000000, 70.000000, 0.000000)",
        "(290.000000, 70.000000, 0.000000)",
        "(290.000000, 70.000000, 0.000000)",
        "(290.000000, 70.000000, 0.000000)",
        "(290.000000, 70.000000, 0.000000)",
        "(290.000000, 70.000000, 0.000000)",
        "(290.000000, 70.000000, 0.000000)",
        "(290.000000, 70.000000, 0.000000)",
        "(290.000000, 70.000000, 0.000000)",
        "(290.000000, 70.000000, 0.000000)",
        "(290.000000, 70.000000, 0.000000)",
        "(290.000000, 70.000000, 0.000000)",
        "(290.000000, 70.000000, 0.000000)",
        "(290.000000, 70.000000, 0.000000)",
        "(290.000000, 70.000000, 0.000000)",
        "(290.000000, 70.000000, 0.000000)",
        "(290.000000, 70.000000, 0.000000)",
        "(290.000000, 70.000000, 0.000000)",
        "(290.000000, 70.000000, 0.000000)",
        "(290.000000, 70.000000, 0.000000)",
        "(290.000000, 70.000000, 0.000000)",
        "(290.000000, 70.000000, 0.000000)",
        "(290.000000, 70.000000, 0.000000)",
        "(290.000000, 70.000000, 0.000000)",
        "(290.000000, 70.000000, 0.000000)",
        "(290.000000, 70.000000, 0.000000)",
        "(290.000000, 70.000000, 0.000000)",
        "(290.000000, 70.000000, 0.000000)",
        "(290.000000, 70.000000, 0.000000)",
        "(290.000000, 70.000000, 0.000000)",
        "(290.000000, 70.000000, 0.000000)",
        "(290.000000, 70.000000, 0.000000)",
        "(290.000000, 70.000000, 0.000000)",
        "(290.000000, 70.000000, 0.000000)",
        "(290.000000, 70.000000, 0.000000)",
        "(290.000000, 70.000000, 0.000000)",
        "(290.000000, 70.000000, 0.000000)",
        "(290.000000, 70.000000, 0.000000)",
        "(290.000000, 70.000000, 0.000000)",
        "(290.000000, 70.000000, 0.000000)",
        "(290.000000, 70.000000, 0.000000)",
        "(290.000000, 70.000000, 0.000000)",
        "(290.000000, 70.000000, 0.000000)",
        "(290.000000, 70.000000, 0.000000)",
        "(290.000000, 70.000000, 0.000000)",
        "(290.000000, 70.000000, 0.000000)",
        "(290.000000, 70.000000, 0.000000)",
        "(290.000000, 70.000000, 0.000000)",
        "(290.000000, 70.000000, 0.000000)",
        "(290.000000, 70.000000, 0.000000)",
        "(290.000000, 70.000000, 0.000000)",
        "(290.000000, 70.000000, 0.000000)",
        "(290.000000, 70.000000, 0.000000)",
        "(290.000000, 70.000000, 0.000000)",
        "(290.000000, 70.000000, 0.000000)",
        "(290.000000, 70.000000, 0.000000)",
        "(290.000000, 70.000000, 0.000000)",
        "(290.000000, 70.000000, 0.000000)",
        "(290.000000, 70.000000, 0.000000)",
        "(290.000000, 70.000000, 0.000000)",
        "(290.000000, 70.000000, 0.000000)",
        "(290.000000, 70.000000, 0.000000)",
        "(290.000000, 70.000000, 0.000000)",
        "(290.000000, 70.000000, 0.000000)",
        "(290.000000, 70.000000, 0.000000)",
        "(290.000000, 70.000000, 0.000000)",
        "(290.000000, 70.000000, 0.000000)",
        "(290.000000, 70.000000, 0.000000)",
        "(290.000000, 70.000000, 0.000000)",
        "(290.000000, 70.000000, 0.000000)",
        "(290.000000, 70.000000, 0.000000)",
        "(290.000000, 70.000000, 0.000000)",
        "(290.000000, 70.000000, 0.000000)",
        "(290.000000, 70.000000, 0.000000)",
        "(290.000000, 70.000000, 0.000000)",
        "(290.000000, 70.000000, 0.000000)",
        "(290.000000, 70.000000, 0.000000)",
        "(290.000000, 70.000000, 0.000000)",
        "(290.000000, 70.000000, 0.000000)",
        "(290.000000, 70.000000, 0.000000)",
        "(290.000000, 70.000000, 0.000000)",
        "(290.000000, 70.000000, 0.000000)",
        "(290.000000, 70.000000, 0.000000)",
        "(290.000000, 70.000000, 0.000000)",
        "(290.000000, 70.000000, 0.000000)",
        "(290.000000, 70.000000, 0.000000)",
        "(290.000000, 70.000000, 0.000000)",
        "(290.000000, 70.000000, 0.000000)",
        "(290.000000, 70.000000, 0.000000)",
        "(290.000000, 70.000000, 0.000000)",
        "(290.000000, 70.000000, 0.000000)",
        "(290.000000, 70.000000, 0.000000)",
        "(290.000000, 70.000000, 0.000000)",
        "(290.000000, 70.000000, 0.000000)",
        "(290.000000, 70.000000, 0.000000)",
        "(290.000000, 70.000000, 0.000000)",
        "(290.000000, 70.000000, 0.000000)",
        "(290.000000, 70.000000, 0.000000)",
        "(290.000000, 70.000000, 0.000000)",
        "(290.000000, 70.000000, 0.000000)",
        "(290.000000, 70.000000, 0.000000)",
        "(290.000000, 70.000000, 0.000000)",
        "(290.000000, 70.000000, 0.000000)",
        "(290.000000, 70.000000, 0.000000)",
        "(290.000000, 70.000000, 0.000000)",
        "(290.000000, 70.000000, 0.000000)",
        "(290.000000, 70.000000, 0.000000)",
        "(290.000000, 70.000000, 0.000000)",
        "(290.000000, 70.000000, 0.000000)",
        "(290.000000, 70.000000, 0.000000)",
        "(290.000000, 70.000000, 0.000000)",
        "(290.000000, 70.000000, 0.000000)",
        "(290.000000, 70.000000, 0.000000)",
        "(290.000000, 70.000000, 0.000000)",
        "(290.000000, 70.000000, 0.000000)",
        "(290.000000, 70.000000, 0.000000)",
        "(290.000000, 70.000000, 0.000000)",
        "(290.000000, 70.000000, 0.000000)",
        "(290.000000, 70.000000, 0.000000)",
        "(290.000000, 70.000000, 0.000000)",
        "(290.000000, 70.000000, 0.000000)",
        "(290.000000, 70.000000, 0.000000)",
        "(290.000000, 70.000000, 0.000000)",
        "(290.000000, 70.000000, 0.000000)",
        "(290.000000, 70.000000, 0.000000)",
        "(290.000000, 70.000000, 0.000000)",
        "(290.000000, 70.000000, 0.000000)",
        "(290.000000, 70.000000, 0.000000)",
        "(290.000000, 70.000000, 0.000000)",
        "(290.000000, 70.000000, 0.000000)",
        "(290.000000, 70.000000, 0.000000)",
        "(290.000000, 70.000000, 0.000000)",
        "(290.000000, 70.000000, 0.000000)",
        "(290.000000, 70.000000, 0.000000)",
        "(290.000000, 70.000000, 0.000000)",
        "(290.000000, 70.000000, 0.000000)",
        "(290.000000, 70.000000, 0.000000)",
        "(290.000000, 70.000000, 0.000000)",
        "(290.000000, 70.000000, 0.000000)",
        "(290.000000, 70.000000, 0.000000)",
        "(290.000000, 70.000000, 0.000000)",
        "(290.000000, 70.000000, 0.000000)",
        "(290.000000, 70.000000, 0.000000)",
        "(290.000000, 70.000000, 0.000000)",
        "(290.000000, 70.000000, 0.000000)",
        "(290.000000, 70.000000, 0.000000)",
        "(290.000000, 70.000000, 0.000000)",
        "(290.000000, 70.000000, 0.000000)",
        "(290.000000, 70.000000, 0.000000)",
        "(290.000000, 70.000000, 0.000000)",
        "(290.000000, 70.000000, 0.000000)",
        "(290.000000, 70.000000, 0.000000)",
        "(290.000000, 70.000000, 0.000000)",
        "(290.000000, 70.000000, 0.000000)",
        "(290.000000, 70.000000, 0.000000)",
        "(290.000000, 70.000000, 0.000000)",
        "(290.000000, 70.000000, 0.000000)",
        "(290.000000, 70.000000, 0.000000)",
        "(290.000000, 70.000000, 0.000000)",
        "(290.000000, 70.000000, 0.000000)",
        "(290.000000, 70.000000, 0.000000)",
        "(290.000000, 70.000000, 0.000000)",
        "(290.000000, 70.000000, 0.000000)",
        "(290.000000, 70.000000, 0.000000)",
        "(290.000000, 70.000000, 0.000000)",
        "(290.000000, 70.000000, 0.000000)",
        "(290.000000, 70.000000, 0.000000)",
        "(290.000000, 70.000000, 0.000000)",
        "(290.000000, 70.000000, 0.000000)",
        "(290.000000, 70.000000, 0.000000)",
        "(290.000000, 70.000000, 0.000000)",
        "(290.000000, 70.000000, 0.000000)",
        "(290.000000, 70.000000, 0.000000)",
        "(290.000000, 70.000000, 0.000000)",
        "(290.000000, 70.000000, 0.000000)",
        "(290.000000, 70.000000, 0.000000)",
        "(290.000000, 70.000000, 0.000000)",
        "(290.000000, 70.000000, 0.000000)",
        "(290.000000, 70.000000, 0.000000)",
        "(290.000000, 70.000000, 0.000000)",
        "(290.000000, 70.000000, 0.000000)",
        "(290.000000, 70.000000, 0.000000)",
        "(290.000000, 70.000000, 0.000000)",
        "(290.000000, 70.000000, 0.000000)",
        "(290.000000, 70.000000, 0.000000)",
        "(290.000000, 70.000000, 0.000000)",
        "(290.000000, 70.000000, 0.000000)",
        "(290.000000, 70.000000, 0.000000)",
        "(290.000000, 70.000000, 0.000000)",
        "(290.000000, 70.000000, 0.000000)",
        "(290.000000, 70.000000, 0.000000)",
        "(290.000000, 70.000000, 0.000000)",
        "(290.000000, 70.000000, 0.000000)",
        "(290.000000, 70.000000, 0.000000)",
        "(290.000000, 70.000000, 0.000000)",
        "(290.000000, 70.000000, 0.000000)",
        "(290.000000, 70.000000, 0.000000)",
        "(290.000000, 70.000000, 0.000000)",
        "(290.000000, 70.000000, 0.000000)",
        "(290.000000, 70.000000, 0.000000)",
        "(290.000000, 70.000000, 0.000000)",
        "(290.000000, 70.000000, 0.000000)",
        "(290.000000, 70.000000, 0.000000)",
        "(290.000000, 70.000000, 0.000000)",
        "(290.000000, 70.000000, 0.000000)",
        "(290.000000, 70.000000, 0.000000)",
        "(290.000000, 70.000000, 0.000000)",
        "(290.000000, 70.000000, 0.000000)",
        "(290.000000, 70.000000, 0.000000)",
        "(290.000000, 70.000000, 0.000000)",
        "(290.000000, 70.000000, 0.000000)",
        "(290.000000, 70.000000, 0.000000)",
        "(290.000000, 70.000000, 0.000000)",
        "(290.000000, 70.000000, 0.000000)",
        "(290.000000, 70.000000, 0.000000)",
        "(290.000000, 70.000000, 0.000000)",
        "(290.000000, 70.000000, 0.000000)",
        "(290.000000, 70.000000, 0.000000)",
        "(290.000000, 70.000000, 0.000000)",
        "(290.000000, 70.000000, 0.000000)",
[truncated: 252,824 more chars]
