# Supplementary material for: Playing the mirror game in virtual reality with an autonomous character
Source: Sci Rep. 2022 Dec 9;12:21329. doi: 10.1038/s41598-022-25197-z (PMC9734752; doi:10.1038/s41598-022-25197-z)
Supplement: Supplementary file 2 — Supplementary Information 1. [file 41598_2022_25197_MOESM2_ESM.zip › Data/Couple2/condition2_trial1_player2.json]

{
    "isFemale": false,
    "eyesLevel": 1.6841379404067994,
    "timestamps": [
        0.0,
        0.019989013671875,
        0.03997802734375,
        0.05999755859375,
        0.079986572265625,
        0.100006103515625,
        0.1199951171875,
        0.139984130859375,
        0.160003662109375,
        0.17999267578125,
        0.199981689453125,
        0.220001220703125,
        0.239990234375,
        0.259979248046875,
        0.279998779296875,
        0.29998779296875,
        0.32000732421875,
        0.339996337890625,
        0.3599853515625,
        0.3800048828125,
        0.399993896484375,
        0.41998291015625,
        0.44000244140625,
        0.459991455078125,
        0.47998046875,
        0.5,
        0.519989013671875,
        0.53997802734375,
        0.55999755859375,
        0.579986572265625,
        0.600006103515625,
        0.6199951171875,
        0.639984130859375,
        0.660003662109375,
        0.67999267578125,
        0.699981689453125,
        0.720001220703125,
        0.739990234375,
        0.759979248046875,
        0.779998779296875,
        0.79998779296875,
        0.82000732421875,
        0.839996337890625,
        0.8599853515625,
        0.8800048828125,
        0.899993896484375,
        0.91998291015625,
        0.94000244140625,
        0.959991455078125,
        0.97998046875,
        1.0,
        1.019989013671875,
        1.03997802734375,
        1.05999755859375,
        1.079986572265625,
        1.100006103515625,
        1.1199951171875,
        1.139984130859375,
        1.160003662109375,
        1.17999267578125,
        1.199981689453125,
        1.220001220703125,
        1.239990234375,
        1.259979248046875,
        1.279998779296875,
        1.29998779296875,
        1.32000732421875,
        1.339996337890625,
        1.3599853515625,
        1.3800048828125,
        1.399993896484375,
        1.41998291015625,
        1.44000244140625,
        1.459991455078125,
        1.47998046875,
        1.5,
        1.519989013671875,
        1.53997802734375,
        1.55999755859375,
        1.579986572265625,
        1.600006103515625,
        1.6199951171875,
        1.639984130859375,
        1.660003662109375,
        1.67999267578125,
        1.699981689453125,
        1.720001220703125,
        1.739990234375,
        1.759979248046875,
        1.779998779296875,
        1.79998779296875,
        1.82000732421875,
        1.839996337890625,
        1.8599853515625,
        1.8800048828125,
        1.899993896484375,
        1.91998291015625,
        1.94000244140625,
        1.959991455078125,
        1.97998046875,
        2.0,
        2.019989013671875,
        2.03997802734375,
        2.05999755859375,
        2.079986572265625,
        2.100006103515625,
        2.1199951171875,
        2.139984130859375,
        2.160003662109375,
        2.17999267578125,
        2.199981689453125,
        2.220001220703125,
        2.239990234375,
        2.259979248046875,
        2.279998779296875,
        2.29998779296875,
        2.32000732421875,
        2.339996337890625,
        2.3599853515625,
        2.3800048828125,
        2.399993896484375,
        2.41998291015625,
        2.44000244140625,
        2.459991455078125,
        2.47998046875,
        2.5,
        2.519989013671875,
        2.53997802734375,
        2.55999755859375,
        2.579986572265625,
        2.600006103515625,
        2.6199951171875,
        2.639984130859375,
        2.660003662109375,
        2.67999267578125,
        2.699981689453125,
        2.720001220703125,
        2.739990234375,
        2.759979248046875,
        2.779998779296875,
        2.79998779296875,
        2.82000732421875,
        2.839996337890625,
        2.8599853515625,
        2.8800048828125,
        2.899993896484375,
        2.91998291015625,
        2.94000244140625,
        2.959991455078125,
        2.97998046875,
        3.0,
        3.019989013671875,
        3.03997802734375,
        3.05999755859375,
        3.079986572265625,
        3.100006103515625,
        3.1199951171875,
        3.139984130859375,
        3.160003662109375,
        3.17999267578125,
        3.199981689453125,
        3.220001220703125,
        3.239990234375,
        3.259979248046875,
        3.279998779296875,
        3.29998779296875,
        3.32000732421875,
        3.339996337890625,
        3.3599853515625,
        3.3800048828125,
        3.399993896484375,
        3.41998291015625,
        3.44000244140625,
        3.459991455078125,
        3.47998046875,
        3.5,
        3.519989013671875,
        3.53997802734375,
        3.55999755859375,
        3.579986572265625,
        3.600006103515625,
        3.6199951171875,
        3.639984130859375,
        3.660003662109375,
        3.67999267578125,
        3.699981689453125,
        3.720001220703125,
        3.739990234375,
        3.759979248046875,
        3.779998779296875,
        3.79998779296875,
        3.82000732421875,
        3.839996337890625,
        3.8599853515625,
        3.8800048828125,
        3.899993896484375,
        3.91998291015625,
        3.94000244140625,
        3.959991455078125,
        3.97998046875,
        4.0,
        4.019989013671875,
        4.03997802734375,
        4.05999755859375,
        4.079986572265625,
        4.100006103515625,
        4.1199951171875,
        4.139984130859375,
        4.160003662109375,
        4.17999267578125,
        4.199981689453125,
        4.220001220703125,
        4.239990234375,
        4.259979248046875,
        4.279998779296875,
        4.29998779296875,
        4.32000732421875,
        4.339996337890625,
        4.3599853515625,
        4.3800048828125,
        4.399993896484375,
        4.41998291015625,
        4.44000244140625,
        4.459991455078125,
        4.47998046875,
        4.5,
        4.519989013671875,
        4.53997802734375,
        4.55999755859375,
        4.579986572265625,
        4.600006103515625,
        4.6199951171875,
        4.639984130859375,
        4.660003662109375,
        4.67999267578125,
        4.699981689453125,
        4.720001220703125,
        4.739990234375,
        4.759979248046875,
        4.779998779296875,
        4.79998779296875,
        4.82000732421875,
        4.839996337890625,
        4.8599853515625,
        4.8800048828125,
        4.899993896484375,
        4.91998291015625,
        4.94000244140625,
        4.959991455078125,
        4.97998046875,
        5.0,
        5.019989013671875,
        5.03997802734375,
        5.05999755859375,
        5.079986572265625,
        5.100006103515625,
        5.1199951171875,
        5.139984130859375,
        5.160003662109375,
        5.17999267578125,
        5.199981689453125,
        5.220001220703125,
        5.239990234375,
        5.259979248046875,
        5.279998779296875,
        5.29998779296875,
        5.32000732421875,
        5.339996337890625,
        5.3599853515625,
        5.3800048828125,
        5.399993896484375,
        5.41998291015625,
        5.44000244140625,
        5.459991455078125,
        5.47998046875,
        5.5,
        5.519989013671875,
        5.53997802734375,
        5.55999755859375,
        5.579986572265625,
        5.600006103515625,
        5.6199951171875,
        5.639984130859375,
        5.660003662109375,
        5.67999267578125,
        5.699981689453125,
        5.720001220703125,
        5.739990234375,
        5.759979248046875,
        5.779998779296875,
        5.79998779296875,
        5.82000732421875,
        5.839996337890625,
        5.8599853515625,
        5.8800048828125,
        5.899993896484375,
        5.91998291015625,
        5.94000244140625,
        5.959991455078125,
        5.97998046875,
        6.0,
        6.019989013671875,
        6.03997802734375,
        6.05999755859375,
        6.079986572265625,
        6.100006103515625,
        6.1199951171875,
        6.139984130859375,
        6.160003662109375,
        6.17999267578125,
        6.199981689453125,
        6.220001220703125,
        6.239990234375,
        6.259979248046875,
        6.279998779296875,
        6.29998779296875,
        6.32000732421875,
        6.339996337890625,
        6.3599853515625,
        6.3800048828125,
        6.399993896484375,
        6.41998291015625,
        6.44000244140625,
        6.459991455078125,
        6.47998046875,
        6.5,
        6.519989013671875,
        6.53997802734375,
        6.55999755859375,
        6.579986572265625,
        6.600006103515625,
        6.6199951171875,
        6.639984130859375,
        6.660003662109375,
        6.67999267578125,
        6.699981689453125,
        6.720001220703125,
        6.739990234375,
        6.759979248046875,
        6.779998779296875,
        6.79998779296875,
        6.82000732421875,
        6.839996337890625,
        6.8599853515625,
        6.8800048828125,
        6.899993896484375,
        6.91998291015625,
        6.94000244140625,
        6.959991455078125,
        6.97998046875,
        7.0,
        7.019989013671875,
        7.03997802734375,
        7.05999755859375,
        7.079986572265625,
        7.100006103515625,
        7.1199951171875,
        7.139984130859375,
        7.160003662109375,
        7.17999267578125,
        7.199981689453125,
        7.220001220703125,
        7.239990234375,
        7.259979248046875,
        7.279998779296875,
        7.29998779296875,
        7.32000732421875,
        7.339996337890625,
        7.3599853515625,
        7.3800048828125,
        7.399993896484375,
        7.41998291015625,
        7.44000244140625,
        7.459991455078125,
        7.47998046875,
        7.5,
        7.519989013671875,
        7.53997802734375,
        7.55999755859375,
        7.579986572265625,
        7.600006103515625,
        7.6199951171875,
        7.639984130859375,
        7.660003662109375,
        7.67999267578125,
        7.699981689453125,
        7.720001220703125,
        7.739990234375,
        7.759979248046875,
        7.779998779296875,
        7.79998779296875,
        7.82000732421875,
        7.839996337890625,
        7.8599853515625,
        7.8800048828125,
        7.899993896484375,
        7.91998291015625,
        7.94000244140625,
        7.959991455078125,
        7.97998046875,
        8.0,
        8.019989013671875,
        8.03997802734375,
        8.05999755859375,
        8.079986572265625,
        8.100006103515625,
        8.1199951171875,
        8.139984130859375,
        8.160003662109375,
        8.17999267578125,
        8.199981689453125,
        8.220001220703125,
        8.239990234375,
        8.259979248046875,
        8.279998779296875,
        8.29998779296875,
        8.32000732421875,
        8.339996337890625,
        8.3599853515625,
        8.3800048828125,
        8.399993896484375,
        8.41998291015625,
        8.44000244140625,
        8.459991455078125,
        8.47998046875,
        8.5,
        8.519989013671875,
        8.53997802734375,
        8.55999755859375,
        8.579986572265625,
        8.600006103515625,
        8.6199951171875,
        8.639984130859375,
        8.660003662109375,
        8.67999267578125,
        8.699981689453125,
        8.720001220703125,
        8.739990234375,
        8.759979248046875,
        8.779998779296875,
        8.79998779296875,
        8.82000732421875,
        8.839996337890625,
        8.8599853515625,
        8.8800048828125,
        8.899993896484375,
        8.91998291015625,
        8.94000244140625,
        8.959991455078125,
        8.97998046875,
        9.0,
        9.019989013671875,
        9.03997802734375,
        9.05999755859375,
        9.079986572265625,
        9.100006103515625,
        9.1199951171875,
        9.139984130859375,
        9.160003662109375,
        9.17999267578125,
        9.199981689453125,
        9.220001220703125,
        9.239990234375,
        9.259979248046875,
        9.279998779296875,
        9.29998779296875,
        9.32000732421875,
        9.339996337890625,
        9.3599853515625,
        9.3800048828125,
        9.399993896484375,
        9.41998291015625,
        9.44000244140625,
        9.459991455078125,
        9.47998046875,
        9.5,
        9.519989013671875,
        9.53997802734375,
        9.55999755859375,
        9.579986572265625,
        9.600006103515625,
        9.6199951171875,
        9.639984130859375,
        9.660003662109375,
        9.67999267578125,
        9.699981689453125,
        9.720001220703125,
        9.739990234375,
        9.759979248046875,
        9.779998779296875,
        9.79998779296875,
        9.82000732421875,
        9.839996337890625,
        9.8599853515625,
        9.8800048828125,
        9.899993896484375,
        9.91998291015625,
        9.94000244140625,
        9.959991455078125,
        9.97998046875,
        10.0,
        10.019989013671875,
        10.03997802734375,
        10.05999755859375,
        10.079986572265625,
        10.100006103515625,
        10.1199951171875,
        10.139984130859375,
        10.160003662109375,
        10.17999267578125,
        10.199981689453125,
        10.220001220703125,
        10.239990234375,
        10.259979248046875,
        10.279998779296875,
        10.29998779296875,
        10.32000732421875,
        10.339996337890625,
        10.3599853515625,
        10.3800048828125,
        10.399993896484375,
        10.41998291015625,
        10.44000244140625,
        10.459991455078125,
        10.47998046875,
        10.5,
        10.519989013671875,
        10.53997802734375,
        10.55999755859375,
        10.579986572265625,
        10.600006103515625,
        10.6199951171875,
        10.639984130859375,
        10.660003662109375,
        10.67999267578125,
        10.699981689453125,
        10.720001220703125,
        10.739990234375,
        10.759979248046875,
        10.779998779296875,
        10.79998779296875,
        10.82000732421875,
        10.839996337890625,
        10.8599853515625,
        10.8800048828125,
        10.899993896484375,
        10.91998291015625,
        10.94000244140625,
        10.959991455078125,
        10.97998046875,
        11.0,
        11.019989013671875,
        11.03997802734375,
        11.05999755859375,
        11.079986572265625,
        11.100006103515625,
        11.1199951171875,
        11.139984130859375,
        11.160003662109375,
        11.17999267578125,
        11.199981689453125,
        11.220001220703125,
        11.239990234375,
        11.259979248046875,
        11.279998779296875,
        11.29998779296875,
        11.32000732421875,
        11.339996337890625,
        11.3599853515625,
        11.3800048828125,
        11.399993896484375,
        11.41998291015625,
        11.44000244140625,
        11.459991455078125,
        11.47998046875,
        11.5,
        11.519989013671875,
        11.53997802734375,
        11.55999755859375,
        11.579986572265625,
        11.600006103515625,
        11.6199951171875,
        11.639984130859375,
        11.660003662109375,
        11.67999267578125,
        11.699981689453125,
        11.720001220703125,
        11.739990234375,
        11.759979248046875,
        11.779998779296875,
        11.79998779296875,
        11.82000732421875,
        11.839996337890625,
        11.8599853515625,
        11.8800048828125,
        11.899993896484375,
        11.91998291015625,
        11.94000244140625,
        11.959991455078125,
        11.97998046875,
        12.0,
        12.019989013671875,
        12.03997802734375,
        12.05999755859375,
        12.079986572265625,
        12.100006103515625,
        12.1199951171875,
        12.139984130859375,
        12.160003662109375,
        12.17999267578125,
        12.199981689453125,
        12.220001220703125,
        12.239990234375,
        12.259979248046875,
        12.279998779296875,
        12.29998779296875,
        12.32000732421875,
        12.339996337890625,
        12.3599853515625,
        12.3800048828125,
        12.399993896484375,
        12.41998291015625,
        12.44000244140625,
        12.459991455078125,
        12.47998046875,
        12.5,
        12.519989013671875,
        12.53997802734375,
        12.55999755859375,
        12.579986572265625,
        12.600006103515625,
        12.6199951171875,
        12.639984130859375,
        12.660003662109375,
        12.67999267578125,
        12.699981689453125,
        12.720001220703125,
        12.739990234375,
        12.759979248046875,
        12.779998779296875,
        12.79998779296875,
        12.82000732421875,
        12.839996337890625,
        12.8599853515625,
        12.8800048828125,
        12.899993896484375,
        12.91998291015625,
        12.94000244140625,
        12.959991455078125,
        12.97998046875,
        13.0,
        13.019989013671875,
        13.03997802734375,
        13.05999755859375,
        13.079986572265625,
        13.100006103515625,
        13.1199951171875,
        13.139984130859375,
        13.160003662109375,
        13.17999267578125,
        13.199981689453125,
        13.220001220703125,
        13.239990234375,
        13.259979248046875,
        13.279998779296875,
        13.29998779296875,
        13.32000732421875,
        13.339996337890625,
        13.3599853515625,
        13.3800048828125,
        13.399993896484375,
        13.41998291015625,
        13.44000244140625,
        13.459991455078125,
        13.47998046875,
        13.5,
        13.519989013671875,
        13.53997802734375,
        13.55999755859375,
        13.579986572265625,
        13.600006103515625,
        13.6199951171875,
        13.639984130859375,
        13.660003662109375,
        13.67999267578125,
        13.699981689453125,
        13.720001220703125,
        13.739990234375,
        13.759979248046875,
        13.779998779296875,
        13.79998779296875,
        13.82000732421875,
        13.839996337890625,
        13.8599853515625,
        13.8800048828125,
        13.899993896484375,
        13.91998291015625,
        13.94000244140625,
        13.959991455078125,
        13.97998046875,
        14.0,
        14.019989013671875,
        14.03997802734375,
        14.05999755859375,
        14.079986572265625,
        14.100006103515625,
        14.1199951171875,
        14.139984130859375,
        14.160003662109375,
        14.17999267578125,
        14.199981689453125,
        14.220001220703125,
        14.239990234375,
        14.259979248046875,
        14.279998779296875,
        14.29998779296875,
        14.32000732421875,
        14.339996337890625,
        14.3599853515625,
        14.3800048828125,
        14.399993896484375,
        14.41998291015625,
        14.44000244140625,
        14.459991455078125,
        14.47998046875,
        14.5,
        14.519989013671875,
        14.53997802734375,
        14.55999755859375,
        14.579986572265625,
        14.600006103515625,
        14.6199951171875,
        14.639984130859375,
        14.660003662109375,
        14.67999267578125,
        14.699981689453125,
        14.720001220703125,
        14.739990234375,
        14.759979248046875,
        14.779998779296875,
        14.79998779296875,
        14.82000732421875,
        14.839996337890625,
        14.8599853515625,
        14.8800048828125,
        14.899993896484375,
        14.91998291015625,
        14.94000244140625,
        14.959991455078125,
        14.97998046875,
        15.0,
        15.019989013671875,
        15.03997802734375,
        15.05999755859375,
        15.079986572265625,
        15.100006103515625,
        15.1199951171875,
        15.139984130859375,
        15.160003662109375,
        15.17999267578125,
        15.199981689453125,
        15.220001220703125,
        15.239990234375,
        15.259979248046875,
        15.279998779296875,
        15.29998779296875,
        15.32000732421875,
        15.339996337890625,
        15.3599853515625,
        15.3800048828125,
        15.399993896484375,
        15.41998291015625,
        15.44000244140625,
        15.459991455078125,
        15.47998046875,
        15.5,
        15.519989013671875,
        15.53997802734375,
        15.55999755859375,
        15.579986572265625,
        15.600006103515625,
        15.6199951171875,
        15.639984130859375,
        15.660003662109375,
        15.67999267578125,
        15.699981689453125,
        15.720001220703125,
        15.739990234375,
        15.759979248046875,
        15.779998779296875,
        15.79998779296875,
        15.82000732421875,
        15.839996337890625,
        15.8599853515625,
        15.8800048828125,
        15.899993896484375,
        15.91998291015625,
        15.94000244140625,
        15.959991455078125,
        15.97998046875,
        16.0,
        16.019989013671876,
        16.03997802734375,
        16.05999755859375,
        16.079986572265626,
        16.100006103515626,
        16.1199951171875,
        16.139984130859376,
        16.160003662109376,
        16.17999267578125,
        16.199981689453126,
        16.220001220703126,
        16.239990234375,
        16.259979248046876,
        16.279998779296876,
        16.29998779296875,
        16.32000732421875,
        16.339996337890626,
        16.3599853515625,
        16.3800048828125,
        16.399993896484376,
        16.41998291015625,
        16.44000244140625,
        16.459991455078126,
        16.47998046875,
        16.5,
        16.519989013671876,
        16.53997802734375,
        16.55999755859375,
        16.579986572265626,
        16.600006103515626,
        16.6199951171875,
        16.639984130859376,
        16.660003662109376,
        16.67999267578125,
        16.699981689453126,
        16.720001220703126,
        16.739990234375,
        16.759979248046876,
        16.779998779296876,
        16.79998779296875,
        16.82000732421875,
        16.839996337890626,
        16.8599853515625,
        16.8800048828125,
        16.899993896484376,
        16.91998291015625,
        16.94000244140625,
        16.959991455078126,
        16.97998046875,
        17.0,
        17.019989013671876,
        17.03997802734375,
        17.05999755859375,
        17.079986572265626,
        17.100006103515626,
        17.1199951171875,
        17.139984130859376,
        17.160003662109376,
        17.17999267578125,
        17.199981689453126,
        17.220001220703126,
        17.239990234375,
        17.259979248046876,
        17.279998779296876,
        17.29998779296875,
        17.32000732421875,
        17.339996337890626,
        17.3599853515625,
        17.3800048828125,
        17.399993896484376,
        17.41998291015625,
        17.44000244140625,
        17.459991455078126,
        17.47998046875,
        17.5,
        17.519989013671876,
        17.53997802734375,
        17.55999755859375,
        17.579986572265626,
        17.600006103515626,
        17.6199951171875,
        17.639984130859376,
        17.660003662109376,
        17.67999267578125,
        17.699981689453126,
        17.720001220703126,
        17.739990234375,
        17.759979248046876,
        17.779998779296876,
        17.79998779296875,
        17.82000732421875,
        17.839996337890626,
        17.8599853515625,
        17.8800048828125,
        17.899993896484376,
        17.91998291015625,
        17.94000244140625,
        17.959991455078126,
        17.97998046875,
        18.0,
        18.019989013671876,
        18.03997802734375,
        18.05999755859375,
        18.079986572265626,
        18.100006103515626,
        18.1199951171875,
        18.139984130859376,
        18.160003662109376,
        18.17999267578125,
        18.199981689453126,
        18.220001220703126,
        18.239990234375,
        18.259979248046876,
        18.279998779296876,
        18.29998779296875,
        18.32000732421875,
        18.339996337890626,
        18.3599853515625,
        18.3800048828125,
        18.399993896484376,
        18.41998291015625,
        18.44000244140625,
        18.459991455078126,
        18.47998046875,
        18.5,
        18.519989013671876,
        18.53997802734375,
        18.55999755859375,
        18.579986572265626,
        18.600006103515626,
        18.6199951171875,
        18.639984130859376,
        18.660003662109376,
        18.67999267578125,
        18.699981689453126,
        18.720001220703126,
        18.739990234375,
        18.759979248046876,
        18.779998779296876,
        18.79998779296875,
        18.82000732421875,
        18.839996337890626,
        18.8599853515625,
        18.8800048828125,
        18.899993896484376,
        18.91998291015625,
        18.94000244140625,
        18.959991455078126,
        18.97998046875,
        19.0,
        19.019989013671876,
        19.03997802734375,
        19.05999755859375,
        19.079986572265626,
        19.100006103515626,
        19.1199951171875,
        19.139984130859376,
        19.160003662109376,
        19.17999267578125,
        19.199981689453126,
        19.220001220703126,
        19.239990234375,
        19.259979248046876,
        19.279998779296876,
        19.29998779296875,
        19.32000732421875,
        19.339996337890626,
        19.3599853515625,
        19.3800048828125,
        19.399993896484376,
        19.41998291015625,
        19.44000244140625,
        19.459991455078126,
        19.47998046875,
        19.5,
        19.519989013671876,
        19.53997802734375,
        19.55999755859375,
        19.579986572265626,
        19.600006103515626,
        19.6199951171875,
        19.639984130859376,
        19.660003662109376,
        19.67999267578125,
        19.699981689453126,
        19.720001220703126,
        19.739990234375,
        19.759979248046876,
        19.779998779296876,
        19.79998779296875,
        19.82000732421875,
        19.839996337890626,
        19.8599853515625,
        19.8800048828125,
        19.899993896484376,
        19.91998291015625,
        19.94000244140625,
        19.959991455078126,
        19.97998046875,
        20.0,
        20.019989013671876,
        20.03997802734375,
        20.05999755859375,
        20.079986572265626,
        20.100006103515626,
        20.1199951171875,
        20.139984130859376,
        20.160003662109376,
        20.17999267578125,
        20.199981689453126,
        20.220001220703126,
        20.239990234375,
        20.259979248046876,
        20.279998779296876,
        20.29998779296875,
        20.32000732421875,
        20.339996337890626,
        20.3599853515625,
        20.3800048828125,
        20.399993896484376,
        20.41998291015625,
        20.44000244140625,
        20.459991455078126,
        20.47998046875,
        20.5,
        20.519989013671876,
        20.53997802734375,
        20.55999755859375,
        20.579986572265626,
        20.600006103515626,
        20.6199951171875,
        20.639984130859376,
        20.660003662109376,
        20.67999267578125,
        20.699981689453126,
        20.720001220703126,
        20.739990234375,
        20.759979248046876,
        20.779998779296876,
        20.79998779296875,
        20.82000732421875,
        20.839996337890626,
        20.8599853515625,
        20.8800048828125,
        20.899993896484376,
        20.91998291015625,
        20.94000244140625,
        20.959991455078126,
        20.97998046875,
        21.0,
        21.019989013671876,
        21.03997802734375,
        21.05999755859375,
        21.079986572265626,
        21.100006103515626,
        21.1199951171875,
        21.139984130859376,
        21.160003662109376,
        21.17999267578125,
        21.199981689453126,
        21.220001220703126,
        21.239990234375,
        21.259979248046876,
        21.279998779296876,
        21.29998779296875,
        21.32000732421875,
        21.339996337890626,
        21.3599853515625,
        21.3800048828125,
        21.399993896484376,
        21.41998291015625,
        21.44000244140625,
        21.459991455078126,
        21.47998046875,
        21.5,
        21.519989013671876,
        21.53997802734375,
        21.55999755859375,
        21.579986572265626,
        21.600006103515626,
        21.6199951171875,
        21.639984130859376,
        21.660003662109376,
        21.67999267578125,
        21.699981689453126,
        21.720001220703126,
        21.739990234375,
        21.759979248046876,
        21.779998779296876,
        21.79998779296875,
        21.82000732421875,
        21.839996337890626,
        21.8599853515625,
        21.8800048828125,
        21.899993896484376,
        21.91998291015625,
        21.94000244140625,
        21.959991455078126,
        21.97998046875,
        22.0,
        22.019989013671876,
        22.03997802734375,
        22.05999755859375,
        22.079986572265626,
        22.100006103515626,
        22.1199951171875,
        22.139984130859376,
        22.160003662109376,
        22.17999267578125,
        22.199981689453126,
        22.220001220703126,
        22.239990234375,
        22.259979248046876,
        22.279998779296876,
        22.29998779296875,
        22.32000732421875,
        22.339996337890626,
        22.3599853515625,
        22.3800048828125,
        22.399993896484376,
        22.41998291015625,
        22.44000244140625,
        22.459991455078126,
        22.47998046875,
        22.5,
        22.519989013671876,
        22.53997802734375,
        22.55999755859375,
        22.579986572265626,
        22.600006103515626,
        22.6199951171875,
        22.639984130859376,
        22.660003662109376,
        22.67999267578125,
        22.699981689453126,
        22.720001220703126,
        22.739990234375,
        22.759979248046876,
        22.779998779296876,
        22.79998779296875,
        22.82000732421875,
        22.839996337890626,
        22.8599853515625,
        22.8800048828125,
        22.899993896484376,
        22.91998291015625,
        22.94000244140625,
        22.959991455078126,
        22.97998046875,
        23.0,
        23.019989013671876,
        23.03997802734375,
        23.05999755859375,
        23.079986572265626,
        23.100006103515626,
        23.1199951171875,
        23.139984130859376,
        23.160003662109376,
        23.17999267578125,
        23.199981689453126,
        23.220001220703126,
        23.239990234375,
        23.259979248046876,
        23.279998779296876,
        23.29998779296875,
        23.32000732421875,
        23.339996337890626,
        23.3599853515625,
        23.3800048828125,
        23.399993896484376,
        23.41998291015625,
        23.44000244140625,
        23.459991455078126,
        23.47998046875,
        23.5,
        23.519989013671876,
        23.53997802734375,
        23.55999755859375,
        23.579986572265626,
        23.600006103515626,
        23.6199951171875,
        23.639984130859376,
        23.660003662109376,
        23.67999267578125,
        23.699981689453126,
        23.720001220703126,
        23.739990234375,
        23.759979248046876,
        23.779998779296876,
        23.79998779296875,
        23.82000732421875,
        23.839996337890626,
        23.8599853515625,
        23.8800048828125,
        23.899993896484376,
        23.91998291015625,
        23.94000244140625,
        23.959991455078126,
        23.97998046875,
        24.0,
        24.019989013671876,
        24.03997802734375,
        24.05999755859375,
        24.079986572265626,
        24.100006103515626,
        24.1199951171875,
        24.139984130859376,
        24.160003662109376,
        24.17999267578125,
        24.199981689453126,
        24.220001220703126,
        24.239990234375,
        24.259979248046876,
        24.279998779296876,
        24.29998779296875,
        24.32000732421875,
        24.339996337890626,
        24.3599853515625,
        24.3800048828125,
        24.399993896484376,
        24.41998291015625,
        24.44000244140625,
        24.459991455078126,
        24.47998046875,
        24.5,
        24.519989013671876,
        24.53997802734375,
        24.55999755859375,
        24.579986572265626,
        24.600006103515626,
        24.6199951171875,
        24.639984130859376,
        24.660003662109376,
        24.67999267578125,
        24.699981689453126,
        24.720001220703126,
        24.739990234375,
        24.759979248046876,
        24.779998779296876,
        24.79998779296875,
        24.82000732421875,
        24.839996337890626,
        24.8599853515625,
        24.8800048828125,
        24.899993896484376,
        24.91998291015625,
        24.94000244140625,
        24.959991455078126,
        24.97998046875,
        25.0,
        25.019989013671876,
        25.03997802734375,
        25.05999755859375,
        25.079986572265626,
        25.100006103515626,
        25.1199951171875,
        25.139984130859376,
        25.160003662109376,
        25.17999267578125,
        25.199981689453126,
        25.220001220703126,
        25.239990234375,
        25.259979248046876,
        25.279998779296876,
        25.29998779296875,
        25.32000732421875,
        25.339996337890626,
        25.3599853515625,
        25.3800048828125,
        25.399993896484376,
        25.41998291015625,
        25.44000244140625,
        25.459991455078126,
        25.47998046875,
        25.5,
        25.519989013671876,
        25.53997802734375,
        25.55999755859375,
        25.579986572265626,
        25.600006103515626,
        25.6199951171875,
        25.639984130859376,
        25.660003662109376,
        25.67999267578125,
        25.699981689453126,
        25.720001220703126,
        25.739990234375,
        25.759979248046876,
        25.779998779296876,
        25.79998779296875,
        25.82000732421875,
        25.839996337890626,
        25.8599853515625,
        25.8800048828125,
        25.899993896484376,
        25.91998291015625,
        25.94000244140625,
        25.959991455078126,
        25.97998046875,
        26.0,
        26.019989013671876,
        26.03997802734375,
        26.05999755859375,
        26.079986572265626,
        26.100006103515626,
        26.1199951171875,
        26.139984130859376,
        26.160003662109376,
        26.17999267578125,
        26.199981689453126,
        26.220001220703126,
        26.239990234375,
        26.259979248046876,
        26.279998779296876,
        26.29998779296875,
        26.32000732421875,
        26.339996337890626,
        26.3599853515625,
        26.3800048828125,
        26.399993896484376,
        26.41998291015625,
        26.44000244140625,
        26.459991455078126,
        26.47998046875,
        26.5,
        26.519989013671876,
        26.53997802734375,
        26.55999755859375,
        26.579986572265626,
        26.600006103515626,
        26.6199951171875,
        26.639984130859376,
        26.660003662109376,
        26.67999267578125,
        26.699981689453126,
        26.720001220703126,
        26.739990234375,
        26.759979248046876,
        26.779998779296876,
        26.79998779296875,
        26.82000732421875,
        26.839996337890626,
        26.8599853515625,
        26.8800048828125,
        26.899993896484376,
        26.91998291015625,
        26.94000244140625,
        26.959991455078126,
        26.97998046875,
        27.0,
        27.019989013671876,
        27.03997802734375,
        27.05999755859375,
        27.079986572265626,
        27.100006103515626,
        27.1199951171875,
        27.139984130859376,
        27.160003662109376,
        27.17999267578125,
        27.199981689453126,
        27.220001220703126,
        27.239990234375,
        27.259979248046876,
        27.279998779296876,
        27.29998779296875,
        27.32000732421875,
        27.339996337890626,
        27.3599853515625,
        27.3800048828125,
        27.399993896484376,
        27.41998291015625,
        27.44000244140625,
        27.459991455078126,
        27.47998046875,
        27.5,
        27.519989013671876,
        27.53997802734375,
        27.55999755859375,
        27.579986572265626,
        27.600006103515626,
        27.6199951171875,
        27.639984130859376,
        27.660003662109376,
        27.67999267578125,
        27.699981689453126,
        27.720001220703126,
        27.739990234375,
        27.759979248046876,
        27.779998779296876,
        27.79998779296875,
        27.82000732421875,
        27.839996337890626,
        27.8599853515625,
        27.8800048828125,
        27.899993896484376,
        27.91998291015625,
        27.94000244140625,
        27.959991455078126,
        27.97998046875,
        28.0,
        28.019989013671876,
        28.03997802734375,
        28.05999755859375,
        28.079986572265626,
        28.100006103515626,
        28.1199951171875,
        28.139984130859376,
        28.160003662109376,
        28.17999267578125,
        28.199981689453126,
        28.220001220703126,
        28.239990234375,
        28.259979248046876,
        28.279998779296876,
        28.29998779296875,
        28.32000732421875,
        28.339996337890626,
        28.3599853515625,
        28.3800048828125,
        28.399993896484376,
        28.41998291015625,
        28.44000244140625,
        28.459991455078126,
        28.47998046875,
        28.5,
        28.519989013671876,
        28.53997802734375,
        28.55999755859375,
        28.579986572265626,
        28.600006103515626,
        28.6199951171875,
        28.639984130859376,
        28.660003662109376,
        28.67999267578125,
        28.699981689453126,
        28.720001220703126,
        28.739990234375,
        28.759979248046876,
        28.779998779296876,
        28.79998779296875,
        28.819976806640626,
        28.839996337890626,
        28.8599853515625,
        28.8800048828125,
        28.899993896484376,
        28.91998291015625,
        28.94000244140625,
        28.959991455078126,
        28.97998046875,
        29.0,
        29.019989013671876,
        29.03997802734375,
        29.05999755859375,
        29.079986572265626,
        29.100006103515626,
        29.1199951171875,
        29.139984130859376,
        29.160003662109376,
        29.17999267578125,
        29.199981689453126,
        29.220001220703126,
        29.239990234375,
        29.259979248046876,
        29.279998779296876,
        29.29998779296875,
        29.319976806640626,
        29.339996337890626,
        29.3599853515625,
        29.3800048828125,
        29.399993896484376,
        29.41998291015625,
        29.44000244140625,
        29.459991455078126,
        29.47998046875,
        29.5,
        29.519989013671876,
        29.53997802734375,
        29.55999755859375,
        29.579986572265626,
        29.600006103515626,
        29.6199951171875,
        29.639984130859376,
        29.660003662109376,
        29.67999267578125,
        29.699981689453126,
        29.720001220703126,
        29.739990234375,
        29.759979248046876,
        29.779998779296876,
        29.79998779296875,
        29.819976806640626,
        29.839996337890626,
        29.8599853515625,
        29.8800048828125,
        29.899993896484376,
        29.91998291015625,
        29.94000244140625,
        29.959991455078126,
        29.97998046875,
        30.0,
        30.019989013671876,
        30.03997802734375,
        30.05999755859375,
        30.079986572265626,
        30.100006103515626,
        30.1199951171875,
        30.139984130859376,
        30.160003662109376,
        30.17999267578125,
        30.199981689453126,
        30.220001220703126,
        30.239990234375,
        30.259979248046876,
        30.279998779296876,
        30.29998779296875,
        30.319976806640626,
        30.339996337890626,
        30.3599853515625,
        30.3800048828125,
        30.399993896484376,
        30.41998291015625,
        30.44000244140625,
        30.459991455078126,
        30.47998046875,
        30.5,
        30.519989013671876,
        30.53997802734375,
        30.55999755859375,
        30.579986572265626,
        30.600006103515626,
        30.6199951171875,
        30.639984130859376,
        30.660003662109376,
        30.67999267578125,
        30.699981689453126,
        30.720001220703126,
        30.739990234375,
        30.759979248046876,
        30.779998779296876,
        30.79998779296875,
        30.819976806640626,
        30.839996337890626,
        30.8599853515625,
        30.8800048828125,
        30.899993896484376,
        30.91998291015625,
        30.94000244140625,
        30.959991455078126,
        30.97998046875,
        31.0,
        31.019989013671876,
        31.03997802734375,
        31.05999755859375,
        31.079986572265626,
        31.100006103515626,
        31.1199951171875,
        31.139984130859376,
        31.160003662109376,
        31.17999267578125,
        31.199981689453126,
        31.220001220703126,
        31.239990234375,
        31.259979248046876,
        31.279998779296876,
        31.29998779296875,
        31.319976806640626,
        31.339996337890626,
        31.3599853515625,
        31.3800048828125,
        31.399993896484376,
        31.41998291015625,
        31.44000244140625,
        31.459991455078126,
        31.47998046875,
        31.5,
        31.519989013671876,
        31.53997802734375,
        31.55999755859375,
        31.579986572265626,
        31.600006103515626,
        31.6199951171875,
        31.639984130859376,
        31.660003662109376,
        31.67999267578125,
        31.699981689453126,
        31.720001220703126,
        31.739990234375,
        31.759979248046876,
        31.779998779296876,
        31.79998779296875,
        31.819976806640626,
        31.839996337890626,
        31.8599853515625,
        31.8800048828125,
        31.899993896484376,
        31.91998291015625,
        31.94000244140625,
        31.959991455078126,
        31.97998046875,
        32.0,
        32.019989013671878,
        32.03997802734375,
        32.05999755859375,
        32.079986572265628,
        32.100006103515628,
        32.1199951171875,
        32.139984130859378,
        32.160003662109378,
        32.17999267578125,
        32.199981689453128,
        32.220001220703128,
        32.239990234375,
        32.259979248046878,
        32.279998779296878,
        32.29998779296875,
        32.319976806640628,
        32.339996337890628,
        32.3599853515625,
        32.3800048828125,
        32.399993896484378,
        32.41998291015625,
        32.44000244140625,
        32.459991455078128,
        32.47998046875,
        32.5,
        32.519989013671878,
        32.53997802734375,
        32.55999755859375,
        32.579986572265628,
        32.600006103515628,
        32.6199951171875,
        32.639984130859378,
        32.660003662109378,
        32.67999267578125,
        32.699981689453128,
        32.720001220703128,
        32.739990234375,
        32.759979248046878,
        32.779998779296878,
        32.79998779296875,
        32.819976806640628,
        32.839996337890628,
        32.8599853515625,
        32.8800048828125,
        32.899993896484378,
        32.91998291015625,
        32.94000244140625,
        32.959991455078128,
        32.97998046875,
        33.0,
        33.019989013671878,
        33.03997802734375,
        33.05999755859375,
        33.079986572265628,
        33.100006103515628,
        33.1199951171875,
        33.139984130859378,
        33.160003662109378,
        33.17999267578125,
        33.199981689453128,
        33.220001220703128,
        33.239990234375,
        33.259979248046878,
        33.279998779296878,
        33.29998779296875,
        33.319976806640628,
        33.339996337890628,
        33.3599853515625,
        33.3800048828125,
        33.399993896484378,
        33.41998291015625,
        33.44000244140625,
        33.459991455078128,
        33.47998046875,
        33.5,
        33.519989013671878,
        33.53997802734375,
        33.55999755859375,
        33.579986572265628,
        33.600006103515628,
        33.6199951171875,
        33.639984130859378,
        33.660003662109378,
        33.67999267578125,
        33.699981689453128,
        33.720001220703128,
        33.739990234375,
        33.759979248046878,
        33.779998779296878,
        33.79998779296875,
        33.819976806640628,
        33.839996337890628,
        33.8599853515625,
        33.8800048828125,
        33.899993896484378,
        33.91998291015625,
        33.94000244140625,
        33.959991455078128,
        33.97998046875,
        34.0,
        34.019989013671878,
        34.03997802734375,
        34.05999755859375,
        34.079986572265628,
        34.100006103515628,
        34.1199951171875,
        34.139984130859378,
        34.160003662109378,
        34.17999267578125,
        34.199981689453128,
        34.220001220703128,
        34.239990234375,
        34.259979248046878,
        34.279998779296878,
        34.29998779296875,
        34.319976806640628,
        34.339996337890628,
        34.3599853515625,
        34.3800048828125,
        34.399993896484378,
        34.41998291015625,
        34.44000244140625,
        34.459991455078128,
        34.47998046875,
        34.5,
        34.519989013671878,
        34.53997802734375,
        34.55999755859375,
        34.579986572265628,
        34.600006103515628,
        34.6199951171875,
        34.639984130859378,
        34.660003662109378,
        34.67999267578125,
        34.699981689453128,
        34.720001220703128,
        34.739990234375,
        34.759979248046878,
        34.779998779296878,
        34.79998779296875,
        34.819976806640628,
        34.839996337890628,
        34.8599853515625,
        34.8800048828125,
        34.899993896484378,
        34.91998291015625,
        34.94000244140625,
        34.959991455078128,
        34.97998046875,
        35.0,
        35.019989013671878,
        35.03997802734375,
        35.05999755859375,
        35.079986572265628,
        35.100006103515628,
        35.1199951171875,
        35.139984130859378,
        35.160003662109378,
        35.17999267578125,
        35.199981689453128,
        35.220001220703128,
        35.239990234375,
        35.259979248046878,
        35.279998779296878,
        35.29998779296875,
        35.319976806640628,
        35.339996337890628,
        35.3599853515625,
        35.3800048828125,
        35.399993896484378,
        35.41998291015625,
        35.44000244140625,
        35.459991455078128,
        35.47998046875,
        35.5,
        35.519989013671878,
        35.53997802734375,
        35.55999755859375,
        35.579986572265628,
        35.600006103515628,
        35.6199951171875,
        35.639984130859378,
        35.660003662109378,
        35.67999267578125,
        35.699981689453128,
        35.720001220703128,
        35.739990234375,
        35.759979248046878,
        35.779998779296878,
        35.79998779296875,
        35.819976806640628,
        35.839996337890628,
        35.8599853515625,
        35.8800048828125,
        35.899993896484378,
        35.91998291015625,
        35.94000244140625,
        35.959991455078128,
        35.97998046875,
        36.0,
        36.019989013671878,
        36.03997802734375,
        36.05999755859375,
        36.079986572265628,
        36.100006103515628,
        36.1199951171875,
        36.139984130859378,
        36.160003662109378,
        36.17999267578125,
        36.199981689453128,
        36.220001220703128,
        36.239990234375,
        36.259979248046878,
        36.279998779296878,
        36.29998779296875,
        36.319976806640628,
        36.339996337890628,
        36.3599853515625,
        36.3800048828125,
        36.399993896484378,
        36.41998291015625,
        36.44000244140625,
        36.459991455078128,
        36.47998046875,
        36.5,
        36.519989013671878,
        36.53997802734375,
        36.55999755859375,
        36.579986572265628,
        36.600006103515628,
        36.6199951171875,
        36.639984130859378,
        36.660003662109378,
        36.67999267578125,
        36.699981689453128,
        36.720001220703128,
        36.739990234375,
        36.759979248046878,
        36.779998779296878,
        36.79998779296875,
        36.819976806640628,
        36.839996337890628,
        36.8599853515625,
        36.8800048828125,
        36.899993896484378,
        36.91998291015625,
        36.94000244140625,
        36.959991455078128,
        36.97998046875,
        37.0,
        37.019989013671878,
        37.03997802734375,
        37.05999755859375,
        37.079986572265628,
        37.100006103515628,
        37.1199951171875,
        37.139984130859378,
        37.160003662109378,
        37.17999267578125,
        37.199981689453128,
        37.220001220703128,
        37.239990234375,
        37.259979248046878,
        37.279998779296878,
        37.29998779296875,
        37.319976806640628,
        37.339996337890628,
        37.3599853515625,
        37.3800048828125,
        37.399993896484378,
        37.41998291015625,
        37.44000244140625,
        37.459991455078128,
        37.47998046875,
        37.5,
        37.519989013671878,
        37.53997802734375,
        37.55999755859375,
        37.579986572265628,
        37.600006103515628,
        37.6199951171875,
        37.639984130859378,
        37.660003662109378,
        37.67999267578125,
        37.699981689453128,
        37.720001220703128,
        37.739990234375,
        37.759979248046878,
        37.779998779296878,
        37.79998779296875,
        37.819976806640628,
        37.839996337890628,
        37.8599853515625,
        37.8800048828125,
        37.899993896484378,
        37.91998291015625,
        37.94000244140625,
        37.959991455078128,
        37.97998046875,
        38.0,
        38.019989013671878,
        38.03997802734375,
        38.05999755859375,
        38.079986572265628,
        38.100006103515628,
        38.1199951171875,
        38.139984130859378,
        38.160003662109378,
        38.17999267578125,
        38.199981689453128,
        38.220001220703128,
        38.239990234375,
        38.259979248046878,
        38.279998779296878,
        38.29998779296875,
        38.319976806640628,
        38.339996337890628,
        38.3599853515625,
        38.3800048828125,
        38.399993896484378,
        38.41998291015625,
        38.44000244140625,
        38.459991455078128,
        38.47998046875,
        38.5,
        38.519989013671878,
        38.53997802734375,
        38.55999755859375,
        38.579986572265628,
        38.600006103515628,
        38.6199951171875,
        38.639984130859378,
        38.660003662109378,
        38.67999267578125,
        38.699981689453128,
        38.720001220703128,
        38.739990234375,
        38.759979248046878,
        38.779998779296878,
        38.79998779296875,
        38.819976806640628,
        38.839996337890628,
        38.8599853515625,
        38.8800048828125,
        38.899993896484378,
        38.91998291015625,
        38.94000244140625,
        38.959991455078128,
        38.97998046875,
        39.0,
        39.019989013671878,
        39.03997802734375,
        39.05999755859375,
        39.079986572265628,
        39.100006103515628,
        39.1199951171875,
        39.139984130859378,
        39.160003662109378,
        39.17999267578125,
        39.199981689453128,
        39.220001220703128,
        39.239990234375,
        39.259979248046878,
        39.279998779296878,
        39.29998779296875,
        39.319976806640628,
        39.339996337890628,
        39.3599853515625,
        39.3800048828125,
        39.399993896484378,
        39.41998291015625,
        39.44000244140625,
        39.459991455078128,
        39.47998046875,
        39.5,
        39.519989013671878,
        39.53997802734375,
        39.55999755859375,
        39.579986572265628,
        39.600006103515628,
        39.6199951171875,
        39.639984130859378,
        39.660003662109378,
        39.67999267578125,
        39.699981689453128,
        39.720001220703128,
        39.739990234375,
        39.759979248046878,
        39.779998779296878,
        39.79998779296875,
        39.819976806640628,
        39.839996337890628,
        39.8599853515625,
        39.8800048828125,
        39.899993896484378,
        39.91998291015625,
        39.94000244140625,
        39.959991455078128,
        39.97998046875,
        40.0,
        40.019989013671878,
        40.03997802734375,
        40.05999755859375,
        40.079986572265628,
        40.100006103515628,
        40.1199951171875,
        40.139984130859378,
        40.160003662109378,
        40.17999267578125,
        40.199981689453128,
        40.220001220703128,
        40.239990234375,
        40.259979248046878,
        40.279998779296878,
        40.29998779296875,
        40.319976806640628,
        40.339996337890628,
        40.3599853515625,
        40.3800048828125,
        40.399993896484378,
        40.41998291015625,
        40.44000244140625,
        40.459991455078128,
        40.47998046875,
        40.5,
        40.519989013671878,
        40.53997802734375,
        40.55999755859375,
        40.579986572265628,
        40.600006103515628,
        40.6199951171875,
        40.639984130859378,
        40.660003662109378,
        40.67999267578125,
        40.699981689453128,
        40.720001220703128,
        40.739990234375,
        40.759979248046878,
        40.779998779296878,
        40.79998779296875,
        40.819976806640628,
        40.839996337890628,
        40.8599853515625,
        40.8800048828125,
        40.899993896484378,
        40.91998291015625,
        40.94000244140625,
        40.959991455078128,
        40.97998046875,
        41.0,
        41.019989013671878,
        41.03997802734375,
        41.05999755859375,
        41.079986572265628,
        41.100006103515628,
        41.1199951171875,
        41.139984130859378,
        41.160003662109378,
        41.17999267578125,
        41.199981689453128,
        41.220001220703128,
        41.239990234375,
        41.259979248046878,
        41.279998779296878,
        41.29998779296875,
        41.319976806640628,
        41.339996337890628,
        41.3599853515625,
        41.3800048828125,
        41.399993896484378,
        41.41998291015625,
        41.44000244140625,
        41.459991455078128,
        41.47998046875,
        41.5,
        41.519989013671878,
        41.53997802734375,
        41.55999755859375,
        41.579986572265628,
        41.600006103515628,
        41.6199951171875,
        41.639984130859378,
        41.660003662109378,
        41.67999267578125,
        41.699981689453128,
        41.720001220703128,
        41.739990234375,
        41.759979248046878,
        41.779998779296878,
        41.79998779296875,
        41.819976806640628,
        41.839996337890628,
        41.8599853515625,
        41.8800048828125,
        41.899993896484378,
        41.91998291015625,
        41.94000244140625,
        41.959991455078128,
        41.97998046875,
        42.0,
        42.019989013671878,
        42.03997802734375,
        42.05999755859375,
        42.079986572265628,
        42.100006103515628,
        42.1199951171875,
        42.139984130859378,
        42.160003662109378,
        42.17999267578125,
        42.199981689453128,
        42.220001220703128,
        42.239990234375,
        42.259979248046878,
        42.279998779296878,
        42.29998779296875,
        42.319976806640628,
        42.339996337890628,
        42.3599853515625,
        42.3800048828125,
        42.399993896484378,
        42.41998291015625,
        42.44000244140625,
        42.459991455078128,
        42.47998046875,
        42.5,
        42.519989013671878,
        42.53997802734375,
        42.55999755859375,
        42.579986572265628,
        42.600006103515628,
        42.6199951171875,
        42.639984130859378,
        42.660003662109378,
        42.67999267578125,
        42.699981689453128,
        42.720001220703128,
        42.739990234375,
        42.759979248046878,
        42.779998779296878,
        42.79998779296875,
        42.819976806640628,
        42.839996337890628,
        42.8599853515625,
        42.8800048828125,
        42.899993896484378,
        42.91998291015625,
        42.94000244140625,
        42.959991455078128,
        42.97998046875,
        43.0,
        43.019989013671878,
        43.03997802734375,
        43.05999755859375,
        43.079986572265628,
        43.100006103515628,
        43.1199951171875,
        43.139984130859378,
        43.160003662109378,
        43.17999267578125,
        43.199981689453128,
        43.220001220703128,
        43.239990234375,
        43.259979248046878,
        43.279998779296878,
        43.29998779296875,
        43.319976806640628,
        43.339996337890628,
        43.3599853515625,
        43.3800048828125,
        43.399993896484378,
        43.41998291015625,
        43.44000244140625,
        43.459991455078128,
        43.47998046875,
        43.5,
        43.519989013671878,
        43.53997802734375,
        43.55999755859375,
        43.579986572265628,
        43.600006103515628,
        43.6199951171875,
        43.639984130859378,
        43.660003662109378,
        43.67999267578125,
        43.699981689453128,
        43.720001220703128,
        43.739990234375,
        43.759979248046878,
        43.779998779296878,
        43.79998779296875,
        43.819976806640628,
        43.839996337890628,
        43.8599853515625,
        43.8800048828125,
        43.899993896484378,
        43.91998291015625,
        43.94000244140625,
        43.959991455078128,
        43.97998046875,
        44.0,
        44.019989013671878,
        44.03997802734375,
        44.05999755859375,
        44.079986572265628,
        44.100006103515628,
        44.1199951171875,
        44.139984130859378,
        44.160003662109378,
        44.17999267578125,
        44.199981689453128,
        44.220001220703128,
        44.239990234375,
        44.259979248046878,
        44.279998779296878,
        44.29998779296875,
        44.319976806640628,
        44.339996337890628,
        44.3599853515625,
        44.3800048828125,
        44.399993896484378,
        44.41998291015625,
        44.44000244140625,
        44.459991455078128,
        44.47998046875,
        44.5,
        44.519989013671878,
        44.53997802734375,
        44.55999755859375,
        44.579986572265628,
        44.600006103515628,
        44.6199951171875,
        44.639984130859378,
        44.660003662109378,
        44.67999267578125,
        44.699981689453128,
        44.720001220703128,
        44.739990234375,
        44.759979248046878,
        44.779998779296878,
        44.79998779296875,
        44.819976806640628,
        44.839996337890628,
        44.8599853515625,
        44.8800048828125,
        44.899993896484378,
        44.91998291015625,
        44.94000244140625,
        44.959991455078128,
        44.97998046875,
        45.0,
        45.019989013671878,
        45.03997802734375,
        45.05999755859375,
        45.079986572265628,
        45.100006103515628,
        45.1199951171875,
        45.139984130859378,
        45.160003662109378,
        45.17999267578125,
        45.199981689453128,
        45.220001220703128,
        45.239990234375,
        45.259979248046878,
        45.279998779296878,
        45.29998779296875,
        45.319976806640628,
        45.339996337890628,
        45.3599853515625,
        45.3800048828125,
        45.399993896484378,
        45.41998291015625,
        45.44000244140625,
        45.459991455078128,
        45.47998046875,
        45.5,
        45.519989013671878,
        45.53997802734375,
        45.55999755859375,
        45.579986572265628,
        45.600006103515628,
        45.6199951171875,
        45.639984130859378,
        45.660003662109378,
        45.67999267578125,
        45.699981689453128,
        45.720001220703128,
        45.739990234375,
        45.759979248046878,
        45.779998779296878,
        45.79998779296875,
        45.819976806640628,
        45.839996337890628,
        45.8599853515625,
        45.8800048828125,
        45.899993896484378,
        45.91998291015625,
        45.94000244140625,
        45.959991455078128,
        45.97998046875,
        46.0,
        46.019989013671878,
        46.03997802734375,
        46.05999755859375,
        46.079986572265628,
        46.100006103515628,
        46.1199951171875,
        46.139984130859378,
        46.160003662109378,
        46.17999267578125,
        46.199981689453128,
        46.220001220703128,
        46.239990234375,
        46.259979248046878,
        46.279998779296878,
        46.29998779296875,
        46.319976806640628,
        46.339996337890628,
        46.3599853515625,
        46.3800048828125,
        46.399993896484378,
        46.41998291015625,
        46.44000244140625,
        46.459991455078128,
        46.47998046875,
        46.5,
        46.519989013671878,
        46.53997802734375,
        46.55999755859375,
        46.579986572265628,
        46.600006103515628,
        46.6199951171875,
        46.639984130859378,
        46.660003662109378,
        46.67999267578125,
        46.699981689453128,
        46.720001220703128,
        46.739990234375,
        46.759979248046878,
        46.779998779296878,
        46.79998779296875,
        46.819976806640628,
        46.839996337890628,
        46.8599853515625,
        46.8800048828125,
        46.899993896484378,
        46.91998291015625,
        46.94000244140625,
        46.959991455078128,
        46.97998046875,
        47.0,
        47.019989013671878,
        47.03997802734375,
        47.05999755859375,
        47.079986572265628,
        47.100006103515628,
        47.1199951171875,
        47.139984130859378,
        47.160003662109378,
        47.17999267578125,
        47.199981689453128,
        47.220001220703128,
        47.239990234375,
        47.259979248046878,
        47.279998779296878,
        47.29998779296875,
        47.319976806640628,
        47.339996337890628,
        47.3599853515625,
        47.3800048828125,
        47.399993896484378,
        47.41998291015625,
        47.44000244140625,
        47.459991455078128,
        47.47998046875,
        47.5,
        47.519989013671878,
        47.53997802734375,
        47.55999755859375,
        47.579986572265628,
        47.600006103515628,
        47.6199951171875,
        47.639984130859378,
        47.660003662109378,
        47.67999267578125,
        47.699981689453128,
        47.720001220703128,
        47.739990234375,
        47.759979248046878,
        47.779998779296878,
        47.79998779296875,
        47.819976806640628,
        47.839996337890628,
        47.8599853515625,
        47.8800048828125,
        47.899993896484378,
        47.91998291015625,
        47.94000244140625,
        47.959991455078128,
        47.97998046875,
        48.0,
        48.019989013671878,
        48.03997802734375,
        48.05999755859375,
        48.079986572265628,
        48.100006103515628,
        48.1199951171875,
        48.139984130859378,
        48.160003662109378,
        48.17999267578125,
        48.199981689453128,
        48.220001220703128,
        48.239990234375,
        48.259979248046878,
        48.279998779296878,
        48.29998779296875,
        48.319976806640628,
        48.339996337890628,
        48.3599853515625,
        48.3800048828125,
        48.399993896484378,
        48.41998291015625,
        48.44000244140625,
        48.459991455078128,
        48.47998046875,
        48.5,
        48.519989013671878,
        48.53997802734375,
        48.55999755859375,
        48.579986572265628,
        48.600006103515628,
        48.6199951171875,
        48.639984130859378,
        48.660003662109378,
        48.67999267578125,
        48.699981689453128,
        48.720001220703128,
        48.739990234375,
        48.759979248046878,
        48.779998779296878,
        48.79998779296875,
        48.819976806640628,
        48.839996337890628,
        48.8599853515625,
        48.8800048828125,
        48.899993896484378,
        48.91998291015625,
        48.94000244140625,
        48.959991455078128,
        48.97998046875,
        49.0,
        49.019989013671878,
        49.03997802734375,
        49.05999755859375,
        49.079986572265628,
        49.100006103515628,
        49.1199951171875,
        49.139984130859378,
        49.160003662109378,
        49.17999267578125,
        49.199981689453128,
        49.220001220703128,
        49.239990234375,
        49.259979248046878,
        49.279998779296878,
        49.29998779296875,
        49.319976806640628,
        49.339996337890628,
        49.3599853515625,
        49.3800048828125,
        49.399993896484378,
        49.41998291015625,
        49.44000244140625,
        49.459991455078128,
        49.47998046875,
        49.5,
        49.519989013671878,
        49.53997802734375,
        49.55999755859375,
        49.579986572265628,
        49.600006103515628,
        49.6199951171875,
        49.639984130859378,
        49.660003662109378,
        49.67999267578125,
        49.699981689453128,
        49.720001220703128,
        49.739990234375,
        49.759979248046878,
        49.779998779296878,
        49.79998779296875,
        49.819976806640628,
        49.839996337890628,
        49.8599853515625,
        49.8800048828125,
        49.899993896484378,
        49.91998291015625,
        49.94000244140625,
        49.959991455078128,
        49.97998046875,
        50.0,
        50.019989013671878,
        50.03997802734375,
        50.05999755859375,
        50.079986572265628,
        50.100006103515628,
        50.1199951171875,
        50.139984130859378,
        50.160003662109378,
        50.17999267578125,
        50.199981689453128,
        50.220001220703128,
        50.239990234375,
        50.259979248046878,
        50.279998779296878,
        50.29998779296875,
        50.319976806640628,
        50.339996337890628,
        50.3599853515625,
        50.3800048828125,
        50.399993896484378,
        50.41998291015625,
        50.44000244140625,
        50.459991455078128,
        50.47998046875,
        50.5,
        50.519989013671878,
        50.53997802734375,
        50.55999755859375,
        50.579986572265628,
        50.600006103515628,
        50.6199951171875,
        50.639984130859378,
        50.660003662109378,
        50.67999267578125,
        50.699981689453128,
        50.720001220703128,
        50.739990234375,
        50.759979248046878,
        50.779998779296878,
        50.79998779296875,
        50.819976806640628,
        50.839996337890628,
        50.8599853515625,
        50.8800048828125,
        50.899993896484378,
        50.91998291015625,
        50.94000244140625,
        50.959991455078128,
        50.97998046875,
        51.0,
        51.019989013671878,
        51.03997802734375,
        51.05999755859375,
        51.079986572265628,
        51.100006103515628,
        51.1199951171875,
        51.139984130859378,
        51.160003662109378,
        51.17999267578125,
        51.199981689453128,
        51.220001220703128,
        51.239990234375,
        51.259979248046878,
        51.279998779296878,
        51.29998779296875,
        51.319976806640628,
        51.339996337890628,
        51.3599853515625,
        51.3800048828125,
        51.399993896484378,
        51.41998291015625,
        51.44000244140625,
        51.459991455078128,
        51.47998046875,
        51.5,
        51.519989013671878,
        51.53997802734375,
        51.55999755859375,
        51.579986572265628,
        51.600006103515628,
        51.6199951171875,
        51.639984130859378,
        51.660003662109378,
        51.67999267578125,
        51.699981689453128,
        51.720001220703128,
        51.739990234375,
        51.759979248046878,
        51.779998779296878,
        51.79998779296875,
        51.819976806640628,
        51.839996337890628,
        51.8599853515625,
        51.8800048828125,
        51.899993896484378,
        51.91998291015625,
        51.94000244140625,
        51.959991455078128,
        51.97998046875,
        52.0,
        52.019989013671878,
        52.03997802734375,
        52.05999755859375,
        52.079986572265628,
        52.100006103515628,
        52.1199951171875,
        52.139984130859378,
        52.160003662109378,
        52.17999267578125,
        52.199981689453128,
        52.220001220703128,
        52.239990234375,
        52.259979248046878,
        52.279998779296878,
        52.29998779296875,
        52.319976806640628,
        52.339996337890628,
        52.3599853515625,
        52.3800048828125,
        52.399993896484378,
        52.41998291015625,
        52.44000244140625,
        52.459991455078128,
        52.47998046875,
        52.5,
        52.519989013671878,
        52.53997802734375,
        52.55999755859375,
        52.579986572265628,
        52.600006103515628,
        52.6199951171875,
        52.639984130859378,
        52.660003662109378,
        52.67999267578125,
        52.699981689453128,
        52.720001220703128,
        52.739990234375,
        52.759979248046878,
        52.779998779296878,
        52.79998779296875,
        52.819976806640628,
        52.839996337890628,
        52.8599853515625,
        52.8800048828125,
        52.899993896484378,
        52.91998291015625,
        52.94000244140625,
        52.959991455078128,
        52.97998046875,
        53.0,
        53.019989013671878,
        53.03997802734375,
        53.05999755859375,
        53.079986572265628,
        53.100006103515628,
        53.1199951171875,
        53.139984130859378,
        53.160003662109378,
        53.17999267578125,
        53.199981689453128,
        53.220001220703128,
        53.239990234375,
        53.259979248046878,
        53.279998779296878,
        53.29998779296875,
        53.319976806640628,
        53.339996337890628,
        53.3599853515625,
        53.3800048828125,
        53.399993896484378,
        53.41998291015625,
        53.44000244140625,
        53.459991455078128,
        53.47998046875,
        53.5,
        53.519989013671878,
        53.53997802734375,
        53.55999755859375,
        53.579986572265628,
        53.600006103515628,
        53.6199951171875,
        53.639984130859378,
        53.660003662109378,
        53.67999267578125,
        53.699981689453128,
        53.720001220703128,
        53.739990234375,
        53.759979248046878,
        53.779998779296878,
        53.79998779296875,
        53.819976806640628,
        53.839996337890628,
        53.8599853515625,
        53.8800048828125,
        53.899993896484378,
        53.91998291015625,
        53.94000244140625,
        53.959991455078128,
        53.97998046875,
        54.0,
        54.019989013671878,
        54.03997802734375,
        54.05999755859375,
        54.079986572265628,
        54.100006103515628,
        54.1199951171875,
        54.139984130859378,
        54.160003662109378,
        54.17999267578125,
        54.199981689453128,
        54.220001220703128,
        54.239990234375,
        54.259979248046878,
        54.279998779296878,
        54.29998779296875,
        54.319976806640628,
        54.339996337890628,
        54.3599853515625,
        54.3800048828125,
        54.399993896484378,
        54.41998291015625,
        54.44000244140625,
        54.459991455078128,
        54.47998046875,
        54.5,
        54.519989013671878,
        54.53997802734375,
        54.55999755859375,
        54.579986572265628,
        54.600006103515628,
        54.6199951171875,
        54.639984130859378,
        54.660003662109378,
        54.67999267578125,
        54.699981689453128,
        54.720001220703128,
        54.739990234375,
        54.759979248046878,
        54.779998779296878,
        54.79998779296875,
        54.819976806640628,
        54.839996337890628,
        54.8599853515625,
        54.8800048828125,
        54.899993896484378,
        54.91998291015625,
        54.94000244140625,
        54.959991455078128,
        54.97998046875,
        55.0,
        55.019989013671878,
        55.03997802734375,
        55.05999755859375,
        55.079986572265628,
        55.100006103515628,
        55.1199951171875,
        55.139984130859378,
        55.160003662109378,
        55.17999267578125,
        55.199981689453128,
        55.220001220703128,
        55.239990234375,
        55.259979248046878,
        55.279998779296878,
        55.29998779296875,
        55.319976806640628,
        55.339996337890628,
        55.3599853515625,
        55.3800048828125,
        55.399993896484378,
        55.41998291015625,
        55.44000244140625,
        55.459991455078128,
        55.47998046875,
        55.5,
        55.519989013671878,
        55.53997802734375,
        55.55999755859375,
        55.579986572265628,
        55.600006103515628,
        55.6199951171875,
        55.639984130859378,
        55.660003662109378,
        55.67999267578125,
        55.699981689453128,
        55.720001220703128,
        55.739990234375,
        55.759979248046878,
        55.779998779296878,
        55.79998779296875,
        55.819976806640628,
        55.839996337890628,
        55.8599853515625,
        55.8800048828125,
        55.899993896484378,
        55.91998291015625,
        55.94000244140625,
        55.959991455078128,
        55.97998046875,
        56.0,
        56.019989013671878,
        56.03997802734375,
        56.05999755859375,
        56.079986572265628,
        56.100006103515628,
        56.1199951171875,
        56.139984130859378,
        56.160003662109378,
        56.17999267578125,
        56.199981689453128,
        56.220001220703128,
        56.239990234375,
        56.259979248046878,
        56.279998779296878,
        56.29998779296875,
        56.319976806640628,
        56.339996337890628,
        56.3599853515625,
        56.3800048828125,
        56.399993896484378,
        56.41998291015625,
        56.44000244140625,
        56.459991455078128,
        56.47998046875,
        56.5,
        56.519989013671878,
        56.53997802734375,
        56.55999755859375,
        56.579986572265628,
        56.600006103515628,
        56.6199951171875,
        56.639984130859378,
        56.660003662109378,
        56.67999267578125,
        56.699981689453128,
        56.720001220703128,
        56.739990234375,
        56.759979248046878,
        56.779998779296878,
        56.79998779296875,
        56.819976806640628,
        56.839996337890628,
        56.8599853515625,
        56.8800048828125,
        56.899993896484378,
        56.91998291015625,
        56.94000244140625,
        56.959991455078128,
        56.97998046875,
        57.0,
        57.019989013671878,
        57.03997802734375,
        57.05999755859375,
        57.079986572265628,
        57.100006103515628,
        57.1199951171875,
        57.139984130859378,
        57.160003662109378,
        57.17999267578125,
        57.199981689453128,
        57.220001220703128,
        57.239990234375,
        57.259979248046878,
        57.279998779296878,
        57.29998779296875,
        57.319976806640628,
        57.339996337890628,
        57.3599853515625,
        57.3800048828125,
        57.399993896484378,
        57.41998291015625,
        57.44000244140625,
        57.459991455078128,
        57.47998046875,
        57.5,
        57.519989013671878,
        57.53997802734375,
        57.55999755859375,
        57.579986572265628,
        57.600006103515628,
        57.6199951171875,
        57.639984130859378,
        57.660003662109378,
        57.67999267578125,
        57.699981689453128,
        57.720001220703128,
        57.739990234375,
        57.759979248046878,
        57.779998779296878,
        57.79998779296875,
        57.819976806640628,
        57.839996337890628,
        57.8599853515625,
        57.8800048828125,
        57.899993896484378,
        57.91998291015625,
        57.94000244140625,
        57.959991455078128,
        57.97998046875,
        58.0,
        58.019989013671878,
        58.03997802734375,
        58.05999755859375,
        58.079986572265628,
        58.100006103515628,
        58.1199951171875,
        58.139984130859378,
        58.160003662109378,
        58.17999267578125,
        58.199981689453128,
        58.220001220703128,
        58.239990234375,
        58.259979248046878,
        58.279998779296878,
        58.29998779296875,
        58.319976806640628,
        58.339996337890628,
        58.3599853515625,
        58.3800048828125,
        58.399993896484378,
        58.41998291015625,
        58.44000244140625,
        58.459991455078128,
        58.47998046875,
        58.5,
        58.519989013671878,
        58.53997802734375,
        58.55999755859375,
        58.579986572265628,
        58.600006103515628,
        58.6199951171875,
        58.639984130859378,
        58.660003662109378,
        58.67999267578125,
        58.699981689453128,
        58.720001220703128,
        58.739990234375,
        58.759979248046878,
        58.779998779296878,
        58.79998779296875,
        58.819976806640628,
        58.839996337890628,
        58.8599853515625,
        58.8800048828125,
        58.899993896484378,
        58.91998291015625,
        58.94000244140625,
        58.959991455078128,
        58.97998046875,
        59.0,
        59.019989013671878,
        59.03997802734375,
        59.05999755859375,
        59.079986572265628,
        59.100006103515628,
        59.1199951171875,
        59.139984130859378,
        59.160003662109378,
        59.17999267578125,
        59.199981689453128,
        59.220001220703128,
        59.239990234375,
        59.259979248046878,
        59.279998779296878,
        59.29998779296875,
        59.319976806640628,
        59.339996337890628,
        59.3599853515625,
        59.3800048828125,
        59.399993896484378,
        59.41998291015625,
        59.44000244140625,
        59.459991455078128,
        59.47998046875,
        59.5,
        59.519989013671878,
        59.53997802734375,
        59.55999755859375,
        59.579986572265628,
        59.600006103515628,
        59.6199951171875,
        59.639984130859378,
        59.660003662109378,
        59.67999267578125,
        59.699981689453128,
        59.720001220703128,
        59.739990234375,
        59.759979248046878,
        59.779998779296878,
        59.79998779296875,
        59.819976806640628,
        59.839996337890628,
        59.8599853515625,
        59.8800048828125,
        59.899993896484378,
        59.91998291015625,
        59.94000244140625,
        59.959991455078128,
        59.97998046875
    ],
    "rightHandPositions": [
        "(0.432089, 1.177794, 0.116788)",
        "(0.432282, 1.177595, 0.116868)",
        "(0.432397, 1.177553, 0.116885)",
        "(0.432416, 1.177580, 0.116831)",
        "(0.432365, 1.177536, 0.116722)",
        "(0.432311, 1.177181, 0.116630)",
        "(0.432304, 1.177016, 0.116614)",
        "(0.432153, 1.176982, 0.116329)",
        "(0.431942, 1.176705, 0.115935)",
        "(0.431724, 1.176655, 0.115429)",
        "(0.431605, 1.176741, 0.115141)",
        "(0.431382, 1.176886, 0.114588)",
        "(0.431282, 1.176879, 0.114244)",
        "(0.431217, 1.176842, 0.114056)",
        "(0.431060, 1.176684, 0.113760)",
        "(0.430970, 1.176617, 0.113587)",
        "(0.430823, 1.176827, 0.113190)",
        "(0.430648, 1.176986, 0.112711)",
        "(0.430510, 1.176891, 0.112282)",
        "(0.430465, 1.177077, 0.111848)",
        "(0.430455, 1.177305, 0.111612)",
        "(0.430457, 1.177404, 0.111073)",
        "(0.430492, 1.177240, 0.110512)",
        "(0.430785, 1.177409, 0.110368)",
        "(0.431221, 1.177607, 0.110383)",
        "(0.431461, 1.177510, 0.110433)",
        "(0.431849, 1.177008, 0.110219)",
        "(0.432962, 1.175486, 0.111689)",
        "(0.433886, 1.174468, 0.113164)",
        "(0.434219, 1.174238, 0.113164)",
        "(0.434213, 1.174372, 0.112745)",
        "(0.434359, 1.174475, 0.112467)",
        "(0.434392, 1.174535, 0.112493)",
        "(0.434364, 1.174900, 0.112430)",
        "(0.434346, 1.175571, 0.112620)",
        "(0.434246, 1.175621, 0.112703)",
        "(0.433979, 1.175475, 0.113149)",
        "(0.433621, 1.175301, 0.113594)",
        "(0.433168, 1.175132, 0.113979)",
        "(0.432580, 1.175074, 0.114195)",
        "(0.432279, 1.174988, 0.114350)",
        "(0.431448, 1.174774, 0.114093)",
        "(0.430487, 1.174549, 0.113439)",
        "(0.429535, 1.173559, 0.113327)",
        "(0.428961, 1.171942, 0.114477)",
        "(0.428570, 1.171126, 0.115065)",
        "(0.427461, 1.169721, 0.115276)",
        "(0.426804, 1.168468, 0.116180)",
        "(0.425851, 1.168705, 0.116291)",
        "(0.424565, 1.168940, 0.116764)",
        "(0.423590, 1.168958, 0.116720)",
        "(0.421545, 1.169509, 0.116809)",
        "(0.419209, 1.170494, 0.117506)",
        "(0.416109, 1.170536, 0.118895)",
        "(0.411945, 1.169331, 0.120803)",
        "(0.409415, 1.168885, 0.121853)",
        "(0.403254, 1.168728, 0.123347)",
        "(0.395564, 1.168056, 0.124971)",
        "(0.386242, 1.166543, 0.127596)",
        "(0.375444, 1.164735, 0.131645)",
        "(0.369278, 1.164050, 0.133516)",
        "(0.356671, 1.163970, 0.137179)",
        "(0.344611, 1.166361, 0.139747)",
        "(0.333545, 1.169392, 0.143195)",
        "(0.322103, 1.171704, 0.147232)",
        "(0.316209, 1.172575, 0.149690)",
        "(0.303738, 1.173677, 0.155561)",
        "(0.292386, 1.176307, 0.159561)",
        "(0.282361, 1.180360, 0.161104)",
        "(0.272352, 1.184131, 0.164805)",
        "(0.266892, 1.185774, 0.166795)",
        "(0.256459, 1.189638, 0.170127)",
        "(0.248333, 1.194834, 0.172620)",
        "(0.238357, 1.199545, 0.175212)",
        "(0.228339, 1.204044, 0.178534)",
        "(0.224250, 1.206758, 0.180415)",
        "(0.216593, 1.212797, 0.183757)",
        "(0.208808, 1.219316, 0.185307)",
        "(0.200615, 1.225742, 0.185413)",
        "(0.193657, 1.230487, 0.189632)",
        "(0.191018, 1.233039, 0.191995)",
        "(0.187602, 1.239148, 0.194032)",
        "(0.184846, 1.245498, 0.193834)",
        "(0.183310, 1.252770, 0.188558)",
        "(0.183028, 1.259172, 0.185537)",
        "(0.181949, 1.261309, 0.185471)",
        "(0.177631, 1.264053, 0.186044)",
        "(0.170900, 1.264805, 0.188946)",
        "(0.162880, 1.265034, 0.192734)",
        "(0.155695, 1.265593, 0.196368)",
        "(0.151949, 1.265789, 0.198682)",
        "(0.143510, 1.266419, 0.203676)",
        "(0.135948, 1.267403, 0.210044)",
        "(0.127440, 1.269180, 0.217183)",
        "(0.119597, 1.271644, 0.223699)",
        "(0.116133, 1.273001, 0.226849)",
        "(0.111064, 1.275496, 0.231633)",
        "(0.105339, 1.277793, 0.236415)",
        "(0.098607, 1.280183, 0.242091)",
        "(0.092843, 1.282182, 0.245970)",
        "(0.090503, 1.282936, 0.247426)",
        "(0.085985, 1.284258, 0.250115)",
        "(0.081891, 1.285639, 0.252541)",
        "(0.078814, 1.287022, 0.254524)",
        "(0.076633, 1.288508, 0.256726)",
        "(0.075301, 1.289326, 0.257844)",
        "(0.071993, 1.291343, 0.259953)",
        "(0.069519, 1.293198, 0.261617)",
        "(0.068721, 1.294996, 0.263004)",
        "(0.068496, 1.296692, 0.264285)",
        "(0.068556, 1.297524, 0.264724)",
        "(0.067053, 1.299461, 0.265393)",
        "(0.063737, 1.301832, 0.265890)",
        "(0.061764, 1.303870, 0.266535)",
        "(0.059969, 1.305721, 0.267350)",
        "(0.059039, 1.306749, 0.267784)",
        "(0.057699, 1.308903, 0.267826)",
        "(0.056033, 1.311448, 0.267103)",
        "(0.053800, 1.314172, 0.266697)",
        "(0.051793, 1.316892, 0.266841)",
        "(0.050857, 1.318172, 0.267442)",
        "(0.048647, 1.320600, 0.267897)",
        "(0.046313, 1.323152, 0.267603)",
        "(0.043584, 1.326234, 0.266969)",
        "(0.041668, 1.329479, 0.266889)",
        "(0.041064, 1.331167, 0.267430)",
        "(0.039127, 1.334931, 0.270311)",
        "(0.036157, 1.339108, 0.272446)",
        "(0.033894, 1.343093, 0.272950)",
        "(0.031996, 1.346948, 0.274957)",
        "(0.031195, 1.348721, 0.276766)",
        "(0.029006, 1.352307, 0.280978)",
        "(0.027136, 1.355741, 0.284495)",
        "(0.025770, 1.358863, 0.287591)",
        "(0.025140, 1.361873, 0.292515)",
        "(0.024929, 1.363331, 0.295584)",
        "(0.024752, 1.365939, 0.301459)",
        "(0.024703, 1.367761, 0.306248)",
        "(0.025325, 1.368460, 0.310397)",
        "(0.025736, 1.368552, 0.316291)",
        "(0.025667, 1.368262, 0.319405)",
        "(0.025784, 1.366772, 0.323747)",
        "(0.026976, 1.363921, 0.324936)",
        "(0.027935, 1.360712, 0.325939)",
        "(0.028429, 1.357477, 0.327900)",
        "(0.028541, 1.355642, 0.328378)",
        "(0.028674, 1.351181, 0.327675)",
        "(0.029059, 1.345577, 0.325235)",
        "(0.029279, 1.339151, 0.323451)",
        "(0.029320, 1.331863, 0.322907)",
        "(0.029001, 1.327751, 0.322573)",
        "(0.028056, 1.318524, 0.320922)",
        "(0.027891, 1.307847, 0.317485)",
        "(0.027822, 1.296461, 0.313546)",
        "(0.026875, 1.285065, 0.309998)",
        "(0.026118, 1.279241, 0.308334)",
        "(0.024863, 1.267415, 0.302825)",
        "(0.023759, 1.255673, 0.295360)",
        "(0.023627, 1.244974, 0.287527)",
        "(0.023504, 1.235867, 0.280001)",
        "(0.023092, 1.232171, 0.277050)",
        "(0.020883, 1.226016, 0.272073)",
        "(0.019773, 1.221208, 0.264198)",
        "(0.019009, 1.217562, 0.254346)",
        "(0.016904, 1.215693, 0.248199)",
        "(0.015453, 1.215415, 0.246188)",
        "(0.012809, 1.214979, 0.240070)",
        "(0.011102, 1.214620, 0.231298)",
        "(0.009148, 1.215034, 0.224370)",
        "(0.006604, 1.216700, 0.219957)",
        "(0.005696, 1.217901, 0.217299)",
        "(0.003696, 1.220884, 0.212008)",
        "(0.001307, 1.225027, 0.209196)",
        "(-0.001258, 1.230026, 0.207153)",
        "(0.002123, 1.239173, 0.197814)",
        "(0.003199, 1.243587, 0.193476)",
        "(0.001197, 1.249789, 0.190832)",
        "(-0.001028, 1.256139, 0.190065)",
        "(-0.003361, 1.262387, 0.189221)",
        "(-0.005553, 1.268431, 0.188176)",
        "(-0.006642, 1.271417, 0.188174)",
        "(-0.009197, 1.277408, 0.189315)",
        "(-0.011714, 1.283200, 0.191197)",
        "(-0.013496, 1.288562, 0.191966)",
        "(-0.015024, 1.293872, 0.192406)",
        "(-0.015807, 1.296549, 0.192997)",
        "(-0.017590, 1.301848, 0.194826)",
        "(-0.019474, 1.307025, 0.197106)",
        "(-0.021003, 1.311987, 0.199410)",
        "(-0.022307, 1.316779, 0.202400)",
        "(-0.022919, 1.319044, 0.203709)",
        "(-0.024401, 1.323394, 0.206538)",
        "(-0.025486, 1.327332, 0.209219)",
        "(-0.026209, 1.331102, 0.212249)",
        "(-0.027020, 1.334857, 0.215771)",
        "(-0.027316, 1.336575, 0.217524)",
        "(-0.028019, 1.339754, 0.220748)",
        "(-0.028683, 1.342663, 0.223640)",
        "(-0.029302, 1.345569, 0.226695)",
        "(-0.029112, 1.347978, 0.230489)",
        "(-0.027488, 1.349118, 0.233738)",
        "(-0.028475, 1.351667, 0.235887)",
        "(-0.028593, 1.353896, 0.238121)",
        "(-0.029263, 1.356407, 0.241027)",
        "(-0.029957, 1.359025, 0.243952)",
        "(-0.030135, 1.360361, 0.245703)",
        "(-0.029916, 1.363010, 0.248882)",
        "(-0.029769, 1.365754, 0.251491)",
        "(-0.029975, 1.368674, 0.254176)",
        "(-0.030049, 1.371638, 0.257292)",
        "(-0.029869, 1.373078, 0.258832)",
        "(-0.029549, 1.375944, 0.261984)",
        "(-0.029445, 1.378857, 0.265693)",
        "(-0.029366, 1.381793, 0.269864)",
        "(-0.028962, 1.384489, 0.273900)",
        "(-0.028539, 1.385611, 0.275568)",
        "(-0.027688, 1.387739, 0.278918)",
        "(-0.027344, 1.389816, 0.283002)",
        "(-0.026841, 1.391702, 0.288154)",
        "(-0.026040, 1.393008, 0.292822)",
        "(-0.025517, 1.393421, 0.294746)",
        "(-0.024234, 1.393727, 0.298367)",
        "(-0.023344, 1.393960, 0.302888)",
        "(-0.022388, 1.393905, 0.308313)",
        "(-0.020802, 1.393044, 0.312994)",
        "(-0.019800, 1.392262, 0.314835)",
        "(-0.017360, 1.389905, 0.318040)",
        "(-0.015676, 1.387270, 0.323246)",
        "(-0.014123, 1.384124, 0.328195)",
        "(-0.012010, 1.380007, 0.332409)",
        "(-0.011055, 1.377562, 0.334325)",
        "(-0.009386, 1.372277, 0.338507)",
        "(-0.007798, 1.366295, 0.343192)",
        "(-0.006537, 1.359543, 0.347837)",
        "(-0.005416, 1.352265, 0.351437)",
        "(-0.004842, 1.348440, 0.353057)",
        "(-0.003922, 1.340726, 0.356370)",
        "(-0.003044, 1.332944, 0.359728)",
        "(-0.001753, 1.325245, 0.363616)",
        "(-0.000751, 1.317627, 0.366792)",
        "(-0.000352, 1.313896, 0.368218)",
        "(0.000658, 1.306548, 0.370436)",
        "(0.001782, 1.299478, 0.371681)",
        "(0.002876, 1.292920, 0.373395)",
        "(0.003902, 1.286812, 0.375189)",
        "(0.004450, 1.283929, 0.375482)",
        "(0.005396, 1.278253, 0.376189)",
        "(0.006473, 1.272927, 0.376898)",
        "(0.007358, 1.267911, 0.377178)",
        "(0.008103, 1.263131, 0.376936)",
        "(0.008509, 1.260740, 0.376640)",
        "(0.009525, 1.256062, 0.376010)",
        "(0.010426, 1.251500, 0.375954)",
        "(0.011068, 1.246868, 0.375109)",
        "(0.012062, 1.242231, 0.373680)",
        "(0.012539, 1.239815, 0.373331)",
        "(0.013636, 1.235087, 0.372209)",
        "(0.014485, 1.230078, 0.369941)",
        "(0.015170, 1.224909, 0.367894)",
        "(0.015945, 1.219761, 0.366247)",
        "(0.016256, 1.217064, 0.365193)",
        "(0.016763, 1.211405, 0.362109)",
        "(0.017436, 1.205713, 0.359093)",
        "(0.018078, 1.199731, 0.356529)",
        "(0.018693, 1.193907, 0.353804)",
        "(0.018939, 1.191067, 0.352112)",
        "(0.019960, 1.185373, 0.348005)",
        "(0.021434, 1.179839, 0.343325)",
        "(0.022331, 1.174318, 0.339601)",
        "(0.023157, 1.169304, 0.335968)",
        "(0.023794, 1.166938, 0.333566)",
        "(0.025222, 1.162212, 0.328829)",
        "(0.026533, 1.158094, 0.324687)",
        "(0.027651, 1.154441, 0.319629)",
        "(0.028576, 1.150607, 0.313956)",
        "(0.028908, 1.148902, 0.311726)",
        "(0.029436, 1.145722, 0.307565)",
        "(0.030293, 1.142981, 0.302375)",
        "(0.031387, 1.140542, 0.296610)",
        "(0.031906, 1.138181, 0.291714)",
        "(0.032162, 1.137128, 0.289398)",
        "(0.032556, 1.135293, 0.284237)",
        "(0.032892, 1.133583, 0.278499)",
        "(0.033290, 1.132229, 0.273393)",
        "(0.033159, 1.131207, 0.268999)",
        "(0.033161, 1.130963, 0.266627)",
        "(0.033260, 1.130689, 0.260888)",
        "(0.033276, 1.130653, 0.255060)",
        "(0.033053, 1.131081, 0.251063)",
        "(0.032550, 1.131730, 0.247236)",
        "(0.032391, 1.132174, 0.244961)",
        "(0.031899, 1.133180, 0.240241)",
        "(0.031325, 1.134416, 0.236385)",
        "(0.030647, 1.136218, 0.233022)",
        "(0.029597, 1.138181, 0.229892)",
        "(0.029196, 1.139413, 0.227808)",
        "(0.028248, 1.141735, 0.223976)",
        "(0.026605, 1.144212, 0.221305)",
        "(0.025287, 1.147220, 0.218493)",
        "(0.023914, 1.150466, 0.214997)",
        "(0.023167, 1.152244, 0.213157)",
        "(0.021530, 1.156160, 0.210052)",
        "(0.020015, 1.160491, 0.207732)",
        "(0.018595, 1.165118, 0.204812)",
        "(0.016860, 1.170041, 0.201694)",
        "(0.016021, 1.172834, 0.200341)",
        "(0.013980, 1.178401, 0.198225)",
        "(0.011825, 1.184377, 0.195908)",
        "(0.009553, 1.190711, 0.193799)",
        "(0.007409, 1.197309, 0.191686)",
        "(0.006479, 1.200803, 0.190525)",
        "(0.004190, 1.208005, 0.188859)",
        "(0.002188, 1.215515, 0.187284)",
        "(0.002138, 1.224994, 0.183676)",
        "(0.001671, 1.234319, 0.180290)",
        "(0.000793, 1.238232, 0.179483)",
        "(-0.000685, 1.245775, 0.178039)",
        "(-0.002509, 1.253215, 0.176926)",
        "(-0.004078, 1.260432, 0.176042)",
        "(-0.005830, 1.267696, 0.176218)",
        "(-0.006459, 1.271181, 0.176283)",
        "(-0.007240, 1.277827, 0.176140)",
        "(-0.007961, 1.284075, 0.175571)",
        "(-0.008632, 1.290219, 0.174844)",
        "(-0.009147, 1.296299, 0.174706)",
        "(-0.009499, 1.299371, 0.175257)",
        "(-0.010274, 1.305175, 0.175586)",
        "(-0.010791, 1.310460, 0.174653)",
        "(-0.011371, 1.315430, 0.173955)",
        "(-0.011519, 1.320152, 0.174101)",
        "(-0.011675, 1.322370, 0.174352)",
        "(-0.012115, 1.326543, 0.174472)",
        "(-0.012537, 1.330100, 0.174003)",
        "(-0.012601, 1.333117, 0.173288)",
        "(-0.012560, 1.335714, 0.172766)",
        "(-0.012413, 1.336825, 0.172714)",
        "(-0.012394, 1.338866, 0.173026)",
        "(-0.012486, 1.340304, 0.172634)",
        "(-0.012817, 1.341437, 0.172687)",
        "(-0.012460, 1.341733, 0.173290)",
        "(-0.012519, 1.341791, 0.173613)",
        "(-0.012630, 1.341445, 0.173599)",
        "(-0.012827, 1.340852, 0.173612)",
        "(-0.012858, 1.340181, 0.173440)",
        "(-0.012886, 1.339646, 0.174035)",
        "(-0.013120, 1.339386, 0.174718)",
        "(-0.013246, 1.339042, 0.175031)",
        "(-0.013503, 1.338114, 0.175747)",
        "(-0.013694, 1.337363, 0.176399)",
        "(-0.014157, 1.336620, 0.177841)",
        "(-0.014537, 1.336296, 0.178817)",
        "(-0.015187, 1.335842, 0.180947)",
        "(-0.015286, 1.335474, 0.182243)",
        "(-0.015616, 1.335472, 0.183409)",
        "(-0.016246, 1.335918, 0.185633)",
        "(-0.016605, 1.336282, 0.187057)",
        "(-0.017115, 1.337032, 0.190235)",
        "(-0.017711, 1.338123, 0.193826)",
        "(-0.018337, 1.339425, 0.197184)",
        "(-0.018832, 1.340893, 0.200470)",
        "(-0.019035, 1.341778, 0.202158)",
        "(-0.019574, 1.343754, 0.206199)",
        "(-0.020080, 1.346280, 0.210525)",
        "(-0.020440, 1.348917, 0.213798)",
        "(-0.020664, 1.351631, 0.216939)",
        "(-0.020811, 1.353109, 0.218591)",
        "(-0.021248, 1.356123, 0.222485)",
        "(-0.021860, 1.359262, 0.226871)",
        "(-0.022688, 1.362431, 0.230984)",
        "(-0.022925, 1.365518, 0.234595)",
        "(-0.022977, 1.367000, 0.236091)",
        "(-0.023304, 1.370150, 0.239489)",
        "(-0.024018, 1.373605, 0.243553)",
        "(-0.024706, 1.376958, 0.247679)",
        "(-0.024900, 1.379904, 0.250992)",
        "(-0.025034, 1.381315, 0.252801)",
        "(-0.025414, 1.383982, 0.256843)",
        "(-0.025640, 1.386335, 0.261347)",
        "(-0.025872, 1.388266, 0.265675)",
        "(-0.025731, 1.389678, 0.269119)",
        "(-0.025740, 1.390265, 0.271036)",
        "(-0.025409, 1.391262, 0.275836)",
        "(-0.025455, 1.392119, 0.281352)",
        "(-0.025204, 1.392302, 0.286095)",
        "(-0.024582, 1.391818, 0.290328)",
        "(-0.024138, 1.391366, 0.292740)",
        "(-0.023375, 1.390351, 0.298595)",
        "(-0.022749, 1.389008, 0.304686)",
        "(-0.022146, 1.386942, 0.309365)",
        "(-0.021130, 1.384375, 0.314212)",
        "(-0.020618, 1.383014, 0.317070)",
        "(-0.019782, 1.380177, 0.323133)",
        "(-0.018963, 1.376859, 0.328730)",
        "(-0.017940, 1.372928, 0.333292)",
        "(-0.016845, 1.368745, 0.337783)",
        "(-0.016348, 1.366415, 0.340365)",
        "(-0.015184, 1.361590, 0.345898)",
        "(-0.014177, 1.356311, 0.350367)",
        "(-0.013142, 1.350571, 0.354215)",
        "(-0.011902, 1.344752, 0.358921)",
        "(-0.011390, 1.341847, 0.361423)",
        "(-0.010500, 1.335783, 0.364970)",
        "(-0.009679, 1.329406, 0.367036)",
        "(-0.008676, 1.322938, 0.369288)",
        "(-0.007730, 1.316590, 0.372550)",
        "(-0.007246, 1.313399, 0.374061)",
        "(-0.006394, 1.306785, 0.375675)",
        "(-0.005197, 1.299765, 0.376139)",
        "(-0.003899, 1.292496, 0.376850)",
        "(-0.002762, 1.285168, 0.378314)",
        "(-0.002293, 1.281485, 0.378569)",
        "(-0.001251, 1.274024, 0.377947)",
        "(-0.000262, 1.266506, 0.377251)",
        "(0.000877, 1.259841, 0.376549)",
        "(0.002056, 1.253913, 0.375135)",
        "(0.002581, 1.251199, 0.374071)",
        "(0.003509, 1.246171, 0.372091)",
        "(0.004177, 1.241891, 0.370678)",
        "(0.004712, 1.238041, 0.368346)",
        "(0.005273, 1.234242, 0.364998)",
        "(0.005331, 1.232265, 0.363532)",
        "(0.005619, 1.228414, 0.360829)",
        "(0.006311, 1.224706, 0.357482)",
        "(0.006377, 1.221008, 0.354376)",
        "(0.006416, 1.217625, 0.351099)",
        "(0.006525, 1.215721, 0.349074)",
        "(0.007243, 1.211534, 0.343668)",
        "(0.008640, 1.206568, 0.337541)",
        "(0.009025, 1.201624, 0.336706)",
        "(0.009974, 1.195987, 0.335542)",
        "(0.010802, 1.192815, 0.333148)",
        "(0.012609, 1.185130, 0.324871)",
        "(0.014433, 1.177590, 0.319475)",
        "(0.015672, 1.170334, 0.319274)",
        "(0.017545, 1.163585, 0.317124)",
        "(0.019078, 1.160415, 0.314397)",
        "(0.021751, 1.154064, 0.309164)",
        "(0.023282, 1.148817, 0.307152)",
        "(0.024268, 1.144502, 0.305472)",
        "(0.025758, 1.140947, 0.302612)",
        "(0.026962, 1.139719, 0.300888)",
        "(0.028344, 1.136932, 0.298870)",
        "(0.029437, 1.134915, 0.297398)",
        "(0.030513, 1.133467, 0.295130)",
        "(0.031299, 1.132466, 0.293982)",
        "(0.031530, 1.132155, 0.293964)",
        "(0.031744, 1.131551, 0.293379)",
        "(0.032226, 1.131306, 0.291824)",
        "(0.032808, 1.131194, 0.290442)",
        "(0.032938, 1.131465, 0.290692)",
        "(0.032779, 1.131502, 0.291081)",
        "(0.032917, 1.131893, 0.291165)",
        "(0.033265, 1.132362, 0.290418)",
        "(0.033172, 1.132936, 0.290471)",
        "(0.032878, 1.133754, 0.291277)",
        "(0.033032, 1.134143, 0.291115)",
        "(0.033044, 1.135024, 0.290701)",
        "(0.032979, 1.135949, 0.290536)",
        "(0.032737, 1.136924, 0.291291)",
        "(0.032715, 1.137846, 0.291187)",
        "(0.032448, 1.138054, 0.291050)",
        "(0.032330, 1.138595, 0.291356)",
        "(0.031988, 1.138770, 0.291864)",
        "(0.032238, 1.138798, 0.291429)",
        "(0.032218, 1.138231, 0.290711)",
        "(0.032365, 1.137939, 0.290430)",
        "(0.032454, 1.137210, 0.290067)",
        "(0.032432, 1.136287, 0.289767)",
        "(0.032874, 1.135176, 0.288834)",
        "(0.033498, 1.133595, 0.288162)",
        "(0.033955, 1.132632, 0.287662)",
        "(0.034765, 1.130518, 0.286287)",
        "(0.035551, 1.128216, 0.285090)",
        "(0.036723, 1.125922, 0.284175)",
        "(0.037948, 1.123419, 0.283179)",
        "(0.038571, 1.122124, 0.282541)",
        "(0.039901, 1.119451, 0.281216)",
        "(0.041385, 1.116969, 0.279935)",
        "(0.042582, 1.114434, 0.278643)",
        "(0.044075, 1.111959, 0.277106)",
        "(0.044858, 1.110756, 0.276267)",
        "(0.046263, 1.108409, 0.274799)",
        "(0.047315, 1.106383, 0.273426)",
        "(0.048406, 1.104745, 0.271523)",
        "(0.049307, 1.103150, 0.269287)",
        "(0.049852, 1.102657, 0.267858)",
        "(0.050580, 1.102003, 0.265262)",
        "(0.050580, 1.102211, 0.262988)",
        "(0.050219, 1.102910, 0.259552)",
        "(0.049777, 1.104192, 0.255401)",
        "(0.049342, 1.105096, 0.253491)",
        "(0.048265, 1.107463, 0.250020)",
        "(0.046710, 1.110715, 0.246337)",
        "(0.044921, 1.114366, 0.241236)",
        "(0.043221, 1.119039, 0.235616)",
        "(0.042225, 1.121671, 0.232535)",
        "(0.039841, 1.127455, 0.226421)",
        "(0.036761, 1.133828, 0.220650)",
        "(0.033829, 1.140597, 0.213503)",
        "(0.030943, 1.148273, 0.206444)",
        "(0.029163, 1.152514, 0.203459)",
        "(0.025421, 1.161184, 0.197505)",
        "(0.022967, 1.171462, 0.190022)",
        "(0.020611, 1.182628, 0.182709)",
        "(0.017022, 1.193290, 0.177334)",
        "(0.015416, 1.198653, 0.174831)",
        "(0.012544, 1.209351, 0.170085)",
        "(0.009163, 1.220064, 0.165745)",
        "(0.005316, 1.230822, 0.162084)",
        "(0.001916, 1.241583, 0.159345)",
        "(0.000439, 1.246929, 0.158292)",
        "(-0.002124, 1.257681, 0.157739)",
        "(-0.005142, 1.268403, 0.158136)",
        "(-0.007917, 1.278708, 0.157900)",
        "(-0.009974, 1.288633, 0.158344)",
        "(-0.010820, 1.293517, 0.159154)",
        "(-0.012257, 1.303078, 0.162286)",
        "(-0.013614, 1.312273, 0.166087)",
        "(-0.015634, 1.321208, 0.170532)",
        "(-0.017114, 1.329904, 0.175180)",
        "(-0.017528, 1.334116, 0.177683)",
        "(-0.018178, 1.342414, 0.183365)",
        "(-0.018998, 1.350496, 0.190323)",
        "(-0.019791, 1.358294, 0.197875)",
        "(-0.019714, 1.365173, 0.205137)",
        "(-0.019340, 1.368188, 0.208765)",
        "(-0.018488, 1.373803, 0.217063)",
        "(-0.017654, 1.378431, 0.227003)",
        "(-0.017166, 1.381799, 0.237333)",
        "(-0.016050, 1.383698, 0.246861)",
        "(-0.015246, 1.384052, 0.251319)",
        "(-0.013992, 1.384155, 0.260690)",
        "(-0.012781, 1.383472, 0.270651)",
        "(-0.011307, 1.381664, 0.280519)",
        "(-0.009889, 1.378660, 0.290345)",
        "(-0.009176, 1.376806, 0.295081)",
        "(-0.007589, 1.372382, 0.303805)",
        "(-0.005757, 1.366861, 0.311323)",
        "(-0.003899, 1.360784, 0.318586)",
        "(-0.002517, 1.354403, 0.326288)",
        "(-0.001883, 1.350963, 0.329532)",
        "(-0.000379, 1.343470, 0.334622)",
        "(0.001083, 1.335799, 0.339116)",
        "(0.002299, 1.328134, 0.344178)",
        "(0.002834, 1.320486, 0.349760)",
        "(0.003166, 1.316589, 0.351602)",
        "(0.004014, 1.308794, 0.352464)",
        "(0.005160, 1.301308, 0.353701)",
        "(0.005934, 1.294370, 0.356888)",
        "(0.005520, 1.287704, 0.359384)",
        "(0.005536, 1.284401, 0.359540)",
        "(0.006200, 1.278040, 0.358420)",
        "(0.007245, 1.272191, 0.358803)",
        "(0.007712, 1.266684, 0.360440)",
        "(0.007596, 1.261472, 0.361549)",
        "(0.007773, 1.259168, 0.361111)",
        "(0.008537, 1.254169, 0.359850)",
        "(0.009619, 1.249485, 0.359765)",
        "(0.010165, 1.244936, 0.360167)",
        "(0.010767, 1.240652, 0.359755)",
        "(0.011223, 1.238509, 0.359509)",
        "(0.012298, 1.234215, 0.359168)",
        "(0.013239, 1.230287, 0.359452)",
        "(0.013771, 1.226347, 0.359043)",
        "(0.014719, 1.222705, 0.357782)",
        "(0.015319, 1.220925, 0.357681)",
        "(0.016088, 1.217453, 0.358253)",
        "(0.017010, 1.214283, 0.357659)",
        "(0.017933, 1.211014, 0.356547)",
        "(0.018792, 1.208065, 0.356002)",
        "(0.019150, 1.206576, 0.355695)",
        "(0.020147, 1.203656, 0.354654)",
        "(0.021032, 1.200688, 0.354265)",
        "(0.021653, 1.197738, 0.353693)",
        "(0.022131, 1.194702, 0.352472)",
        "(0.022610, 1.193229, 0.351803)",
        "(0.023776, 1.190290, 0.350934)",
        "(0.024632, 1.187146, 0.349862)",
        "(0.025232, 1.183804, 0.347928)",
        "(0.025981, 1.180618, 0.345954)",
        "(0.026419, 1.179062, 0.345206)",
        "(0.027215, 1.175828, 0.343622)",
        "(0.028169, 1.172440, 0.340967)",
        "(0.029170, 1.169104, 0.337984)",
        "(0.029947, 1.166044, 0.335113)",
        "(0.030195, 1.164505, 0.333680)",
        "(0.030502, 1.161738, 0.330682)",
        "(0.030988, 1.159272, 0.327150)",
        "(0.031553, 1.157166, 0.323353)",
        "(0.032078, 1.155346, 0.319571)",
        "(0.032141, 1.154586, 0.317645)",
        "(0.032054, 1.153278, 0.314208)",
        "(0.031920, 1.152361, 0.310613)",
        "(0.032208, 1.151603, 0.305843)",
        "(0.032548, 1.150960, 0.301590)",
        "(0.032699, 1.150752, 0.300130)",
        "(0.032119, 1.150252, 0.297615)",
        "(0.032270, 1.149946, 0.293836)",
        "(0.032683, 1.149873, 0.289631)",
        "(0.032527, 1.150075, 0.287204)",
        "(0.032357, 1.150221, 0.285897)",
        "(0.032016, 1.150557, 0.282249)",
        "(0.031841, 1.151015, 0.278815)",
        "(0.031539, 1.151704, 0.276887)",
        "(0.031149, 1.152300, 0.274498)",
        "(0.031186, 1.152733, 0.272837)",
        "(0.030691, 1.153355, 0.270109)",
        "(0.030439, 1.154219, 0.267898)",
        "(0.030155, 1.155216, 0.265951)",
        "(0.029791, 1.156398, 0.263503)",
        "(0.029659, 1.157077, 0.262348)",
        "(0.029293, 1.158489, 0.260371)",
        "(0.028558, 1.160061, 0.258569)",
        "(0.028152, 1.161778, 0.256422)",
        "(0.027835, 1.163773, 0.253994)",
        "(0.027493, 1.164842, 0.253063)",
        "(0.026501, 1.167057, 0.251104)",
        "(0.025668, 1.169317, 0.248891)",
        "(0.025020, 1.171562, 0.246508)",
        "(0.024359, 1.174112, 0.244437)",
        "(0.023974, 1.175404, 0.243664)",
        "(0.022657, 1.178007, 0.242230)",
        "(0.021764, 1.180550, 0.239837)",
        "(0.021027, 1.183285, 0.237525)",
        "(0.019811, 1.186244, 0.235732)",
        "(0.019203, 1.187800, 0.234694)",
        "(0.017996, 1.190687, 0.232598)",
        "(0.016817, 1.193602, 0.230614)",
        "(0.015617, 1.196555, 0.228668)",
        "(0.014411, 1.199674, 0.226579)",
        "(0.013868, 1.201222, 0.225544)",
        "(0.012625, 1.204397, 0.223698)",
        "(0.011245, 1.207679, 0.221751)",
        "(0.010228, 1.211084, 0.219513)",
        "(0.009278, 1.214730, 0.217483)",
        "(0.008728, 1.216579, 0.216685)",
        "(0.009087, 1.221911, 0.213486)",
        "(0.008342, 1.226340, 0.210653)",
        "(0.007588, 1.230345, 0.208383)",
        "(0.006734, 1.234483, 0.206590)",
        "(0.006152, 1.236543, 0.205740)",
        "(0.005118, 1.240705, 0.203911)",
        "(0.004259, 1.244847, 0.202137)",
        "(0.003435, 1.249103, 0.200678)",
        "(0.002421, 1.253330, 0.199262)",
        "(0.001914, 1.255428, 0.198434)",
        "(0.000914, 1.259712, 0.197075)",
        "(0.000174, 1.264089, 0.196206)",
        "(-0.000675, 1.268664, 0.195952)",
        "(-0.001774, 1.273286, 0.195514)",
        "(-0.002196, 1.275649, 0.195329)",
        "(-0.002781, 1.280293, 0.194894)",
        "(-0.003468, 1.284887, 0.194737)",
        "(-0.004507, 1.289426, 0.194571)",
        "(-0.005321, 1.293894, 0.194280)",
        "(-0.005645, 1.296140, 0.194337)",
        "(-0.006436, 1.300646, 0.194884)",
        "(-0.007240, 1.305034, 0.195035)",
        "(-0.007658, 1.309361, 0.194620)",
        "(-0.007925, 1.313715, 0.194405)",
        "(-0.008246, 1.315894, 0.194480)",
        "(-0.008825, 1.320223, 0.194855)",
        "(-0.009322, 1.324395, 0.195097)",
        "(-0.009812, 1.328473, 0.195058)",
        "(-0.010527, 1.332707, 0.195525)",
        "(-0.011045, 1.334848, 0.195895)",
        "(-0.011752, 1.339147, 0.196795)",
        "(-0.012292, 1.343327, 0.197408)",
        "(-0.012949, 1.347536, 0.197987)",
        "(-0.013567, 1.351747, 0.199059)",
        "(-0.013811, 1.353833, 0.199610)",
        "(-0.014360, 1.357817, 0.200712)",
        "(-0.014893, 1.361747, 0.201792)",
        "(-0.015192, 1.365565, 0.202776)",
        "(-0.015571, 1.369469, 0.204300)",
        "(-0.015715, 1.371423, 0.205250)",
        "(-0.015810, 1.375113, 0.206789)",
        "(-0.015897, 1.378703, 0.208257)",
        "(-0.016288, 1.382344, 0.210551)",
        "(-0.016406, 1.385890, 0.213081)",
        "(-0.016417, 1.387546, 0.214340)",
        "(-0.016384, 1.390727, 0.216756)",
        "(-0.016486, 1.393782, 0.219387)",
        "(-0.016763, 1.396813, 0.222862)",
        "(-0.016665, 1.399536, 0.226074)",
        "(-0.016507, 1.400728, 0.227629)",
        "(-0.016199, 1.402979, 0.230822)",
        "(-0.016397, 1.405113, 0.234554)",
        "(-0.016354, 1.407000, 0.238713)",
        "(-0.016200, 1.408612, 0.242303)",
        "(-0.016024, 1.409293, 0.243951)",
        "(-0.015827, 1.410578, 0.247612)",
        "(-0.015597, 1.411684, 0.251665)",
        "(-0.015617, 1.412761, 0.256345)",
        "(-0.015284, 1.413399, 0.260180)",
        "(-0.015164, 1.413567, 0.261847)",
        "(-0.014929, 1.413775, 0.265426)",
        "(-0.014693, 1.413737, 0.269574)",
        "(-0.014639, 1.413527, 0.274093)",
        "(-0.014480, 1.412854, 0.277903)",
        "(-0.014268, 1.412310, 0.279668)",
        "(-0.013724, 1.410924, 0.283550)",
        "(-0.013643, 1.409205, 0.287674)",
        "(-0.013447, 1.407140, 0.291793)",
        "(-0.013014, 1.404560, 0.295601)",
        "(-0.012769, 1.403168, 0.297478)",
        "(-0.012329, 1.400159, 0.301359)",
        "(-0.012044, 1.396837, 0.305005)",
        "(-0.011711, 1.393352, 0.308392)",
        "(-0.011212, 1.389664, 0.311522)",
        "(-0.010939, 1.387781, 0.313119)",
        "(-0.010262, 1.383926, 0.316595)",
        "(-0.009910, 1.379833, 0.319719)",
        "(-0.009364, 1.375491, 0.322687)",
        "(-0.008551, 1.370901, 0.325249)",
        "(-0.008227, 1.368472, 0.326419)",
        "(-0.007813, 1.363574, 0.329365)",
        "(-0.007617, 1.358656, 0.332493)",
        "(-0.007298, 1.353543, 0.334591)",
        "(-0.006717, 1.348401, 0.336146)",
        "(-0.006607, 1.345865, 0.337055)",
        "(-0.006542, 1.340934, 0.339199)",
        "(-0.006434, 1.336255, 0.341770)",
        "(-0.006289, 1.331416, 0.342604)",
        "(-0.005927, 1.326607, 0.343347)",
        "(-0.005992, 1.324353, 0.344325)",
        "(-0.006052, 1.319987, 0.346154)",
        "(-0.005896, 1.315658, 0.347091)",
        "(-0.005539, 1.311349, 0.347652)",
        "(-0.005103, 1.307138, 0.348832)",
        "(-0.004911, 1.305055, 0.349514)",
        "(-0.004669, 1.300861, 0.350818)",
        "(-0.004258, 1.296783, 0.351341)",
        "(-0.003574, 1.292770, 0.351331)",
        "(-0.002777, 1.288877, 0.352120)",
        "(-0.002468, 1.286905, 0.352509)",
        "(-0.002015, 1.282916, 0.352985)",
        "(-0.001222, 1.279094, 0.352885)",
        "(-0.000219, 1.275470, 0.352863)",
        "(0.000478, 1.272124, 0.353353)",
        "(0.000669, 1.270456, 0.353412)",
        "(0.001408, 1.267301, 0.352985)",
        "(0.002709, 1.264288, 0.352566)",
        "(0.003554, 1.261434, 0.352432)",
        "(0.004892, 1.259028, 0.351790)",
        "(0.005345, 1.257699, 0.351817)",
        "(0.006065, 1.255122, 0.351981)",
        "(0.006473, 1.252616, 0.351254)",
        "(0.007289, 1.249982, 0.350527)",
        "(0.007972, 1.247230, 0.350052)",
        "(0.008270, 1.245790, 0.349937)",
        "(0.008836, 1.242828, 0.349422)",
        "(0.009385, 1.239685, 0.349013)",
        "(0.010288, 1.236459, 0.348565)",
        "(0.010958, 1.232993, 0.348253)",
        "(0.011117, 1.231174, 0.347993)",
        "(0.011346, 1.227519, 0.346825)",
        "(0.012060, 1.223914, 0.345543)",
        "(0.013050, 1.220183, 0.344371)",
        "(0.013841, 1.216331, 0.343106)",
        "(0.013838, 1.214319, 0.342520)",
        "(0.014341, 1.210510, 0.340672)",
        "(0.015046, 1.206534, 0.338844)",
        "(0.016156, 1.202701, 0.336582)",
        "(0.016777, 1.198572, 0.334353)",
        "(0.017067, 1.196502, 0.333027)",
        "(0.017504, 1.192293, 0.330303)",
        "(0.018213, 1.188203, 0.327614)",
        "(0.019503, 1.184525, 0.325414)",
        "(0.019844, 1.180542, 0.322670)",
        "(0.020285, 1.178694, 0.320851)",
        "(0.021527, 1.175248, 0.317501)",
        "(0.022429, 1.172069, 0.314801)",
        "(0.023130, 1.169141, 0.311547)",
        "(0.023462, 1.166225, 0.307982)",
        "(0.023886, 1.165034, 0.306224)",
        "(0.024897, 1.162830, 0.303274)",
        "(0.025540, 1.160706, 0.300499)",
        "(0.026531, 1.158931, 0.296676)",
        "(0.027351, 1.157103, 0.292867)",
        "(0.027616, 1.156250, 0.291393)",
        "(0.028040, 1.154592, 0.288256)",
        "(0.028857, 1.153036, 0.284706)",
        "(0.030108, 1.151470, 0.280765)",
        "(0.030576, 1.149863, 0.278533)",
        "(0.030648, 1.149037, 0.277243)",
        "(0.031130, 1.147377, 0.273601)",
        "(0.032209, 1.145964, 0.269742)",
        "(0.032551, 1.144697, 0.267574)",
        "(0.032614, 1.143443, 0.264450)",
        "(0.032853, 1.143020, 0.262695)",
        "(0.033257, 1.142562, 0.259681)",
        "(0.033270, 1.142408, 0.256997)",
        "(0.033209, 1.142666, 0.253865)",
        "(0.032682, 1.143272, 0.251090)",
        "(0.032470, 1.143832, 0.249742)",
        "(0.031747, 1.145096, 0.246923)",
        "(0.031145, 1.146887, 0.243248)",
        "(0.030382, 1.149051, 0.239729)",
        "(0.029464, 1.151780, 0.236910)",
        "(0.028792, 1.153126, 0.235508)",
        "(0.027583, 1.156133, 0.232180)",
        "(0.026508, 1.159570, 0.228980)",
        "(0.025105, 1.163269, 0.226331)",
        "(0.023593, 1.167217, 0.223116)",
        "(0.022883, 1.169261, 0.221405)",
        "(0.021375, 1.173711, 0.218211)",
        "(0.019822, 1.178695, 0.215654)",
        "(0.017720, 1.184073, 0.213310)",
        "(0.015502, 1.190038, 0.210291)",
        "(0.014735, 1.193269, 0.208333)",
        "(0.012692, 1.199847, 0.205030)",
        "(0.010085, 1.206738, 0.203022)",
        "(0.007327, 1.213947, 0.201092)",
        "(0.004735, 1.221323, 0.198420)",
        "(0.003661, 1.225058, 0.197126)",
        "(0.002500, 1.233535, 0.194311)",
        "(0.001789, 1.242571, 0.191124)",
        "(-0.000147, 1.250078, 0.189474)",
        "(-0.001677, 1.257427, 0.187964)",
        "(-0.002529, 1.260999, 0.187486)",
        "(-0.004422, 1.267930, 0.186890)",
        "(-0.006069, 1.274580, 0.185844)",
        "(-0.007397, 1.280946, 0.184926)",
        "(-0.008690, 1.286914, 0.184469)",
        "(-0.009393, 1.289782, 0.184608)",
        "(-0.010864, 1.295276, 0.185224)",
        "(-0.012429, 1.300409, 0.185060)",
        "(-0.013485, 1.305257, 0.185397)",
        "(-0.014780, 1.309849, 0.186426)",
        "(-0.015401, 1.312069, 0.186934)",
        "(-0.016557, 1.316335, 0.187739)",
        "(-0.017759, 1.320651, 0.188910)",
        "(-0.018823, 1.324922, 0.190309)",
        "(-0.020183, 1.329237, 0.192116)",
        "(-0.020572, 1.331316, 0.193049)",
        "(-0.021425, 1.335561, 0.194949)",
        "(-0.022043, 1.339914, 0.197463)",
        "(-0.023159, 1.344384, 0.200465)",
        "(-0.023962, 1.348725, 0.203128)",
        "(-0.024279, 1.350883, 0.204603)",
        "(-0.024707, 1.354994, 0.207899)",
        "(-0.025389, 1.358995, 0.212195)",
        "(-0.025948, 1.362672, 0.216753)",
        "(-0.026456, 1.365989, 0.221204)",
        "(-0.026644, 1.367497, 0.223799)",
        "(-0.026864, 1.370042, 0.229131)",
        "(-0.026819, 1.371997, 0.234319)",
        "(-0.026373, 1.373365, 0.239817)",
        "(-0.026081, 1.374214, 0.245653)",
        "(-0.026020, 1.374395, 0.248288)",
        "(-0.025979, 1.374299, 0.253762)",
        "(-0.025247, 1.373843, 0.259102)",
        "(-0.024416, 1.372851, 0.264540)",
        "(-0.024004, 1.371769, 0.270387)",
        "(-0.023846, 1.371129, 0.273037)",
        "(-0.023182, 1.369665, 0.277862)",
        "(-0.022175, 1.368053, 0.282061)",
        "(-0.021738, 1.366417, 0.286924)",
        "(-0.020792, 1.364464, 0.291314)",
        "(-0.020289, 1.363371, 0.293235)",
        "(-0.019293, 1.361059, 0.296395)",
        "(-0.018734, 1.358721, 0.300477)",
        "(-0.018038, 1.356442, 0.305229)",
        "(-0.017429, 1.353910, 0.307963)",
        "(-0.017143, 1.352592, 0.308605)",
        "(-0.016656, 1.350257, 0.311056)",
        "(-0.016188, 1.348227, 0.314298)",
        "(-0.016139, 1.346435, 0.317430)",
        "(-0.015886, 1.344529, 0.318665)",
        "(-0.015777, 1.343598, 0.319198)",
        "(-0.015731, 1.342050, 0.321153)",
        "(-0.016218, 1.340912, 0.323821)",
        "(-0.016382, 1.339846, 0.324549)",
        "(-0.016567, 1.339001, 0.324793)",
        "(-0.016713, 1.338702, 0.325471)",
        "(-0.017135, 1.338548, 0.327247)",
        "(-0.017658, 1.338603, 0.327719)",
        "(-0.018026, 1.338881, 0.327911)",
        "(-0.018279, 1.339450, 0.329198)",
        "(-0.018270, 1.339937, 0.330015)",
        "(-0.018449, 1.341267, 0.330930)",
        "(-0.018903, 1.342692, 0.330800)",
        "(-0.018848, 1.344524, 0.331578)",
        "(-0.018717, 1.346399, 0.333242)",
        "(-0.018681, 1.347348, 0.333983)",
        "(-0.018566, 1.349095, 0.335353)",
        "(-0.018412, 1.350351, 0.336313)",
        "(-0.017724, 1.351285, 0.337551)",
        "(-0.017207, 1.351783, 0.339927)",
        "(-0.016845, 1.351867, 0.340836)",
        "(-0.015967, 1.351375, 0.342111)",
        "(-0.015204, 1.350434, 0.343986)",
        "(-0.014251, 1.349053, 0.346231)",
        "(-0.013253, 1.346954, 0.348239)",
        "(-0.012829, 1.345697, 0.349160)",
        "(-0.011912, 1.342868, 0.351023)",
        "(-0.010928, 1.339534, 0.352603)",
        "(-0.010012, 1.336051, 0.353958)",
        "(-0.009243, 1.332282, 0.354932)",
        "(-0.008909, 1.330272, 0.355372)",
        "(-0.008082, 1.326009, 0.356025)",
        "(-0.007137, 1.321559, 0.356636)",
        "(-0.006517, 1.317057, 0.357234)",
        "(-0.006063, 1.312458, 0.357305)",
        "(-0.005804, 1.310130, 0.357339)",
        "(-0.005276, 1.305296, 0.357587)",
        "(-0.004522, 1.300460, 0.357114)",
        "(-0.003844, 1.295542, 0.356020)",
        "(-0.003357, 1.290735, 0.355252)",
        "(-0.003039, 1.288447, 0.354941)",
        "(-0.002578, 1.283760, 0.354371)",
        "(-0.001903, 1.279152, 0.353133)",
        "(-0.001196, 1.274572, 0.351699)",
        "(-0.000702, 1.270213, 0.350440)",
        "(-0.000475, 1.268088, 0.349774)",
        "(-0.000053, 1.263625, 0.348142)",
        "(0.000588, 1.259198, 0.346105)",
        "(0.001368, 1.254781, 0.344741)",
        "(0.002033, 1.250414, 0.343193)",
        "(0.002166, 1.248064, 0.342318)",
        "(0.002476, 1.243434, 0.340231)",
        "(0.003140, 1.239025, 0.338645)",
        "(0.003944, 1.234587, 0.337324)",
        "(0.004466, 1.230188, 0.335560)",
        "(0.004753, 1.227953, 0.334575)",
        "(0.005453, 1.223616, 0.332477)",
        "(0.006719, 1.219525, 0.330321)",
        "(0.007964, 1.215526, 0.328882)",
        "(0.008847, 1.211549, 0.327071)",
        "(0.009197, 1.209542, 0.326016)",
        "(0.010386, 1.205714, 0.323967)",
        "(0.011920, 1.201822, 0.321617)",
        "(0.013093, 1.197942, 0.319759)",
        "(0.014246, 1.194021, 0.317871)",
        "(0.014831, 1.192027, 0.316581)",
        "(0.016318, 1.187964, 0.313898)",
        "(0.017458, 1.183782, 0.312199)",
        "(0.018417, 1.179843, 0.310208)",
        "(0.019712, 1.176132, 0.307250)",
        "(0.020280, 1.174178, 0.305825)",
        "(0.021316, 1.170410, 0.303270)",
        "(0.021929, 1.166626, 0.301162)",
        "(0.023174, 1.163182, 0.297921)",
        "(0.024255, 1.159637, 0.294677)",
        "(0.024602, 1.157903, 0.293490)",
        "(0.024991, 1.154640, 0.290973)",
        "(0.025786, 1.151528, 0.287530)",
        "(0.026756, 1.148727, 0.284422)",
        "(0.027166, 1.146125, 0.282352)",
        "(0.027301, 1.144929, 0.280971)",
        "(0.027624, 1.142796, 0.277553)",
        "(0.028459, 1.141150, 0.273846)",
        "(0.029201, 1.139955, 0.271549)",
        "(0.029174, 1.138979, 0.269625)",
        "(0.029207, 1.138611, 0.268295)",
        "(0.029317, 1.138053, 0.264718)",
        "(0.029951, 1.138010, 0.260747)",
        "(0.030086, 1.138388, 0.258417)",
        "(0.029423, 1.139156, 0.255756)",
        "(0.029074, 1.139692, 0.254157)",
        "(0.028758, 1.141299, 0.251195)",
        "(0.028231, 1.143627, 0.248532)",
        "(0.027532, 1.146359, 0.245520)",
        "(0.026216, 1.149525, 0.242679)",
        "(0.025479, 1.151401, 0.241357)",
        "(0.024137, 1.155444, 0.238166)",
        "(0.022887, 1.160154, 0.234527)",
        "(0.020978, 1.165542, 0.231394)",
        "(0.018603, 1.171536, 0.228305)",
        "(0.017317, 1.174627, 0.226555)",
        "(0.015085, 1.181386, 0.222412)",
        "(0.012831, 1.188900, 0.218707)",
        "(0.010090, 1.197081, 0.215615)",
        "(0.007058, 1.205577, 0.212021)",
        "(0.005676, 1.209965, 0.210109)",
        "(0.003324, 1.218937, 0.206444)",
        "(0.000922, 1.228092, 0.203804)",
        "(-0.001837, 1.237407, 0.201616)",
        "(-0.004766, 1.246826, 0.198909)",
        "(-0.005778, 1.251716, 0.197422)",
        "(-0.006624, 1.262759, 0.194176)",
        "(-0.008479, 1.272601, 0.193125)",
        "(-0.009888, 1.282210, 0.192210)",
        "(-0.012444, 1.291624, 0.191595)",
        "(-0.013525, 1.296267, 0.191654)",
        "(-0.014861, 1.305339, 0.192088)",
        "(-0.015736, 1.314318, 0.193220)",
        "(-0.016737, 1.323150, 0.195356)",
        "(-0.018163, 1.331890, 0.197261)",
        "(-0.018811, 1.336211, 0.198292)",
        "(-0.019209, 1.344501, 0.200398)",
        "(-0.019111, 1.352654, 0.203543)",
        "(-0.019115, 1.360878, 0.207859)",
        "(-0.019236, 1.368960, 0.211952)",
        "(-0.019297, 1.372875, 0.213703)",
        "(-0.019046, 1.380440, 0.217518)",
        "(-0.018320, 1.387623, 0.222619)",
        "(-0.017282, 1.394375, 0.227916)",
        "(-0.016204, 1.400519, 0.232876)",
        "(-0.015778, 1.403337, 0.235171)",
        "(-0.015063, 1.408660, 0.240083)",
        "(-0.014271, 1.413438, 0.245877)",
        "(-0.013117, 1.417570, 0.252269)",
        "(-0.012004, 1.420952, 0.258347)",
        "(-0.011567, 1.422398, 0.261043)",
        "(-0.010888, 1.424692, 0.266401)",
        "(-0.010034, 1.426329, 0.273122)",
        "(-0.009010, 1.427375, 0.279816)",
        "(-0.007906, 1.427703, 0.285382)",
        "(-0.007369, 1.427696, 0.287935)",
        "(-0.006389, 1.427128, 0.292854)",
        "(-0.005543, 1.426062, 0.298517)",
        "(-0.004761, 1.424556, 0.304216)",
        "(-0.003827, 1.422346, 0.308247)",
        "(-0.003360, 1.420954, 0.309952)",
        "(-0.002334, 1.417829, 0.313409)",
        "(-0.001233, 1.414393, 0.316907)",
        "(-0.000613, 1.410390, 0.320549)",
        "(0.000115, 1.405446, 0.322697)",
        "(0.000346, 1.402611, 0.323345)",
        "(0.000882, 1.396750, 0.325257)",
        "(0.001647, 1.390399, 0.327134)",
        "(0.003142, 1.383481, 0.328245)",
        "(0.004735, 1.376223, 0.328680)",
        "(0.005335, 1.372017, 0.328836)",
        "(0.005896, 1.363569, 0.328915)",
        "(0.006835, 1.354834, 0.330712)",
        "(0.007234, 1.345833, 0.331084)",
        "(0.007304, 1.336351, 0.330869)",
        "(0.007054, 1.331449, 0.330749)",
        "(0.006625, 1.321247, 0.330339)",
        "(0.006689, 1.311038, 0.330290)",
        "(0.006869, 1.300853, 0.330164)",
        "(0.006629, 1.290773, 0.329341)",
        "(0.006460, 1.285709, 0.328669)",
        "(0.006860, 1.275594, 0.326859)",
        "(0.008055, 1.265646, 0.325055)",
        "(0.008608, 1.255839, 0.322899)",
        "(0.008690, 1.246180, 0.320529)",
        "(0.008860, 1.241409, 0.319503)",
        "(0.010048, 1.232313, 0.318133)",
        "(0.011646, 1.223712, 0.315514)",
        "(0.013321, 1.215276, 0.312323)",
        "(0.014804, 1.207033, 0.309417)",
        "(0.015177, 1.202875, 0.308141)",
        "(0.016090, 1.194944, 0.305321)",
        "(0.018199, 1.187512, 0.301598)",
        "(0.020108, 1.180472, 0.296931)",
        "(0.021709, 1.173767, 0.292258)",
        "(0.022628, 1.170546, 0.289631)",
        "(0.024822, 1.164542, 0.285346)",
        "(0.026183, 1.158866, 0.281190)",
        "(0.027878, 1.153871, 0.275257)",
        "(0.029886, 1.149190, 0.269138)",
        "(0.030663, 1.146966, 0.266626)",
        "(0.031632, 1.142899, 0.262405)",
        "(0.032610, 1.139652, 0.256814)",
        "(0.034018, 1.137110, 0.250295)",
        "(0.034468, 1.135125, 0.245641)",
        "(0.034493, 1.134312, 0.243547)",
        "(0.034416, 1.133267, 0.238278)",
        "(0.034699, 1.133185, 0.232138)",
        "(0.034454, 1.133888, 0.227751)",
        "(0.033205, 1.135409, 0.223242)",
        "(0.032374, 1.136372, 0.220750)",
        "(0.030862, 1.139254, 0.215402)",
        "(0.029572, 1.142984, 0.210342)",
        "(0.027475, 1.147449, 0.207306)",
        "(0.024836, 1.152681, 0.204978)",
        "(0.023545, 1.155601, 0.203499)",
        "(0.021378, 1.161967, 0.199919)",
        "(0.019213, 1.168888, 0.197301)",
        "(0.016450, 1.176234, 0.195893)",
        "(0.013493, 1.183722, 0.194123)",
        "(0.012316, 1.187574, 0.192856)",
        "(0.010521, 1.195490, 0.190548)",
        "(0.008429, 1.203575, 0.189938)",
        "(0.006085, 1.211509, 0.188928)",
        "(0.003497, 1.219251, 0.187567)",
        "(0.003197, 1.223850, 0.186361)",
        "(0.003312, 1.233349, 0.184170)",
        "(0.001765, 1.241016, 0.183637)",
        "(-0.000013, 1.248477, 0.183339)",
        "(-0.001639, 1.255821, 0.183183)",
        "(-0.002556, 1.259474, 0.183470)",
        "(-0.004598, 1.266600, 0.184136)",
        "(-0.006006, 1.273638, 0.184149)",
        "(-0.006757, 1.280503, 0.184343)",
        "(-0.007201, 1.287168, 0.185084)",
        "(-0.007326, 1.290277, 0.185340)",
        "(-0.008372, 1.295808, 0.185376)",
        "(-0.009080, 1.300367, 0.185441)",
        "(-0.008038, 1.303752, 0.185529)",
        "(-0.007397, 1.306037, 0.186421)",
        "(-0.007524, 1.306800, 0.187003)",
        "(-0.007683, 1.307373, 0.187734)",
        "(-0.006656, 1.306913, 0.189354)",
        "(-0.006323, 1.305840, 0.192314)",
        "(-0.006426, 1.304270, 0.195867)",
        "(-0.006509, 1.303331, 0.197653)",
        "(-0.006275, 1.301193, 0.200986)",
        "(-0.005318, 1.298636, 0.204172)",
        "(-0.005035, 1.295683, 0.208000)",
        "(-0.004964, 1.292416, 0.212341)",
        "(-0.004725, 1.290693, 0.214102)",
        "(-0.003901, 1.287314, 0.216434)",
        "(-0.003639, 1.284138, 0.219020)",
        "(-0.003726, 1.281529, 0.222673)",
        "(-0.003717, 1.279493, 0.225773)",
        "(-0.003548, 1.278600, 0.226657)",
        "(-0.003168, 1.277088, 0.227985)",
        "(-0.003380, 1.275760, 0.230454)",
        "(-0.003584, 1.274264, 0.232276)",
        "(-0.003189, 1.272498, 0.232716)",
        "(-0.002908, 1.271662, 0.232998)",
        "(-0.002834, 1.270001, 0.234482)",
        "(-0.003442, 1.268422, 0.236078)",
        "(-0.003676, 1.266961, 0.236382)",
        "(-0.003539, 1.265815, 0.236419)",
        "(-0.003434, 1.265379, 0.236536)",
        "(-0.003767, 1.264691, 0.237403)",
        "(-0.004225, 1.264384, 0.237280)",
        "(-0.004500, 1.263702, 0.236399)",
        "(-0.004469, 1.263662, 0.236406)",
        "(-0.004567, 1.263603, 0.236398)",
        "(-0.005170, 1.263183, 0.236729)",
        "(-0.005502, 1.263036, 0.236840)",
        "(-0.006025, 1.262648, 0.236166)",
        "(-0.005746, 1.262688, 0.235117)",
        "(-0.005931, 1.262878, 0.234916)",
        "(-0.006159, 1.263378, 0.234973)",
        "(-0.007280, 1.264126, 0.234571)",
        "(-0.007786, 1.264917, 0.233350)",
        "(-0.008262, 1.265919, 0.233081)",
        "(-0.008453, 1.266523, 0.233114)",
        "(-0.009080, 1.267625, 0.232728)",
        "(-0.009585, 1.268630, 0.231595)",
        "(-0.010007, 1.269744, 0.230953)",
        "(-0.010585, 1.270623, 0.230688)",
        "(-0.010807, 1.270944, 0.230486)",
        "(-0.010481, 1.271270, 0.229867)",
        "(-0.010793, 1.271785, 0.228487)",
        "(-0.011083, 1.272128, 0.227814)",
        "(-0.011519, 1.272521, 0.227326)",
        "(-0.011772, 1.272625, 0.226949)",
        "(-0.011850, 1.272936, 0.225686)",
        "(-0.011947, 1.273431, 0.224259)",
        "(-0.012491, 1.273993, 0.223065)",
        "(-0.013100, 1.274754, 0.221656)",
        "(-0.013284, 1.275134, 0.220714)",
        "(-0.013651, 1.275851, 0.218158)",
        "(-0.014265, 1.276715, 0.215416)",
        "(-0.015048, 1.277589, 0.212386)",
        "(-0.015787, 1.278796, 0.209016)",
        "(-0.016300, 1.279583, 0.207219)",
        "(-0.017516, 1.281422, 0.203412)",
        "(-0.018756, 1.283649, 0.199688)",
        "(-0.020077, 1.286704, 0.196837)",
        "(-0.021553, 1.290348, 0.193492)",
        "(-0.022280, 1.292210, 0.191643)",
        "(-0.023480, 1.296368, 0.188308)",
        "(-0.022483, 1.303489, 0.183384)",
        "(-0.023424, 1.309201, 0.180526)",
        "(-0.024708, 1.314746, 0.177971)",
        "(-0.025249, 1.317580, 0.176713)",
        "(-0.026112, 1.323515, 0.174808)",
        "(-0.027178, 1.329587, 0.173300)",
        "(-0.028052, 1.335768, 0.172474)",
        "(-0.028618, 1.341954, 0.171326)",
        "(-0.028943, 1.345059, 0.170833)",
        "(-0.029753, 1.351341, 0.170724)",
        "(-0.030677, 1.357745, 0.171410)",
        "(-0.031478, 1.364311, 0.172674)",
        "(-0.032066, 1.370652, 0.173446)",
        "(-0.032180, 1.373763, 0.173959)",
        "(-0.032405, 1.380011, 0.176458)",
        "(-0.033113, 1.386177, 0.180134)",
        "(-0.033540, 1.392005, 0.183657)",
        "(-0.033474, 1.397348, 0.186725)",
        "(-0.033309, 1.399894, 0.188440)",
        "(-0.033091, 1.404702, 0.193678)",
        "(-0.033122, 1.409179, 0.199405)",
        "(-0.032964, 1.412939, 0.204576)",
        "(-0.031808, 1.416013, 0.209522)",
        "(-0.031307, 1.417226, 0.212217)",
        "(-0.030378, 1.419133, 0.218031)",
        "(-0.029525, 1.420345, 0.224207)",
        "(-0.028918, 1.420887, 0.230233)",
        "(-0.027874, 1.420908, 0.236535)",
        "(-0.027286, 1.420765, 0.239591)",
        "(-0.026302, 1.420395, 0.245967)",
        "(-0.025410, 1.419634, 0.252054)",
        "(-0.024668, 1.418633, 0.257680)",
        "(-0.023663, 1.417323, 0.262801)",
        "(-0.023210, 1.416625, 0.265489)",
        "(-0.022441, 1.415114, 0.270805)",
        "(-0.022310, 1.413650, 0.276187)",
        "(-0.021782, 1.411986, 0.280267)",
        "(-0.020947, 1.410178, 0.283208)",
        "(-0.020711, 1.409332, 0.284585)",
        "(-0.020287, 1.407920, 0.288027)",
        "(-0.019781, 1.406752, 0.291709)",
        "(-0.019628, 1.405700, 0.294800)",
        "(-0.019128, 1.404622, 0.296485)",
        "(-0.018851, 1.404226, 0.297433)",
        "(-0.018119, 1.403578, 0.299740)",
        "(-0.017715, 1.403258, 0.302742)",
        "(-0.017514, 1.402922, 0.304616)",
        "(-0.016746, 1.402477, 0.305879)",
        "(-0.016415, 1.402260, 0.306951)",
        "(-0.015856, 1.401802, 0.309383)",
        "(-0.015651, 1.401296, 0.311766)",
        "(-0.015060, 1.400436, 0.313574)",
        "(-0.014163, 1.399239, 0.314968)",
        "(-0.013844, 1.398622, 0.316017)",
        "(-0.013889, 1.397136, 0.318982)",
        "(-0.013690, 1.395195, 0.321397)",
        "(-0.013463, 1.392820, 0.323763)",
        "(-0.013194, 1.389949, 0.325712)",
        "(-0.012830, 1.388298, 0.326707)",
        "(-0.012421, 1.384811, 0.329306)",
        "(-0.012669, 1.380852, 0.331869)",
        "(-0.012733, 1.376245, 0.333799)",
        "(-0.012357, 1.370973, 0.335709)",
        "(-0.011924, 1.368179, 0.336626)",
        "(-0.011349, 1.362160, 0.338134)",
        "(-0.011244, 1.355869, 0.339453)",
        "(-0.011027, 1.349355, 0.340832)",
        "(-0.010746, 1.342659, 0.341994)",
        "(-0.010564, 1.339257, 0.342581)",
        "(-0.010147, 1.332383, 0.343727)",
        "(-0.009741, 1.325596, 0.344806)",
        "(-0.009598, 1.318735, 0.344739)",
        "(-0.009186, 1.311752, 0.343977)",
        "(-0.008969, 1.308274, 0.343619)",
        "(-0.008256, 1.301564, 0.342964)",
        "(-0.007572, 1.295077, 0.342198)",
        "(-0.006725, 1.288650, 0.341095)",
        "(-0.006095, 1.282082, 0.339280)",
        "(-0.005751, 1.278763, 0.338090)",
        "(-0.004268, 1.272271, 0.335539)",
        "(-0.002303, 1.265938, 0.332176)",
        "(-0.000648, 1.259940, 0.328258)",
        "(-0.000106, 1.254078, 0.325353)",
        "(0.000513, 1.251266, 0.323962)",
        "(0.002252, 1.246089, 0.320461)",
        "(0.003809, 1.241427, 0.316982)",
        "(0.004977, 1.237288, 0.313763)",
        "(0.005713, 1.233498, 0.310652)",
        "(0.006065, 1.231758, 0.309337)",
        "(0.006804, 1.228733, 0.307156)",
        "(0.007804, 1.226087, 0.304338)",
        "(0.008906, 1.223728, 0.301357)",
        "(0.009731, 1.221461, 0.298646)",
        "(0.009991, 1.220438, 0.297483)",
        "(0.010617, 1.218434, 0.295088)",
        "(0.011452, 1.216453, 0.292901)",
        "(0.012767, 1.214531, 0.290718)",
        "(0.013478, 1.212522, 0.289161)",
        "(0.013611, 1.211468, 0.288004)",
        "(0.014380, 1.209436, 0.285422)",
        "(0.015106, 1.207362, 0.283353)",
        "(0.015810, 1.205149, 0.281709)",
        "(0.016948, 1.203020, 0.279549)",
        "(0.017377, 1.201877, 0.278274)",
        "(0.017850, 1.199602, 0.275827)",
        "(0.018349, 1.197393, 0.274258)",
        "(0.019077, 1.195152, 0.272312)",
        "(0.020276, 1.192845, 0.269259)",
        "(0.020850, 1.191679, 0.267874)",
        "(0.021355, 1.189209, 0.266103)",
        "(0.022017, 1.186800, 0.263770)",
        "(0.022910, 1.184469, 0.260959)",
        "(0.023879, 1.182401, 0.258759)",
        "(0.024191, 1.181427, 0.257655)",
        "(0.024735, 1.179471, 0.255140)",
        "(0.025585, 1.177828, 0.251431)",
        "(0.026465, 1.176346, 0.248267)",
        "(0.027008, 1.174999, 0.245709)",
        "(0.027101, 1.174300, 0.244181)",
        "(0.027393, 1.173001, 0.240672)",
        "(0.027815, 1.171938, 0.237419)",
        "(0.027741, 1.171011, 0.234146)",
        "(0.027650, 1.170248, 0.230395)",
        "(0.027619, 1.169917, 0.228380)",
        "(0.027813, 1.169605, 0.224816)",
        "(0.027546, 1.169484, 0.221568)",
        "(0.027325, 1.169459, 0.218182)",
        "(0.027304, 1.169654, 0.214099)",
        "(0.027197, 1.169900, 0.212060)",
        "(0.026764, 1.170634, 0.208960)",
        "(0.025975, 1.171493, 0.205990)",
        "(0.025291, 1.172609, 0.202794)",
        "(0.024870, 1.174059, 0.199337)",
        "(0.024679, 1.174876, 0.197613)",
        "(0.024109, 1.176880, 0.194505)",
        "(0.023111, 1.179264, 0.191922)",
        "(0.021944, 1.181900, 0.189529)",
        "(0.021166, 1.184813, 0.186580)",
        "(0.020822, 1.186384, 0.185190)",
        "(0.019837, 1.189809, 0.183107)",
        "(0.018388, 1.193346, 0.180948)",
        "(0.019020, 1.198702, 0.176782)",
        "(0.018599, 1.200772, 0.175504)",
        "(0.017387, 1.204794, 0.174014)",
        "(0.015810, 1.208787, 0.172855)",
        "(0.014358, 1.212767, 0.171222)",
        "(0.013396, 1.216931, 0.169279)",
        "(0.011971, 1.221108, 0.167719)",
        "(0.011263, 1.223213, 0.167022)",
        "(0.009595, 1.227599, 0.165736)",
        "(0.008062, 1.232326, 0.164531)",
        "(0.006498, 1.237175, 0.163059)",
        "(0.004819, 1.242100, 0.161783)",
        "(0.004048, 1.244577, 0.161122)",
        "(0.002802, 1.249656, 0.160030)",
        "(0.000904, 1.254924, 0.159208)",
        "(-0.000887, 1.260247, 0.157970)",
        "(-0.002251, 1.265689, 0.157087)",
        "(-0.002954, 1.268448, 0.156684)",
        "(-0.004368, 1.273983, 0.155939)",
        "(-0.005797, 1.279613, 0.155336)",
        "(-0.007384, 1.285292, 0.154884)",
        "(-0.008575, 1.291046, 0.154357)",
        "(-0.009085, 1.293907, 0.153893)",
        "(-0.010217, 1.299578, 0.153288)",
        "(-0.011117, 1.305300, 0.152889)",
        "(-0.012300, 1.311023, 0.152496)",
        "(-0.013588, 1.316601, 0.152329)",
        "(-0.014032, 1.319326, 0.152160)",
        "(-0.014636, 1.324757, 0.152370)",
        "(-0.015494, 1.330097, 0.152871)",
        "(-0.016299, 1.335207, 0.152737)",
        "(-0.017052, 1.340226, 0.152911)",
        "(-0.017235, 1.342763, 0.153021)",
        "(-0.016952, 1.347745, 0.152840)",
        "(-0.016572, 1.352771, 0.153061)",
        "(-0.018048, 1.357960, 0.154133)",
        "(-0.019224, 1.363330, 0.155716)",
        "(-0.019286, 1.365961, 0.156066)",
        "(-0.019363, 1.371218, 0.156754)",
        "(-0.019418, 1.376644, 0.158149)",
        "(-0.020140, 1.382440, 0.160315)",
        "(-0.020918, 1.388249, 0.162301)",
        "(-0.020992, 1.391103, 0.163149)",
        "(-0.020785, 1.396715, 0.164917)",
        "(-0.020308, 1.402227, 0.167552)",
        "(-0.020242, 1.407794, 0.171270)",
        "(-0.020594, 1.413160, 0.174414)",
        "(-0.020579, 1.415713, 0.175989)",
        "(-0.020101, 1.420638, 0.179249)",
        "(-0.019535, 1.425209, 0.183142)",
        "(-0.019068, 1.429576, 0.187652)",
        "(-0.018799, 1.433648, 0.192226)",
        "(-0.018744, 1.435564, 0.194478)",
        "(-0.018409, 1.438982, 0.199027)",
        "(-0.017731, 1.441908, 0.204141)",
        "(-0.017238, 1.444630, 0.210213)",
        "(-0.016957, 1.446920, 0.215393)",
        "(-0.016940, 1.447867, 0.217787)",
        "(-0.016406, 1.449374, 0.222731)",
        "(-0.015517, 1.450418, 0.228111)",
        "(-0.015036, 1.451162, 0.234130)",
        "(-0.014910, 1.451429, 0.237131)",
        "(-0.014304, 1.451555, 0.242406)",
        "(-0.013614, 1.451088, 0.247194)",
        "(-0.013115, 1.450486, 0.253169)",
        "(-0.012554, 1.449451, 0.259057)",
        "(-0.012130, 1.447857, 0.264293)",
        "(-0.011906, 1.446866, 0.266586)",
        "(-0.011411, 1.444474, 0.271266)",
        "(-0.010864, 1.441753, 0.276604)",
        "(-0.010565, 1.438780, 0.281899)",
        "(-0.010632, 1.435263, 0.286269)",
        "(-0.010620, 1.433295, 0.288293)",
        "(-0.010089, 1.428999, 0.292147)",
        "(-0.009416, 1.424487, 0.296513)",
        "(-0.009290, 1.419861, 0.301417)",
        "(-0.009282, 1.414849, 0.304777)",
        "(-0.009174, 1.412251, 0.306283)",
        "(-0.008586, 1.406915, 0.309529)",
        "(-0.008350, 1.401518, 0.313205)",
        "(-0.008192, 1.395856, 0.315974)",
        "(-0.007699, 1.389913, 0.317581)",
        "(-0.007368, 1.386901, 0.318469)",
        "(-0.006714, 1.380932, 0.321411)",
        "(-0.006608, 1.374794, 0.324167)",
        "(-0.006325, 1.368389, 0.325612)",
        "(-0.005591, 1.361981, 0.326959)",
        "(-0.005308, 1.358822, 0.327627)",
        "(-0.004928, 1.352590, 0.328980)",
        "(-0.004604, 1.346530, 0.330340)",
        "(-0.004310, 1.340635, 0.331149)",
        "(-0.004054, 1.337715, 0.331435)",
        "(-0.003683, 1.331972, 0.332153)",
        "(-0.003379, 1.326200, 0.332498)",
        "(-0.003183, 1.320462, 0.332573)",
        "(-0.002714, 1.314813, 0.332978)",
        "(-0.002417, 1.312024, 0.333208)",
        "(-0.002188, 1.306466, 0.333317)",
        "(-0.002037, 1.300907, 0.331960)",
        "(-0.001790, 1.295519, 0.331385)",
        "(-0.001392, 1.290429, 0.331556)",
        "(-0.001361, 1.287924, 0.331397)",
        "(-0.001137, 1.283148, 0.330242)",
        "(-0.000450, 1.278820, 0.329042)",
        "(0.000032, 1.274719, 0.327903)",
        "(0.000034, 1.270779, 0.326593)",
        "(0.000141, 1.268878, 0.326071)",
        "(0.000620, 1.265040, 0.324943)",
        "(0.001661, 1.261335, 0.323522)",
        "(0.002247, 1.257411, 0.322126)",
        "(0.002592, 1.253580, 0.320853)",
        "(0.002887, 1.251658, 0.320181)",
        "(0.003794, 1.247834, 0.318504)",
        "(0.004657, 1.244002, 0.317107)",
        "(0.005135, 1.240269, 0.315996)",
        "(0.005834, 1.236678, 0.314381)",
        "(0.006242, 1.234839, 0.313794)",
        "(0.007313, 1.231220, 0.312531)",
        "(0.008356, 1.227775, 0.311154)",
        "(0.008990, 1.224201, 0.309477)",
        "(0.009925, 1.220633, 0.308329)",
        "(0.010894, 1.217024, 0.307245)",
        "(0.011429, 1.215233, 0.306508)",
        "(0.012266, 1.211629, 0.304951)",
        "(0.013493, 1.208153, 0.302606)",
        "(0.014576, 1.204681, 0.301075)",
        "(0.015067, 1.202951, 0.300590)",
        "(0.016049, 1.199531, 0.298775)",
        "(0.017261, 1.196085, 0.296116)",
        "(0.018635, 1.192570, 0.293315)",
        "(0.019859, 1.188982, 0.291811)",
        "(0.020210, 1.187194, 0.291024)",
        "(0.020842, 1.183672, 0.288810)",
        "(0.022262, 1.180299, 0.285337)",
        "(0.023647, 1.177047, 0.282253)",
        "(0.024130, 1.173625, 0.279479)",
        "(0.024299, 1.171810, 0.278170)",
        "(0.024977, 1.167973, 0.275341)",
        "(0.026150, 1.164145, 0.272633)",
        "(0.027055, 1.160691, 0.270340)",
        "(0.027278, 1.157441, 0.267405)",
        "(0.027642, 1.156021, 0.265569)",
        "(0.028409, 1.153330, 0.262273)",
        "(0.029105, 1.150964, 0.259419)",
        "(0.030268, 1.149168, 0.256177)",
        "(0.031105, 1.147604, 0.253444)",
        "(0.032094, 1.146298, 0.250801)",
        "(0.032504, 1.145645, 0.249506)",
        "(0.033888, 1.144364, 0.245690)",
        "(0.035938, 1.143220, 0.241700)",
        "(0.037097, 1.142158, 0.239305)",
        "(0.037065, 1.141587, 0.238018)",
        "(0.037315, 1.140729, 0.233403)",
        "(0.039021, 1.140640, 0.227456)",
        "(0.039460, 1.140514, 0.222311)",
        "(0.038747, 1.140393, 0.219206)",
        "(0.038745, 1.140445, 0.217128)",
        "(0.039441, 1.140906, 0.211479)",
        "(0.039958, 1.141622, 0.205666)",
        "(0.039119, 1.142286, 0.201471)",
        "(0.038537, 1.143203, 0.196800)",
        "(0.038494, 1.143857, 0.194192)",
        "(0.038434, 1.145413, 0.189437)",
        "(0.037656, 1.147155, 0.185408)",
        "(0.036182, 1.149212, 0.181962)",
        "(0.035104, 1.151613, 0.177296)",
        "(0.034862, 1.153016, 0.174903)",
        "(0.034443, 1.156190, 0.170440)",
        "(0.032750, 1.159535, 0.166984)",
        "(0.031292, 1.163260, 0.163322)",
        "(0.031740, 1.169008, 0.157920)",
        "(0.030846, 1.171375, 0.156517)",
        "(0.028786, 1.176574, 0.154469)",
        "(0.026461, 1.182267, 0.152117)",
        "(0.024537, 1.188551, 0.149137)",
        "(0.023041, 1.195526, 0.146761)",
        "(0.020840, 1.202788, 0.145750)",
        "(0.019447, 1.206461, 0.145280)",
        "(0.016721, 1.214126, 0.143610)",
        "(0.014892, 1.222256, 0.142095)",
        "(0.013003, 1.230419, 0.141436)",
        "(0.010697, 1.238530, 0.141051)",
        "(0.009435, 1.242578, 0.140807)",
        "(0.007518, 1.250737, 0.140396)",
        "(0.006328, 1.258814, 0.140339)",
        "(0.005599, 1.266665, 0.140432)",
        "(0.005051, 1.270556, 0.140514)",
        "(0.003221, 1.278154, 0.140883)",
        "(0.001861, 1.285561, 0.141688)",
        "(0.001445, 1.292619, 0.142704)",
        "(0.001655, 1.299573, 0.144502)",
        "(0.001064, 1.306338, 0.146702)",
        "(0.000406, 1.309641, 0.147857)",
        "(-0.000503, 1.316041, 0.149986)",
        "(-0.000482, 1.322231, 0.152535)",
        "(0.000331, 1.328248, 0.155344)",
        "(-0.000784, 1.334079, 0.158205)",
        "(-0.001530, 1.336715, 0.159580)",
        "(-0.001709, 1.342407, 0.162892)",
        "(-0.001270, 1.347954, 0.166681)",
        "(-0.000618, 1.353379, 0.170751)",
        "(-0.000627, 1.356057, 0.172731)",
        "(-0.001073, 1.361304, 0.176715)",
        "(-0.001228, 1.366411, 0.181000)",
        "(-0.000835, 1.371235, 0.185181)",
        "(-0.000583, 1.375699, 0.189354)",
        "(-0.000549, 1.379690, 0.193348)",
        "(-0.000516, 1.381517, 0.195477)",
        "(-0.000425, 1.384817, 0.199753)",
        "(-0.000270, 1.387975, 0.204406)",
        "(-0.000264, 1.391196, 0.209248)",
        "(-0.000337, 1.392766, 0.211298)",
        "(-0.000675, 1.395774, 0.215364)",
        "(-0.000641, 1.398452, 0.218742)",
        "(-0.000701, 1.401037, 0.222729)",
        "(-0.000597, 1.403421, 0.226488)",
        "(-0.000495, 1.405491, 0.229925)",
        "(-0.000345, 1.406384, 0.231394)",
        "(-0.000081, 1.408113, 0.234253)",
        "(0.000268, 1.410037, 0.237794)",
        "(0.000256, 1.412054, 0.240826)",
        "(-0.000048, 1.413951, 0.243402)",
        "(-0.000098, 1.414824, 0.244602)",
        "(-0.000139, 1.416503, 0.247156)",
        "(-0.000227, 1.417928, 0.249345)",
        "(-0.000085, 1.419106, 0.251305)",
        "(0.000335, 1.420230, 0.253552)",
        "(0.000431, 1.420782, 0.254775)",
        "(0.000877, 1.421905, 0.257275)",
        "(0.001354, 1.423168, 0.260676)",
        "(0.001838, 1.424422, 0.263871)",
        "(0.002123, 1.425033, 0.265450)",
        "(0.002788, 1.426240, 0.268755)",
        "(0.003299, 1.427223, 0.272373)",
        "(0.004155, 1.427786, 0.275662)",
        "(0.004991, 1.427958, 0.278543)",
        "(0.005799, 1.427703, 0.281197)",
        "(0.006094, 1.427480, 0.282631)",
        "(0.006577, 1.426934, 0.286984)",
        "(0.007213, 1.425859, 0.290864)",
        "(0.007774, 1.424216, 0.293626)",
        "(0.008182, 1.422308, 0.296907)",
        "(0.008304, 1.421267, 0.298844)",
        "(0.008411, 1.419217, 0.303136)",
        "(0.008420, 1.416861, 0.306432)",
        "(0.008431, 1.414122, 0.309033)",
        "(0.008270, 1.412690, 0.310503)",
        "(0.007778, 1.409609, 0.313763)",
        "(0.007449, 1.406237, 0.317097)",
        "(0.007354, 1.402613, 0.319763)",
        "(0.006849, 1.398732, 0.321751)",
        "(0.006472, 1.396692, 0.322512)",
        "(0.006084, 1.392488, 0.324466)",
        "(0.005951, 1.388500, 0.327990)",
        "(0.005674, 1.384317, 0.330041)",
        "(0.005546, 1.379791, 0.331271)",
        "(0.005508, 1.377505, 0.332159)",
        "(0.005680, 1.372872, 0.334320)",
        "(0.005366, 1.368119, 0.336132)",
        "(0.005263, 1.362991, 0.336970)",
        "(0.005700, 1.357877, 0.337806)",
        "(0.006011, 1.355455, 0.338846)",
        "(0.005977, 1.350783, 0.341479)",
        "(0.005275, 1.345970, 0.342727)",
        "(0.005710, 1.340939, 0.343614)",
        "(0.006608, 1.335906, 0.345290)",
        "(0.006832, 1.333392, 0.346245)",
        "(0.007121, 1.328298, 0.347394)",
        "(0.007798, 1.323199, 0.348202)",
        "(0.008632, 1.318245, 0.349555)",
        "(0.009268, 1.313438, 0.351267)",
        "(0.009553, 1.311059, 0.352065)",
        "(0.009715, 1.306342, 0.353010)",
        "(0.010100, 1.301734, 0.353829)",
        "(0.010715, 1.297138, 0.354901)",
        "(0.011404, 1.292548, 0.355608)",
        "(0.011813, 1.290327, 0.355870)",
        "(0.012483, 1.285870, 0.357001)",
        "(0.013315, 1.281624, 0.358239)",
        "(0.013783, 1.277270, 0.359011)",
        "(0.014834, 1.272893, 0.359510)",
        "(0.015599, 1.270700, 0.359852)",
        "(0.016870, 1.266198, 0.360700)",
        "(0.017991, 1.261700, 0.361338)",
        "(0.019027, 1.256881, 0.361222)",
        "(0.020520, 1.251844, 0.360637)",
        "(0.021418, 1.249225, 0.360373)",
        "(0.023214, 1.243703, 0.360149)",
        "(0.024903, 1.237910, 0.359103)",
        "(0.026498, 1.231824, 0.356986)",
        "(0.028488, 1.225567, 0.354688)",
        "(0.029459, 1.222243, 0.353556)",
        "(0.030962, 1.215323, 0.351487)",
        "(0.032346, 1.207972, 0.348475)",
        "(0.034639, 1.200444, 0.344121)",
        "(0.037084, 1.192821, 0.339598)",
        "(0.037817, 1.188878, 0.337473)",
        "(0.039260, 1.181226, 0.332557)",
        "(0.041631, 1.173838, 0.325738)",
        "(0.044339, 1.166593, 0.318106)",
        "(0.045857, 1.159790, 0.312200)",
        "(0.047142, 1.153584, 0.305780)",
        "(0.048145, 1.150808, 0.301695)",
        "(0.050346, 1.145359, 0.293000)",
        "(0.052029, 1.140383, 0.285123)",
        "(0.052998, 1.136001, 0.277807)",
        "(0.053489, 1.133909, 0.273806)",
        "(0.055061, 1.130130, 0.265213)",
        "(0.056363, 1.126942, 0.257721)",
        "(0.057204, 1.124313, 0.249205)",
        "(0.058082, 1.122391, 0.239698)",
        "(0.058324, 1.121706, 0.235641)",
        "(0.058139, 1.121231, 0.228838)",
        "(0.057465, 1.121540, 0.221253)",
        "(0.056997, 1.122852, 0.213049)",
        "(0.056198, 1.125032, 0.205433)",
        "(0.055529, 1.126329, 0.202030)",
        "(0.053706, 1.129751, 0.195817)",
        "(0.051480, 1.134172, 0.189800)",
        "(0.049069, 1.139338, 0.184166)",
        "(0.046907, 1.145181, 0.178100)",
        "(0.045805, 1.148273, 0.175205)",
        "(0.045276, 1.156454, 0.168675)",
        "(0.042208, 1.163960, 0.164837)",
        "(0.039926, 1.171635, 0.160186)",
        "(0.037885, 1.179734, 0.156504)",
        "(0.035065, 1.188013, 0.153958)",
        "(0.033644, 1.192149, 0.152483)",
        "(0.031548, 1.200629, 0.149996)",
        "(0.030166, 1.209323, 0.148083)",
        "(0.028532, 1.217985, 0.147206)",
        "(0.027662, 1.222300, 0.146844)",
        "(0.024926, 1.230653, 0.146144)",
        "(0.022855, 1.239098, 0.145656)",
        "(0.021431, 1.247677, 0.145783)",
        "(0.020022, 1.256162, 0.146754)",
        "(0.018143, 1.264517, 0.147785)",
        "(0.017086, 1.268627, 0.148148)",
        "(0.015439, 1.276967, 0.149166)",
        "(0.014211, 1.285445, 0.151062)",
        "(0.012752, 1.294137, 0.154277)",
        "(0.010350, 1.302844, 0.157296)",
        "(0.009404, 1.307153, 0.158509)",
        "(0.007906, 1.315819, 0.161459)",
        "(0.006849, 1.324447, 0.165501)",
        "(0.006120, 1.332892, 0.169787)",
        "(0.005878, 1.341025, 0.173868)",
        "(0.005692, 1.344976, 0.176102)",
        "(0.005070, 1.352721, 0.181156)",
        "(0.004374, 1.360295, 0.187166)",
        "(0.004478, 1.367596, 0.193240)",
        "(0.004626, 1.371094, 0.196104)",
        "(0.004594, 1.377773, 0.201797)",
        "(0.003636, 1.384152, 0.208438)",
        "(0.003649, 1.390368, 0.216367)",
        "(0.004395, 1.395996, 0.223212)",
        "(0.004638, 1.398610, 0.226367)",
        "(0.004880, 1.403481, 0.232622)",
        "(0.005310, 1.408038, 0.240344)",
        "(0.006436, 1.412222, 0.248553)",
        "(0.007758, 1.415825, 0.255617)",
        "(0.008407, 1.417498, 0.259124)",
        "(0.009452, 1.420457, 0.265846)",
        "(0.010722, 1.423010, 0.272654)",
        "(0.012059, 1.425153, 0.279750)",
        "(0.013516, 1.426735, 0.286889)",
        "(0.014198, 1.427344, 0.290329)",
        "(0.015306, 1.428167, 0.296810)",
        "(0.016507, 1.428574, 0.303512)",
        "(0.017895, 1.428475, 0.309808)",
        "(0.019230, 1.427857, 0.315745)",
        "(0.019844, 1.427370, 0.318499)",
        "(0.020878, 1.426075, 0.323973)",
        "(0.021717, 1.424579, 0.330230)",
        "(0.022784, 1.422520, 0.335259)",
        "(0.024131, 1.419884, 0.339262)",
        "(0.024481, 1.418484, 0.341401)",
        "(0.025066, 1.415536, 0.346457)",
        "(0.025721, 1.412177, 0.350880)",
        "(0.026426, 1.408238, 0.353612)",
        "(0.027223, 1.403919, 0.356231)",
        "(0.027645, 1.401759, 0.357969)",
        "(0.028144, 1.397408, 0.362149)",
        "(0.028549, 1.392716, 0.365394)",
        "(0.028867, 1.387330, 0.366410)",
        "(0.029137, 1.381620, 0.367428)",
        "(0.029272, 1.378744, 0.368286)",
        "(0.029787, 1.372756, 0.370382)",
        "(0.029936, 1.366371, 0.372312)",
        "(0.030209, 1.359694, 0.373573)",
        "(0.030873, 1.352702, 0.374077)",
        "(0.031203, 1.349138, 0.374262)",
        "(0.031670, 1.341916, 0.375142)",
        "(0.031767, 1.334486, 0.375458)",
        "(0.032091, 1.326769, 0.374905)",
        "(0.032683, 1.319019, 0.374637)",
        "(0.033106, 1.315060, 0.374541)",
        "(0.033946, 1.307107, 0.374081)",
        "(0.034491, 1.299008, 0.372592)",
        "(0.035505, 1.291055, 0.370123)",
        "(0.036806, 1.283259, 0.368083)",
        "(0.037514, 1.279485, 0.367275)",
        "(0.038689, 1.272058, 0.365129)",
        "(0.039938, 1.264781, 0.361678)",
        "(0.041754, 1.257636, 0.358311)",
        "(0.043260, 1.250682, 0.354955)",
        "(0.043797, 1.247218, 0.353108)",
        "(0.044712, 1.240198, 0.349417)",
        "(0.046333, 1.233288, 0.346289)",
        "(0.047646, 1.226611, 0.342722)",
        "(0.048919, 1.220145, 0.338156)",
        "(0.049688, 1.216944, 0.335742)",
        "(0.050976, 1.210455, 0.331347)",
        "(0.052336, 1.204249, 0.327647)",
        "(0.053633, 1.198149, 0.322693)",
        "(0.054735, 1.192039, 0.316229)",
        "(0.055222, 1.189013, 0.313112)",
        "(0.056480, 1.183173, 0.307068)",
        "(0.057786, 1.177785, 0.301592)",
        "(0.058280, 1.172378, 0.295369)",
        "(0.059019, 1.167389, 0.287110)",
        "(0.059362, 1.164981, 0.282778)",
        "(0.059934, 1.160724, 0.275602)",
        "(0.059559, 1.156919, 0.269739)",
        "(0.059240, 1.153597, 0.262219)",
        "(0.059599, 1.151331, 0.254143)",
        "(0.059661, 1.150149, 0.247742)",
        "(0.059277, 1.149946, 0.244820)",
        "(0.057974, 1.149877, 0.238208)",
        "(0.057461, 1.151179, 0.230712)",
        "(0.056864, 1.153924, 0.224268)",
        "(0.056007, 1.155537, 0.221614)",
        "(0.053743, 1.159505, 0.216671)",
        "(0.051489, 1.164373, 0.211713)",
        "(0.049316, 1.170259, 0.206975)",
        "(0.047204, 1.177076, 0.202254)",
        "(0.045935, 1.180594, 0.200288)",
        "(0.042693, 1.188134, 0.197104)",
        "(0.039720, 1.196443, 0.193920)",
        "(0.038993, 1.206848, 0.188761)",
        "(0.036214, 1.216187, 0.185770)",
        "(0.033996, 1.225962, 0.183707)",
        "(0.032776, 1.230867, 0.182936)",
        "(0.029856, 1.240705, 0.181086)",
        "(0.027578, 1.250506, 0.178236)",
        "(0.025632, 1.260188, 0.175994)",
        "(0.023543, 1.269925, 0.175519)",
        "(0.022526, 1.274878, 0.175491)",
        "(0.019750, 1.284887, 0.174744)",
        "(0.017318, 1.295017, 0.172669)",
        "(0.015186, 1.305410, 0.171870)",
        "(0.013097, 1.316078, 0.172676)",
        "(0.012225, 1.321503, 0.173100)",
        "(0.010085, 1.332185, 0.172617)",
        "(0.007700, 1.342731, 0.171769)",
        "(0.005741, 1.353299, 0.172472)",
        "(0.004293, 1.363816, 0.174416)",
        "(0.003837, 1.368992, 0.175392)",
        "(0.003375, 1.379094, 0.176303)",
        "(0.001557, 1.389013, 0.177499)",
        "(0.000043, 1.399025, 0.180524)",
        "(-0.000433, 1.403938, 0.182239)",
        "(-0.000336, 1.413299, 0.184605)",
        "(0.000298, 1.422265, 0.186483)",
        "(0.000431, 1.431021, 0.189548)",
        "(0.000277, 1.439565, 0.194084)",
        "(0.000274, 1.443726, 0.196558)",
        "(0.000837, 1.451488, 0.200859)",
        "(0.001966, 1.458499, 0.204852)",
        "(0.003184, 1.465135, 0.210209)",
        "(0.003875, 1.471415, 0.216085)",
        "(0.004290, 1.477170, 0.222136)",
        "(0.004906, 1.479804, 0.225197)",
        "(0.006962, 1.484435, 0.231317)",
        "(0.008591, 1.488603, 0.238269)",
        "(0.009712, 1.492514, 0.246157)",
        "(0.010585, 1.495800, 0.253831)",
        "(0.011304, 1.497105, 0.257312)",
        "(0.013259, 1.499066, 0.264030)",
        "(0.015104, 1.500406, 0.271547)",
        "(0.016914, 1.501140, 0.279950)",
        "(0.017680, 1.501297, 0.284231)",
        "(0.019053, 1.500739, 0.291803)",
        "(0.021219, 1.499015, 0.298356)",
        "(0.023312, 1.496679, 0.305394)",
        "(0.025075, 1.493792, 0.313004)",
        "(0.025948, 1.492090, 0.317012)",
        "(0.027822, 1.487770, 0.323929)",
        "(0.030190, 1.482360, 0.329140)",
        "(0.032180, 1.476686, 0.333854)",
        "(0.034197, 1.470717, 0.339553)",
        "(0.035107, 1.467686, 0.342975)",
        "(0.036629, 1.461252, 0.348654)",
        "(0.037530, 1.454485, 0.352180)",
        "(0.038476, 1.447541, 0.355800)",
        "(0.039531, 1.440427, 0.360314)",
        "(0.040147, 1.436727, 0.362347)",
        "(0.040822, 1.429024, 0.365301)",
        "(0.040819, 1.420852, 0.366615)",
        "(0.041326, 1.412541, 0.368646)",
        "(0.042363, 1.403976, 0.370768)",
        "(0.042738, 1.399668, 0.371345)",
        "(0.042443, 1.390883, 0.371163)",
        "(0.041997, 1.381878, 0.370976)",
        "(0.042322, 1.372805, 0.371114)",
        "(0.042185, 1.363678, 0.370817)",
        "(0.041886, 1.359066, 0.370297)",
        "(0.040910, 1.349723, 0.369172)",
        "(0.040360, 1.340146, 0.367205)",
        "(0.039825, 1.330583, 0.365239)",
        "(0.039664, 1.321077, 0.363286)",
        "(0.039455, 1.316386, 0.362533)",
        "(0.038776, 1.306999, 0.360041)",
        "(0.037925, 1.297624, 0.356021)",
        "(0.037580, 1.288289, 0.352292)",
        "(0.037971, 1.279289, 0.349779)",
        "(0.037932, 1.274869, 0.348204)",
        "(0.037166, 1.266227, 0.343574)",
        "(0.036592, 1.257823, 0.338219)",
        "(0.036450, 1.249823, 0.333925)",
        "(0.036538, 1.242454, 0.329792)",
        "(0.036514, 1.238933, 0.327198)",
        "(0.036290, 1.232061, 0.320559)",
        "(0.036376, 1.225557, 0.313497)",
        "(0.036708, 1.219446, 0.308075)",
        "(0.037097, 1.213956, 0.302707)",
        "(0.037340, 1.211367, 0.299259)",
        "(0.037850, 1.206444, 0.291180)",
        "(0.038073, 1.202074, 0.284809)",
        "(0.037820, 1.198087, 0.278666)",
        "(0.038744, 1.194923, 0.269311)",
        "(0.039233, 1.193436, 0.264311)",
        "(0.040006, 1.191310, 0.256841)",
        "(0.039613, 1.190272, 0.250950)",
        "(0.039423, 1.190076, 0.241722)",
        "(0.040023, 1.190981, 0.230600)",
        "(0.040025, 1.191776, 0.225882)",
        "(0.039658, 1.194628, 0.218848)",
        "(0.038292, 1.198648, 0.211329)",
        "(0.036263, 1.203357, 0.203050)",
        "(0.034548, 1.209256, 0.195634)",
        "(0.033488, 1.212501, 0.192592)",
        "(0.033300, 1.221718, 0.185210)",
        "(0.030940, 1.229928, 0.178891)",
        "(0.028178, 1.238816, 0.172867)",
        "(0.024883, 1.248239, 0.168138)",
        "(0.022286, 1.258417, 0.163955)",
        "(0.021114, 1.263591, 0.161823)",
        "(0.019236, 1.274234, 0.158271)",
        "(0.016877, 1.285130, 0.156391)",
        "(0.014360, 1.296040, 0.154884)",
        "(0.013043, 1.301414, 0.153806)",
        "(0.011341, 1.312191, 0.151889)",
        "(0.010276, 1.323073, 0.151693)",
        "(0.008744, 1.333779, 0.152333)",
        "(0.007222, 1.344156, 0.153370)",
        "(0.006359, 1.349132, 0.153604)",
        "(0.004509, 1.358678, 0.154193)",
        "(0.002521, 1.367793, 0.156186)",
        "(0.001236, 1.376486, 0.157955)",
        "(-0.000200, 1.384668, 0.159248)",
        "(-0.000736, 1.388603, 0.160060)",
        "(-0.001624, 1.396144, 0.162302)",
        "(-0.002753, 1.403291, 0.164643)",
        "(-0.003249, 1.409915, 0.165903)",
        "(-0.003359, 1.416191, 0.167858)",
        "(-0.003574, 1.419193, 0.168881)",
        "(-0.004742, 1.424978, 0.170524)",
        "(-0.005321, 1.430509, 0.172132)",
        "(-0.005507, 1.435941, 0.173546)",
        "(-0.005908, 1.441412, 0.175326)",
        "(-0.006180, 1.444151, 0.176148)",
        "(-0.006647, 1.449776, 0.178178)",
        "(-0.006908, 1.455369, 0.180249)",
        "(-0.007288, 1.460969, 0.182310)",
        "(-0.007350, 1.466400, 0.184481)",
        "(-0.007408, 1.469102, 0.185857)",
        "(-0.007337, 1.474157, 0.188299)",
        "(-0.006981, 1.478983, 0.191201)",
        "(-0.006597, 1.483666, 0.194456)",
        "(-0.006117, 1.488244, 0.198499)",
        "(-0.005927, 1.490503, 0.200815)",
        "(-0.005445, 1.494818, 0.205599)",
        "(-0.004546, 1.498789, 0.210268)",
        "(-0.003356, 1.502373, 0.215198)",
        "(-0.002627, 1.505780, 0.220802)",
        "(-0.002428, 1.507383, 0.223633)",
        "(-0.001876, 1.510314, 0.229098)",
        "(-0.000931, 1.512878, 0.234600)",
        "(-0.000047, 1.515036, 0.239993)",
        "(0.000947, 1.516783, 0.245635)",
        "(0.001389, 1.517549, 0.248511)",
        "(0.002078, 1.518797, 0.254056)",
        "(0.002919, 1.519610, 0.259595)",
        "(0.003860, 1.520072, 0.265314)",
        "(0.004645, 1.520355, 0.271545)",
        "(0.004939, 1.520396, 0.274524)",
        "(0.005656, 1.520041, 0.279760)",
        "(0.006439, 1.519326, 0.285168)",
        "(0.007117, 1.518602, 0.291129)",
        "(0.007811, 1.517500, 0.296230)",
        "(0.008082, 1.516817, 0.298632)",
        "(0.008645, 1.515197, 0.303502)",
        "(0.008689, 1.513301, 0.308267)",
        "(0.008886, 1.510772, 0.312060)",
        "(0.009455, 1.507923, 0.316444)",
        "(0.009764, 1.506382, 0.318651)",
        "(0.010280, 1.502961, 0.322138)",
        "(0.010195, 1.499111, 0.324977)",
        "(0.010418, 1.494920, 0.328950)",
        "(0.011640, 1.490170, 0.333218)",
        "(0.012059, 1.487625, 0.335281)",
        "(0.012456, 1.481878, 0.338567)",
        "(0.012963, 1.475211, 0.341553)",
        "(0.014400, 1.467803, 0.344598)",
        "(0.015712, 1.459772, 0.347681)",
        "(0.016056, 1.455568, 0.349087)",
        "(0.015498, 1.446687, 0.351438)",
        "(0.015054, 1.437025, 0.353159)",
        "(0.015751, 1.426482, 0.354342)",
        "(0.016463, 1.415341, 0.355333)",
        "(0.016385, 1.409576, 0.355637)",
        "(0.015465, 1.397314, 0.355215)",
        "(0.015711, 1.383951, 0.354323)",
        "(0.016768, 1.370052, 0.353423)",
        "(0.016125, 1.355760, 0.351607)",
        "(0.015767, 1.348451, 0.350465)",
        "(0.015903, 1.334038, 0.348805)",
        "(0.016217, 1.320064, 0.345916)",
        "(0.015863, 1.306757, 0.341869)",
        "(0.015231, 1.294236, 0.339402)",
        "(0.015005, 1.288260, 0.338817)",
        "(0.013942, 1.276861, 0.336860)",
        "(0.013400, 1.266121, 0.331224)",
        "(0.014141, 1.256058, 0.325348)",
        "(0.014674, 1.246599, 0.320280)",
        "(0.014367, 1.242062, 0.318141)",
        "(0.013104, 1.233597, 0.313128)",
        "(0.013327, 1.226604, 0.306598)",
        "(0.013858, 1.220819, 0.300511)",
        "(0.013567, 1.216050, 0.294426)",
        "(0.013398, 1.213992, 0.290909)",
        "(0.013955, 1.210921, 0.282591)",
        "(0.015113, 1.208400, 0.273653)",
        "(0.016364, 1.206143, 0.265802)",
        "(0.016025, 1.204120, 0.259338)",
        "(0.015797, 1.203249, 0.255464)",
        "(0.016214, 1.201972, 0.247485)",
        "(0.016680, 1.201412, 0.240816)",
        "(0.016288, 1.201281, 0.234428)",
        "(0.015406, 1.201875, 0.228288)",
        "(0.015040, 1.202366, 0.225188)",
        "(0.014544, 1.204039, 0.218567)",
        "(0.013977, 1.206571, 0.212968)",
        "(0.012975, 1.209770, 0.209236)",
        "(0.011595, 1.213530, 0.205282)",
        "(0.010882, 1.215518, 0.202597)",
        "(0.010121, 1.219781, 0.197685)",
        "(0.009021, 1.224274, 0.195254)",
        "(0.007174, 1.229056, 0.192705)",
        "(0.005856, 1.233858, 0.189958)",
        "(0.005292, 1.236214, 0.188695)",
        "(0.006646, 1.242925, 0.184131)",
        "(0.005941, 1.247780, 0.181608)",
        "(0.004361, 1.252607, 0.180329)",
        "(0.003029, 1.257509, 0.178851)",
        "(0.002543, 1.259956, 0.177795)",
        "(0.001791, 1.264884, 0.174916)",
        "(0.000967, 1.269921, 0.173513)",
        "(-0.000215, 1.275141, 0.171871)",
        "(-0.001329, 1.280499, 0.169484)",
        "(-0.001426, 1.283344, 0.168092)",
        "(-0.001864, 1.289147, 0.165987)",
        "(-0.002625, 1.295132, 0.164423)",
        "(-0.004068, 1.301236, 0.163042)",
        "(-0.005128, 1.307585, 0.161501)",
        "(-0.005413, 1.310822, 0.160676)",
        "(-0.006060, 1.317316, 0.159255)",
        "(-0.006970, 1.323872, 0.158410)",
        "(-0.008065, 1.330556, 0.157771)",
        "(-0.008892, 1.337215, 0.156774)",
        "(-0.009224, 1.340495, 0.156105)",
        "(-0.009728, 1.347031, 0.154992)",
        "(-0.010181, 1.353581, 0.154769)",
        "(-0.011003, 1.360071, 0.154595)",
        "(-0.011555, 1.366267, 0.153352)",
        "(-0.011548, 1.369315, 0.152910)",
        "(-0.011535, 1.375320, 0.152702)",
        "(-0.011657, 1.381172, 0.152812)",
        "(-0.012848, 1.386949, 0.152872)",
        "(-0.013640, 1.392600, 0.152676)",
        "(-0.013615, 1.395386, 0.152592)",
        "(-0.013310, 1.400974, 0.152976)",
        "(-0.013613, 1.406566, 0.153864)",
        "(-0.014200, 1.411989, 0.154306)",
        "(-0.014008, 1.417204, 0.154396)",
        "(-0.013735, 1.419790, 0.154669)",
        "(-0.013260, 1.424932, 0.155723)",
        "(-0.013363, 1.429847, 0.156539)",
        "(-0.013115, 1.434517, 0.157284)",
        "(-0.012655, 1.439008, 0.158600)",
        "(-0.012451, 1.441212, 0.159553)",
        "(-0.012174, 1.445525, 0.161631)",
        "(-0.011571, 1.449531, 0.162822)",
        "(-0.010705, 1.453385, 0.164099)",
        "(-0.010116, 1.457226, 0.166373)",
        "(-0.010013, 1.459133, 0.167857)",
        "(-0.009573, 1.462867, 0.171728)",
        "(-0.008712, 1.466254, 0.174760)",
        "(-0.008345, 1.469639, 0.177745)",
        "(-0.008815, 1.473210, 0.182313)",
        "(-0.008896, 1.475001, 0.184960)",
        "(-0.008557, 1.478390, 0.189677)",
        "(-0.008072, 1.481584, 0.193304)",
        "(-0.007912, 1.484852, 0.197604)",
        "(-0.007769, 1.488121, 0.203073)",
        "(-0.007721, 1.489696, 0.205811)",
        "(-0.007532, 1.492526, 0.210359)",
        "(-0.006710, 1.494813, 0.214418)",
        "(-0.005865, 1.496878, 0.219436)",
        "(-0.005314, 1.498938, 0.225161)",
        "(-0.005292, 1.499883, 0.227714)",
        "(-0.004916, 1.501410, 0.232434)",
        "(-0.004149, 1.502438, 0.237050)",
        "(-0.003568, 1.503276, 0.242369)",
        "(-0.002951, 1.503910, 0.247793)",
        "(-0.002676, 1.504033, 0.250071)",
        "(-0.002198, 1.504019, 0.254033)",
        "(-0.001628, 1.503938, 0.258227)",
        "(-0.000832, 1.503901, 0.263138)",
        "(-0.000362, 1.503783, 0.267745)",
        "(-0.000216, 1.503553, 0.269482)",
        "(0.000167, 1.503002, 0.273117)",
        "(0.000662, 1.502394, 0.277298)",
        "(0.001010, 1.501870, 0.282172)",
        "(0.001143, 1.501039, 0.285926)",
        "(0.001528, 1.500348, 0.287122)",
        "(0.002265, 1.498937, 0.289853)",
        "(0.002466, 1.497630, 0.294053)",
        "(0.002435, 1.496166, 0.298314)",
        "(0.002634, 1.494088, 0.301481)",
        "(0.003024, 1.492743, 0.302841)",
        "(0.003809, 1.489829, 0.306573)",
        "(0.004222, 1.486528, 0.311107)",
        "(0.004161, 1.482678, 0.315340)",
        "(0.004248, 1.477896, 0.318011)",
        "(0.004457, 1.475269, 0.319362)",
        "(0.004898, 1.469829, 0.322827)",
        "(0.005049, 1.463958, 0.327415)",
        "(0.004352, 1.457830, 0.332145)",
        "(0.003748, 1.450814, 0.334679)",
        "(0.003899, 1.447081, 0.335765)",
        "(0.004773, 1.439288, 0.338711)",
        "(0.004848, 1.431729, 0.343581)",
        "(0.004232, 1.424061, 0.347447)",
        "(0.003940, 1.416137, 0.349443)",
        "(0.004209, 1.412147, 0.350416)",
        "(0.005057, 1.404285, 0.353764)",
        "(0.004911, 1.396729, 0.357995)",
        "(0.004382, 1.389068, 0.360844)",
        "(0.004240, 1.381267, 0.362327)",
        "(0.004740, 1.377417, 0.363199)",
        "(0.005930, 1.369950, 0.365425)",
        "(0.006413, 1.362790, 0.367413)",
        "(0.006004, 1.355940, 0.369173)",
        "(0.006097, 1.349336, 0.370211)",
        "(0.006564, 1.346093, 0.370612)",
        "(0.007581, 1.339698, 0.372102)",
        "(0.008044, 1.333531, 0.373762)",
        "(0.007807, 1.327301, 0.374125)",
        "(0.008450, 1.321202, 0.373935)",
        "(0.009091, 1.318241, 0.374066)",
        "(0.009919, 1.312464, 0.375048)",
        "(0.010432, 1.306683, 0.375646)",
        "(0.011132, 1.300880, 0.375893)",
        "(0.011797, 1.295069, 0.376380)",
        "(0.012168, 1.292175, 0.376466)",
        "(0.013096, 1.286367, 0.375995)",
        "(0.013901, 1.280425, 0.375118)",
        "(0.014677, 1.274308, 0.374451)",
        "(0.015559, 1.268192, 0.374120)",
        "(0.015887, 1.265140, 0.374146)",
        "(0.016810, 1.258967, 0.373259)",
        "(0.017932, 1.252570, 0.371718)",
        "(0.018906, 1.246141, 0.369944)",
        "(0.019787, 1.239662, 0.368146)",
        "(0.020298, 1.236410, 0.367206)",
        "(0.021374, 1.229859, 0.365145)",
        "(0.022621, 1.223263, 0.361746)",
        "(0.023239, 1.216682, 0.357582)",
        "(0.024004, 1.210355, 0.353412)",
        "(0.024625, 1.207304, 0.351440)",
        "(0.025517, 1.201244, 0.347728)",
        "(0.025952, 1.195394, 0.342289)",
        "(0.026580, 1.189835, 0.336223)",
        "(0.027052, 1.184730, 0.331211)",
        "(0.026911, 1.182316, 0.328678)",
        "(0.026753, 1.177806, 0.322578)",
        "(0.027081, 1.173667, 0.315097)",
        "(0.027330, 1.169908, 0.308136)",
        "(0.026469, 1.166376, 0.302316)",
        "(0.025899, 1.164716, 0.299412)",
        "(0.025409, 1.161687, 0.292799)",
        "(0.025500, 1.159358, 0.286143)",
        "(0.025014, 1.157830, 0.280061)",
        "(0.024179, 1.156989, 0.272425)",
        "(0.024079, 1.156942, 0.268232)",
        "(0.023720, 1.157265, 0.261602)",
        "(0.022964, 1.158198, 0.255062)",
        "(0.022497, 1.159605, 0.247697)",
        "(0.022102, 1.161444, 0.240139)",
        "(0.021809, 1.162614, 0.237064)",
        "(0.020607, 1.165411, 0.231425)",
        "(0.019417, 1.168443, 0.224566)",
        "(0.018912, 1.171867, 0.217566)",
        "(0.017972, 1.175586, 0.212507)",
        "(0.017289, 1.177578, 0.210250)",
        "(0.015910, 1.181425, 0.205235)",
        "(0.015175, 1.185493, 0.199923)",
        "(0.014363, 1.189791, 0.195810)",
        "(0.012706, 1.194182, 0.192663)",
        "(0.012000, 1.196347, 0.190576)",
        "(0.011173, 1.200711, 0.186384)",
        "(0.010277, 1.205133, 0.183082)",
        "(0.009386, 1.209700, 0.180287)",
        "(0.009229, 1.214970, 0.176881)",
        "(0.008494, 1.217150, 0.175893)",
        "(0.007227, 1.221408, 0.173576)",
        "(0.006712, 1.225558, 0.170487)",
        "(0.005846, 1.229599, 0.168740)",
        "(0.004485, 1.233468, 0.167698)",
        "(0.004064, 1.235323, 0.167145)",
        "(0.003342, 1.238957, 0.165869)",
        "(0.002761, 1.242476, 0.164022)",
        "(0.002197, 1.245868, 0.162224)",
        "(0.001791, 1.249266, 0.161129)",
        "(0.001310, 1.250990, 0.160926)",
        "(0.000588, 1.254491, 0.159611)",
        "(0.000252, 1.258296, 0.157910)",
        "(-0.000354, 1.262573, 0.156502)",
        "(-0.001582, 1.267181, 0.155607)",
        "(-0.002039, 1.269608, 0.154993)",
        "(-0.002629, 1.274608, 0.153177)",
        "(-0.003016, 1.279975, 0.151258)",
        "(-0.003964, 1.285750, 0.149792)",
        "(-0.005160, 1.291888, 0.149000)",
        "(-0.005598, 1.295074, 0.148438)",
        "(-0.006242, 1.301512, 0.146660)",
        "(-0.006731, 1.308240, 0.145001)",
        "(-0.008088, 1.315385, 0.144688)",
        "(-0.009902, 1.322785, 0.144502)",
        "(-0.010370, 1.326486, 0.143884)",
        "(-0.010598, 1.334033, 0.142799)",
        "(-0.010780, 1.341863, 0.142649)",
        "(-0.012366, 1.349949, 0.143279)",
        "(-0.013947, 1.358044, 0.143847)",
        "(-0.014228, 1.362019, 0.143820)",
        "(-0.014062, 1.369970, 0.144408)",
        "(-0.013833, 1.377952, 0.145504)",
        "(-0.015634, 1.386071, 0.147120)",
        "(-0.016900, 1.394102, 0.148954)",
        "(-0.017073, 1.398011, 0.150011)",
        "(-0.016667, 1.405490, 0.152223)",
        "(-0.016243, 1.412592, 0.155133)",
        "(-0.017198, 1.419739, 0.159760)",
        "(-0.018269, 1.426666, 0.164577)",
        "(-0.018505, 1.429896, 0.166636)",
        "(-0.018286, 1.435954, 0.171143)",
        "(-0.017952, 1.441671, 0.177067)",
        "(-0.018374, 1.447092, 0.183418)",
        "(-0.018695, 1.452016, 0.189292)",
        "(-0.018319, 1.454194, 0.192156)",
        "(-0.017340, 1.458159, 0.198042)",
        "(-0.016209, 1.461585, 0.204307)",
        "(-0.015795, 1.464740, 0.211350)",
        "(-0.015913, 1.467447, 0.218377)",
        "(-0.015602, 1.468475, 0.221528)",
        "(-0.014794, 1.470267, 0.228031)",
        "(-0.013881, 1.471857, 0.235002)",
        "(-0.013478, 1.473332, 0.241617)",
        "(-0.013167, 1.474512, 0.247657)",
        "(-0.012689, 1.474938, 0.250402)",
        "(-0.011850, 1.475786, 0.256679)",
        "(-0.011449, 1.476516, 0.263204)",
        "(-0.010980, 1.476810, 0.268858)",
        "(-0.010171, 1.476637, 0.273744)",
        "(-0.009872, 1.476471, 0.276326)",
        "(-0.009525, 1.475988, 0.282422)",
        "(-0.009147, 1.475168, 0.288844)",
        "(-0.008437, 1.473604, 0.293709)",
        "(-0.007054, 1.471398, 0.297500)",
        "(-0.006546, 1.470232, 0.299754)",
        "(-0.006181, 1.467876, 0.304811)",
        "(-0.005676, 1.465266, 0.309857)",
        "(-0.004790, 1.462218, 0.314056)",
        "(-0.003736, 1.458926, 0.318239)",
        "(-0.003415, 1.457345, 0.320869)",
        "(-0.003101, 1.454197, 0.326224)",
        "(-0.002447, 1.450644, 0.330539)",
        "(-0.000989, 1.446558, 0.334005)",
        "(0.000253, 1.442102, 0.337079)",
        "(0.000888, 1.439823, 0.338815)",
        "(0.001867, 1.435666, 0.343614)",
        "(0.002977, 1.431455, 0.346919)",
        "(0.003993, 1.427215, 0.349362)",
        "(0.004982, 1.423103, 0.352082)",
        "(0.005434, 1.421170, 0.353657)",
        "(0.006279, 1.417434, 0.356840)",
        "(0.006906, 1.413558, 0.359214)",
        "(0.008054, 1.409505, 0.360869)",
        "(0.009287, 1.405517, 0.363374)",
        "(0.009683, 1.403556, 0.364844)",
        "(0.010332, 1.399453, 0.367320)",
        "(0.011119, 1.394946, 0.369142)",
        "(0.012449, 1.390141, 0.370795)",
        "(0.013899, 1.385245, 0.372707)",
        "(0.014206, 1.382797, 0.374072)",
        "(0.014954, 1.377673, 0.376171)",
        "(0.016102, 1.372094, 0.376855)",
        "(0.017819, 1.366156, 0.377149)",
        "(0.019787, 1.359986, 0.378295)",
        "(0.020582, 1.356869, 0.379084)",
        "(0.021356, 1.350551, 0.380108)",
        "(0.022925, 1.344045, 0.380081)",
        "(0.024865, 1.337382, 0.379297)",
        "(0.025826, 1.330608, 0.378258)",
        "(0.026159, 1.327275, 0.377900)",
        "(0.026964, 1.320521, 0.377208)",
        "(0.027638, 1.313719, 0.376450)",
        "(0.028060, 1.306867, 0.375093)",
        "(0.028460, 1.299929, 0.372870)",
        "(0.028651, 1.296403, 0.371562)",
        "(0.029236, 1.289080, 0.369032)",
        "(0.029287, 1.281292, 0.366242)",
        "(0.029023, 1.273079, 0.363332)",
        "(0.028499, 1.264397, 0.360441)",
        "(0.028451, 1.260035, 0.358728)",
        "(0.028122, 1.251120, 0.354960)",
        "(0.027935, 1.242566, 0.350901)",
        "(0.027581, 1.234284, 0.346592)",
        "(0.027240, 1.226098, 0.341759)",
        "(0.027108, 1.222020, 0.339285)",
        "(0.027468, 1.214277, 0.334400)",
        "(0.027680, 1.207035, 0.329723)",
        "(0.028257, 1.200234, 0.323957)",
        "(0.029586, 1.193719, 0.318444)",
        "(0.030324, 1.190541, 0.315627)",
        "(0.031970, 1.184382, 0.309316)",
        "(0.032852, 1.178533, 0.302070)",
        "(0.033800, 1.172678, 0.295315)",
        "(0.035064, 1.167009, 0.289256)",
        "(0.035674, 1.164276, 0.286311)",
        "(0.037591, 1.159371, 0.280027)",
        "(0.039791, 1.154990, 0.273407)",
        "(0.041588, 1.150804, 0.267250)",
        "(0.043515, 1.146946, 0.260866)",
        "(0.044684, 1.145234, 0.257369)",
        "(0.046974, 1.142142, 0.249585)",
        "(0.048773, 1.139610, 0.242362)",
        "(0.049887, 1.137654, 0.235905)",
        "(0.050797, 1.136371, 0.228586)",
        "(0.051200, 1.136049, 0.224457)",
        "(0.052221, 1.135917, 0.216025)",
        "(0.053036, 1.136543, 0.208865)",
        "(0.053223, 1.137809, 0.202134)",
        "(0.052787, 1.139752, 0.194527)",
        "(0.052605, 1.141153, 0.190709)",
        "(0.051951, 1.144536, 0.184527)",
        "(0.050493, 1.148654, 0.178687)",
        "(0.048934, 1.153476, 0.171822)",
        "(0.047302, 1.158988, 0.165372)",
        "(0.046332, 1.162046, 0.162986)",
        "(0.044290, 1.168607, 0.158565)",
        "(0.042717, 1.175993, 0.153866)",
        "(0.040592, 1.183305, 0.149092)",
        "(0.038083, 1.190990, 0.145453)",
        "(0.036825, 1.194928, 0.144031)",
        "(0.034579, 1.203033, 0.141033)",
        "(0.032372, 1.211425, 0.138232)",
        "(0.029891, 1.220091, 0.136396)",
        "(0.027248, 1.229146, 0.135052)",
        "(0.025881, 1.233831, 0.134228)",
        "(0.023379, 1.243479, 0.132451)",
        "(0.021110, 1.253576, 0.131409)",
        "(0.018486, 1.264039, 0.131478)",
        "(0.016021, 1.274862, 0.131495)",
        "(0.014675, 1.280400, 0.131322)",
        "(0.012134, 1.291696, 0.131046)",
        "(0.010269, 1.303401, 0.131474)",
        "(0.008364, 1.315322, 0.132942)",
        "(0.006401, 1.327264, 0.134484)",
        "(0.005647, 1.333202, 0.135255)",
        "(0.004220, 1.344920, 0.137020)",
        "(0.003145, 1.356478, 0.139456)",
        "(0.002789, 1.367818, 0.143069)",
        "(0.002699, 1.378829, 0.147096)",
        "(0.001917, 1.384175, 0.149298)",
        "(0.000065, 1.394636, 0.154163)",
        "(-0.000557, 1.404697, 0.159611)",
        "(-0.000294, 1.414378, 0.165571)",
        "(0.000818, 1.423523, 0.171510)",
        "(0.001571, 1.427818, 0.174542)",
        "(0.001597, 1.435994, 0.180729)",
        "(0.001424, 1.443283, 0.188308)",
        "(0.001831, 1.449706, 0.197036)",
        "(0.002918, 1.455249, 0.204906)",
        "(0.003623, 1.457631, 0.208637)",
        "(0.004702, 1.461842, 0.216614)",
        "(0.004761, 1.465329, 0.224849)",
        "(0.005220, 1.468078, 0.233575)",
        "(0.006286, 1.470008, 0.242120)",
        "(0.006753, 1.470556, 0.246327)",
        "(0.007516, 1.471210, 0.254685)",
        "(0.007864, 1.471096, 0.262870)",
        "(0.008587, 1.470160, 0.270693)",
        "(0.009826, 1.468372, 0.278211)",
        "(0.010536, 1.467141, 0.282029)",
        "(0.011643, 1.464257, 0.289670)",
        "(0.012398, 1.460632, 0.296758)",
        "(0.013142, 1.456410, 0.303065)",
        "(0.014449, 1.451575, 0.309073)",
        "(0.015223, 1.448889, 0.311918)",
        "(0.015685, 1.443261, 0.317408)",
        "(0.015911, 1.437188, 0.323623)",
        "(0.016996, 1.430610, 0.329655)",
        "(0.018554, 1.423340, 0.334274)",
        "(0.019063, 1.419425, 0.336137)",
        "(0.019678, 1.411373, 0.340573)",
        "(0.019975, 1.403297, 0.346051)",
        "(0.020824, 1.395014, 0.349983)",
        "(0.022324, 1.386214, 0.352085)",
        "(0.022760, 1.381640, 0.353081)",
        "(0.023419, 1.372294, 0.355198)",
        "(0.024657, 1.362642, 0.357671)",
        "(0.026428, 1.352578, 0.358926)",
        "(0.027702, 1.342119, 0.358679)",
        "(0.028280, 1.336735, 0.358008)",
        "(0.029847, 1.325799, 0.357255)",
        "(0.031659, 1.314606, 0.357232)",
        "(0.032979, 1.302966, 0.355200)",
        "(0.034280, 1.291024, 0.350758)",
        "(0.034775, 1.285034, 0.348500)",
        "(0.035935, 1.273165, 0.344974)",
        "(0.036758, 1.261419, 0.341999)",
        "(0.037159, 1.249764, 0.336612)",
        "(0.037739, 1.238411, 0.329145)",
        "(0.038294, 1.232851, 0.326074)",
        "(0.039220, 1.221754, 0.321026)",
        "(0.040016, 1.211032, 0.314741)",
        "(0.040998, 1.200828, 0.306316)",
        "(0.042664, 1.191122, 0.297415)",
        "(0.043700, 1.186529, 0.293698)",
        "(0.044953, 1.177680, 0.286638)",
        "(0.045687, 1.169675, 0.278053)",
        "(0.046828, 1.162680, 0.268318)",
        "(0.048038, 1.156590, 0.260585)",
        "(0.048183, 1.153938, 0.257723)",
        "(0.047937, 1.149325, 0.250085)",
        "(0.048264, 1.146280, 0.239935)",
        "(0.048525, 1.144486, 0.231301)",
        "(0.047708, 1.143750, 0.224219)",
        "(0.047224, 1.143933, 0.220234)",
        "(0.046785, 1.145166, 0.211099)",
        "(0.046176, 1.147519, 0.203416)",
        "(0.044325, 1.150725, 0.197140)",
        "(0.042359, 1.154987, 0.189575)",
        "(0.041633, 1.157631, 0.185453)",
        "(0.039807, 1.163628, 0.178929)",
        "(0.037596, 1.170649, 0.173359)",
        "(0.035174, 1.178544, 0.166844)",
        "(0.032984, 1.187688, 0.160943)",
        "(0.031848, 1.192893, 0.158751)",
        "(0.030039, 1.204315, 0.153962)",
        "(0.027298, 1.215709, 0.150553)",
        "(0.024742, 1.227820, 0.147652)",
        "(0.022141, 1.240539, 0.145761)",
        "(0.020827, 1.247032, 0.144815)",
        "(0.018627, 1.260175, 0.142999)",
        "(0.016940, 1.273541, 0.142401)",
        "(0.014709, 1.286971, 0.142217)",
        "(0.012410, 1.300362, 0.141891)",
        "(0.011414, 1.306987, 0.141747)",
        "(0.009873, 1.320122, 0.141830)",
        "(0.009033, 1.333067, 0.143298)",
        "(0.008478, 1.345806, 0.144920)",
        "(0.005933, 1.358152, 0.146284)",
        "(0.004675, 1.364160, 0.146964)",
        "(0.003005, 1.375921, 0.148812)",
        "(0.001603, 1.387335, 0.152176)",
        "(0.000823, 1.398435, 0.155325)",
        "(-0.000425, 1.409222, 0.157874)",
        "(-0.001018, 1.414450, 0.159349)",
        "(-0.001855, 1.424727, 0.163674)",
        "(-0.002181, 1.434610, 0.168279)",
        "(-0.002163, 1.443967, 0.172630)",
        "(-0.001972, 1.452902, 0.177322)",
        "(-0.001943, 1.457165, 0.179759)",
        "(-0.002096, 1.465439, 0.185061)",
        "(-0.002075, 1.473202, 0.190881)",
        "(-0.001652, 1.480360, 0.196828)",
        "(-0.000627, 1.486846, 0.202852)",
        "(-0.000037, 1.489893, 0.206174)",
        "(0.000333, 1.495705, 0.213190)",
        "(0.000693, 1.500768, 0.219941)",
        "(0.001506, 1.505084, 0.226990)",
        "(0.002744, 1.508607, 0.234371)",
        "(0.003434, 1.510030, 0.238157)",
        "(0.004537, 1.512446, 0.246306)",
        "(0.005178, 1.514122, 0.254325)",
        "(0.005743, 1.514970, 0.261760)",
        "(0.006751, 1.514862, 0.269143)",
        "(0.007605, 1.514476, 0.273148)",
        "(0.008851, 1.513384, 0.281103)",
        "(0.009261, 1.511803, 0.288642)",
        "(0.009850, 1.509706, 0.296611)",
        "(0.010947, 1.506893, 0.304345)",
        "(0.011558, 1.505167, 0.307888)",
        "(0.012675, 1.501158, 0.314641)",
        "(0.013281, 1.496611, 0.321706)",
        "(0.013708, 1.491609, 0.328192)",
        "(0.014606, 1.486061, 0.333306)",
        "(0.015248, 1.483234, 0.336110)",
        "(0.016513, 1.477534, 0.342696)",
        "(0.016886, 1.471589, 0.348979)",
        "(0.017432, 1.465216, 0.353944)",
        "(0.018562, 1.458576, 0.358526)",
        "(0.019282, 1.455097, 0.360692)",
        "(0.020375, 1.448030, 0.365526)",
        "(0.021034, 1.440779, 0.370458)",
        "(0.021801, 1.433258, 0.374153)",
        "(0.022769, 1.425386, 0.376554)",
        "(0.023319, 1.421276, 0.377748)",
        "(0.023900, 1.412871, 0.380913)",
        "(0.024651, 1.404170, 0.384583)",
        "(0.025452, 1.394813, 0.385535)",
        "(0.025841, 1.384976, 0.385757)",
        "(0.026232, 1.379951, 0.386344)",
        "(0.027083, 1.369841, 0.388870)",
        "(0.027746, 1.359415, 0.390084)",
        "(0.027658, 1.348529, 0.389220)",
        "(0.028213, 1.337416, 0.388210)",
        "(0.028599, 1.331877, 0.388363)",
        "(0.029189, 1.320834, 0.388452)",
        "(0.029211, 1.309688, 0.386622)",
        "(0.028948, 1.298487, 0.383800)",
        "(0.029026, 1.287532, 0.380706)",
        "(0.029004, 1.282191, 0.379347)",
        "(0.029083, 1.271577, 0.375754)",
        "(0.028868, 1.260985, 0.370939)",
        "(0.028771, 1.250803, 0.364664)",
        "(0.028857, 1.241305, 0.358053)",
        "(0.028896, 1.236830, 0.354638)",
        "(0.028950, 1.228162, 0.347115)",
        "(0.028767, 1.220209, 0.338807)",
        "(0.028398, 1.212957, 0.330227)",
        "(0.028208, 1.206159, 0.321501)",
        "(0.028059, 1.202902, 0.316755)",
        "(0.027638, 1.196961, 0.307705)",
        "(0.027477, 1.191955, 0.298716)",
        "(0.027126, 1.187371, 0.287931)",
        "(0.026708, 1.183294, 0.277881)",
        "(0.026505, 1.181422, 0.273575)",
        "(0.026027, 1.178397, 0.265757)",
        "(0.025151, 1.176028, 0.257226)",
        "(0.024632, 1.174925, 0.246710)",
        "(0.023965, 1.175040, 0.236439)",
        "(0.023433, 1.175600, 0.232160)",
        "(0.021812, 1.177420, 0.224381)",
        "(0.020248, 1.180515, 0.215782)",
        "(0.019282, 1.184635, 0.206482)",
        "(0.018242, 1.189563, 0.199073)",
        "(0.017331, 1.192347, 0.196351)",
        "(0.014936, 1.198049, 0.190718)",
        "(0.013483, 1.204086, 0.183369)",
        "(0.012493, 1.210674, 0.176490)",
        "(0.010250, 1.217677, 0.172407)",
        "(0.009107, 1.221329, 0.170546)",
        "(0.007662, 1.229351, 0.165745)",
        "(0.007283, 1.237472, 0.160245)",
        "(0.006028, 1.245253, 0.157034)",
        "(0.004228, 1.253166, 0.155590)",
        "(0.003165, 1.257178, 0.155193)",
        "(0.001437, 1.265139, 0.153807)",
        "(0.000264, 1.272887, 0.152075)",
        "(-0.000239, 1.280384, 0.150816)",
        "(-0.001555, 1.288426, 0.151029)",
        "(-0.002359, 1.292378, 0.151418)",
        "(-0.003645, 1.299995, 0.151242)",
        "(-0.004574, 1.307317, 0.151010)",
        "(-0.005396, 1.314564, 0.151502)",
        "(-0.006962, 1.321783, 0.152746)",
        "(-0.007733, 1.325351, 0.153403)",
        "(-0.008539, 1.332459, 0.154638)",
        "(-0.009218, 1.339475, 0.155933)",
        "(-0.010314, 1.346608, 0.157498)",
        "(-0.011634, 1.353979, 0.159061)",
        "(-0.011932, 1.357693, 0.159890)",
        "(-0.012562, 1.365102, 0.161867)",
        "(-0.013266, 1.372280, 0.163901)",
        "(-0.013806, 1.379198, 0.165548)",
        "(-0.014221, 1.385951, 0.167292)",
        "(-0.014234, 1.389244, 0.168466)",
        "(-0.014611, 1.395672, 0.171138)",
        "(-0.015283, 1.401971, 0.173531)",
        "(-0.015406, 1.408139, 0.175452)",
        "(-0.014988, 1.414109, 0.177117)",
        "(-0.014828, 1.417062, 0.178213)",
        "(-0.014969, 1.423101, 0.181610)",
        "(-0.015320, 1.429024, 0.184551)",
        "(-0.014714, 1.434574, 0.187027)",
        "(-0.013730, 1.439973, 0.190024)",
        "(-0.013110, 1.442579, 0.191769)",
        "(-0.012089, 1.447780, 0.195739)",
        "(-0.012301, 1.452948, 0.200511)",
        "(-0.011631, 1.457677, 0.205915)",
        "(-0.010307, 1.461968, 0.211580)",
        "(-0.009486, 1.463982, 0.214596)",
        "(-0.007715, 1.467788, 0.220429)",
        "(-0.006710, 1.471432, 0.226460)",
        "(-0.005942, 1.474808, 0.233027)",
        "(-0.004758, 1.477843, 0.240377)",
        "(-0.003959, 1.479134, 0.243958)",
        "(-0.002518, 1.481445, 0.250971)",
        "(-0.001305, 1.483321, 0.257723)",
        "(-0.000527, 1.484863, 0.264795)",
        "(0.000439, 1.485982, 0.272450)",
        "(0.001176, 1.486245, 0.276024)",
        "(0.002754, 1.486407, 0.282644)",
        "(0.003947, 1.486269, 0.289211)",
        "(0.004972, 1.486001, 0.296396)",
        "(0.006094, 1.485417, 0.303667)",
        "(0.006660, 1.484908, 0.306751)",
        "(0.008119, 1.483694, 0.312653)",
        "(0.009575, 1.482193, 0.318327)",
        "(0.010550, 1.480680, 0.324809)",
        "(0.011454, 1.479010, 0.331362)",
        "(0.012055, 1.477949, 0.334002)",
        "(0.013595, 1.475498, 0.338843)",
        "(0.014935, 1.472774, 0.344057)",
        "(0.015792, 1.469861, 0.350055)",
        "(0.016766, 1.466627, 0.356273)",
        "(0.017368, 1.464692, 0.358366)",
        "(0.018587, 1.460508, 0.361862)",
        "(0.019777, 1.456079, 0.365997)",
        "(0.020653, 1.451581, 0.370990)",
        "(0.021211, 1.446937, 0.375763)",
        "(0.021458, 1.444379, 0.377259)",
        "(0.022441, 1.438960, 0.379804)",
        "(0.023413, 1.433451, 0.383354)",
        "(0.023652, 1.427829, 0.387055)",
        "(0.023826, 1.421660, 0.389798)",
        "(0.024056, 1.418407, 0.390901)",
        "(0.024568, 1.411627, 0.393038)",
        "(0.025060, 1.404551, 0.395860)",
        "(0.025420, 1.397035, 0.398319)",
        "(0.026011, 1.389060, 0.400062)",
        "(0.026480, 1.384914, 0.400684)",
        "(0.027040, 1.376498, 0.401984)",
        "(0.027783, 1.367728, 0.403001)",
        "(0.029037, 1.358859, 0.404212)",
        "(0.030225, 1.350182, 0.404236)",
        "(0.030460, 1.345930, 0.403844)",
        "(0.030911, 1.337504, 0.403283)",
        "(0.031893, 1.329175, 0.403883)",
        "(0.033031, 1.321069, 0.404407)",
        "(0.033363, 1.313180, 0.403485)",
        "(0.033435, 1.309315, 0.402804)",
        "(0.034293, 1.301693, 0.402541)",
        "(0.035596, 1.294225, 0.402803)",
        "(0.036721, 1.286771, 0.402107)",
        "(0.037274, 1.279472, 0.400467)",
        "(0.037293, 1.275912, 0.399825)",
        "(0.037654, 1.268956, 0.398935)",
        "(0.038213, 1.262137, 0.397653)",
        "(0.038872, 1.255221, 0.395199)",
        "(0.039544, 1.248369, 0.393040)",
        "(0.039714, 1.244954, 0.392062)",
        "(0.039777, 1.238200, 0.390277)",
        "(0.040003, 1.231513, 0.387592)",
        "(0.040779, 1.224937, 0.384477)",
        "(0.041489, 1.218342, 0.381482)",
        "(0.041624, 1.215032, 0.379814)",
        "(0.041808, 1.208538, 0.375726)",
        "(0.042235, 1.202247, 0.371745)",
        "(0.042841, 1.196362, 0.367805)",
        "(0.042840, 1.190791, 0.363230)",
        "(0.042789, 1.188184, 0.360183)",
        "(0.042902, 1.183093, 0.354581)",
        "(0.043424, 1.178313, 0.350100)",
        "(0.043412, 1.173718, 0.346042)",
        "(0.043558, 1.169333, 0.340733)",
        "(0.043956, 1.167298, 0.337287)",
        "(0.044517, 1.163179, 0.331675)",
        "(0.044235, 1.159040, 0.327749)",
        "(0.044134, 1.155200, 0.322698)",
        "(0.044837, 1.151582, 0.315678)",
        "(0.045312, 1.149978, 0.312579)",
        "(0.045415, 1.146873, 0.308103)",
        "(0.045419, 1.144196, 0.302374)",
        "(0.046038, 1.141923, 0.294712)",
        "(0.046311, 1.139918, 0.287905)",
        "(0.046218, 1.139063, 0.285441)",
        "(0.046066, 1.137651, 0.279038)",
        "(0.046396, 1.136677, 0.270887)",
        "(0.046500, 1.135919, 0.264126)",
        "(0.045825, 1.135420, 0.258907)",
        "(0.045547, 1.135301, 0.255786)",
        "(0.045240, 1.135276, 0.248677)",
        "(0.044961, 1.135488, 0.241655)",
        "(0.044355, 1.135777, 0.235479)",
        "(0.043993, 1.136293, 0.229068)",
        "(0.043693, 1.136601, 0.225976)",
        "(0.042861, 1.137397, 0.220621)",
        "(0.042210, 1.138555, 0.215650)",
        "(0.041618, 1.139841, 0.209570)",
        "(0.041058, 1.141334, 0.203894)",
        "(0.040796, 1.142222, 0.201364)",
        "(0.039707, 1.144028, 0.197154)",
        "(0.038763, 1.146029, 0.192201)",
        "(0.038300, 1.148208, 0.186556)",
        "(0.037492, 1.150528, 0.182537)",
        "(0.036917, 1.151705, 0.180549)",
        "(0.035901, 1.154111, 0.176029)",
        "(0.035416, 1.156802, 0.171058)",
        "(0.034295, 1.159720, 0.167513)",
        "(0.032801, 1.162874, 0.164773)",
        "(0.032183, 1.164507, 0.163120)",
        "(0.031778, 1.168300, 0.158861)",
        "(0.030979, 1.172070, 0.155278)",
        "(0.029133, 1.175788, 0.152916)",
        "(0.027743, 1.179614, 0.150127)",
        "(0.027255, 1.181638, 0.148792)",
        "(0.026020, 1.185826, 0.146285)",
        "(0.024193, 1.190116, 0.144173)",
        "(0.022549, 1.194712, 0.142633)",
        "(0.020925, 1.199557, 0.141199)",
        "(0.020204, 1.202105, 0.140372)",
        "(0.018714, 1.207343, 0.138847)",
        "(0.016576, 1.212762, 0.138149)",
        "(0.014501, 1.218527, 0.138022)",
        "(0.012521, 1.224527, 0.137493)",
        "(0.011547, 1.227574, 0.137269)",
        "(0.009643, 1.233826, 0.137465)",
        "(0.007401, 1.240215, 0.137679)",
        "(0.005577, 1.246726, 0.137412)",
        "(0.004122, 1.253338, 0.137274)",
        "(0.003455, 1.256702, 0.137416)",
        "(0.001495, 1.263357, 0.137899)",
        "(-0.000356, 1.269984, 0.138630)",
        "(-0.001702, 1.276556, 0.138960)",
        "(-0.002988, 1.283194, 0.139694)",
        "(-0.003628, 1.286518, 0.140119)",
        "(-0.005205, 1.293078, 0.140700)",
        "(-0.006496, 1.299548, 0.140891)",
        "(-0.007802, 1.306020, 0.141853)",
        "(-0.008843, 1.312416, 0.142960)",
        "(-0.009438, 1.315614, 0.143605)",
        "(-0.010781, 1.321935, 0.144757)",
        "(-0.011885, 1.328081, 0.145279)",
        "(-0.012480, 1.334214, 0.145938)",
        "(-0.013361, 1.340417, 0.147456)",
        "(-0.013920, 1.343565, 0.148452)",
        "(-0.015128, 1.349731, 0.149915)",
        "(-0.016115, 1.355880, 0.150954)",
        "(-0.016785, 1.362068, 0.152164)",
        "(-0.017454, 1.368207, 0.153427)",
        "(-0.017960, 1.371287, 0.154540)",
        "(-0.019298, 1.377368, 0.156987)",
        "(-0.019922, 1.383390, 0.159603)",
        "(-0.020437, 1.389268, 0.162104)",
        "(-0.020767, 1.394942, 0.164808)",
        "(-0.021014, 1.397711, 0.166402)",
        "(-0.021747, 1.403184, 0.170509)",
        "(-0.022139, 1.408267, 0.174363)",
        "(-0.021682, 1.413096, 0.177811)",
        "(-0.021688, 1.417948, 0.182146)",
        "(-0.021925, 1.420371, 0.184767)",
        "(-0.022347, 1.425012, 0.190057)",
        "(-0.022061, 1.429101, 0.194644)",
        "(-0.021328, 1.432851, 0.199580)",
        "(-0.020970, 1.436557, 0.205515)",
        "(-0.021098, 1.438324, 0.208580)",
        "(-0.020873, 1.441546, 0.214246)",
        "(-0.020129, 1.444485, 0.219796)",
        "(-0.019370, 1.447158, 0.225473)",
        "(-0.019016, 1.449744, 0.231815)",
        "(-0.018808, 1.450922, 0.234988)",
        "(-0.017763, 1.452948, 0.240253)",
        "(-0.016951, 1.454807, 0.245349)",
        "(-0.016292, 1.456511, 0.251157)",
        "(-0.015719, 1.458202, 0.258119)",
        "(-0.015360, 1.458888, 0.261148)",
        "(-0.014571, 1.459958, 0.266501)",
        "(-0.013454, 1.460751, 0.271846)",
        "(-0.012438, 1.461489, 0.277750)",
        "(-0.011672, 1.462095, 0.283734)",
        "(-0.011305, 1.462223, 0.286333)",
        "(-0.010160, 1.462264, 0.291223)",
        "(-0.009076, 1.462246, 0.296717)",
        "(-0.008073, 1.462105, 0.301978)",
        "(-0.007169, 1.461704, 0.306929)",
        "(-0.006639, 1.461404, 0.309194)",
        "(-0.005588, 1.460738, 0.313763)",
        "(-0.004675, 1.459856, 0.318208)",
        "(-0.003503, 1.458770, 0.322968)",
        "(-0.002552, 1.457444, 0.327781)",
        "(-0.002237, 1.456610, 0.330002)",
        "(-0.001316, 1.454537, 0.333919)",
        "(-0.000183, 1.452250, 0.337657)",
        "(0.000870, 1.450075, 0.341722)",
        "(0.001574, 1.447923, 0.345639)",
        "(0.001960, 1.446710, 0.347225)",
        "(0.003020, 1.444102, 0.350663)",
        "(0.004089, 1.441356, 0.354399)",
        "(0.004904, 1.438472, 0.358106)",
        "(0.005642, 1.435189, 0.360985)",
        "(0.006172, 1.433384, 0.362164)",
        "(0.006953, 1.429682, 0.365082)",
        "(0.007959, 1.425692, 0.367834)",
        "(0.008893, 1.421459, 0.371146)",
        "(0.009415, 1.416962, 0.373834)",
        "(0.009720, 1.414602, 0.374955)",
        "(0.010628, 1.409864, 0.376987)",
        "(0.011470, 1.405066, 0.378991)",
        "(0.012180, 1.400391, 0.381900)",
        "(0.012646, 1.395632, 0.384051)",
        "(0.012993, 1.393139, 0.384723)",
        "(0.013805, 1.387985, 0.386266)",
        "(0.014570, 1.382662, 0.387854)",
        "(0.015015, 1.377408, 0.389856)",
        "(0.015268, 1.371935, 0.390972)",
        "(0.015524, 1.369111, 0.391329)",
        "(0.016173, 1.363276, 0.391897)",
        "(0.016880, 1.357220, 0.392887)",
        "(0.017184, 1.350986, 0.394109)",
        "(0.017665, 1.344468, 0.394339)",
        "(0.018094, 1.341077, 0.394157)",
        "(0.019069, 1.334056, 0.393856)",
        "(0.019850, 1.326815, 0.394041)",
        "(0.019997, 1.319007, 0.394065)",
        "(0.020531, 1.310984, 0.394102)",
        "(0.021089, 1.306948, 0.394063)",
        "(0.022250, 1.298883, 0.393391)",
        "(0.022754, 1.290793, 0.392118)",
        "(0.023132, 1.282768, 0.390768)",
        "(0.024112, 1.274968, 0.389081)",
        "(0.024720, 1.271101, 0.388249)",
        "(0.026115, 1.263578, 0.386248)",
        "(0.027095, 1.256319, 0.383820)",
        "(0.027780, 1.249272, 0.381467)",
        "(0.028660, 1.242509, 0.379158)",
        "(0.029082, 1.239227, 0.377832)",
        "(0.029923, 1.232890, 0.374563)",
        "(0.030703, 1.226688, 0.370982)",
        "(0.031724, 1.220734, 0.367598)",
        "(0.032381, 1.214869, 0.364183)",
        "(0.032598, 1.212031, 0.362115)",
        "(0.033250, 1.206301, 0.357652)",
        "(0.034385, 1.200482, 0.353228)",
        "(0.035340, 1.194599, 0.348874)",
        "(0.035743, 1.188660, 0.344355)",
        "(0.036078, 1.185730, 0.341918)",
        "(0.036960, 1.179939, 0.337028)",
        "(0.037822, 1.174355, 0.332584)",
        "(0.038421, 1.168991, 0.327573)",
        "(0.039029, 1.163897, 0.321966)",
        "(0.039401, 1.161545, 0.319268)",
        "(0.039902, 1.157127, 0.314303)",
        "(0.040140, 1.153041, 0.308900)",
        "(0.040556, 1.149350, 0.302538)",
        "(0.041163, 1.146135, 0.296503)",
        "(0.041365, 1.144661, 0.293580)",
        "(0.041434, 1.141859, 0.287815)",
        "(0.041568, 1.139348, 0.281580)",
        "(0.041776, 1.137163, 0.275771)",
        "(0.042138, 1.135383, 0.270214)",
        "(0.042435, 1.134626, 0.267190)",
        "(0.042480, 1.133050, 0.261213)",
        "(0.042520, 1.131917, 0.255503)",
        "(0.042675, 1.131214, 0.249830)",
        "(0.042834, 1.130952, 0.244185)",
        "(0.042761, 1.131021, 0.241485)",
        "(0.042599, 1.131361, 0.235705)",
        "(0.042594, 1.132059, 0.228910)",
        "(0.042394, 1.133094, 0.223240)",
        "(0.041994, 1.134550, 0.218025)",
        "(0.041756, 1.135402, 0.215162)",
        "(0.041590, 1.137265, 0.208872)",
        "(0.041108, 1.139489, 0.203536)",
        "(0.040129, 1.142054, 0.199173)",
        "(0.039203, 1.144771, 0.194061)",
        "(0.038972, 1.146185, 0.191261)",
        "(0.038246, 1.149103, 0.186181)",
        "(0.036837, 1.152111, 0.182499)",
        "(0.035316, 1.155124, 0.178783)",
        "(0.034308, 1.158328, 0.175059)",
        "(0.033830, 1.159968, 0.173003)",
        "(0.032725, 1.163354, 0.169315)",
        "(0.031229, 1.166819, 0.166926)",
        "(0.030041, 1.170498, 0.164390)",
        "(0.029430, 1.174516, 0.160969)",
        "(0.029026, 1.176479, 0.159420)",
        "(0.027843, 1.180433, 0.157408)",
        "(0.026379, 1.184478, 0.155677)",
        "(0.025002, 1.188780, 0.154213)",
        "(0.023614, 1.193299, 0.152942)",
        "(0.022930, 1.195678, 0.152473)",
        "(0.021602, 1.200603, 0.151154)",
        "(0.020105, 1.205783, 0.150080)",
        "(0.018635, 1.211278, 0.149564)",
        "(0.016981, 1.216892, 0.149289)",
        "(0.016329, 1.219757, 0.149187)",
        "(0.014861, 1.225543, 0.149144)",
        "(0.013396, 1.231545, 0.149479)",
        "(0.012048, 1.237677, 0.149327)",
        "(0.010826, 1.243782, 0.149219)",
        "(0.010426, 1.246906, 0.149609)",
        "(0.008974, 1.253111, 0.150407)",
        "(0.007352, 1.259134, 0.151153)",
        "(0.006138, 1.265137, 0.152311)",
        "(0.005195, 1.271216, 0.153656)",
        "(0.004682, 1.274293, 0.154169)",
        "(0.003247, 1.280465, 0.155226)",
        "(0.001857, 1.286616, 0.156447)",
        "(0.000770, 1.292749, 0.157760)",
        "(0.000047, 1.298745, 0.158729)",
        "(-0.000319, 1.301707, 0.159194)",
        "(-0.001273, 1.307588, 0.160140)",
        "(-0.002672, 1.313455, 0.161959)",
        "(-0.003810, 1.319179, 0.163672)",
        "(-0.004068, 1.324643, 0.164696)",
        "(-0.004058, 1.327386, 0.165369)",
        "(-0.005327, 1.332864, 0.167327)",
        "(-0.006756, 1.338295, 0.169809)",
        "(-0.007631, 1.343592, 0.172193)",
        "(-0.007986, 1.348601, 0.173894)",
        "(-0.008105, 1.351065, 0.174867)",
        "(-0.008623, 1.356002, 0.177589)",
        "(-0.009775, 1.361027, 0.181133)",
        "(-0.010367, 1.365831, 0.183534)",
        "(-0.010353, 1.370490, 0.185826)",
        "(-0.010443, 1.372818, 0.187352)",
        "(-0.011017, 1.377421, 0.190823)",
        "(-0.011769, 1.381854, 0.194224)",
        "(-0.011740, 1.385985, 0.197424)",
        "(-0.011548, 1.389934, 0.200620)",
        "(-0.011585, 1.391871, 0.202773)",
        "(-0.011761, 1.395702, 0.207404)",
        "(-0.011821, 1.399309, 0.211534)",
        "(-0.011439, 1.402634, 0.215409)",
        "(-0.011050, 1.405755, 0.219911)",
        "(-0.010920, 1.407211, 0.222405)",
        "(-0.010794, 1.410081, 0.227766)",
        "(-0.010545, 1.412643, 0.232565)",
        "(-0.009794, 1.414981, 0.237256)",
        "(-0.009032, 1.417254, 0.242017)",
        "(-0.008972, 1.418410, 0.244445)",
        "(-0.008814, 1.420775, 0.249667)",
        "(-0.008107, 1.422882, 0.254622)",
        "(-0.007432, 1.424695, 0.259151)",
        "(-0.007004, 1.426483, 0.264413)",
        "(-0.006938, 1.427377, 0.267235)",
        "(-0.006408, 1.428844, 0.271892)",
        "(-0.005619, 1.430083, 0.276521)",
        "(-0.004941, 1.431209, 0.281843)",
        "(-0.004474, 1.432176, 0.287306)",
        "(-0.004017, 1.432429, 0.289551)",
        "(-0.003197, 1.432711, 0.293679)",
        "(-0.002532, 1.432948, 0.298445)",
        "(-0.001897, 1.433117, 0.303728)",
        "(-0.001203, 1.432996, 0.308666)",
        "(-0.000847, 1.432708, 0.310540)",
        "(-0.000199, 1.432015, 0.314215)",
        "(0.000471, 1.431068, 0.318178)",
        "(0.001123, 1.429869, 0.322764)",
        "(0.001929, 1.428357, 0.327079)",
        "(0.002268, 1.427512, 0.328974)",
        "(0.002780, 1.425602, 0.332366)",
        "(0.003403, 1.423506, 0.336186)",
        "(0.004001, 1.421326, 0.340577)",
        "(0.004760, 1.418897, 0.344703)",
        "(0.005092, 1.417578, 0.346672)",
        "(0.006091, 1.414612, 0.350118)",
        "(0.006875, 1.411410, 0.353667)",
        "(0.007652, 1.408004, 0.357745)",
        "(0.008283, 1.404167, 0.361280)",
        "(0.008803, 1.402023, 0.362606)",
        "(0.009655, 1.397580, 0.365526)",
        "(0.010515, 1.392898, 0.368966)",
        "(0.011201, 1.387898, 0.372227)",
        "(0.011838, 1.382617, 0.375103)",
        "(0.012142, 1.379838, 0.376408)",
        "(0.012874, 1.374180, 0.379447)",
        "(0.013804, 1.368117, 0.381803)",
        "(0.014749, 1.361786, 0.384052)",
        "(0.015771, 1.355467, 0.386992)",
        "(0.015999, 1.352233, 0.388323)",
        "(0.016542, 1.345495, 0.389949)",
        "(0.017531, 1.338835, 0.391449)",
        "(0.018811, 1.332016, 0.392160)",
        "(0.019794, 1.325010, 0.392747)",
        "(0.020184, 1.321494, 0.393330)",
        "(0.020924, 1.314391, 0.394580)",
        "(0.021845, 1.307071, 0.394786)",
        "(0.023497, 1.299370, 0.394293)",
        "(0.025539, 1.291365, 0.394583)",
        "(0.026395, 1.287281, 0.394690)",
        "(0.027392, 1.278880, 0.394085)",
        "(0.028828, 1.270557, 0.392964)",
        "(0.030639, 1.262272, 0.392031)",
        "(0.032098, 1.254037, 0.390938)",
        "(0.032772, 1.249917, 0.390240)",
        "(0.034055, 1.241789, 0.388779)",
        "(0.035686, 1.233828, 0.386806)",
        "(0.037146, 1.225906, 0.384423)",
        "(0.038411, 1.218030, 0.381083)",
        "(0.038909, 1.214052, 0.379355)",
        "(0.040217, 1.206095, 0.376036)",
        "(0.041868, 1.198439, 0.372293)",
        "(0.043203, 1.190848, 0.366883)",
        "(0.044366, 1.183629, 0.361669)",
        "(0.044920, 1.180211, 0.359691)",
        "(0.046397, 1.173877, 0.355524)",
        "(0.047391, 1.167951, 0.349832)",
        "(0.048098, 1.162483, 0.343992)",
        "(0.049301, 1.157717, 0.339092)",
        "(0.049769, 1.155524, 0.336834)",
        "(0.050354, 1.151367, 0.331835)",
        "(0.051031, 1.147685, 0.325904)",
        "(0.052127, 1.144363, 0.320413)",
        "(0.052910, 1.141386, 0.316422)",
        "(0.052967, 1.139985, 0.314429)",
        "(0.053205, 1.137380, 0.309352)",
        "(0.054302, 1.135126, 0.303607)",
        "(0.055198, 1.132997, 0.299053)",
        "(0.055440, 1.131068, 0.295194)",
        "(0.055493, 1.130254, 0.292814)",
        "(0.055974, 1.128855, 0.287265)",
        "(0.056329, 1.127863, 0.282732)",
        "(0.056336, 1.127114, 0.278334)",
        "(0.056273, 1.126366, 0.272667)",
        "(0.056354, 1.126134, 0.269959)",
        "(0.056216, 1.125849, 0.266136)",
        "(0.055709, 1.125544, 0.262431)",
        "(0.055170, 1.125317, 0.258112)",
        "(0.054752, 1.125308, 0.253396)",
        "(0.054697, 1.125607, 0.251134)",
        "(0.054193, 1.126296, 0.246246)",
        "(0.053122, 1.127425, 0.241914)",
        "(0.052015, 1.129068, 0.237567)",
        "(0.051119, 1.131221, 0.232798)",
        "(0.050636, 1.132484, 0.230495)",
        "(0.049318, 1.135229, 0.226376)",
        "(0.047946, 1.138424, 0.222649)",
        "(0.046373, 1.141939, 0.218658)",
        "(0.044893, 1.145794, 0.214413)",
        "(0.044224, 1.147855, 0.212257)",
        "(0.042786, 1.152052, 0.208691)",
        "(0.041141, 1.156499, 0.205916)",
        "(0.039326, 1.161098, 0.202586)",
        "(0.037818, 1.165878, 0.199061)",
        "(0.037189, 1.168354, 0.197369)",
        "(0.035625, 1.173347, 0.194653)",
        "(0.033744, 1.178396, 0.192151)",
        "(0.032235, 1.183377, 0.188780)",
        "(0.031262, 1.188584, 0.185518)",
        "(0.030563, 1.191102, 0.184534)",
        "(0.028594, 1.196676, 0.182796)",
        "(0.027058, 1.202727, 0.180020)",
        "(0.025540, 1.208719, 0.177646)",
        "(0.024071, 1.214973, 0.175593)",
        "(0.023316, 1.218189, 0.174684)",
        "(0.021663, 1.224698, 0.173172)",
        "(0.019836, 1.231292, 0.171612)",
        "(0.018236, 1.238083, 0.170398)",
        "(0.016717, 1.245016, 0.169675)",
        "(0.015824, 1.248517, 0.169526)",
        "(0.013335, 1.255553, 0.169432)",
        "(0.011574, 1.262742, 0.169244)",
        "(0.010161, 1.269994, 0.168744)",
        "(0.008730, 1.277348, 0.168318)",
        "(0.007937, 1.281115, 0.168321)",
        "(0.006411, 1.288699, 0.167965)",
        "(0.004977, 1.296392, 0.168025)",
        "(0.003588, 1.304222, 0.168716)",
        "(0.002262, 1.312075, 0.169668)",
        "(0.001575, 1.315953, 0.169879)",
        "(0.000347, 1.323824, 0.170527)",
        "(-0.000857, 1.331737, 0.171404)",
        "(-0.001846, 1.339630, 0.172500)",
        "(-0.002257, 1.347330, 0.173383)",
        "(-0.002551, 1.351110, 0.173607)",
        "(-0.003670, 1.358727, 0.174714)",
        "(-0.005071, 1.366506, 0.177433)",
        "(-0.006149, 1.374334, 0.180424)",
        "(-0.006845, 1.381847, 0.182734)",
        "(-0.006974, 1.385446, 0.183642)"
    ],
    "leftHandPositions": [
        "(0.404917, 1.200294, 0.059120)",
        "(0.405025, 1.200487, 0.058970)",
        "(0.405021, 1.200594, 0.058863)",
        "(0.405018, 1.200538, 0.058686)",
        "(0.405012, 1.200494, 0.058557)",
        "(0.404999, 1.200498, 0.058263)",
        "(0.405002, 1.200618, 0.057948)",
        "(0.405038, 1.200626, 0.057558)",
        "(0.405133, 1.200552, 0.057208)",
        "(0.405338, 1.200377, 0.056704)",
        "(0.405440, 1.200347, 0.056417)",
        "(0.405557, 1.200437, 0.055868)",
        "(0.405581, 1.200341, 0.055485)",
        "(0.405627, 1.200212, 0.055030)",
        "(0.405622, 1.200284, 0.054561)",
        "(0.405598, 1.200398, 0.054351)",
        "(0.405560, 1.200582, 0.054039)",
        "(0.405595, 1.200533, 0.053650)",
        "(0.405696, 1.200517, 0.053251)",
        "(0.405746, 1.200665, 0.052904)",
        "(0.405772, 1.200665, 0.052770)",
        "(0.405843, 1.200461, 0.052560)",
        "(0.405968, 1.199836, 0.052327)",
        "(0.406123, 1.199098, 0.052034)",
        "(0.406201, 1.198834, 0.051806)",
        "(0.406236, 1.198674, 0.051699)",
        "(0.406286, 1.198959, 0.051513)",
        "(0.406497, 1.199748, 0.050958)",
        "(0.406592, 1.199768, 0.050886)",
        "(0.406997, 1.199466, 0.050445)",
        "(0.407107, 1.199327, 0.050236)",
        "(0.407126, 1.199583, 0.050007)",
        "(0.407070, 1.200014, 0.049797)",
        "(0.406983, 1.200457, 0.049530)",
        "(0.406808, 1.200503, 0.049497)",
        "(0.406735, 1.200304, 0.049474)",
        "(0.406569, 1.200227, 0.049247)",
        "(0.406223, 1.200692, 0.049103)",
        "(0.405774, 1.201142, 0.049070)",
        "(0.405351, 1.201024, 0.049189)",
        "(0.405195, 1.200896, 0.049147)",
        "(0.405027, 1.200897, 0.048938)",
        "(0.404764, 1.201413, 0.048503)",
        "(0.404159, 1.201674, 0.047724)",
        "(0.403414, 1.201489, 0.047407)",
        "(0.402862, 1.201780, 0.047305)",
        "(0.402340, 1.202061, 0.045851)",
        "(0.403885, 1.199259, 0.038877)",
        "(0.404689, 1.195251, 0.032228)",
        "(0.404506, 1.191825, 0.025785)",
        "(0.403945, 1.190438, 0.022945)",
        "(0.402096, 1.187162, 0.018061)",
        "(0.398319, 1.184950, 0.015510)",
        "(0.393875, 1.185975, 0.013710)",
        "(0.387822, 1.188259, 0.011779)",
        "(0.384247, 1.189506, 0.010960)",
        "(0.376211, 1.189183, 0.006890)",
        "(0.366772, 1.188121, 0.001092)",
        "(0.356341, 1.186076, -0.006701)",
        "(0.344467, 1.183578, -0.015935)",
        "(0.337736, 1.182662, -0.020639)",
        "(0.323113, 1.181911, -0.029209)",
        "(0.308395, 1.182775, -0.038026)",
        "(0.295243, 1.186041, -0.047170)",
        "(0.283998, 1.191365, -0.055548)",
        "(0.278645, 1.194264, -0.059308)",
        "(0.265872, 1.197308, -0.068188)",
        "(0.248650, 1.196710, -0.079352)",
        "(0.231769, 1.197531, -0.090471)",
        "(0.218313, 1.201358, -0.099421)",
        "(0.212903, 1.204125, -0.102869)",
        "(0.203442, 1.209912, -0.109616)",
        "(0.193325, 1.215333, -0.116662)",
        "(0.182855, 1.220982, -0.122928)",
        "(0.173088, 1.226655, -0.127992)",
        "(0.169027, 1.229342, -0.130490)",
        "(0.162388, 1.234803, -0.135020)",
        "(0.155421, 1.240314, -0.138414)",
        "(0.148672, 1.245292, -0.140820)",
        "(0.143157, 1.249379, -0.143563)",
        "(0.140093, 1.251240, -0.145439)",
        "(0.136549, 1.254652, -0.146714)",
        "(0.137599, 1.258811, -0.143204)",
        "(0.136349, 1.264157, -0.137988)",
        "(0.132225, 1.269007, -0.135251)",
        "(0.130524, 1.270998, -0.134365)",
        "(0.126744, 1.274455, -0.132730)",
        "(0.120796, 1.276305, -0.134033)",
        "(0.113870, 1.277450, -0.137412)",
        "(0.107330, 1.278644, -0.141309)",
        "(0.104211, 1.279517, -0.142948)",
        "(0.097931, 1.281323, -0.146253)",
        "(0.091691, 1.283032, -0.150993)",
        "(0.085787, 1.284856, -0.156735)",
        "(0.079624, 1.286890, -0.163150)",
        "(0.076276, 1.288086, -0.166692)",
        "(0.069372, 1.290704, -0.174154)",
        "(0.063065, 1.293501, -0.182244)",
        "(0.058531, 1.296081, -0.188287)",
        "(0.054936, 1.298087, -0.192276)",
        "(0.053432, 1.298749, -0.194773)",
        "(0.050545, 1.300437, -0.201213)",
        "(0.047661, 1.303379, -0.205866)",
        "(0.044532, 1.307337, -0.208649)",
        "(0.042613, 1.310621, -0.210317)",
        "(0.042214, 1.311734, -0.211186)",
        "(0.042580, 1.313123, -0.212406)",
        "(0.042372, 1.315435, -0.213309)",
        "(0.040612, 1.318585, -0.214189)",
        "(0.039592, 1.320902, -0.215403)",
        "(0.039027, 1.321824, -0.215951)",
        "(0.037446, 1.323778, -0.217672)",
        "(0.035597, 1.325455, -0.218971)",
        "(0.034074, 1.327075, -0.220307)",
        "(0.033069, 1.328778, -0.220616)",
        "(0.032270, 1.329882, -0.220788)",
        "(0.030650, 1.332329, -0.221660)",
        "(0.029434, 1.334660, -0.222063)",
        "(0.027962, 1.337226, -0.221882)",
        "(0.026415, 1.339421, -0.220507)",
        "(0.025671, 1.340333, -0.219829)",
        "(0.022968, 1.342611, -0.220992)",
        "(0.019715, 1.345772, -0.222704)",
        "(0.016918, 1.349506, -0.222683)",
        "(0.015007, 1.353246, -0.221441)",
        "(0.013982, 1.355200, -0.221517)",
        "(0.011364, 1.359825, -0.224198)",
        "(0.007236, 1.365801, -0.227860)",
        "(0.003684, 1.371524, -0.230431)",
        "(0.001134, 1.376648, -0.232716)",
        "(0.000153, 1.379032, -0.233966)",
        "(-0.002569, 1.384323, -0.236890)",
        "(-0.006131, 1.389994, -0.240485)",
        "(-0.008932, 1.394805, -0.244634)",
        "(-0.010947, 1.398686, -0.249556)",
        "(-0.011929, 1.400514, -0.252497)",
        "(-0.013377, 1.403656, -0.259016)",
        "(-0.014336, 1.406333, -0.264912)",
        "(-0.014616, 1.408097, -0.268877)",
        "(-0.014546, 1.409084, -0.272564)",
        "(-0.014571, 1.409320, -0.274568)",
        "(-0.014645, 1.409155, -0.277866)",
        "(-0.013875, 1.407428, -0.279024)",
        "(-0.012793, 1.404808, -0.279550)",
        "(-0.012442, 1.402292, -0.281443)",
        "(-0.012597, 1.400790, -0.282285)",
        "(-0.012277, 1.395955, -0.281711)",
        "(-0.011096, 1.388459, -0.279205)",
        "(-0.010360, 1.379715, -0.277731)",
        "(-0.010306, 1.369961, -0.277175)",
        "(-0.010167, 1.364280, -0.276552)",
        "(-0.010008, 1.352040, -0.275109)",
        "(-0.010103, 1.338454, -0.272388)",
        "(-0.009485, 1.323211, -0.266515)",
        "(-0.009338, 1.307890, -0.260988)",
        "(-0.009581, 1.300382, -0.259195)",
        "(-0.009917, 1.285498, -0.255827)",
        "(-0.009565, 1.270751, -0.249575)",
        "(-0.007921, 1.256588, -0.239959)",
        "(-0.006104, 1.243680, -0.230096)",
        "(-0.005261, 1.237955, -0.226477)",
        "(-0.005785, 1.228507, -0.221446)",
        "(-0.005882, 1.220512, -0.213222)",
        "(-0.004796, 1.213516, -0.200677)",
        "(-0.005012, 1.208714, -0.190628)",
        "(-0.006297, 1.207318, -0.186708)",
        "(-0.008907, 1.205115, -0.177074)",
        "(-0.010570, 1.204096, -0.167166)",
        "(-0.012595, 1.204620, -0.159084)",
        "(-0.015151, 1.207019, -0.151874)",
        "(-0.016281, 1.208772, -0.147948)",
        "(-0.018291, 1.213099, -0.139933)",
        "(-0.021061, 1.218814, -0.133344)",
        "(-0.024881, 1.225658, -0.129395)",
        "(-0.027620, 1.233071, -0.124826)",
        "(-0.029098, 1.236974, -0.122306)",
        "(-0.031754, 1.245077, -0.118235)",
        "(-0.034382, 1.253513, -0.115906)",
        "(-0.037643, 1.262042, -0.113762)",
        "(-0.040305, 1.270196, -0.112225)",
        "(-0.041494, 1.274129, -0.111794)",
        "(-0.043739, 1.281715, -0.110967)",
        "(-0.045797, 1.288796, -0.110855)",
        "(-0.047627, 1.295778, -0.110983)",
        "(-0.049664, 1.302613, -0.111560)",
        "(-0.050423, 1.305725, -0.112307)",
        "(-0.051534, 1.311522, -0.114034)",
        "(-0.052861, 1.316760, -0.116589)",
        "(-0.054532, 1.321818, -0.119310)",
        "(-0.055848, 1.326384, -0.122491)",
        "(-0.056369, 1.328422, -0.124361)",
        "(-0.057321, 1.332317, -0.127797)",
        "(-0.057975, 1.335779, -0.130916)",
        "(-0.058735, 1.339180, -0.134662)",
        "(-0.059319, 1.342247, -0.138620)",
        "(-0.059299, 1.343438, -0.140384)",
        "(-0.059188, 1.345547, -0.143337)",
        "(-0.059553, 1.347750, -0.146399)",
        "(-0.059946, 1.350020, -0.149958)",
        "(-0.059127, 1.351731, -0.153071)",
        "(-0.058534, 1.352503, -0.154485)",
        "(-0.058531, 1.354075, -0.157157)",
        "(-0.058396, 1.355927, -0.161136)",
        "(-0.058898, 1.358133, -0.165787)",
        "(-0.059234, 1.360306, -0.169695)",
        "(-0.059566, 1.361581, -0.171963)",
        "(-0.060367, 1.364435, -0.176408)",
        "(-0.061334, 1.367548, -0.180571)",
        "(-0.062020, 1.370731, -0.184786)",
        "(-0.062183, 1.373631, -0.188710)",
        "(-0.062272, 1.375110, -0.190694)",
        "(-0.062454, 1.378100, -0.194772)",
        "(-0.062026, 1.380576, -0.198614)",
        "(-0.061646, 1.383118, -0.203187)",
        "(-0.061432, 1.385423, -0.207526)",
        "(-0.061266, 1.386477, -0.209580)",
        "(-0.060975, 1.388680, -0.213926)",
        "(-0.060508, 1.390945, -0.218462)",
        "(-0.059857, 1.393079, -0.222725)",
        "(-0.059046, 1.394893, -0.226378)",
        "(-0.058603, 1.395698, -0.228088)",
        "(-0.057562, 1.396955, -0.231382)",
        "(-0.056641, 1.398037, -0.234983)",
        "(-0.055769, 1.398651, -0.238568)",
        "(-0.054711, 1.398578, -0.242122)",
        "(-0.054108, 1.398310, -0.243674)",
        "(-0.052531, 1.396985, -0.246408)",
        "(-0.051427, 1.395492, -0.250347)",
        "(-0.050173, 1.393361, -0.253877)",
        "(-0.048791, 1.390244, -0.256688)",
        "(-0.048134, 1.388332, -0.258048)",
        "(-0.047083, 1.384194, -0.261488)",
        "(-0.046052, 1.379176, -0.265303)",
        "(-0.045152, 1.373556, -0.268621)",
        "(-0.043842, 1.366881, -0.271054)",
        "(-0.043229, 1.363343, -0.272536)",
        "(-0.042279, 1.356365, -0.276490)",
        "(-0.041399, 1.349282, -0.280394)",
        "(-0.040125, 1.341696, -0.283241)",
        "(-0.038224, 1.333807, -0.285684)",
        "(-0.037354, 1.330003, -0.287159)",
        "(-0.035652, 1.322466, -0.289720)",
        "(-0.033725, 1.314857, -0.291570)",
        "(-0.031865, 1.307574, -0.294010)",
        "(-0.029956, 1.300602, -0.295831)",
        "(-0.028912, 1.297258, -0.296488)",
        "(-0.026667, 1.290716, -0.296936)",
        "(-0.024863, 1.284464, -0.297188)",
        "(-0.022552, 1.278157, -0.297735)",
        "(-0.020577, 1.272306, -0.299450)",
        "(-0.019644, 1.269365, -0.299838)",
        "(-0.017893, 1.263315, -0.298671)",
        "(-0.016119, 1.257145, -0.297149)",
        "(-0.014267, 1.250812, -0.296588)",
        "(-0.012785, 1.244632, -0.296458)",
        "(-0.011930, 1.241450, -0.296043)",
        "(-0.010116, 1.234877, -0.293769)",
        "(-0.008274, 1.228372, -0.291719)",
        "(-0.006825, 1.222073, -0.290383)",
        "(-0.005518, 1.215574, -0.287956)",
        "(-0.004700, 1.212225, -0.286376)",
        "(-0.002950, 1.205341, -0.283510)",
        "(-0.001543, 1.198558, -0.281168)",
        "(-0.000143, 1.191736, -0.278013)",
        "(0.001391, 1.184866, -0.274409)",
        "(0.002110, 1.181523, -0.272928)",
        "(0.003565, 1.174915, -0.269959)",
        "(0.004975, 1.168461, -0.266529)",
        "(0.006040, 1.162544, -0.263438)",
        "(0.007113, 1.157021, -0.260217)",
        "(0.007944, 1.154411, -0.258245)",
        "(0.009263, 1.149416, -0.254643)",
        "(0.010353, 1.144940, -0.250882)",
        "(0.011523, 1.140962, -0.246001)",
        "(0.012609, 1.137299, -0.241426)",
        "(0.013111, 1.135544, -0.239120)",
        "(0.014017, 1.132158, -0.234372)",
        "(0.014895, 1.129371, -0.230196)",
        "(0.015031, 1.127125, -0.225392)",
        "(0.015235, 1.125245, -0.220450)",
        "(0.015311, 1.124430, -0.217944)",
        "(0.015353, 1.123088, -0.212983)",
        "(0.015047, 1.122152, -0.208034)",
        "(0.014837, 1.121458, -0.202834)",
        "(0.014429, 1.121094, -0.198148)",
        "(0.014078, 1.120996, -0.195987)",
        "(0.013600, 1.120982, -0.191415)",
        "(0.012982, 1.121219, -0.186354)",
        "(0.012043, 1.121772, -0.182083)",
        "(0.011187, 1.122582, -0.178056)",
        "(0.010731, 1.123047, -0.176119)",
        "(0.009812, 1.124049, -0.172510)",
        "(0.009308, 1.125276, -0.168591)",
        "(0.008397, 1.126632, -0.164925)",
        "(0.007390, 1.128107, -0.161420)",
        "(0.006882, 1.128900, -0.159824)",
        "(0.006420, 1.130533, -0.156264)",
        "(0.005635, 1.132244, -0.152906)",
        "(0.004802, 1.134070, -0.149838)",
        "(0.004021, 1.136099, -0.146072)",
        "(0.003637, 1.137284, -0.144242)",
        "(0.002853, 1.139915, -0.140441)",
        "(0.001869, 1.142932, -0.136720)",
        "(0.000593, 1.146172, -0.132854)",
        "(-0.000239, 1.149527, -0.129389)",
        "(-0.000847, 1.151263, -0.127809)",
        "(-0.002073, 1.154822, -0.124543)",
        "(-0.002756, 1.158408, -0.120826)",
        "(-0.003832, 1.162132, -0.117548)",
        "(-0.004951, 1.165973, -0.114387)",
        "(-0.005477, 1.167910, -0.112765)",
        "(-0.006779, 1.171757, -0.109756)",
        "(-0.007784, 1.175552, -0.107047)",
        "(-0.008910, 1.179400, -0.104535)",
        "(-0.010012, 1.183100, -0.102118)",
        "(-0.010302, 1.184853, -0.100897)",
        "(-0.011284, 1.188337, -0.098825)",
        "(-0.012540, 1.191663, -0.097291)",
        "(-0.013026, 1.194885, -0.095497)",
        "(-0.013782, 1.198264, -0.093905)",
        "(-0.014307, 1.200021, -0.093262)",
        "(-0.015184, 1.203508, -0.092104)",
        "(-0.016220, 1.207135, -0.091328)",
        "(-0.018317, 1.209258, -0.091870)",
        "(-0.018284, 1.213106, -0.089926)",
        "(-0.018615, 1.215326, -0.089030)",
        "(-0.019883, 1.220292, -0.087845)",
        "(-0.020999, 1.225547, -0.086478)",
        "(-0.021897, 1.230936, -0.084809)",
        "(-0.022892, 1.236377, -0.083304)",
        "(-0.023424, 1.239082, -0.082320)",
        "(-0.024424, 1.244310, -0.080339)",
        "(-0.025364, 1.249110, -0.078833)",
        "(-0.026380, 1.253383, -0.077304)",
        "(-0.027010, 1.257082, -0.075823)",
        "(-0.027455, 1.258810, -0.075069)",
        "(-0.028304, 1.261971, -0.073515)",
        "(-0.028625, 1.264426, -0.071822)",
        "(-0.028631, 1.266549, -0.070371)",
        "(-0.029396, 1.268494, -0.069568)",
        "(-0.029710, 1.269370, -0.069197)",
        "(-0.030528, 1.270731, -0.068696)",
        "(-0.031031, 1.271800, -0.068353)",
        "(-0.031154, 1.272240, -0.067981)",
        "(-0.031424, 1.272953, -0.067443)",
        "(-0.031994, 1.273374, -0.067437)",
        "(-0.032611, 1.273724, -0.067969)",
        "(-0.032642, 1.273750, -0.068109)",
        "(-0.033128, 1.274264, -0.068491)",
        "(-0.033496, 1.274659, -0.069077)",
        "(-0.033829, 1.274878, -0.069250)",
        "(-0.034502, 1.275638, -0.070691)",
        "(-0.034941, 1.277057, -0.072241)",
        "(-0.035560, 1.278995, -0.073614)",
        "(-0.036139, 1.281177, -0.075217)",
        "(-0.036542, 1.282400, -0.076443)",
        "(-0.037603, 1.285127, -0.079158)",
        "(-0.038710, 1.288240, -0.082232)",
        "(-0.039926, 1.291746, -0.085539)",
        "(-0.040768, 1.295426, -0.088091)",
        "(-0.041234, 1.297395, -0.089294)",
        "(-0.042206, 1.301381, -0.092148)",
        "(-0.043647, 1.305745, -0.095979)",
        "(-0.044887, 1.310314, -0.099351)",
        "(-0.045890, 1.314852, -0.102345)",
        "(-0.046472, 1.317138, -0.103884)",
        "(-0.047508, 1.321596, -0.107220)",
        "(-0.048763, 1.326037, -0.111064)",
        "(-0.050224, 1.330430, -0.115284)",
        "(-0.051397, 1.334702, -0.119092)",
        "(-0.051833, 1.336788, -0.120643)",
        "(-0.052841, 1.340915, -0.123952)",
        "(-0.054001, 1.345022, -0.127681)",
        "(-0.055468, 1.349169, -0.131636)",
        "(-0.056123, 1.352930, -0.134931)",
        "(-0.056362, 1.354716, -0.136373)",
        "(-0.056857, 1.358186, -0.139849)",
        "(-0.057875, 1.361650, -0.144104)",
        "(-0.058607, 1.364733, -0.148630)",
        "(-0.058891, 1.367344, -0.152519)",
        "(-0.058948, 1.368492, -0.154402)",
        "(-0.059278, 1.370502, -0.159003)",
        "(-0.060126, 1.372311, -0.165273)",
        "(-0.060440, 1.373519, -0.171223)",
        "(-0.060296, 1.374071, -0.176312)",
        "(-0.060192, 1.374124, -0.179111)",
        "(-0.060238, 1.373964, -0.185875)",
        "(-0.060506, 1.373387, -0.193572)",
        "(-0.060123, 1.371848, -0.200522)",
        "(-0.059235, 1.369510, -0.207170)",
        "(-0.058863, 1.368146, -0.210603)",
        "(-0.058259, 1.365161, -0.217977)",
        "(-0.057642, 1.361746, -0.226435)",
        "(-0.056198, 1.357634, -0.233304)",
        "(-0.054254, 1.353084, -0.239098)",
        "(-0.053324, 1.350742, -0.242521)",
        "(-0.051448, 1.346122, -0.250067)",
        "(-0.049458, 1.341319, -0.256675)",
        "(-0.047020, 1.335943, -0.261746)",
        "(-0.044198, 1.330087, -0.266829)",
        "(-0.042814, 1.327075, -0.269474)",
        "(-0.040154, 1.321018, -0.274364)",
        "(-0.037645, 1.314830, -0.278751)",
        "(-0.034474, 1.308060, -0.281963)",
        "(-0.031184, 1.300810, -0.285084)",
        "(-0.029634, 1.297060, -0.286828)",
        "(-0.026438, 1.289535, -0.290264)",
        "(-0.023231, 1.281767, -0.291570)",
        "(-0.020131, 1.273498, -0.291882)",
        "(-0.016890, 1.264980, -0.293386)",
        "(-0.015326, 1.260752, -0.294272)",
        "(-0.012457, 1.252501, -0.294838)",
        "(-0.009982, 1.244310, -0.293259)",
        "(-0.007389, 1.236232, -0.291464)",
        "(-0.004482, 1.228788, -0.290434)",
        "(-0.003276, 1.225385, -0.290054)",
        "(-0.001527, 1.219122, -0.289033)",
        "(0.000130, 1.213655, -0.286523)",
        "(0.001738, 1.208590, -0.283623)",
        "(0.002293, 1.204102, -0.281753)",
        "(0.002812, 1.201947, -0.280645)",
        "(0.003928, 1.197738, -0.276233)",
        "(0.005407, 1.193947, -0.271071)",
        "(0.005457, 1.190482, -0.268917)",
        "(0.005406, 1.187468, -0.266707)",
        "(0.005515, 1.186061, -0.264975)",
        "(0.006064, 1.182951, -0.259743)",
        "(0.007054, 1.179262, -0.254196)",
        "(0.007467, 1.174480, -0.249751)",
        "(0.008870, 1.168403, -0.247723)",
        "(0.009504, 1.165030, -0.247396)",
        "(0.011705, 1.157818, -0.243418)",
        "(0.014615, 1.150072, -0.235483)",
        "(0.016873, 1.142155, -0.231645)",
        "(0.019296, 1.134359, -0.229365)",
        "(0.020739, 1.130485, -0.227277)",
        "(0.024658, 1.123210, -0.221920)",
        "(0.027119, 1.116341, -0.219984)",
        "(0.029760, 1.110461, -0.217646)",
        "(0.032531, 1.105263, -0.214870)",
        "(0.033735, 1.102987, -0.213718)",
        "(0.035849, 1.098848, -0.211562)",
        "(0.037286, 1.095524, -0.209936)",
        "(0.038468, 1.093064, -0.208195)",
        "(0.039192, 1.091369, -0.206693)",
        "(0.039427, 1.090798, -0.205993)",
        "(0.039915, 1.089981, -0.204322)",
        "(0.039591, 1.089852, -0.203712)",
        "(0.039113, 1.090490, -0.202747)",
        "(0.038304, 1.091467, -0.201613)",
        "(0.038047, 1.092001, -0.201314)",
        "(0.037232, 1.093178, -0.200983)",
        "(0.036371, 1.094333, -0.201154)",
        "(0.035439, 1.095435, -0.201096)",
        "(0.034813, 1.096401, -0.201039)",
        "(0.034491, 1.096756, -0.201095)",
        "(0.034207, 1.096908, -0.201299)",
        "(0.033803, 1.097534, -0.201382)",
        "(0.033342, 1.098138, -0.202041)",
        "(0.033095, 1.097905, -0.202318)",
        "(0.033153, 1.098045, -0.202333)",
        "(0.033244, 1.098127, -0.202429)",
        "(0.033318, 1.098192, -0.203035)",
        "(0.033407, 1.097982, -0.203619)",
        "(0.033787, 1.097486, -0.203443)",
        "(0.034438, 1.097102, -0.203102)",
        "(0.034849, 1.096382, -0.202873)",
        "(0.035376, 1.095267, -0.202941)",
        "(0.036380, 1.093937, -0.202303)",
        "(0.037670, 1.092313, -0.201397)",
        "(0.038298, 1.091285, -0.201093)",
        "(0.039610, 1.088954, -0.200465)",
        "(0.041145, 1.086347, -0.199530)",
        "(0.042949, 1.083605, -0.198086)",
        "(0.044931, 1.080710, -0.196507)",
        "(0.045849, 1.079180, -0.195894)",
        "(0.047731, 1.076029, -0.194597)",
        "(0.049878, 1.072719, -0.192689)",
        "(0.052065, 1.069554, -0.190751)",
        "(0.054065, 1.066281, -0.189420)",
        "(0.054928, 1.064627, -0.188955)",
        "(0.056727, 1.061526, -0.187393)",
        "(0.058368, 1.058807, -0.184923)",
        "(0.059705, 1.056342, -0.182489)",
        "(0.060736, 1.054247, -0.180687)",
        "(0.061269, 1.053512, -0.179702)",
        "(0.062427, 1.053156, -0.176128)",
        "(0.062404, 1.053956, -0.172338)",
        "(0.061445, 1.055832, -0.169091)",
        "(0.060006, 1.058637, -0.165745)",
        "(0.059106, 1.060453, -0.164044)",
        "(0.057061, 1.064628, -0.160435)",
        "(0.054553, 1.069588, -0.156723)",
        "(0.052213, 1.075416, -0.151858)",
        "(0.049549, 1.082011, -0.146311)",
        "(0.048189, 1.085656, -0.143641)",
        "(0.044828, 1.093192, -0.138794)",
        "(0.041378, 1.101022, -0.133779)",
        "(0.038317, 1.109069, -0.128163)",
        "(0.035424, 1.117362, -0.122673)",
        "(0.033808, 1.121592, -0.120011)",
        "(0.030428, 1.130144, -0.114996)",
        "(0.026691, 1.138982, -0.110404)",
        "(0.023090, 1.148286, -0.105714)",
        "(0.019801, 1.157999, -0.101026)",
        "(0.018297, 1.163006, -0.098647)",
        "(0.015046, 1.173262, -0.094622)",
        "(0.011141, 1.184041, -0.090769)",
        "(0.007054, 1.195166, -0.087336)",
        "(0.003701, 1.206616, -0.084468)",
        "(0.002099, 1.212433, -0.083110)",
        "(-0.000740, 1.224250, -0.080867)",
        "(-0.007056, 1.234703, -0.081858)",
        "(-0.012011, 1.246652, -0.081623)",
        "(-0.015563, 1.258787, -0.080896)",
        "(-0.017199, 1.264751, -0.080949)",
        "(-0.020026, 1.276441, -0.082018)",
        "(-0.023600, 1.287999, -0.083773)",
        "(-0.027397, 1.299127, -0.086466)",
        "(-0.029502, 1.309668, -0.089656)",
        "(-0.030187, 1.314762, -0.091390)",
        "(-0.031863, 1.324759, -0.095353)",
        "(-0.033831, 1.334183, -0.100263)",
        "(-0.036147, 1.343047, -0.106042)",
        "(-0.037048, 1.350742, -0.112181)",
        "(-0.037113, 1.354082, -0.115198)",
        "(-0.037615, 1.360281, -0.122441)",
        "(-0.038307, 1.365227, -0.131380)",
        "(-0.039048, 1.368689, -0.140541)",
        "(-0.039152, 1.370809, -0.151126)",
        "(-0.039236, 1.371349, -0.156666)",
        "(-0.039291, 1.371831, -0.167588)",
        "(-0.039190, 1.371675, -0.177822)",
        "(-0.038693, 1.370597, -0.187829)",
        "(-0.037783, 1.368579, -0.199373)",
        "(-0.037173, 1.367254, -0.205222)",
        "(-0.035679, 1.364148, -0.215734)",
        "(-0.034429, 1.360341, -0.225614)",
        "(-0.032647, 1.355200, -0.234632)",
        "(-0.030459, 1.348482, -0.243133)",
        "(-0.029291, 1.344602, -0.247464)",
        "(-0.026668, 1.336377, -0.255244)",
        "(-0.024608, 1.327938, -0.262104)",
        "(-0.022005, 1.319205, -0.267936)",
        "(-0.018629, 1.310189, -0.272550)",
        "(-0.017192, 1.305826, -0.274776)",
        "(-0.015000, 1.297687, -0.278877)",
        "(-0.012897, 1.289913, -0.281815)",
        "(-0.010162, 1.282454, -0.282958)",
        "(-0.007467, 1.275198, -0.283281)",
        "(-0.006254, 1.271802, -0.283198)",
        "(-0.004384, 1.265355, -0.284220)",
        "(-0.002392, 1.259310, -0.286013)",
        "(0.000092, 1.253544, -0.285337)",
        "(0.002019, 1.247830, -0.284060)",
        "(0.003152, 1.244950, -0.284155)",
        "(0.005288, 1.239236, -0.285121)",
        "(0.007003, 1.233698, -0.286048)",
        "(0.008725, 1.228298, -0.285178)",
        "(0.010777, 1.222853, -0.284120)",
        "(0.011785, 1.220153, -0.284155)",
        "(0.013894, 1.214938, -0.284232)",
        "(0.015453, 1.209893, -0.284148)",
        "(0.017136, 1.204688, -0.283777)",
        "(0.019334, 1.199477, -0.283100)",
        "(0.020363, 1.197098, -0.282892)",
        "(0.021479, 1.192566, -0.283454)",
        "(0.022643, 1.188355, -0.283574)",
        "(0.024094, 1.184365, -0.282377)",
        "(0.025607, 1.180622, -0.281256)",
        "(0.026281, 1.178823, -0.280781)",
        "(0.027399, 1.175216, -0.280386)",
        "(0.028774, 1.171746, -0.280253)",
        "(0.029735, 1.168364, -0.279344)",
        "(0.031116, 1.164887, -0.277721)",
        "(0.031990, 1.163209, -0.276814)",
        "(0.033243, 1.159856, -0.275637)",
        "(0.034127, 1.156616, -0.273980)",
        "(0.035120, 1.153344, -0.271811)",
        "(0.036293, 1.149978, -0.269932)",
        "(0.036975, 1.148287, -0.268934)",
        "(0.038003, 1.144856, -0.266204)",
        "(0.038935, 1.141379, -0.262969)",
        "(0.039871, 1.137893, -0.259410)",
        "(0.040800, 1.134638, -0.256039)",
        "(0.041059, 1.133094, -0.254472)",
        "(0.041463, 1.130104, -0.250706)",
        "(0.042009, 1.127148, -0.245360)",
        "(0.042600, 1.124247, -0.240692)",
        "(0.042774, 1.121659, -0.237375)",
        "(0.042916, 1.120476, -0.235545)",
        "(0.042727, 1.118263, -0.231052)",
        "(0.043020, 1.116330, -0.225884)",
        "(0.042901, 1.114615, -0.220819)",
        "(0.042907, 1.113137, -0.216639)",
        "(0.042672, 1.112469, -0.214930)",
        "(0.042144, 1.111442, -0.211137)",
        "(0.042027, 1.110859, -0.206314)",
        "(0.041966, 1.110743, -0.201133)",
        "(0.041366, 1.110883, -0.197569)",
        "(0.040970, 1.111056, -0.195767)",
        "(0.040263, 1.111605, -0.191545)",
        "(0.039819, 1.112259, -0.187377)",
        "(0.039389, 1.113063, -0.183546)",
        "(0.038547, 1.113977, -0.180080)",
        "(0.037946, 1.114376, -0.178406)",
        "(0.037339, 1.115295, -0.174908)",
        "(0.036765, 1.116265, -0.171203)",
        "(0.036129, 1.117248, -0.167486)",
        "(0.035080, 1.118251, -0.164621)",
        "(0.034581, 1.118796, -0.163404)",
        "(0.033731, 1.120033, -0.160801)",
        "(0.032734, 1.121413, -0.158258)",
        "(0.031963, 1.122960, -0.155273)",
        "(0.030970, 1.124696, -0.152716)",
        "(0.030349, 1.125640, -0.151614)",
        "(0.029273, 1.127606, -0.149048)",
        "(0.028069, 1.129602, -0.146666)",
        "(0.026931, 1.131699, -0.144551)",
        "(0.025915, 1.133989, -0.142251)",
        "(0.025444, 1.135198, -0.141047)",
        "(0.024227, 1.137723, -0.138763)",
        "(0.023153, 1.140363, -0.136385)",
        "(0.021966, 1.143121, -0.134587)",
        "(0.020691, 1.145987, -0.132783)",
        "(0.020129, 1.147455, -0.131743)",
        "(0.018977, 1.150481, -0.129686)",
        "(0.017659, 1.153689, -0.127790)",
        "(0.016290, 1.156947, -0.126452)",
        "(0.015046, 1.160234, -0.125249)",
        "(0.014554, 1.161907, -0.124411)",
        "(0.013210, 1.165294, -0.122897)",
        "(0.011927, 1.168761, -0.121706)",
        "(0.010707, 1.172288, -0.120834)",
        "(0.009449, 1.175881, -0.119861)",
        "(0.008864, 1.177650, -0.119240)",
        "(0.008046, 1.181114, -0.117885)",
        "(0.006963, 1.184588, -0.117017)",
        "(0.005763, 1.188226, -0.116834)",
        "(0.004272, 1.191998, -0.116298)",
        "(0.003878, 1.193886, -0.115855)",
        "(0.003247, 1.197760, -0.114969)",
        "(0.002399, 1.201861, -0.114331)",
        "(0.001060, 1.206079, -0.113689)",
        "(-0.000073, 1.210344, -0.113494)",
        "(-0.000473, 1.212511, -0.113245)",
        "(-0.001286, 1.216968, -0.112728)",
        "(-0.002415, 1.221649, -0.112231)",
        "(-0.003900, 1.226512, -0.111771)",
        "(-0.004994, 1.231521, -0.111574)",
        "(-0.005497, 1.234018, -0.111339)",
        "(-0.006377, 1.239003, -0.111016)",
        "(-0.008035, 1.244056, -0.110988)",
        "(-0.010836, 1.247962, -0.112544)",
        "(-0.012460, 1.252484, -0.112855)",
        "(-0.012944, 1.254902, -0.112699)",
        "(-0.013992, 1.259650, -0.112328)",
        "(-0.015410, 1.264517, -0.112087)",
        "(-0.016920, 1.269493, -0.112192)",
        "(-0.018151, 1.274457, -0.111780)",
        "(-0.018686, 1.276860, -0.111327)",
        "(-0.019662, 1.281672, -0.110831)",
        "(-0.021048, 1.286622, -0.110997)",
        "(-0.022770, 1.291737, -0.111379)",
        "(-0.023852, 1.296719, -0.111097)",
        "(-0.024277, 1.299173, -0.110897)",
        "(-0.025231, 1.304205, -0.111074)",
        "(-0.026544, 1.309404, -0.111786)",
        "(-0.027960, 1.314610, -0.112802)",
        "(-0.028767, 1.319519, -0.113454)",
        "(-0.029164, 1.321928, -0.113787)",
        "(-0.029978, 1.326635, -0.114654)",
        "(-0.030997, 1.331203, -0.115613)",
        "(-0.032121, 1.335705, -0.116818)",
        "(-0.032938, 1.339986, -0.118057)",
        "(-0.033214, 1.342041, -0.118850)",
        "(-0.033818, 1.346140, -0.120498)",
        "(-0.034693, 1.350155, -0.122314)",
        "(-0.035335, 1.353991, -0.124682)",
        "(-0.035768, 1.357670, -0.127120)",
        "(-0.036062, 1.359458, -0.128527)",
        "(-0.036502, 1.362860, -0.131330)",
        "(-0.036783, 1.365918, -0.134235)",
        "(-0.037250, 1.368803, -0.137874)",
        "(-0.037858, 1.371644, -0.142173)",
        "(-0.038063, 1.372965, -0.144141)",
        "(-0.038352, 1.375458, -0.147805)",
        "(-0.038566, 1.377589, -0.151677)",
        "(-0.038906, 1.379547, -0.156510)",
        "(-0.039427, 1.381529, -0.161745)",
        "(-0.039537, 1.382407, -0.164169)",
        "(-0.039585, 1.383977, -0.168885)",
        "(-0.039581, 1.385338, -0.173907)",
        "(-0.039580, 1.386461, -0.179486)",
        "(-0.039528, 1.387313, -0.185149)",
        "(-0.039521, 1.387632, -0.188022)",
        "(-0.039436, 1.388065, -0.193504)",
        "(-0.039274, 1.388256, -0.199005)",
        "(-0.038869, 1.388147, -0.204267)",
        "(-0.038623, 1.387748, -0.209554)",
        "(-0.038534, 1.387412, -0.212424)",
        "(-0.038206, 1.386471, -0.218567)",
        "(-0.037474, 1.384920, -0.224316)",
        "(-0.036662, 1.382981, -0.229650)",
        "(-0.035815, 1.380528, -0.235161)",
        "(-0.035266, 1.379149, -0.238020)",
        "(-0.034180, 1.376043, -0.243950)",
        "(-0.032981, 1.372635, -0.249322)",
        "(-0.031328, 1.368868, -0.253895)",
        "(-0.029711, 1.364862, -0.258707)",
        "(-0.029006, 1.362782, -0.261288)",
        "(-0.027292, 1.358432, -0.266236)",
        "(-0.025140, 1.353928, -0.270398)",
        "(-0.023287, 1.349487, -0.273484)",
        "(-0.021328, 1.344866, -0.277003)",
        "(-0.020262, 1.342470, -0.278765)",
        "(-0.018253, 1.337506, -0.282247)",
        "(-0.016266, 1.332373, -0.285133)",
        "(-0.014021, 1.327081, -0.286942)",
        "(-0.011876, 1.321861, -0.288769)",
        "(-0.011000, 1.319300, -0.289931)",
        "(-0.009215, 1.314324, -0.292462)",
        "(-0.007435, 1.309434, -0.294088)",
        "(-0.005572, 1.304594, -0.295026)",
        "(-0.004011, 1.299816, -0.296535)",
        "(-0.003409, 1.297427, -0.297412)",
        "(-0.002038, 1.292703, -0.298874)",
        "(-0.000522, 1.287904, -0.299349)",
        "(0.001115, 1.283033, -0.299637)",
        "(0.002088, 1.278019, -0.300624)",
        "(0.002532, 1.275554, -0.301039)",
        "(0.003556, 1.270814, -0.301366)",
        "(0.004818, 1.265770, -0.300683)",
        "(0.005961, 1.260538, -0.300624)",
        "(0.007181, 1.255412, -0.301432)",
        "(0.007624, 1.252960, -0.301621)",
        "(0.008757, 1.248218, -0.301061)",
        "(0.009598, 1.243390, -0.299872)",
        "(0.010853, 1.238607, -0.299547)",
        "(0.013043, 1.234014, -0.299240)",
        "(0.014066, 1.231732, -0.298879)",
        "(0.015244, 1.227171, -0.297891)",
        "(0.016207, 1.222936, -0.297610)",
        "(0.017493, 1.219257, -0.297926)",
        "(0.018124, 1.215366, -0.297737)",
        "(0.018650, 1.213490, -0.297276)",
        "(0.019912, 1.210141, -0.295544)",
        "(0.021202, 1.206804, -0.294720)",
        "(0.021970, 1.203560, -0.294690)",
        "(0.022843, 1.200181, -0.294066)",
        "(0.023599, 1.198605, -0.293417)",
        "(0.024974, 1.195503, -0.292147)",
        "(0.026269, 1.192502, -0.291447)",
        "(0.027439, 1.189473, -0.290414)",
        "(0.028187, 1.186240, -0.288929)",
        "(0.028690, 1.184663, -0.288152)",
        "(0.029713, 1.181439, -0.286857)",
        "(0.030759, 1.178189, -0.285764)",
        "(0.031902, 1.174731, -0.284244)",
        "(0.033115, 1.171051, -0.281525)",
        "(0.033593, 1.169140, -0.280244)",
        "(0.034526, 1.165262, -0.278315)",
        "(0.035657, 1.161403, -0.275555)",
        "(0.036553, 1.157279, -0.272264)",
        "(0.037715, 1.153066, -0.268862)",
        "(0.038169, 1.150980, -0.267175)",
        "(0.038781, 1.146938, -0.263768)",
        "(0.039302, 1.143065, -0.260280)",
        "(0.039934, 1.139265, -0.256026)",
        "(0.040743, 1.135551, -0.251448)",
        "(0.041160, 1.133779, -0.249336)",
        "(0.041346, 1.130628, -0.245323)",
        "(0.040939, 1.127998, -0.240964)",
        "(0.040951, 1.125603, -0.236017)",
        "(0.041411, 1.123381, -0.231127)",
        "(0.041367, 1.122286, -0.229137)",
        "(0.040788, 1.120191, -0.225323)",
        "(0.040716, 1.118416, -0.220832)",
        "(0.040794, 1.116844, -0.215894)",
        "(0.040716, 1.115382, -0.211472)",
        "(0.040497, 1.114640, -0.209479)",
        "(0.040292, 1.113185, -0.205669)",
        "(0.039949, 1.111658, -0.201887)",
        "(0.039968, 1.110159, -0.197198)",
        "(0.039969, 1.108623, -0.193390)",
        "(0.039757, 1.107811, -0.191746)",
        "(0.039651, 1.106371, -0.188210)",
        "(0.039651, 1.105070, -0.184381)",
        "(0.039306, 1.103817, -0.180997)",
        "(0.039684, 1.102788, -0.176992)",
        "(0.039668, 1.102325, -0.175436)",
        "(0.039084, 1.101620, -0.172988)",
        "(0.038524, 1.101390, -0.170158)",
        "(0.038148, 1.101677, -0.166439)",
        "(0.037499, 1.102396, -0.162814)",
        "(0.036810, 1.102850, -0.161380)",
        "(0.035278, 1.103990, -0.158214)",
        "(0.034105, 1.105573, -0.154797)",
        "(0.032822, 1.107700, -0.151609)",
        "(0.031237, 1.110404, -0.148297)",
        "(0.030515, 1.111932, -0.146525)",
        "(0.028782, 1.115302, -0.142990)",
        "(0.026895, 1.119105, -0.139531)",
        "(0.024997, 1.123375, -0.135664)",
        "(0.023056, 1.127892, -0.132428)",
        "(0.021974, 1.130253, -0.130837)",
        "(0.019778, 1.135298, -0.127566)",
        "(0.017551, 1.140690, -0.123600)",
        "(0.015899, 1.146683, -0.119353)",
        "(0.013417, 1.153141, -0.115721)",
        "(0.012132, 1.156507, -0.113852)",
        "(0.009339, 1.163414, -0.110595)",
        "(0.006399, 1.170565, -0.107518)",
        "(0.004150, 1.177989, -0.103578)",
        "(0.002246, 1.185678, -0.099669)",
        "(0.000979, 1.189628, -0.098121)",
        "(-0.002498, 1.197572, -0.095461)",
        "(-0.005716, 1.205547, -0.093177)",
        "(-0.008085, 1.213432, -0.091037)",
        "(-0.010318, 1.221231, -0.089326)",
        "(-0.011622, 1.225150, -0.088824)",
        "(-0.014710, 1.232830, -0.088746)",
        "(-0.017515, 1.240304, -0.088756)",
        "(-0.019716, 1.247586, -0.088504)",
        "(-0.024051, 1.252778, -0.091100)",
        "(-0.025355, 1.256180, -0.091354)",
        "(-0.028306, 1.262822, -0.092656)",
        "(-0.030755, 1.269408, -0.094798)",
        "(-0.032457, 1.275943, -0.096491)",
        "(-0.034173, 1.282206, -0.097756)",
        "(-0.034846, 1.285193, -0.098437)",
        "(-0.036487, 1.291066, -0.100041)",
        "(-0.038288, 1.296783, -0.102243)",
        "(-0.039862, 1.302210, -0.104946)",
        "(-0.040851, 1.307231, -0.107535)",
        "(-0.041321, 1.309658, -0.108855)",
        "(-0.042149, 1.314337, -0.111980)",
        "(-0.043106, 1.318721, -0.115829)",
        "(-0.044556, 1.322968, -0.120657)",
        "(-0.045725, 1.326961, -0.124877)",
        "(-0.046024, 1.328819, -0.126947)",
        "(-0.046364, 1.332187, -0.131379)",
        "(-0.046935, 1.335304, -0.136353)",
        "(-0.047585, 1.338176, -0.141398)",
        "(-0.048117, 1.340748, -0.146823)",
        "(-0.048306, 1.341821, -0.149473)",
        "(-0.048081, 1.343541, -0.154539)",
        "(-0.047958, 1.345136, -0.160167)",
        "(-0.047988, 1.346526, -0.165911)",
        "(-0.047823, 1.347495, -0.171696)",
        "(-0.047658, 1.347786, -0.174715)",
        "(-0.047366, 1.347956, -0.181118)",
        "(-0.046912, 1.347769, -0.187484)",
        "(-0.046240, 1.346897, -0.193091)",
        "(-0.045862, 1.345851, -0.199001)",
        "(-0.045600, 1.345251, -0.201638)",
        "(-0.044466, 1.343867, -0.206204)",
        "(-0.043431, 1.342513, -0.211533)",
        "(-0.042928, 1.341104, -0.217246)",
        "(-0.041897, 1.339138, -0.222102)",
        "(-0.041336, 1.337975, -0.224710)",
        "(-0.039585, 1.335250, -0.230002)",
        "(-0.037955, 1.332534, -0.235186)",
        "(-0.036769, 1.329917, -0.240276)",
        "(-0.035481, 1.327171, -0.244309)",
        "(-0.034614, 1.325786, -0.246157)",
        "(-0.032768, 1.323161, -0.250381)",
        "(-0.031355, 1.320695, -0.254571)",
        "(-0.029931, 1.318292, -0.258289)",
        "(-0.028436, 1.315888, -0.261780)",
        "(-0.027635, 1.314725, -0.263326)",
        "(-0.026625, 1.312669, -0.266010)",
        "(-0.025373, 1.310818, -0.268552)",
        "(-0.024424, 1.309309, -0.270707)",
        "(-0.023648, 1.308347, -0.272628)",
        "(-0.023282, 1.308095, -0.273546)",
        "(-0.023029, 1.308057, -0.274547)",
        "(-0.022686, 1.308426, -0.275460)",
        "(-0.022306, 1.309148, -0.277079)",
        "(-0.021955, 1.310315, -0.278189)",
        "(-0.022210, 1.311136, -0.278601)",
        "(-0.022507, 1.313045, -0.280053)",
        "(-0.022496, 1.315450, -0.280848)",
        "(-0.022578, 1.318280, -0.281899)",
        "(-0.022672, 1.321423, -0.283029)",
        "(-0.022765, 1.322979, -0.283408)",
        "(-0.022876, 1.325939, -0.284221)",
        "(-0.022885, 1.328584, -0.285904)",
        "(-0.022591, 1.330472, -0.287639)",
        "(-0.022033, 1.331763, -0.289491)",
        "(-0.021703, 1.332072, -0.290389)",
        "(-0.020703, 1.331919, -0.291806)",
        "(-0.020053, 1.330671, -0.293712)",
        "(-0.019127, 1.328686, -0.296228)",
        "(-0.017594, 1.325645, -0.298207)",
        "(-0.017163, 1.323917, -0.299068)",
        "(-0.015972, 1.320030, -0.300655)",
        "(-0.014346, 1.315474, -0.301793)",
        "(-0.013039, 1.310815, -0.303258)",
        "(-0.011668, 1.305830, -0.304335)",
        "(-0.010868, 1.303172, -0.304349)",
        "(-0.009391, 1.297886, -0.304621)",
        "(-0.007914, 1.292384, -0.304931)",
        "(-0.006662, 1.286695, -0.304669)",
        "(-0.005157, 1.280826, -0.304517)",
        "(-0.004406, 1.277905, -0.304411)",
        "(-0.003407, 1.272256, -0.303647)",
        "(-0.002595, 1.266697, -0.302071)",
        "(-0.001328, 1.261058, -0.300378)",
        "(-0.000007, 1.255295, -0.298893)",
        "(0.000365, 1.252337, -0.298163)",
        "(0.001278, 1.246158, -0.296564)",
        "(0.002801, 1.239985, -0.294196)",
        "(0.004262, 1.234056, -0.292060)",
        "(0.005271, 1.228109, -0.290420)",
        "(0.005762, 1.225085, -0.289547)",
        "(0.006988, 1.219118, -0.287175)",
        "(0.008502, 1.213387, -0.284129)",
        "(0.009829, 1.207845, -0.280824)",
        "(0.010994, 1.202314, -0.278178)",
        "(0.011582, 1.199599, -0.277032)",
        "(0.012672, 1.194376, -0.274709)",
        "(0.014366, 1.189567, -0.271676)",
        "(0.015608, 1.184973, -0.268570)",
        "(0.016145, 1.180490, -0.266136)",
        "(0.016367, 1.178269, -0.265291)",
        "(0.017368, 1.174089, -0.263882)",
        "(0.019023, 1.169942, -0.261492)",
        "(0.020107, 1.166307, -0.258422)",
        "(0.021166, 1.162653, -0.256297)",
        "(0.021653, 1.160897, -0.255353)",
        "(0.022209, 1.157443, -0.253091)",
        "(0.023200, 1.154090, -0.250491)",
        "(0.024187, 1.150839, -0.247675)",
        "(0.025127, 1.147519, -0.245272)",
        "(0.025837, 1.145888, -0.244213)",
        "(0.027055, 1.142642, -0.241337)",
        "(0.027979, 1.139472, -0.238071)",
        "(0.028862, 1.136255, -0.235073)",
        "(0.029676, 1.133024, -0.232075)",
        "(0.030197, 1.131452, -0.230609)",
        "(0.031109, 1.128321, -0.227869)",
        "(0.032009, 1.125619, -0.224736)",
        "(0.032503, 1.123102, -0.221017)",
        "(0.033317, 1.120694, -0.216436)",
        "(0.033757, 1.119455, -0.214249)",
        "(0.034469, 1.116984, -0.210439)",
        "(0.034591, 1.114554, -0.207064)",
        "(0.035049, 1.112332, -0.203201)",
        "(0.035703, 1.110295, -0.199036)",
        "(0.035969, 1.109329, -0.196747)",
        "(0.036330, 1.107426, -0.192116)",
        "(0.036731, 1.105711, -0.188524)",
        "(0.036827, 1.104249, -0.184643)",
        "(0.036929, 1.103116, -0.179995)",
        "(0.037000, 1.102610, -0.177694)",
        "(0.036851, 1.101790, -0.173616)",
        "(0.036517, 1.101260, -0.169953)",
        "(0.036307, 1.101127, -0.165915)",
        "(0.036187, 1.101454, -0.161473)",
        "(0.035985, 1.101765, -0.159270)",
        "(0.035431, 1.102912, -0.155376)",
        "(0.034108, 1.104633, -0.152097)",
        "(0.033079, 1.106968, -0.148173)",
        "(0.031951, 1.109903, -0.143798)",
        "(0.031225, 1.111563, -0.141654)",
        "(0.029452, 1.115087, -0.137751)",
        "(0.027309, 1.119218, -0.134581)",
        "(0.024833, 1.123959, -0.130849)",
        "(0.022687, 1.129316, -0.126624)",
        "(0.021643, 1.132232, -0.124457)",
        "(0.019093, 1.138651, -0.120440)",
        "(0.015677, 1.145816, -0.117164)",
        "(0.012260, 1.153473, -0.113612)",
        "(0.009176, 1.161812, -0.109929)",
        "(0.007825, 1.166347, -0.108042)",
        "(0.004782, 1.175797, -0.104583)",
        "(0.001125, 1.185671, -0.101988)",
        "(-0.002850, 1.195928, -0.100471)",
        "(-0.006066, 1.206471, -0.099099)",
        "(-0.007635, 1.211793, -0.098261)",
        "(-0.010388, 1.222420, -0.096790)",
        "(-0.012888, 1.233109, -0.095293)",
        "(-0.015928, 1.243823, -0.094615)",
        "(-0.018728, 1.254313, -0.095188)",
        "(-0.019931, 1.259408, -0.095741)",
        "(-0.021574, 1.269377, -0.096856)",
        "(-0.023220, 1.279316, -0.098282)",
        "(-0.026056, 1.289218, -0.100276)",
        "(-0.028869, 1.297438, -0.104391)",
        "(-0.029509, 1.301955, -0.106275)",
        "(-0.030267, 1.310917, -0.110570)",
        "(-0.031010, 1.319915, -0.114570)",
        "(-0.032738, 1.329141, -0.118502)",
        "(-0.033389, 1.338066, -0.122740)",
        "(-0.033436, 1.342399, -0.125009)",
        "(-0.033557, 1.350846, -0.130436)",
        "(-0.033615, 1.358849, -0.136699)",
        "(-0.034329, 1.366663, -0.143008)",
        "(-0.034524, 1.373707, -0.149488)",
        "(-0.034309, 1.376834, -0.153136)",
        "(-0.033720, 1.382591, -0.160938)",
        "(-0.032886, 1.387571, -0.168540)",
        "(-0.032424, 1.391874, -0.175979)",
        "(-0.031490, 1.395329, -0.183304)",
        "(-0.030812, 1.396826, -0.187289)",
        "(-0.029583, 1.399505, -0.196308)",
        "(-0.028461, 1.401710, -0.205188)",
        "(-0.026934, 1.403244, -0.213126)",
        "(-0.025377, 1.404171, -0.221209)",
        "(-0.024451, 1.404467, -0.225277)",
        "(-0.022332, 1.404443, -0.232776)",
        "(-0.020057, 1.403709, -0.238795)",
        "(-0.017896, 1.402378, -0.245458)",
        "(-0.015555, 1.400289, -0.252601)",
        "(-0.014444, 1.398957, -0.256165)",
        "(-0.012018, 1.395759, -0.262630)",
        "(-0.008591, 1.391650, -0.267373)",
        "(-0.004348, 1.386631, -0.271530)",
        "(-0.001223, 1.380762, -0.275535)",
        "(0.000826, 1.377537, -0.277422)",
        "(0.004532, 1.371430, -0.281492)",
        "(0.005450, 1.364917, -0.284426)",
        "(0.008356, 1.358020, -0.287180)",
        "(0.010386, 1.350796, -0.290498)",
        "(0.011502, 1.346987, -0.292724)",
        "(0.014358, 1.339293, -0.295471)",
        "(0.016055, 1.331837, -0.296677)",
        "(0.016817, 1.324306, -0.298929)",
        "(0.018765, 1.316303, -0.301966)",
        "(0.019860, 1.312220, -0.303189)",
        "(0.021536, 1.303705, -0.303975)",
        "(0.022755, 1.294625, -0.303963)",
        "(0.024618, 1.284876, -0.305186)",
        "(0.026065, 1.274991, -0.307049)",
        "(0.026349, 1.269964, -0.307625)",
        "(0.027801, 1.259790, -0.306823)",
        "(0.030294, 1.249117, -0.304514)",
        "(0.032394, 1.237992, -0.303465)",
        "(0.033879, 1.226685, -0.302702)",
        "(0.034693, 1.221157, -0.301978)",
        "(0.036438, 1.210166, -0.299858)",
        "(0.038937, 1.199291, -0.296578)",
        "(0.041912, 1.189085, -0.293064)",
        "(0.043129, 1.178983, -0.289764)",
        "(0.043905, 1.174123, -0.287811)",
        "(0.045518, 1.164823, -0.283013)",
        "(0.047876, 1.156141, -0.278578)",
        "(0.049532, 1.147918, -0.274155)",
        "(0.051089, 1.140609, -0.268690)",
        "(0.051831, 1.137292, -0.265530)",
        "(0.053261, 1.130975, -0.259863)",
        "(0.054166, 1.125373, -0.255255)",
        "(0.054762, 1.120661, -0.249856)",
        "(0.054680, 1.117302, -0.242387)",
        "(0.054741, 1.115737, -0.238743)",
        "(0.054901, 1.112907, -0.232305)",
        "(0.054479, 1.110623, -0.226716)",
        "(0.053258, 1.109103, -0.220308)",
        "(0.052644, 1.108108, -0.213205)",
        "(0.052251, 1.107704, -0.209545)",
        "(0.051644, 1.107244, -0.203078)",
        "(0.050177, 1.107288, -0.197332)",
        "(0.048566, 1.108089, -0.190206)",
        "(0.046549, 1.109275, -0.184065)",
        "(0.045566, 1.110018, -0.181257)",
        "(0.043624, 1.112155, -0.175167)",
        "(0.041564, 1.114975, -0.169067)",
        "(0.039110, 1.118418, -0.163198)",
        "(0.036664, 1.122398, -0.157809)",
        "(0.035266, 1.124555, -0.155671)",
        "(0.032363, 1.129319, -0.151927)",
        "(0.029775, 1.134897, -0.147097)",
        "(0.027319, 1.141166, -0.141629)",
        "(0.024647, 1.147651, -0.137360)",
        "(0.023197, 1.150903, -0.135778)",
        "(0.020213, 1.157625, -0.132207)",
        "(0.018139, 1.164679, -0.128342)",
        "(0.015753, 1.171841, -0.125051)",
        "(0.013161, 1.179148, -0.122690)",
        "(0.011735, 1.182862, -0.121710)",
        "(0.008873, 1.190427, -0.119734)",
        "(0.006630, 1.198027, -0.117280)",
        "(0.005191, 1.205591, -0.115018)",
        "(0.003248, 1.213236, -0.114083)",
        "(0.001601, 1.217078, -0.113981)",
        "(-0.001796, 1.224745, -0.113802)",
        "(-0.003991, 1.232324, -0.113421)",
        "(-0.005464, 1.239735, -0.112593)",
        "(-0.006882, 1.246679, -0.112398)",
        "(-0.007725, 1.250040, -0.112598)",
        "(-0.010273, 1.256180, -0.113439)",
        "(-0.012402, 1.261375, -0.114762)",
        "(-0.013402, 1.265058, -0.116783)",
        "(-0.014112, 1.267508, -0.118803)",
        "(-0.014375, 1.268259, -0.120010)",
        "(-0.014207, 1.268798, -0.122492)",
        "(-0.013631, 1.268146, -0.125416)",
        "(-0.013171, 1.266630, -0.129410)",
        "(-0.013142, 1.264380, -0.134019)",
        "(-0.013028, 1.263010, -0.136207)",
        "(-0.012416, 1.259991, -0.140297)",
        "(-0.011548, 1.256352, -0.145753)",
        "(-0.011138, 1.252221, -0.152669)",
        "(-0.010137, 1.247742, -0.158893)",
        "(-0.009308, 1.245504, -0.161442)",
        "(-0.008079, 1.241241, -0.165608)",
        "(-0.006878, 1.237454, -0.169573)",
        "(-0.006303, 1.234267, -0.174354)",
        "(-0.005765, 1.231699, -0.178240)",
        "(-0.005413, 1.230610, -0.179716)",
        "(-0.004547, 1.228940, -0.182402)",
        "(-0.004173, 1.227698, -0.184931)",
        "(-0.003753, 1.226825, -0.186594)",
        "(-0.003406, 1.226174, -0.187230)",
        "(-0.003226, 1.225899, -0.187469)",
        "(-0.002739, 1.225466, -0.187837)",
        "(-0.002664, 1.225155, -0.188386)",
        "(-0.002994, 1.224870, -0.188283)",
        "(-0.002636, 1.224745, -0.187288)",
        "(-0.002680, 1.224725, -0.186695)",
        "(-0.003015, 1.224724, -0.185859)",
        "(-0.003619, 1.224847, -0.184759)",
        "(-0.004177, 1.224967, -0.182293)",
        "(-0.004329, 1.224973, -0.179610)",
        "(-0.004599, 1.224899, -0.178598)",
        "(-0.005173, 1.224577, -0.176871)",
        "(-0.005611, 1.224083, -0.174761)",
        "(-0.005979, 1.223546, -0.171874)",
        "(-0.005855, 1.223298, -0.168877)",
        "(-0.006190, 1.223228, -0.167630)",
        "(-0.007080, 1.223163, -0.165468)",
        "(-0.007732, 1.223110, -0.162725)",
        "(-0.008106, 1.223205, -0.160133)",
        "(-0.009013, 1.223544, -0.158475)",
        "(-0.009632, 1.223832, -0.157829)",
        "(-0.010944, 1.224501, -0.155849)",
        "(-0.011829, 1.225360, -0.153787)",
        "(-0.012755, 1.226539, -0.152020)",
        "(-0.014082, 1.227985, -0.150554)",
        "(-0.014639, 1.228750, -0.149664)",
        "(-0.015373, 1.230306, -0.147586)",
        "(-0.016130, 1.231944, -0.146134)",
        "(-0.017412, 1.233611, -0.144840)",
        "(-0.018431, 1.235215, -0.143538)",
        "(-0.018830, 1.235960, -0.142836)",
        "(-0.019366, 1.237471, -0.141130)",
        "(-0.020195, 1.238958, -0.139635)",
        "(-0.021235, 1.240610, -0.138083)",
        "(-0.022363, 1.242381, -0.136362)",
        "(-0.022875, 1.243315, -0.135324)",
        "(-0.023759, 1.245291, -0.133146)",
        "(-0.024954, 1.247442, -0.130812)",
        "(-0.025337, 1.249774, -0.127154)",
        "(-0.026287, 1.252319, -0.124015)",
        "(-0.027162, 1.253644, -0.122980)",
        "(-0.028513, 1.256378, -0.120772)",
        "(-0.029296, 1.259294, -0.117596)",
        "(-0.029724, 1.262716, -0.114401)",
        "(-0.031024, 1.266668, -0.111631)",
        "(-0.031867, 1.268824, -0.110350)",
        "(-0.033510, 1.273464, -0.108038)",
        "(-0.034455, 1.278448, -0.105388)",
        "(-0.035146, 1.283892, -0.102395)",
        "(-0.036092, 1.289736, -0.099552)",
        "(-0.036651, 1.292768, -0.098398)",
        "(-0.037816, 1.298959, -0.096206)",
        "(-0.038747, 1.305106, -0.094331)",
        "(-0.040048, 1.310875, -0.093083)",
        "(-0.042296, 1.315989, -0.092858)",
        "(-0.042929, 1.319166, -0.092072)",
        "(-0.043986, 1.325530, -0.090842)",
        "(-0.044602, 1.331934, -0.090225)",
        "(-0.045223, 1.338737, -0.089610)",
        "(-0.046227, 1.345816, -0.089494)",
        "(-0.046726, 1.349408, -0.089436)",
        "(-0.047547, 1.356532, -0.089578)",
        "(-0.047679, 1.363427, -0.090465)",
        "(-0.048407, 1.370429, -0.092454)",
        "(-0.049398, 1.377316, -0.094863)",
        "(-0.049575, 1.380580, -0.096136)",
        "(-0.049724, 1.386575, -0.099791)",
        "(-0.049933, 1.392105, -0.104151)",
        "(-0.049888, 1.396939, -0.109349)",
        "(-0.050119, 1.401275, -0.115444)",
        "(-0.050261, 1.403092, -0.118745)",
        "(-0.050626, 1.406120, -0.125643)",
        "(-0.050243, 1.408131, -0.132505)",
        "(-0.049320, 1.409474, -0.138890)",
        "(-0.048997, 1.410154, -0.145906)",
        "(-0.049070, 1.410325, -0.149736)",
        "(-0.048620, 1.410278, -0.157444)",
        "(-0.047515, 1.409614, -0.165576)",
        "(-0.046600, 1.408649, -0.172714)",
        "(-0.045940, 1.407310, -0.179218)",
        "(-0.045576, 1.406566, -0.182463)",
        "(-0.045002, 1.404792, -0.188871)",
        "(-0.044193, 1.403023, -0.195076)",
        "(-0.042966, 1.401390, -0.200406)",
        "(-0.041808, 1.400007, -0.203879)",
        "(-0.041493, 1.399393, -0.205566)",
        "(-0.040604, 1.398186, -0.209701)",
        "(-0.039503, 1.397045, -0.214151)",
        "(-0.038102, 1.396107, -0.217031)",
        "(-0.037357, 1.395617, -0.218894)",
        "(-0.037094, 1.395485, -0.220154)",
        "(-0.036270, 1.395475, -0.223086)",
        "(-0.035345, 1.395657, -0.225546)",
        "(-0.034348, 1.396014, -0.227048)",
        "(-0.033175, 1.396308, -0.228267)",
        "(-0.032797, 1.396528, -0.229008)",
        "(-0.032552, 1.396904, -0.231144)",
        "(-0.031826, 1.396831, -0.232613)",
        "(-0.030725, 1.396251, -0.232805)",
        "(-0.029516, 1.395254, -0.233090)",
        "(-0.028974, 1.394667, -0.233415)",
        "(-0.028559, 1.393338, -0.235372)",
        "(-0.028477, 1.391751, -0.236989)",
        "(-0.027481, 1.389402, -0.237467)",
        "(-0.026216, 1.386345, -0.238108)",
        "(-0.025676, 1.384631, -0.238648)",
        "(-0.025333, 1.381113, -0.240086)",
        "(-0.025149, 1.377116, -0.241453)",
        "(-0.024045, 1.372384, -0.242238)",
        "(-0.022625, 1.367145, -0.243142)",
        "(-0.022122, 1.364390, -0.243859)",
        "(-0.021172, 1.358400, -0.245414)",
        "(-0.020465, 1.352147, -0.247119)",
        "(-0.019200, 1.345461, -0.248451)",
        "(-0.017793, 1.338530, -0.249424)",
        "(-0.017119, 1.335006, -0.249679)",
        "(-0.016052, 1.327767, -0.250207)",
        "(-0.015306, 1.320213, -0.251321)",
        "(-0.014256, 1.312525, -0.252188)",
        "(-0.012858, 1.304928, -0.251856)",
        "(-0.012025, 1.301161, -0.251642)",
        "(-0.010257, 1.293637, -0.251711)",
        "(-0.009339, 1.286331, -0.252441)",
        "(-0.008423, 1.279188, -0.251974)",
        "(-0.006651, 1.271864, -0.250441)",
        "(-0.005436, 1.268119, -0.249629)",
        "(-0.003636, 1.260683, -0.248625)",
        "(-0.002026, 1.253512, -0.247316)",
        "(-0.000347, 1.246482, -0.245248)",
        "(0.001461, 1.239651, -0.242109)",
        "(0.002412, 1.236255, -0.240357)",
        "(0.004644, 1.229383, -0.237674)",
        "(0.006437, 1.222520, -0.235854)",
        "(0.007819, 1.216005, -0.233243)",
        "(0.009403, 1.209620, -0.229713)",
        "(0.010143, 1.206644, -0.228061)",
        "(0.011545, 1.200980, -0.225238)",
        "(0.012785, 1.195699, -0.222407)",
        "(0.014212, 1.191035, -0.218355)",
        "(0.015691, 1.186807, -0.213792)",
        "(0.016425, 1.184814, -0.212006)",
        "(0.017122, 1.181003, -0.209321)",
        "(0.017630, 1.177618, -0.206356)",
        "(0.018795, 1.174806, -0.202138)",
        "(0.019833, 1.172248, -0.197810)",
        "(0.020181, 1.171014, -0.195979)",
        "(0.020195, 1.168502, -0.193431)",
        "(0.020316, 1.166216, -0.191499)",
        "(0.020767, 1.164331, -0.188793)",
        "(0.021403, 1.162750, -0.184881)",
        "(0.021690, 1.162001, -0.182955)",
        "(0.021624, 1.160302, -0.180398)",
        "(0.021701, 1.158570, -0.178241)",
        "(0.022127, 1.156787, -0.175632)",
        "(0.022880, 1.154937, -0.173490)",
        "(0.023114, 1.154077, -0.172174)",
        "(0.023218, 1.152376, -0.169556)",
        "(0.023575, 1.150701, -0.167189)",
        "(0.024055, 1.149053, -0.164354)",
        "(0.024667, 1.147306, -0.161849)",
        "(0.024917, 1.146380, -0.160599)",
        "(0.025378, 1.144636, -0.157737)",
        "(0.025833, 1.142989, -0.154582)",
        "(0.026333, 1.141492, -0.151718)",
        "(0.026265, 1.140019, -0.149175)",
        "(0.026311, 1.139323, -0.147562)",
        "(0.026610, 1.138005, -0.144094)",
        "(0.027033, 1.136752, -0.140311)",
        "(0.027265, 1.135648, -0.137069)",
        "(0.027213, 1.134757, -0.133669)",
        "(0.027170, 1.134361, -0.131860)",
        "(0.027576, 1.133803, -0.127751)",
        "(0.027773, 1.133425, -0.123950)",
        "(0.027448, 1.133077, -0.120734)",
        "(0.027545, 1.133002, -0.117232)",
        "(0.027691, 1.133142, -0.115174)",
        "(0.027977, 1.133676, -0.111093)",
        "(0.027693, 1.134402, -0.107487)",
        "(0.027263, 1.135323, -0.104243)",
        "(0.026765, 1.136497, -0.101075)",
        "(0.026608, 1.137193, -0.099370)",
        "(0.026266, 1.138714, -0.096187)",
        "(0.025677, 1.140419, -0.093847)",
        "(0.024632, 1.142448, -0.091402)",
        "(0.023819, 1.144941, -0.088641)",
        "(0.023477, 1.146338, -0.087449)",
        "(0.022215, 1.149370, -0.085371)",
        "(0.021005, 1.152763, -0.083093)",
        "(0.019767, 1.156371, -0.081147)",
        "(0.019133, 1.158249, -0.080250)",
        "(0.017648, 1.162151, -0.078689)",
        "(0.015993, 1.166008, -0.077755)",
        "(0.014649, 1.170012, -0.076846)",
        "(0.013069, 1.174271, -0.075835)",
        "(0.011401, 1.178638, -0.074747)",
        "(0.010655, 1.180826, -0.074260)",
        "(0.008927, 1.185307, -0.073713)",
        "(0.006957, 1.190086, -0.073180)",
        "(0.004979, 1.194972, -0.072612)",
        "(0.003121, 1.199943, -0.072342)",
        "(0.002189, 1.202469, -0.072295)",
        "(0.000309, 1.207758, -0.072199)",
        "(-0.001898, 1.213199, -0.072161)",
        "(-0.003873, 1.218678, -0.072515)",
        "(-0.007292, 1.223141, -0.074796)",
        "(-0.009004, 1.225343, -0.076007)",
        "(-0.010617, 1.231055, -0.076508)",
        "(-0.012182, 1.237180, -0.076603)",
        "(-0.013806, 1.243412, -0.076830)",
        "(-0.015329, 1.249618, -0.077728)",
        "(-0.016161, 1.252721, -0.078269)",
        "(-0.017656, 1.259024, -0.079085)",
        "(-0.019123, 1.265514, -0.079565)",
        "(-0.020502, 1.271900, -0.080094)",
        "(-0.021359, 1.277975, -0.080575)",
        "(-0.021658, 1.280931, -0.080851)",
        "(-0.022975, 1.286792, -0.081805)",
        "(-0.024452, 1.292712, -0.082870)",
        "(-0.025331, 1.298640, -0.082965)",
        "(-0.025839, 1.304316, -0.083064)",
        "(-0.025891, 1.307105, -0.083158)",
        "(-0.026308, 1.312765, -0.083037)",
        "(-0.027821, 1.318492, -0.083524)",
        "(-0.028924, 1.324172, -0.084983)",
        "(-0.029348, 1.330057, -0.085635)",
        "(-0.029597, 1.333081, -0.085547)",
        "(-0.030345, 1.339197, -0.085680)",
        "(-0.030999, 1.345215, -0.086185)",
        "(-0.031185, 1.351153, -0.087377)",
        "(-0.031590, 1.357177, -0.088819)",
        "(-0.031961, 1.360218, -0.089465)",
        "(-0.032204, 1.366107, -0.090546)",
        "(-0.031794, 1.371732, -0.092111)",
        "(-0.031622, 1.377255, -0.094123)",
        "(-0.031495, 1.382555, -0.096667)",
        "(-0.031453, 1.385095, -0.098279)",
        "(-0.031569, 1.390109, -0.101923)",
        "(-0.031769, 1.394901, -0.105978)",
        "(-0.031331, 1.399295, -0.109974)",
        "(-0.030813, 1.403325, -0.113868)",
        "(-0.030748, 1.405194, -0.116173)",
        "(-0.031155, 1.408843, -0.121642)",
        "(-0.031606, 1.412145, -0.127541)",
        "(-0.031618, 1.414860, -0.133295)",
        "(-0.031520, 1.417102, -0.139146)",
        "(-0.031489, 1.418059, -0.142270)",
        "(-0.031726, 1.419967, -0.148757)",
        "(-0.032368, 1.421565, -0.156083)",
        "(-0.032750, 1.422779, -0.164482)",
        "(-0.032905, 1.423272, -0.168589)",
        "(-0.032823, 1.423855, -0.176328)",
        "(-0.032352, 1.423821, -0.183291)",
        "(-0.032068, 1.423499, -0.191041)",
        "(-0.032354, 1.422808, -0.199794)",
        "(-0.032161, 1.421578, -0.208116)",
        "(-0.031892, 1.420684, -0.211910)",
        "(-0.030996, 1.418198, -0.218198)",
        "(-0.029684, 1.415017, -0.224291)",
        "(-0.028831, 1.411555, -0.231689)",
        "(-0.028004, 1.407627, -0.239311)",
        "(-0.027569, 1.405450, -0.242490)",
        "(-0.025714, 1.400551, -0.247159)",
        "(-0.023425, 1.395205, -0.251416)",
        "(-0.021783, 1.389812, -0.256791)",
        "(-0.020703, 1.384486, -0.263220)",
        "(-0.020088, 1.381806, -0.266034)",
        "(-0.018311, 1.376054, -0.269172)",
        "(-0.015711, 1.370002, -0.271397)",
        "(-0.013272, 1.363934, -0.274413)",
        "(-0.011388, 1.358060, -0.277623)",
        "(-0.010849, 1.355214, -0.279006)",
        "(-0.009941, 1.349378, -0.281228)",
        "(-0.007902, 1.343127, -0.282637)",
        "(-0.005194, 1.336705, -0.283802)",
        "(-0.003033, 1.330527, -0.284753)",
        "(-0.002631, 1.327542, -0.285151)",
        "(-0.002015, 1.321445, -0.286513)",
        "(-0.000470, 1.315237, -0.287604)",
        "(0.001391, 1.309101, -0.287952)",
        "(0.002023, 1.306091, -0.287973)",
        "(0.002820, 1.300212, -0.287782)",
        "(0.003329, 1.294236, -0.287746)",
        "(0.004094, 1.288105, -0.288209)",
        "(0.005070, 1.281994, -0.288273)",
        "(0.005492, 1.278969, -0.288144)",
        "(0.005839, 1.273102, -0.286832)",
        "(0.006592, 1.266941, -0.285597)",
        "(0.008011, 1.260733, -0.284325)",
        "(0.009080, 1.254531, -0.283185)",
        "(0.009528, 1.251695, -0.282481)",
        "(0.010620, 1.246367, -0.281061)",
        "(0.011167, 1.241062, -0.280302)",
        "(0.012040, 1.236141, -0.278807)",
        "(0.012670, 1.231314, -0.277043)",
        "(0.013041, 1.228956, -0.276412)",
        "(0.013440, 1.224317, -0.275726)",
        "(0.013449, 1.219790, -0.274942)",
        "(0.014315, 1.215534, -0.272334)",
        "(0.015382, 1.211254, -0.269497)",
        "(0.015776, 1.209102, -0.268805)",
        "(0.016141, 1.204844, -0.268391)",
        "(0.016714, 1.200814, -0.266854)",
        "(0.017625, 1.196808, -0.264215)",
        "(0.018680, 1.192763, -0.261581)",
        "(0.018887, 1.190667, -0.260817)",
        "(0.019254, 1.186496, -0.259437)",
        "(0.019915, 1.182359, -0.257210)",
        "(0.020955, 1.178217, -0.254740)",
        "(0.021916, 1.173985, -0.252408)",
        "(0.023038, 1.169688, -0.250124)",
        "(0.023573, 1.167574, -0.249208)",
        "(0.024247, 1.163424, -0.247074)",
        "(0.025271, 1.159302, -0.243791)",
        "(0.026836, 1.155079, -0.240537)",
        "(0.027564, 1.152972, -0.239294)",
        "(0.028341, 1.148793, -0.237270)",
        "(0.028957, 1.144841, -0.235039)",
        "(0.030123, 1.141070, -0.232122)",
        "(0.031878, 1.137619, -0.228729)",
        "(0.032502, 1.135964, -0.227343)",
        "(0.033204, 1.132771, -0.224543)",
        "(0.034409, 1.130077, -0.220063)",
        "(0.035826, 1.127954, -0.214060)",
        "(0.037023, 1.126092, -0.208088)",
        "(0.037573, 1.125185, -0.205381)",
        "(0.037903, 1.123274, -0.200544)",
        "(0.038040, 1.121132, -0.195270)",
        "(0.039631, 1.119260, -0.189492)",
        "(0.040772, 1.117787, -0.183966)",
        "(0.040803, 1.117137, -0.181546)",
        "(0.040627, 1.116042, -0.177359)",
        "(0.040635, 1.115236, -0.173273)",
        "(0.040955, 1.114676, -0.168486)",
        "(0.040950, 1.114001, -0.164500)",
        "(0.040573, 1.113186, -0.161428)",
        "(0.040496, 1.112873, -0.159423)",
        "(0.040848, 1.112326, -0.155234)",
        "(0.041227, 1.111687, -0.151338)",
        "(0.041260, 1.110942, -0.148263)",
        "(0.041006, 1.110565, -0.146870)",
        "(0.040433, 1.110005, -0.143394)",
        "(0.040679, 1.109956, -0.139048)",
        "(0.040710, 1.110151, -0.134860)",
        "(0.040302, 1.110348, -0.131237)",
        "(0.040058, 1.110458, -0.129417)",
        "(0.039932, 1.110941, -0.125323)",
        "(0.040223, 1.111820, -0.120466)",
        "(0.039969, 1.112973, -0.116349)",
        "(0.039035, 1.114271, -0.112207)",
        "(0.038699, 1.114994, -0.109996)",
        "(0.038599, 1.116613, -0.105508)",
        "(0.038658, 1.118389, -0.101017)",
        "(0.037865, 1.120211, -0.097091)",
        "(0.036264, 1.121975, -0.093636)",
        "(0.035659, 1.122937, -0.091799)",
        "(0.035118, 1.125244, -0.087938)",
        "(0.033896, 1.127849, -0.084417)",
        "(0.032649, 1.130866, -0.081103)",
        "(0.030953, 1.134490, -0.078367)",
        "(0.030124, 1.136643, -0.076933)",
        "(0.028245, 1.141733, -0.073897)",
        "(0.026221, 1.147813, -0.070848)",
        "(0.023371, 1.154435, -0.068669)",
        "(0.020409, 1.161698, -0.066813)",
        "(0.017598, 1.169592, -0.064778)",
        "(0.016000, 1.173594, -0.063920)",
        "(0.012740, 1.181825, -0.062892)",
        "(0.009387, 1.190441, -0.061972)",
        "(0.006321, 1.199377, -0.060537)",
        "(0.004104, 1.208333, -0.059102)",
        "(0.003392, 1.212784, -0.058674)",
        "(0.001231, 1.221723, -0.058503)",
        "(-0.001610, 1.230702, -0.058541)",
        "(-0.004781, 1.238489, -0.060408)",
        "(-0.005910, 1.242381, -0.061293)",
        "(-0.006470, 1.251308, -0.061322)",
        "(-0.008163, 1.260247, -0.061917)",
        "(-0.010476, 1.268919, -0.063439)",
        "(-0.011959, 1.277409, -0.065364)",
        "(-0.012830, 1.285629, -0.067371)",
        "(-0.013114, 1.289695, -0.068267)",
        "(-0.014437, 1.297664, -0.070248)",
        "(-0.015804, 1.305196, -0.073080)",
        "(-0.016762, 1.312358, -0.076283)",
        "(-0.017134, 1.319014, -0.079347)",
        "(-0.016973, 1.322236, -0.081016)",
        "(-0.017331, 1.328326, -0.084634)",
        "(-0.018186, 1.334130, -0.088460)",
        "(-0.018527, 1.339293, -0.093102)",
        "(-0.018496, 1.341789, -0.095407)",
        "(-0.017558, 1.346251, -0.100442)",
        "(-0.017568, 1.350767, -0.105674)",
        "(-0.018449, 1.355296, -0.110664)",
        "(-0.018561, 1.359801, -0.115484)",
        "(-0.018468, 1.364007, -0.120542)",
        "(-0.018446, 1.365936, -0.123035)",
        "(-0.018531, 1.369545, -0.128377)",
        "(-0.019021, 1.373019, -0.134331)",
        "(-0.019331, 1.376403, -0.139890)",
        "(-0.019308, 1.378046, -0.142371)",
        "(-0.018875, 1.381219, -0.146983)",
        "(-0.018593, 1.384146, -0.151422)",
        "(-0.018650, 1.386895, -0.156722)",
        "(-0.018792, 1.389556, -0.161806)",
        "(-0.018467, 1.391924, -0.166270)",
        "(-0.018100, 1.393050, -0.167967)",
        "(-0.017396, 1.395342, -0.171079)",
        "(-0.017285, 1.397717, -0.175071)",
        "(-0.017676, 1.400230, -0.179825)",
        "(-0.017742, 1.402716, -0.183063)",
        "(-0.017546, 1.403882, -0.183994)",
        "(-0.016957, 1.405933, -0.185938)",
        "(-0.016318, 1.407810, -0.188558)",
        "(-0.016308, 1.409828, -0.191376)",
        "(-0.016815, 1.411691, -0.194754)",
        "(-0.016600, 1.412468, -0.196356)",
        "(-0.015911, 1.413803, -0.198812)",
        "(-0.015068, 1.414864, -0.201301)",
        "(-0.014589, 1.415967, -0.205129)",
        "(-0.014582, 1.416516, -0.207145)",
        "(-0.014510, 1.417601, -0.210722)",
        "(-0.013521, 1.418311, -0.214058)",
        "(-0.012199, 1.418692, -0.217325)",
        "(-0.010711, 1.418743, -0.220389)",
        "(-0.009820, 1.418474, -0.225326)",
        "(-0.009569, 1.418289, -0.227971)",
        "(-0.008571, 1.417631, -0.232990)",
        "(-0.007357, 1.416774, -0.237048)",
        "(-0.006194, 1.415617, -0.241026)",
        "(-0.005346, 1.414102, -0.245411)",
        "(-0.004887, 1.413170, -0.247641)",
        "(-0.003969, 1.411268, -0.252571)",
        "(-0.003189, 1.409282, -0.257027)",
        "(-0.002159, 1.407118, -0.260399)",
        "(-0.001711, 1.405995, -0.262027)",
        "(-0.000888, 1.403536, -0.265584)",
        "(-0.000098, 1.400767, -0.269552)",
        "(0.000477, 1.397905, -0.273223)",
        "(0.001511, 1.394683, -0.275825)",
        "(0.002050, 1.393010, -0.277054)",
        "(0.002357, 1.389551, -0.279911)",
        "(0.002837, 1.385825, -0.282954)",
        "(0.003548, 1.381700, -0.285460)",
        "(0.004179, 1.377537, -0.286549)",
        "(0.004631, 1.375272, -0.286991)",
        "(0.005348, 1.370580, -0.288433)",
        "(0.006053, 1.365381, -0.290578)",
        "(0.006624, 1.360002, -0.292445)",
        "(0.007417, 1.354334, -0.293594)",
        "(0.007730, 1.351415, -0.294191)",
        "(0.008418, 1.345445, -0.295438)",
        "(0.009625, 1.339471, -0.296694)",
        "(0.010633, 1.333744, -0.297805)",
        "(0.010900, 1.328164, -0.298392)",
        "(0.011177, 1.325369, -0.298644)",
        "(0.012133, 1.319706, -0.299450)",
        "(0.013323, 1.314073, -0.299917)",
        "(0.014355, 1.308371, -0.300364)",
        "(0.015140, 1.302400, -0.300763)",
        "(0.015467, 1.299311, -0.300968)",
        "(0.015667, 1.292439, -0.302268)",
        "(0.016259, 1.285150, -0.303825)",
        "(0.017665, 1.278238, -0.303348)",
        "(0.018503, 1.271773, -0.302169)",
        "(0.018813, 1.268669, -0.301640)",
        "(0.019345, 1.262532, -0.300795)",
        "(0.019870, 1.256367, -0.299976)",
        "(0.021011, 1.250333, -0.298715)",
        "(0.022086, 1.244503, -0.297482)",
        "(0.022382, 1.241579, -0.297065)",
        "(0.023109, 1.235964, -0.295815)",
        "(0.024083, 1.230608, -0.293311)",
        "(0.025246, 1.225136, -0.290690)",
        "(0.025893, 1.219322, -0.289227)",
        "(0.026228, 1.216410, -0.288502)",
        "(0.027174, 1.210553, -0.286204)",
        "(0.028310, 1.204429, -0.283037)",
        "(0.029346, 1.198195, -0.279274)",
        "(0.030807, 1.191813, -0.275394)",
        "(0.031535, 1.188576, -0.273446)",
        "(0.032571, 1.181769, -0.269850)",
        "(0.033956, 1.174821, -0.265528)",
        "(0.035927, 1.168037, -0.260169)",
        "(0.037794, 1.161429, -0.254422)",
        "(0.038453, 1.158127, -0.251667)",
        "(0.039814, 1.151583, -0.246091)",
        "(0.041449, 1.145388, -0.239459)",
        "(0.043455, 1.139763, -0.232545)",
        "(0.044885, 1.134510, -0.226256)",
        "(0.045615, 1.129487, -0.220170)",
        "(0.046323, 1.127207, -0.216723)",
        "(0.048238, 1.123114, -0.209400)",
        "(0.049930, 1.119322, -0.201475)",
        "(0.051293, 1.115512, -0.195156)",
        "(0.051710, 1.113555, -0.192729)",
        "(0.052065, 1.109698, -0.188238)",
        "(0.053705, 1.106687, -0.181606)",
        "(0.056291, 1.104702, -0.173803)",
        "(0.057443, 1.103285, -0.167221)",
        "(0.057526, 1.102697, -0.164542)",
        "(0.057640, 1.102368, -0.158553)",
        "(0.058690, 1.103225, -0.151277)",
        "(0.058514, 1.105074, -0.144240)",
        "(0.057853, 1.107592, -0.137682)",
        "(0.057557, 1.109152, -0.134370)",
        "(0.056580, 1.112959, -0.127479)",
        "(0.055196, 1.117588, -0.120988)",
        "(0.053261, 1.122645, -0.115314)",
        "(0.052182, 1.128578, -0.109036)",
        "(0.051763, 1.131837, -0.105905)",
        "(0.050179, 1.138737, -0.100482)",
        "(0.048215, 1.146177, -0.095720)",
        "(0.046120, 1.153850, -0.091691)",
        "(0.043689, 1.161734, -0.088535)",
        "(0.041432, 1.169731, -0.085457)",
        "(0.041065, 1.173878, -0.083836)",
        "(0.039794, 1.182337, -0.080850)",
        "(0.036047, 1.190457, -0.079267)",
        "(0.033065, 1.198487, -0.078848)",
        "(0.031808, 1.202434, -0.079029)",
        "(0.028812, 1.209849, -0.079468)",
        "(0.025405, 1.216593, -0.081034)",
        "(0.021876, 1.224693, -0.081474)",
        "(0.018400, 1.233130, -0.082187)",
        "(0.016666, 1.241980, -0.082050)",
        "(0.015981, 1.246337, -0.082330)",
        "(0.014721, 1.255257, -0.084007)",
        "(0.011659, 1.264606, -0.085650)",
        "(0.008480, 1.274206, -0.087655)",
        "(0.006761, 1.283933, -0.089579)",
        "(0.006130, 1.288799, -0.090591)",
        "(0.004822, 1.298488, -0.093087)",
        "(0.002878, 1.308159, -0.096940)",
        "(0.000019, 1.317763, -0.101305)",
        "(-0.001328, 1.327227, -0.105573)",
        "(-0.001587, 1.331722, -0.107557)",
        "(-0.002577, 1.340241, -0.113372)",
        "(-0.004622, 1.348481, -0.120656)",
        "(-0.006426, 1.356485, -0.127546)",
        "(-0.006951, 1.360400, -0.130755)",
        "(-0.007312, 1.367662, -0.136537)",
        "(-0.007169, 1.374343, -0.142962)",
        "(-0.007646, 1.380721, -0.150243)",
        "(-0.008484, 1.386640, -0.157430)",
        "(-0.008326, 1.389351, -0.160774)",
        "(-0.007296, 1.394247, -0.166721)",
        "(-0.006053, 1.398586, -0.172493)",
        "(-0.006116, 1.402602, -0.179936)",
        "(-0.006003, 1.405923, -0.188160)",
        "(-0.005568, 1.407371, -0.192100)",
        "(-0.004417, 1.409913, -0.198999)",
        "(-0.003091, 1.412196, -0.205493)",
        "(-0.002403, 1.414274, -0.213584)",
        "(-0.002093, 1.416246, -0.222218)",
        "(-0.001719, 1.417060, -0.226068)",
        "(-0.000040, 1.418260, -0.232476)",
        "(0.002101, 1.418810, -0.238630)",
        "(0.003386, 1.419427, -0.246189)",
        "(0.004174, 1.419775, -0.254643)",
        "(0.004849, 1.419802, -0.258390)",
        "(0.006686, 1.419168, -0.263740)",
        "(0.009347, 1.417630, -0.268738)",
        "(0.011547, 1.415401, -0.275080)",
        "(0.012319, 1.412920, -0.282576)",
        "(0.012756, 1.411453, -0.286119)",
        "(0.015018, 1.407823, -0.290911)",
        "(0.018086, 1.403527, -0.293443)",
        "(0.020377, 1.399092, -0.296555)",
        "(0.021914, 1.394353, -0.301325)",
        "(0.022825, 1.391925, -0.303980)",
        "(0.024521, 1.386919, -0.307671)",
        "(0.026638, 1.381449, -0.308976)",
        "(0.028671, 1.375460, -0.311481)",
        "(0.030779, 1.369226, -0.314733)",
        "(0.031607, 1.366134, -0.315899)",
        "(0.032779, 1.359772, -0.316740)",
        "(0.034151, 1.352736, -0.317087)",
        "(0.036297, 1.345222, -0.318664)",
        "(0.037639, 1.337706, -0.320295)",
        "(0.037841, 1.333830, -0.320899)",
        "(0.038925, 1.325610, -0.321522)",
        "(0.040431, 1.317273, -0.321672)",
        "(0.041251, 1.308947, -0.321575)",
        "(0.041938, 1.300374, -0.321209)",
        "(0.042611, 1.296006, -0.320774)",
        "(0.043763, 1.287118, -0.319292)",
        "(0.044918, 1.277967, -0.317592)",
        "(0.046636, 1.268945, -0.317113)",
        "(0.047726, 1.260532, -0.315304)",
        "(0.048181, 1.256505, -0.313594)",
        "(0.049163, 1.248737, -0.309209)",
        "(0.050376, 1.240930, -0.305522)",
        "(0.052122, 1.233609, -0.300985)",
        "(0.052885, 1.226618, -0.296873)",
        "(0.053064, 1.223237, -0.294699)",
        "(0.053530, 1.216635, -0.289667)",
        "(0.054844, 1.209477, -0.283990)",
        "(0.056010, 1.202133, -0.280645)",
        "(0.056736, 1.194875, -0.277719)",
        "(0.056888, 1.191458, -0.275514)",
        "(0.057502, 1.185115, -0.269642)",
        "(0.057973, 1.178694, -0.263299)",
        "(0.059071, 1.172254, -0.257931)",
        "(0.060253, 1.166056, -0.252713)",
        "(0.060695, 1.163234, -0.249590)",
        "(0.061258, 1.158084, -0.242092)",
        "(0.061818, 1.153577, -0.233952)",
        "(0.062177, 1.149321, -0.226288)",
        "(0.062131, 1.145191, -0.219679)",
        "(0.062175, 1.143339, -0.216138)",
        "(0.061982, 1.140046, -0.208905)",
        "(0.061587, 1.137586, -0.201335)",
        "(0.060785, 1.135892, -0.193089)",
        "(0.060275, 1.134884, -0.184741)",
        "(0.059493, 1.134212, -0.177410)",
        "(0.058710, 1.133912, -0.174801)",
        "(0.057355, 1.134104, -0.169349)",
        "(0.055932, 1.135632, -0.162301)",
        "(0.054237, 1.138052, -0.155084)",
        "(0.053449, 1.139528, -0.151537)",
        "(0.051374, 1.142889, -0.145795)",
        "(0.049068, 1.146998, -0.140590)",
        "(0.046167, 1.152164, -0.135288)",
        "(0.043535, 1.158269, -0.129168)",
        "(0.042300, 1.161565, -0.126161)",
        "(0.039661, 1.168562, -0.121591)",
        "(0.036467, 1.176283, -0.118583)",
        "(0.033043, 1.184873, -0.114942)",
        "(0.030150, 1.194321, -0.110375)",
        "(0.027470, 1.204061, -0.106184)",
        "(0.026316, 1.208929, -0.104431)",
        "(0.024105, 1.218580, -0.102128)",
        "(0.020948, 1.228215, -0.100289)",
        "(0.017471, 1.238031, -0.098018)",
        "(0.014490, 1.247787, -0.095967)",
        "(0.013344, 1.252628, -0.095063)",
        "(0.011746, 1.262353, -0.093751)",
        "(0.008965, 1.272356, -0.092385)",
        "(0.005841, 1.282440, -0.090670)",
        "(0.001733, 1.290680, -0.091860)",
        "(0.000427, 1.294957, -0.092407)",
        "(-0.000447, 1.304638, -0.091860)",
        "(-0.001622, 1.314505, -0.091426)",
        "(-0.003781, 1.324692, -0.090747)",
        "(-0.005513, 1.335150, -0.090143)",
        "(-0.006067, 1.340340, -0.090240)",
        "(-0.007418, 1.350652, -0.092376)",
        "(-0.009242, 1.361046, -0.095316)",
        "(-0.010270, 1.371514, -0.098072)",
        "(-0.010909, 1.376807, -0.099472)",
        "(-0.012716, 1.387422, -0.101916)",
        "(-0.013154, 1.397789, -0.103850)",
        "(-0.013155, 1.407695, -0.106772)",
        "(-0.013009, 1.417179, -0.110368)",
        "(-0.012970, 1.421855, -0.112387)",
        "(-0.014080, 1.431113, -0.117418)",
        "(-0.015242, 1.439854, -0.122904)",
        "(-0.014738, 1.447867, -0.128638)",
        "(-0.013926, 1.455233, -0.135048)",
        "(-0.013425, 1.462163, -0.141746)",
        "(-0.013749, 1.465564, -0.145602)",
        "(-0.014313, 1.471699, -0.153992)",
        "(-0.013117, 1.476569, -0.161891)",
        "(-0.011591, 1.480605, -0.169615)",
        "(-0.010548, 1.484093, -0.178802)",
        "(-0.010458, 1.485749, -0.183992)",
        "(-0.010132, 1.488456, -0.193942)",
        "(-0.008090, 1.489895, -0.201629)",
        "(-0.005507, 1.490384, -0.208483)",
        "(-0.004285, 1.490316, -0.212582)",
        "(-0.002478, 1.489709, -0.223287)",
        "(-0.002095, 1.488554, -0.234566)",
        "(-0.000101, 1.486228, -0.241790)",
        "(0.003299, 1.482380, -0.248612)",
        "(0.004998, 1.480151, -0.252386)",
        "(0.007393, 1.475177, -0.260055)",
        "(0.009246, 1.469581, -0.269726)",
        "(0.012318, 1.463486, -0.277319)",
        "(0.016032, 1.457312, -0.280882)",
        "(0.017493, 1.454365, -0.282172)",
        "(0.020021, 1.448030, -0.286911)",
        "(0.022773, 1.441183, -0.294800)",
        "(0.024858, 1.434505, -0.300044)",
        "(0.027160, 1.427482, -0.302190)",
        "(0.028354, 1.423833, -0.303382)",
        "(0.030826, 1.416020, -0.305976)",
        "(0.032422, 1.408131, -0.308452)",
        "(0.033286, 1.399958, -0.310645)",
        "(0.035146, 1.391319, -0.312206)",
        "(0.036321, 1.386972, -0.312648)",
        "(0.037689, 1.378527, -0.312631)",
        "(0.038148, 1.370136, -0.312596)",
        "(0.038979, 1.361555, -0.313837)",
        "(0.039885, 1.352944, -0.314345)",
        "(0.040172, 1.348781, -0.313553)",
        "(0.040425, 1.340537, -0.310849)",
        "(0.040982, 1.331874, -0.309444)",
        "(0.041659, 1.323048, -0.309444)",
        "(0.041574, 1.314555, -0.307994)",
        "(0.041484, 1.310415, -0.306295)",
        "(0.042233, 1.301727, -0.302977)",
        "(0.042714, 1.292500, -0.300875)",
        "(0.042855, 1.283206, -0.299317)",
        "(0.042398, 1.274148, -0.296400)",
        "(0.042707, 1.269772, -0.294104)",
        "(0.043714, 1.261096, -0.288850)",
        "(0.044503, 1.252326, -0.284065)",
        "(0.044539, 1.243588, -0.279404)",
        "(0.044904, 1.235107, -0.273359)",
        "(0.045467, 1.231003, -0.269778)",
        "(0.046925, 1.223276, -0.261923)",
        "(0.047799, 1.215575, -0.253959)",
        "(0.048468, 1.207982, -0.246958)",
        "(0.049011, 1.201143, -0.239453)",
        "(0.049270, 1.197987, -0.235267)",
        "(0.049860, 1.192139, -0.226174)",
        "(0.050018, 1.186236, -0.217774)",
        "(0.050516, 1.180555, -0.209702)",
        "(0.051273, 1.175812, -0.200364)",
        "(0.051710, 1.173835, -0.195297)",
        "(0.051817, 1.170635, -0.184977)",
        "(0.051879, 1.168720, -0.174352)",
        "(0.052108, 1.168236, -0.163375)",
        "(0.051644, 1.169177, -0.151609)",
        "(0.051059, 1.169825, -0.146146)",
        "(0.049031, 1.171458, -0.137059)",
        "(0.047043, 1.174724, -0.127783)",
        "(0.044757, 1.179365, -0.117681)",
        "(0.042158, 1.185013, -0.107092)",
        "(0.040874, 1.187988, -0.102297)",
        "(0.037606, 1.194370, -0.094798)",
        "(0.034377, 1.201819, -0.087178)",
        "(0.030812, 1.209985, -0.079412)",
        "(0.027425, 1.218438, -0.073273)",
        "(0.023692, 1.227234, -0.068491)",
        "(0.021725, 1.231856, -0.065870)",
        "(0.018878, 1.241799, -0.060101)",
        "(0.016383, 1.251638, -0.055964)",
        "(0.013313, 1.261153, -0.054108)",
        "(0.011704, 1.265995, -0.053410)",
        "(0.008645, 1.276101, -0.051584)",
        "(0.006027, 1.286473, -0.049475)",
        "(0.003480, 1.296256, -0.049393)",
        "(0.000720, 1.305561, -0.051143)",
        "(-0.000658, 1.310279, -0.051698)",
        "(-0.005312, 1.317802, -0.054781)",
        "(-0.008331, 1.326131, -0.056571)",
        "(-0.010594, 1.334636, -0.058225)",
        "(-0.013062, 1.342693, -0.060781)",
        "(-0.014157, 1.346586, -0.062404)",
        "(-0.016140, 1.354451, -0.065669)",
        "(-0.017175, 1.361859, -0.066784)",
        "(-0.017721, 1.369091, -0.068588)",
        "(-0.018933, 1.375998, -0.071113)",
        "(-0.019592, 1.379372, -0.072339)",
        "(-0.020856, 1.385875, -0.073723)",
        "(-0.020561, 1.391722, -0.075489)",
        "(-0.020563, 1.397406, -0.078510)",
        "(-0.022155, 1.403193, -0.082118)",
        "(-0.022958, 1.406168, -0.083555)",
        "(-0.023646, 1.412288, -0.085654)",
        "(-0.023946, 1.418591, -0.087686)",
        "(-0.024773, 1.425084, -0.090597)",
        "(-0.025383, 1.431594, -0.093360)",
        "(-0.025504, 1.434845, -0.094770)",
        "(-0.025850, 1.441338, -0.097388)",
        "(-0.025914, 1.447650, -0.101181)",
        "(-0.026851, 1.453734, -0.106647)",
        "(-0.027201, 1.459542, -0.112080)",
        "(-0.027256, 1.462326, -0.114486)",
        "(-0.026941, 1.467520, -0.119500)",
        "(-0.026114, 1.472304, -0.125452)",
        "(-0.025642, 1.476887, -0.131745)",
        "(-0.025909, 1.481377, -0.138091)",
        "(-0.026069, 1.483464, -0.141076)",
        "(-0.025480, 1.487035, -0.147744)",
        "(-0.024745, 1.490011, -0.154600)",
        "(-0.024604, 1.492750, -0.161531)",
        "(-0.024145, 1.495032, -0.167835)",
        "(-0.023729, 1.495967, -0.170874)",
        "(-0.022821, 1.497288, -0.177427)",
        "(-0.022130, 1.498018, -0.185070)",
        "(-0.021542, 1.498498, -0.191965)",
        "(-0.020706, 1.498484, -0.197931)",
        "(-0.020195, 1.498278, -0.201045)",
        "(-0.019462, 1.497590, -0.207632)",
        "(-0.018806, 1.496581, -0.214784)",
        "(-0.017996, 1.495225, -0.221000)",
        "(-0.016433, 1.493451, -0.225635)",
        "(-0.015725, 1.492483, -0.227839)",
        "(-0.015145, 1.490337, -0.232253)",
        "(-0.014576, 1.487631, -0.238248)",
        "(-0.014001, 1.484752, -0.243168)",
        "(-0.012487, 1.481484, -0.246437)",
        "(-0.011841, 1.479689, -0.247803)",
        "(-0.011124, 1.475725, -0.251715)",
        "(-0.010564, 1.471169, -0.256983)",
        "(-0.008943, 1.466038, -0.260733)",
        "(-0.007009, 1.460367, -0.263325)",
        "(-0.006220, 1.457302, -0.264996)",
        "(-0.004465, 1.450630, -0.269681)",
        "(-0.002191, 1.443423, -0.272994)",
        "(0.000433, 1.436024, -0.274369)",
        "(0.002198, 1.428088, -0.275507)",
        "(0.003213, 1.423802, -0.276820)",
        "(0.004744, 1.414707, -0.279899)",
        "(0.007023, 1.405046, -0.281327)",
        "(0.008429, 1.395397, -0.280272)",
        "(0.009590, 1.385149, -0.278726)",
        "(0.010349, 1.379716, -0.278453)",
        "(0.011744, 1.368210, -0.278647)",
        "(0.012823, 1.356421, -0.277391)",
        "(0.013553, 1.344370, -0.275054)",
        "(0.014377, 1.331806, -0.272651)",
        "(0.014614, 1.325382, -0.271145)",
        "(0.015856, 1.312503, -0.268268)",
        "(0.016959, 1.299938, -0.266456)",
        "(0.016959, 1.288346, -0.262764)",
        "(0.017551, 1.277595, -0.257385)",
        "(0.017954, 1.272290, -0.255088)",
        "(0.017856, 1.261446, -0.251895)",
        "(0.017578, 1.251036, -0.247317)",
        "(0.018020, 1.241262, -0.241391)",
        "(0.018345, 1.231587, -0.236021)",
        "(0.018266, 1.226772, -0.233712)",
        "(0.017442, 1.217364, -0.228984)",
        "(0.018670, 1.209348, -0.221972)",
        "(0.019600, 1.202113, -0.215161)",
        "(0.019427, 1.195812, -0.208226)",
        "(0.019271, 1.193000, -0.204343)",
        "(0.019555, 1.188409, -0.195297)",
        "(0.020823, 1.184602, -0.186236)",
        "(0.021583, 1.181205, -0.177476)",
        "(0.021625, 1.177964, -0.169901)",
        "(0.021517, 1.176433, -0.166459)",
        "(0.020315, 1.174230, -0.158431)",
        "(0.020710, 1.172720, -0.148755)",
        "(0.021727, 1.171838, -0.140063)",
        "(0.020545, 1.171237, -0.133484)",
        "(0.019683, 1.171178, -0.130179)",
        "(0.018414, 1.172028, -0.123174)",
        "(0.018089, 1.174107, -0.115354)",
        "(0.017632, 1.176989, -0.107751)",
        "(0.016134, 1.180158, -0.101707)",
        "(0.015063, 1.181785, -0.099127)",
        "(0.013050, 1.185475, -0.094127)",
        "(0.012145, 1.189656, -0.088992)",
        "(0.010735, 1.193955, -0.084488)",
        "(0.009472, 1.198285, -0.080314)",
        "(0.008451, 1.200432, -0.078522)",
        "(0.006922, 1.205086, -0.074435)",
        "(0.006124, 1.209991, -0.069864)",
        "(0.005108, 1.214782, -0.066449)",
        "(0.004273, 1.219624, -0.063144)",
        "(0.003836, 1.222102, -0.061564)",
        "(0.001918, 1.227001, -0.059039)",
        "(0.000296, 1.232143, -0.056787)",
        "(-0.000828, 1.237452, -0.053915)",
        "(-0.001136, 1.243039, -0.051068)",
        "(-0.001655, 1.245956, -0.049987)",
        "(-0.003473, 1.251733, -0.048436)",
        "(-0.005464, 1.257430, -0.047834)",
        "(-0.006486, 1.263366, -0.046554)",
        "(-0.006701, 1.269578, -0.045404)",
        "(-0.007043, 1.272795, -0.044881)",
        "(-0.009167, 1.279106, -0.044344)",
        "(-0.011106, 1.285260, -0.044915)",
        "(-0.014871, 1.289227, -0.048177)",
        "(-0.015868, 1.295398, -0.048160)",
        "(-0.016375, 1.298466, -0.048152)",
        "(-0.017397, 1.304555, -0.048381)",
        "(-0.018693, 1.310536, -0.049284)",
        "(-0.019866, 1.316484, -0.050236)",
        "(-0.020104, 1.322518, -0.050092)",
        "(-0.020038, 1.325596, -0.050032)",
        "(-0.020881, 1.331760, -0.050423)",
        "(-0.022373, 1.337795, -0.051256)",
        "(-0.023389, 1.343655, -0.051925)",
        "(-0.023645, 1.349512, -0.052241)",
        "(-0.023546, 1.352482, -0.052390)",
        "(-0.023835, 1.358403, -0.052783)",
        "(-0.025063, 1.364296, -0.053416)",
        "(-0.027016, 1.369953, -0.054478)",
        "(-0.027484, 1.375499, -0.055676)",
        "(-0.027525, 1.378297, -0.056065)",
        "(-0.027827, 1.383951, -0.056581)",
        "(-0.028825, 1.389765, -0.057124)",
        "(-0.030277, 1.395644, -0.057864)",
        "(-0.031045, 1.401295, -0.059076)",
        "(-0.031540, 1.404005, -0.059827)",
        "(-0.032258, 1.409203, -0.061164)",
        "(-0.032488, 1.414286, -0.062678)",
        "(-0.033291, 1.419377, -0.064181)",
        "(-0.034068, 1.423975, -0.066710)",
        "(-0.034213, 1.426065, -0.068111)",
        "(-0.034205, 1.430050, -0.070812)",
        "(-0.034332, 1.433734, -0.073427)",
        "(-0.034846, 1.437065, -0.076201)",
        "(-0.035124, 1.439902, -0.079733)",
        "(-0.034978, 1.441177, -0.081743)",
        "(-0.034957, 1.443748, -0.085756)",
        "(-0.035022, 1.446337, -0.089803)",
        "(-0.035263, 1.448835, -0.093942)",
        "(-0.035062, 1.451047, -0.098166)",
        "(-0.034998, 1.452065, -0.100791)",
        "(-0.034794, 1.453887, -0.105590)",
        "(-0.034925, 1.455621, -0.110702)",
        "(-0.035233, 1.457159, -0.116278)",
        "(-0.035065, 1.458478, -0.121157)",
        "(-0.034770, 1.459066, -0.123642)",
        "(-0.034080, 1.460290, -0.128769)",
        "(-0.034443, 1.461767, -0.134533)",
        "(-0.034770, 1.463105, -0.140027)",
        "(-0.034131, 1.464048, -0.145518)",
        "(-0.033575, 1.464484, -0.148022)",
        "(-0.033002, 1.465479, -0.153052)",
        "(-0.033206, 1.466521, -0.158926)",
        "(-0.033026, 1.467317, -0.164280)",
        "(-0.032198, 1.467732, -0.168944)",
        "(-0.031711, 1.467821, -0.171406)",
        "(-0.030985, 1.467987, -0.176451)",
        "(-0.030767, 1.468211, -0.181162)",
        "(-0.030240, 1.468354, -0.185425)",
        "(-0.029159, 1.468153, -0.189052)",
        "(-0.028618, 1.467905, -0.190751)",
        "(-0.028113, 1.467273, -0.195521)",
        "(-0.028222, 1.466414, -0.200208)",
        "(-0.027459, 1.465165, -0.203686)",
        "(-0.026353, 1.463417, -0.207219)",
        "(-0.025867, 1.462289, -0.209422)",
        "(-0.025251, 1.459878, -0.214694)",
        "(-0.024806, 1.457224, -0.219762)",
        "(-0.024208, 1.454143, -0.223595)",
        "(-0.023175, 1.450288, -0.226814)",
        "(-0.022504, 1.448064, -0.228466)",
        "(-0.021850, 1.443266, -0.232411)",
        "(-0.021000, 1.437818, -0.237043)",
        "(-0.020237, 1.432203, -0.241082)",
        "(-0.019418, 1.426183, -0.244050)",
        "(-0.018866, 1.422998, -0.245650)",
        "(-0.017249, 1.416275, -0.248274)",
        "(-0.015845, 1.409399, -0.251458)",
        "(-0.015237, 1.402475, -0.255634)",
        "(-0.014521, 1.395561, -0.258248)",
        "(-0.013680, 1.392078, -0.259434)",
        "(-0.012299, 1.385113, -0.261703)",
        "(-0.011023, 1.378204, -0.263320)",
        "(-0.010001, 1.371320, -0.265163)",
        "(-0.008685, 1.364450, -0.266722)",
        "(-0.007923, 1.361037, -0.267570)",
        "(-0.006531, 1.354327, -0.268688)",
        "(-0.005165, 1.347754, -0.268743)",
        "(-0.003877, 1.341211, -0.268843)",
        "(-0.002962, 1.334772, -0.268915)",
        "(-0.002648, 1.331484, -0.268927)",
        "(-0.001281, 1.324870, -0.268722)",
        "(0.000060, 1.318166, -0.268455)",
        "(0.001403, 1.311487, -0.267842)",
        "(0.001900, 1.304713, -0.267353)",
        "(0.002465, 1.301341, -0.266881)",
        "(0.003885, 1.294634, -0.265970)",
        "(0.005141, 1.287946, -0.265078)",
        "(0.005905, 1.281385, -0.264047)",
        "(0.007026, 1.274806, -0.263345)",
        "(0.007703, 1.271607, -0.262996)",
        "(0.008755, 1.265339, -0.262084)",
        "(0.009759, 1.258983, -0.261112)",
        "(0.010943, 1.252573, -0.260379)",
        "(0.012153, 1.246235, -0.259495)",
        "(0.012726, 1.243094, -0.258958)",
        "(0.014031, 1.236757, -0.258011)",
        "(0.015563, 1.230469, -0.257042)",
        "(0.016749, 1.224121, -0.255697)",
        "(0.018227, 1.217798, -0.253407)",
        "(0.019067, 1.214496, -0.252326)",
        "(0.020730, 1.207752, -0.250741)",
        "(0.022563, 1.201061, -0.248601)",
        "(0.024123, 1.194536, -0.245769)",
        "(0.025332, 1.188081, -0.242838)",
        "(0.026018, 1.184938, -0.241047)",
        "(0.027973, 1.178990, -0.236432)",
        "(0.029750, 1.173229, -0.231661)",
        "(0.031075, 1.167723, -0.226699)",
        "(0.031925, 1.162502, -0.221331)",
        "(0.032416, 1.159981, -0.218522)",
        "(0.033615, 1.155203, -0.212920)",
        "(0.034405, 1.150862, -0.206859)",
        "(0.035068, 1.147176, -0.199918)",
        "(0.035622, 1.144141, -0.192145)",
        "(0.035683, 1.142694, -0.188537)",
        "(0.035636, 1.139905, -0.181903)",
        "(0.035670, 1.137683, -0.174762)",
        "(0.034894, 1.135923, -0.167822)",
        "(0.034707, 1.134978, -0.159414)",
        "(0.034486, 1.134791, -0.155002)",
        "(0.033904, 1.134394, -0.147104)",
        "(0.032884, 1.134198, -0.140545)",
        "(0.031424, 1.134651, -0.133249)",
        "(0.030382, 1.135901, -0.125243)",
        "(0.029853, 1.136753, -0.121215)",
        "(0.028685, 1.138706, -0.113517)",
        "(0.027254, 1.141041, -0.106286)",
        "(0.025599, 1.143633, -0.099625)",
        "(0.024551, 1.146612, -0.093210)",
        "(0.023859, 1.148099, -0.090444)",
        "(0.022750, 1.151284, -0.084994)",
        "(0.021420, 1.154828, -0.079500)",
        "(0.019922, 1.158625, -0.074385)",
        "(0.018459, 1.162457, -0.069619)",
        "(0.017946, 1.164377, -0.067515)",
        "(0.016935, 1.168125, -0.063892)",
        "(0.015732, 1.171852, -0.060360)",
        "(0.014859, 1.175701, -0.056308)",
        "(0.013718, 1.179331, -0.053057)",
        "(0.013086, 1.181076, -0.051733)",
        "(0.011915, 1.184487, -0.049183)",
        "(0.011032, 1.187909, -0.047214)",
        "(0.009274, 1.191261, -0.045490)",
        "(0.008377, 1.194838, -0.043012)",
        "(0.008315, 1.196657, -0.041843)",
        "(0.007567, 1.200170, -0.040094)",
        "(0.006147, 1.203501, -0.038343)",
        "(0.005414, 1.206768, -0.036759)",
        "(0.004943, 1.210161, -0.035421)",
        "(0.003551, 1.211245, -0.035596)",
        "(0.001448, 1.213543, -0.035969)",
        "(0.000427, 1.216748, -0.035259)",
        "(-0.000284, 1.220362, -0.034349)",
        "(-0.001058, 1.224287, -0.033440)",
        "(-0.001551, 1.226374, -0.032900)",
        "(-0.002166, 1.230914, -0.031633)",
        "(-0.003020, 1.235926, -0.030465)",
        "(-0.004246, 1.241256, -0.029987)",
        "(-0.005619, 1.246930, -0.029525)",
        "(-0.006110, 1.249986, -0.029229)",
        "(-0.006859, 1.256490, -0.028588)",
        "(-0.008036, 1.263554, -0.028047)",
        "(-0.009443, 1.270942, -0.027750)",
        "(-0.010750, 1.278525, -0.027707)",
        "(-0.010983, 1.282476, -0.027616)",
        "(-0.011864, 1.290809, -0.027510)",
        "(-0.013843, 1.299383, -0.028102)",
        "(-0.015648, 1.308257, -0.029263)",
        "(-0.016857, 1.317228, -0.029838)",
        "(-0.016672, 1.321662, -0.030213)",
        "(-0.016032, 1.330640, -0.031234)",
        "(-0.018325, 1.339810, -0.032440)",
        "(-0.021442, 1.348823, -0.034797)",
        "(-0.022791, 1.357816, -0.037173)",
        "(-0.022892, 1.362278, -0.038022)",
        "(-0.023336, 1.370914, -0.039818)",
        "(-0.024334, 1.379109, -0.042988)",
        "(-0.026245, 1.387155, -0.046480)",
        "(-0.027834, 1.394807, -0.050705)",
        "(-0.028324, 1.398409, -0.052623)",
        "(-0.028500, 1.405164, -0.056219)",
        "(-0.029057, 1.411138, -0.061156)",
        "(-0.030194, 1.416564, -0.067648)",
        "(-0.031151, 1.421256, -0.074076)",
        "(-0.031330, 1.423454, -0.076867)",
        "(-0.031250, 1.427508, -0.082089)",
        "(-0.031085, 1.430954, -0.088514)",
        "(-0.031211, 1.434147, -0.096116)",
        "(-0.032133, 1.437250, -0.103503)",
        "(-0.032265, 1.438621, -0.106798)",
        "(-0.031595, 1.440848, -0.113204)",
        "(-0.030770, 1.442636, -0.120151)",
        "(-0.030722, 1.444423, -0.128111)",
        "(-0.031533, 1.446324, -0.136067)",
        "(-0.031775, 1.447208, -0.139721)",
        "(-0.031495, 1.448688, -0.146635)",
        "(-0.030799, 1.449777, -0.153851)",
        "(-0.030409, 1.450732, -0.161363)",
        "(-0.030632, 1.451619, -0.168867)",
        "(-0.030526, 1.451993, -0.172386)",
        "(-0.029909, 1.452574, -0.178753)",
        "(-0.028675, 1.452698, -0.184640)",
        "(-0.027756, 1.452318, -0.191350)",
        "(-0.027071, 1.451460, -0.198711)",
        "(-0.026724, 1.450875, -0.202404)",
        "(-0.026146, 1.449491, -0.209042)",
        "(-0.024760, 1.447539, -0.214837)",
        "(-0.023195, 1.445074, -0.221005)",
        "(-0.022058, 1.442394, -0.228323)",
        "(-0.021739, 1.441067, -0.232042)",
        "(-0.020563, 1.438431, -0.237698)",
        "(-0.019254, 1.435676, -0.242830)",
        "(-0.017591, 1.432520, -0.248063)",
        "(-0.015857, 1.429265, -0.253653)",
        "(-0.015398, 1.427718, -0.256288)",
        "(-0.014439, 1.424587, -0.260541)",
        "(-0.012889, 1.421239, -0.264099)",
        "(-0.010877, 1.417661, -0.268085)",
        "(-0.009690, 1.414199, -0.271824)",
        "(-0.009207, 1.412489, -0.273352)",
        "(-0.008009, 1.409059, -0.276001)",
        "(-0.006364, 1.405420, -0.278021)",
        "(-0.004142, 1.401524, -0.280333)",
        "(-0.002797, 1.397551, -0.283470)",
        "(-0.002298, 1.395513, -0.284629)",
        "(-0.000724, 1.391221, -0.286153)",
        "(0.001105, 1.386552, -0.286933)",
        "(0.003045, 1.381422, -0.287800)",
        "(0.004743, 1.375973, -0.289830)",
        "(0.005530, 1.373224, -0.290634)",
        "(0.007133, 1.367737, -0.291116)",
        "(0.008757, 1.361966, -0.290684)",
        "(0.010930, 1.355666, -0.290446)",
        "(0.013209, 1.349079, -0.291257)",
        "(0.013826, 1.345737, -0.291672)",
        "(0.015032, 1.338794, -0.291658)",
        "(0.017289, 1.331343, -0.291088)",
        "(0.019843, 1.323673, -0.290434)",
        "(0.021268, 1.316092, -0.288804)",
        "(0.021553, 1.312047, -0.288176)",
        "(0.022593, 1.303616, -0.288175)",
        "(0.023896, 1.295339, -0.287655)",
        "(0.024656, 1.287188, -0.285529)",
        "(0.025635, 1.278653, -0.283213)",
        "(0.026163, 1.274150, -0.282260)",
        "(0.027303, 1.265125, -0.279941)",
        "(0.028554, 1.256170, -0.276960)",
        "(0.029552, 1.246914, -0.273875)",
        "(0.031080, 1.237424, -0.270905)",
        "(0.032034, 1.232821, -0.269225)",
        "(0.033591, 1.223995, -0.265366)",
        "(0.034471, 1.215520, -0.261437)",
        "(0.035627, 1.207256, -0.257326)",
        "(0.037154, 1.199250, -0.252895)",
        "(0.037825, 1.195325, -0.250798)",
        "(0.039312, 1.187742, -0.246662)",
        "(0.040701, 1.180674, -0.242243)",
        "(0.042131, 1.174235, -0.237163)",
        "(0.043709, 1.168186, -0.231844)",
        "(0.044493, 1.165256, -0.229174)",
        "(0.045578, 1.159413, -0.223826)",
        "(0.046350, 1.153828, -0.218171)",
        "(0.047191, 1.148091, -0.213625)",
        "(0.048741, 1.142711, -0.208494)",
        "(0.049702, 1.140265, -0.205427)",
        "(0.051100, 1.135674, -0.199364)",
        "(0.052215, 1.131511, -0.193554)",
        "(0.053108, 1.128057, -0.187065)",
        "(0.053632, 1.125065, -0.179838)",
        "(0.053935, 1.123696, -0.175935)",
        "(0.054923, 1.121303, -0.168036)",
        "(0.055685, 1.119241, -0.161006)",
        "(0.055472, 1.117652, -0.153680)",
        "(0.055425, 1.116811, -0.145363)",
        "(0.055587, 1.116674, -0.140957)",
        "(0.055963, 1.116509, -0.132265)",
        "(0.056108, 1.116520, -0.124749)",
        "(0.054836, 1.116804, -0.118058)",
        "(0.054003, 1.118439, -0.109600)",
        "(0.053981, 1.119898, -0.104713)",
        "(0.053886, 1.123170, -0.095256)",
        "(0.052653, 1.126926, -0.087066)",
        "(0.050673, 1.130904, -0.079789)",
        "(0.049239, 1.135988, -0.072431)",
        "(0.048651, 1.138707, -0.068647)",
        "(0.047877, 1.144799, -0.061367)",
        "(0.046665, 1.151079, -0.055391)",
        "(0.044773, 1.157971, -0.049037)",
        "(0.042492, 1.165274, -0.043254)",
        "(0.041413, 1.169012, -0.041000)",
        "(0.039244, 1.176670, -0.037016)",
        "(0.037032, 1.184766, -0.033073)",
        "(0.033683, 1.192600, -0.030739)",
        "(0.029314, 1.200446, -0.030016)",
        "(0.027708, 1.204915, -0.029239)",
        "(0.024781, 1.214402, -0.027420)",
        "(0.022307, 1.224495, -0.025869)",
        "(0.019905, 1.235020, -0.024783)",
        "(0.017009, 1.245794, -0.023892)",
        "(0.015561, 1.251252, -0.023912)",
        "(0.012260, 1.262423, -0.024630)",
        "(0.008799, 1.273883, -0.025433)",
        "(0.006351, 1.285694, -0.026637)",
        "(0.004297, 1.297621, -0.028436)",
        "(0.003193, 1.303608, -0.029422)",
        "(0.000977, 1.315729, -0.031682)",
        "(-0.002140, 1.327893, -0.034393)",
        "(-0.005041, 1.339782, -0.038796)",
        "(-0.007086, 1.351599, -0.043852)",
        "(-0.007923, 1.357486, -0.046314)",
        "(-0.010264, 1.369091, -0.051600)",
        "(-0.013388, 1.380268, -0.057817)",
        "(-0.015667, 1.391056, -0.065290)",
        "(-0.017275, 1.401437, -0.072683)",
        "(-0.017731, 1.406335, -0.076264)",
        "(-0.018112, 1.415480, -0.083838)",
        "(-0.018353, 1.423744, -0.091348)",
        "(-0.018845, 1.431334, -0.099149)",
        "(-0.019153, 1.438211, -0.107854)",
        "(-0.019087, 1.441350, -0.112308)",
        "(-0.018582, 1.447228, -0.120585)",
        "(-0.017761, 1.452361, -0.128806)",
        "(-0.017288, 1.456953, -0.137149)",
        "(-0.016646, 1.460857, -0.144821)",
        "(-0.015629, 1.462457, -0.148213)",
        "(-0.013540, 1.465195, -0.154287)",
        "(-0.011544, 1.466986, -0.159753)",
        "(-0.009918, 1.467322, -0.168123)",
        "(-0.008644, 1.466793, -0.177642)",
        "(-0.008141, 1.466301, -0.181669)",
        "(-0.006848, 1.464906, -0.188084)",
        "(-0.004733, 1.462385, -0.194578)",
        "(-0.003247, 1.458819, -0.202162)",
        "(-0.002164, 1.454497, -0.209383)",
        "(-0.001822, 1.452049, -0.212791)",
        "(-0.001255, 1.446215, -0.220381)",
        "(-0.000339, 1.439785, -0.227292)",
        "(0.000822, 1.432614, -0.232841)",
        "(0.002482, 1.424360, -0.238671)",
        "(0.003297, 1.419802, -0.242008)",
        "(0.004893, 1.410420, -0.249535)",
        "(0.005391, 1.400828, -0.256120)",
        "(0.006552, 1.390852, -0.260888)",
        "(0.008933, 1.380196, -0.264950)",
        "(0.010044, 1.374619, -0.267012)",
        "(0.011737, 1.363060, -0.271670)",
        "(0.013009, 1.351176, -0.276265)",
        "(0.014025, 1.339176, -0.279610)",
        "(0.015861, 1.326912, -0.281777)",
        "(0.016911, 1.320624, -0.282546)",
        "(0.018837, 1.307803, -0.283753)",
        "(0.020596, 1.294755, -0.283786)",
        "(0.022591, 1.281132, -0.283514)",
        "(0.025084, 1.267233, -0.281984)",
        "(0.026390, 1.260271, -0.280266)",
        "(0.029024, 1.246564, -0.275536)",
        "(0.031481, 1.233266, -0.270253)",
        "(0.033494, 1.220099, -0.265882)",
        "(0.035412, 1.207688, -0.259981)",
        "(0.036157, 1.201914, -0.256050)",
        "(0.038043, 1.190664, -0.247406)",
        "(0.040552, 1.179670, -0.239629)",
        "(0.042171, 1.169395, -0.232168)",
        "(0.043575, 1.160399, -0.222988)",
        "(0.044454, 1.156348, -0.217838)",
        "(0.046209, 1.148637, -0.207795)",
        "(0.047533, 1.141384, -0.198972)",
        "(0.048643, 1.135672, -0.188933)",
        "(0.049892, 1.131690, -0.177671)",
        "(0.049898, 1.130054, -0.172365)",
        "(0.049587, 1.127190, -0.162278)",
        "(0.049513, 1.125547, -0.152320)",
        "(0.049087, 1.125382, -0.142324)",
        "(0.048207, 1.126412, -0.131778)",
        "(0.047361, 1.127376, -0.126805)",
        "(0.045708, 1.129488, -0.117951)",
        "(0.043708, 1.132765, -0.109418)",
        "(0.042147, 1.137671, -0.099186)",
        "(0.040382, 1.143232, -0.088918)",
        "(0.039419, 1.146203, -0.084354)",
        "(0.037133, 1.152452, -0.076257)",
        "(0.034893, 1.159707, -0.067810)",
        "(0.033216, 1.168056, -0.059181)",
        "(0.030963, 1.176963, -0.051590)",
        "(0.029601, 1.181636, -0.048361)",
        "(0.026579, 1.191430, -0.042639)",
        "(0.023617, 1.202077, -0.037079)",
        "(0.021622, 1.213545, -0.031408)",
        "(0.019431, 1.225237, -0.026741)",
        "(0.017998, 1.231033, -0.025005)",
        "(0.015012, 1.242655, -0.022494)",
        "(0.011753, 1.254430, -0.020740)",
        "(0.008976, 1.266401, -0.019053)",
        "(0.007139, 1.278430, -0.017551)",
        "(0.006332, 1.284311, -0.017253)",
        "(0.003961, 1.295975, -0.017288)",
        "(-0.001774, 1.305427, -0.020886)",
        "(-0.004394, 1.316292, -0.022421)",
        "(-0.005648, 1.327399, -0.023716)",
        "(-0.006049, 1.332846, -0.024630)",
        "(-0.006839, 1.343717, -0.027101)",
        "(-0.009420, 1.354752, -0.029449)",
        "(-0.011627, 1.365857, -0.031751)",
        "(-0.012495, 1.376704, -0.034788)",
        "(-0.012932, 1.381930, -0.036562)",
        "(-0.014135, 1.392049, -0.041104)",
        "(-0.015550, 1.401781, -0.046330)",
        "(-0.016853, 1.411389, -0.050746)",
        "(-0.017605, 1.420611, -0.055087)",
        "(-0.017710, 1.424982, -0.057761)",
        "(-0.018868, 1.433411, -0.064423)",
        "(-0.020113, 1.441588, -0.071774)",
        "(-0.020908, 1.449720, -0.077887)",
        "(-0.021304, 1.457651, -0.083710)",
        "(-0.021125, 1.461316, -0.086988)",
        "(-0.020910, 1.468553, -0.093868)",
        "(-0.021618, 1.475292, -0.102244)",
        "(-0.022262, 1.481540, -0.110645)",
        "(-0.022330, 1.487146, -0.118227)",
        "(-0.021960, 1.489583, -0.121692)",
        "(-0.021297, 1.493766, -0.129749)",
        "(-0.021342, 1.496977, -0.139801)",
        "(-0.021341, 1.499499, -0.149230)",
        "(-0.020842, 1.501277, -0.156823)",
        "(-0.020285, 1.501710, -0.160329)",
        "(-0.018684, 1.501694, -0.168155)",
        "(-0.017861, 1.500803, -0.178004)",
        "(-0.017488, 1.499481, -0.186539)",
        "(-0.016398, 1.497325, -0.193137)",
        "(-0.015235, 1.495739, -0.196375)",
        "(-0.012957, 1.492072, -0.203486)",
        "(-0.011634, 1.487710, -0.211495)",
        "(-0.010461, 1.482994, -0.218958)",
        "(-0.009061, 1.477951, -0.224307)",
        "(-0.007997, 1.475219, -0.226750)",
        "(-0.005903, 1.469478, -0.232693)",
        "(-0.004155, 1.463408, -0.239407)",
        "(-0.002832, 1.457401, -0.245222)",
        "(-0.001711, 1.451253, -0.250291)",
        "(-0.000787, 1.447986, -0.252472)",
        "(0.001527, 1.441128, -0.257189)",
        "(0.003254, 1.434338, -0.261882)",
        "(0.003981, 1.427583, -0.265858)",
        "(0.005045, 1.420221, -0.269892)",
        "(0.006003, 1.416278, -0.271913)",
        "(0.008390, 1.408126, -0.275451)",
        "(0.009870, 1.399967, -0.278178)",
        "(0.010783, 1.391421, -0.280528)",
        "(0.012298, 1.382220, -0.283378)",
        "(0.013375, 1.377352, -0.284907)",
        "(0.014669, 1.367519, -0.287519)",
        "(0.015698, 1.357122, -0.289584)",
        "(0.017182, 1.346069, -0.291223)",
        "(0.019035, 1.334949, -0.292078)",
        "(0.019570, 1.329376, -0.292542)",
        "(0.020557, 1.318145, -0.293610)",
        "(0.021742, 1.307102, -0.293371)",
        "(0.023151, 1.296335, -0.292140)",
        "(0.024094, 1.285896, -0.291073)",
        "(0.023974, 1.280710, -0.290613)",
        "(0.024161, 1.270282, -0.289097)",
        "(0.024773, 1.260207, -0.285758)",
        "(0.025387, 1.250747, -0.280293)",
        "(0.025823, 1.241369, -0.275227)",
        "(0.026057, 1.236717, -0.272893)",
        "(0.025870, 1.227545, -0.268299)",
        "(0.026017, 1.219042, -0.261638)",
        "(0.026921, 1.211168, -0.253347)",
        "(0.027656, 1.203615, -0.244683)",
        "(0.027465, 1.199705, -0.240736)",
        "(0.027469, 1.192131, -0.232727)",
        "(0.028216, 1.185201, -0.223356)",
        "(0.029396, 1.178988, -0.212955)",
        "(0.029471, 1.173142, -0.203493)",
        "(0.029471, 1.170363, -0.199073)",
        "(0.029467, 1.165729, -0.189406)",
        "(0.029533, 1.162095, -0.178731)",
        "(0.029976, 1.159348, -0.168358)",
        "(0.030016, 1.157643, -0.159136)",
        "(0.029514, 1.157333, -0.154313)",
        "(0.028822, 1.157664, -0.143168)",
        "(0.028413, 1.158935, -0.132386)",
        "(0.027257, 1.160498, -0.123632)",
        "(0.025825, 1.162854, -0.114815)",
        "(0.025194, 1.164479, -0.110036)",
        "(0.023961, 1.168293, -0.100721)",
        "(0.021873, 1.172775, -0.091856)",
        "(0.020408, 1.178111, -0.083490)",
        "(0.018657, 1.184129, -0.075893)",
        "(0.017626, 1.187676, -0.072327)",
        "(0.015671, 1.194607, -0.065127)",
        "(0.013647, 1.201632, -0.059228)",
        "(0.011563, 1.209128, -0.053470)",
        "(0.009408, 1.216794, -0.048851)",
        "(0.008207, 1.220639, -0.047117)",
        "(0.005782, 1.228318, -0.044127)",
        "(0.003369, 1.236167, -0.041227)",
        "(0.001560, 1.244272, -0.038048)",
        "(-0.000137, 1.252317, -0.036333)",
        "(-0.001110, 1.256286, -0.036063)",
        "(-0.002619, 1.264375, -0.035396)",
        "(-0.004458, 1.272545, -0.034391)",
        "(-0.007806, 1.279737, -0.034994)",
        "(-0.011140, 1.286183, -0.037384)",
        "(-0.011831, 1.290014, -0.038149)",
        "(-0.013363, 1.297919, -0.039521)",
        "(-0.015023, 1.306023, -0.040348)",
        "(-0.016727, 1.314135, -0.041456)",
        "(-0.018104, 1.322283, -0.043446)",
        "(-0.018733, 1.326380, -0.044621)",
        "(-0.019720, 1.334550, -0.046435)",
        "(-0.020693, 1.342408, -0.048153)",
        "(-0.021734, 1.349996, -0.049796)",
        "(-0.022712, 1.357179, -0.052442)",
        "(-0.023175, 1.360606, -0.054238)",
        "(-0.024382, 1.367458, -0.057529)",
        "(-0.025164, 1.374268, -0.059871)",
        "(-0.025287, 1.381091, -0.062092)",
        "(-0.025527, 1.387942, -0.064474)",
        "(-0.025788, 1.391309, -0.065698)",
        "(-0.026710, 1.397745, -0.069208)",
        "(-0.027609, 1.404021, -0.073420)",
        "(-0.027971, 1.410317, -0.077435)",
        "(-0.028303, 1.416582, -0.081278)",
        "(-0.028348, 1.419628, -0.083529)",
        "(-0.028629, 1.425712, -0.088810)",
        "(-0.029152, 1.431826, -0.094209)",
        "(-0.029531, 1.437717, -0.100224)",
        "(-0.029303, 1.443354, -0.106093)",
        "(-0.029046, 1.446041, -0.109160)",
        "(-0.028760, 1.451233, -0.115797)",
        "(-0.028556, 1.456091, -0.122909)",
        "(-0.028129, 1.460497, -0.129655)",
        "(-0.027381, 1.464195, -0.136332)",
        "(-0.026998, 1.465759, -0.140234)",
        "(-0.026299, 1.468545, -0.148002)",
        "(-0.025597, 1.470811, -0.155159)",
        "(-0.024604, 1.472523, -0.161343)",
        "(-0.023423, 1.473680, -0.167920)",
        "(-0.023128, 1.474059, -0.172387)",
        "(-0.022705, 1.474681, -0.181813)",
        "(-0.021765, 1.474992, -0.189188)",
        "(-0.020299, 1.474795, -0.195033)",
        "(-0.018663, 1.474256, -0.201305)",
        "(-0.018137, 1.473971, -0.204916)",
        "(-0.017751, 1.473366, -0.212817)",
        "(-0.016992, 1.472333, -0.219917)",
        "(-0.015332, 1.470697, -0.225671)",
        "(-0.013795, 1.468663, -0.230721)",
        "(-0.013311, 1.467533, -0.234038)",
        "(-0.012439, 1.465026, -0.241974)",
        "(-0.011659, 1.462242, -0.249117)",
        "(-0.010298, 1.458878, -0.253997)",
        "(-0.008442, 1.454910, -0.258718)",
        "(-0.007570, 1.452747, -0.261744)",
        "(-0.006085, 1.448372, -0.268399)",
        "(-0.005381, 1.443797, -0.273662)",
        "(-0.003922, 1.438521, -0.277657)",
        "(-0.001770, 1.432682, -0.282053)",
        "(-0.000821, 1.429608, -0.284282)",
        "(0.000599, 1.423313, -0.288307)",
        "(0.001901, 1.416734, -0.291646)",
        "(0.003460, 1.409928, -0.294335)",
        "(0.004983, 1.402841, -0.296766)",
        "(0.005750, 1.399132, -0.298102)",
        "(0.007346, 1.391625, -0.300694)",
        "(0.008685, 1.384134, -0.302905)",
        "(0.009745, 1.376414, -0.304102)",
        "(0.010970, 1.368371, -0.304714)",
        "(0.011647, 1.364236, -0.305228)",
        "(0.012860, 1.355964, -0.306371)",
        "(0.013586, 1.347604, -0.306922)",
        "(0.014499, 1.339099, -0.306279)",
        "(0.015772, 1.330247, -0.305756)",
        "(0.016564, 1.325773, -0.305472)",
        "(0.017998, 1.316958, -0.304895)",
        "(0.019363, 1.308433, -0.303886)",
        "(0.020055, 1.300186, -0.302827)",
        "(0.020841, 1.291846, -0.302162)",
        "(0.021480, 1.287771, -0.301756)",
        "(0.022797, 1.280049, -0.299726)",
        "(0.023781, 1.272700, -0.297086)",
        "(0.024438, 1.265384, -0.295225)",
        "(0.024897, 1.258201, -0.293798)",
        "(0.025178, 1.254695, -0.293066)",
        "(0.025959, 1.247929, -0.290404)",
        "(0.026660, 1.241358, -0.286265)",
        "(0.027092, 1.234549, -0.283315)",
        "(0.027667, 1.227732, -0.280958)",
        "(0.027982, 1.224410, -0.279455)",
        "(0.028604, 1.217970, -0.275617)",
        "(0.029262, 1.211680, -0.270994)",
        "(0.029792, 1.205294, -0.267340)",
        "(0.030412, 1.198805, -0.263989)",
        "(0.030623, 1.195624, -0.261864)",
        "(0.030863, 1.189269, -0.257011)",
        "(0.031619, 1.183054, -0.251758)",
        "(0.032002, 1.176844, -0.247323)",
        "(0.032148, 1.170812, -0.242631)",
        "(0.032152, 1.167808, -0.240171)",
        "(0.032764, 1.162245, -0.234563)",
        "(0.033582, 1.157042, -0.228607)",
        "(0.033899, 1.151999, -0.223284)",
        "(0.034145, 1.147372, -0.217513)",
        "(0.034292, 1.145217, -0.214246)",
        "(0.034575, 1.141227, -0.207797)",
        "(0.034935, 1.137406, -0.201930)",
        "(0.035253, 1.134015, -0.195692)",
        "(0.035339, 1.131052, -0.189140)",
        "(0.035370, 1.129651, -0.185942)",
        "(0.035833, 1.127266, -0.179536)",
        "(0.035837, 1.125248, -0.173223)",
        "(0.035837, 1.123669, -0.165940)",
        "(0.036158, 1.122318, -0.158851)",
        "(0.036328, 1.121687, -0.155616)",
        "(0.036056, 1.120482, -0.150241)",
        "(0.035681, 1.119501, -0.144335)",
        "(0.036130, 1.118994, -0.137739)",
        "(0.036060, 1.118354, -0.132349)",
        "(0.035934, 1.118052, -0.129916)",
        "(0.035631, 1.117786, -0.124801)",
        "(0.035336, 1.118009, -0.119131)",
        "(0.035434, 1.118640, -0.112393)",
        "(0.035561, 1.119109, -0.106668)",
        "(0.035550, 1.119374, -0.104196)",
        "(0.035160, 1.119884, -0.099161)",
        "(0.035352, 1.120679, -0.093111)",
        "(0.035724, 1.121529, -0.087074)",
        "(0.035537, 1.122127, -0.082530)",
        "(0.035405, 1.122485, -0.080100)",
        "(0.035323, 1.123411, -0.074969)",
        "(0.035189, 1.124615, -0.069601)",
        "(0.035150, 1.126013, -0.063932)",
        "(0.035094, 1.127378, -0.059219)",
        "(0.034975, 1.128165, -0.057006)",
        "(0.034534, 1.130059, -0.052240)",
        "(0.033739, 1.132183, -0.047445)",
        "(0.033190, 1.134522, -0.043287)",
        "(0.032167, 1.136896, -0.039902)",
        "(0.031727, 1.138264, -0.038086)",
        "(0.031085, 1.141221, -0.033983)",
        "(0.030222, 1.144229, -0.030559)",
        "(0.029020, 1.147667, -0.027266)",
        "(0.027957, 1.151195, -0.024454)",
        "(0.027215, 1.152984, -0.023296)",
        "(0.025258, 1.156359, -0.021603)",
        "(0.021900, 1.159031, -0.022220)",
        "(0.020561, 1.163107, -0.020708)",
        "(0.018855, 1.167607, -0.019427)",
        "(0.017843, 1.169956, -0.018823)",
        "(0.016205, 1.174828, -0.017645)",
        "(0.014942, 1.179937, -0.016684)",
        "(0.013546, 1.185208, -0.015864)",
        "(0.012033, 1.190544, -0.015438)",
        "(0.011195, 1.193242, -0.015523)",
        "(0.009346, 1.198845, -0.015891)",
        "(0.007526, 1.204674, -0.015890)",
        "(0.005959, 1.210498, -0.015857)",
        "(0.004637, 1.216407, -0.016188)",
        "(0.003944, 1.219465, -0.016369)",
        "(0.002008, 1.225556, -0.017031)",
        "(-0.000046, 1.231725, -0.017976)",
        "(-0.001854, 1.238130, -0.018714)",
        "(-0.003725, 1.244517, -0.019654)",
        "(-0.004557, 1.247674, -0.020145)",
        "(-0.006242, 1.254065, -0.021087)",
        "(-0.008093, 1.260782, -0.021799)",
        "(-0.009880, 1.267651, -0.022522)",
        "(-0.011726, 1.274482, -0.023467)",
        "(-0.012693, 1.277840, -0.024072)",
        "(-0.014180, 1.284486, -0.025018)",
        "(-0.015288, 1.291211, -0.025677)",
        "(-0.016712, 1.298096, -0.026220)",
        "(-0.018411, 1.304969, -0.027036)",
        "(-0.019233, 1.308357, -0.027418)",
        "(-0.020420, 1.314919, -0.028377)",
        "(-0.021427, 1.321295, -0.030058)",
        "(-0.023065, 1.327766, -0.031736)",
        "(-0.024734, 1.334309, -0.033064)",
        "(-0.025239, 1.337540, -0.033686)",
        "(-0.025850, 1.343933, -0.034950)",
        "(-0.027010, 1.350085, -0.037708)",
        "(-0.028207, 1.356272, -0.040456)",
        "(-0.029448, 1.362422, -0.042783)",
        "(-0.029782, 1.365373, -0.044145)",
        "(-0.030408, 1.371054, -0.047444)",
        "(-0.030844, 1.376456, -0.050829)",
        "(-0.031207, 1.381676, -0.053628)",
        "(-0.031664, 1.386628, -0.056677)",
        "(-0.031957, 1.388890, -0.058736)",
        "(-0.032785, 1.393067, -0.063805)",
        "(-0.033127, 1.397004, -0.068366)",
        "(-0.033069, 1.400588, -0.072293)",
        "(-0.032846, 1.403750, -0.076769)",
        "(-0.032844, 1.405147, -0.079465)",
        "(-0.033665, 1.407865, -0.085856)",
        "(-0.034383, 1.410444, -0.092226)",
        "(-0.034307, 1.412779, -0.097526)",
        "(-0.034327, 1.414825, -0.103352)",
        "(-0.034370, 1.415817, -0.106495)",
        "(-0.034939, 1.417853, -0.113314)",
        "(-0.035780, 1.419900, -0.120480)",
        "(-0.035780, 1.421774, -0.126284)",
        "(-0.035203, 1.423474, -0.131428)",
        "(-0.034865, 1.424237, -0.134314)",
        "(-0.035042, 1.425787, -0.141889)",
        "(-0.035487, 1.427456, -0.149601)",
        "(-0.035012, 1.428993, -0.155615)",
        "(-0.034275, 1.430341, -0.161922)",
        "(-0.033966, 1.430954, -0.165217)",
        "(-0.033673, 1.432080, -0.171629)",
        "(-0.033258, 1.432873, -0.178049)",
        "(-0.032188, 1.433352, -0.184132)",
        "(-0.031018, 1.433735, -0.189805)",
        "(-0.030678, 1.433897, -0.192809)",
        "(-0.030144, 1.433963, -0.199669)",
        "(-0.029046, 1.433585, -0.205792)",
        "(-0.027768, 1.432870, -0.211403)",
        "(-0.026369, 1.431746, -0.216573)",
        "(-0.025756, 1.430991, -0.219157)",
        "(-0.024440, 1.429169, -0.224610)",
        "(-0.022655, 1.427030, -0.229131)",
        "(-0.020909, 1.424589, -0.232949)",
        "(-0.019413, 1.421684, -0.238557)",
        "(-0.018704, 1.420087, -0.241617)",
        "(-0.017178, 1.416814, -0.246382)",
        "(-0.015468, 1.413027, -0.249949)",
        "(-0.013262, 1.408928, -0.253475)",
        "(-0.011364, 1.404469, -0.257374)",
        "(-0.010571, 1.402112, -0.259721)",
        "(-0.008777, 1.397164, -0.263822)",
        "(-0.006737, 1.391911, -0.266865)",
        "(-0.004329, 1.386320, -0.269386)",
        "(-0.002138, 1.380606, -0.271972)",
        "(-0.001432, 1.377713, -0.273327)",
        "(0.000357, 1.371829, -0.277025)",
        "(0.001951, 1.366097, -0.280571)",
        "(0.003538, 1.360462, -0.282290)",
        "(0.005499, 1.354743, -0.283295)",
        "(0.006463, 1.351851, -0.284012)",
        "(0.008239, 1.345937, -0.286149)",
        "(0.009640, 1.340098, -0.288393)",
        "(0.010648, 1.334360, -0.289456)",
        "(0.012007, 1.328403, -0.290063)",
        "(0.012778, 1.325188, -0.290532)",
        "(0.014284, 1.318805, -0.292160)",
        "(0.015514, 1.312385, -0.293446)",
        "(0.016446, 1.305828, -0.293504)",
        "(0.017831, 1.298806, -0.293229)",
        "(0.018575, 1.295126, -0.293303)",
        "(0.019989, 1.287694, -0.293604)",
        "(0.020674, 1.280216, -0.293572)",
        "(0.021479, 1.272329, -0.293592)",
        "(0.023167, 1.264426, -0.293993)",
        "(0.023565, 1.260472, -0.293662)",
        "(0.024717, 1.252975, -0.291860)",
        "(0.026182, 1.245728, -0.290189)",
        "(0.027342, 1.238600, -0.289719)",
        "(0.027775, 1.231343, -0.288693)",
        "(0.028359, 1.227797, -0.287279)",
        "(0.030071, 1.220729, -0.283971)",
        "(0.031628, 1.213433, -0.281513)",
        "(0.032431, 1.206063, -0.280372)",
        "(0.033439, 1.198918, -0.278181)",
        "(0.033995, 1.195402, -0.276462)",
        "(0.035427, 1.188338, -0.272804)",
        "(0.037059, 1.181353, -0.269328)",
        "(0.037938, 1.174254, -0.266130)",
        "(0.039059, 1.167234, -0.262615)",
        "(0.039691, 1.163876, -0.260253)",
        "(0.041461, 1.157496, -0.254751)",
        "(0.042947, 1.151237, -0.249546)",
        "(0.044005, 1.144990, -0.245468)",
        "(0.045173, 1.139263, -0.240105)",
        "(0.045798, 1.136696, -0.236547)",
        "(0.047173, 1.131763, -0.229564)",
        "(0.048003, 1.126958, -0.224123)",
        "(0.048091, 1.122328, -0.219266)",
        "(0.048589, 1.118489, -0.212859)",
        "(0.048780, 1.116873, -0.208776)",
        "(0.049257, 1.113873, -0.200696)",
        "(0.049165, 1.110809, -0.194736)",
        "(0.048634, 1.107929, -0.189556)",
        "(0.048263, 1.105653, -0.183124)",
        "(0.048328, 1.104836, -0.179234)",
        "(0.048486, 1.103500, -0.171243)",
        "(0.047913, 1.102071, -0.164768)",
        "(0.046669, 1.100544, -0.159649)",
        "(0.046276, 1.099945, -0.152135)",
        "(0.046282, 1.099975, -0.147379)",
        "(0.046351, 1.099946, -0.138794)",
        "(0.046173, 1.099679, -0.132192)",
        "(0.045087, 1.099313, -0.126364)",
        "(0.044579, 1.099381, -0.119505)",
        "(0.044667, 1.099640, -0.115834)",
        "(0.044596, 1.100316, -0.108661)",
        "(0.043958, 1.101163, -0.102611)",
        "(0.042884, 1.102257, -0.096478)",
        "(0.042215, 1.103790, -0.090200)",
        "(0.041739, 1.104696, -0.087014)",
        "(0.040782, 1.106772, -0.080905)",
        "(0.039388, 1.109102, -0.075490)",
        "(0.037618, 1.111712, -0.070425)",
        "(0.036141, 1.114882, -0.064868)",
        "(0.035716, 1.116747, -0.061788)",
        "(0.034309, 1.120370, -0.056691)",
        "(0.032886, 1.124207, -0.051906)",
        "(0.031432, 1.128381, -0.046929)",
        "(0.029884, 1.132586, -0.042751)",
        "(0.029295, 1.134809, -0.040711)",
        "(0.028357, 1.139340, -0.036508)",
        "(0.027183, 1.143870, -0.033092)",
        "(0.025681, 1.148318, -0.030114)",
        "(0.024583, 1.152736, -0.027904)",
        "(0.024190, 1.155007, -0.026875)",
        "(0.023282, 1.159565, -0.024891)",
        "(0.022304, 1.164055, -0.023195)",
        "(0.021484, 1.168855, -0.021693)",
        "(0.018498, 1.172963, -0.022060)",
        "(0.017022, 1.175001, -0.022481)",
        "(0.015845, 1.179838, -0.021991)",
        "(0.014631, 1.184983, -0.021212)",
        "(0.013394, 1.190335, -0.020556)",
        "(0.012261, 1.195655, -0.020507)",
        "(0.011742, 1.198291, -0.020765)",
        "(0.011160, 1.203722, -0.020922)",
        "(0.011118, 1.209383, -0.020891)",
        "(0.010278, 1.215110, -0.020673)",
        "(0.008597, 1.220392, -0.021528)",
        "(0.007849, 1.222867, -0.022478)",
        "(0.006802, 1.227891, -0.024127)",
        "(0.006032, 1.233156, -0.025286)",
        "(0.004143, 1.238559, -0.026473)",
        "(0.002184, 1.244033, -0.027954)",
        "(0.001351, 1.246758, -0.028993)",
        "(-0.000094, 1.252364, -0.030933)",
        "(-0.001203, 1.258252, -0.031818)",
        "(-0.002218, 1.264144, -0.032833)",
        "(-0.003692, 1.270013, -0.034510)",
        "(-0.004524, 1.272996, -0.035402)",
        "(-0.005945, 1.278951, -0.036788)",
        "(-0.007070, 1.284704, -0.038265)",
        "(-0.007878, 1.290296, -0.039913)",
        "(-0.008457, 1.295696, -0.041588)",
        "(-0.008841, 1.298233, -0.042773)",
        "(-0.009871, 1.303161, -0.045432)",
        "(-0.010716, 1.308089, -0.047631)",
        "(-0.011161, 1.313038, -0.049374)",
        "(-0.011371, 1.317884, -0.051177)",
        "(-0.011702, 1.320263, -0.052438)",
        "(-0.013093, 1.324927, -0.055598)",
        "(-0.014542, 1.329676, -0.058621)",
        "(-0.015183, 1.334593, -0.060916)",
        "(-0.015616, 1.339577, -0.062955)",
        "(-0.015881, 1.342041, -0.064083)",
        "(-0.016969, 1.346690, -0.067472)",
        "(-0.018358, 1.351239, -0.071672)",
        "(-0.019084, 1.355806, -0.075278)",
        "(-0.019480, 1.360320, -0.078806)",
        "(-0.019897, 1.362457, -0.080933)",
        "(-0.021114, 1.366488, -0.086112)",
        "(-0.022073, 1.370315, -0.091475)",
        "(-0.022321, 1.373963, -0.096282)",
        "(-0.022544, 1.377403, -0.100894)",
        "(-0.022690, 1.379021, -0.103286)",
        "(-0.023139, 1.382135, -0.108566)",
        "(-0.024204, 1.385071, -0.114997)",
        "(-0.024993, 1.387846, -0.121020)",
        "(-0.024743, 1.390383, -0.125670)",
        "(-0.024635, 1.391535, -0.128014)",
        "(-0.024660, 1.393706, -0.132977)",
        "(-0.025524, 1.395658, -0.139747)",
        "(-0.026450, 1.397554, -0.146848)",
        "(-0.026160, 1.399266, -0.151489)",
        "(-0.025852, 1.400009, -0.153533)",
        "(-0.025396, 1.401313, -0.158388)",
        "(-0.025510, 1.402332, -0.164283)",
        "(-0.026086, 1.403071, -0.171414)",
        "(-0.025812, 1.403647, -0.177336)",
        "(-0.025379, 1.403818, -0.179878)",
        "(-0.024463, 1.403975, -0.184712)",
        "(-0.023849, 1.403784, -0.190083)",
        "(-0.023487, 1.403321, -0.196634)",
        "(-0.022934, 1.402749, -0.202106)",
        "(-0.022477, 1.402360, -0.204248)",
        "(-0.021225, 1.401392, -0.208109)",
        "(-0.020251, 1.400082, -0.212810)",
        "(-0.019574, 1.398523, -0.219174)",
        "(-0.018619, 1.396872, -0.224598)",
        "(-0.018138, 1.395997, -0.226756)",
        "(-0.016711, 1.394146, -0.230512)",
        "(-0.015263, 1.392111, -0.235771)",
        "(-0.014173, 1.390009, -0.242685)",
        "(-0.012833, 1.387928, -0.247575)",
        "(-0.012152, 1.386804, -0.249507)",
        "(-0.010384, 1.384296, -0.253834)",
        "(-0.008401, 1.381476, -0.259125)",
        "(-0.006945, 1.378586, -0.264834)",
        "(-0.005905, 1.375550, -0.269178)",
        "(-0.005230, 1.373823, -0.271004)",
        "(-0.003145, 1.369986, -0.274489)",
        "(-0.000514, 1.365627, -0.278082)",
        "(0.001553, 1.360971, -0.283114)",
        "(0.002863, 1.356127, -0.286764)",
        "(0.003556, 1.353622, -0.288125)",
        "(0.005571, 1.348373, -0.291500)",
        "(0.007939, 1.342632, -0.294661)",
        "(0.010126, 1.336751, -0.297142)",
        "(0.011635, 1.330595, -0.299389)",
        "(0.012290, 1.327342, -0.300754)",
        "(0.014013, 1.320527, -0.303161)",
        "(0.015837, 1.313453, -0.305145)",
        "(0.017255, 1.306126, -0.306423)",
        "(0.018855, 1.298540, -0.307144)",
        "(0.019671, 1.294531, -0.307322)",
        "(0.021566, 1.286534, -0.308340)",
        "(0.023188, 1.278497, -0.309477)",
        "(0.025007, 1.270469, -0.308862)",
        "(0.027192, 1.262224, -0.308333)",
        "(0.028208, 1.258036, -0.308392)",
        "(0.029731, 1.249753, -0.308425)",
        "(0.030988, 1.241357, -0.307786)",
        "(0.032904, 1.232877, -0.306449)",
        "(0.034891, 1.224408, -0.304374)",
        "(0.035819, 1.220221, -0.303445)",
        "(0.037479, 1.211689, -0.302309)",
        "(0.039218, 1.203191, -0.300683)",
        "(0.041048, 1.195246, -0.297475)",
        "(0.042863, 1.187641, -0.294257)",
        "(0.043463, 1.183791, -0.292765)",
        "(0.044775, 1.176320, -0.289333)",
        "(0.045830, 1.169261, -0.285261)",
        "(0.047215, 1.162809, -0.279993)",
        "(0.048139, 1.156750, -0.273966)",
        "(0.048472, 1.153834, -0.271315)",
        "(0.049155, 1.148373, -0.266788)",
        "(0.049348, 1.143639, -0.261832)",
        "(0.049657, 1.139701, -0.255812)",
        "(0.050485, 1.136519, -0.248372)",
        "(0.050775, 1.135000, -0.244873)",
        "(0.051140, 1.131909, -0.239295)",
        "(0.051187, 1.129157, -0.234299)",
        "(0.051196, 1.127017, -0.228387)",
        "(0.051264, 1.125121, -0.221324)",
        "(0.051388, 1.124151, -0.218063)",
        "(0.051454, 1.121999, -0.213277)",
        "(0.051355, 1.120055, -0.208302)",
        "(0.051237, 1.118337, -0.201742)",
        "(0.051499, 1.116652, -0.194918)",
        "(0.051692, 1.115893, -0.192088)",
        "(0.051505, 1.114305, -0.186876)",
        "(0.051055, 1.112831, -0.181726)",
        "(0.050755, 1.111614, -0.175750)",
        "(0.051089, 1.110805, -0.168883)",
        "(0.051031, 1.110444, -0.165699)",
        "(0.050323, 1.109689, -0.160037)",
        "(0.049843, 1.109056, -0.154053)",
        "(0.049456, 1.108271, -0.148796)",
        "(0.049094, 1.107602, -0.143732)",
        "(0.048941, 1.107400, -0.140852)",
        "(0.048720, 1.107155, -0.135030)",
        "(0.048469, 1.107177, -0.129807)",
        "(0.047892, 1.107632, -0.124369)",
        "(0.047342, 1.108573, -0.119019)",
        "(0.046945, 1.109201, -0.116473)",
        "(0.046012, 1.110741, -0.111303)",
        "(0.045159, 1.112707, -0.106218)",
        "(0.044088, 1.115138, -0.101696)",
        "(0.042662, 1.118122, -0.096724)",
        "(0.041964, 1.119792, -0.094208)",
        "(0.040763, 1.123368, -0.089699)",
        "(0.039244, 1.127208, -0.085449)",
        "(0.037612, 1.131338, -0.081338)",
        "(0.036120, 1.135835, -0.077268)",
        "(0.035358, 1.138233, -0.075166)",
        "(0.033851, 1.143166, -0.070962)",
        "(0.032204, 1.148093, -0.067331)",
        "(0.030433, 1.153142, -0.064044)",
        "(0.028640, 1.158509, -0.060764)",
        "(0.027750, 1.161288, -0.059218)",
        "(0.026138, 1.166878, -0.056079)",
        "(0.024996, 1.172680, -0.053156)",
        "(0.023736, 1.178696, -0.050530)",
        "(0.021837, 1.184782, -0.048194)",
        "(0.020877, 1.187847, -0.047302)",
        "(0.019007, 1.194011, -0.045824)",
        "(0.016897, 1.199884, -0.044966)",
        "(0.014722, 1.205722, -0.044484)",
        "(0.012925, 1.212247, -0.043383)",
        "(0.011702, 1.215549, -0.043140)",
        "(0.009514, 1.222334, -0.043035)",
        "(0.008042, 1.229366, -0.042354)",
        "(0.007322, 1.236347, -0.041914)",
        "(0.007102, 1.243422, -0.042028)",
        "(0.006519, 1.247076, -0.042108)",
        "(0.004089, 1.254304, -0.042376)",
        "(0.002259, 1.261775, -0.043059)",
        "(0.001110, 1.269589, -0.043188)",
        "(-0.000464, 1.277331, -0.044318)",
        "(-0.001307, 1.281288, -0.045022)",
        "(-0.003440, 1.289314, -0.045827)",
        "(-0.005113, 1.297291, -0.046639)",
        "(-0.005810, 1.305299, -0.047562)",
        "(-0.006576, 1.313401, -0.048370)",
        "(-0.007547, 1.317387, -0.049222)",
        "(-0.009496, 1.325359, -0.050710)",
        "(-0.010822, 1.333206, -0.052112)",
        "(-0.011667, 1.340890, -0.053760)",
        "(-0.012572, 1.348205, -0.056159)",
        "(-0.013085, 1.351817, -0.057450)"
    ],
    "rightHandRotations": [
        "(9.052966, 285.151600, 257.162100)",
        "(9.006390, 284.962200, 257.165800)",
        "(8.997923, 284.763600, 257.110400)",
        "(9.015404, 284.547500, 257.034900)",
        "(8.996640, 284.444600, 256.995400)",
        "(8.902563, 284.159300, 256.943600)",
        "(8.853284, 283.798500, 256.946100)",
        "(8.869753, 283.525800, 256.971300)",
        "(8.831861, 283.289300, 256.941800)",
        "(8.853206, 283.079700, 256.881900)",
        "(8.874679, 282.981100, 256.841100)",
        "(8.857042, 282.739700, 256.740200)",
        "(8.772825, 282.395200, 256.667100)",
        "(8.683581, 282.000100, 256.590100)",
        "(8.571932, 281.655400, 256.472000)",
        "(8.526747, 281.496400, 256.418200)",
        "(8.534465, 281.205800, 256.302300)",
        "(8.460579, 280.979900, 256.160200)",
        "(8.283029, 280.747700, 256.000900)",
        "(8.261105, 280.510700, 255.876600)",
        "(8.321111, 280.408800, 255.832300)",
        "(8.326351, 280.207500, 255.637200)",
        "(8.318492, 280.021500, 255.556200)",
        "(8.510864, 279.693000, 255.665300)",
        "(8.750127, 279.294000, 255.735100)",
        "(8.807016, 279.105500, 255.836000)",
        "(8.789687, 278.882900, 256.095200)",
        "(8.202410, 277.946800, 255.670400)",
        "(7.758726, 277.032100, 255.229200)",
        "(7.688783, 276.769300, 255.301100)",
        "(7.769320, 276.833100, 255.471300)",
        "(7.809585, 276.801700, 255.652400)",
        "(7.813342, 276.713700, 255.654700)",
        "(7.943880, 276.688500, 255.619500)",
        "(8.126524, 276.579100, 255.634900)",
        "(8.112144, 276.560500, 255.711300)",
        "(7.951362, 276.418000, 255.867500)",
        "(7.833765, 276.284700, 256.065900)",
        "(7.745956, 276.181300, 256.250900)",
        "(7.711958, 276.140300, 256.424100)",
        "(7.662584, 276.097800, 256.513500)",
        "(7.512825, 276.189300, 256.903400)",
        "(7.357049, 276.458100, 257.501800)",
        "(6.908875, 276.439800, 257.920700)",
        "(6.220313, 275.943200, 258.208400)",
        "(5.790926, 275.663000, 258.279500)",
        "(4.933663, 275.458300, 258.475400)",
        "(4.025707, 274.975500, 258.109800)",
        "(3.597038, 274.748500, 257.569700)",
        "(3.097324, 274.429700, 256.840200)",
        "(2.757881, 274.418400, 256.415800)",
        "(2.239137, 274.516700, 255.956900)",
        "(1.659609, 274.705500, 256.348300)",
        "(0.464429, 274.863600, 257.408600)",
        "(358.767700, 274.990900, 258.758800)",
        "(357.910000, 275.091600, 259.285800)",
        "(356.233400, 275.734200, 260.389700)",
        "(353.940100, 276.632800, 261.734500)",
        "(350.900000, 277.613800, 264.246900)",
        "(347.083100, 278.404300, 267.614200)",
        "(344.945600, 278.930600, 269.129800)",
        "(341.030900, 279.887800, 271.064900)",
        "(338.290800, 280.945800, 271.552100)",
        "(336.223300, 281.347000, 271.763600)",
        "(333.779200, 281.413900, 272.354500)",
        "(332.307700, 281.270500, 272.729700)",
        "(329.003600, 280.884800, 273.579100)",
        "(326.576900, 281.303600, 274.176700)",
        "(325.002100, 282.783600, 274.534200)",
        "(322.852700, 283.705200, 275.763500)",
        "(321.493900, 284.350000, 276.497500)",
        "(319.252900, 286.179400, 277.849400)",
        "(317.960100, 288.203100, 278.816300)",
        "(315.890400, 290.344900, 278.468100)",
        "(313.551500, 291.745200, 277.968900)",
        "(312.595000, 292.077300, 278.044100)",
        "(310.844700, 293.277800, 278.281200)",
        "(309.104600, 295.869700, 277.104900)",
        "(307.338900, 298.978500, 274.596100)",
        "(305.397900, 299.271100, 274.982400)",
        "(304.830100, 298.737800, 275.930500)",
        "(304.681100, 298.434900, 276.540900)",
        "(304.817800, 298.934800, 274.431000)",
        "(306.397900, 301.756300, 269.160000)",
        "(307.934600, 302.699700, 266.077600)",
        "(308.086500, 302.727900, 265.345800)",
        "(307.490500, 303.353800, 264.713000)",
        "(305.524400, 304.023000, 265.854400)",
        "(302.791500, 304.762600, 266.357700)",
        "(300.329700, 304.990200, 266.233400)",
        "(298.867400, 304.547500, 266.094900)",
        "(295.822500, 304.146400, 266.503000)",
        "(292.587900, 304.729700, 268.972700)",
        "(288.515000, 306.562900, 270.360500)",
        "(284.982900, 308.121300, 270.619500)",
        "(283.622500, 308.875500, 270.808000)",
        "(282.059400, 310.977600, 270.821700)",
        "(280.707900, 315.660400, 269.187600)",
        "(279.276100, 322.294700, 265.452500)",
        "(278.900800, 330.103900, 259.887800)",
        "(279.030700, 333.193600, 257.852000)",
        "(279.307900, 336.753700, 255.530500)",
        "(279.633900, 337.348500, 255.057100)",
        "(280.187600, 336.632600, 255.982000)",
        "(280.582600, 336.042700, 257.210800)",
        "(280.582600, 337.079200, 256.442900)",
        "(280.396900, 341.454800, 252.572500)",
        "(280.349800, 344.392000, 250.191000)",
        "(280.185600, 343.092300, 251.823400)",
        "(280.112500, 338.944300, 256.131300)",
        "(280.182900, 336.750900, 258.320800)",
        "(279.960900, 337.283000, 257.438400)",
        "(279.651000, 343.111400, 251.768000)",
        "(279.526900, 344.309400, 251.005700)",
        "(279.217800, 342.202800, 253.150800)",
        "(279.042700, 340.876600, 254.439100)",
        "(279.064200, 338.465800, 256.715100)",
        "(279.121600, 339.714300, 255.361500)",
        "(278.855200, 342.676100, 252.419200)",
        "(278.307000, 343.781600, 251.605600)",
        "(277.853300, 343.120100, 252.405400)",
        "(277.225700, 342.912300, 252.847100)",
        "(276.823100, 344.741300, 251.003900)",
        "(276.485000, 349.192200, 246.640700)",
        "(275.957500, 349.636100, 246.377400)",
        "(275.467500, 347.926000, 248.178500)",
        "(274.067000, 346.550300, 249.940700)",
        "(273.359900, 356.913300, 240.068500)",
        "(273.569300, 3.953811, 233.199800)",
        "(273.339400, 5.640225, 231.733300)",
        "(273.010500, 5.180245, 232.456000)",
        "(272.407200, 10.103940, 228.204800)",
        "(272.340800, 11.067810, 227.713600)",
        "(272.513000, 8.517159, 230.343600)",
        "(272.109800, 5.732570, 233.681000)",
        "(271.736800, 5.211094, 234.626200)",
        "(271.161600, 9.668159, 230.855700)",
        "(271.026400, 12.909910, 228.187500)",
        "(270.870400, 0.616909, 241.056100)",
        "(270.183400, 207.095500, 35.188430)",
        "(270.696900, 181.900600, 60.831820)",
        "(270.915600, 192.369800, 51.120660)",
        "(270.927900, 265.702200, 337.856000)",
        "(271.428100, 287.228300, 316.441400)",
        "(271.441700, 280.931200, 323.096100)",
        "(271.365100, 284.061300, 320.175100)",
        "(271.635400, 309.225300, 295.188400)",
        "(272.565700, 323.444800, 280.808200)",
        "(273.128800, 322.171700, 282.032500)",
        "(273.160000, 313.357700, 291.027700)",
        "(273.048200, 310.016800, 294.457900)",
        "(273.151100, 307.702100, 296.994400)",
        "(274.033500, 305.460900, 299.379600)",
        "(275.017600, 300.167500, 304.472600)",
        "(275.582900, 293.996100, 310.395800)",
        "(275.840100, 291.826200, 312.509000)",
        "(276.741100, 294.665700, 309.590100)",
        "(278.100200, 299.319300, 304.417700)",
        "(279.828600, 300.032600, 303.181400)",
        "(281.029900, 297.508100, 304.881100)",
        "(281.185300, 294.945400, 307.145800)",
        "(280.955000, 290.104500, 311.591200)",
        "(281.634800, 289.938600, 311.226900)",
        "(282.512500, 291.032400, 308.904400)",
        "(282.280000, 286.782400, 312.452500)",
        "(281.927600, 283.719000, 315.460600)",
        "(281.612200, 281.946100, 317.042300)",
        "(282.019600, 284.382500, 313.864100)",
        "(282.260600, 283.391800, 313.867900)",
        "(281.923300, 279.523500, 317.429300)",
        "(281.797600, 278.327100, 318.456200)",
        "(281.364700, 275.564800, 320.482800)",
        "(280.627000, 269.432700, 326.225100)",
        "(279.889100, 265.019400, 330.702900)",
        "(279.445300, 268.251700, 327.023900)",
        "(279.258000, 271.352900, 323.538000)",
        "(278.781400, 272.432400, 322.319000)",
        "(278.298100, 270.997300, 323.955100)",
        "(277.856400, 271.549200, 323.511400)",
        "(277.608200, 273.800900, 321.233500)",
        "(277.511400, 273.715600, 321.241900)",
        "(277.097700, 271.469600, 323.686600)",
        "(276.749700, 269.451400, 326.113600)",
        "(276.811200, 272.470400, 323.165600)",
        "(276.966400, 277.036700, 318.518100)",
        "(276.979300, 278.571600, 317.021800)",
        "(276.790700, 280.299700, 315.440300)",
        "(276.369600, 281.566700, 314.463300)",
        "(276.100600, 282.249800, 314.003300)",
        "(275.827800, 280.850500, 315.635700)",
        "(275.666000, 280.827100, 315.738700)",
        "(275.237300, 280.517000, 316.135800)",
        "(274.960700, 281.277700, 315.595900)",
        "(274.727000, 280.032400, 317.077500)",
        "(274.288800, 276.498200, 320.989100)",
        "(274.098000, 274.320100, 323.333300)",
        "(273.785100, 270.865100, 327.005400)",
        "(273.470400, 269.768700, 328.285600)",
        "(273.158700, 268.172900, 330.070400)",
        "(273.171100, 260.022200, 338.193300)",
        "(274.061200, 249.910600, 347.549900)",
        "(273.771300, 251.309400, 346.213700)",
        "(273.585900, 255.683700, 342.611400)",
        "(273.272000, 252.031900, 346.341600)",
        "(272.778700, 245.985800, 352.711700)",
        "(272.673600, 241.400400, 357.573400)",
        "(272.666100, 236.270400, 3.039632)",
        "(272.412200, 233.749900, 5.773082)",
        "(271.958700, 226.923100, 12.882220)",
        "(271.699500, 215.750400, 24.368550)",
        "(271.641100, 213.248400, 27.063440)",
        "(271.601300, 207.175000, 33.382950)",
        "(271.661300, 194.677300, 46.209780)",
        "(271.745300, 181.049000, 60.352250)",
        "(271.667700, 172.398400, 69.509590)",
        "(271.465300, 171.036300, 71.002010)",
        "(271.082100, 167.775800, 74.422500)",
        "(271.018000, 150.129400, 92.403790)",
        "(271.238900, 142.728900, 100.517400)",
        "(271.126600, 136.439100, 107.355700)",
        "(270.914500, 128.589300, 115.345200)",
        "(270.485800, 94.021140, 150.025700)",
        "(270.584200, 74.954440, 169.460500)",
        "(270.723400, 85.430860, 159.720100)",
        "(270.627400, 69.884610, 175.706200)",
        "(270.611700, 37.855460, 207.787200)",
        "(271.256200, 342.606700, 263.050100)",
        "(271.360300, 333.025800, 273.094800)",
        "(271.552200, 334.043300, 272.740000)",
        "(272.139200, 329.693300, 277.483100)",
        "(272.489100, 328.516500, 278.774500)",
        "(273.160600, 325.246000, 282.454400)",
        "(273.777700, 320.794800, 287.521000)",
        "(274.474100, 318.544700, 290.401300)",
        "(275.409100, 319.142900, 290.182100)",
        "(275.907600, 319.252200, 290.219200)",
        "(276.769500, 319.412000, 290.392900)",
        "(277.520400, 318.717100, 291.546600)",
        "(278.076300, 315.492200, 295.336500)",
        "(278.589100, 313.836600, 297.377400)",
        "(278.802900, 313.210800, 298.132300)",
        "(279.393400, 312.495800, 299.066300)",
        "(280.079100, 312.457600, 299.132100)",
        "(280.417600, 311.453200, 300.272100)",
        "(280.614800, 310.613500, 301.533700)",
        "(280.800400, 310.699500, 301.549500)",
        "(281.068400, 310.046700, 302.199200)",
        "(281.252700, 308.657300, 303.642500)",
        "(281.424400, 307.862900, 304.450600)",
        "(281.648700, 307.783400, 304.493500)",
        "(281.791700, 307.786300, 304.459100)",
        "(282.048800, 307.066400, 305.088100)",
        "(282.080600, 305.387600, 306.752400)",
        "(282.255900, 304.793100, 307.271100)",
        "(282.668800, 303.985400, 307.820600)",
        "(282.816600, 303.138200, 308.651900)",
        "(283.091300, 301.976300, 309.823400)",
        "(283.580600, 302.127100, 309.482500)",
        "(284.021700, 301.496100, 309.810500)",
        "(284.325800, 300.413600, 310.803800)",
        "(284.523700, 300.199500, 310.972000)",
        "(285.027700, 300.542300, 310.317500)",
        "(285.440200, 300.208600, 310.427600)",
        "(285.813200, 298.700000, 311.749100)",
        "(286.126400, 297.203900, 312.911700)",
        "(286.275800, 296.953600, 313.013200)",
        "(286.904000, 296.686800, 312.898000)",
        "(287.628300, 296.092900, 312.888300)",
        "(288.017900, 294.550900, 313.961900)",
        "(288.210000, 293.161900, 315.095000)",
        "(288.430800, 292.929300, 315.154700)",
        "(289.022900, 292.105900, 315.519100)",
        "(289.449200, 290.773200, 316.471700)",
        "(289.817600, 290.644600, 316.253000)",
        "(290.240500, 290.743800, 315.542500)",
        "(290.266100, 290.168800, 315.900000)",
        "(290.336300, 288.828100, 316.936000)",
        "(290.748600, 288.007300, 317.261700)",
        "(291.189300, 287.206400, 317.383500)",
        "(291.398000, 285.938200, 318.194300)",
        "(291.507800, 285.238900, 318.680400)",
        "(291.723100, 284.388400, 319.022900)",
        "(292.018700, 284.109000, 318.746500)",
        "(292.292100, 283.047500, 319.275100)",
        "(292.363300, 281.720300, 320.143200)",
        "(292.391000, 281.384300, 320.249500)",
        "(292.494400, 281.850800, 319.268600)",
        "(292.555200, 282.100300, 318.399500)",
        "(292.470200, 280.601200, 319.401900)",
        "(292.343000, 279.592300, 320.109000)",
        "(292.333700, 279.542200, 319.930500)",
        "(292.272400, 279.659000, 319.296400)",
        "(292.234800, 279.096900, 319.475500)",
        "(292.041700, 278.114400, 320.042900)",
        "(291.779700, 277.591600, 320.305100)",
        "(291.671400, 277.909500, 319.826000)",
        "(291.513200, 278.206600, 319.166600)",
        "(291.136800, 277.624600, 319.581800)",
        "(290.932100, 277.086100, 319.856100)",
        "(290.643600, 277.261000, 319.274100)",
        "(290.457500, 277.436600, 318.886700)",
        "(290.018900, 277.072600, 318.846700)",
        "(289.590700, 275.869000, 319.838300)",
        "(289.198100, 275.221400, 320.077500)",
        "(288.679700, 274.922100, 319.907900)",
        "(288.356000, 274.576500, 320.123400)",
        "(287.685700, 273.572100, 320.884600)",
        "(286.978800, 272.854700, 321.302600)",
        "(286.236000, 271.807100, 322.026400)",
        "(285.575100, 270.954700, 322.540600)",
        "(285.263200, 270.682400, 322.591500)",
        "(284.460900, 269.856000, 323.123300)",
        "(283.761700, 269.732000, 323.120900)",
        "(283.006300, 269.824400, 322.911000)",
        "(282.264600, 270.253400, 322.310800)",
        "(281.964200, 270.320800, 322.123800)",
        "(281.418200, 269.991300, 322.172900)",
        "(280.567000, 269.104800, 322.838900)",
        "(279.760900, 267.649000, 324.295600)",
        "(278.961600, 263.311000, 328.590200)",
        "(278.654400, 261.586200, 330.339100)",
        "(278.138800, 259.450900, 332.364400)",
        "(277.504800, 259.182000, 332.579100)",
        "(276.928600, 259.655800, 331.891300)",
        "(276.453700, 258.726700, 332.722200)",
        "(276.157100, 256.222400, 335.389400)",
        "(275.465500, 252.915700, 338.845500)",
        "(274.849000, 252.966000, 338.474100)",
        "(274.344000, 251.075900, 340.144100)",
        "(274.160100, 245.022800, 346.212900)",
        "(274.083700, 240.489500, 350.813400)",
        "(273.857300, 231.780800, 359.548000)",
        "(273.571300, 224.906800, 6.291651)",
        "(273.379100, 221.155100, 9.937522)",
        "(273.393600, 218.708500, 12.221850)",
        "(273.481000, 217.148100, 13.792210)",
        "(273.597500, 210.315100, 20.743140)",
        "(273.388700, 204.018200, 27.007510)",
        "(273.311200, 198.572300, 32.407840)",
        "(273.507400, 200.516000, 30.624010)",
        "(273.586800, 199.924800, 31.303010)",
        "(273.547400, 200.559800, 30.741930)",
        "(273.542100, 204.341800, 26.868680)",
        "(273.490400, 209.167800, 21.840840)",
        "(273.591200, 209.484100, 21.652310)",
        "(273.683200, 208.043700, 23.211810)",
        "(273.622400, 208.498800, 22.795610)",
        "(273.564800, 213.727100, 17.590660)",
        "(273.564100, 217.987800, 13.326640)",
        "(273.654200, 218.438700, 13.189090)",
        "(273.737900, 217.848200, 13.883640)",
        "(273.838900, 220.182800, 11.803290)",
        "(273.662000, 230.765600, 1.395336)",
        "(273.375900, 241.195900, 351.056200)",
        "(273.225700, 244.645900, 347.863600)",
        "(273.191100, 244.162000, 348.514600)",
        "(273.218900, 241.812900, 351.229200)",
        "(273.222000, 237.734700, 355.665500)",
        "(273.077400, 237.950100, 355.803100)",
        "(272.979400, 240.765600, 353.275500)",
        "(272.940500, 241.525100, 352.613000)",
        "(272.894100, 238.543900, 356.031900)",
        "(272.722700, 233.559200, 1.489254)",
        "(272.261500, 237.203200, 358.252600)",
        "(272.000800, 242.638800, 353.060100)",
        "(271.904600, 243.598800, 352.214200)",
        "(271.760900, 239.064900, 357.167200)",
        "(271.630200, 227.184400, 9.549852)",
        "(271.365400, 215.362500, 21.813930)",
        "(271.119400, 219.719600, 17.834240)",
        "(270.977600, 227.804800, 9.848633)",
        "(270.748100, 228.647100, 9.299710)",
        "(270.672600, 189.255700, 49.168590)",
        "(270.860000, 160.300600, 78.589260)",
        "(270.766400, 144.123800, 95.037420)",
        "(270.802300, 137.222500, 102.068800)",
        "(271.076500, 127.558600, 112.185300)",
        "(271.327600, 126.942800, 113.307300)",
        "(271.356400, 121.264500, 119.447700)",
        "(271.093600, 100.633900, 140.291100)",
        "(271.037200, 91.655150, 149.409400)",
        "(270.897200, 92.082630, 149.506000)",
        "(271.035500, 100.435700, 141.806900)",
        "(271.003500, 83.805370, 158.977800)",
        "(270.918100, 52.757480, 190.335600)",
        "(270.849500, 39.748730, 203.588200)",
        "(270.565100, 31.429480, 212.586300)",
        "(270.478900, 22.935280, 221.828300)",
        "(271.081700, 359.284800, 245.885600)",
        "(271.663200, 345.902200, 259.683900)",
        "(271.781600, 341.589000, 264.297200)",
        "(271.922700, 336.417000, 270.175300)",
        "(272.317600, 335.425800, 271.833100)",
        "(273.131700, 333.101000, 274.453700)",
        "(273.774100, 331.768600, 276.143700)",
        "(273.952400, 330.131400, 278.068100)",
        "(274.150900, 325.357000, 283.468900)",
        "(274.585700, 323.983600, 285.302700)",
        "(275.172300, 321.703700, 287.818900)",
        "(275.473400, 316.208700, 293.662500)",
        "(275.532200, 314.301700, 295.908700)",
        "(276.054900, 314.491400, 296.166700)",
        "(276.971800, 315.956000, 294.739700)",
        "(277.724100, 315.178100, 295.655600)",
        "(277.948800, 312.290200, 298.883900)",
        "(278.000000, 311.191800, 300.230900)",
        "(278.410800, 311.224200, 300.276700)",
        "(279.176600, 311.779500, 299.629500)",
        "(279.788200, 310.624100, 300.872600)",
        "(280.154400, 307.828700, 304.041900)",
        "(280.429500, 307.105300, 304.790800)",
        "(281.260700, 307.010700, 304.719800)",
        "(282.070700, 306.551800, 304.998200)",
        "(282.652200, 305.368400, 306.237000)",
        "(283.322300, 304.393200, 307.149600)",
        "(283.636400, 303.995000, 307.378300)",
        "(284.039700, 302.729900, 308.361900)",
        "(284.125400, 300.725800, 310.224100)",
        "(284.194200, 300.012600, 310.804700)",
        "(284.457500, 299.772800, 310.669000)",
        "(284.576800, 299.170000, 311.111700)",
        "(284.912700, 297.301800, 312.805500)",
        "(285.490500, 295.477300, 314.280700)",
        "(285.711300, 293.759800, 315.635600)",
        "(285.759300, 292.807900, 316.487300)",
        "(285.981100, 292.732200, 316.400400)",
        "(286.766000, 293.346300, 315.192600)",
        "(287.771700, 292.713700, 315.112900)",
        "(287.667500, 286.774500, 320.900100)",
        "(287.969900, 283.075100, 325.171800)",
        "(288.472200, 283.354700, 324.652900)",
        "(290.098700, 287.185800, 319.649400)",
        "(291.208500, 286.648400, 319.246500)",
        "(291.532500, 282.086900, 324.071400)",
        "(292.245800, 280.065200, 325.931800)",
        "(292.886400, 280.708400, 324.915900)",
        "(293.955900, 281.878600, 323.148300)",
        "(294.186700, 280.362500, 324.435600)",
        "(294.264300, 279.236200, 325.407700)",
        "(294.675800, 279.493100, 324.850600)",
        "(294.966600, 279.855800, 324.391200)",
        "(295.264000, 279.621700, 324.489200)",
        "(295.468200, 279.298600, 324.770200)",
        "(295.735800, 279.646300, 324.117800)",
        "(295.832400, 279.125400, 324.562300)",
        "(295.819200, 278.540700, 325.159300)",
        "(295.777100, 278.250900, 325.450800)",
        "(295.863100, 278.998300, 324.626400)",
        "(296.053300, 279.407600, 324.074300)",
        "(295.944600, 278.382800, 325.034800)",
        "(295.872200, 277.886400, 325.580800)",
        "(295.877800, 277.575200, 325.949000)",
        "(295.914700, 277.906000, 325.474200)",
        "(295.799000, 277.679400, 325.674300)",
        "(295.621200, 277.342600, 326.206900)",
        "(295.630900, 277.592000, 325.987800)",
        "(295.583000, 278.198200, 325.289400)",
        "(295.452500, 278.388800, 325.054000)",
        "(295.212900, 277.881500, 325.701100)",
        "(295.059400, 277.869900, 325.705100)",
        "(294.987700, 277.969000, 325.520100)",
        "(294.906900, 277.503400, 326.027400)",
        "(294.761900, 277.071300, 326.549000)",
        "(294.787900, 277.293900, 326.347900)",
        "(294.998600, 277.613400, 325.889400)",
        "(295.113600, 277.564400, 325.889900)",
        "(295.118600, 277.095800, 326.281100)",
        "(295.057300, 276.664300, 326.745200)",
        "(295.240700, 276.713100, 326.622300)",
        "(295.520000, 276.446600, 326.889300)",
        "(295.696400, 276.322400, 326.981000)",
        "(296.015600, 276.186900, 326.854500)",
        "(296.240800, 275.734700, 327.106600)",
        "(296.549700, 274.888800, 327.863700)",
        "(296.868200, 273.928000, 328.605800)",
        "(297.006200, 273.570200, 328.903400)",
        "(297.384200, 272.798500, 329.402000)",
        "(297.744800, 271.853400, 330.084400)",
        "(297.951900, 271.048700, 330.663000)",
        "(298.316300, 270.469500, 331.063600)",
        "(298.518700, 270.145800, 331.252200)",
        "(298.889500, 269.300600, 331.819500)",
        "(299.135700, 268.334000, 332.534500)",
        "(299.348800, 267.788100, 332.825400)",
        "(299.552600, 267.554100, 332.785600)",
        "(299.677800, 267.459600, 332.686900)",
        "(299.930200, 266.955400, 332.687700)",
        "(299.799700, 266.098800, 333.317700)",
        "(299.536700, 265.890900, 333.160500)",
        "(299.365500, 265.766900, 332.755500)",
        "(299.296700, 265.366300, 332.905100)",
        "(299.201200, 263.973900, 333.826200)",
        "(298.888100, 262.270500, 335.002200)",
        "(298.418200, 261.336500, 335.242300)",
        "(297.922900, 260.645000, 335.448600)",
        "(297.599500, 260.344300, 335.490300)",
        "(296.848100, 259.306900, 335.815500)",
        "(295.917200, 257.905600, 336.640600)",
        "(295.111200, 257.568100, 336.229100)",
        "(294.491200, 256.944600, 335.908100)",
        "(294.076200, 256.294600, 336.266400)",
        "(293.112500, 255.364000, 336.738700)",
        "(292.090300, 254.756100, 336.780100)",
        "(291.066500, 254.083700, 336.946800)",
        "(290.134900, 253.455300, 337.154400)",
        "(289.745800, 253.284700, 337.178200)",
        "(289.086500, 253.186600, 337.107100)",
        "(288.134200, 252.736500, 337.213500)",
        "(286.980300, 252.130300, 337.542900)",
        "(286.116500, 251.531200, 338.020000)",
        "(285.816300, 251.187200, 338.347900)",
        "(285.527300, 249.902400, 339.880800)",
        "(284.862600, 248.836800, 341.193500)",
        "(283.907500, 250.056400, 340.131100)",
        "(283.316900, 251.732700, 338.526200)",
        "(283.178500, 252.071800, 338.370700)",
        "(283.133100, 251.385500, 339.641900)",
        "(282.991500, 250.620600, 340.856700)",
        "(282.240800, 249.661300, 342.140200)",
        "(281.441900, 249.929200, 342.405900)",
        "(281.117800, 250.395700, 342.250400)",
        "(280.613300, 250.354800, 342.804400)",
        "(279.944000, 248.670000, 345.154500)",
        "(279.014500, 247.019800, 347.600100)",
        "(278.199200, 248.417200, 346.876600)",
        "(277.907400, 249.968500, 345.564100)",
        "(277.484200, 251.305900, 344.937700)",
        "(277.099200, 250.231900, 347.197300)",
        "(276.569300, 249.531700, 348.985600)",
        "(276.282400, 254.269600, 345.202800)",
        "(276.290500, 258.185000, 341.609000)",
        "(276.334600, 264.067900, 336.418500)",
        "(276.409900, 267.920400, 333.595300)",
        "(276.523400, 270.425600, 332.061400)",
        "(276.529200, 271.831000, 331.665300)",
        "(276.575000, 272.881500, 331.129300)",
        "(276.956900, 276.911700, 327.938200)",
        "(277.666500, 282.227800, 323.140300)",
        "(278.277700, 285.862200, 320.106600)",
        "(278.564500, 287.628000, 319.303100)",
        "(278.788100, 289.110500, 318.129400)",
        "(279.611300, 293.300600, 314.279800)",
        "(280.472000, 296.088500, 311.817500)",
        "(280.984700, 296.300400, 312.090500)",
        "(281.004900, 295.446600, 313.610000)",
        "(281.241200, 296.599200, 312.739100)",
        "(282.406100, 300.932600, 308.343300)",
        "(283.493900, 301.966000, 307.292600)",
        "(283.765400, 300.108600, 309.681600)",
        "(283.684200, 300.219100, 309.971200)",
        "(283.969100, 301.351500, 308.863000)",
        "(285.114700, 303.473100, 306.405800)",
        "(285.835000, 302.527600, 307.332700)",
        "(285.797700, 300.481200, 309.759500)",
        "(285.634900, 299.676400, 310.679000)",
        "(285.815600, 300.324300, 310.006300)",
        "(286.504800, 301.184300, 308.877500)",
        "(286.967900, 300.210600, 309.828000)",
        "(287.057800, 299.233700, 310.908400)",
        "(287.223700, 299.244900, 310.868700)",
        "(287.401500, 299.156100, 310.959000)",
        "(287.798300, 298.478800, 311.632400)",
        "(287.973200, 297.316800, 312.877700)",
        "(288.189600, 297.206900, 312.968700)",
        "(288.586500, 297.230000, 312.648400)",
        "(288.762900, 296.646900, 313.194900)",
        "(288.863200, 295.309300, 314.733800)",
        "(289.136700, 295.215500, 314.838100)",
        "(289.524100, 295.532400, 314.298600)",
        "(289.629500, 295.625100, 314.273800)",
        "(289.692900, 295.640500, 314.283000)",
        "(289.935400, 295.566400, 314.235000)",
        "(290.026200, 294.864100, 314.868500)",
        "(289.965100, 294.686900, 315.114700)",
        "(290.010300, 294.940600, 314.668800)",
        "(290.121800, 294.932600, 314.623900)",
        "(290.393700, 294.413800, 315.126700)",
        "(290.594400, 294.222300, 315.371000)",
        "(290.861800, 294.474800, 314.879100)",
        "(291.031700, 294.367100, 314.697200)",
        "(291.086500, 294.071200, 314.977600)",
        "(291.269500, 293.518700, 315.458300)",
        "(291.679900, 293.551800, 315.222400)",
        "(292.118600, 293.199600, 315.209900)",
        "(292.329300, 292.433300, 315.639400)",
        "(292.401800, 292.047200, 315.906000)",
        "(292.372300, 291.129100, 316.539700)",
        "(292.508000, 290.249900, 317.023400)",
        "(292.674600, 289.447300, 317.440700)",
        "(292.898600, 288.545500, 317.964800)",
        "(292.913900, 288.138700, 318.149600)",
        "(292.774300, 287.191300, 318.772800)",
        "(292.645600, 286.731600, 318.917600)",
        "(292.845000, 287.167100, 318.018500)",
        "(293.083000, 286.748700, 317.997500)",
        "(293.112300, 285.944600, 318.645600)",
        "(292.808500, 284.498700, 319.874500)",
        "(292.928000, 284.140800, 319.886700)",
        "(293.172100, 283.828400, 319.580300)",
        "(293.044700, 282.543700, 320.714000)",
        "(292.978700, 282.128800, 321.044400)",
        "(292.901800, 282.240500, 320.477600)",
        "(292.823300, 282.044900, 320.284800)",
        "(292.616100, 280.786400, 321.430200)",
        "(292.533400, 280.348900, 321.684100)",
        "(292.554900, 280.505600, 321.314700)",
        "(292.421100, 280.621800, 320.930600)",
        "(292.350400, 280.252600, 321.156200)",
        "(292.294700, 279.808500, 321.436700)",
        "(292.211200, 280.012000, 321.004300)",
        "(292.204000, 280.066100, 320.853000)",
        "(292.127400, 279.863500, 320.855600)",
        "(291.807100, 279.658100, 320.908700)",
        "(291.702700, 279.775000, 320.649300)",
        "(291.667900, 279.818500, 320.295700)",
        "(291.544100, 279.614200, 320.378800)",
        "(291.138400, 279.563200, 320.276500)",
        "(290.859700, 279.751100, 319.942100)",
        "(290.757700, 279.906200, 319.526900)",
        "(290.599200, 279.453000, 319.719500)",
        "(290.486600, 279.012600, 320.097600)",
        "(290.025600, 278.230400, 320.731300)",
        "(289.855000, 278.446000, 320.299100)",
        "(289.796000, 278.346200, 320.077500)",
        "(289.460100, 277.898000, 320.395900)",
        "(289.262600, 277.803100, 320.401700)",
        "(288.978100, 277.697100, 320.356600)",
        "(288.735800, 277.293900, 320.552200)",
        "(288.493800, 276.849700, 320.794400)",
        "(288.215500, 276.492100, 320.932300)",
        "(288.108000, 276.294000, 321.002200)",
        "(287.775100, 275.766700, 321.369800)",
        "(287.371500, 275.408200, 321.521100)",
        "(287.145300, 275.190400, 321.435900)",
        "(286.851600, 274.571900, 321.832200)",
        "(286.666600, 274.041200, 322.277600)",
        "(286.174500, 273.206700, 322.946800)",
        "(285.776500, 273.373200, 322.554800)",
        "(285.667800, 273.351900, 322.325300)",
        "(285.409700, 272.793600, 322.677200)",
        "(285.178000, 272.562000, 322.830300)",
        "(284.783400, 272.348700, 322.923400)",
        "(284.572100, 272.140000, 322.960700)",
        "(284.348500, 271.857100, 323.176800)",
        "(284.040800, 271.968000, 322.979600)",
        "(283.906000, 272.263900, 322.546300)",
        "(283.654200, 272.504400, 322.070900)",
        "(283.480400, 272.255000, 322.247100)",
        "(283.175700, 271.202600, 323.355900)",
        "(282.783200, 270.621900, 323.881400)",
        "(282.652000, 270.353500, 324.109300)",
        "(282.475600, 270.111000, 324.318600)",
        "(282.198700, 269.727200, 324.746900)",
        "(281.769500, 269.520900, 324.932200)",
        "(281.486300, 269.426300, 324.925800)",
        "(281.380300, 268.935800, 325.391700)",
        "(281.055500, 267.386200, 327.056200)",
        "(280.719800, 266.858500, 327.613900)",
        "(280.520400, 267.309600, 327.074200)",
        "(280.340800, 267.191300, 327.128300)",
        "(280.151400, 266.757500, 327.577400)",
        "(279.809900, 265.590500, 328.845500)",
        "(279.576400, 264.925000, 329.532500)",
        "(279.337200, 264.953300, 329.495500)",
        "(279.048300, 263.793200, 330.573200)",
        "(278.843400, 263.079000, 331.291000)",
        "(278.516600, 262.010800, 332.519700)",
        "(278.236700, 261.994400, 332.549500)",
        "(277.878100, 262.208700, 332.321900)",
        "(277.581200, 261.716400, 332.971400)",
        "(277.464100, 261.469900, 333.310600)",
        "(277.271900, 261.091500, 333.789100)",
        "(277.023800, 260.758400, 334.220400)",
        "(276.836000, 261.060400, 334.021300)",
        "(276.624400, 259.964800, 335.225000)",
        "(276.504000, 259.329800, 336.015700)",
        "(276.308600, 259.645600, 335.857500)",
        "(276.024400, 260.194200, 335.389900)",
        "(275.657000, 258.448700, 337.361600)",
        "(275.430400, 257.174300, 338.922000)",
        "(275.346900, 257.140500, 339.065500)",
        "(275.200300, 257.925600, 338.497900)",
        "(274.970700, 258.025900, 338.541900)",
        "(274.663500, 256.277500, 340.712600)",
        "(274.503800, 257.249500, 340.050700)",
        "(274.467700, 258.427600, 339.007000)",
        "(274.389800, 260.499500, 337.254800)",
        "(274.148800, 259.854300, 338.202000)",
        "(274.025900, 258.906200, 339.695600)",
        "(273.976100, 261.682700, 337.185300)",
        "(273.978300, 263.975800, 335.011100)",
        "(273.968500, 266.480200, 332.745500)",
        "(273.922400, 266.653700, 332.925400)",
        "(273.722300, 263.753100, 336.352700)",
        "(273.673500, 267.003400, 333.467300)",
        "(273.660600, 270.145400, 330.431300)",
        "(273.655100, 274.332100, 326.568200)",
        "(273.649400, 273.834300, 327.467800)",
        "(273.502200, 271.673400, 330.172400)",
        "(273.511800, 274.481400, 327.682200)",
        "(273.621000, 276.825800, 325.452500)",
        "(273.835200, 279.807400, 322.875700)",
        "(273.840300, 281.963900, 321.108900)",
        "(273.954900, 284.866300, 318.689600)",
        "(274.327900, 288.062600, 315.796800)",
        "(274.526600, 289.517400, 314.502300)",
        "(274.844200, 291.893400, 312.518100)",
        "(275.160800, 295.046600, 309.704800)",
        "(275.536600, 297.984500, 307.038400)",
        "(276.034400, 300.466900, 304.870000)",
        "(276.228000, 301.085000, 304.393300)",
        "(276.537300, 301.229200, 304.660400)",
        "(276.817100, 302.274500, 303.907100)",
        "(277.246100, 302.769200, 303.741500)",
        "(277.875100, 303.158400, 303.594700)",
        "(278.179300, 303.520100, 303.327300)",
        "(278.539600, 303.061700, 304.075900)",
        "(278.807900, 302.877300, 304.759700)",
        "(279.448600, 303.683500, 304.050500)",
        "(280.214700, 304.771600, 303.080900)",
        "(280.439000, 305.119700, 302.778900)",
        "(280.672500, 305.123800, 303.070500)",
        "(280.867800, 304.403900, 304.185400)",
        "(281.530000, 305.907800, 302.745700)",
        "(282.238900, 306.306900, 302.354600)",
        "(282.315100, 305.852800, 302.883400)",
        "(282.474500, 305.573900, 303.466100)",
        "(282.821300, 306.180200, 302.944200)",
        "(283.250600, 306.545500, 302.600800)",
        "(283.535200, 305.629900, 303.613400)",
        "(283.627200, 305.111800, 304.230000)",
        "(283.784200, 304.554300, 304.941300)",
        "(284.096100, 305.059200, 304.507800)",
        "(284.594600, 305.510300, 304.051000)",
        "(284.917500, 304.654800, 304.986900)",
        "(285.039000, 304.373800, 305.362600)",
        "(285.325900, 304.285200, 305.486900)",
        "(285.769400, 304.526600, 305.284400)",
        "(286.280100, 304.155800, 305.626200)",
        "(286.539800, 303.675300, 306.223500)",
        "(286.630300, 303.798500, 306.179200)",
        "(286.902200, 304.249700, 305.777200)",
        "(287.471400, 304.019300, 306.050700)",
        "(287.835100, 303.687400, 306.321400)",
        "(288.292400, 303.422100, 306.429700)",
        "(288.363500, 303.130400, 306.644300)",
        "(288.459000, 302.812600, 306.997100)",
        "(288.661400, 303.647900, 306.145400)",
        "(289.034500, 303.970300, 305.775100)",
        "(289.274400, 303.906600, 305.833300)",
        "(289.364400, 303.775900, 305.990000)",
        "(289.559400, 303.715500, 306.076800)",
        "(289.780400, 303.435700, 306.382300)",
        "(290.113000, 302.860600, 307.039700)",
        "(290.403300, 302.322500, 307.604300)",
        "(290.539900, 302.298800, 307.615300)",
        "(290.871700, 302.761400, 307.063600)",
        "(291.345500, 302.745800, 306.975700)",
        "(291.867900, 302.233600, 307.470100)",
        "(292.281300, 301.813700, 307.831700)",
        "(292.316100, 301.743300, 307.840900)",
        "(292.575500, 301.653700, 307.829700)",
        "(293.002400, 301.126800, 308.134100)",
        "(293.458600, 300.570200, 308.539700)",
        "(293.770800, 300.095300, 308.853800)",
        "(293.938300, 299.942300, 308.923800)",
        "(294.283500, 299.278300, 309.226400)",
        "(294.656500, 297.961900, 310.128800)",
        "(294.894100, 296.070500, 311.807400)",
        "(295.004000, 295.120200, 312.540700)",
        "(295.222500, 294.803100, 312.665700)",
        "(295.797500, 293.617400, 313.282400)",
        "(296.047100, 292.434500, 314.287100)",
        "(296.276400, 291.872000, 314.588000)",
        "(296.528900, 291.571300, 314.459000)",
        "(296.630400, 291.236800, 314.585900)",
        "(296.810300, 290.148400, 315.362400)",
        "(296.907300, 289.327800, 315.975700)",
        "(297.184700, 289.214100, 315.753600)",
        "(297.391100, 289.062600, 315.453400)",
        "(297.385200, 288.759300, 315.598400)",
        "(297.352000, 288.475800, 315.630900)",
        "(297.624200, 288.463600, 315.357200)",
        "(298.132900, 288.310600, 315.031200)",
        "(298.123100, 287.316800, 315.860700)",
        "(298.080000, 287.150300, 316.035200)",
        "(298.413300, 287.437300, 315.354700)",
        "(298.928500, 287.509200, 314.775200)",
        "(298.864400, 286.720100, 315.446600)",
        "(298.848100, 286.741100, 315.255500)",
        "(298.948000, 286.691900, 315.002300)",
        "(299.058000, 286.279900, 315.010500)",
        "(298.991300, 285.891200, 315.233700)",
        "(299.044400, 285.702800, 315.015100)",
        "(298.871800, 285.363300, 315.012900)",
        "(298.756500, 285.181200, 315.119600)",
        "(298.496700, 284.985400, 315.018600)",
        "(298.364600, 285.241400, 314.386300)",
        "(298.178500, 285.176000, 313.895700)",
        "(297.738300, 284.682700, 314.094500)",
        "(297.480300, 284.536900, 314.143700)",
        "(297.059000, 284.500600, 313.735500)",
        "(296.658100, 284.287900, 313.524100)",
        "(296.113400, 283.889200, 313.667900)",
        "(295.640700, 283.998400, 313.179500)",
        "(295.480200, 284.110500, 312.845800)",
        "(295.131800, 284.132000, 312.395800)",
        "(294.653400, 283.621900, 312.619700)",
        "(293.914100, 283.107500, 312.830600)",
        "(293.266300, 283.434600, 312.242800)",
        "(293.149800, 283.828200, 311.585200)",
        "(292.691300, 284.080100, 310.838000)",
        "(291.845300, 283.325500, 311.367300)",
        "(290.886300, 282.698900, 311.752600)",
        "(290.075500, 283.049900, 310.972900)",
        "(289.752000, 283.203800, 310.598200)",
        "(289.004300, 282.995100, 310.615400)",
        "(288.204900, 282.967900, 310.557100)",
        "(287.688000, 283.284300, 310.009500)",
        "(287.270500, 283.472100, 309.517600)",
        "(286.969900, 283.427600, 309.563100)",
        "(286.196000, 283.147500, 309.920300)",
        "(285.600800, 283.335000, 309.503800)",
        "(285.171800, 283.586800, 309.152800)",
        "(284.779100, 283.369900, 309.371000)",
        "(284.562400, 282.852000, 309.949600)",
        "(284.072000, 281.736500, 311.167500)",
        "(283.628800, 282.084000, 310.686700)",
        "(283.384400, 281.926800, 310.913300)",
        "(283.004800, 280.969300, 312.096600)",
        "(282.846300, 280.495500, 312.629000)",
        "(282.604000, 280.154100, 312.938200)",
        "(282.304700, 280.056200, 313.124500)",
        "(282.002200, 280.280800, 312.983900)",
        "(281.584700, 280.557000, 312.922700)",
        "(281.472000, 280.588200, 312.982800)",
        "(281.248000, 280.680000, 313.001000)",
        "(281.028300, 280.218300, 313.706400)",
        "(280.474800, 280.359000, 313.825500)",
        "(280.063400, 282.262400, 312.220300)",
        "(279.901100, 283.060700, 311.548000)",
        "(279.651500, 283.958000, 310.890000)",
        "(279.291200, 283.679400, 311.630600)",
        "(278.994300, 284.103000, 311.782600)",
        "(278.749700, 285.098700, 311.107600)",
        "(278.600600, 284.966900, 311.458100)",
        "(278.371600, 285.196900, 311.851200)",
        "(278.325700, 286.134100, 311.407100)",
        "(278.407100, 286.465000, 311.542100)",
        "(278.301500, 286.828900, 311.678500)",
        "(278.266000, 288.007200, 310.791800)",
        "(278.286100, 289.804600, 309.501700)",
        "(278.601900, 291.201500, 308.619000)",
        "(278.812800, 291.616000, 308.703100)",
        "(278.797900, 291.430700, 309.518300)",
        "(278.831300, 291.835000, 309.428400)",
        "(279.092700, 292.687100, 308.986300)",
        "(279.429700, 293.979100, 308.048100)",
        "(279.299600, 294.285000, 308.295200)",
        "(279.467200, 294.715400, 308.303300)",
        "(279.604600, 295.234900, 307.901600)",
        "(279.874700, 296.905900, 306.452900)",
        "(279.896300, 296.235700, 307.445400)",
        "(279.915700, 294.915400, 309.519100)",
        "(280.302400, 297.339000, 307.268400)",
        "(280.608800, 299.219100, 305.355900)",
        "(280.890600, 299.885200, 304.741100)",
        "(280.832000, 298.771800, 306.276400)",
        "(280.664900, 298.136700, 307.338300)",
        "(281.003200, 299.732700, 305.719400)",
        "(281.194500, 300.271800, 305.137500)",
        "(281.245900, 299.452900, 306.090900)",
        "(280.952600, 298.304400, 307.615500)",
        "(281.163900, 299.652900, 306.261800)",
        "(281.465300, 300.626400, 305.083000)",
        "(281.471100, 300.279000, 305.516100)",
        "(281.286300, 299.164800, 306.980800)",
        "(281.326700, 300.206400, 305.952800)",
        "(281.417600, 300.957300, 305.082800)",
        "(281.283800, 299.758800, 306.472400)",
        "(281.208900, 298.875500, 307.483300)",
        "(281.017100, 299.171300, 307.226400)",
        "(280.885000, 301.874900, 304.402900)",
        "(280.640600, 302.195100, 304.138700)",
        "(280.273900, 301.325100, 305.342600)",
        "(280.097000, 301.238000, 305.508500)",
        "(279.869100, 302.182100, 304.730900)",
        "(279.902200, 304.348600, 302.608100)",
        "(280.008300, 305.428000, 301.649200)",
        "(279.888100, 305.400600, 302.106100)",
        "(279.908100, 305.804800, 301.889800)",
        "(280.154700, 306.724000, 300.958600)",
        "(280.138500, 306.898800, 300.929000)",
        "(280.103000, 306.141400, 301.989400)",
        "(280.217000, 305.349700, 303.007400)",
        "(280.278000, 305.080900, 303.385700)",
        "(280.509800, 304.168900, 304.482700)",
        "(280.920700, 303.589300, 305.222400)",
        "(281.261400, 303.641600, 305.337200)",
        "(281.601600, 304.232300, 304.896500)",
        "(281.765300, 304.326200, 304.852000)",
        "(282.207800, 304.138400, 305.141300)",
        "(282.662700, 303.171000, 306.145600)",
        "(282.945800, 302.532400, 306.912600)",
        "(283.270400, 302.415000, 307.030600)",
        "(283.439500, 302.199200, 307.248100)",
        "(283.823200, 301.393100, 308.134000)",
        "(284.403500, 301.212700, 308.314100)",
        "(285.035300, 301.443500, 307.917500)",
        "(285.423000, 301.377600, 307.931100)",
        "(285.550000, 301.173100, 308.148900)",
        "(285.800200, 300.608400, 308.772200)",
        "(286.280900, 300.378400, 308.913900)",
        "(286.834800, 300.267200, 308.900100)",
        "(287.132700, 300.166800, 308.917800)",
        "(287.232400, 300.181900, 308.891800)",
        "(287.595800, 300.326700, 308.650200)",
        "(288.148600, 300.311500, 308.437300)",
        "(288.630500, 299.555800, 309.164800)",
        "(288.952100, 299.181500, 309.504600)",
        "(289.138900, 299.225600, 309.410400)",
        "(289.659700, 299.437600, 308.980000)",
        "(290.232800, 298.910600, 309.399700)",
        "(290.737800, 298.181100, 310.080200)",
        "(291.071800, 298.208300, 309.993600)",
        "(291.293100, 298.302500, 309.840300)",
        "(291.785600, 298.427300, 309.538000)",
        "(292.343900, 298.091300, 309.725900)",
        "(292.750000, 297.168200, 310.609200)",
        "(293.021400, 296.906100, 310.710800)",
        "(293.147200, 296.967200, 310.538900)",
        "(293.525700, 296.882300, 310.485300)",
        "(294.071400, 296.857800, 310.338800)",
        "(294.348000, 296.484300, 310.547900)",
        "(294.610000, 296.281900, 310.653700)",
        "(294.794500, 296.389800, 310.417400)",
        "(295.280400, 296.359800, 310.198000)",
        "(295.522100, 295.658200, 310.782000)",
        "(295.825300, 295.364500, 311.022100)",
        "(296.392200, 295.451000, 310.639700)",
        "(296.629800, 295.436600, 310.489800)",
        "(296.806600, 295.076400, 310.655200)",
        "(296.798800, 294.475000, 311.148400)",
        "(297.197300, 294.152300, 311.113000)",
        "(297.597800, 293.712300, 311.091500)",
        "(297.630500, 293.308800, 311.413700)",
        "(297.597900, 292.708600, 311.850900)",
        "(297.913000, 292.470100, 311.696400)",
        "(298.266200, 291.751800, 311.957000)",
        "(298.288100, 290.683000, 312.788400)",
        "(298.307300, 290.516500, 312.861500)",
        "(298.411300, 290.567800, 312.430800)",
        "(298.673300, 290.287600, 312.193100)",
        "(298.595900, 288.772500, 313.391400)",
        "(298.209700, 287.331000, 314.584600)",
        "(298.101400, 286.961800, 314.838300)",
        "(298.153300, 286.925700, 314.436900)",
        "(298.495700, 286.769900, 314.029400)",
        "(298.444900, 285.547900, 314.934100)",
        "(298.038700, 284.890300, 315.262200)",
        "(297.864200, 284.760900, 315.172200)",
        "(297.732000, 284.228100, 315.281600)",
        "(297.522500, 283.668300, 315.501500)",
        "(297.278700, 283.330400, 315.510300)",
        "(296.805600, 282.837400, 315.567700)",
        "(296.558300, 282.607300, 315.683600)",
        "(296.297000, 282.525700, 315.444900)",
        "(296.186700, 282.456700, 315.072300)",
        "(295.710300, 281.878100, 315.306800)",
        "(294.993000, 281.288000, 315.523800)",
        "(294.627700, 281.212900, 315.397200)",
        "(294.110900, 281.451000, 314.766400)",
        "(293.589000, 281.069100, 314.703000)",
        "(292.766900, 280.306500, 315.124200)",
        "(291.833700, 280.213400, 314.821500)",
        "(291.442300, 280.352700, 314.527600)",
        "(290.836500, 280.250400, 314.192800)",
        "(290.230900, 279.500900, 314.655400)",
        "(289.408700, 279.165200, 314.780000)",
        "(288.443200, 280.140800, 313.573800)",
        "(288.100900, 280.772600, 312.861600)",
        "(287.521500, 281.420700, 312.030400)",
        "(286.964600, 281.245900, 312.240300)",
        "(286.544600, 281.192900, 312.126300)",
        "(285.414900, 281.866600, 311.174100)",
        "(284.889400, 282.097000, 311.016600)",
        "(284.264400, 281.798300, 311.395000)",
        "(283.743500, 280.695300, 312.650600)",
        "(283.028900, 279.436600, 314.165500)",
        "(282.046800, 279.872100, 313.801100)",
        "(281.595000, 280.464000, 313.285200)",
        "(281.117700, 282.034400, 311.865000)",
        "(280.756000, 282.009300, 312.143100)",
        "(280.171100, 280.487000, 314.225200)",
        "(279.438100, 280.522100, 314.543700)",
        "(279.057800, 281.587500, 313.598300)",
        "(278.399400, 283.241400, 312.185000)",
        "(277.877300, 281.998000, 313.884300)",
        "(277.471000, 280.778000, 315.678200)",
        "(277.143600, 281.361900, 315.457500)",
        "(276.945100, 282.751600, 314.185800)",
        "(276.446400, 285.554300, 311.773700)",
        "(275.993500, 286.497000, 311.393400)",
        "(275.700100, 285.766100, 312.780900)",
        "(275.486000, 287.478800, 311.709100)",
        "(275.391900, 289.675600, 309.701800)",
        "(275.260700, 293.882800, 305.767500)",
        "(275.109200, 293.640700, 306.842800)",
        "(275.113000, 292.878000, 308.413200)",
        "(275.362900, 295.148600, 306.601800)",
        "(275.497700, 296.767200, 305.128300)",
        "(275.694200, 299.731300, 302.523500)",
        "(275.628700, 298.901200, 303.993400)",
        "(275.546500, 296.466400, 307.099800)",
        "(275.873300, 297.977400, 305.895400)",
        "(276.060200, 298.929800, 305.049100)",
        "(276.398500, 299.135100, 305.064100)",
        "(276.634100, 297.285800, 307.242200)",
        "(276.692000, 296.367200, 308.514600)",
        "(277.063900, 299.107700, 306.006000)",
        "(277.324900, 300.831200, 304.271500)",
        "(277.838400, 301.325300, 303.955100)",
        "(278.511900, 300.154200, 305.474600)",
        "(279.634700, 299.110300, 306.559000)",
        "(280.751100, 299.527000, 306.055300)",
        "(281.226700, 299.726400, 305.758300)",
        "(282.160300, 300.024500, 305.255900)",
        "(282.889800, 297.807300, 307.791400)",
        "(283.604700, 298.447600, 307.521200)",
        "(284.244900, 299.657500, 306.156000)",
        "(284.470500, 300.560200, 305.268100)",
        "(285.062200, 302.000700, 303.928200)",
        "(285.749400, 302.035700, 303.954700)",
        "(286.503800, 302.068000, 304.081000)",
        "(287.179600, 303.349700, 302.902200)",
        "(287.524400, 304.199200, 302.116100)",
        "(288.567600, 305.101800, 301.176500)",
        "(289.735500, 304.898300, 301.194500)",
        "(290.536800, 305.314500, 300.872500)",
        "(291.011500, 305.510400, 300.590100)",
        "(291.231200, 305.087900, 300.874300)",
        "(291.746900, 303.089400, 302.799300)",
        "(292.608500, 301.982800, 303.915800)",
        "(293.594400, 301.072000, 304.476600)",
        "(294.280800, 300.143600, 305.153100)",
        "(294.438800, 299.719600, 305.424000)",
        "(294.688000, 299.135300, 305.904600)",
        "(295.497700, 298.730900, 306.204100)",
        "(296.341100, 298.710000, 305.916600)",
        "(297.006500, 298.257900, 305.931000)",
        "(297.373900, 297.936800, 305.971400)",
        "(297.888300, 296.451600, 306.928600)",
        "(298.069500, 295.543100, 307.821900)",
        "(298.669000, 295.382600, 307.535200)",
        "(299.416100, 294.789700, 307.383400)",
        "(299.586500, 294.187700, 307.704600)",
        "(299.576500, 292.784900, 308.861900)",
        "(299.810900, 292.087400, 309.081500)",
        "(300.246200, 291.462600, 308.821700)",
        "(300.048600, 289.929400, 309.714600)",
        "(299.858600, 289.216600, 310.349900)",
        "(299.673200, 288.467400, 310.705600)",
        "(299.910700, 287.814800, 310.507000)",
        "(299.908800, 286.326700, 311.421400)",
        "(299.469800, 285.637900, 311.816200)",
        "(299.253400, 285.605000, 311.644400)",
        "(299.051900, 285.775800, 310.844500)",
        "(298.999000, 285.632400, 310.333600)",
        "(298.505300, 284.433700, 311.074000)",
        "(297.726900, 283.474800, 311.901000)",
        "(297.386900, 283.426800, 311.888800)",
        "(296.963500, 283.651000, 311.242200)",
        "(296.468400, 283.225000, 311.196100)",
        "(295.583700, 282.416800, 311.788700)",
        "(294.627300, 282.459100, 311.721800)",
        "(294.305300, 282.730700, 311.323500)",
        "(293.868500, 282.885300, 310.749800)",
        "(293.128800, 282.033400, 311.628800)",
        "(292.299100, 281.909000, 311.764600)",
        "(291.435500, 282.143100, 311.174500)",
        "(291.077800, 282.019400, 311.205700)",
        "(290.507000, 281.477300, 311.737200)",
        "(290.135500, 281.547900, 311.709800)",
        "(289.686800, 281.499400, 311.744600)",
        "(289.193300, 281.135800, 311.933200)",
        "(288.823500, 280.645600, 312.387800)",
        "(288.002100, 280.082900, 313.106100)",
        "(287.475600, 279.999900, 313.228900)",
        "(287.169100, 279.459000, 313.821600)",
        "(286.804200, 278.371400, 315.112200)",
        "(286.599800, 278.113400, 315.426000)",
        "(285.748600, 278.795500, 314.632400)",
        "(285.064500, 280.112400, 313.378100)",
        "(285.079500, 281.093000, 312.549400)",
        "(284.749100, 281.228400, 312.440900)",
        "(284.393400, 281.486300, 312.226700)",
        "(283.932300, 282.770200, 310.963700)",
        "(284.138500, 282.037000, 311.840800)",
        "(284.100600, 279.542800, 314.511700)",
        "(283.875200, 277.573700, 316.952700)",
        "(283.760900, 277.120700, 317.664300)",
        "(283.832900, 277.076600, 317.891400)",
        "(284.218200, 278.203800, 316.872100)",
        "(284.282600, 279.404400, 316.056200)",
        "(284.387300, 280.235700, 315.901000)",
        "(284.649100, 281.015100, 315.364700)",
        "(285.482500, 283.038400, 313.431800)",
        "(286.049700, 283.795000, 312.665200)",
        "(286.212200, 282.515500, 314.485500)",
        "(286.414100, 281.473800, 315.861900)",
        "(286.600600, 281.654400, 315.698500)",
        "(286.869900, 282.313700, 315.080600)",
        "(286.665700, 281.698400, 315.979100)",
        "(286.558500, 282.112100, 315.995900)",
        "(287.041600, 283.316300, 314.703100)",
        "(287.330100, 283.542100, 314.406700)",
        "(287.582300, 282.936900, 315.196700)",
        "(287.508700, 282.575500, 315.837000)",
        "(287.762500, 283.442700, 314.973200)",
        "(288.131500, 283.895300, 314.438200)",
        "(288.237100, 283.781200, 314.553300)",
        "(288.090000, 282.959600, 315.523300)",
        "(287.932800, 283.282000, 315.179800)",
        "(288.055400, 284.167700, 314.064700)",
        "(288.097700, 283.793300, 314.434000)",
        "(288.068200, 283.633500, 314.608600)",
        "(287.964400, 282.580100, 315.689500)",
        "(287.914400, 282.535500, 315.744800)",
        "(288.064800, 283.585900, 314.631500)",
        "(288.512700, 284.244600, 313.740800)",
        "(288.522700, 284.150200, 313.749200)",
        "(288.315700, 283.660300, 314.355800)",
        "(287.982800, 283.179900, 314.838900)",
        "(287.909000, 283.082400, 314.642900)",
        "(287.840800, 281.823400, 315.868900)",
        "(287.776100, 281.021700, 316.722500)",
        "(287.585900, 280.211100, 317.529100)",
        "(287.511000, 280.192600, 317.413900)",
        "(287.406000, 279.417300, 317.994700)",
        "(287.253300, 278.933800, 318.548600)",
        "(287.207800, 278.862600, 318.680600)",
        "(287.282500, 278.981800, 318.508600)",
        "(287.391600, 279.040800, 318.198900)",
        "(287.297900, 278.617600, 318.532100)",
        "(287.151000, 277.968500, 319.226900)",
        "(287.119100, 277.815300, 319.400500)",
        "(287.276100, 277.583100, 319.490500)",
        "(287.413700, 277.073600, 319.738500)",
        "(287.334100, 276.361100, 320.413800)",
        "(287.257500, 275.796400, 321.016200)",
        "(287.304700, 275.712600, 321.029000)",
        "(287.405700, 276.025100, 320.434600)",
        "(287.306700, 276.093600, 320.133000)",
        "(287.238000, 276.215100, 319.873800)",
        "(287.304400, 275.981900, 319.704400)",
        "(287.281400, 275.848700, 319.676200)",
        "(287.181900, 275.666100, 319.539000)",
        "(287.151000, 275.092400, 319.737900)",
        "(287.061200, 273.591200, 320.927700)",
        "(286.759600, 273.291200, 320.990300)",
        "(286.638600, 273.525400, 320.598000)",
        "(286.453600, 273.410600, 320.301500)",
        "(286.143800, 272.624600, 320.879700)",
        "(285.733300, 272.247200, 320.965800)",
        "(285.260700, 272.607400, 320.365100)",
        "(285.032000, 272.819600, 320.015000)",
        "(284.554700, 272.626100, 320.069000)",
        "(283.980200, 272.354700, 320.239000)",
        "(283.598700, 272.000300, 320.530900)",
        "(283.369000, 273.040300, 319.356100)",
        "(283.248500, 273.650600, 318.637900)",
        "(282.890600, 273.848200, 318.459000)",
        "(282.458000, 273.230300, 319.095000)",
        "(281.948500, 272.939800, 319.515600)",
        "(281.479800, 274.781700, 317.761000)",
        "(281.316900, 275.545500, 317.029400)",
        "(280.933600, 274.821400, 318.024200)",
        "(280.253800, 272.997200, 320.296700)",
        "(279.691700, 273.450200, 320.187200)",
        "(279.396700, 275.990100, 317.848300)",
        "(279.315600, 277.004700, 316.859200)",
        "(278.987700, 276.362000, 318.044200)",
        "(278.470200, 275.995100, 319.178200)",
        "(278.049700, 278.561900, 316.991100)",
        "(278.037300, 282.191500, 313.678300)",
        "(277.998800, 283.823900, 312.211200)",
        "(277.884200, 286.319700, 310.306900)",
        "(277.768000, 288.027800, 309.182400)",
        "(277.637800, 290.416000, 307.309200)",
        "(277.716000, 291.497200, 306.838800)",
        "(277.812700, 291.940800, 306.619900)",
        "(277.817100, 292.624600, 306.430400)",
        "(277.735200, 294.712600, 304.986600)",
        "(277.724700, 297.144800, 302.980400)",
        "(277.969400, 298.755500, 301.793300)",
        "(278.059200, 298.698700, 302.066100)",
        "(278.142800, 297.804200, 303.534400)",
        "(277.963800, 296.553700, 305.418800)",
        "(278.223500, 297.249100, 305.110600)",
        "(278.778400, 298.864600, 303.654100)",
        "(278.964200, 299.479900, 303.091200)",
        "(279.071000, 298.612500, 304.283100)",
        "(279.026700, 296.960300, 306.511200)",
        "(278.952900, 296.418800, 307.407700)",
        "(279.256500, 297.446800, 306.432800)",
        "(279.389700, 297.267100, 306.603900)",
        "(279.580800, 296.133200, 307.948100)",
        "(279.339700, 294.769600, 309.731600)",
        "(279.178600, 296.375800, 308.398400)",
        "(279.336200, 297.643700, 307.043200)",
        "(279.324300, 297.438200, 307.304100)",
        "(279.180600, 297.040400, 308.085100)",
        "(278.994100, 297.001600, 308.408000)",
        "(279.183300, 297.633100, 307.910900)",
        "(279.541400, 298.212200, 307.376500)",
        "(279.594900, 297.801000, 307.828100)",
        "(279.340600, 296.855200, 309.170700)",
        "(279.307400, 297.105100, 309.171200)",
        "(279.379300, 297.694500, 308.817200)",
        "(279.631200, 298.635600, 308.013900)",
        "(279.850600, 298.529900, 308.127100)",
        "(280.023900, 297.819800, 308.969800)",
        "(279.957000, 298.635500, 308.418000)",
        "(280.129800, 300.124500, 307.072400)",
        "(280.546900, 300.444300, 306.912500)",
        "(280.843300, 300.282100, 307.155300)",
        "(281.329500, 300.510900, 307.076800)",
        "(281.625500, 300.831600, 306.674800)",
        "(281.895800, 300.755600, 306.737900)",
        "(282.161300, 300.844400, 306.836400)",
        "(282.316100, 300.664500, 307.133100)",
        "(282.682800, 299.621600, 308.247400)",
        "(283.038700, 298.741300, 309.159900)",
        "(283.498300, 299.886600, 308.028600)",
        "(284.183200, 301.135100, 306.693500)",
        "(284.521500, 301.432200, 306.361000)",
        "(285.141200, 301.113500, 306.582600)",
        "(285.543600, 300.520400, 307.114900)",
        "(285.926800, 300.184200, 307.394400)",
        "(286.280800, 300.728900, 306.697700)",
        "(286.488700, 301.139400, 306.186300)",
        "(287.153000, 301.338300, 305.845600)",
        "(288.057300, 301.707900, 305.219000)",
        "(288.731900, 302.447800, 303.968700)",
        "(288.829800, 302.990100, 303.310700)",
        "(289.019300, 302.964500, 303.378100)",
        "(289.710600, 302.757600, 303.294300)",
        "(290.388900, 302.443500, 303.232400)",
        "(290.769200, 302.328300, 303.118600)",
        "(290.941300, 302.421800, 302.759100)",
        "(290.982700, 302.358200, 302.763400)",
        "(291.107700, 302.065300, 302.990500)",
        "(291.544000, 302.278400, 302.605100)",
        "(291.962200, 302.587500, 301.919500)",
        "(292.096200, 303.128200, 301.231900)",
        "(292.046100, 303.356700, 301.023600)",
        "(292.113600, 303.440600, 300.767400)",
        "(292.225900, 302.903500, 301.084000)",
        "(292.466400, 301.903800, 301.846000)",
        "(292.390400, 301.106800, 302.541400)",
        "(292.373600, 301.228600, 302.415400)",
        "(292.578500, 301.134200, 302.271900)",
        "(292.681200, 300.388400, 302.706400)",
        "(292.800300, 299.540600, 303.532300)",
        "(293.139200, 298.919100, 303.964700)",
        "(293.287700, 298.827200, 303.903800)",
        "(293.342200, 298.737800, 303.751000)",
        "(293.331300, 298.120300, 304.268600)",
        "(293.523600, 297.867100, 304.443900)",
        "(294.070400, 298.154600, 303.865000)",
        "(294.276600, 298.046600, 303.794900)",
        "(294.270400, 297.392500, 304.355200)",
        "(294.390700, 296.975600, 304.565900)",
        "(294.694200, 296.527400, 304.613900)",
        "(294.855400, 295.555000, 305.369500)",
        "(294.869900, 295.208800, 305.643500)",
        "(294.973700, 294.877600, 305.741600)",
        "(295.262000, 295.279900, 305.021900)",
        "(295.519200, 294.953100, 304.940900)",
        "(295.513100, 294.344700, 305.432400)",
        "(295.511400, 294.222000, 305.460700)",
        "(295.654700, 293.954800, 305.351700)",
        "(295.868900, 293.336700, 305.562000)",
        "(295.893900, 293.154300, 305.512500)",
        "(295.987600, 293.209500, 305.215700)",
        "(296.078800, 293.150700, 305.053700)",
        "(296.238000, 292.294100, 305.484500)",
        "(296.158100, 291.453900, 306.031200)",
        "(296.118600, 290.733000, 306.439700)",
        "(296.215500, 290.372700, 306.279800)",
        "(296.207900, 290.162000, 306.205800)",
        "(296.029000, 289.257600, 306.762800)",
        "(295.701500, 288.592500, 307.218000)",
        "(295.450500, 288.103900, 307.369900)",
        "(295.382800, 287.836900, 307.199700)",
        "(295.375300, 287.726400, 307.081400)",
        "(295.221300, 287.406500, 306.985500)",
        "(294.843900, 287.016700, 307.123500)",
        "(294.456500, 286.685900, 307.264600)",
        "(294.353100, 286.599300, 307.024400)",
        "(294.334700, 286.391700, 306.969300)",
        "(294.074600, 285.827900, 307.247800)",
        "(293.587200, 285.946200, 307.032700)",
        "(293.277700, 286.103100, 306.588300)",
        "(293.168400, 286.168000, 306.364800)",
        "(292.782900, 285.745400, 306.593500)",
        "(292.165800, 285.397200, 306.939700)",
        "(291.745600, 285.430500, 306.765700)",
        "(291.673900, 285.517100, 306.344800)",
        "(291.388600, 285.541400, 306.194300)",
        "(291.225500, 285.470700, 306.250600)",
        "(290.763200, 285.107300, 306.366100)",
        "(290.346600, 284.942400, 306.457500)",
        "(289.941700, 285.108700, 306.094300)",
        "(289.473400, 285.205200, 305.964800)",
        "(289.295700, 285.179500, 305.977700)",
[truncated: 526,511 more chars]
