# Supplementary material for: Playing the mirror game in virtual reality with an autonomous character
Source: Sci Rep. 2022 Dec 9;12:21329. doi: 10.1038/s41598-022-25197-z (PMC9734752; doi:10.1038/s41598-022-25197-z)
Supplement: Supplementary file 2 — Supplementary Information 1. [file 41598_2022_25197_MOESM2_ESM.zip › Data/Couple2/condition3_trial1_player1.json]

{
    "isFemale": false,
    "eyesLevel": 1.6875156164169312,
    "timestamps": [
        0.0,
        0.02001953125,
        0.0400390625,
        0.05999755859375,
        0.08001708984375,
        0.10003662109375,
        0.1199951171875,
        0.1400146484375,
        0.1600341796875,
        0.17999267578125,
        0.20001220703125,
        0.22003173828125,
        0.239990234375,
        0.260009765625,
        0.280029296875,
        0.29998779296875,
        0.32000732421875,
        0.34002685546875,
        0.36004638671875,
        0.3800048828125,
        0.4000244140625,
        0.4200439453125,
        0.44000244140625,
        0.46002197265625,
        0.48004150390625,
        0.5,
        0.52001953125,
        0.5400390625,
        0.55999755859375,
        0.58001708984375,
        0.60003662109375,
        0.6199951171875,
        0.6400146484375,
        0.6600341796875,
        0.67999267578125,
        0.70001220703125,
        0.72003173828125,
        0.739990234375,
        0.760009765625,
        0.780029296875,
        0.79998779296875,
        0.82000732421875,
        0.84002685546875,
        0.86004638671875,
        0.8800048828125,
        0.9000244140625,
        0.9200439453125,
        0.94000244140625,
        0.96002197265625,
        0.98004150390625,
        1.0,
        1.02001953125,
        1.0400390625,
        1.05999755859375,
        1.08001708984375,
        1.10003662109375,
        1.1199951171875,
        1.1400146484375,
        1.1600341796875,
        1.17999267578125,
        1.20001220703125,
        1.22003173828125,
        1.239990234375,
        1.260009765625,
        1.280029296875,
        1.29998779296875,
        1.32000732421875,
        1.34002685546875,
        1.36004638671875,
        1.3800048828125,
        1.4000244140625,
        1.4200439453125,
        1.44000244140625,
        1.46002197265625,
        1.48004150390625,
        1.5,
        1.52001953125,
        1.5400390625,
        1.55999755859375,
        1.58001708984375,
        1.60003662109375,
        1.6199951171875,
        1.6400146484375,
        1.6600341796875,
        1.67999267578125,
        1.70001220703125,
        1.72003173828125,
        1.739990234375,
        1.760009765625,
        1.780029296875,
        1.79998779296875,
        1.82000732421875,
        1.84002685546875,
        1.86004638671875,
        1.8800048828125,
        1.9000244140625,
        1.9200439453125,
        1.94000244140625,
        1.96002197265625,
        1.98004150390625,
        2.0,
        2.02001953125,
        2.0400390625,
        2.05999755859375,
        2.08001708984375,
        2.10003662109375,
        2.1199951171875,
        2.1400146484375,
        2.1600341796875,
        2.17999267578125,
        2.20001220703125,
        2.22003173828125,
        2.239990234375,
        2.260009765625,
        2.280029296875,
        2.29998779296875,
        2.32000732421875,
        2.34002685546875,
        2.36004638671875,
        2.3800048828125,
        2.4000244140625,
        2.4200439453125,
        2.44000244140625,
        2.46002197265625,
        2.48004150390625,
        2.5,
        2.52001953125,
        2.5400390625,
        2.55999755859375,
        2.58001708984375,
        2.60003662109375,
        2.6199951171875,
        2.6400146484375,
        2.6600341796875,
        2.67999267578125,
        2.70001220703125,
        2.72003173828125,
        2.739990234375,
        2.760009765625,
        2.780029296875,
        2.79998779296875,
        2.82000732421875,
        2.84002685546875,
        2.86004638671875,
        2.8800048828125,
        2.9000244140625,
        2.9200439453125,
        2.94000244140625,
        2.96002197265625,
        2.98004150390625,
        3.0,
        3.02001953125,
        3.0400390625,
        3.05999755859375,
        3.08001708984375,
        3.10003662109375,
        3.1199951171875,
        3.1400146484375,
        3.1600341796875,
        3.17999267578125,
        3.20001220703125,
        3.22003173828125,
        3.239990234375,
        3.260009765625,
        3.280029296875,
        3.29998779296875,
        3.32000732421875,
        3.34002685546875,
        3.36004638671875,
        3.3800048828125,
        3.4000244140625,
        3.4200439453125,
        3.44000244140625,
        3.46002197265625,
        3.48004150390625,
        3.5,
        3.52001953125,
        3.5400390625,
        3.55999755859375,
        3.58001708984375,
        3.60003662109375,
        3.6199951171875,
        3.6400146484375,
        3.6600341796875,
        3.67999267578125,
        3.70001220703125,
        3.72003173828125,
        3.739990234375,
        3.760009765625,
        3.780029296875,
        3.79998779296875,
        3.82000732421875,
        3.84002685546875,
        3.86004638671875,
        3.8800048828125,
        3.9000244140625,
        3.9200439453125,
        3.94000244140625,
        3.96002197265625,
        3.98004150390625,
        4.0,
        4.02001953125,
        4.0400390625,
        4.05999755859375,
        4.08001708984375,
        4.10003662109375,
        4.1199951171875,
        4.1400146484375,
        4.1600341796875,
        4.17999267578125,
        4.20001220703125,
        4.22003173828125,
        4.239990234375,
        4.260009765625,
        4.280029296875,
        4.29998779296875,
        4.32000732421875,
        4.34002685546875,
        4.36004638671875,
        4.3800048828125,
        4.4000244140625,
        4.4200439453125,
        4.44000244140625,
        4.46002197265625,
        4.48004150390625,
        4.5,
        4.52001953125,
        4.5400390625,
        4.55999755859375,
        4.58001708984375,
        4.60003662109375,
        4.6199951171875,
        4.6400146484375,
        4.6600341796875,
        4.67999267578125,
        4.70001220703125,
        4.72003173828125,
        4.739990234375,
        4.760009765625,
        4.780029296875,
        4.79998779296875,
        4.82000732421875,
        4.84002685546875,
        4.86004638671875,
        4.8800048828125,
        4.9000244140625,
        4.9200439453125,
        4.94000244140625,
        4.96002197265625,
        4.98004150390625,
        5.0,
        5.02001953125,
        5.0400390625,
        5.05999755859375,
        5.08001708984375,
        5.10003662109375,
        5.1199951171875,
        5.1400146484375,
        5.1600341796875,
        5.17999267578125,
        5.20001220703125,
        5.22003173828125,
        5.239990234375,
        5.260009765625,
        5.280029296875,
        5.29998779296875,
        5.32000732421875,
        5.34002685546875,
        5.36004638671875,
        5.3800048828125,
        5.4000244140625,
        5.4200439453125,
        5.44000244140625,
        5.46002197265625,
        5.48004150390625,
        5.5,
        5.52001953125,
        5.5400390625,
        5.55999755859375,
        5.58001708984375,
        5.60003662109375,
        5.6199951171875,
        5.6400146484375,
        5.6600341796875,
        5.67999267578125,
        5.70001220703125,
        5.72003173828125,
        5.739990234375,
        5.760009765625,
        5.780029296875,
        5.79998779296875,
        5.82000732421875,
        5.84002685546875,
        5.86004638671875,
        5.8800048828125,
        5.9000244140625,
        5.9200439453125,
        5.94000244140625,
        5.96002197265625,
        5.98004150390625,
        6.0,
        6.02001953125,
        6.0400390625,
        6.05999755859375,
        6.08001708984375,
        6.10003662109375,
        6.1199951171875,
        6.1400146484375,
        6.1600341796875,
        6.17999267578125,
        6.20001220703125,
        6.22003173828125,
        6.239990234375,
        6.260009765625,
        6.280029296875,
        6.29998779296875,
        6.32000732421875,
        6.34002685546875,
        6.36004638671875,
        6.3800048828125,
        6.4000244140625,
        6.4200439453125,
        6.44000244140625,
        6.46002197265625,
        6.48004150390625,
        6.5,
        6.52001953125,
        6.5400390625,
        6.55999755859375,
        6.58001708984375,
        6.60003662109375,
        6.6199951171875,
        6.6400146484375,
        6.6600341796875,
        6.67999267578125,
        6.70001220703125,
        6.72003173828125,
        6.739990234375,
        6.760009765625,
        6.780029296875,
        6.79998779296875,
        6.82000732421875,
        6.84002685546875,
        6.86004638671875,
        6.8800048828125,
        6.9000244140625,
        6.9200439453125,
        6.94000244140625,
        6.96002197265625,
        6.98004150390625,
        7.0,
        7.02001953125,
        7.0400390625,
        7.05999755859375,
        7.08001708984375,
        7.10003662109375,
        7.1199951171875,
        7.1400146484375,
        7.1600341796875,
        7.17999267578125,
        7.20001220703125,
        7.22003173828125,
        7.239990234375,
        7.260009765625,
        7.280029296875,
        7.29998779296875,
        7.32000732421875,
        7.34002685546875,
        7.36004638671875,
        7.3800048828125,
        7.4000244140625,
        7.4200439453125,
        7.44000244140625,
        7.46002197265625,
        7.48004150390625,
        7.5,
        7.52001953125,
        7.5400390625,
        7.55999755859375,
        7.58001708984375,
        7.60003662109375,
        7.6199951171875,
        7.6400146484375,
        7.6600341796875,
        7.67999267578125,
        7.70001220703125,
        7.72003173828125,
        7.739990234375,
        7.760009765625,
        7.780029296875,
        7.79998779296875,
        7.82000732421875,
        7.84002685546875,
        7.86004638671875,
        7.8800048828125,
        7.9000244140625,
        7.9200439453125,
        7.94000244140625,
        7.96002197265625,
        7.98004150390625,
        8.0,
        8.02001953125,
        8.0400390625,
        8.05999755859375,
        8.08001708984375,
        8.10003662109375,
        8.1199951171875,
        8.1400146484375,
        8.1600341796875,
        8.17999267578125,
        8.20001220703125,
        8.22003173828125,
        8.239990234375,
        8.260009765625,
        8.280029296875,
        8.29998779296875,
        8.32000732421875,
        8.34002685546875,
        8.36004638671875,
        8.3800048828125,
        8.4000244140625,
        8.4200439453125,
        8.44000244140625,
        8.46002197265625,
        8.48004150390625,
        8.5,
        8.52001953125,
        8.5400390625,
        8.55999755859375,
        8.58001708984375,
        8.60003662109375,
        8.6199951171875,
        8.6400146484375,
        8.6600341796875,
        8.67999267578125,
        8.70001220703125,
        8.72003173828125,
        8.739990234375,
        8.760009765625,
        8.780029296875,
        8.79998779296875,
        8.82000732421875,
        8.84002685546875,
        8.86004638671875,
        8.8800048828125,
        8.9000244140625,
        8.9200439453125,
        8.94000244140625,
        8.96002197265625,
        8.98004150390625,
        9.0,
        9.02001953125,
        9.0400390625,
        9.05999755859375,
        9.08001708984375,
        9.10003662109375,
        9.1199951171875,
        9.1400146484375,
        9.1600341796875,
        9.17999267578125,
        9.20001220703125,
        9.22003173828125,
        9.239990234375,
        9.260009765625,
        9.280029296875,
        9.29998779296875,
        9.32000732421875,
        9.34002685546875,
        9.36004638671875,
        9.3800048828125,
        9.4000244140625,
        9.4200439453125,
        9.44000244140625,
        9.46002197265625,
        9.48004150390625,
        9.5,
        9.52001953125,
        9.5400390625,
        9.55999755859375,
        9.58001708984375,
        9.60003662109375,
        9.6199951171875,
        9.6400146484375,
        9.6600341796875,
        9.67999267578125,
        9.70001220703125,
        9.72003173828125,
        9.739990234375,
        9.760009765625,
        9.780029296875,
        9.79998779296875,
        9.82000732421875,
        9.84002685546875,
        9.86004638671875,
        9.8800048828125,
        9.9000244140625,
        9.9200439453125,
        9.94000244140625,
        9.96002197265625,
        9.98004150390625,
        10.0,
        10.02001953125,
        10.0400390625,
        10.05999755859375,
        10.08001708984375,
        10.10003662109375,
        10.1199951171875,
        10.1400146484375,
        10.1600341796875,
        10.17999267578125,
        10.20001220703125,
        10.22003173828125,
        10.239990234375,
        10.260009765625,
        10.280029296875,
        10.29998779296875,
        10.32000732421875,
        10.34002685546875,
        10.36004638671875,
        10.3800048828125,
        10.4000244140625,
        10.4200439453125,
        10.44000244140625,
        10.46002197265625,
        10.48004150390625,
        10.5,
        10.52001953125,
        10.5400390625,
        10.55999755859375,
        10.58001708984375,
        10.60003662109375,
        10.6199951171875,
        10.6400146484375,
        10.6600341796875,
        10.67999267578125,
        10.70001220703125,
        10.72003173828125,
        10.739990234375,
        10.760009765625,
        10.780029296875,
        10.79998779296875,
        10.82000732421875,
        10.84002685546875,
        10.86004638671875,
        10.8800048828125,
        10.9000244140625,
        10.9200439453125,
        10.94000244140625,
        10.96002197265625,
        10.98004150390625,
        11.0,
        11.02001953125,
        11.0400390625,
        11.05999755859375,
        11.08001708984375,
        11.10003662109375,
        11.1199951171875,
        11.1400146484375,
        11.1600341796875,
        11.17999267578125,
        11.20001220703125,
        11.22003173828125,
        11.239990234375,
        11.260009765625,
        11.280029296875,
        11.29998779296875,
        11.32000732421875,
        11.34002685546875,
        11.36004638671875,
        11.3800048828125,
        11.4000244140625,
        11.4200439453125,
        11.44000244140625,
        11.46002197265625,
        11.48004150390625,
        11.5,
        11.52001953125,
        11.5400390625,
        11.55999755859375,
        11.58001708984375,
        11.60003662109375,
        11.6199951171875,
        11.6400146484375,
        11.6600341796875,
        11.67999267578125,
        11.70001220703125,
        11.72003173828125,
        11.739990234375,
        11.760009765625,
        11.780029296875,
        11.79998779296875,
        11.82000732421875,
        11.84002685546875,
        11.86004638671875,
        11.8800048828125,
        11.9000244140625,
        11.9200439453125,
        11.94000244140625,
        11.96002197265625,
        11.98004150390625,
        12.0,
        12.02001953125,
        12.0400390625,
        12.05999755859375,
        12.08001708984375,
        12.10003662109375,
        12.1199951171875,
        12.1400146484375,
        12.1600341796875,
        12.17999267578125,
        12.20001220703125,
        12.22003173828125,
        12.239990234375,
        12.260009765625,
        12.280029296875,
        12.29998779296875,
        12.32000732421875,
        12.34002685546875,
        12.36004638671875,
        12.3800048828125,
        12.4000244140625,
        12.4200439453125,
        12.44000244140625,
        12.46002197265625,
        12.48004150390625,
        12.5,
        12.52001953125,
        12.5400390625,
        12.55999755859375,
        12.58001708984375,
        12.60003662109375,
        12.6199951171875,
        12.6400146484375,
        12.6600341796875,
        12.67999267578125,
        12.70001220703125,
        12.72003173828125,
        12.739990234375,
        12.760009765625,
        12.780029296875,
        12.79998779296875,
        12.82000732421875,
        12.84002685546875,
        12.86004638671875,
        12.8800048828125,
        12.9000244140625,
        12.9200439453125,
        12.94000244140625,
        12.96002197265625,
        12.98004150390625,
        13.0,
        13.02001953125,
        13.0400390625,
        13.05999755859375,
        13.08001708984375,
        13.10003662109375,
        13.1199951171875,
        13.1400146484375,
        13.1600341796875,
        13.17999267578125,
        13.20001220703125,
        13.22003173828125,
        13.239990234375,
        13.260009765625,
        13.280029296875,
        13.29998779296875,
        13.32000732421875,
        13.34002685546875,
        13.36004638671875,
        13.3800048828125,
        13.4000244140625,
        13.4200439453125,
        13.44000244140625,
        13.46002197265625,
        13.48004150390625,
        13.5,
        13.52001953125,
        13.5400390625,
        13.55999755859375,
        13.58001708984375,
        13.60003662109375,
        13.6199951171875,
        13.6400146484375,
        13.6600341796875,
        13.67999267578125,
        13.70001220703125,
        13.72003173828125,
        13.739990234375,
        13.760009765625,
        13.780029296875,
        13.79998779296875,
        13.82000732421875,
        13.84002685546875,
        13.86004638671875,
        13.8800048828125,
        13.9000244140625,
        13.9200439453125,
        13.94000244140625,
        13.96002197265625,
        13.98004150390625,
        14.0,
        14.02001953125,
        14.0400390625,
        14.05999755859375,
        14.08001708984375,
        14.10003662109375,
        14.1199951171875,
        14.1400146484375,
        14.1600341796875,
        14.17999267578125,
        14.20001220703125,
        14.22003173828125,
        14.239990234375,
        14.260009765625,
        14.280029296875,
        14.29998779296875,
        14.32000732421875,
        14.34002685546875,
        14.36004638671875,
        14.3800048828125,
        14.4000244140625,
        14.4200439453125,
        14.44000244140625,
        14.46002197265625,
        14.48004150390625,
        14.5,
        14.52001953125,
        14.5400390625,
        14.55999755859375,
        14.58001708984375,
        14.60003662109375,
        14.6199951171875,
        14.6400146484375,
        14.6600341796875,
        14.67999267578125,
        14.70001220703125,
        14.72003173828125,
        14.739990234375,
        14.760009765625,
        14.780029296875,
        14.79998779296875,
        14.82000732421875,
        14.84002685546875,
        14.86004638671875,
        14.8800048828125,
        14.9000244140625,
        14.9200439453125,
        14.94000244140625,
        14.96002197265625,
        14.98004150390625,
        15.0,
        15.02001953125,
        15.0400390625,
        15.05999755859375,
        15.08001708984375,
        15.10003662109375,
        15.1199951171875,
        15.1400146484375,
        15.1600341796875,
        15.17999267578125,
        15.20001220703125,
        15.22003173828125,
        15.239990234375,
        15.260009765625,
        15.280029296875,
        15.29998779296875,
        15.32000732421875,
        15.34002685546875,
        15.36004638671875,
        15.3800048828125,
        15.4000244140625,
        15.4200439453125,
        15.44000244140625,
        15.46002197265625,
        15.48004150390625,
        15.5,
        15.52001953125,
        15.5400390625,
        15.55999755859375,
        15.58001708984375,
        15.60003662109375,
        15.6199951171875,
        15.6400146484375,
        15.6600341796875,
        15.67999267578125,
        15.70001220703125,
        15.72003173828125,
        15.739990234375,
        15.760009765625,
        15.780029296875,
        15.79998779296875,
        15.82000732421875,
        15.84002685546875,
        15.86004638671875,
        15.8800048828125,
        15.9000244140625,
        15.9200439453125,
        15.94000244140625,
        15.96002197265625,
        15.98004150390625,
        16.0,
        16.02001953125,
        16.0400390625,
        16.05999755859375,
        16.08001708984375,
        16.10003662109375,
        16.1199951171875,
        16.1400146484375,
        16.1600341796875,
        16.17999267578125,
        16.20001220703125,
        16.22003173828125,
        16.239990234375,
        16.260009765625,
        16.280029296875,
        16.29998779296875,
        16.32000732421875,
        16.34002685546875,
        16.36004638671875,
        16.3800048828125,
        16.4000244140625,
        16.4200439453125,
        16.44000244140625,
        16.46002197265625,
        16.48004150390625,
        16.5,
        16.52001953125,
        16.5400390625,
        16.55999755859375,
        16.58001708984375,
        16.60003662109375,
        16.6199951171875,
        16.6400146484375,
        16.6600341796875,
        16.67999267578125,
        16.70001220703125,
        16.72003173828125,
        16.739990234375,
        16.760009765625,
        16.780029296875,
        16.79998779296875,
        16.82000732421875,
        16.84002685546875,
        16.86004638671875,
        16.8800048828125,
        16.9000244140625,
        16.9200439453125,
        16.94000244140625,
        16.96002197265625,
        16.98004150390625,
        17.0,
        17.02001953125,
        17.0400390625,
        17.05999755859375,
        17.08001708984375,
        17.10003662109375,
        17.1199951171875,
        17.1400146484375,
        17.1600341796875,
        17.17999267578125,
        17.20001220703125,
        17.22003173828125,
        17.239990234375,
        17.260009765625,
        17.280029296875,
        17.29998779296875,
        17.32000732421875,
        17.34002685546875,
        17.36004638671875,
        17.3800048828125,
        17.4000244140625,
        17.4200439453125,
        17.44000244140625,
        17.46002197265625,
        17.48004150390625,
        17.5,
        17.52001953125,
        17.5400390625,
        17.55999755859375,
        17.58001708984375,
        17.60003662109375,
        17.6199951171875,
        17.6400146484375,
        17.6600341796875,
        17.67999267578125,
        17.70001220703125,
        17.72003173828125,
        17.739990234375,
        17.760009765625,
        17.780029296875,
        17.79998779296875,
        17.82000732421875,
        17.84002685546875,
        17.86004638671875,
        17.8800048828125,
        17.9000244140625,
        17.9200439453125,
        17.94000244140625,
        17.96002197265625,
        17.98004150390625,
        18.0,
        18.02001953125,
        18.0400390625,
        18.05999755859375,
        18.08001708984375,
        18.10003662109375,
        18.1199951171875,
        18.1400146484375,
        18.1600341796875,
        18.17999267578125,
        18.20001220703125,
        18.22003173828125,
        18.239990234375,
        18.260009765625,
        18.280029296875,
        18.29998779296875,
        18.32000732421875,
        18.34002685546875,
        18.36004638671875,
        18.3800048828125,
        18.4000244140625,
        18.4200439453125,
        18.44000244140625,
        18.46002197265625,
        18.48004150390625,
        18.5,
        18.52001953125,
        18.5400390625,
        18.55999755859375,
        18.58001708984375,
        18.60003662109375,
        18.6199951171875,
        18.6400146484375,
        18.6600341796875,
        18.67999267578125,
        18.70001220703125,
        18.72003173828125,
        18.739990234375,
        18.760009765625,
        18.780029296875,
        18.79998779296875,
        18.82000732421875,
        18.84002685546875,
        18.86004638671875,
        18.8800048828125,
        18.9000244140625,
        18.9200439453125,
        18.94000244140625,
        18.96002197265625,
        18.98004150390625,
        19.0,
        19.02001953125,
        19.0400390625,
        19.05999755859375,
        19.08001708984375,
        19.10003662109375,
        19.1199951171875,
        19.1400146484375,
        19.1600341796875,
        19.17999267578125,
        19.20001220703125,
        19.22003173828125,
        19.239990234375,
        19.260009765625,
        19.280029296875,
        19.29998779296875,
        19.32000732421875,
        19.34002685546875,
        19.36004638671875,
        19.3800048828125,
        19.4000244140625,
        19.4200439453125,
        19.44000244140625,
        19.46002197265625,
        19.48004150390625,
        19.5,
        19.52001953125,
        19.5400390625,
        19.55999755859375,
        19.58001708984375,
        19.60003662109375,
        19.6199951171875,
        19.6400146484375,
        19.6600341796875,
        19.67999267578125,
        19.70001220703125,
        19.72003173828125,
        19.739990234375,
        19.760009765625,
        19.780029296875,
        19.79998779296875,
        19.82000732421875,
        19.84002685546875,
        19.86004638671875,
        19.8800048828125,
        19.9000244140625,
        19.9200439453125,
        19.94000244140625,
        19.96002197265625,
        19.98004150390625,
        20.0,
        20.02001953125,
        20.0400390625,
        20.05999755859375,
        20.08001708984375,
        20.10003662109375,
        20.1199951171875,
        20.1400146484375,
        20.1600341796875,
        20.17999267578125,
        20.20001220703125,
        20.22003173828125,
        20.239990234375,
        20.260009765625,
        20.280029296875,
        20.29998779296875,
        20.32000732421875,
        20.34002685546875,
        20.36004638671875,
        20.3800048828125,
        20.4000244140625,
        20.4200439453125,
        20.44000244140625,
        20.46002197265625,
        20.48004150390625,
        20.5,
        20.52001953125,
        20.5400390625,
        20.55999755859375,
        20.58001708984375,
        20.60003662109375,
        20.6199951171875,
        20.6400146484375,
        20.6600341796875,
        20.67999267578125,
        20.70001220703125,
        20.72003173828125,
        20.739990234375,
        20.760009765625,
        20.780029296875,
        20.79998779296875,
        20.82000732421875,
        20.84002685546875,
        20.86004638671875,
        20.8800048828125,
        20.9000244140625,
        20.9200439453125,
        20.94000244140625,
        20.96002197265625,
        20.98004150390625,
        21.0,
        21.02001953125,
        21.0400390625,
        21.05999755859375,
        21.08001708984375,
        21.10003662109375,
        21.1199951171875,
        21.1400146484375,
        21.1600341796875,
        21.17999267578125,
        21.20001220703125,
        21.22003173828125,
        21.239990234375,
        21.260009765625,
        21.280029296875,
        21.29998779296875,
        21.32000732421875,
        21.34002685546875,
        21.36004638671875,
        21.3800048828125,
        21.4000244140625,
        21.4200439453125,
        21.44000244140625,
        21.46002197265625,
        21.48004150390625,
        21.5,
        21.52001953125,
        21.5400390625,
        21.55999755859375,
        21.58001708984375,
        21.60003662109375,
        21.6199951171875,
        21.6400146484375,
        21.6600341796875,
        21.67999267578125,
        21.70001220703125,
        21.72003173828125,
        21.739990234375,
        21.760009765625,
        21.780029296875,
        21.79998779296875,
        21.82000732421875,
        21.84002685546875,
        21.86004638671875,
        21.8800048828125,
        21.9000244140625,
        21.9200439453125,
        21.94000244140625,
        21.96002197265625,
        21.98004150390625,
        22.0,
        22.02001953125,
        22.0400390625,
        22.05999755859375,
        22.08001708984375,
        22.10003662109375,
        22.1199951171875,
        22.1400146484375,
        22.1600341796875,
        22.17999267578125,
        22.20001220703125,
        22.22003173828125,
        22.239990234375,
        22.260009765625,
        22.280029296875,
        22.29998779296875,
        22.32000732421875,
        22.34002685546875,
        22.36004638671875,
        22.3800048828125,
        22.4000244140625,
        22.4200439453125,
        22.44000244140625,
        22.46002197265625,
        22.48004150390625,
        22.5,
        22.52001953125,
        22.5400390625,
        22.55999755859375,
        22.58001708984375,
        22.60003662109375,
        22.6199951171875,
        22.6400146484375,
        22.6600341796875,
        22.67999267578125,
        22.70001220703125,
        22.72003173828125,
        22.739990234375,
        22.760009765625,
        22.780029296875,
        22.79998779296875,
        22.82000732421875,
        22.84002685546875,
        22.86004638671875,
        22.8800048828125,
        22.9000244140625,
        22.9200439453125,
        22.94000244140625,
        22.96002197265625,
        22.98004150390625,
        23.0,
        23.02001953125,
        23.0400390625,
        23.05999755859375,
        23.08001708984375,
        23.10003662109375,
        23.1199951171875,
        23.1400146484375,
        23.1600341796875,
        23.17999267578125,
        23.20001220703125,
        23.22003173828125,
        23.239990234375,
        23.260009765625,
        23.280029296875,
        23.29998779296875,
        23.32000732421875,
        23.34002685546875,
        23.36004638671875,
        23.3800048828125,
        23.4000244140625,
        23.4200439453125,
        23.44000244140625,
        23.46002197265625,
        23.48004150390625,
        23.5,
        23.52001953125,
        23.5400390625,
        23.55999755859375,
        23.58001708984375,
        23.60003662109375,
        23.6199951171875,
        23.6400146484375,
        23.6600341796875,
        23.67999267578125,
        23.70001220703125,
        23.72003173828125,
        23.739990234375,
        23.760009765625,
        23.780029296875,
        23.79998779296875,
        23.82000732421875,
        23.84002685546875,
        23.8599853515625,
        23.8800048828125,
        23.9000244140625,
        23.9200439453125,
        23.94000244140625,
        23.96002197265625,
        23.98004150390625,
        24.0,
        24.02001953125,
        24.0400390625,
        24.05999755859375,
        24.08001708984375,
        24.10003662109375,
        24.1199951171875,
        24.1400146484375,
        24.1600341796875,
        24.17999267578125,
        24.20001220703125,
        24.22003173828125,
        24.239990234375,
        24.260009765625,
        24.280029296875,
        24.29998779296875,
        24.32000732421875,
        24.34002685546875,
        24.3599853515625,
        24.3800048828125,
        24.4000244140625,
        24.4200439453125,
        24.44000244140625,
        24.46002197265625,
        24.48004150390625,
        24.5,
        24.52001953125,
        24.5400390625,
        24.55999755859375,
        24.58001708984375,
        24.60003662109375,
        24.6199951171875,
        24.6400146484375,
        24.6600341796875,
        24.67999267578125,
        24.70001220703125,
        24.72003173828125,
        24.739990234375,
        24.760009765625,
        24.780029296875,
        24.79998779296875,
        24.82000732421875,
        24.84002685546875,
        24.8599853515625,
        24.8800048828125,
        24.9000244140625,
        24.9200439453125,
        24.94000244140625,
        24.96002197265625,
        24.98004150390625,
        25.0,
        25.02001953125,
        25.0400390625,
        25.05999755859375,
        25.08001708984375,
        25.10003662109375,
        25.1199951171875,
        25.1400146484375,
        25.1600341796875,
        25.17999267578125,
        25.20001220703125,
        25.22003173828125,
        25.239990234375,
        25.260009765625,
        25.280029296875,
        25.29998779296875,
        25.32000732421875,
        25.34002685546875,
        25.3599853515625,
        25.3800048828125,
        25.4000244140625,
        25.4200439453125,
        25.44000244140625,
        25.46002197265625,
        25.48004150390625,
        25.5,
        25.52001953125,
        25.5400390625,
        25.55999755859375,
        25.58001708984375,
        25.60003662109375,
        25.6199951171875,
        25.6400146484375,
        25.6600341796875,
        25.67999267578125,
        25.70001220703125,
        25.72003173828125,
        25.739990234375,
        25.760009765625,
        25.780029296875,
        25.79998779296875,
        25.82000732421875,
        25.84002685546875,
        25.8599853515625,
        25.8800048828125,
        25.9000244140625,
        25.9200439453125,
        25.94000244140625,
        25.96002197265625,
        25.98004150390625,
        26.0,
        26.02001953125,
        26.0400390625,
        26.05999755859375,
        26.08001708984375,
        26.10003662109375,
        26.1199951171875,
        26.1400146484375,
        26.1600341796875,
        26.17999267578125,
        26.20001220703125,
        26.22003173828125,
        26.239990234375,
        26.260009765625,
        26.280029296875,
        26.29998779296875,
        26.32000732421875,
        26.34002685546875,
        26.3599853515625,
        26.3800048828125,
        26.4000244140625,
        26.4200439453125,
        26.44000244140625,
        26.46002197265625,
        26.48004150390625,
        26.5,
        26.52001953125,
        26.5400390625,
        26.55999755859375,
        26.58001708984375,
        26.60003662109375,
        26.6199951171875,
        26.6400146484375,
        26.6600341796875,
        26.67999267578125,
        26.70001220703125,
        26.72003173828125,
        26.739990234375,
        26.760009765625,
        26.780029296875,
        26.79998779296875,
        26.82000732421875,
        26.84002685546875,
        26.8599853515625,
        26.8800048828125,
        26.9000244140625,
        26.9200439453125,
        26.94000244140625,
        26.96002197265625,
        26.98004150390625,
        27.0,
        27.02001953125,
        27.0400390625,
        27.05999755859375,
        27.08001708984375,
        27.10003662109375,
        27.1199951171875,
        27.1400146484375,
        27.1600341796875,
        27.17999267578125,
        27.20001220703125,
        27.22003173828125,
        27.239990234375,
        27.260009765625,
        27.280029296875,
        27.29998779296875,
        27.32000732421875,
        27.34002685546875,
        27.3599853515625,
        27.3800048828125,
        27.4000244140625,
        27.4200439453125,
        27.44000244140625,
        27.46002197265625,
        27.48004150390625,
        27.5,
        27.52001953125,
        27.5400390625,
        27.55999755859375,
        27.58001708984375,
        27.60003662109375,
        27.6199951171875,
        27.6400146484375,
        27.6600341796875,
        27.67999267578125,
        27.70001220703125,
        27.72003173828125,
        27.739990234375,
        27.760009765625,
        27.780029296875,
        27.79998779296875,
        27.82000732421875,
        27.84002685546875,
        27.8599853515625,
        27.8800048828125,
        27.9000244140625,
        27.9200439453125,
        27.94000244140625,
        27.96002197265625,
        27.98004150390625,
        28.0,
        28.02001953125,
        28.0400390625,
        28.05999755859375,
        28.08001708984375,
        28.10003662109375,
        28.1199951171875,
        28.1400146484375,
        28.1600341796875,
        28.17999267578125,
        28.20001220703125,
        28.22003173828125,
        28.239990234375,
        28.260009765625,
        28.280029296875,
        28.29998779296875,
        28.32000732421875,
        28.34002685546875,
        28.3599853515625,
        28.3800048828125,
        28.4000244140625,
        28.4200439453125,
        28.44000244140625,
        28.46002197265625,
        28.48004150390625,
        28.5,
        28.52001953125,
        28.5400390625,
        28.55999755859375,
        28.58001708984375,
        28.60003662109375,
        28.6199951171875,
        28.6400146484375,
        28.6600341796875,
        28.67999267578125,
        28.70001220703125,
        28.72003173828125,
        28.739990234375,
        28.760009765625,
        28.780029296875,
        28.79998779296875,
        28.82000732421875,
        28.84002685546875,
        28.8599853515625,
        28.8800048828125,
        28.9000244140625,
        28.9200439453125,
        28.94000244140625,
        28.96002197265625,
        28.98004150390625,
        29.0,
        29.02001953125,
        29.0400390625,
        29.05999755859375,
        29.08001708984375,
        29.10003662109375,
        29.1199951171875,
        29.1400146484375,
        29.1600341796875,
        29.17999267578125,
        29.20001220703125,
        29.22003173828125,
        29.239990234375,
        29.260009765625,
        29.280029296875,
        29.29998779296875,
        29.32000732421875,
        29.34002685546875,
        29.3599853515625,
        29.3800048828125,
        29.4000244140625,
        29.4200439453125,
        29.44000244140625,
        29.46002197265625,
        29.48004150390625,
        29.5,
        29.52001953125,
        29.5400390625,
        29.55999755859375,
        29.58001708984375,
        29.60003662109375,
        29.6199951171875,
        29.6400146484375,
        29.6600341796875,
        29.67999267578125,
        29.70001220703125,
        29.72003173828125,
        29.739990234375,
        29.760009765625,
        29.780029296875,
        29.79998779296875,
        29.82000732421875,
        29.84002685546875,
        29.8599853515625,
        29.8800048828125,
        29.9000244140625,
        29.9200439453125,
        29.94000244140625,
        29.96002197265625,
        29.98004150390625,
        30.0,
        30.02001953125,
        30.0400390625,
        30.05999755859375,
        30.08001708984375,
        30.10003662109375,
        30.1199951171875,
        30.1400146484375,
        30.1600341796875,
        30.17999267578125,
        30.20001220703125,
        30.22003173828125,
        30.239990234375,
        30.260009765625,
        30.280029296875,
        30.29998779296875,
        30.32000732421875,
        30.34002685546875,
        30.3599853515625,
        30.3800048828125,
        30.4000244140625,
        30.4200439453125,
        30.44000244140625,
        30.46002197265625,
        30.48004150390625,
        30.5,
        30.52001953125,
        30.5400390625,
        30.55999755859375,
        30.58001708984375,
        30.60003662109375,
        30.6199951171875,
        30.6400146484375,
        30.6600341796875,
        30.67999267578125,
        30.70001220703125,
        30.72003173828125,
        30.739990234375,
        30.760009765625,
        30.780029296875,
        30.79998779296875,
        30.82000732421875,
        30.84002685546875,
        30.8599853515625,
        30.8800048828125,
        30.9000244140625,
        30.9200439453125,
        30.94000244140625,
        30.96002197265625,
        30.98004150390625,
        31.0,
        31.02001953125,
        31.0400390625,
        31.05999755859375,
        31.08001708984375,
        31.10003662109375,
        31.1199951171875,
        31.1400146484375,
        31.1600341796875,
        31.17999267578125,
        31.20001220703125,
        31.22003173828125,
        31.239990234375,
        31.260009765625,
        31.280029296875,
        31.29998779296875,
        31.32000732421875,
        31.34002685546875,
        31.3599853515625,
        31.3800048828125,
        31.4000244140625,
        31.4200439453125,
        31.44000244140625,
        31.46002197265625,
        31.48004150390625,
        31.5,
        31.52001953125,
        31.5400390625,
        31.55999755859375,
        31.58001708984375,
        31.60003662109375,
        31.6199951171875,
        31.6400146484375,
        31.6600341796875,
        31.67999267578125,
        31.70001220703125,
        31.72003173828125,
        31.739990234375,
        31.760009765625,
        31.780029296875,
        31.79998779296875,
        31.82000732421875,
        31.84002685546875,
        31.8599853515625,
        31.8800048828125,
        31.9000244140625,
        31.9200439453125,
        31.94000244140625,
        31.96002197265625,
        31.98004150390625,
        32.0,
        32.02001953125,
        32.0400390625,
        32.05999755859375,
        32.08001708984375,
        32.10003662109375,
        32.1199951171875,
        32.1400146484375,
        32.1600341796875,
        32.17999267578125,
        32.20001220703125,
        32.22003173828125,
        32.239990234375,
        32.260009765625,
        32.280029296875,
        32.29998779296875,
        32.32000732421875,
        32.34002685546875,
        32.3599853515625,
        32.3800048828125,
        32.4000244140625,
        32.4200439453125,
        32.44000244140625,
        32.46002197265625,
        32.48004150390625,
        32.5,
        32.52001953125,
        32.5400390625,
        32.55999755859375,
        32.58001708984375,
        32.60003662109375,
        32.6199951171875,
        32.6400146484375,
        32.6600341796875,
        32.67999267578125,
        32.70001220703125,
        32.72003173828125,
        32.739990234375,
        32.760009765625,
        32.780029296875,
        32.79998779296875,
        32.82000732421875,
        32.84002685546875,
        32.8599853515625,
        32.8800048828125,
        32.9000244140625,
        32.9200439453125,
        32.94000244140625,
        32.96002197265625,
        32.98004150390625,
        33.0,
        33.02001953125,
        33.0400390625,
        33.05999755859375,
        33.08001708984375,
        33.10003662109375,
        33.1199951171875,
        33.1400146484375,
        33.1600341796875,
        33.17999267578125,
        33.20001220703125,
        33.22003173828125,
        33.239990234375,
        33.260009765625,
        33.280029296875,
        33.29998779296875,
        33.32000732421875,
        33.34002685546875,
        33.3599853515625,
        33.3800048828125,
        33.4000244140625,
        33.4200439453125,
        33.44000244140625,
        33.46002197265625,
        33.48004150390625,
        33.5,
        33.52001953125,
        33.5400390625,
        33.55999755859375,
        33.58001708984375,
        33.60003662109375,
        33.6199951171875,
        33.6400146484375,
        33.6600341796875,
        33.67999267578125,
        33.70001220703125,
        33.72003173828125,
        33.739990234375,
        33.760009765625,
        33.780029296875,
        33.79998779296875,
        33.82000732421875,
        33.84002685546875,
        33.8599853515625,
        33.8800048828125,
        33.9000244140625,
        33.9200439453125,
        33.94000244140625,
        33.96002197265625,
        33.98004150390625,
        34.0,
        34.02001953125,
        34.0400390625,
        34.05999755859375,
        34.08001708984375,
        34.10003662109375,
        34.1199951171875,
        34.1400146484375,
        34.1600341796875,
        34.17999267578125,
        34.20001220703125,
        34.22003173828125,
        34.239990234375,
        34.260009765625,
        34.280029296875,
        34.29998779296875,
        34.32000732421875,
        34.34002685546875,
        34.3599853515625,
        34.3800048828125,
        34.4000244140625,
        34.4200439453125,
        34.44000244140625,
        34.46002197265625,
        34.48004150390625,
        34.5,
        34.52001953125,
        34.5400390625,
        34.55999755859375,
        34.58001708984375,
        34.60003662109375,
        34.6199951171875,
        34.6400146484375,
        34.6600341796875,
        34.67999267578125,
        34.70001220703125,
        34.72003173828125,
        34.739990234375,
        34.760009765625,
        34.780029296875,
        34.79998779296875,
        34.82000732421875,
        34.84002685546875,
        34.8599853515625,
        34.8800048828125,
        34.9000244140625,
        34.9200439453125,
        34.94000244140625,
        34.96002197265625,
        34.98004150390625,
        35.0,
        35.02001953125,
        35.0400390625,
        35.05999755859375,
        35.08001708984375,
        35.10003662109375,
        35.1199951171875,
        35.1400146484375,
        35.1600341796875,
        35.17999267578125,
        35.20001220703125,
        35.22003173828125,
        35.239990234375,
        35.260009765625,
        35.280029296875,
        35.29998779296875,
        35.32000732421875,
        35.34002685546875,
        35.3599853515625,
        35.3800048828125,
        35.4000244140625,
        35.4200439453125,
        35.44000244140625,
        35.46002197265625,
        35.48004150390625,
        35.5,
        35.52001953125,
        35.5400390625,
        35.55999755859375,
        35.58001708984375,
        35.60003662109375,
        35.6199951171875,
        35.6400146484375,
        35.6600341796875,
        35.67999267578125,
        35.70001220703125,
        35.72003173828125,
        35.739990234375,
        35.760009765625,
        35.780029296875,
        35.79998779296875,
        35.82000732421875,
        35.84002685546875,
        35.8599853515625,
        35.8800048828125,
        35.9000244140625,
        35.9200439453125,
        35.94000244140625,
        35.96002197265625,
        35.98004150390625,
        36.0,
        36.02001953125,
        36.0400390625,
        36.05999755859375,
        36.08001708984375,
        36.10003662109375,
        36.1199951171875,
        36.1400146484375,
        36.1600341796875,
        36.17999267578125,
        36.20001220703125,
        36.22003173828125,
        36.239990234375,
        36.260009765625,
        36.280029296875,
        36.29998779296875,
        36.32000732421875,
        36.34002685546875,
        36.3599853515625,
        36.3800048828125,
        36.4000244140625,
        36.4200439453125,
        36.44000244140625,
        36.46002197265625,
        36.48004150390625,
        36.5,
        36.52001953125,
        36.5400390625,
        36.55999755859375,
        36.58001708984375,
        36.60003662109375,
        36.6199951171875,
        36.6400146484375,
        36.6600341796875,
        36.67999267578125,
        36.70001220703125,
        36.72003173828125,
        36.739990234375,
        36.760009765625,
        36.780029296875,
        36.79998779296875,
        36.82000732421875,
        36.84002685546875,
        36.8599853515625,
        36.8800048828125,
        36.9000244140625,
        36.9200439453125,
        36.94000244140625,
        36.96002197265625,
        36.98004150390625,
        37.0,
        37.02001953125,
        37.0400390625,
        37.05999755859375,
        37.08001708984375,
        37.10003662109375,
        37.1199951171875,
        37.1400146484375,
        37.1600341796875,
        37.17999267578125,
        37.20001220703125,
        37.22003173828125,
        37.239990234375,
        37.260009765625,
        37.280029296875,
        37.29998779296875,
        37.32000732421875,
        37.34002685546875,
        37.3599853515625,
        37.3800048828125,
        37.4000244140625,
        37.4200439453125,
        37.44000244140625,
        37.46002197265625,
        37.48004150390625,
        37.5,
        37.52001953125,
        37.5400390625,
        37.55999755859375,
        37.58001708984375,
        37.60003662109375,
        37.6199951171875,
        37.6400146484375,
        37.6600341796875,
        37.67999267578125,
        37.70001220703125,
        37.72003173828125,
        37.739990234375,
        37.760009765625,
        37.780029296875,
        37.79998779296875,
        37.82000732421875,
        37.84002685546875,
        37.8599853515625,
        37.8800048828125,
        37.9000244140625,
        37.9200439453125,
        37.94000244140625,
        37.96002197265625,
        37.98004150390625,
        38.0,
        38.02001953125,
        38.0400390625,
        38.05999755859375,
        38.08001708984375,
        38.10003662109375,
        38.1199951171875,
        38.1400146484375,
        38.1600341796875,
        38.17999267578125,
        38.20001220703125,
        38.22003173828125,
        38.239990234375,
        38.260009765625,
        38.280029296875,
        38.29998779296875,
        38.32000732421875,
        38.34002685546875,
        38.3599853515625,
        38.3800048828125,
        38.4000244140625,
        38.4200439453125,
        38.44000244140625,
        38.46002197265625,
        38.48004150390625,
        38.5,
        38.52001953125,
        38.5400390625,
        38.55999755859375,
        38.58001708984375,
        38.60003662109375,
        38.6199951171875,
        38.6400146484375,
        38.6600341796875,
        38.67999267578125,
        38.70001220703125,
        38.72003173828125,
        38.739990234375,
        38.760009765625,
        38.780029296875,
        38.79998779296875,
        38.82000732421875,
        38.84002685546875,
        38.8599853515625,
        38.8800048828125,
        38.9000244140625,
        38.9200439453125,
        38.94000244140625,
        38.96002197265625,
        38.98004150390625,
        39.0,
        39.02001953125,
        39.0400390625,
        39.05999755859375,
        39.08001708984375,
        39.10003662109375,
        39.1199951171875,
        39.1400146484375,
        39.1600341796875,
        39.17999267578125,
        39.20001220703125,
        39.22003173828125,
        39.239990234375,
        39.260009765625,
        39.280029296875,
        39.29998779296875,
        39.32000732421875,
        39.34002685546875,
        39.3599853515625,
        39.3800048828125,
        39.4000244140625,
        39.4200439453125,
        39.44000244140625,
        39.46002197265625,
        39.48004150390625,
        39.5,
        39.52001953125,
        39.5400390625,
        39.55999755859375,
        39.58001708984375,
        39.60003662109375,
        39.6199951171875,
        39.6400146484375,
        39.6600341796875,
        39.67999267578125,
        39.70001220703125,
        39.72003173828125,
        39.739990234375,
        39.760009765625,
        39.780029296875,
        39.79998779296875,
        39.82000732421875,
        39.84002685546875,
        39.8599853515625,
        39.8800048828125,
        39.9000244140625,
        39.9200439453125,
        39.94000244140625,
        39.96002197265625,
        39.98004150390625,
        40.0,
        40.02001953125,
        40.0400390625,
        40.05999755859375,
        40.08001708984375,
        40.10003662109375,
        40.1199951171875,
        40.1400146484375,
        40.1600341796875,
        40.17999267578125,
        40.20001220703125,
        40.22003173828125,
        40.239990234375,
        40.260009765625,
        40.280029296875,
        40.29998779296875,
        40.32000732421875,
        40.34002685546875,
        40.3599853515625,
        40.3800048828125,
        40.4000244140625,
        40.4200439453125,
        40.44000244140625,
        40.46002197265625,
        40.48004150390625,
        40.5,
        40.52001953125,
        40.5400390625,
        40.55999755859375,
        40.58001708984375,
        40.60003662109375,
        40.6199951171875,
        40.6400146484375,
        40.6600341796875,
        40.67999267578125,
        40.70001220703125,
        40.72003173828125,
        40.739990234375,
        40.760009765625,
        40.780029296875,
        40.79998779296875,
        40.82000732421875,
        40.84002685546875,
        40.8599853515625,
        40.8800048828125,
        40.9000244140625,
        40.9200439453125,
        40.94000244140625,
        40.96002197265625,
        40.98004150390625,
        41.0,
        41.02001953125,
        41.0400390625,
        41.05999755859375,
        41.08001708984375,
        41.10003662109375,
        41.1199951171875,
        41.1400146484375,
        41.1600341796875,
        41.17999267578125,
        41.20001220703125,
        41.22003173828125,
        41.239990234375,
        41.260009765625,
        41.280029296875,
        41.29998779296875,
        41.32000732421875,
        41.34002685546875,
        41.3599853515625,
        41.3800048828125,
        41.4000244140625,
        41.4200439453125,
        41.44000244140625,
        41.46002197265625,
        41.48004150390625,
        41.5,
        41.52001953125,
        41.5400390625,
        41.55999755859375,
        41.58001708984375,
        41.60003662109375,
        41.6199951171875,
        41.6400146484375,
        41.6600341796875,
        41.67999267578125,
        41.70001220703125,
        41.72003173828125,
        41.739990234375,
        41.760009765625,
        41.780029296875,
        41.79998779296875,
        41.82000732421875,
        41.84002685546875,
        41.8599853515625,
        41.8800048828125,
        41.9000244140625,
        41.9200439453125,
        41.94000244140625,
        41.96002197265625,
        41.98004150390625,
        42.0,
        42.02001953125,
        42.0400390625,
        42.05999755859375,
        42.08001708984375,
        42.10003662109375,
        42.1199951171875,
        42.1400146484375,
        42.1600341796875,
        42.17999267578125,
        42.20001220703125,
        42.22003173828125,
        42.239990234375,
        42.260009765625,
        42.280029296875,
        42.29998779296875,
        42.32000732421875,
        42.34002685546875,
        42.3599853515625,
        42.3800048828125,
        42.4000244140625,
        42.4200439453125,
        42.44000244140625,
        42.46002197265625,
        42.48004150390625,
        42.5,
        42.52001953125,
        42.5400390625,
        42.55999755859375,
        42.58001708984375,
        42.60003662109375,
        42.6199951171875,
        42.6400146484375,
        42.6600341796875,
        42.67999267578125,
        42.70001220703125,
        42.72003173828125,
        42.739990234375,
        42.760009765625,
        42.780029296875,
        42.79998779296875,
        42.82000732421875,
        42.84002685546875,
        42.8599853515625,
        42.8800048828125,
        42.9000244140625,
        42.9200439453125,
        42.94000244140625,
        42.96002197265625,
        42.98004150390625,
        43.0,
        43.02001953125,
        43.0400390625,
        43.05999755859375,
        43.08001708984375,
        43.10003662109375,
        43.1199951171875,
        43.1400146484375,
        43.1600341796875,
        43.17999267578125,
        43.20001220703125,
        43.22003173828125,
        43.239990234375,
        43.260009765625,
        43.280029296875,
        43.29998779296875,
        43.32000732421875,
        43.34002685546875,
        43.3599853515625,
        43.3800048828125,
        43.4000244140625,
        43.4200439453125,
        43.44000244140625,
        43.46002197265625,
        43.48004150390625,
        43.5,
        43.52001953125,
        43.5400390625,
        43.55999755859375,
        43.58001708984375,
        43.60003662109375,
        43.6199951171875,
        43.6400146484375,
        43.6600341796875,
        43.67999267578125,
        43.70001220703125,
        43.72003173828125,
        43.739990234375,
        43.760009765625,
        43.780029296875,
        43.79998779296875,
        43.82000732421875,
        43.84002685546875,
        43.8599853515625,
        43.8800048828125,
        43.9000244140625,
        43.9200439453125,
        43.94000244140625,
        43.96002197265625,
        43.98004150390625,
        44.0,
        44.02001953125,
        44.0400390625,
        44.05999755859375,
        44.08001708984375,
        44.10003662109375,
        44.1199951171875,
        44.1400146484375,
        44.1600341796875,
        44.17999267578125,
        44.20001220703125,
        44.22003173828125,
        44.239990234375,
        44.260009765625,
        44.280029296875,
        44.29998779296875,
        44.32000732421875,
        44.34002685546875,
        44.3599853515625,
        44.3800048828125,
        44.4000244140625,
        44.4200439453125,
        44.44000244140625,
        44.46002197265625,
        44.48004150390625,
        44.5,
        44.52001953125,
        44.5400390625,
        44.55999755859375,
        44.58001708984375,
        44.60003662109375,
        44.6199951171875,
        44.6400146484375,
        44.6600341796875,
        44.67999267578125,
        44.70001220703125,
        44.72003173828125,
        44.739990234375,
        44.760009765625,
        44.780029296875,
        44.79998779296875,
        44.82000732421875,
        44.84002685546875,
        44.8599853515625,
        44.8800048828125,
        44.9000244140625,
        44.9200439453125,
        44.94000244140625,
        44.96002197265625,
        44.98004150390625,
        45.0,
        45.02001953125,
        45.0400390625,
        45.05999755859375,
        45.08001708984375,
        45.10003662109375,
        45.1199951171875,
        45.1400146484375,
        45.1600341796875,
        45.17999267578125,
        45.20001220703125,
        45.22003173828125,
        45.239990234375,
        45.260009765625,
        45.280029296875,
        45.29998779296875,
        45.32000732421875,
        45.34002685546875,
        45.3599853515625,
        45.3800048828125,
        45.4000244140625,
        45.4200439453125,
        45.44000244140625,
        45.46002197265625,
        45.48004150390625,
        45.5,
        45.52001953125,
        45.5400390625,
        45.55999755859375,
        45.58001708984375,
        45.60003662109375,
        45.6199951171875,
        45.6400146484375,
        45.6600341796875,
        45.67999267578125,
        45.70001220703125,
        45.72003173828125,
        45.739990234375,
        45.760009765625,
        45.780029296875,
        45.79998779296875,
        45.82000732421875,
        45.84002685546875,
        45.8599853515625,
        45.8800048828125,
        45.9000244140625,
        45.9200439453125,
        45.94000244140625,
        45.96002197265625,
        45.98004150390625,
        46.0,
        46.02001953125,
        46.0400390625,
        46.05999755859375,
        46.08001708984375,
        46.10003662109375,
        46.1199951171875,
        46.1400146484375,
        46.1600341796875,
        46.17999267578125,
        46.20001220703125,
        46.22003173828125,
        46.239990234375,
        46.260009765625,
        46.280029296875,
        46.29998779296875,
        46.32000732421875,
        46.34002685546875,
        46.3599853515625,
        46.3800048828125,
        46.4000244140625,
        46.4200439453125,
        46.44000244140625,
        46.46002197265625,
        46.48004150390625,
        46.5,
        46.52001953125,
        46.5400390625,
        46.55999755859375,
        46.58001708984375,
        46.60003662109375,
        46.6199951171875,
        46.6400146484375,
        46.6600341796875,
        46.67999267578125,
        46.70001220703125,
        46.72003173828125,
        46.739990234375,
        46.760009765625,
        46.780029296875,
        46.79998779296875,
        46.82000732421875,
        46.84002685546875,
        46.8599853515625,
        46.8800048828125,
        46.9000244140625,
        46.9200439453125,
        46.94000244140625,
        46.96002197265625,
        46.98004150390625,
        47.0,
        47.02001953125,
        47.0400390625,
        47.05999755859375,
        47.08001708984375,
        47.10003662109375,
        47.1199951171875,
        47.1400146484375,
        47.1600341796875,
        47.17999267578125,
        47.20001220703125,
        47.22003173828125,
        47.239990234375,
        47.260009765625,
        47.280029296875,
        47.29998779296875,
        47.32000732421875,
        47.34002685546875,
        47.3599853515625,
        47.3800048828125,
        47.4000244140625,
        47.4200439453125,
        47.44000244140625,
        47.46002197265625,
        47.48004150390625,
        47.5,
        47.52001953125,
        47.5400390625,
        47.55999755859375,
        47.58001708984375,
        47.60003662109375,
        47.6199951171875,
        47.6400146484375,
        47.6600341796875,
        47.67999267578125,
        47.70001220703125,
        47.72003173828125,
        47.739990234375,
        47.760009765625,
        47.780029296875,
        47.79998779296875,
        47.82000732421875,
        47.84002685546875,
        47.8599853515625,
        47.8800048828125,
        47.9000244140625,
        47.9200439453125,
        47.94000244140625,
        47.96002197265625,
        47.98004150390625,
        48.0,
        48.02001953125,
        48.0400390625,
        48.05999755859375,
        48.08001708984375,
        48.10003662109375,
        48.1199951171875,
        48.1400146484375,
        48.1600341796875,
        48.17999267578125,
        48.20001220703125,
        48.22003173828125,
        48.239990234375,
        48.260009765625,
        48.280029296875,
        48.29998779296875,
        48.32000732421875,
        48.34002685546875,
        48.3599853515625,
        48.3800048828125,
        48.4000244140625,
        48.4200439453125,
        48.44000244140625,
        48.46002197265625,
        48.48004150390625,
        48.5,
        48.52001953125,
        48.5400390625,
        48.55999755859375,
        48.58001708984375,
        48.60003662109375,
        48.6199951171875,
        48.6400146484375,
        48.6600341796875,
        48.67999267578125,
        48.70001220703125,
        48.72003173828125,
        48.739990234375,
        48.760009765625,
        48.780029296875,
        48.79998779296875,
        48.82000732421875,
        48.84002685546875,
        48.8599853515625,
        48.8800048828125,
        48.9000244140625,
        48.9200439453125,
        48.94000244140625,
        48.96002197265625,
        48.98004150390625,
        49.0,
        49.02001953125,
        49.0400390625,
        49.05999755859375,
        49.08001708984375,
        49.10003662109375,
        49.1199951171875,
        49.1400146484375,
        49.1600341796875,
        49.17999267578125,
        49.20001220703125,
        49.22003173828125,
        49.239990234375,
        49.260009765625,
        49.280029296875,
        49.29998779296875,
        49.32000732421875,
        49.34002685546875,
        49.3599853515625,
        49.3800048828125,
        49.4000244140625,
        49.4200439453125,
        49.44000244140625,
        49.46002197265625,
        49.48004150390625,
        49.5,
        49.52001953125,
        49.5400390625,
        49.55999755859375,
        49.58001708984375,
        49.60003662109375,
        49.6199951171875,
        49.6400146484375,
        49.6600341796875,
        49.67999267578125,
        49.70001220703125,
        49.72003173828125,
        49.739990234375,
        49.760009765625,
        49.780029296875,
        49.79998779296875,
        49.82000732421875,
        49.84002685546875,
        49.8599853515625,
        49.8800048828125,
        49.9000244140625,
        49.9200439453125,
        49.94000244140625,
        49.96002197265625,
        49.98004150390625,
        50.0,
        50.02001953125,
        50.0400390625,
        50.05999755859375,
        50.08001708984375,
        50.10003662109375,
        50.1199951171875,
        50.1400146484375,
        50.1600341796875,
        50.17999267578125,
        50.20001220703125,
        50.22003173828125,
        50.239990234375,
        50.260009765625,
        50.280029296875,
        50.29998779296875,
        50.32000732421875,
        50.34002685546875,
        50.3599853515625,
        50.3800048828125,
        50.4000244140625,
        50.4200439453125,
        50.44000244140625,
        50.46002197265625,
        50.48004150390625,
        50.5,
        50.52001953125,
        50.5400390625,
        50.55999755859375,
        50.58001708984375,
        50.60003662109375,
        50.6199951171875,
        50.6400146484375,
        50.6600341796875,
        50.67999267578125,
        50.70001220703125,
        50.72003173828125,
        50.739990234375,
        50.760009765625,
        50.780029296875,
        50.79998779296875,
        50.82000732421875,
        50.84002685546875,
        50.8599853515625,
        50.8800048828125,
        50.9000244140625,
        50.9200439453125,
        50.94000244140625,
        50.96002197265625,
        50.98004150390625,
        51.0,
        51.02001953125,
        51.0400390625,
        51.05999755859375,
        51.08001708984375,
        51.10003662109375,
        51.1199951171875,
        51.1400146484375,
        51.1600341796875,
        51.17999267578125,
        51.20001220703125,
        51.22003173828125,
        51.239990234375,
        51.260009765625,
        51.280029296875,
        51.29998779296875,
        51.32000732421875,
        51.34002685546875,
        51.3599853515625,
        51.3800048828125,
        51.4000244140625,
        51.4200439453125,
        51.44000244140625,
        51.46002197265625,
        51.48004150390625,
        51.5,
        51.52001953125,
        51.5400390625,
        51.55999755859375,
        51.58001708984375,
        51.60003662109375,
        51.6199951171875,
        51.6400146484375,
        51.6600341796875,
        51.67999267578125,
        51.70001220703125,
        51.72003173828125,
        51.739990234375,
        51.760009765625,
        51.780029296875,
        51.79998779296875,
        51.82000732421875,
        51.84002685546875,
        51.8599853515625,
        51.8800048828125,
        51.9000244140625,
        51.9200439453125,
        51.94000244140625,
        51.96002197265625,
        51.98004150390625,
        52.0,
        52.02001953125,
        52.0400390625,
        52.05999755859375,
        52.08001708984375,
        52.10003662109375,
        52.1199951171875,
        52.1400146484375,
        52.1600341796875,
        52.17999267578125,
        52.20001220703125,
        52.22003173828125,
        52.239990234375,
        52.260009765625,
        52.280029296875,
        52.29998779296875,
        52.32000732421875,
        52.34002685546875,
        52.3599853515625,
        52.3800048828125,
        52.4000244140625,
        52.4200439453125,
        52.44000244140625,
        52.46002197265625,
        52.48004150390625,
        52.5,
        52.52001953125,
        52.5400390625,
        52.55999755859375,
        52.58001708984375,
        52.60003662109375,
        52.6199951171875,
        52.6400146484375,
        52.6600341796875,
        52.67999267578125,
        52.70001220703125,
        52.72003173828125,
        52.739990234375,
        52.760009765625,
        52.780029296875,
        52.79998779296875,
        52.82000732421875,
        52.84002685546875,
        52.8599853515625,
        52.8800048828125,
        52.9000244140625,
        52.9200439453125,
        52.94000244140625,
        52.96002197265625,
        52.98004150390625,
        53.0,
        53.02001953125,
        53.0400390625,
        53.05999755859375,
        53.08001708984375,
        53.10003662109375,
        53.1199951171875,
        53.1400146484375,
        53.1600341796875,
        53.17999267578125,
        53.20001220703125,
        53.22003173828125,
        53.239990234375,
        53.260009765625,
        53.280029296875,
        53.29998779296875,
        53.32000732421875,
        53.34002685546875,
        53.3599853515625,
        53.3800048828125,
        53.4000244140625,
        53.4200439453125,
        53.44000244140625,
        53.46002197265625,
        53.48004150390625,
        53.5,
        53.52001953125,
        53.5400390625,
        53.55999755859375,
        53.58001708984375,
        53.60003662109375,
        53.6199951171875,
        53.6400146484375,
        53.6600341796875,
        53.67999267578125,
        53.70001220703125,
        53.72003173828125,
        53.739990234375,
        53.760009765625,
        53.780029296875,
        53.79998779296875,
        53.82000732421875,
        53.84002685546875,
        53.8599853515625,
        53.8800048828125,
        53.9000244140625,
        53.9200439453125,
        53.94000244140625,
        53.96002197265625,
        53.98004150390625,
        54.0,
        54.02001953125,
        54.0400390625,
        54.05999755859375,
        54.08001708984375,
        54.10003662109375,
        54.1199951171875,
        54.1400146484375,
        54.1600341796875,
        54.17999267578125,
        54.20001220703125,
        54.22003173828125,
        54.239990234375,
        54.260009765625,
        54.280029296875,
        54.29998779296875,
        54.32000732421875,
        54.34002685546875,
        54.3599853515625,
        54.3800048828125,
        54.4000244140625,
        54.4200439453125,
        54.44000244140625,
        54.46002197265625,
        54.48004150390625,
        54.5,
        54.52001953125,
        54.5400390625,
        54.55999755859375,
        54.58001708984375,
        54.60003662109375,
        54.6199951171875,
        54.6400146484375,
        54.6600341796875,
        54.67999267578125,
        54.70001220703125,
        54.72003173828125,
        54.739990234375,
        54.760009765625,
        54.780029296875,
        54.79998779296875,
        54.82000732421875,
        54.84002685546875,
        54.8599853515625,
        54.8800048828125,
        54.9000244140625,
        54.9200439453125,
        54.94000244140625,
        54.96002197265625,
        54.98004150390625,
        55.0,
        55.02001953125,
        55.0400390625,
        55.05999755859375,
        55.08001708984375,
        55.10003662109375,
        55.1199951171875,
        55.1400146484375,
        55.1600341796875,
        55.17999267578125,
        55.20001220703125,
        55.22003173828125,
        55.239990234375,
        55.260009765625,
        55.280029296875,
        55.29998779296875,
        55.32000732421875,
        55.34002685546875,
        55.3599853515625,
        55.3800048828125,
        55.4000244140625,
        55.4200439453125,
        55.44000244140625,
        55.46002197265625,
        55.48004150390625,
        55.5,
        55.52001953125,
        55.5400390625,
        55.55999755859375,
        55.58001708984375,
        55.60003662109375,
        55.6199951171875,
        55.6400146484375,
        55.6600341796875,
        55.67999267578125,
        55.70001220703125,
        55.72003173828125,
        55.739990234375,
        55.760009765625,
        55.780029296875,
        55.79998779296875,
        55.82000732421875,
        55.84002685546875,
        55.8599853515625,
        55.8800048828125,
        55.9000244140625,
        55.9200439453125,
        55.94000244140625,
        55.96002197265625,
        55.98004150390625,
        56.0,
        56.02001953125,
        56.0400390625,
        56.05999755859375,
        56.08001708984375,
        56.10003662109375,
        56.1199951171875,
        56.1400146484375,
        56.1600341796875,
        56.17999267578125,
        56.20001220703125,
        56.22003173828125,
        56.239990234375,
        56.260009765625,
        56.280029296875,
        56.29998779296875,
        56.32000732421875,
        56.34002685546875,
        56.3599853515625,
        56.3800048828125,
        56.4000244140625,
        56.4200439453125,
        56.44000244140625,
        56.46002197265625,
        56.48004150390625,
        56.5,
        56.52001953125,
        56.5400390625,
        56.55999755859375,
        56.58001708984375,
        56.60003662109375,
        56.6199951171875,
        56.6400146484375,
        56.6600341796875,
        56.67999267578125,
        56.70001220703125,
        56.72003173828125,
        56.739990234375,
        56.760009765625,
        56.780029296875,
        56.79998779296875,
        56.82000732421875,
        56.84002685546875,
        56.8599853515625,
        56.8800048828125,
        56.9000244140625,
        56.9200439453125,
        56.94000244140625,
        56.96002197265625,
        56.98004150390625,
        57.0,
        57.02001953125,
        57.0400390625,
        57.05999755859375,
        57.08001708984375,
        57.10003662109375,
        57.1199951171875,
        57.1400146484375,
        57.1600341796875,
        57.17999267578125,
        57.20001220703125,
        57.22003173828125,
        57.239990234375,
        57.260009765625,
        57.280029296875,
        57.29998779296875,
        57.32000732421875,
        57.34002685546875,
        57.3599853515625,
        57.3800048828125,
        57.4000244140625,
        57.4200439453125,
        57.44000244140625,
        57.46002197265625,
        57.48004150390625,
        57.5,
        57.52001953125,
        57.5400390625,
        57.55999755859375,
        57.58001708984375,
        57.60003662109375,
        57.6199951171875,
        57.6400146484375,
        57.6600341796875,
        57.67999267578125,
        57.70001220703125,
        57.72003173828125,
        57.739990234375,
        57.760009765625,
        57.780029296875,
        57.79998779296875,
        57.82000732421875,
        57.84002685546875,
        57.8599853515625,
        57.8800048828125,
        57.9000244140625,
        57.9200439453125,
        57.94000244140625,
        57.96002197265625,
        57.98004150390625,
        58.0,
        58.02001953125,
        58.0400390625,
        58.05999755859375,
        58.08001708984375,
        58.10003662109375,
        58.1199951171875,
        58.1400146484375,
        58.1600341796875,
        58.17999267578125,
        58.20001220703125,
        58.22003173828125,
        58.239990234375,
        58.260009765625,
        58.280029296875,
        58.29998779296875,
        58.32000732421875,
        58.34002685546875,
        58.3599853515625,
        58.3800048828125,
        58.4000244140625,
        58.4200439453125,
        58.44000244140625,
        58.46002197265625,
        58.48004150390625,
        58.5,
        58.52001953125,
        58.5400390625,
        58.55999755859375,
        58.58001708984375,
        58.60003662109375,
        58.6199951171875,
        58.6400146484375,
        58.6600341796875,
        58.67999267578125,
        58.70001220703125,
        58.72003173828125,
        58.739990234375,
        58.760009765625,
        58.780029296875,
        58.79998779296875,
        58.82000732421875,
        58.84002685546875,
        58.8599853515625,
        58.8800048828125,
        58.9000244140625,
        58.9200439453125,
        58.94000244140625,
        58.96002197265625,
        58.98004150390625,
        59.0,
        59.02001953125,
        59.0400390625,
        59.05999755859375,
        59.08001708984375,
        59.10003662109375,
        59.1199951171875,
        59.1400146484375,
        59.1600341796875,
        59.17999267578125,
        59.20001220703125,
        59.22003173828125,
        59.239990234375,
        59.260009765625,
        59.280029296875,
        59.29998779296875,
        59.32000732421875,
        59.34002685546875,
        59.3599853515625,
        59.3800048828125,
        59.4000244140625,
        59.4200439453125,
        59.44000244140625,
        59.46002197265625,
        59.48004150390625,
        59.5,
        59.52001953125,
        59.5400390625,
        59.55999755859375,
        59.58001708984375,
        59.60003662109375,
        59.6199951171875,
        59.6400146484375,
        59.6600341796875,
        59.67999267578125,
        59.70001220703125,
        59.72003173828125,
        59.739990234375,
        59.760009765625,
        59.780029296875,
        59.79998779296875,
        59.82000732421875,
        59.84002685546875,
        59.8599853515625,
        59.8800048828125,
        59.9000244140625,
        59.9200439453125,
        59.94000244140625,
        59.96002197265625,
        59.98004150390625
    ],
    "rightHandPositions": [
        "(-122.796600, 1.304090, -0.123552)",
        "(-0.310000, 1.302561, -0.089531)",
        "(-0.310000, 1.305480, -0.086535)",
        "(-0.310000, 1.308180, -0.083629)",
        "(-0.310000, 1.310650, -0.080839)",
        "(-0.310000, 1.312955, -0.078177)",
        "(-0.310000, 1.315089, -0.075677)",
        "(-0.310000, 1.317046, -0.073372)",
        "(-0.310000, 1.318868, -0.071277)",
        "(-0.310000, 1.320542, -0.069423)",
        "(-0.310000, 1.322056, -0.067836)",
        "(-0.310000, 1.323448, -0.066529)",
        "(-0.310000, 1.324709, -0.065525)",
        "(-0.310000, 1.325809, -0.064834)",
        "(-0.310000, 1.326792, -0.064466)",
        "(-0.310000, 1.327642, -0.064428)",
        "(-0.310000, 1.328346, -0.064718)",
        "(-0.310000, 1.328950, -0.065340)",
        "(-0.310000, 1.329422, -0.066283)",
        "(-0.310000, 1.329773, -0.067537)",
        "(-0.310000, 1.329995, -0.069078)",
        "(-0.310000, 1.330129, -0.070905)",
        "(-0.310000, 1.330159, -0.072986)",
        "(-0.310000, 1.330072, -0.075286)",
        "(-0.310000, 1.329930, -0.077801)",
        "(-0.310000, 1.329711, -0.080488)",
        "(-0.310000, 1.329416, -0.083305)",
        "(-0.310000, 1.329074, -0.086241)",
        "(-0.310000, 1.328698, -0.089253)",
        "(-0.310000, 1.328269, -0.092295)",
        "(-0.310000, 1.327834, -0.095359)",
        "(-0.310000, 1.327386, -0.098403)",
        "(-0.310000, 1.326898, -0.101383)",
        "(-0.310000, 1.326415, -0.104301)",
        "(-0.310000, 1.325927, -0.107124)",
        "(-0.310000, 1.325427, -0.109828)",
        "(-0.310000, 1.324943, -0.112429)",
        "(-0.310000, 1.324438, -0.114910)",
        "(-0.310000, 1.323860, -0.117265)",
        "(-0.310000, 1.323225, -0.119534)",
        "(-0.310000, 1.322544, -0.121746)",
        "(-0.310000, 1.321847, -0.123940)",
        "(-0.310000, 1.321043, -0.126118)",
        "(-0.310000, 1.320108, -0.128265)",
        "(-0.310000, 1.319032, -0.130370)",
        "(-0.310000, 1.317807, -0.132417)",
        "(-0.310000, 1.316585, -0.134436)",
        "(-0.310000, 1.315319, -0.136398)",
        "(-0.310000, 1.314078, -0.138292)",
        "(-0.310000, 1.312870, -0.140116)",
        "(-0.310000, 1.311744, -0.141852)",
        "(-0.310000, 1.310739, -0.143481)",
        "(-0.310000, 1.309953, -0.145007)",
        "(-0.310000, 1.309333, -0.146399)",
        "(-0.310000, 1.308825, -0.147633)",
        "(-0.310000, 1.308425, -0.148702)",
        "(-0.310000, 1.308074, -0.149585)",
        "(-0.310000, 1.307748, -0.150269)",
        "(-0.310000, 1.307449, -0.150752)",
        "(-0.310000, 1.307165, -0.151026)",
        "(-0.310000, 1.306879, -0.151088)",
        "(-0.310000, 1.306620, -0.150941)",
        "(-0.310000, 1.306387, -0.150588)",
        "(-0.310000, 1.306234, -0.150041)",
        "(-0.310000, 1.306207, -0.149306)",
        "(-0.310000, 1.306293, -0.148394)",
        "(-0.310000, 1.306413, -0.147316)",
        "(-0.310000, 1.306561, -0.146079)",
        "(-0.310000, 1.306703, -0.144701)",
        "(-0.310000, 1.306709, -0.143190)",
        "(-0.310000, 1.306554, -0.141572)",
        "(-0.310000, 1.306360, -0.139868)",
        "(-0.310000, 1.306065, -0.138102)",
        "(-0.310000, 1.305690, -0.136305)",
        "(-0.310000, 1.305275, -0.134496)",
        "(-0.310000, 1.304847, -0.132704)",
        "(-0.310000, 1.304466, -0.130963)",
        "(-0.310000, 1.304130, -0.129284)",
        "(-0.310000, 1.303777, -0.127693)",
        "(-0.310000, 1.303373, -0.126212)",
        "(-0.310000, 1.302966, -0.124854)",
        "(-0.310000, 1.302590, -0.123640)",
        "(-0.310000, 1.302219, -0.122583)",
        "(-0.310000, 1.301844, -0.121685)",
        "(-0.310000, 1.301381, -0.120953)",
        "(-0.310000, 1.300873, -0.120387)",
        "(-0.310000, 1.300467, -0.119978)",
        "(-0.310000, 1.300233, -0.119712)",
        "(-0.310000, 1.300159, -0.119566)",
        "(-0.310000, 1.300185, -0.119508)",
        "(-0.310000, 1.300275, -0.119500)",
        "(-0.310000, 1.300390, -0.119492)",
        "(-0.310000, 1.300686, -0.119436)",
        "(-0.310000, 1.301190, -0.119294)",
        "(-0.310000, 1.301793, -0.119037)",
        "(-0.310000, 1.302372, -0.118643)",
        "(-0.310000, 1.302972, -0.118095)",
        "(-0.310000, 1.303769, -0.117394)",
        "(-0.310000, 1.304707, -0.116540)",
        "(-0.310000, 1.305688, -0.115532)",
        "(-0.310000, 1.306710, -0.114380)",
        "(-0.310000, 1.307653, -0.113093)",
        "(-0.310000, 1.308493, -0.111676)",
        "(-0.310000, 1.309358, -0.110158)",
        "(-0.310000, 1.310252, -0.108565)",
        "(-0.310000, 1.311132, -0.106907)",
        "(-0.310000, 1.312027, -0.105214)",
        "(-0.310000, 1.313036, -0.103525)",
        "(-0.310000, 1.314238, -0.101865)",
        "(-0.310000, 1.315768, -0.100284)",
        "(-0.310000, 1.317656, -0.098824)",
        "(-0.310000, 1.319682, -0.097480)",
        "(-0.310000, 1.322142, -0.096331)",
        "(-0.310000, 1.325059, -0.095428)",
        "(-0.310000, 1.328405, -0.094803)",
        "(-0.310000, 1.332172, -0.094507)",
        "(-0.310000, 1.335962, -0.094490)",
        "(-0.310000, 1.340232, -0.094897)",
        "(-0.310000, 1.344882, -0.095758)",
        "(-0.310000, 1.349660, -0.097041)",
        "(-0.310000, 1.354411, -0.098718)",
        "(-0.310000, 1.358880, -0.100688)",
        "(-0.310000, 1.363385, -0.103093)",
        "(-0.310000, 1.367853, -0.105914)",
        "(-0.310000, 1.372172, -0.109108)",
        "(-0.310000, 1.376201, -0.112588)",
        "(-0.310000, 1.379766, -0.116212)",
        "(-0.310000, 1.383182, -0.120169)",
        "(-0.310000, 1.386428, -0.124439)",
        "(-0.310000, 1.389418, -0.128938)",
        "(-0.310000, 1.392213, -0.133719)",
        "(-0.310000, 1.394563, -0.138520)",
        "(-0.310000, 1.396704, -0.143521)",
        "(-0.310000, 1.398625, -0.148714)",
        "(-0.310000, 1.400356, -0.154115)",
        "(-0.310000, 1.401865, -0.159665)",
        "(-0.310000, 1.402954, -0.165088)",
        "(-0.310000, 1.403751, -0.170490)",
        "(-0.310000, 1.404255, -0.175813)",
        "(-0.310000, 1.404526, -0.181148)",
        "(-0.310000, 1.404579, -0.186502)",
        "(-0.310000, 1.404309, -0.191616)",
        "(-0.310000, 1.403768, -0.196697)",
        "(-0.310000, 1.402916, -0.201693)",
        "(-0.310000, 1.401745, -0.206618)",
        "(-0.310000, 1.400265, -0.211492)",
        "(-0.310000, 1.398419, -0.216104)",
        "(-0.310000, 1.396277, -0.220635)",
        "(-0.310000, 1.393855, -0.224992)",
        "(-0.310000, 1.391165, -0.229180)",
        "(-0.310000, 1.388250, -0.233202)",
        "(-0.310000, 1.385159, -0.236826)",
        "(-0.310000, 1.381926, -0.240244)",
        "(-0.310000, 1.378608, -0.243413)",
        "(-0.310000, 1.375264, -0.246320)",
        "(-0.310000, 1.371919, -0.249011)",
        "(-0.310000, 1.368654, -0.251391)",
        "(-0.310000, 1.365475, -0.253672)",
        "(-0.310000, 1.362395, -0.255874)",
        "(-0.310000, 1.359459, -0.257980)",
        "(-0.310000, 1.356684, -0.260045)",
        "(-0.310000, 1.354111, -0.262017)",
        "(-0.310000, 1.351671, -0.264096)",
        "(-0.310000, 1.349374, -0.266277)",
        "(-0.310000, 1.347186, -0.268600)",
        "(-0.310000, 1.345046, -0.271134)",
        "(-0.310000, 1.343042, -0.273748)",
        "(-0.310000, 1.340945, -0.276672)",
        "(-0.310000, 1.338647, -0.279932)",
        "(-0.310000, 1.336013, -0.283534)",
        "(-0.310000, 1.332915, -0.287436)",
        "(-0.310000, 1.329551, -0.291410)",
        "(-0.310000, 1.325509, -0.295571)",
        "(-0.310000, 1.320738, -0.299762)",
        "(-0.310000, 1.315167, -0.303853)",
        "(-0.310000, 1.308747, -0.307666)",
        "(-0.310000, 1.301891, -0.310997)",
        "(-0.310000, 1.294164, -0.313762)",
        "(-0.310000, 1.285771, -0.315776)",
        "(-0.310000, 1.276989, -0.316932)",
        "(-0.310000, 1.268024, -0.317209)",
        "(-0.310000, 1.259197, -0.316674)",
        "(-0.310000, 1.250354, -0.315214)",
        "(-0.310000, 1.241606, -0.312840)",
        "(-0.310000, 1.233193, -0.309667)",
        "(-0.310000, 1.225230, -0.305782)",
        "(-0.310000, 1.217866, -0.301409)",
        "(-0.310000, 1.210971, -0.296443)",
        "(-0.310000, 1.204602, -0.290986)",
        "(-0.310000, 1.198760, -0.285150)",
        "(-0.310000, 1.193417, -0.278981)",
        "(-0.310000, 1.188644, -0.272796)",
        "(-0.310000, 1.184349, -0.266424)",
        "(-0.310000, 1.180570, -0.259892)",
        "(-0.310000, 1.177321, -0.253135)",
        "(-0.310000, 1.174651, -0.246237)",
        "(-0.310000, 1.172582, -0.239504)",
        "(-0.310000, 1.171097, -0.232744)",
        "(-0.310000, 1.170211, -0.225925)",
        "(-0.310000, 1.169929, -0.219095)",
        "(-0.310000, 1.170245, -0.212364)",
        "(-0.310000, 1.171089, -0.206047)",
        "(-0.310000, 1.172477, -0.199892)",
        "(-0.310000, 1.174402, -0.193904)",
        "(-0.310000, 1.176826, -0.188157)",
        "(-0.310000, 1.179732, -0.182656)",
        "(-0.310000, 1.182967, -0.177678)",
        "(-0.310000, 1.186584, -0.172999)",
        "(-0.310000, 1.190562, -0.168620)",
        "(-0.310000, 1.194846, -0.164578)",
        "(-0.310000, 1.199378, -0.160894)",
        "(-0.310000, 1.203976, -0.157753)",
        "(-0.310000, 1.208676, -0.155009)",
        "(-0.310000, 1.213276, -0.152799)",
        "(-0.310000, 1.217993, -0.150826)",
        "(-0.310000, 1.222776, -0.149089)",
        "(-0.310000, 1.227405, -0.147723)",
        "(-0.310000, 1.232044, -0.146541)",
        "(-0.310000, 1.236683, -0.145505)",
        "(-0.310000, 1.241320, -0.144583)",
        "(-0.310000, 1.245904, -0.143769)",
        "(-0.310000, 1.250266, -0.143135)",
        "(-0.310000, 1.254571, -0.142539)",
        "(-0.310000, 1.258844, -0.141940)",
        "(-0.310000, 1.263127, -0.141311)",
        "(-0.310000, 1.267372, -0.140654)",
        "(-0.310000, 1.271385, -0.140011)",
        "(-0.310000, 1.275420, -0.139282)",
        "(-0.310000, 1.279527, -0.138450)",
        "(-0.310000, 1.283721, -0.137521)",
        "(-0.310000, 1.288026, -0.136500)",
        "(-0.310000, 1.292211, -0.135419)",
        "(-0.310000, 1.296537, -0.134258)",
        "(-0.310000, 1.301078, -0.133034)",
        "(-0.310000, 1.305843, -0.131785)",
        "(-0.310000, 1.310800, -0.130553)",
        "(-0.310000, 1.315745, -0.129338)",
        "(-0.310000, 1.320919, -0.128205)",
        "(-0.310000, 1.326330, -0.127221)",
        "(-0.310000, 1.331985, -0.126438)",
        "(-0.310000, 1.337817, -0.125916)",
        "(-0.310000, 1.343534, -0.125621)",
        "(-0.310000, 1.349340, -0.125666)",
        "(-0.310000, 1.355193, -0.126108)",
        "(-0.310000, 1.361015, -0.126966)",
        "(-0.310000, 1.366713, -0.128239)",
        "(-0.310000, 1.372093, -0.129820)",
        "(-0.310000, 1.377283, -0.131812)",
        "(-0.310000, 1.382266, -0.134234)",
        "(-0.310000, 1.386980, -0.137046)",
        "(-0.310000, 1.391368, -0.140214)",
        "(-0.310000, 1.395262, -0.143565)",
        "(-0.310000, 1.398829, -0.147241)",
        "(-0.310000, 1.402040, -0.151207)",
        "(-0.310000, 1.404865, -0.155409)",
        "(-0.310000, 1.407310, -0.159835)",
        "(-0.310000, 1.409255, -0.164266)",
        "(-0.310000, 1.410816, -0.168812)",
        "(-0.310000, 1.412049, -0.173533)",
        "(-0.310000, 1.412975, -0.178429)",
        "(-0.310000, 1.413579, -0.183419)",
        "(-0.310000, 1.413776, -0.188263)",
        "(-0.310000, 1.413667, -0.193074)",
        "(-0.310000, 1.413313, -0.197911)",
        "(-0.310000, 1.412756, -0.202873)",
        "(-0.310000, 1.411979, -0.207820)",
        "(-0.310000, 1.410957, -0.212457)",
        "(-0.310000, 1.409773, -0.216994)",
        "(-0.310000, 1.408470, -0.221478)",
        "(-0.310000, 1.407078, -0.225947)",
        "(-0.310000, 1.405622, -0.230356)",
        "(-0.310000, 1.404114, -0.234506)",
        "(-0.310000, 1.402597, -0.238637)",
        "(-0.310000, 1.401097, -0.242684)",
        "(-0.310000, 1.399627, -0.246685)",
        "(-0.310000, 1.398190, -0.250764)",
        "(-0.310000, 1.396836, -0.254691)",
        "(-0.310000, 1.395524, -0.258742)",
        "(-0.310000, 1.394266, -0.262863)",
        "(-0.310000, 1.393042, -0.267103)",
        "(-0.310000, 1.391759, -0.271674)",
        "(-0.310000, 1.390503, -0.276280)",
        "(-0.310000, 1.389104, -0.281237)",
        "(-0.310000, 1.387532, -0.286490)",
        "(-0.310000, 1.385679, -0.292095)",
        "(-0.310000, 1.383404, -0.298097)",
        "(-0.310000, 1.380926, -0.304091)",
        "(-0.310000, 1.377867, -0.310420)",
        "(-0.310000, 1.374127, -0.316989)",
        "(-0.310000, 1.369618, -0.323704)",
        "(-0.310000, 1.364238, -0.330439)",
        "(-0.310000, 1.358408, -0.336759)",
        "(-0.310000, 1.351666, -0.342889)",
        "(-0.310000, 1.344044, -0.348673)",
        "(-0.310000, 1.335522, -0.353987)",
        "(-0.310000, 1.326180, -0.358671)",
        "(-0.310000, 1.316636, -0.362533)",
        "(-0.310000, 1.306524, -0.365596)",
        "(-0.310000, 1.295954, -0.367765)",
        "(-0.310000, 1.285036, -0.368979)",
        "(-0.310000, 1.273919, -0.369180)",
        "(-0.310000, 1.263197, -0.368462)",
        "(-0.310000, 1.252474, -0.366752)",
        "(-0.310000, 1.241934, -0.364067)",
        "(-0.310000, 1.231688, -0.360426)",
        "(-0.310000, 1.221830, -0.355865)",
        "(-0.310000, 1.212816, -0.350698)",
        "(-0.310000, 1.204434, -0.344842)",
        "(-0.310000, 1.196751, -0.338396)",
        "(-0.310000, 1.189743, -0.331365)",
        "(-0.310000, 1.183493, -0.323874)",
        "(-0.310000, 1.178200, -0.316272)",
        "(-0.310000, 1.173684, -0.308428)",
        "(-0.310000, 1.169955, -0.300452)",
        "(-0.310000, 1.166944, -0.292303)",
        "(-0.310000, 1.164634, -0.284024)",
        "(-0.310000, 1.163119, -0.276031)",
        "(-0.310000, 1.162262, -0.268133)",
        "(-0.310000, 1.162023, -0.260395)",
        "(-0.310000, 1.162351, -0.252839)",
        "(-0.310000, 1.163191, -0.245483)",
        "(-0.310000, 1.164513, -0.238596)",
        "(-0.310000, 1.166232, -0.232000)",
        "(-0.310000, 1.168287, -0.225680)",
        "(-0.310000, 1.170648, -0.219574)",
        "(-0.310000, 1.173258, -0.213750)",
        "(-0.310000, 1.176012, -0.208454)",
        "(-0.310000, 1.178908, -0.203417)",
        "(-0.310000, 1.181901, -0.198624)",
        "(-0.310000, 1.184956, -0.194048)",
        "(-0.310000, 1.188055, -0.189663)",
        "(-0.310000, 1.191088, -0.185630)",
        "(-0.310000, 1.194109, -0.181726)",
        "(-0.310000, 1.197143, -0.177882)",
        "(-0.310000, 1.200188, -0.174083)",
        "(-0.310000, 1.203231, -0.170350)",
        "(-0.310000, 1.206177, -0.166826)",
        "(-0.310000, 1.209154, -0.163328)",
        "(-0.310000, 1.212202, -0.159842)",
        "(-0.310000, 1.215378, -0.156363)",
        "(-0.310000, 1.218719, -0.152922)",
        "(-0.310000, 1.222061, -0.149738)",
        "(-0.310000, 1.225482, -0.146729)",
        "(-0.310000, 1.229019, -0.143858)",
        "(-0.310000, 1.232805, -0.141030)",
        "(-0.310000, 1.236832, -0.138275)",
        "(-0.310000, 1.240867, -0.135756)",
        "(-0.310000, 1.245130, -0.133336)",
        "(-0.310000, 1.249609, -0.131043)",
        "(-0.310000, 1.254374, -0.128866)",
        "(-0.310000, 1.259391, -0.126848)",
        "(-0.310000, 1.264338, -0.125119)",
        "(-0.310000, 1.269520, -0.123572)",
        "(-0.310000, 1.274917, -0.122237)",
        "(-0.310000, 1.280526, -0.121137)",
        "(-0.310000, 1.286347, -0.120298)",
        "(-0.310000, 1.292026, -0.119768)",
        "(-0.310000, 1.297849, -0.119517)",
        "(-0.310000, 1.303802, -0.119565)",
        "(-0.310000, 1.309842, -0.119929)",
        "(-0.310000, 1.315928, -0.120620)",
        "(-0.310000, 1.321777, -0.121595)",
        "(-0.310000, 1.327639, -0.122888)",
        "(-0.310000, 1.333428, -0.124484)",
        "(-0.310000, 1.339138, -0.126385)",
        "(-0.310000, 1.344735, -0.128578)",
        "(-0.310000, 1.349966, -0.130942)",
        "(-0.310000, 1.355099, -0.133577)",
        "(-0.310000, 1.360094, -0.136466)",
        "(-0.310000, 1.364898, -0.139574)",
        "(-0.310000, 1.369487, -0.142875)",
        "(-0.310000, 1.373715, -0.146236)",
        "(-0.310000, 1.377799, -0.149807)",
        "(-0.310000, 1.381712, -0.153568)",
        "(-0.310000, 1.385427, -0.157489)",
        "(-0.310000, 1.388892, -0.161506)",
        "(-0.310000, 1.392016, -0.165474)",
        "(-0.310000, 1.394984, -0.169607)",
        "(-0.310000, 1.397780, -0.173886)",
        "(-0.310000, 1.400369, -0.178260)",
        "(-0.310000, 1.402758, -0.182735)",
        "(-0.310000, 1.404859, -0.187112)",
        "(-0.310000, 1.406789, -0.191614)",
        "(-0.310000, 1.408555, -0.196274)",
        "(-0.310000, 1.410118, -0.201007)",
        "(-0.310000, 1.411473, -0.205797)",
        "(-0.310000, 1.412585, -0.210474)",
        "(-0.310000, 1.413523, -0.215328)",
        "(-0.310000, 1.414262, -0.220292)",
        "(-0.310000, 1.414788, -0.225322)",
        "(-0.310000, 1.415094, -0.230417)",
        "(-0.310000, 1.415184, -0.235307)",
        "(-0.310000, 1.415112, -0.240276)",
        "(-0.310000, 1.414911, -0.245281)",
        "(-0.310000, 1.414610, -0.250294)",
        "(-0.310000, 1.414216, -0.255393)",
        "(-0.310000, 1.413779, -0.260383)",
        "(-0.310000, 1.413238, -0.265574)",
        "(-0.310000, 1.412601, -0.270859)",
        "(-0.310000, 1.411893, -0.276138)",
        "(-0.310000, 1.411063, -0.281523)",
        "(-0.310000, 1.410175, -0.286807)",
        "(-0.310000, 1.409048, -0.292354)",
        "(-0.310000, 1.407709, -0.298002)",
        "(-0.310000, 1.406156, -0.303677)",
        "(-0.310000, 1.404183, -0.309630)",
        "(-0.310000, 1.401965, -0.315509)",
        "(-0.310000, 1.399264, -0.321539)",
        "(-0.310000, 1.396093, -0.327618)",
        "(-0.310000, 1.392289, -0.333803)",
        "(-0.310000, 1.387756, -0.340047)",
        "(-0.310000, 1.382862, -0.345958)",
        "(-0.310000, 1.377192, -0.351782)",
        "(-0.310000, 1.370743, -0.357394)",
        "(-0.310000, 1.363508, -0.362691)",
        "(-0.310000, 1.355510, -0.367546)",
        "(-0.310000, 1.347336, -0.371649)",
        "(-0.310000, 1.338506, -0.375156)",
        "(-0.310000, 1.329011, -0.377976)",
        "(-0.310000, 1.318990, -0.379989)",
        "(-0.310000, 1.308710, -0.381099)",
        "(-0.310000, 1.298722, -0.381274)",
        "(-0.310000, 1.288503, -0.380536)",
        "(-0.310000, 1.278166, -0.378845)",
        "(-0.310000, 1.267913, -0.376190)",
        "(-0.310000, 1.257902, -0.372593)",
        "(-0.310000, 1.248699, -0.368268)",
        "(-0.310000, 1.239850, -0.363113)",
        "(-0.310000, 1.231452, -0.357177)",
        "(-0.310000, 1.223617, -0.350541)",
        "(-0.310000, 1.216446, -0.343291)",
        "(-0.310000, 1.210342, -0.335827)",
        "(-0.310000, 1.205000, -0.328039)",
        "(-0.310000, 1.200385, -0.319956)",
        "(-0.310000, 1.196501, -0.311663)",
        "(-0.310000, 1.193384, -0.303318)",
        "(-0.310000, 1.191161, -0.295252)",
        "(-0.310000, 1.189614, -0.287307)",
        "(-0.310000, 1.188680, -0.279513)",
        "(-0.310000, 1.188297, -0.271814)",
        "(-0.310000, 1.188454, -0.264312)",
        "(-0.310000, 1.189162, -0.257342)",
        "(-0.310000, 1.190270, -0.250687)",
        "(-0.310000, 1.191684, -0.244369)",
        "(-0.310000, 1.193321, -0.238329)",
        "(-0.310000, 1.195112, -0.232573)",
        "(-0.310000, 1.196996, -0.227276)",
        "(-0.310000, 1.198914, -0.222225)",
        "(-0.310000, 1.200816, -0.217429)",
        "(-0.310000, 1.202685, -0.212806)",
        "(-0.310000, 1.204509, -0.208281)",
        "(-0.310000, 1.206216, -0.204024)",
        "(-0.310000, 1.207857, -0.199795)",
        "(-0.310000, 1.209410, -0.195637)",
        "(-0.310000, 1.210914, -0.191461)",
        "(-0.310000, 1.212407, -0.187201)",
        "(-0.310000, 1.213798, -0.183049)",
        "(-0.310000, 1.215198, -0.178828)",
        "(-0.310000, 1.216656, -0.174495)",
        "(-0.310000, 1.218197, -0.170069)",
        "(-0.310000, 1.219841, -0.165581)",
        "(-0.310000, 1.221506, -0.161146)",
        "(-0.310000, 1.223372, -0.156613)",
        "(-0.310000, 1.225457, -0.152030)",
        "(-0.310000, 1.227766, -0.147432)",
        "(-0.310000, 1.230336, -0.142847)",
        "(-0.310000, 1.233012, -0.138441)",
        "(-0.310000, 1.236034, -0.134064)",
        "(-0.310000, 1.239400, -0.129783)",
        "(-0.310000, 1.243122, -0.125647)",
        "(-0.310000, 1.247164, -0.121729)",
        "(-0.310000, 1.251265, -0.118169)",
        "(-0.310000, 1.255726, -0.114866)",
        "(-0.310000, 1.260602, -0.111854)",
        "(-0.310000, 1.265915, -0.109172)",
        "(-0.310000, 1.271590, -0.106898)",
        "(-0.310000, 1.277229, -0.105148)",
        "(-0.310000, 1.283133, -0.103871)",
        "(-0.310000, 1.289274, -0.103104)",
        "(-0.310000, 1.295555, -0.102883)",
        "(-0.310000, 1.301918, -0.103227)",
        "(-0.310000, 1.307983, -0.104126)",
        "(-0.310000, 1.313963, -0.105560)",
        "(-0.310000, 1.319820, -0.107522)",
        "(-0.310000, 1.325494, -0.109984)",
        "(-0.310000, 1.330932, -0.112904)",
        "(-0.310000, 1.335875, -0.116184)",
        "(-0.310000, 1.340537, -0.119821)",
        "(-0.310000, 1.344876, -0.123744)",
        "(-0.310000, 1.348915, -0.127921)",
        "(-0.310000, 1.352632, -0.132270)",
        "(-0.310000, 1.355837, -0.136618)",
        "(-0.310000, 1.358725, -0.141084)",
        "(-0.310000, 1.361321, -0.145702)",
        "(-0.310000, 1.363665, -0.150519)",
        "(-0.310000, 1.365658, -0.155461)",
        "(-0.310000, 1.367112, -0.160366)",
        "(-0.310000, 1.368169, -0.165295)",
        "(-0.310000, 1.368902, -0.170266)",
        "(-0.310000, 1.369353, -0.175307)",
        "(-0.310000, 1.369494, -0.180329)",
        "(-0.310000, 1.369226, -0.185110)",
        "(-0.310000, 1.368676, -0.189748)",
        "(-0.310000, 1.367896, -0.194211)",
        "(-0.310000, 1.366968, -0.198524)",
        "(-0.310000, 1.365934, -0.202708)",
        "(-0.310000, 1.364756, -0.206559)",
        "(-0.310000, 1.363551, -0.210178)",
        "(-0.310000, 1.362358, -0.213582)",
        "(-0.310000, 1.361238, -0.216810)",
        "(-0.310000, 1.360242, -0.219907)",
        "(-0.310000, 1.359360, -0.222747)",
        "(-0.310000, 1.358660, -0.225471)",
        "(-0.310000, 1.358160, -0.228061)",
        "(-0.310000, 1.357882, -0.230607)",
        "(-0.310000, 1.357838, -0.233183)",
        "(-0.310000, 1.358025, -0.235661)",
        "(-0.310000, 1.358444, -0.238208)",
        "(-0.310000, 1.359084, -0.240838)",
        "(-0.310000, 1.359918, -0.243629)",
        "(-0.310000, 1.360907, -0.246615)",
        "(-0.310000, 1.362057, -0.249676)",
        "(-0.310000, 1.363308, -0.252946)",
        "(-0.310000, 1.364610, -0.256430)",
        "(-0.310000, 1.365906, -0.260203)",
        "(-0.310000, 1.367142, -0.264240)",
        "(-0.310000, 1.368348, -0.268345)",
        "(-0.310000, 1.369436, -0.272655)",
        "(-0.310000, 1.370325, -0.277193)",
        "(-0.310000, 1.370934, -0.281964)",
        "(-0.310000, 1.371224, -0.286951)",
        "(-0.310000, 1.371289, -0.291921)",
        "(-0.310000, 1.370970, -0.297002)",
        "(-0.310000, 1.370223, -0.302191)",
        "(-0.310000, 1.368999, -0.307451)",
        "(-0.310000, 1.367248, -0.312748)",
        "(-0.310000, 1.365187, -0.317873)",
        "(-0.310000, 1.362579, -0.322984)",
        "(-0.310000, 1.359421, -0.328033)",
        "(-0.310000, 1.355721, -0.333007)",
        "(-0.310000, 1.351491, -0.337875)",
        "(-0.310000, 1.347058, -0.342480)",
        "(-0.310000, 1.341991, -0.347011)",
        "(-0.310000, 1.336339, -0.351367)",
        "(-0.310000, 1.330106, -0.355474)",
        "(-0.310000, 1.323290, -0.359250)",
        "(-0.310000, 1.316318, -0.362574)",
        "(-0.310000, 1.308741, -0.365465)",
        "(-0.310000, 1.300628, -0.367821)",
        "(-0.310000, 1.292029, -0.369569)",
        "(-0.310000, 1.283023, -0.370623)",
        "(-0.310000, 1.274163, -0.370998)",
        "(-0.310000, 1.264997, -0.370602)",
        "(-0.310000, 1.255702, -0.369397)",
        "(-0.310000, 1.246421, -0.367368)",
        "(-0.310000, 1.237142, -0.364464)",
        "(-0.310000, 1.228400, -0.360908)",
        "(-0.310000, 1.219895, -0.356544)",
        "(-0.310000, 1.211741, -0.351415)",
        "(-0.310000, 1.203937, -0.345479)",
        "(-0.310000, 1.196607, -0.338794)",
        "(-0.310000, 1.190161, -0.331780)",
        "(-0.310000, 1.184385, -0.324282)",
        "(-0.310000, 1.179306, -0.316361)",
        "(-0.310000, 1.174916, -0.308027)",
        "(-0.310000, 1.171239, -0.299340)",
        "(-0.310000, 1.168466, -0.290778)",
        "(-0.310000, 1.166398, -0.282043)",
        "(-0.310000, 1.165068, -0.273336)",
        "(-0.310000, 1.164459, -0.264810)",
        "(-0.310000, 1.164502, -0.256486)",
        "(-0.310000, 1.165168, -0.248617)",
        "(-0.310000, 1.166345, -0.240948)",
        "(-0.310000, 1.167979, -0.233525)",
        "(-0.310000, 1.170030, -0.226353)",
        "(-0.310000, 1.172436, -0.219508)",
        "(-0.310000, 1.175088, -0.213257)",
        "(-0.310000, 1.177982, -0.207236)",
        "(-0.310000, 1.181071, -0.201456)",
        "(-0.310000, 1.184301, -0.195945)",
        "(-0.310000, 1.187649, -0.190681)",
        "(-0.310000, 1.190990, -0.185848)",
        "(-0.310000, 1.194410, -0.181129)",
        "(-0.310000, 1.197928, -0.176485)",
        "(-0.310000, 1.201512, -0.171960)",
        "(-0.310000, 1.205174, -0.167527)",
        "(-0.310000, 1.208784, -0.163368)",
        "(-0.310000, 1.212522, -0.159246)",
        "(-0.310000, 1.216388, -0.155204)",
        "(-0.310000, 1.220437, -0.151242)",
        "(-0.310000, 1.224696, -0.147400)",
        "(-0.310000, 1.228964, -0.143912)",
        "(-0.310000, 1.233512, -0.140609)",
        "(-0.310000, 1.238309, -0.137577)",
        "(-0.310000, 1.243351, -0.134865)",
        "(-0.310000, 1.248611, -0.132519)",
        "(-0.310000, 1.253842, -0.130674)",
        "(-0.310000, 1.259234, -0.129229)",
        "(-0.310000, 1.264725, -0.128208)",
        "(-0.310000, 1.270327, -0.127610)",
        "(-0.310000, 1.275897, -0.127461)",
        "(-0.310000, 1.281194, -0.127774)",
        "(-0.310000, 1.286550, -0.128456)",
        "(-0.310000, 1.291900, -0.129502)",
        "(-0.310000, 1.297193, -0.130892)",
        "(-0.310000, 1.302417, -0.132615)",
        "(-0.310000, 1.307274, -0.134623)",
        "(-0.310000, 1.312004, -0.136876)",
        "(-0.310000, 1.316589, -0.139354)",
        "(-0.310000, 1.320989, -0.142016)",
        "(-0.310000, 1.325190, -0.144818)",
        "(-0.310000, 1.329013, -0.147676)",
        "(-0.310000, 1.332704, -0.150613)",
        "(-0.310000, 1.336254, -0.153595)",
        "(-0.310000, 1.339645, -0.156595)",
        "(-0.310000, 1.342882, -0.159577)",
        "(-0.310000, 1.345852, -0.162434)",
        "(-0.310000, 1.348793, -0.165281)",
        "(-0.310000, 1.351743, -0.168132)",
        "(-0.310000, 1.354693, -0.170974)",
        "(-0.310000, 1.357613, -0.173774)",
        "(-0.310000, 1.360419, -0.176432)",
        "(-0.310000, 1.363269, -0.179089)",
        "(-0.310000, 1.366181, -0.181774)",
        "(-0.310000, 1.369160, -0.184507)",
        "(-0.310000, 1.372188, -0.187284)",
        "(-0.310000, 1.375180, -0.189993)",
        "(-0.310000, 1.378277, -0.192869)",
        "(-0.310000, 1.381431, -0.195892)",
        "(-0.310000, 1.384599, -0.199038)",
        "(-0.310000, 1.387790, -0.202366)",
        "(-0.310000, 1.390919, -0.205723)",
        "(-0.310000, 1.394027, -0.209303)",
        "(-0.310000, 1.397094, -0.213115)",
        "(-0.310000, 1.400068, -0.217091)",
        "(-0.310000, 1.402919, -0.221227)",
        "(-0.310000, 1.405627, -0.225364)",
        "(-0.310000, 1.408193, -0.229705)",
        "(-0.310000, 1.410588, -0.234223)",
        "(-0.310000, 1.412807, -0.238892)",
        "(-0.310000, 1.414832, -0.243694)",
        "(-0.310000, 1.416670, -0.248425)",
        "(-0.310000, 1.418315, -0.253318)",
        "(-0.310000, 1.419752, -0.258316)",
        "(-0.310000, 1.420959, -0.263456)",
        "(-0.310000, 1.421913, -0.268700)",
        "(-0.310000, 1.422676, -0.273830)",
        "(-0.310000, 1.423185, -0.278998)",
        "(-0.310000, 1.423389, -0.284262)",
        "(-0.310000, 1.423238, -0.289694)",
        "(-0.310000, 1.422740, -0.295162)",
        "(-0.310000, 1.422032, -0.300346)",
        "(-0.310000, 1.421019, -0.305442)",
        "(-0.310000, 1.419624, -0.310533)",
        "(-0.310000, 1.417760, -0.315686)",
        "(-0.310000, 1.415476, -0.320778)",
        "(-0.310000, 1.412986, -0.325494)",
        "(-0.310000, 1.410143, -0.330021)",
        "(-0.310000, 1.406721, -0.334590)",
        "(-0.310000, 1.402668, -0.339178)",
        "(-0.310000, 1.398104, -0.343598)",
        "(-0.310000, 1.393338, -0.347555)",
        "(-0.310000, 1.387968, -0.351380)",
        "(-0.310000, 1.381979, -0.355024)",
        "(-0.310000, 1.375422, -0.358392)",
        "(-0.310000, 1.368372, -0.361393)",
        "(-0.310000, 1.361340, -0.363751)",
        "(-0.310000, 1.353867, -0.365707)",
        "(-0.310000, 1.346064, -0.367193)",
        "(-0.310000, 1.338004, -0.368167)",
        "(-0.310000, 1.329707, -0.368622)",
        "(-0.310000, 1.321706, -0.368448)",
        "(-0.310000, 1.313527, -0.367776)",
        "(-0.310000, 1.305345, -0.366590)",
        "(-0.310000, 1.297232, -0.364892)",
        "(-0.310000, 1.289204, -0.362706)",
        "(-0.310000, 1.281686, -0.360115)",
        "(-0.310000, 1.274201, -0.357098)",
        "(-0.310000, 1.266822, -0.353677)",
        "(-0.310000, 1.259687, -0.349906)",
        "(-0.310000, 1.252706, -0.345765)",
        "(-0.310000, 1.246210, -0.341426)",
        "(-0.310000, 1.239734, -0.336696)",
        "(-0.310000, 1.233445, -0.331634)",
        "(-0.310000, 1.227455, -0.326316)",
        "(-0.310000, 1.221692, -0.320689)",
        "(-0.310000, 1.216408, -0.314977)",
        "(-0.310000, 1.211339, -0.308930)",
        "(-0.310000, 1.206664, -0.302711)",
        "(-0.310000, 1.202407, -0.296339)",
        "(-0.310000, 1.198569, -0.289774)",
        "(-0.310000, 1.195306, -0.283282)",
        "(-0.310000, 1.192457, -0.276592)",
        "(-0.310000, 1.190074, -0.269859)",
        "(-0.310000, 1.188163, -0.263189)",
        "(-0.310000, 1.186678, -0.256532)",
        "(-0.310000, 1.185630, -0.250099)",
        "(-0.310000, 1.184956, -0.243723)",
        "(-0.310000, 1.184641, -0.237519)",
        "(-0.310000, 1.184658, -0.231400)",
        "(-0.310000, 1.184995, -0.225354)",
        "(-0.310000, 1.185608, -0.219638)",
        "(-0.310000, 1.186497, -0.214002)",
        "(-0.310000, 1.187649, -0.208480)",
        "(-0.310000, 1.189049, -0.203096)",
        "(-0.310000, 1.190690, -0.197835)",
        "(-0.310000, 1.192480, -0.192916)",
        "(-0.310000, 1.194453, -0.188169)",
        "(-0.310000, 1.196623, -0.183540)",
        "(-0.310000, 1.198993, -0.179018)",
        "(-0.310000, 1.201546, -0.174631)",
        "(-0.310000, 1.204155, -0.170558)",
        "(-0.310000, 1.206905, -0.166638)",
        "(-0.310000, 1.209802, -0.162852)",
        "(-0.310000, 1.212861, -0.159180)",
        "(-0.310000, 1.216081, -0.155625)",
        "(-0.310000, 1.219309, -0.152341)",
        "(-0.310000, 1.222729, -0.149131)",
        "(-0.310000, 1.226353, -0.146001)",
        "(-0.310000, 1.230187, -0.142959)",
        "(-0.310000, 1.234230, -0.140026)",
        "(-0.310000, 1.238284, -0.137342)",
        "(-0.310000, 1.242581, -0.134754)",
        "(-0.310000, 1.247083, -0.132306)",
        "(-0.310000, 1.251687, -0.130062)",
        "(-0.310000, 1.256476, -0.127987)",
        "(-0.310000, 1.261197, -0.126187)",
        "(-0.310000, 1.266129, -0.124554)",
        "(-0.310000, 1.271200, -0.123127)",
        "(-0.310000, 1.276414, -0.121915)",
        "(-0.310000, 1.281796, -0.120928)",
        "(-0.310000, 1.287025, -0.120219)",
        "(-0.310000, 1.292341, -0.119747)",
        "(-0.310000, 1.297751, -0.119519)",
        "(-0.310000, 1.303248, -0.119548)",
        "(-0.310000, 1.308764, -0.119841)",
        "(-0.310000, 1.314047, -0.120371)",
        "(-0.310000, 1.319340, -0.121151)",
        "(-0.310000, 1.324626, -0.122184)",
        "(-0.310000, 1.329879, -0.123467)",
        "(-0.310000, 1.335051, -0.124991)",
        "(-0.310000, 1.339892, -0.126651)",
        "(-0.310000, 1.344634, -0.128463)",
        "(-0.310000, 1.349317, -0.130396)",
        "(-0.310000, 1.354008, -0.132449)",
        "(-0.310000, 1.358659, -0.134578)",
        "(-0.310000, 1.363109, -0.136655)",
        "(-0.310000, 1.367522, -0.138754)",
        "(-0.310000, 1.371929, -0.140893)",
        "(-0.310000, 1.376408, -0.143133)",
        "(-0.310000, 1.380952, -0.145493)",
        "(-0.310000, 1.385364, -0.147815)",
        "(-0.310000, 1.389803, -0.150252)",
        "(-0.310000, 1.394204, -0.152768)",
        "(-0.310000, 1.398597, -0.155438)",
        "(-0.310000, 1.403057, -0.158392)",
        "(-0.310000, 1.407372, -0.161410)",
        "(-0.310000, 1.411615, -0.164644)",
        "(-0.310000, 1.415739, -0.168056)",
        "(-0.310000, 1.419703, -0.171636)",
        "(-0.310000, 1.423509, -0.175460)",
        "(-0.310000, 1.427064, -0.179364)",
        "(-0.310000, 1.430438, -0.183579)",
        "(-0.310000, 1.433526, -0.187928)",
        "(-0.310000, 1.436295, -0.192337)",
        "(-0.310000, 1.438759, -0.196896)",
        "(-0.310000, 1.440863, -0.201461)",
        "(-0.310000, 1.442696, -0.206451)",
        "(-0.310000, 1.444180, -0.211693)",
        "(-0.310000, 1.445269, -0.217030)",
        "(-0.310000, 1.445959, -0.222511)",
        "(-0.310000, 1.446224, -0.227859)",
        "(-0.310000, 1.446083, -0.233377)",
        "(-0.310000, 1.445524, -0.238966)",
        "(-0.310000, 1.444544, -0.244512)",
        "(-0.310000, 1.443161, -0.249907)",
        "(-0.310000, 1.441428, -0.254949)",
        "(-0.310000, 1.439289, -0.260125)",
        "(-0.310000, 1.436763, -0.265294)",
        "(-0.310000, 1.433922, -0.270194)",
        "(-0.310000, 1.430808, -0.274763)",
        "(-0.310000, 1.427500, -0.278889)",
        "(-0.310000, 1.423905, -0.282972)",
        "(-0.310000, 1.419997, -0.287042)",
        "(-0.310000, 1.415897, -0.290848)",
        "(-0.310000, 1.411693, -0.294296)",
        "(-0.310000, 1.407451, -0.297315)",
        "(-0.310000, 1.402989, -0.300291)",
        "(-0.310000, 1.398351, -0.303158)",
        "(-0.310000, 1.393628, -0.305765)",
        "(-0.310000, 1.388865, -0.308093)",
        "(-0.310000, 1.384190, -0.310017)",
        "(-0.310000, 1.379311, -0.311813)",
        "(-0.310000, 1.374241, -0.313403)",
        "(-0.310000, 1.369001, -0.314729)",
        "(-0.310000, 1.363566, -0.315794)",
        "(-0.310000, 1.358170, -0.316392)",
        "(-0.310000, 1.352556, -0.316739)",
        "(-0.310000, 1.346766, -0.316806)",
        "(-0.310000, 1.340785, -0.316575)",
        "(-0.310000, 1.334656, -0.316030)",
        "(-0.310000, 1.328826, -0.315017)",
        "(-0.310000, 1.322987, -0.313688)",
        "(-0.310000, 1.317259, -0.312042)",
        "(-0.310000, 1.311630, -0.310123)",
        "(-0.310000, 1.306171, -0.307933)",
        "(-0.310000, 1.301202, -0.305509)",
        "(-0.310000, 1.296437, -0.302944)",
        "(-0.310000, 1.291888, -0.300261)",
        "(-0.310000, 1.287543, -0.297503)",
        "(-0.310000, 1.283405, -0.294713)",
        "(-0.310000, 1.279652, -0.291981)",
        "(-0.310000, 1.276049, -0.289297)",
        "(-0.310000, 1.272538, -0.286668)",
        "(-0.310000, 1.269026, -0.284053)",
        "(-0.310000, 1.265505, -0.281449)",
        "(-0.310000, 1.262127, -0.278986)",
        "(-0.310000, 1.258714, -0.276549)",
        "(-0.310000, 1.255229, -0.274095)",
        "(-0.310000, 1.251623, -0.271544)",
        "(-0.310000, 1.247919, -0.268864)",
        "(-0.310000, 1.244210, -0.266179)",
        "(-0.310000, 1.240435, -0.263351)",
        "(-0.310000, 1.236605, -0.260308)",
        "(-0.310000, 1.232721, -0.256962)",
        "(-0.310000, 1.228851, -0.253315)",
        "(-0.310000, 1.225101, -0.249573)",
        "(-0.310000, 1.221446, -0.245587)",
        "(-0.310000, 1.217936, -0.241294)",
        "(-0.310000, 1.214631, -0.236648)",
        "(-0.310000, 1.211574, -0.231702)",
        "(-0.310000, 1.208806, -0.226701)",
        "(-0.310000, 1.206366, -0.221519)",
        "(-0.310000, 1.204271, -0.216164)",
        "(-0.310000, 1.202565, -0.210622)",
        "(-0.310000, 1.201270, -0.204967)",
        "(-0.310000, 1.200304, -0.199436)",
        "(-0.310000, 1.199704, -0.193904)",
        "(-0.310000, 1.199465, -0.188378)",
        "(-0.310000, 1.199582, -0.182799)",
        "(-0.310000, 1.200022, -0.177196)",
        "(-0.310000, 1.200619, -0.171776)",
        "(-0.310000, 1.201409, -0.166341)",
        "(-0.310000, 1.202394, -0.160850)",
        "(-0.310000, 1.203584, -0.155267)",
        "(-0.310000, 1.204955, -0.149633)",
        "(-0.310000, 1.206365, -0.144079)",
        "(-0.310000, 1.207981, -0.138444)",
        "(-0.310000, 1.209873, -0.132710)",
        "(-0.310000, 1.212045, -0.126903)",
        "(-0.310000, 1.214454, -0.121117)",
        "(-0.310000, 1.216936, -0.115520)",
        "(-0.310000, 1.219751, -0.109940)",
        "(-0.310000, 1.222938, -0.104421)",
        "(-0.310000, 1.226504, -0.099031)",
        "(-0.310000, 1.230452, -0.093808)",
        "(-0.310000, 1.234526, -0.088931)",
        "(-0.310000, 1.238972, -0.084329)",
        "(-0.310000, 1.243833, -0.080020)",
        "(-0.310000, 1.249085, -0.076073)",
        "(-0.310000, 1.254564, -0.072586)",
        "(-0.310000, 1.260014, -0.069635)",
        "(-0.310000, 1.265810, -0.067145)",
        "(-0.310000, 1.271900, -0.065163)",
        "(-0.310000, 1.278261, -0.063717)",
        "(-0.310000, 1.284819, -0.062842)",
        "(-0.310000, 1.291202, -0.062573)",
        "(-0.310000, 1.297780, -0.062880)",
        "(-0.310000, 1.304446, -0.063776)",
        "(-0.310000, 1.311113, -0.065259)",
        "(-0.310000, 1.317727, -0.067313)",
        "(-0.310000, 1.323948, -0.069884)",
        "(-0.310000, 1.330040, -0.072964)",
        "(-0.310000, 1.335925, -0.076506)",
        "(-0.310000, 1.341647, -0.080503)",
        "(-0.310000, 1.347103, -0.084892)",
        "(-0.310000, 1.351981, -0.089511)",
        "(-0.310000, 1.356531, -0.094396)",
        "(-0.310000, 1.360717, -0.099472)",
        "(-0.310000, 1.364601, -0.104702)",
        "(-0.310000, 1.368209, -0.110073)",
        "(-0.310000, 1.371318, -0.115394)",
        "(-0.310000, 1.374133, -0.120708)",
        "(-0.310000, 1.376692, -0.126013)",
        "(-0.310000, 1.379028, -0.131283)",
        "(-0.310000, 1.381166, -0.136496)",
        "(-0.310000, 1.382960, -0.141520)",
        "(-0.310000, 1.384562, -0.146448)",
        "(-0.310000, 1.385980, -0.151273)",
        "(-0.310000, 1.387264, -0.156087)",
        "(-0.310000, 1.388405, -0.160919)",
        "(-0.310000, 1.389208, -0.165581)",
        "(-0.310000, 1.389779, -0.170276)",
        "(-0.310000, 1.390078, -0.174987)",
        "(-0.310000, 1.390102, -0.179742)",
        "(-0.310000, 1.389838, -0.184516)",
        "(-0.310000, 1.389168, -0.189107)",
        "(-0.310000, 1.388191, -0.193631)",
        "(-0.310000, 1.386926, -0.198041)",
        "(-0.310000, 1.385398, -0.202364)",
        "(-0.310000, 1.383647, -0.206591)",
        "(-0.310000, 1.381662, -0.210526)",
        "(-0.310000, 1.379529, -0.214355)",
        "(-0.310000, 1.377278, -0.217991)",
        "(-0.310000, 1.374956, -0.221388)",
        "(-0.310000, 1.372598, -0.224578)",
        "(-0.310000, 1.370249, -0.227448)",
        "(-0.310000, 1.367985, -0.230175)",
        "(-0.310000, 1.365826, -0.232757)",
        "(-0.310000, 1.363815, -0.235143)",
        "(-0.310000, 1.361995, -0.237359)",
        "(-0.310000, 1.360391, -0.239383)",
        "(-0.310000, 1.359025, -0.241389)",
        "(-0.310000, 1.357916, -0.243357)",
        "(-0.310000, 1.357075, -0.245290)",
        "(-0.310000, 1.356511, -0.247220)",
        "(-0.310000, 1.356238, -0.249114)",
        "(-0.310000, 1.356209, -0.251169)",
        "(-0.310000, 1.356399, -0.253419)",
        "(-0.310000, 1.356803, -0.255820)",
        "(-0.310000, 1.357407, -0.258340)",
        "(-0.310000, 1.358217, -0.260947)",
        "(-0.310000, 1.359157, -0.263750)",
        "(-0.310000, 1.360179, -0.266759)",
        "(-0.310000, 1.361229, -0.270022)",
        "(-0.310000, 1.362261, -0.273518)",
        "(-0.310000, 1.363294, -0.277124)",
        "(-0.310000, 1.364188, -0.281006)",
        "(-0.310000, 1.364916, -0.285095)",
        "(-0.310000, 1.365461, -0.289316)",
        "(-0.310000, 1.365776, -0.293681)",
        "(-0.310000, 1.365924, -0.298045)",
        "(-0.310000, 1.365724, -0.302528)",
        "(-0.310000, 1.365158, -0.307106)",
        "(-0.310000, 1.364272, -0.311670)",
        "(-0.310000, 1.363028, -0.316203)",
        "(-0.310000, 1.361541, -0.320613)",
        "(-0.310000, 1.359590, -0.325034)",
        "(-0.310000, 1.357221, -0.329401)",
        "(-0.310000, 1.354454, -0.333716)",
        "(-0.310000, 1.351245, -0.337998)",
        "(-0.310000, 1.347864, -0.342133)",
        "(-0.310000, 1.343917, -0.346341)",
        "(-0.310000, 1.339353, -0.350606)",
        "(-0.310000, 1.334117, -0.354895)",
        "(-0.310000, 1.328063, -0.359162)",
        "(-0.310000, 1.321729, -0.363227)",
        "(-0.310000, 1.314549, -0.367125)",
        "(-0.310000, 1.306517, -0.370719)",
        "(-0.310000, 1.297555, -0.373887)",
        "(-0.310000, 1.287771, -0.376462)",
        "(-0.310000, 1.277924, -0.378390)",
        "(-0.310000, 1.267415, -0.379537)",
        "(-0.310000, 1.256288, -0.379749)",
        "(-0.310000, 1.244691, -0.378892)",
        "(-0.310000, 1.232887, -0.376932)",
        "(-0.310000, 1.221543, -0.374092)",
        "(-0.310000, 1.210331, -0.370159)",
        "(-0.310000, 1.199258, -0.365040)",
        "(-0.310000, 1.188525, -0.358749)",
        "(-0.310000, 1.178389, -0.351400)",
        "(-0.310000, 1.169283, -0.343436)",
        "(-0.310000, 1.160980, -0.334621)",
        "(-0.310000, 1.153577, -0.325039)",
        "(-0.310000, 1.147138, -0.314768)",
        "(-0.310000, 1.141765, -0.303967)",
        "(-0.310000, 1.137667, -0.293218)",
        "(-0.310000, 1.134637, -0.282175)",
        "(-0.310000, 1.132713, -0.271047)",
        "(-0.310000, 1.131864, -0.259896)",
        "(-0.310000, 1.132065, -0.248855)",
        "(-0.310000, 1.133288, -0.238430)",
        "(-0.310000, 1.135418, -0.228266)",
        "(-0.310000, 1.138385, -0.218490)",
        "(-0.310000, 1.142141, -0.209088)",
        "(-0.310000, 1.146610, -0.200134)",
        "(-0.310000, 1.151583, -0.192104)",
        "(-0.310000, 1.157069, -0.184606)",
        "(-0.310000, 1.162972, -0.177675)",
        "(-0.310000, 1.169213, -0.171293)",
        "(-0.310000, 1.175761, -0.165421)",
        "(-0.310000, 1.182328, -0.160393)",
        "(-0.310000, 1.188972, -0.155907)",
        "(-0.310000, 1.195688, -0.151894)",
        "(-0.310000, 1.202440, -0.148310)",
        "(-0.310000, 1.209159, -0.145156)",
        "(-0.310000, 1.215634, -0.142595)",
        "(-0.310000, 1.222025, -0.140397)",
        "(-0.310000, 1.228286, -0.138567)",
        "(-0.310000, 1.234483, -0.137067)",
        "(-0.310000, 1.240616, -0.135906)",
        "(-0.310000, 1.246469, -0.135214)",
        "(-0.310000, 1.252278, -0.134842)",
        "(-0.310000, 1.258045, -0.134765)",
        "(-0.310000, 1.263764, -0.134967)",
        "(-0.310000, 1.269262, -0.135478)",
        "(-0.310000, 1.274481, -0.136283)",
        "(-0.310000, 1.279642, -0.137277)",
        "(-0.310000, 1.284750, -0.138438)",
        "(-0.310000, 1.289839, -0.139761)",
        "(-0.310000, 1.294836, -0.141235)",
        "(-0.310000, 1.299480, -0.142840)",
        "(-0.310000, 1.304047, -0.144540)",
        "(-0.310000, 1.308519, -0.146316)",
        "(-0.310000, 1.312892, -0.148146)",
        "(-0.310000, 1.317168, -0.150022)",
        "(-0.310000, 1.321149, -0.151874)",
        "(-0.310000, 1.325040, -0.153715)",
        "(-0.310000, 1.328885, -0.155550)",
        "(-0.310000, 1.332731, -0.157389)",
        "(-0.310000, 1.336554, -0.159221)",
        "(-0.310000, 1.340214, -0.160966)",
        "(-0.310000, 1.343878, -0.162698)",
        "(-0.310000, 1.347548, -0.164424)",
        "(-0.310000, 1.351288, -0.166192)",
        "(-0.310000, 1.355114, -0.168040)",
        "(-0.310000, 1.358842, -0.169837)",
        "(-0.310000, 1.362636, -0.171726)",
        "(-0.310000, 1.366464, -0.173714)",
        "(-0.310000, 1.370304, -0.175809)",
        "(-0.310000, 1.374134, -0.178030)",
        "(-0.310000, 1.377861, -0.180271)",
        "(-0.310000, 1.381571, -0.182686)",
        "(-0.310000, 1.385216, -0.185272)",
        "(-0.310000, 1.388786, -0.188045)",
        "(-0.310000, 1.392235, -0.190993)",
        "(-0.310000, 1.395455, -0.193949)",
        "(-0.310000, 1.398521, -0.197095)",
        "(-0.310000, 1.401393, -0.200417)",
        "(-0.310000, 1.404039, -0.203910)",
        "(-0.310000, 1.406457, -0.207620)",
        "(-0.310000, 1.408565, -0.211323)",
        "(-0.310000, 1.410396, -0.215207)",
        "(-0.310000, 1.411930, -0.219213)",
        "(-0.310000, 1.413148, -0.223259)",
        "(-0.310000, 1.414047, -0.227289)",
        "(-0.310000, 1.414642, -0.231167)",
        "(-0.310000, 1.414964, -0.235100)",
        "(-0.310000, 1.415034, -0.238984)",
        "(-0.310000, 1.414893, -0.242740)",
        "(-0.310000, 1.414597, -0.246332)",
        "(-0.310000, 1.414217, -0.249696)",
        "(-0.310000, 1.413780, -0.253093)",
        "(-0.310000, 1.413310, -0.256598)",
        "(-0.310000, 1.412846, -0.260127)",
        "(-0.310000, 1.412421, -0.263628)",
        "(-0.310000, 1.412082, -0.267016)",
        "(-0.310000, 1.411792, -0.270473)",
        "(-0.310000, 1.411525, -0.274061)",
        "(-0.310000, 1.411239, -0.277871)",
        "(-0.310000, 1.410926, -0.281847)",
        "(-0.310000, 1.410665, -0.285756)",
        "(-0.310000, 1.410333, -0.289849)",
        "(-0.310000, 1.409816, -0.294264)",
        "(-0.310000, 1.409079, -0.298944)",
        "(-0.310000, 1.408133, -0.303795)",
        "(-0.310000, 1.407121, -0.308523)",
        "(-0.310000, 1.405849, -0.313363)",
        "(-0.310000, 1.404211, -0.318393)",
        "(-0.310000, 1.402166, -0.323564)",
        "(-0.310000, 1.399747, -0.328748)",
        "(-0.310000, 1.397167, -0.333685)",
        "(-0.310000, 1.394173, -0.338587)",
        "(-0.310000, 1.390664, -0.343474)",
        "(-0.310000, 1.386581, -0.348329)",
        "(-0.310000, 1.381944, -0.353050)",
        "(-0.310000, 1.377160, -0.357310)",
        "(-0.310000, 1.371830, -0.361356)",
        "(-0.310000, 1.365922, -0.365137)",
        "(-0.310000, 1.359477, -0.368571)",
        "(-0.310000, 1.352569, -0.371573)",
        "(-0.310000, 1.345666, -0.373944)",
        "(-0.310000, 1.338300, -0.375846)",
        "(-0.310000, 1.330435, -0.377237)",
        "(-0.310000, 1.322097, -0.378051)",
        "(-0.310000, 1.313378, -0.378216)",
        "(-0.310000, 1.304933, -0.377659)",
        "(-0.310000, 1.296113, -0.376414)",
        "(-0.310000, 1.287021, -0.374421)",
        "(-0.310000, 1.277821, -0.371644)",
        "(-0.310000, 1.268660, -0.368056)",
        "(-0.310000, 1.260204, -0.363833)",
        "(-0.310000, 1.252111, -0.358953)",
        "(-0.310000, 1.244440, -0.353447)",
        "(-0.310000, 1.237191, -0.347339)",
        "(-0.310000, 1.230489, -0.340727)",
        "(-0.310000, 1.224713, -0.333915)",
        "(-0.310000, 1.219611, -0.326843)",
        "(-0.310000, 1.215151, -0.319565)",
        "(-0.310000, 1.211261, -0.312044)",
        "(-0.310000, 1.208001, -0.304399)",
        "(-0.310000, 1.205574, -0.297010)",
        "(-0.310000, 1.203795, -0.289743)",
        "(-0.310000, 1.202556, -0.282537)",
        "(-0.310000, 1.201791, -0.275336)",
        "(-0.310000, 1.201518, -0.268280)",
        "(-0.310000, 1.201781, -0.261657)",
        "(-0.310000, 1.202457, -0.255370)",
        "(-0.310000, 1.203455, -0.249330)",
        "(-0.310000, 1.204730, -0.243407)",
        "(-0.310000, 1.206254, -0.237703)",
        "(-0.310000, 1.207976, -0.232499)",
        "(-0.310000, 1.209841, -0.227585)",
        "(-0.310000, 1.211801, -0.222917)",
        "(-0.310000, 1.213824, -0.218435)",
        "(-0.310000, 1.215896, -0.214108)",
        "(-0.310000, 1.217935, -0.210111)",
        "(-0.310000, 1.219946, -0.206271)",
        "(-0.310000, 1.221924, -0.202545)",
        "(-0.310000, 1.223874, -0.198876)",
        "(-0.310000, 1.225795, -0.195245)",
        "(-0.310000, 1.227611, -0.191769)",
        "(-0.310000, 1.229394, -0.188298)",
        "(-0.310000, 1.231150, -0.184823)",
        "(-0.310000, 1.232922, -0.181293)",
        "(-0.310000, 1.234740, -0.177694)",
        "(-0.310000, 1.236498, -0.174168)",
        "(-0.310000, 1.238337, -0.170566)",
        "(-0.310000, 1.240293, -0.166893)",
        "(-0.310000, 1.242404, -0.163154)",
        "(-0.310000, 1.244703, -0.159373)",
        "(-0.310000, 1.247064, -0.155664)",
        "(-0.310000, 1.249681, -0.151933)",
        "(-0.310000, 1.252557, -0.148234)",
        "(-0.310000, 1.255707, -0.144593)",
        "(-0.310000, 1.259151, -0.141056)",
        "(-0.310000, 1.262679, -0.137754)",
        "(-0.310000, 1.266542, -0.134605)",
        "(-0.310000, 1.270734, -0.131666)",
        "(-0.310000, 1.275229, -0.128994)",
        "(-0.310000, 1.279907, -0.126643)",
        "(-0.310000, 1.284587, -0.124666)",
        "(-0.310000, 1.289551, -0.123036)",
        "(-0.310000, 1.294797, -0.121783)",
        "(-0.310000, 1.300261, -0.120944)",
        "(-0.310000, 1.305878, -0.120540)",
        "(-0.310000, 1.311346, -0.120549)",
        "(-0.310000, 1.316895, -0.120974)",
        "(-0.310000, 1.322458, -0.121797)",
        "(-0.310000, 1.328012, -0.122990)",
        "(-0.310000, 1.333514, -0.124511)",
        "(-0.310000, 1.338673, -0.126208)",
        "(-0.310000, 1.343770, -0.128104)",
        "(-0.310000, 1.348804, -0.130155)",
        "(-0.310000, 1.353806, -0.132342)",
        "(-0.310000, 1.358726, -0.134617)",
        "(-0.310000, 1.363416, -0.136853)",
        "(-0.310000, 1.368078, -0.139148)",
        "(-0.310000, 1.372735, -0.141517)",
        "(-0.310000, 1.377425, -0.143991)",
        "(-0.310000, 1.382135, -0.146581)",
        "(-0.310000, 1.386675, -0.149124)",
        "(-0.310000, 1.391237, -0.151804)",
        "(-0.310000, 1.395789, -0.154628)",
        "(-0.310000, 1.400306, -0.157612)",
        "(-0.310000, 1.404791, -0.160791)",
        "(-0.310000, 1.409085, -0.163984)",
        "(-0.310000, 1.413278, -0.167366)",
        "(-0.310000, 1.417359, -0.170950)",
        "(-0.310000, 1.421291, -0.174746)",
        "(-0.310000, 1.425025, -0.178727)",
        "(-0.310000, 1.428466, -0.182700)",
        "(-0.310000, 1.431659, -0.186809)",
        "(-0.310000, 1.434575, -0.191035)",
        "(-0.310000, 1.437240, -0.195500)",
        "(-0.310000, 1.439618, -0.200198)",
        "(-0.310000, 1.441609, -0.204792)",
        "(-0.310000, 1.443258, -0.209448)",
        "(-0.310000, 1.444550, -0.214135)",
        "(-0.310000, 1.445482, -0.218872)",
        "(-0.310000, 1.446054, -0.223688)",
        "(-0.310000, 1.446246, -0.228340)",
        "(-0.310000, 1.446078, -0.232934)",
        "(-0.310000, 1.445561, -0.237375)",
        "(-0.310000, 1.444704, -0.241727)",
        "(-0.310000, 1.443517, -0.246045)",
        "(-0.310000, 1.442036, -0.250088)",
        "(-0.310000, 1.440256, -0.254066)",
        "(-0.310000, 1.438201, -0.257916)",
        "(-0.310000, 1.435915, -0.261539)",
        "(-0.310000, 1.433387, -0.265054)",
        "(-0.310000, 1.430686, -0.268284)",
        "(-0.310000, 1.427796, -0.271418)",
        "(-0.310000, 1.424747, -0.274375)",
        "(-0.310000, 1.421592, -0.277087)",
        "(-0.310000, 1.418313, -0.279701)",
        "(-0.310000, 1.414968, -0.282077)",
        "(-0.310000, 1.411518, -0.284381)",
        "(-0.310000, 1.408032, -0.286503)",
        "(-0.310000, 1.404535, -0.288401)",
        "(-0.310000, 1.401018, -0.290138)",
        "(-0.310000, 1.397560, -0.291610)",
        "(-0.310000, 1.394043, -0.293017)",
        "(-0.310000, 1.390486, -0.294345)",
        "(-0.310000, 1.386900, -0.295607)",
        "(-0.310000, 1.383283, -0.296797)",
        "(-0.310000, 1.379770, -0.297773)",
        "(-0.310000, 1.376262, -0.298699)",
        "(-0.310000, 1.372763, -0.299603)",
        "(-0.310000, 1.369244, -0.300515)",
        "(-0.310000, 1.365707, -0.301456)",
        "(-0.310000, 1.362319, -0.302286)",
        "(-0.310000, 1.358852, -0.303229)",
        "(-0.310000, 1.355300, -0.304288)",
        "(-0.310000, 1.351610, -0.305496)",
        "(-0.310000, 1.347765, -0.306832)",
        "(-0.310000, 1.344051, -0.308103)",
        "(-0.310000, 1.340167, -0.309499)",
        "(-0.310000, 1.336035, -0.311020)",
        "(-0.310000, 1.331594, -0.312650)",
        "(-0.310000, 1.326798, -0.314344)",
        "(-0.310000, 1.322023, -0.315931)",
        "(-0.310000, 1.316829, -0.317512)",
        "(-0.310000, 1.311186, -0.319009)",
        "(-0.310000, 1.305082, -0.320336)",
        "(-0.310000, 1.298632, -0.321400)",
        "(-0.310000, 1.292265, -0.322161)",
        "(-0.310000, 1.285620, -0.322585)",
        "(-0.310000, 1.278731, -0.322609)",
        "(-0.310000, 1.271640, -0.322171)",
        "(-0.310000, 1.264376, -0.321220)",
        "(-0.310000, 1.257315, -0.319859)",
        "(-0.310000, 1.250248, -0.317975)",
        "(-0.310000, 1.243219, -0.315527)",
        "(-0.310000, 1.236256, -0.312481)",
        "(-0.310000, 1.229477, -0.308853)",
        "(-0.310000, 1.223156, -0.304862)",
        "(-0.310000, 1.217134, -0.300349)",
        "(-0.310000, 1.211509, -0.295379)",
        "(-0.310000, 1.206352, -0.290009)",
        "(-0.310000, 1.201702, -0.284304)",
        "(-0.310000, 1.197685, -0.278529)",
        "(-0.310000, 1.194221, -0.272569)",
        "(-0.310000, 1.191314, -0.266494)",
        "(-0.310000, 1.188958, -0.260337)",
        "(-0.310000, 1.187138, -0.254119)",
        "(-0.310000, 1.185857, -0.248066)",
        "(-0.310000, 1.185049, -0.242029)",
        "(-0.310000, 1.184683, -0.236121)",
        "(-0.310000, 1.184703, -0.230333)",
        "(-0.310000, 1.185056, -0.224629)",
        "(-0.310000, 1.185664, -0.219218)",
        "(-0.310000, 1.186517, -0.213893)",
        "(-0.310000, 1.187595, -0.208711)",
        "(-0.310000, 1.188889, -0.203660)",
        "(-0.310000, 1.190406, -0.198684)",
        "(-0.310000, 1.192061, -0.194005)",
        "(-0.310000, 1.193900, -0.189440)",
        "(-0.310000, 1.195912, -0.185000)",
        "(-0.310000, 1.198108, -0.180651)",
        "(-0.310000, 1.200494, -0.176385)",
        "(-0.310000, 1.202949, -0.172395)",
        "(-0.310000, 1.205595, -0.168463)",
        "(-0.310000, 1.208406, -0.164636)",
        "(-0.310000, 1.211374, -0.160926)",
        "(-0.310000, 1.214523, -0.157307)",
        "(-0.310000, 1.217675, -0.153970)",
        "(-0.310000, 1.220948, -0.150770)",
        "(-0.310000, 1.224368, -0.147683)",
        "(-0.310000, 1.227947, -0.144704)",
        "(-0.310000, 1.231673, -0.141850)",
        "(-0.310000, 1.235365, -0.139250)",
        "(-0.310000, 1.239199, -0.136770)",
        "(-0.310000, 1.243166, -0.134421)",
        "(-0.310000, 1.247288, -0.132201)",
        "(-0.310000, 1.251549, -0.130125)",
        "(-0.310000, 1.255711, -0.128301)",
        "(-0.310000, 1.260032, -0.126609)",
        "(-0.310000, 1.264505, -0.125065)",
        "(-0.310000, 1.269119, -0.123682)",
        "(-0.310000, 1.273817, -0.122487)",
        "(-0.310000, 1.278349, -0.121530)",
        "(-0.310000, 1.283048, -0.120736)",
        "(-0.310000, 1.287910, -0.120124)",
        "(-0.310000, 1.292964, -0.119708)",
        "(-0.310000, 1.298180, -0.119512)",
        "(-0.310000, 1.303238, -0.119548)",
        "(-0.310000, 1.308451, -0.119817)",
        "(-0.310000, 1.313779, -0.120338)",
        "(-0.310000, 1.319186, -0.121125)",
        "(-0.310000, 1.324668, -0.122193)",
        "(-0.310000, 1.329900, -0.123473)",
        "(-0.310000, 1.335140, -0.125020)",
        "(-0.310000, 1.340361, -0.126835)",
        "(-0.310000, 1.345526, -0.128915)",
        "(-0.310000, 1.350611, -0.131255)",
        "(-0.310000, 1.355384, -0.133733)",
        "(-0.310000, 1.360065, -0.136449)",
        "(-0.310000, 1.364561, -0.139345)",
        "(-0.310000, 1.368849, -0.142396)",
        "(-0.310000, 1.372930, -0.145587)",
        "(-0.310000, 1.376667, -0.148771)",
        "(-0.310000, 1.380285, -0.152063)",
        "(-0.310000, 1.383804, -0.155422)",
        "(-0.310000, 1.387219, -0.158793)",
        "(-0.310000, 1.390571, -0.162174)",
        "(-0.310000, 1.393783, -0.165428)",
        "(-0.310000, 1.397009, -0.168724)",
        "(-0.310000, 1.400254, -0.172076)",
        "(-0.310000, 1.403554, -0.175549)",
        "(-0.310000, 1.406884, -0.179138)",
        "(-0.310000, 1.410121, -0.182645)",
        "(-0.310000, 1.413390, -0.186329)",
        "(-0.310000, 1.416639, -0.190158)",
        "(-0.310000, 1.419828, -0.194118)",
        "(-0.310000, 1.422959, -0.198269)",
        "(-0.310000, 1.425924, -0.202356)",
        "(-0.310000, 1.428750, -0.206548)",
        "(-0.310000, 1.431425, -0.210861)",
        "(-0.310000, 1.433929, -0.215382)",
        "(-0.310000, 1.436223, -0.220143)",
        "(-0.310000, 1.438257, -0.224829)",
        "(-0.310000, 1.440024, -0.229572)",
        "(-0.310000, 1.441501, -0.234288)",
        "(-0.310000, 1.442682, -0.239090)",
        "(-0.310000, 1.443539, -0.244001)",
        "(-0.310000, 1.444078, -0.248693)",
        "(-0.310000, 1.444288, -0.253370)",
        "(-0.310000, 1.444166, -0.257961)",
        "(-0.310000, 1.443728, -0.262362)",
        "(-0.310000, 1.442978, -0.266605)",
        "(-0.310000, 1.441942, -0.270602)",
        "(-0.310000, 1.440549, -0.274650)",
        "(-0.310000, 1.438845, -0.278579)",
        "(-0.310000, 1.436865, -0.282291)",
        "(-0.310000, 1.434634, -0.285768)",
        "(-0.310000, 1.432231, -0.288872)",
        "(-0.310000, 1.429600, -0.291789)",
        "(-0.310000, 1.426777, -0.294488)",
        "(-0.310000, 1.423835, -0.296882)",
        "(-0.310000, 1.420768, -0.299019)",
        "(-0.310000, 1.417635, -0.300857)",
        "(-0.310000, 1.414350, -0.302612)",
        "(-0.310000, 1.410934, -0.304251)",
        "(-0.310000, 1.407476, -0.305678)",
        "(-0.310000, 1.404017, -0.306888)",
        "(-0.310000, 1.400586, -0.307859)",
        "(-0.310000, 1.397071, -0.308787)",
        "(-0.310000, 1.393477, -0.309690)",
        "(-0.310000, 1.389806, -0.310548)",
        "(-0.310000, 1.386113, -0.311311)",
        "(-0.310000, 1.382515, -0.311853)",
        "(-0.310000, 1.378807, -0.312328)",
        "(-0.310000, 1.374947, -0.312730)",
        "(-0.310000, 1.370982, -0.312983)",
        "(-0.310000, 1.366917, -0.313044)",
        "(-0.310000, 1.362903, -0.312797)",
        "(-0.310000, 1.358789, -0.312381)",
        "(-0.310000, 1.354638, -0.311775)",
        "(-0.310000, 1.350425, -0.310998)",
        "(-0.310000, 1.346136, -0.310090)",
        "(-0.310000, 1.341978, -0.308968)",
        "(-0.310000, 1.337697, -0.307791)",
        "(-0.310000, 1.333337, -0.306561)",
        "(-0.310000, 1.328931, -0.305286)",
        "(-0.310000, 1.324472, -0.303965)",
        "(-0.310000, 1.320278, -0.302520)",
        "(-0.310000, 1.316011, -0.301101)",
        "(-0.310000, 1.311638, -0.299694)",
        "(-0.310000, 1.307203, -0.298288)",
        "(-0.310000, 1.302721, -0.296875)",
        "(-0.310000, 1.298502, -0.295441)",
        "(-0.310000, 1.294162, -0.294007)",
        "(-0.310000, 1.289750, -0.292554)",
        "(-0.310000, 1.285329, -0.291070)",
        "(-0.310000, 1.280924, -0.289560)",
        "(-0.310000, 1.276695, -0.288094)",
        "(-0.310000, 1.272314, -0.286547)",
        "(-0.310000, 1.267812, -0.284895)",
        "(-0.310000, 1.263248, -0.283136)",
        "(-0.310000, 1.258562, -0.281201)",
        "(-0.310000, 1.253881, -0.279158)",
        "(-0.310000, 1.249004, -0.276756)",
        "(-0.310000, 1.244047, -0.274002)",
        "(-0.310000, 1.239093, -0.270940)",
        "(-0.310000, 1.234178, -0.267522)",
        "(-0.310000, 1.229412, -0.263853)",
        "(-0.310000, 1.224731, -0.259708)",
        "(-0.310000, 1.220235, -0.255129)",
        "(-0.310000, 1.216015, -0.250195)",
        "(-0.310000, 1.212107, -0.244947)",
        "(-0.310000, 1.208574, -0.239580)",
        "(-0.310000, 1.205434, -0.233917)",
        "(-0.310000, 1.202714, -0.227961)",
        "(-0.310000, 1.200449, -0.221849)",
        "(-0.310000, 1.198636, -0.215742)",
        "(-0.310000, 1.197219, -0.209774)",
        "(-0.310000, 1.196224, -0.203770)",
        "(-0.310000, 1.195670, -0.197677)",
        "(-0.310000, 1.195506, -0.191561)",
        "(-0.310000, 1.195649, -0.185551)",
        "(-0.310000, 1.195975, -0.179789)",
        "(-0.310000, 1.196568, -0.174025)",
        "(-0.310000, 1.197481, -0.168210)",
        "(-0.310000, 1.198711, -0.162398)",
        "(-0.310000, 1.200223, -0.156646)",
        "(-0.310000, 1.201882, -0.151151)",
        "(-0.310000, 1.203819, -0.145756)",
        "(-0.310000, 1.206067, -0.140462)",
        "(-0.310000, 1.208693, -0.135225)",
        "(-0.310000, 1.211678, -0.130115)",
        "(-0.310000, 1.214776, -0.125368)",
        "(-0.310000, 1.218178, -0.120822)",
        "(-0.310000, 1.221901, -0.116500)",
        "(-0.310000, 1.225931, -0.112441)",
        "(-0.310000, 1.230250, -0.108670)",
        "(-0.310000, 1.234641, -0.105319)",
        "(-0.310000, 1.239332, -0.102277)",
        "(-0.310000, 1.244351, -0.099547)",
        "(-0.310000, 1.249642, -0.097175)",
        "(-0.310000, 1.255174, -0.095189)",
        "(-0.310000, 1.260674, -0.093675)",
        "(-0.310000, 1.266220, -0.092593)",
        "(-0.310000, 1.272009, -0.091889)",
        "(-0.310000, 1.278044, -0.091582)",
        "(-0.310000, 1.284252, -0.091693)",
        "(-0.310000, 1.290251, -0.092251)",
        "(-0.310000, 1.296393, -0.093213)",
        "(-0.310000, 1.302624, -0.094581)",
        "(-0.310000, 1.308863, -0.096347)",
        "(-0.310000, 1.315091, -0.098509)",
        "(-0.310000, 1.320923, -0.100993)",
        "(-0.310000, 1.326666, -0.103802)",
        "(-0.310000, 1.332268, -0.106898)",
        "(-0.310000, 1.337715, -0.110264)",
        "(-0.310000, 1.342984, -0.113863)",
        "(-0.310000, 1.347792, -0.117543)",
        "(-0.310000, 1.352434, -0.121379)",
        "(-0.310000, 1.356857, -0.125310)",
        "(-0.310000, 1.361053, -0.129288)",
        "(-0.310000, 1.365069, -0.133316)",
        "(-0.310000, 1.368723, -0.137229)",
        "(-0.310000, 1.372219, -0.141113)",
        "(-0.310000, 1.375577, -0.144965)",
        "(-0.310000, 1.378794, -0.148759)",
        "(-0.310000, 1.381916, -0.152520)",
        "(-0.310000, 1.384860, -0.156162)",
        "(-0.310000, 1.387789, -0.159859)",
        "(-0.310000, 1.390650, -0.163587)",
        "(-0.310000, 1.393398, -0.167335)",
        "(-0.310000, 1.396014, -0.171135)",
        "(-0.310000, 1.398384, -0.174851)",
        "(-0.310000, 1.400708, -0.178731)",
        "(-0.310000, 1.402997, -0.182735)",
        "(-0.310000, 1.405228, -0.186772)",
        "(-0.310000, 1.407436, -0.190863)",
        "(-0.310000, 1.409569, -0.194827)",
        "(-0.310000, 1.411763, -0.199001)",
        "(-0.310000, 1.414000, -0.203412)",
        "(-0.310000, 1.416236, -0.207974)",
        "(-0.310000, 1.418432, -0.212606)",
        "(-0.310000, 1.420538, -0.217080)",
        "(-0.310000, 1.422614, -0.221792)",
        "(-0.310000, 1.424620, -0.226771)",
        "(-0.310000, 1.426502, -0.231913)",
        "(-0.310000, 1.428241, -0.237085)",
        "(-0.310000, 1.429826, -0.242038)",
        "(-0.310000, 1.431245, -0.246948)",
        "(-0.310000, 1.432480, -0.251920)",
        "(-0.310000, 1.433481, -0.257059)",
        "(-0.310000, 1.434232, -0.262227)",
        "(-0.310000, 1.434780, -0.267174)",
        "(-0.310000, 1.435082, -0.272037)",
        "(-0.310000, 1.435090, -0.276911)",
        "(-0.310000, 1.434752, -0.281905)",
        "(-0.310000, 1.434059, -0.286925)",
        "(-0.310000, 1.433116, -0.291657)",
        "(-0.310000, 1.431843, -0.296303)",
        "(-0.310000, 1.430258, -0.300790)",
        "(-0.310000, 1.428324, -0.305173)",
        "(-0.310000, 1.425986, -0.309527)",
        "(-0.310000, 1.423430, -0.313520)",
        "(-0.310000, 1.420549, -0.317341)",
        "(-0.310000, 1.417386, -0.320930)",
        "(-0.310000, 1.413918, -0.324319)",
        "(-0.310000, 1.410163, -0.327493)",
        "(-0.310000, 1.406334, -0.330225)",
        "(-0.310000, 1.402250, -0.332745)",
        "(-0.310000, 1.397976, -0.335003)",
        "(-0.310000, 1.393510, -0.337027)",
        "(-0.310000, 1.388808, -0.338857)",
        "(-0.310000, 1.384167, -0.340267)",
        "(-0.310000, 1.379422, -0.341443)",
        "(-0.310000, 1.374556, -0.342400)",
        "(-0.310000, 1.369499, -0.343205)",
        "(-0.310000, 1.364272, -0.343854)",
        "(-0.310000, 1.359186, -0.344161)",
        "(-0.310000, 1.353969, -0.344309)",
        "(-0.310000, 1.348592, -0.344316)",
        "(-0.310000, 1.342961, -0.344190)",
        "(-0.310000, 1.337109, -0.343895)",
        "(-0.310000, 1.331472, -0.343277)",
        "(-0.310000, 1.325573, -0.342467)",
        "(-0.310000, 1.319440, -0.341426)",
        "(-0.310000, 1.313162, -0.340111)",
        "(-0.310000, 1.306737, -0.338479)",
        "(-0.310000, 1.300656, -0.336506)",
        "(-0.310000, 1.294524, -0.334225)",
        "(-0.310000, 1.288452, -0.331638)",
        "(-0.310000, 1.282497, -0.328739)",
        "(-0.310000, 1.276706, -0.325553)",
        "(-0.310000, 1.271415, -0.322207)",
        "(-0.310000, 1.266308, -0.318647)",
        "(-0.310000, 1.261418, -0.314912)",
        "(-0.310000, 1.256711, -0.311009)",
        "(-0.310000, 1.252200, -0.306951)",
        "(-0.310000, 1.248105, -0.302928)",
        "(-0.310000, 1.244197, -0.298833)",
        "(-0.310000, 1.240450, -0.294658)",
        "(-0.310000, 1.236845, -0.290400)",
        "(-0.310000, 1.233365, -0.286045)",
        "(-0.310000, 1.230132, -0.281776)",
        "(-0.310000, 1.227000, -0.277418)",
        "(-0.310000, 1.223974, -0.272966)",
        "(-0.310000, 1.221052, -0.268404)",
        "(-0.310000, 1.218251, -0.263745)",
        "(-0.310000, 1.215641, -0.259172)",
        "(-0.310000, 1.213127, -0.254398)",
        "(-0.310000, 1.210754, -0.249466)",
        "(-0.310000, 1.208556, -0.244396)",
        "(-0.310000, 1.206544, -0.239113)",
        "(-0.310000, 1.204762, -0.233881)",
        "(-0.310000, 1.203219, -0.228488)",
        "(-0.310000, 1.201953, -0.222979)",
        "(-0.310000, 1.200983, -0.217364)",
        "(-0.310000, 1.200350, -0.211634)",
        "(-0.310000, 1.200019, -0.206063)",
        "(-0.310000, 1.200060, -0.200412)",
        "(-0.310000, 1.200484, -0.194766)",
        "(-0.310000, 1.201281, -0.189226)",
        "(-0.310000, 1.202484, -0.183740)",
        "(-0.310000, 1.203987, -0.178549)",
        "(-0.310000, 1.205921, -0.173434)",
        "(-0.310000, 1.208267, -0.168453)",
        "(-0.310000, 1.210980, -0.163691)",
        "(-0.310000, 1.214049, -0.159164)",
        "(-0.310000, 1.217301, -0.155039)",
        "(-0.310000, 1.220903, -0.151104)",
        "(-0.310000, 1.224804, -0.147394)",
        "(-0.310000, 1.228964, -0.143912)",
        "(-0.310000, 1.233335, -0.140653)",
        "(-0.310000, 1.237661, -0.137728)",
        "(-0.310000, 1.242175, -0.134912)",
        "(-0.310000, 1.246879, -0.132172)",
        "(-0.310000, 1.251752, -0.129508)",
        "(-0.310000, 1.256671, -0.126957)",
        "(-0.310000, 1.261522, -0.124542)",
        "(-0.310000, 1.266637, -0.122136)",
        "(-0.310000, 1.272068, -0.119760)",
        "(-0.310000, 1.277858, -0.117442)",
        "(-0.310000, 1.283984, -0.115241)",
        "(-0.310000, 1.290082, -0.113241)",
        "(-0.310000, 1.296596, -0.111420)",
        "(-0.310000, 1.303489, -0.109851)",
        "(-0.310000, 1.310694, -0.108602)",
        "(-0.310000, 1.318178, -0.107723)",
        "(-0.310000, 1.325537, -0.107199)",
        "(-0.310000, 1.333137, -0.107127)",
        "(-0.310000, 1.340931, -0.107548)",
        "(-0.310000, 1.348800, -0.108490)",
        "(-0.310000, 1.356637, -0.109961)",
        "(-0.310000, 1.364131, -0.111831)",
        "(-0.310000, 1.371545, -0.114243)",
        "(-0.310000, 1.378811, -0.117203)",
        "(-0.310000, 1.385839, -0.120676)",
        "(-0.310000, 1.392516, -0.124600)",
        "(-0.310000, 1.398586, -0.128752)",
        "(-0.310000, 1.404294, -0.133315)",
        "(-0.310000, 1.409631, -0.138297)",
        "(-0.310000, 1.414520, -0.143624)",
        "(-0.310000, 1.418930, -0.149248)",
        "(-0.310000, 1.422689, -0.154896)",
        "(-0.310000, 1.425972, -0.160771)",
        "(-0.310000, 1.428752, -0.166804)",
        "(-0.310000, 1.431039, -0.172983)",
        "(-0.310000, 1.432832, -0.179268)",
        "(-0.310000, 1.434048, -0.185375)",
        "(-0.310000, 1.434818, -0.191555)",
        "(-0.310000, 1.435148, -0.197764)",
        "(-0.310000, 1.435042, -0.203919)",
        "(-0.310000, 1.434514, -0.210000)",
        "(-0.310000, 1.433558, -0.215735)",
        "(-0.310000, 1.432263, -0.221394)",
        "(-0.310000, 1.430642, -0.227003)",
        "(-0.310000, 1.428714, -0.232429)",
        "(-0.310000, 1.426514, -0.237620)",
        "(-0.310000, 1.424075, -0.242397)",
        "(-0.310000, 1.421426, -0.247021)",
        "(-0.310000, 1.418589, -0.251522)",
        "(-0.310000, 1.415577, -0.255802)",
        "(-0.310000, 1.412439, -0.259755)",
        "(-0.310000, 1.409245, -0.263249)",
        "(-0.310000, 1.405932, -0.266579)",
        "(-0.310000, 1.402493, -0.269828)",
        "(-0.310000, 1.398967, -0.272917)",
        "(-0.310000, 1.395377, -0.275802)",
        "(-0.310000, 1.391831, -0.278320)",
        "(-0.310000, 1.388269, -0.280687)",
        "(-0.310000, 1.384672, -0.282993)",
        "(-0.310000, 1.381040, -0.285235)",
        "(-0.310000, 1.377438, -0.287351)",
        "(-0.310000, 1.374015, -0.289185)",
        "(-0.310000, 1.370644, -0.290956)",
        "(-0.310000, 1.367287, -0.292738)",
        "(-0.310000, 1.363926, -0.294572)",
        "(-0.310000, 1.360601, -0.296406)",
        "(-0.310000, 1.357488, -0.298096)",
        "(-0.310000, 1.354455, -0.299801)",
        "(-0.310000, 1.351458, -0.301562)",
        "(-0.310000, 1.348499, -0.303381)",
        "(-0.310000, 1.345591, -0.305249)",
        "(-0.310000, 1.342858, -0.307093)",
        "(-0.310000, 1.340124, -0.309029)",
        "(-0.310000, 1.337356, -0.311059)",
        "(-0.310000, 1.334521, -0.313187)",
        "(-0.310000, 1.331624, -0.315388)",
        "(-0.310000, 1.328825, -0.317584)",
        "(-0.310000, 1.325867, -0.319861)",
        "(-0.310000, 1.322725, -0.322190)",
        "(-0.310000, 1.319400, -0.324529)",
        "(-0.310000, 1.315846, -0.326860)",
        "(-0.310000, 1.312277, -0.329109)",
        "(-0.310000, 1.308407, -0.331287)",
        "(-0.310000, 1.304265, -0.333335)",
        "(-0.310000, 1.299745, -0.335215)",
        "(-0.310000, 1.294898, -0.336860)",
        "(-0.310000, 1.290055, -0.338237)",
        "(-0.310000, 1.284889, -0.339296)",
        "(-0.310000, 1.279433, -0.339973)",
        "(-0.310000, 1.273774, -0.340223)",
        "(-0.310000, 1.267900, -0.339999)",
        "(-0.310000, 1.262187, -0.339370)",
        "(-0.310000, 1.256363, -0.338221)",
        "(-0.310000, 1.250465, -0.336527)",
        "(-0.310000, 1.244575, -0.334279)",
        "(-0.310000, 1.238749, -0.331472)",
        "(-0.310000, 1.233305, -0.328307)",
        "(-0.310000, 1.227976, -0.324614)",
        "(-0.310000, 1.222836, -0.320442)",
        "(-0.310000, 1.217885, -0.315797)",
        "(-0.310000, 1.213124, -0.310689)",
        "(-0.310000, 1.208846, -0.305486)",
        "(-0.310000, 1.204859, -0.299928)",
        "(-0.310000, 1.201348, -0.294201)",
        "(-0.310000, 1.198338, -0.288332)",
        "(-0.310000, 1.195765, -0.282167)",
        "(-0.310000, 1.193781, -0.276013)",
        "(-0.310000, 1.192258, -0.269564)",
        "(-0.310000, 1.191304, -0.263129)",
        "(-0.310000, 1.190913, -0.256773)",
        "(-0.310000, 1.191033, -0.250386)",
        "(-0.310000, 1.191680, -0.244305)",
        "(-0.310000, 1.192788, -0.238239)",
        "(-0.310000, 1.194337, -0.232350)",
        "(-0.310000, 1.196277, -0.226753)",
        "(-0.310000, 1.198576, -0.221377)",
        "(-0.310000, 1.201147, -0.216457)",
        "(-0.310000, 1.203978, -0.211696)",
        "(-0.310000, 1.207027, -0.207190)",
        "(-0.310000, 1.210223, -0.203000)",
        "(-0.310000, 1.213529, -0.199078)",
        "(-0.310000, 1.216848, -0.195549)",
        "(-0.310000, 1.220231, -0.192176)",
        "(-0.310000, 1.223625, -0.188991)",
        "(-0.310000, 1.226997, -0.185999)",
        "(-0.310000, 1.230327, -0.183163)",
        "(-0.310000, 1.233490, -0.180585)",
        "(-0.310000, 1.236601, -0.178073)",
        "(-0.310000, 1.239654, -0.175603)",
        "(-0.310000, 1.242653, -0.173151)",
        "(-0.310000, 1.245633, -0.170676)",
        "(-0.310000, 1.248455, -0.168282)",
        "(-0.310000, 1.251275, -0.165828)",
        "(-0.310000, 1.254112, -0.163311)",
        "(-0.310000, 1.257025, -0.160701)",
        "(-0.310000, 1.260029, -0.158013)",
        "(-0.310000, 1.262945, -0.155353)",
        "(-0.310000, 1.265927, -0.152642)",
        "(-0.310000, 1.269062, -0.149868)",
        "(-0.310000, 1.272385, -0.147055)",
        "(-0.310000, 1.275924, -0.144217)",
        "(-0.310000, 1.279474, -0.141437)",
        "(-0.310000, 1.283242, -0.138693)",
        "(-0.310000, 1.287262, -0.136000)",
        "(-0.310000, 1.291518, -0.133403)",
        "(-0.310000, 1.296007, -0.130941)",
        "(-0.310000, 1.300535, -0.128632)",
        "(-0.310000, 1.305336, -0.126500)",
        "(-0.310000, 1.310387, -0.124585)",
        "(-0.310000, 1.315701, -0.122905)",
        "(-0.310000, 1.321238, -0.121492)",
        "(-0.310000, 1.326740, -0.120309)",
        "(-0.310000, 1.332517, -0.119375)",
        "(-0.310000, 1.338532, -0.118684)",
        "(-0.310000, 1.344740, -0.118229)",
        "(-0.310000, 1.351149, -0.118008)",
        "(-0.310000, 1.357510, -0.117929)",
        "(-0.310000, 1.364062, -0.118115)",
        "(-0.310000, 1.370799, -0.118617)",
        "(-0.310000, 1.377685, -0.119441)",
        "(-0.310000, 1.384658, -0.120614)",
        "(-0.310000, 1.391458, -0.121995)",
        "(-0.310000, 1.398296, -0.123764)",
        "(-0.310000, 1.405132, -0.125967)",
        "(-0.310000, 1.411880, -0.128608)",
        "(-0.310000, 1.418494, -0.131683)",
        "(-0.310000, 1.424734, -0.134982)",
        "(-0.310000, 1.430699, -0.138672)",
        "(-0.310000, 1.436401, -0.142807)",
        "(-0.310000, 1.441812, -0.147438)",
        "(-0.310000, 1.446828, -0.152488)",
        "(-0.310000, 1.451281, -0.157674)",
        "(-0.310000, 1.455275, -0.163226)",
        "(-0.310000, 1.458770, -0.169115)",
        "(-0.310000, 1.461758, -0.175361)",
        "(-0.310000, 1.464205, -0.181942)",
        "(-0.310000, 1.465971, -0.188418)",
        "(-0.310000, 1.467174, -0.195135)",
        "(-0.310000, 1.467787, -0.201989)",
        "(-0.310000, 1.467809, -0.208906)",
        "(-0.310000, 1.467238, -0.215814)",
        "(-0.310000, 1.466071, -0.222329)",
        "(-0.310000, 1.464386, -0.228762)",
        "(-0.310000, 1.462219, -0.235111)",
        "(-0.310000, 1.459586, -0.241387)",
        "(-0.310000, 1.456526, -0.247510)",
        "(-0.310000, 1.453125, -0.253142)",
        "(-0.310000, 1.449381, -0.258652)",
        "(-0.310000, 1.445364, -0.263881)",
        "(-0.310000, 1.441143, -0.268789)",
        "(-0.310000, 1.436685, -0.273612)",
        "(-0.310000, 1.432123, -0.278032)",
        "(-0.310000, 1.427380, -0.282447)",
        "(-0.310000, 1.422528, -0.286644)",
        "(-0.310000, 1.417629, -0.290575)",
        "(-0.310000, 1.412652, -0.294373)",
        "(-0.310000, 1.407752, -0.297747)",
        "(-0.310000, 1.402742, -0.301072)",
        "(-0.310000, 1.397653, -0.304267)",
        "(-0.310000, 1.392449, -0.307310)",
        "(-0.310000, 1.387104, -0.310180)",
        "(-0.310000, 1.381841, -0.312594)",
        "(-0.310000, 1.376375, -0.314911)",
        "(-0.310000, 1.370821, -0.317064)",
        "(-0.310000, 1.365216, -0.319069)",
        "(-0.310000, 1.359456, -0.321016)",
        "(-0.310000, 1.353900, -0.322688)",
        "(-0.310000, 1.348176, -0.324355)",
        "(-0.310000, 1.342312, -0.325986)",
        "(-0.310000, 1.336282, -0.327563)",
        "(-0.310000, 1.330093, -0.329061)",
        "(-0.310000, 1.324141, -0.330353)",
        "(-0.310000, 1.317955, -0.331574)",
        "(-0.310000, 1.311530, -0.332681)",
        "(-0.310000, 1.304831, -0.333625)",
        "(-0.310000, 1.297822, -0.334350)",
        "(-0.310000, 1.290963, -0.334828)",
        "(-0.310000, 1.283898, -0.335024)",
        "(-0.310000, 1.276612, -0.334888)",
        "(-0.310000, 1.269084, -0.334347)",
        "(-0.310000, 1.261336, -0.333326)",
        "(-0.310000, 1.253783, -0.331947)",
        "(-0.310000, 1.246163, -0.330068)",
        "(-0.310000, 1.238552, -0.327660)",
        "(-0.310000, 1.230953, -0.324671)",
        "(-0.310000, 1.223419, -0.321051)",
        "(-0.310000, 1.216312, -0.317058)",
        "(-0.310000, 1.209430, -0.312493)",
        "(-0.310000, 1.202929, -0.307463)",
        "(-0.310000, 1.196842, -0.301961)",
        "(-0.310000, 1.191175, -0.295956)",
        "(-0.310000, 1.186146, -0.289785)",
        "(-0.310000, 1.181663, -0.283285)",
        "(-0.310000, 1.177776, -0.276530)",
        "(-0.310000, 1.174488, -0.269517)",
        "(-0.310000, 1.171839, -0.262317)",
        "(-0.310000, 1.169899, -0.255295)",
        "(-0.310000, 1.168597, -0.248218)",
        "(-0.310000, 1.167941, -0.241172)",
        "(-0.310000, 1.167923, -0.234179)",
        "(-0.310000, 1.168534, -0.227308)",
        "(-0.310000, 1.169727, -0.220869)",
        "(-0.310000, 1.171484, -0.214594)",
        "(-0.310000, 1.173788, -0.208514)",
        "(-0.310000, 1.176601, -0.202699)",
        "(-0.310000, 1.179856, -0.197245)",
        "(-0.310000, 1.183436, -0.192375)",
        "(-0.310000, 1.187370, -0.187803)",
        "(-0.310000, 1.191612, -0.183515)",
        "(-0.310000, 1.196121, -0.179517)",
        "(-0.310000, 1.200794, -0.175877)",
        "(-0.310000, 1.205416, -0.172796)",
        "(-0.310000, 1.210119, -0.170006)",
        "(-0.310000, 1.214873, -0.167504)",
        "(-0.310000, 1.219632, -0.165298)",
        "(-0.310000, 1.224415, -0.163349)",
        "(-0.310000, 1.229015, -0.161814)",
        "(-0.310000, 1.233575, -0.160489)",
        "(-0.310000, 1.238065, -0.159358)",
        "(-0.310000, 1.242499, -0.158387)",
        "(-0.310000, 1.246843, -0.157566)",
        "(-0.310000, 1.250915, -0.156970)",
        "(-0.310000, 1.254918, -0.156436)",
        "(-0.310000, 1.258852, -0.155938)",
        "(-0.310000, 1.262701, -0.155462)",
        "(-0.310000, 1.266379, -0.155036)",
        "(-0.310000, 1.269815, -0.154652)",
        "(-0.310000, 1.273211, -0.154207)",
        "(-0.310000, 1.276625, -0.153684)",
        "(-0.310000, 1.280060, -0.153083)",
        "(-0.310000, 1.283525, -0.152407)",
        "(-0.310000, 1.286868, -0.151686)",
        "(-0.310000, 1.290299, -0.150885)",
        "(-0.310000, 1.293830, -0.150020)",
        "(-0.310000, 1.297510, -0.149106)",
        "(-0.310000, 1.301349, -0.148169)",
        "(-0.310000, 1.305145, -0.147230)",
        "(-0.310000, 1.309162, -0.146313)",
        "(-0.310000, 1.313396, -0.145458)",
        "(-0.310000, 1.317818, -0.144708)",
        "(-0.310000, 1.322460, -0.144100)",
        "(-0.310000, 1.327096, -0.143620)",
        "(-0.310000, 1.331968, -0.143369)",
        "(-0.310000, 1.337038, -0.143396)",
        "(-0.310000, 1.342282, -0.143736)",
        "(-0.310000, 1.347621, -0.144414)",
        "(-0.310000, 1.352800, -0.145338)",
        "(-0.310000, 1.358073, -0.146675)",
        "(-0.310000, 1.363397, -0.148467)",
        "(-0.310000, 1.368650, -0.150688)",
        "(-0.310000, 1.373769, -0.153321)",
        "(-0.310000, 1.378534, -0.156198)",
        "(-0.310000, 1.383119, -0.159500)",
        "(-0.310000, 1.387496, -0.163225)",
        "(-0.310000, 1.391560, -0.167280)",
        "(-0.310000, 1.395244, -0.171574)",
        "(-0.310000, 1.398465, -0.175927)",
        "(-0.310000, 1.401357, -0.180502)",
        "(-0.310000, 1.403942, -0.185297)",
        "(-0.310000, 1.406214, -0.190238)",
        "(-0.310000, 1.408176, -0.195221)",
        "(-0.310000, 1.409816, -0.200039)",
        "(-0.310000, 1.411253, -0.204961)",
        "(-0.310000, 1.412480, -0.209993)",
        "(-0.310000, 1.413474, -0.215044)",
        "(-0.310000, 1.414231, -0.220048)",
        "(-0.310000, 1.414746, -0.224827)",
        "(-0.310000, 1.415060, -0.229599)",
        "(-0.310000, 1.415176, -0.234476)",
        "(-0.310000, 1.415080, -0.239511)",
        "(-0.310000, 1.414763, -0.244545)",
        "(-0.310000, 1.414255, -0.249329)",
        "(-0.310000, 1.413528, -0.254209)",
        "(-0.310000, 1.412550, -0.259252)",
        "(-0.310000, 1.411280, -0.264503)",
        "(-0.310000, 1.409708, -0.269870)",
        "(-0.310000, 1.407956, -0.274941)",
        "(-0.310000, 1.405907, -0.280076)",
        "(-0.310000, 1.403497, -0.285346)",
        "(-0.310000, 1.400694, -0.290726)",
        "(-0.310000, 1.397498, -0.296132)",
        "(-0.310000, 1.394150, -0.301160)",
        "(-0.310000, 1.390476, -0.306092)",
        "(-0.310000, 1.386442, -0.310939)",
        "(-0.310000, 1.381985, -0.315723)",
        "(-0.310000, 1.377207, -0.320299)",
        "(-0.310000, 1.372454, -0.324367)",
        "(-0.310000, 1.367484, -0.328174)",
        "(-0.310000, 1.362293, -0.331719)",
        "(-0.310000, 1.356928, -0.334970)",
        "(-0.310000, 1.351375, -0.337934)",
        "(-0.310000, 1.345923, -0.340479)",
        "(-0.310000, 1.340283, -0.342760)",
        "(-0.310000, 1.334527, -0.344742)",
        "(-0.310000, 1.328669, -0.346418)",
        "(-0.310000, 1.322706, -0.347787)",
        "(-0.310000, 1.316951, -0.348798)",
        "(-0.310000, 1.311080, -0.349523)",
        "(-0.310000, 1.305154, -0.349947)",
        "(-0.310000, 1.299185, -0.350065)",
        "(-0.310000, 1.293137, -0.349869)",
        "(-0.310000, 1.287360, -0.349384)",
        "(-0.310000, 1.281577, -0.348603)",
        "(-0.310000, 1.275812, -0.347524)",
        "(-0.310000, 1.270035, -0.346134)",
        "(-0.310000, 1.264197, -0.344402)",
        "(-0.310000, 1.258676, -0.342447)",
        "(-0.310000, 1.253199, -0.340188)",
        "(-0.310000, 1.247834, -0.337644)",
        "(-0.310000, 1.242596, -0.334821)",
        "(-0.310000, 1.237503, -0.331726)",
        "(-0.310000, 1.232814, -0.328543)",
        "(-0.310000, 1.228284, -0.325130)",
        "(-0.310000, 1.223958, -0.321526)",
        "(-0.310000, 1.219823, -0.317725)",
        "(-0.310000, 1.215806, -0.313649)",
        "(-0.310000, 1.212160, -0.309572)",
        "(-0.310000, 1.208711, -0.305327)",
        "(-0.310000, 1.205485, -0.300947)",
        "(-0.310000, 1.202421, -0.296345)",
        "(-0.310000, 1.199536, -0.291519)",
        "(-0.310000, 1.197006, -0.286790)",
        "(-0.310000, 1.194675, -0.281897)",
        "(-0.310000, 1.192550, -0.276830)",
        "(-0.310000, 1.190669, -0.271671)",
        "(-0.310000, 1.189031, -0.266408)",
        "(-0.310000, 1.187692, -0.261270)",
        "(-0.310000, 1.186571, -0.255964)",
        "(-0.310000, 1.185693, -0.250556)",
        "(-0.310000, 1.185071, -0.245103)",
        "(-0.310000, 1.184707, -0.239540)",
        "(-0.310000, 1.184610, -0.234163)",
        "(-0.310000, 1.184766, -0.228754)",
        "(-0.310000, 1.185166, -0.223464)",
        "(-0.310000, 1.185804, -0.218226)",
        "(-0.310000, 1.186690, -0.212973)",
        "(-0.310000, 1.187760, -0.208010)",
        "(-0.310000, 1.189054, -0.203078)",
        "(-0.310000, 1.190556, -0.198232)",
        "(-0.310000, 1.192281, -0.193430)",
        "(-0.310000, 1.194252, -0.188626)",
        "(-0.310000, 1.196333, -0.184129)",
        "(-0.310000, 1.198593, -0.179748)",
        "(-0.310000, 1.200997, -0.175537)",
        "(-0.310000, 1.203593, -0.171405)",
        "(-0.310000, 1.206401, -0.167332)",
        "(-0.310000, 1.209236, -0.163567)",
        "(-0.310000, 1.212237, -0.159903)",
        "(-0.310000, 1.215375, -0.156379)",
        "(-0.310000, 1.218645, -0.152996)",
        "(-0.310000, 1.222085, -0.149716)",
        "(-0.310000, 1.225508, -0.146707)",
        "(-0.310000, 1.229057, -0.143828)",
        "(-0.310000, 1.232715, -0.141094)",
        "(-0.310000, 1.236443, -0.138531)",
        "(-0.310000, 1.240162, -0.136179)",
        "(-0.310000, 1.243833, -0.134047)",
        "(-0.310000, 1.247655, -0.132013)",
        "(-0.310000, 1.251615, -0.130094)",
        "(-0.310000, 1.255705, -0.128304)",
        "(-0.310000, 1.259933, -0.126646)",
        "(-0.310000, 1.264084, -0.125211)",
        "(-0.310000, 1.268459, -0.123936)",
        "(-0.310000, 1.272998, -0.122898)",
        "(-0.310000, 1.277646, -0.122152)",
        "(-0.310000, 1.282419, -0.121724)",
        "(-0.310000, 1.287057, -0.121669)",
        "(-0.310000, 1.291824, -0.121957)",
        "(-0.310000, 1.296660, -0.122602)",
        "(-0.310000, 1.301535, -0.123619)",
        "(-0.310000, 1.306411, -0.125005)",
        "(-0.310000, 1.310990, -0.126721)",
        "(-0.310000, 1.315551, -0.128773)",
        "(-0.310000, 1.320040, -0.131139)",
        "(-0.310000, 1.324405, -0.133789)",
        "(-0.310000, 1.328633, -0.136709)",
        "(-0.310000, 1.332462, -0.139779)",
        "(-0.310000, 1.336120, -0.143022)",
        "(-0.310000, 1.339627, -0.146428)",
        "(-0.310000, 1.342973, -0.149961)",
        "(-0.310000, 1.346115, -0.153561)",
        "(-0.310000, 1.348881, -0.157092)",
        "(-0.310000, 1.351416, -0.160577)",
        "(-0.310000, 1.353750, -0.163981)",
        "(-0.310000, 1.355998, -0.167360)",
        "(-0.310000, 1.358179, -0.170700)",
        "(-0.310000, 1.360159, -0.173835)",
        "(-0.310000, 1.362080, -0.176865)",
        "(-0.310000, 1.363955, -0.179766)",
        "(-0.310000, 1.365833, -0.182565)",
        "(-0.310000, 1.367762, -0.185312)",
        "(-0.310000, 1.369671, -0.187888)",
        "(-0.310000, 1.371666, -0.190432)",
        "(-0.310000, 1.373738, -0.192938)",
        "(-0.310000, 1.375896, -0.195424)",
        "(-0.310000, 1.378160, -0.197946)",
        "(-0.310000, 1.380466, -0.200399)",
        "(-0.310000, 1.382892, -0.202972)",
        "(-0.310000, 1.385391, -0.205612)",
        "(-0.310000, 1.387941, -0.208321)",
        "(-0.310000, 1.390557, -0.211187)",
        "(-0.310000, 1.393175, -0.214076)",
        "(-0.310000, 1.395821, -0.217228)",
        "(-0.310000, 1.398462, -0.220583)",
        "(-0.310000, 1.401054, -0.224085)",
        "(-0.310000, 1.403571, -0.227776)",
        "(-0.310000, 1.405995, -0.231506)",
        "(-0.310000, 1.408310, -0.235540)",
        "(-0.310000, 1.410476, -0.239789)",
        "(-0.310000, 1.412488, -0.244210)",
        "(-0.310000, 1.414349, -0.248574)",
        "(-0.310000, 1.416031, -0.253088)",
        "(-0.310000, 1.417528, -0.257791)",
        "(-0.310000, 1.418821, -0.262645)",
        "(-0.310000, 1.419884, -0.267640)",
        "(-0.310000, 1.420695, -0.272812)",
        "(-0.310000, 1.421317, -0.277871)",
        "(-0.310000, 1.421657, -0.283048)",
        "(-0.310000, 1.421708, -0.288268)",
        "(-0.310000, 1.421448, -0.293549)",
        "(-0.310000, 1.420956, -0.298664)",
        "(-0.310000, 1.420064, -0.303887)",
        "(-0.310000, 1.418735, -0.309221)",
        "(-0.310000, 1.416997, -0.314533)",
        "(-0.310000, 1.414860, -0.319756)",
        "(-0.310000, 1.412285, -0.324909)",
        "(-0.310000, 1.409449, -0.329736)",
        "(-0.310000, 1.406088, -0.334522)",
        "(-0.310000, 1.402203, -0.339216)",
        "(-0.310000, 1.397930, -0.343639)",
        "(-0.310000, 1.393335, -0.347719)",
        "(-0.310000, 1.388567, -0.351344)",
        "(-0.310000, 1.383230, -0.354812)",
        "(-0.310000, 1.377504, -0.357960)",
        "(-0.310000, 1.371533, -0.360686)",
        "(-0.310000, 1.365305, -0.363004)",
        "(-0.310000, 1.359153, -0.364770)",
        "(-0.310000, 1.352675, -0.366193)",
        "(-0.310000, 1.345960, -0.367229)",
        "(-0.310000, 1.339102, -0.367854)",
        "(-0.310000, 1.332034, -0.368082)",
        "(-0.310000, 1.325204, -0.367830)",
        "(-0.310000, 1.318176, -0.367217)",
        "(-0.310000, 1.310930, -0.366241)",
        "(-0.310000, 1.303480, -0.364870)",
        "(-0.310000, 1.295775, -0.363086)",
        "(-0.310000, 1.288426, -0.360910)",
        "(-0.310000, 1.280811, -0.358302)",
        "(-0.310000, 1.273024, -0.355230)",
        "(-0.310000, 1.265187, -0.351682)",
        "(-0.310000, 1.257388, -0.347641)",
        "(-0.310000, 1.250159, -0.343324)",
        "(-0.310000, 1.243030, -0.338571)",
        "(-0.310000, 1.236074, -0.333386)",
        "(-0.310000, 1.229421, -0.327838)",
        "(-0.310000, 1.223189, -0.322027)",
        "(-0.310000, 1.217583, -0.316182)",
        "(-0.310000, 1.212232, -0.309983)",
        "(-0.310000, 1.207191, -0.303429)",
        "(-0.310000, 1.202621, -0.296675)",
        "(-0.310000, 1.198582, -0.289799)",
        "(-0.310000, 1.195197, -0.283046)",
        "(-0.310000, 1.192223, -0.275986)",
        "(-0.310000, 1.189677, -0.268590)",
        "(-0.310000, 1.187645, -0.261068)",
        "(-0.310000, 1.186155, -0.253605)",
        "(-0.310000, 1.185205, -0.246491)",
        "(-0.310000, 1.184699, -0.239348)",
        "(-0.310000, 1.184638, -0.232193)",
        "(-0.310000, 1.185016, -0.225093)",
        "(-0.310000, 1.185773, -0.218442)",
        "(-0.310000, 1.186894, -0.211942)",
        "(-0.310000, 1.188380, -0.205536)",
        "(-0.310000, 1.190205, -0.199299)",
        "(-0.310000, 1.192335, -0.193289)",
        "(-0.310000, 1.194792, -0.187410)",
        "(-0.310000, 1.197425, -0.181955)",
        "(-0.310000, 1.200335, -0.176657)",
        "(-0.310000, 1.203493, -0.171557)",
        "(-0.310000, 1.206872, -0.166683)",
        "(-0.310000, 1.210479, -0.162013)",
        "(-0.310000, 1.214140, -0.157731)",
        "(-0.310000, 1.217989, -0.153652)",
        "(-0.310000, 1.221990, -0.149803)",
        "(-0.310000, 1.226137, -0.146180)",
        "(-0.310000, 1.230425, -0.142780)",
        "(-0.310000, 1.234634, -0.139748)",
        "(-0.310000, 1.238943, -0.136928)",
        "(-0.310000, 1.243329, -0.134329)",
        "(-0.310000, 1.247761, -0.131959)",
        "(-0.310000, 1.252274, -0.129793)",
        "(-0.310000, 1.256663, -0.127911)",
        "(-0.310000, 1.261046, -0.126241)",
        "(-0.310000, 1.265441, -0.124767)",
        "(-0.310000, 1.269904, -0.123468)",
        "(-0.310000, 1.274449, -0.122342)",
        "(-0.310000, 1.278855, -0.121435)",
        "(-0.310000, 1.283358, -0.120691)",
        "(-0.310000, 1.287937, -0.120121)",
        "(-0.310000, 1.292589, -0.119731)",
        "(-0.310000, 1.297370, -0.119527)",
        "(-0.310000, 1.302010, -0.119519)",
        "(-0.310000, 1.306769, -0.119704)",
        "(-0.310000, 1.311639, -0.120099)",
        "(-0.310000, 1.316581, -0.120713)",
        "(-0.310000, 1.321579, -0.121557)",
        "(-0.310000, 1.326391, -0.122586)",
        "(-0.310000, 1.331245, -0.123844)",
        "(-0.310000, 1.336084, -0.125327)",
        "(-0.310000, 1.340896, -0.127038)",
        "(-0.310000, 1.345637, -0.128963)",
        "(-0.310000, 1.350080, -0.130987)",
        "(-0.310000, 1.354491, -0.133173)",
        "(-0.310000, 1.358874, -0.135483)",
        "(-0.310000, 1.363198, -0.137866)",
        "(-0.310000, 1.367492, -0.140311)",
        "(-0.310000, 1.371598, -0.142675)",
        "(-0.310000, 1.375682, -0.145054)",
        "(-0.310000, 1.379711, -0.147413)",
        "(-0.310000, 1.383733, -0.149782)",
        "(-0.310000, 1.387746, -0.152168)",
        "(-0.310000, 1.391631, -0.154454)",
        "(-0.310000, 1.395560, -0.156828)",
        "(-0.310000, 1.399521, -0.159316)",
        "(-0.310000, 1.403481, -0.161929)",
        "(-0.310000, 1.407445, -0.164704)",
        "(-0.310000, 1.411261, -0.167460)",
        "(-0.310000, 1.415000, -0.170350)",
        "(-0.310000, 1.418651, -0.173387)",
        "(-0.310000, 1.422208, -0.176638)",
        "(-0.310000, 1.425653, -0.180151)",
        "(-0.310000, 1.428872, -0.183712)",
        "(-0.310000, 1.431909, -0.187499)",
        "(-0.310000, 1.434707, -0.191445)",
        "(-0.310000, 1.437265, -0.195587)",
        "(-0.310000, 1.439577, -0.200034)",
        "(-0.310000, 1.441542, -0.204478)",
        "(-0.310000, 1.443214, -0.209200)",
        "(-0.310000, 1.444537, -0.214049)",
        "(-0.310000, 1.445492, -0.218965)",
        "(-0.310000, 1.446075, -0.223975)",
        "(-0.310000, 1.446267, -0.228831)",
        "(-0.310000, 1.446087, -0.233884)",
        "(-0.310000, 1.445522, -0.239035)",
        "(-0.310000, 1.444566, -0.244169)",
        "(-0.310000, 1.443238, -0.249168)",
        "(-0.310000, 1.441587, -0.253802)",
        "(-0.310000, 1.439588, -0.258421)",
        "(-0.310000, 1.437232, -0.263106)",
        "(-0.310000, 1.434556, -0.267700)",
        "(-0.310000, 1.431607, -0.272047)",
        "(-0.310000, 1.428486, -0.275929)",
        "(-0.310000, 1.425138, -0.279669)",
        "(-0.310000, 1.421508, -0.283423)",
        "(-0.310000, 1.417655, -0.287056)",
        "(-0.310000, 1.413680, -0.290402)",
        "(-0.310000, 1.409680, -0.293314)",
        "(-0.310000, 1.405580, -0.296024)",
        "(-0.310000, 1.401346, -0.298628)",
        "(-0.310000, 1.396978, -0.301110)",
        "(-0.310000, 1.392561, -0.303361)",
        "(-0.310000, 1.388250, -0.305219)",
        "(-0.310000, 1.383867, -0.306920)",
        "(-0.310000, 1.379426, -0.308467)",
        "(-0.310000, 1.374961, -0.309848)",
        "(-0.310000, 1.370643, -0.310902)",
        "(-0.310000, 1.366356, -0.311795)",
        "(-0.310000, 1.362096, -0.312554)",
        "(-0.310000, 1.357850, -0.313222)",
        "(-0.310000, 1.353590, -0.313821)",
        "(-0.310000, 1.349344, -0.314353)",
        "(-0.310000, 1.345330, -0.314716)",
        "(-0.310000, 1.341328, -0.315059)",
        "(-0.310000, 1.337337, -0.315398)",
        "(-0.310000, 1.333352, -0.315749)",
        "(-0.310000, 1.329326, -0.316125)",
        "(-0.310000, 1.325500, -0.316453)",
        "(-0.310000, 1.321628, -0.316832)",
        "(-0.310000, 1.317668, -0.317260)",
        "(-0.310000, 1.313578, -0.317734)",
        "(-0.310000, 1.309352, -0.318235)",
        "(-0.310000, 1.305213, -0.318726)",
        "(-0.310000, 1.300852, -0.319223)",
        "(-0.310000, 1.296241, -0.319684)",
        "(-0.310000, 1.291333, -0.320065)",
        "(-0.310000, 1.286139, -0.320310)",
        "(-0.310000, 1.281004, -0.320435)",
        "(-0.310000, 1.275542, -0.320340)",
        "(-0.310000, 1.269738, -0.319942)",
        "(-0.310000, 1.263634, -0.319164)",
        "(-0.310000, 1.257287, -0.317954)",
        "(-0.310000, 1.251094, -0.316450)",
        "(-0.310000, 1.244764, -0.314446)",
        "(-0.310000, 1.238343, -0.311875)",
        "(-0.310000, 1.231899, -0.308698)",
        "(-0.310000, 1.225558, -0.304919)",
        "(-0.310000, 1.219666, -0.300837)",
        "(-0.310000, 1.213973, -0.296149)",
        "(-0.310000, 1.208558, -0.290832)",
        "(-0.310000, 1.203548, -0.284957)",
        "(-0.310000, 1.199069, -0.278697)",
        "(-0.310000, 1.195275, -0.272403)",
        "(-0.310000, 1.192003, -0.265671)",
        "(-0.310000, 1.189278, -0.258436)",
        "(-0.310000, 1.187209, -0.250965)",
        "(-0.310000, 1.185824, -0.243491)",
        "(-0.310000, 1.185096, -0.236297)",
        "(-0.310000, 1.184965, -0.229019)",
        "(-0.310000, 1.185416, -0.221740)",
        "(-0.310000, 1.186413, -0.214514)",
        "(-0.310000, 1.187890, -0.207473)",
        "(-0.310000, 1.189687, -0.200944)",
        "(-0.310000, 1.191839, -0.194599)",
        "(-0.310000, 1.194363, -0.188374)",
        "(-0.310000, 1.197219, -0.182356)",
        "(-0.310000, 1.200369, -0.176598)",
        "(-0.310000, 1.203635, -0.171341)",
        "(-0.310000, 1.207087, -0.166390)",
        "(-0.310000, 1.210709, -0.161730)",
        "(-0.310000, 1.214511, -0.157321)",
        "(-0.310000, 1.218464, -0.153175)",
        "(-0.310000, 1.222374, -0.149452)",
        "(-0.310000, 1.226406, -0.145957)",
        "(-0.310000, 1.230561, -0.142677)",
        "(-0.310000, 1.234822, -0.139619)",
        "(-0.310000, 1.239114, -0.136822)",
        "(-0.310000, 1.243250, -0.134374)",
        "(-0.310000, 1.247450, -0.132117)",
        "(-0.310000, 1.251776, -0.130021)",
        "(-0.310000, 1.256201, -0.128099)",
        "(-0.310000, 1.260705, -0.126364)",
        "(-0.310000, 1.265088, -0.124878)",
        "(-0.310000, 1.269584, -0.123554)",
        "(-0.310000, 1.274176, -0.122404)",
        "(-0.310000, 1.278883, -0.121430)",
        "(-0.310000, 1.283686, -0.120644)",
        "(-0.310000, 1.288309, -0.120083)",
        "(-0.310000, 1.293050, -0.119702)",
        "(-0.310000, 1.297896, -0.119516)",
        "(-0.310000, 1.302792, -0.119536)",
        "(-0.310000, 1.307747, -0.119767)",
        "(-0.310000, 1.312484, -0.120189)",
        "(-0.310000, 1.317259, -0.120815)",
        "(-0.310000, 1.322074, -0.121653)",
        "(-0.310000, 1.326954, -0.122720)",
        "(-0.310000, 1.331857, -0.124019)",
        "(-0.310000, 1.336499, -0.125465)",
        "(-0.310000, 1.341128, -0.127126)",
        "(-0.310000, 1.345714, -0.128997)",
        "(-0.310000, 1.350272, -0.131090)",
        "(-0.310000, 1.354807, -0.133419)",
        "(-0.310000, 1.359059, -0.135840)",
        "(-0.310000, 1.363186, -0.138428)",
        "(-0.310000, 1.367190, -0.141180)",
        "(-0.310000, 1.371081, -0.144104)",
        "(-0.310000, 1.374874, -0.147215)",
        "(-0.310000, 1.378403, -0.150364)",
        "(-0.310000, 1.381800, -0.153656)",
        "(-0.310000, 1.385022, -0.157044)",
        "(-0.310000, 1.388106, -0.160562)",
        "(-0.310000, 1.391082, -0.164251)",
        "(-0.310000, 1.393797, -0.167908)",
        "(-0.310000, 1.396406, -0.171731)",
        "(-0.310000, 1.398855, -0.175648)",
        "(-0.310000, 1.401130, -0.179634)",
        "(-0.310000, 1.403159, -0.183535)",
        "(-0.310000, 1.405049, -0.187534)",
        "(-0.310000, 1.406797, -0.191634)",
        "(-0.310000, 1.408392, -0.195818)",
        "(-0.310000, 1.409833, -0.200091)",
        "(-0.310000, 1.411119, -0.204465)",
        "(-0.310000, 1.412185, -0.208691)",
        "(-0.310000, 1.413107, -0.213035)",
        "(-0.310000, 1.413867, -0.217453)",
        "(-0.310000, 1.414452, -0.221875)",
        "(-0.310000, 1.414866, -0.226322)",
        "(-0.310000, 1.415100, -0.230593)",
        "(-0.310000, 1.415177, -0.234934)",
        "(-0.310000, 1.415087, -0.239322)",
        "(-0.310000, 1.414831, -0.243703)",
        "(-0.310000, 1.414407, -0.248084)",
        "(-0.310000, 1.413842, -0.252272)",
        "(-0.310000, 1.413112, -0.256504)",
        "(-0.310000, 1.412220, -0.260727)",
        "(-0.310000, 1.411171, -0.264909)",
        "(-0.310000, 1.409987, -0.268984)",
        "(-0.310000, 1.408726, -0.272806)",
        "(-0.310000, 1.407290, -0.276690)",
        "(-0.310000, 1.405655, -0.280661)",
        "(-0.310000, 1.403875, -0.284564)",
        "(-0.310000, 1.401964, -0.288372)",
        "(-0.310000, 1.400021, -0.291921)",
        "(-0.310000, 1.397945, -0.295415)",
        "(-0.310000, 1.395712, -0.298886)",
        "(-0.310000, 1.393283, -0.302376)",
        "(-0.310000, 1.390737, -0.305760)",
        "(-0.310000, 1.388215, -0.308874)",
        "(-0.310000, 1.385555, -0.311935)",
        "(-0.310000, 1.382658, -0.315035)",
        "(-0.310000, 1.379522, -0.318147)",
        "(-0.310000, 1.376387, -0.321033)",
        "(-0.310000, 1.373096, -0.323844)",
        "(-0.310000, 1.369657, -0.326562)",
        "(-0.310000, 1.366008, -0.329225)",
        "(-0.310000, 1.362077, -0.331858)",
        "(-0.310000, 1.357898, -0.334411)",
        "(-0.310000, 1.353761, -0.336707)",
        "(-0.310000, 1.349457, -0.338869)",
        "(-0.310000, 1.344952, -0.340897)",
        "(-0.310000, 1.340175, -0.342800)",
        "(-0.310000, 1.335147, -0.344544)",
        "(-0.310000, 1.330231, -0.346004)",
        "(-0.310000, 1.325099, -0.347278)",
        "(-0.310000, 1.319728, -0.348348)",
        "(-0.310000, 1.314105, -0.349188)",
        "(-0.310000, 1.308255, -0.349764)",
        "(-0.310000, 1.302571, -0.350036)",
        "(-0.310000, 1.296692, -0.350023)",
        "(-0.310000, 1.290648, -0.349696)",
        "(-0.310000, 1.284462, -0.349030)",
        "(-0.310000, 1.278178, -0.348004)",
        "(-0.310000, 1.272206, -0.346693)",
        "(-0.310000, 1.266152, -0.345019)",
        "(-0.310000, 1.260060, -0.342967)",
        "(-0.310000, 1.254011, -0.340544)",
        "(-0.310000, 1.248035, -0.337745)",
        "(-0.310000, 1.242474, -0.334751)",
        "(-0.310000, 1.237010, -0.331407)",
        "(-0.310000, 1.231646, -0.327696)",
        "(-0.310000, 1.226428, -0.323628)",
        "(-0.310000, 1.221430, -0.319247)",
        "(-0.310000, 1.216892, -0.314791)",
        "(-0.310000, 1.212544, -0.310021)",
        "(-0.310000, 1.208369, -0.304882)",
        "(-0.310000, 1.204445, -0.299438)",
        "(-0.310000, 1.200888, -0.293847)",
        "(-0.310000, 1.197808, -0.288347)",
        "(-0.310000, 1.194955, -0.282518)",
        "(-0.310000, 1.192355, -0.276330)",
        "(-0.310000, 1.190113, -0.269982)",
        "(-0.310000, 1.188328, -0.263831)",
        "(-0.310000, 1.186869, -0.257499)",
        "(-0.310000, 1.185738, -0.250882)",
        "(-0.310000, 1.184984, -0.244079)",
        "(-0.310000, 1.184635, -0.237255)",
        "(-0.310000, 1.184690, -0.230457)",
        "(-0.310000, 1.185112, -0.224019)",
        "(-0.310000, 1.185909, -0.217517)",
        "(-0.310000, 1.187095, -0.210970)",
        "(-0.310000, 1.188639, -0.204565)",
        "(-0.310000, 1.190514, -0.198360)",
        "(-0.310000, 1.192614, -0.192572)",
        "(-0.310000, 1.195040, -0.186863)",
        "(-0.310000, 1.197784, -0.181265)",
        "(-0.310000, 1.200791, -0.175882)",
        "(-0.310000, 1.204018, -0.170765)",
        "(-0.310000, 1.207311, -0.166088)",
        "(-0.310000, 1.210811, -0.161606)",
        "(-0.310000, 1.214484, -0.157351)",
        "(-0.310000, 1.218309, -0.153331)",
        "(-0.310000, 1.222259, -0.149557)",
        "(-0.310000, 1.226162, -0.146170)",
        "(-0.310000, 1.230239, -0.143004)",
        "(-0.310000, 1.234452, -0.140131)",
        "(-0.310000, 1.238791, -0.137586)",
        "(-0.310000, 1.243294, -0.135363)",
        "(-0.310000, 1.247750, -0.133587)",
        "(-0.310000, 1.252293, -0.132171)",
        "(-0.310000, 1.256859, -0.131134)",
        "(-0.310000, 1.261452, -0.130464)",
        "(-0.310000, 1.266114, -0.130127)",
        "(-0.310000, 1.270593, -0.130178)",
        "(-0.310000, 1.275127, -0.130524)",
        "(-0.310000, 1.279684, -0.131151)",
        "(-0.310000, 1.284241, -0.132043)",
        "(-0.310000, 1.288814, -0.133186)",
        "(-0.310000, 1.293122, -0.134580)",
        "(-0.310000, 1.297403, -0.136161)",
        "(-0.310000, 1.301672, -0.137921)",
        "(-0.310000, 1.305883, -0.139837)",
        "(-0.310000, 1.310000, -0.141878)",
        "(-0.310000, 1.313824, -0.144000)",
        "(-0.310000, 1.317574, -0.146191)",
        "(-0.310000, 1.321254, -0.148427)",
        "(-0.310000, 1.324885, -0.150705)",
        "(-0.310000, 1.328446, -0.152998)",
        "(-0.310000, 1.331761, -0.155215)",
        "(-0.310000, 1.335077, -0.157428)",
        "(-0.310000, 1.338414, -0.159636)",
        "(-0.310000, 1.341779, -0.161842)",
        "(-0.310000, 1.345174, -0.164049)",
        "(-0.310000, 1.348448, -0.166150)",
        "(-0.310000, 1.351785, -0.168259)",
        "(-0.310000, 1.355198, -0.170398)",
        "(-0.310000, 1.358714, -0.172608)",
        "(-0.310000, 1.362302, -0.174884)",
        "(-0.310000, 1.365820, -0.177095)",
        "(-0.310000, 1.369419, -0.179403)",
        "(-0.310000, 1.373095, -0.181845)",
        "(-0.310000, 1.376834, -0.184456)",
        "(-0.310000, 1.380633, -0.187268)",
        "(-0.310000, 1.384342, -0.190077)",
        "(-0.310000, 1.388031, -0.193045)",
        "(-0.310000, 1.391699, -0.196195)",
        "(-0.310000, 1.395332, -0.199578)",
        "(-0.310000, 1.398891, -0.203197)",
        "(-0.310000, 1.402298, -0.206828)",
        "(-0.310000, 1.405581, -0.210598)",
        "(-0.310000, 1.408715, -0.214498)",
        "(-0.310000, 1.411725, -0.218658)",
        "(-0.310000, 1.414583, -0.223100)",
        "(-0.310000, 1.417228, -0.227477)",
        "(-0.310000, 1.419657, -0.231952)",
        "(-0.310000, 1.421817, -0.236466)",
        "(-0.310000, 1.423663, -0.241106)",
        "(-0.310000, 1.425155, -0.246008)",
        "(-0.310000, 1.426282, -0.250782)",
        "(-0.310000, 1.427024, -0.255523)",
        "(-0.310000, 1.427390, -0.260084)",
        "(-0.310000, 1.427373, -0.264539)",
        "(-0.310000, 1.426934, -0.269010)",
        "(-0.310000, 1.426132, -0.273252)",
        "(-0.310000, 1.424921, -0.277445)",
        "(-0.310000, 1.423347, -0.281452)",
        "(-0.310000, 1.421459, -0.285191)",
        "(-0.310000, 1.419229, -0.288770)",
        "(-0.310000, 1.416756, -0.292017)",
        "(-0.310000, 1.413939, -0.295196)",
        "(-0.310000, 1.410824, -0.298226)",
        "(-0.310000, 1.407502, -0.300992)",
        "(-0.310000, 1.404114, -0.303346)",
        "(-0.310000, 1.400520, -0.305549)",
        "(-0.310000, 1.396696, -0.307676)",
        "(-0.310000, 1.392709, -0.309675)",
        "(-0.310000, 1.388626, -0.311482)",
        "(-0.310000, 1.384416, -0.313181)",
        "(-0.310000, 1.380282, -0.314605)",
        "(-0.310000, 1.375980, -0.316028)",
        "(-0.310000, 1.371602, -0.317390)",
        "(-0.310000, 1.367226, -0.318654)",
        "(-0.310000, 1.362791, -0.319884)",
        "(-0.310000, 1.358538, -0.320939)",
        "(-0.310000, 1.354219, -0.322028)",
        "(-0.310000, 1.349864, -0.323144)",
        "(-0.310000, 1.345438, -0.324306)",
        "(-0.310000, 1.340873, -0.325549)",
        "(-0.310000, 1.336477, -0.326739)",
        "(-0.310000, 1.331904, -0.328028)",
        "(-0.310000, 1.327109, -0.329409)",
        "(-0.310000, 1.322047, -0.330859)",
        "(-0.310000, 1.316695, -0.332344)",
        "(-0.310000, 1.311342, -0.333784)",
        "(-0.310000, 1.305676, -0.335198)",
        "(-0.310000, 1.299607, -0.336539)",
        "(-0.310000, 1.293151, -0.337733)",
        "(-0.310000, 1.286708, -0.338749)",
        "(-0.310000, 1.279810, -0.339506)",
        "(-0.310000, 1.272487, -0.339902)",
        "(-0.310000, 1.264834, -0.339852)",
        "(-0.310000, 1.256930, -0.339295)",
        "(-0.310000, 1.248844, -0.338149)",
        "(-0.310000, 1.240983, -0.336522)",
        "(-0.310000, 1.232946, -0.334130)",
        "(-0.310000, 1.224948, -0.330969)",
        "(-0.310000, 1.217213, -0.327104)",
        "(-0.310000, 1.209717, -0.322447)",
        "(-0.310000, 1.202829, -0.317300)",
        "(-0.310000, 1.196283, -0.311318)",
        "(-0.310000, 1.190318, -0.304706)",
        "(-0.310000, 1.185025, -0.297570)",
        "(-0.310000, 1.180608, -0.290301)",
        "(-0.310000, 1.176881, -0.282577)",
        "(-0.310000, 1.173871, -0.274414)",
        "(-0.310000, 1.171666, -0.266039)",
        "(-0.310000, 1.170283, -0.257603)",
        "(-0.310000, 1.169741, -0.249495)",
        "(-0.310000, 1.169933, -0.241347)",
        "(-0.310000, 1.170842, -0.233298)",
        "(-0.310000, 1.172444, -0.225423)",
        "(-0.310000, 1.174687, -0.217839)",
        "(-0.310000, 1.177498, -0.210647)",
        "(-0.310000, 1.180753, -0.204133)",
        "(-0.310000, 1.184435, -0.197987)",
        "(-0.310000, 1.188463, -0.192272)",
        "(-0.310000, 1.192784, -0.186991)",
        "(-0.310000, 1.197352, -0.182097)",
        "(-0.310000, 1.201959, -0.177837)",
        "(-0.310000, 1.206693, -0.173923)",
        "(-0.310000, 1.211517, -0.170318)",
        "(-0.310000, 1.216415, -0.166963)",
        "(-0.310000, 1.221373, -0.163839)",
        "(-0.310000, 1.226167, -0.161118)",
        "(-0.310000, 1.231003, -0.158513)",
        "(-0.310000, 1.235886, -0.155993)",
        "(-0.310000, 1.240822, -0.153547)",
        "(-0.310000, 1.245737, -0.151207)",
        "(-0.310000, 1.250399, -0.149081)",
        "(-0.310000, 1.255103, -0.146958)",
        "(-0.310000, 1.259870, -0.144823)",
        "(-0.310000, 1.264661, -0.142696)",
        "(-0.310000, 1.269298, -0.140633)",
        "(-0.310000, 1.274086, -0.138522)",
        "(-0.310000, 1.279042, -0.136386)",
        "(-0.310000, 1.284208, -0.134243)",
        "(-0.310000, 1.289605, -0.132127)",
        "(-0.310000, 1.295245, -0.130087)",
        "(-0.310000, 1.300871, -0.128157)",
        "(-0.310000, 1.306765, -0.126369)",
        "(-0.310000, 1.312900, -0.124786)",
        "(-0.310000, 1.319298, -0.123464)",
        "(-0.310000, 1.325639, -0.122411)",
        "(-0.310000, 1.332162, -0.121736)",
        "(-0.310000, 1.338835, -0.121491)",
        "(-0.310000, 1.345585, -0.121732)",
        "(-0.310000, 1.352352, -0.122502)",
        "(-0.310000, 1.358868, -0.123704)",
        "(-0.310000, 1.365301, -0.125458)",
        "(-0.310000, 1.371536, -0.127734)",
        "(-0.310000, 1.377496, -0.130508)",
        "(-0.310000, 1.383164, -0.133776)",
        "(-0.310000, 1.388516, -0.137536)",
        "(-0.310000, 1.393298, -0.141554)",
        "(-0.310000, 1.397712, -0.145995)",
        "(-0.310000, 1.401664, -0.150751)",
        "(-0.310000, 1.405121, -0.155750)",
        "(-0.310000, 1.408141, -0.161040)",
        "(-0.310000, 1.410572, -0.166353)",
        "(-0.310000, 1.412578, -0.171869)",
        "(-0.310000, 1.414129, -0.177504)",
        "(-0.310000, 1.415249, -0.183242)",
        "(-0.310000, 1.415975, -0.189093)",
        "(-0.310000, 1.416219, -0.194761)",
        "(-0.310000, 1.416112, -0.200471)",
        "(-0.310000, 1.415665, -0.206140)",
        "(-0.310000, 1.414903, -0.211785)",
        "(-0.310000, 1.413811, -0.217094)",
        "(-0.310000, 1.412496, -0.222360)",
        "(-0.310000, 1.410970, -0.227587)",
        "(-0.310000, 1.409263, -0.232731)",
        "(-0.310000, 1.407405, -0.237797)",
        "(-0.310000, 1.405411, -0.242792)",
        "(-0.310000, 1.403348, -0.247396)",
        "(-0.310000, 1.401244, -0.251839)",
        "(-0.310000, 1.399143, -0.256093)",
        "(-0.310000, 1.397033, -0.260327)",
        "(-0.310000, 1.394995, -0.264334)",
        "(-0.310000, 1.392973, -0.268406)",
        "(-0.310000, 1.390983, -0.272493)",
        "(-0.310000, 1.389051, -0.276563)",
        "(-0.310000, 1.387118, -0.280751)",
        "(-0.310000, 1.385268, -0.284898)",
        "(-0.310000, 1.383323, -0.289296)",
        "(-0.310000, 1.381313, -0.293837)",
        "(-0.310000, 1.379224, -0.298508)",
        "(-0.310000, 1.376962, -0.303371)",
        "(-0.310000, 1.374702, -0.308175)",
        "(-0.310000, 1.372201, -0.313151)",
        "(-0.310000, 1.369403, -0.318266)",
        "(-0.310000, 1.366236, -0.323480)",
        "(-0.310000, 1.362653, -0.328750)",
        "(-0.310000, 1.358919, -0.333810)",
        "(-0.310000, 1.354697, -0.338810)",
        "(-0.310000, 1.349989, -0.343749)",
        "(-0.310000, 1.344755, -0.348623)",
        "(-0.310000, 1.338944, -0.353405)",
        "(-0.310000, 1.332949, -0.357953)",
        "(-0.310000, 1.326331, -0.362359)",
        "(-0.310000, 1.318993, -0.366557)",
        "(-0.310000, 1.311133, -0.370415)",
        "(-0.310000, 1.302628, -0.373880)",
        "(-0.310000, 1.294047, -0.376859)",
        "(-0.310000, 1.284861, -0.379280)",
        "(-0.310000, 1.275082, -0.381047)",
        "(-0.310000, 1.264849, -0.382053)",
        "(-0.310000, 1.254270, -0.382205)",
        "(-0.310000, 1.243926, -0.381629)",
        "(-0.310000, 1.233328, -0.380092)",
        "(-0.310000, 1.222621, -0.377530)",
        "(-0.310000, 1.211892, -0.373888)",
        "(-0.310000, 1.201359, -0.369176)",
        "(-0.310000, 1.191651, -0.363804)",
        "(-0.310000, 1.182420, -0.357520)",
        "(-0.310000, 1.173806, -0.350396)",
        "(-0.310000, 1.165900, -0.342488)",
        "(-0.310000, 1.158699, -0.333758)",
        "(-0.310000, 1.152610, -0.324777)",
        "(-0.310000, 1.147387, -0.315244)",
        "(-0.310000, 1.143120, -0.305334)",
        "(-0.310000, 1.139807, -0.295088)",
        "(-0.310000, 1.137441, -0.284533)",
        "(-0.310000, 1.136176, -0.274295)",
        "(-0.310000, 1.135840, -0.264060)",
        "(-0.310000, 1.136416, -0.254008)",
        "(-0.310000, 1.137832, -0.244085)",
        "(-0.310000, 1.140063, -0.234287)",
        "(-0.310000, 1.143032, -0.225250)",
        "(-0.310000, 1.146639, -0.216599)",
        "(-0.310000, 1.150834, -0.208366)",
        "(-0.310000, 1.155528, -0.200615)",
        "(-0.310000, 1.160656, -0.193296)",
        "(-0.310000, 1.166199, -0.186350)",
        "(-0.310000, 1.171922, -0.180204)",
        "(-0.310000, 1.177895, -0.174438)",
        "(-0.310000, 1.184102, -0.169044)",
        "(-0.310000, 1.190489, -0.164034)",
        "(-0.310000, 1.196994, -0.159434)",
        "(-0.310000, 1.203370, -0.155526)",
        "(-0.310000, 1.209812, -0.151972)",
        "(-0.310000, 1.216316, -0.148760)",
        "(-0.310000, 1.222885, -0.145920)",
        "(-0.310000, 1.229242, -0.143685)",
        "(-0.310000, 1.235619, -0.141836)",
        "(-0.310000, 1.241986, -0.140354)",
        "(-0.310000, 1.248273, -0.139199)",
        "(-0.310000, 1.254451, -0.138314)",
        "(-0.310000, 1.260445, -0.137686)",
        "(-0.310000, 1.266066, -0.137316)",
        "(-0.310000, 1.271585, -0.137043)",
        "(-0.310000, 1.277032, -0.136830)",
        "(-0.310000, 1.282457, -0.136659)",
        "(-0.310000, 1.287596, -0.136553)",
        "(-0.310000, 1.292729, -0.136446)",
        "(-0.310000, 1.297912, -0.136341)",
        "(-0.310000, 1.303153, -0.136250)",
        "(-0.310000, 1.308476, -0.136191)",
        "(-0.310000, 1.313668, -0.136152)",
        "(-0.310000, 1.319020, -0.136179)",
        "(-0.310000, 1.324543, -0.136313)",
        "(-0.310000, 1.330243, -0.136590)",
        "(-0.310000, 1.336097, -0.137052)",
        "(-0.310000, 1.341822, -0.137628)",
        "(-0.310000, 1.347700, -0.138443)",
        "(-0.310000, 1.353674, -0.139528)",
        "(-0.310000, 1.359725, -0.140928)",
        "(-0.310000, 1.365857, -0.142690)",
        "(-0.310000, 1.371792, -0.144667)",
        "(-0.310000, 1.377708, -0.147035)",
        "(-0.310000, 1.383538, -0.149779)",
        "(-0.310000, 1.389176, -0.152851)",
        "(-0.310000, 1.394555, -0.156226)",
        "(-0.310000, 1.399541, -0.159738)",
        "(-0.310000, 1.404295, -0.163624)",
        "(-0.310000, 1.408763, -0.167866)",
        "(-0.310000, 1.412867, -0.172396)",
        "(-0.310000, 1.416581, -0.177194)",
        "(-0.310000, 1.419762, -0.181991)",
        "(-0.310000, 1.422488, -0.186936)",
        "(-0.310000, 1.424762, -0.192045)",
        "(-0.310000, 1.426576, -0.197323)",
        "(-0.310000, 1.427889, -0.202640)",
        "(-0.310000, 1.428657, -0.207752)",
        "(-0.310000, 1.428948, -0.212840)",
        "(-0.310000, 1.428781, -0.217920)",
        "(-0.310000, 1.428170, -0.223069)",
        "(-0.310000, 1.427122, -0.228234)",
        "(-0.310000, 1.425650, -0.233059)",
        "(-0.310000, 1.423794, -0.237791)",
        "(-0.310000, 1.421593, -0.242360)",
        "(-0.310000, 1.419105, -0.246677)",
        "(-0.310000, 1.416375, -0.250741)",
        "(-0.310000, 1.413494, -0.254407)",
        "(-0.310000, 1.410486, -0.257918)",
        "(-0.310000, 1.407318, -0.261251)",
        "(-0.310000, 1.403989, -0.264328)",
        "(-0.310000, 1.400510, -0.267112)",
        "(-0.310000, 1.396903, -0.269510)",
        "(-0.310000, 1.393067, -0.271862)",
        "(-0.310000, 1.389021, -0.274107)",
        "(-0.310000, 1.384857, -0.276086)",
        "(-0.310000, 1.380603, -0.277772)",
        "(-0.310000, 1.376373, -0.279058)",
        "(-0.310000, 1.372067, -0.280230)",
        "(-0.310000, 1.367695, -0.281283)",
        "(-0.310000, 1.363357, -0.282141)",
        "(-0.310000, 1.359114, -0.282812)",
        "(-0.310000, 1.355078, -0.283207)",
        "(-0.310000, 1.351144, -0.283540)",
        "(-0.310000, 1.347314, -0.283866)",
        "(-0.310000, 1.343596, -0.284193)",
        "(-0.310000, 1.340026, -0.284538)",
        "(-0.310000, 1.336768, -0.284819)",
        "(-0.310000, 1.333645, -0.285202)",
        "(-0.310000, 1.330633, -0.285728)",
        "(-0.310000, 1.327708, -0.286422)",
        "(-0.310000, 1.324855, -0.287292)",
        "(-0.310000, 1.322221, -0.288278)",
        "(-0.310000, 1.319620, -0.289473)",
        "(-0.310000, 1.316986, -0.290889)",
        "(-0.310000, 1.314288, -0.292516)",
        "(-0.310000, 1.311510, -0.294330)",
        "(-0.310000, 1.308757, -0.296299)",
        "(-0.310000, 1.305806, -0.298433)",
        "(-0.310000, 1.302615, -0.300692)",
        "(-0.310000, 1.299171, -0.303021)",
        "(-0.310000, 1.295455, -0.305382)",
        "(-0.310000, 1.291646, -0.307737)",
        "(-0.310000, 1.287532, -0.310015)",
        "(-0.310000, 1.283088, -0.312166)",
        "(-0.310000, 1.278355, -0.314127)",
        "(-0.310000, 1.273370, -0.315836)",
        "(-0.310000, 1.268331, -0.317327)",
        "(-0.310000, 1.263022, -0.318466)",
        "(-0.310000, 1.257484, -0.319191)",
        "(-0.310000, 1.251789, -0.319496)",
        "(-0.310000, 1.246032, -0.319373)",
        "(-0.310000, 1.240428, -0.318922)",
        "(-0.310000, 1.234700, -0.317953)",
        "(-0.310000, 1.228870, -0.316421)",
        "(-0.310000, 1.223057, -0.314378)",
        "(-0.310000, 1.217278, -0.311851)",
        "(-0.310000, 1.211744, -0.309082)",
        "(-0.310000, 1.206197, -0.305820)",
        "(-0.310000, 1.200607, -0.302056)",
        "(-0.310000, 1.195013, -0.297811)",
        "(-0.310000, 1.189452, -0.293084)",
        "(-0.310000, 1.184091, -0.288204)",
        "(-0.310000, 1.178780, -0.282809)",
        "(-0.310000, 1.173614, -0.277006)",
        "(-0.310000, 1.168657, -0.270834)",
        "(-0.310000, 1.163896, -0.264113)",
        "(-0.310000, 1.159414, -0.256820)",
        "(-0.310000, 1.155364, -0.249510)",
        "(-0.310000, 1.151710, -0.241896)",
        "(-0.310000, 1.148513, -0.234014)",
        "(-0.310000, 1.145841, -0.225696)",
        "(-0.310000, 1.143710, -0.217376)",
        "(-0.310000, 1.142210, -0.208669)",
        "(-0.310000, 1.141376, -0.199850)",
        "(-0.310000, 1.141211, -0.191028)",
        "(-0.310000, 1.141787, -0.182123)",
        "(-0.310000, 1.142979, -0.173621)",
        "(-0.310000, 1.144924, -0.165148)",
        "(-0.310000, 1.147616, -0.156834)",
        "(-0.310000, 1.151054, -0.148752)",
        "(-0.310000, 1.155260, -0.140905)",
        "(-0.310000, 1.159938, -0.133771)",
        "(-0.310000, 1.165295, -0.127008)",
        "(-0.310000, 1.171300, -0.120682)",
        "(-0.310000, 1.177929, -0.114829)",
        "(-0.310000, 1.185095, -0.109535)",
        "(-0.310000, 1.192744, -0.104847)",
        "(-0.310000, 1.200427, -0.101078)",
        "(-0.310000, 1.208449, -0.097917)",
        "(-0.310000, 1.216731, -0.095377)",
        "(-0.310000, 1.225289, -0.093433)",
        "(-0.310000, 1.233597, -0.092302)",
        "(-0.310000, 1.241950, -0.091745)",
        "(-0.310000, 1.250321, -0.091748)",
        "(-0.310000, 1.258623, -0.092286)",
        "(-0.310000, 1.266749, -0.093328)",
        "(-0.310000, 1.274391, -0.094892)",
        "(-0.310000, 1.281916, -0.096826)",
        "(-0.310000, 1.289301, -0.099090)",
        "(-0.310000, 1.296557, -0.101674)",
        "(-0.310000, 1.303612, -0.104550)",
        "(-0.310000, 1.310421, -0.107681)",
        "(-0.310000, 1.316652, -0.111020)",
        "(-0.310000, 1.322658, -0.114559)",
        "(-0.310000, 1.328415, -0.118286)",
        "(-0.310000, 1.333944, -0.122234)",
        "(-0.310000, 1.339183, -0.126401)",
        "(-0.310000, 1.343829, -0.130688)",
        "(-0.310000, 1.348135, -0.135217)",
        "(-0.310000, 1.352054, -0.139978)",
        "(-0.310000, 1.355581, -0.144962)",
        "(-0.310000, 1.358496, -0.150032)",
        "(-0.310000, 1.360985, -0.155259)",
        "(-0.310000, 1.363021, -0.160588)",
        "(-0.310000, 1.364623, -0.165974)",
        "(-0.310000, 1.365800, -0.171393)",
        "(-0.310000, 1.366555, -0.176768)",
        "(-0.310000, 1.366811, -0.181902)",
        "(-0.310000, 1.366743, -0.186925)",
        "(-0.310000, 1.366394, -0.191793)",
        "(-0.310000, 1.365813, -0.196464)",
        "(-0.310000, 1.364980, -0.200815)",
        "(-0.310000, 1.364052, -0.204994)",
        "(-0.310000, 1.363098, -0.209036)",
        "(-0.310000, 1.362124, -0.212907)",
        "(-0.310000, 1.361160, -0.216546)",
        "(-0.310000, 1.360222, -0.219825)",
        "(-0.310000, 1.359400, -0.222947)",
        "(-0.310000, 1.358739, -0.225983)",
        "(-0.310000, 1.358257, -0.228964)",
        "(-0.310000, 1.357958, -0.231848)",
        "(-0.310000, 1.357860, -0.234527)",
        "(-0.310000, 1.357984, -0.237142)",
        "(-0.310000, 1.358325, -0.239856)",
        "(-0.310000, 1.358852, -0.242788)",
        "(-0.310000, 1.359541, -0.245867)",
        "(-0.310000, 1.360408, -0.248950)",
        "(-0.310000, 1.361412, -0.252151)",
        "(-0.310000, 1.362502, -0.255555)",
        "(-0.310000, 1.363599, -0.259245)",
        "(-0.310000, 1.364672, -0.263200)",
        "(-0.310000, 1.365698, -0.267338)",
        "(-0.310000, 1.366696, -0.271523)",
        "(-0.310000, 1.367527, -0.275967)",
        "(-0.310000, 1.368100, -0.280687)",
        "(-0.310000, 1.368411, -0.285559)",
        "(-0.310000, 1.368562, -0.290408)",
        "(-0.310000, 1.368405, -0.295349)",
        "(-0.310000, 1.367869, -0.300376)",
        "(-0.310000, 1.366916, -0.305480)",
        "(-0.310000, 1.365522, -0.310606)",
        "(-0.310000, 1.363675, -0.315697)",
        "(-0.310000, 1.361593, -0.320575)",
        "(-0.310000, 1.359086, -0.325365)",
        "(-0.310000, 1.356112, -0.330064)",
        "(-0.310000, 1.352573, -0.334730)",
        "(-0.310000, 1.348827, -0.339166)",
        "(-0.310000, 1.344584, -0.343539)",
        "(-0.310000, 1.339856, -0.347859)",
        "(-0.310000, 1.334536, -0.352137)",
        "(-0.310000, 1.328552, -0.356335)",
        "(-0.310000, 1.322413, -0.360308)",
        "(-0.310000, 1.315463, -0.364136)",
        "(-0.310000, 1.307991, -0.367687)",
        "(-0.310000, 1.299769, -0.370880)",
        "(-0.310000, 1.290775, -0.373608)",
        "(-0.310000, 1.281678, -0.375808)",
        "(-0.310000, 1.271908, -0.377339)",
        "(-0.310000, 1.261478, -0.378076)",
        "(-0.310000, 1.250460, -0.377866)",
        "(-0.310000, 1.239004, -0.376582)",
        "(-0.310000, 1.227859, -0.374451)",
        "(-0.310000, 1.216558, -0.371169)",
        "(-0.310000, 1.205270, -0.366670)",
        "(-0.310000, 1.194211, -0.360980)",
        "(-0.310000, 1.183642, -0.354182)",
        "(-0.310000, 1.174086, -0.346744)",
        "(-0.310000, 1.165125, -0.338233)",
        "(-0.310000, 1.156915, -0.328707)",
        "(-0.310000, 1.149696, -0.318422)",
        "(-0.310000, 1.143573, -0.307554)",
        "(-0.310000, 1.138766, -0.296664)",
        "(-0.310000, 1.135029, -0.285300)",
        "(-0.310000, 1.132417, -0.273606)",
        "(-0.310000, 1.130999, -0.261970)",
        "(-0.310000, 1.130719, -0.250466)",
        "(-0.310000, 1.131543, -0.239541)",
        "(-0.310000, 1.133357, -0.228758)",
        "(-0.310000, 1.136119, -0.218280)",
        "(-0.310000, 1.139749, -0.208249)",
        "(-0.310000, 1.144183, -0.198725)",
        "(-0.310000, 1.149201, -0.190196)",
        "(-0.310000, 1.154790, -0.182223)",
        "(-0.310000, 1.160920, -0.174758)",
        "(-0.310000, 1.167476, -0.167892)",
        "(-0.310000, 1.174342, -0.161673)",
        "(-0.310000, 1.181272, -0.156368)",
        "(-0.310000, 1.188378, -0.151598)",
        "(-0.310000, 1.195562, -0.147376)",
        "(-0.310000, 1.202812, -0.143654)",
        "(-0.310000, 1.210059, -0.140419)",
        "(-0.310000, 1.216999, -0.137858)",
        "(-0.310000, 1.223878, -0.135688)",
        "(-0.310000, 1.230692, -0.133870)",
        "(-0.310000, 1.237435, -0.132391)",
        "(-0.310000, 1.244121, -0.131264)",
        "(-0.310000, 1.250457, -0.130636)",
        "(-0.310000, 1.256680, -0.130367)",
        "(-0.310000, 1.262751, -0.130425)",
        "(-0.310000, 1.268716, -0.130721)",
        "(-0.310000, 1.274578, -0.131195)",
        "(-0.310000, 1.280079, -0.131869)",
        "(-0.310000, 1.285477, -0.132625)",
        "(-0.310000, 1.290798, -0.133434)",
        "(-0.310000, 1.296062, -0.134271)",
        "(-0.310000, 1.301284, -0.135132)",
        "(-0.310000, 1.306215, -0.135988)",
        "(-0.310000, 1.311126, -0.136827)",
        "(-0.310000, 1.316061, -0.137658)",
        "(-0.310000, 1.321032, -0.138489)",
        "(-0.310000, 1.326045, -0.139336)",
        "(-0.310000, 1.330922, -0.140152)",
        "(-0.310000, 1.335907, -0.141019)",
        "(-0.310000, 1.340978, -0.141960)",
        "(-0.310000, 1.346138, -0.142999)",
        "(-0.310000, 1.351369, -0.144162)",
        "(-0.310000, 1.356466, -0.145359)",
        "(-0.310000, 1.361665, -0.146743)",
        "(-0.310000, 1.366925, -0.148338)",
        "(-0.310000, 1.372190, -0.150156)",
        "(-0.310000, 1.377439, -0.152206)",
        "(-0.310000, 1.382471, -0.154339)",
        "(-0.310000, 1.387409, -0.156707)",
        "(-0.310000, 1.392287, -0.159381)",
        "(-0.310000, 1.397075, -0.162397)",
        "(-0.310000, 1.401668, -0.165689)",
        "(-0.310000, 1.405928, -0.169072)",
        "(-0.310000, 1.409938, -0.172706)",
        "(-0.310000, 1.413687, -0.176631)",
        "(-0.310000, 1.417138, -0.180849)",
        "(-0.310000, 1.420260, -0.185342)",
        "(-0.310000, 1.422908, -0.189805)",
        "(-0.310000, 1.425145, -0.194400)",
        "(-0.310000, 1.426976, -0.199162)",
        "(-0.310000, 1.428410, -0.204200)",
        "(-0.310000, 1.429403, -0.209419)",
        "(-0.310000, 1.429886, -0.214469)",
        "(-0.310000, 1.429902, -0.219480)",
        "(-0.310000, 1.429467, -0.224438)",
        "(-0.310000, 1.428592, -0.229417)",
        "(-0.310000, 1.427290, -0.234480)",
        "(-0.310000, 1.425584, -0.239218)",
        "(-0.310000, 1.423496, -0.243884)",
        "(-0.310000, 1.421080, -0.248268)",
        "(-0.310000, 1.418401, -0.252362)",
        "(-0.310000, 1.415466, -0.256361)",
        "(-0.310000, 1.412381, -0.260019)",
        "(-0.310000, 1.409174, -0.263519)",
        "(-0.310000, 1.405866, -0.266798)",
        "(-0.310000, 1.402462, -0.269918)",
        "(-0.310000, 1.398926, -0.273025)",
        "(-0.310000, 1.395364, -0.275831)",
        "(-0.310000, 1.391733, -0.278526)",
        "(-0.310000, 1.388103, -0.281005)",
        "(-0.310000, 1.384463, -0.283359)",
        "(-0.310000, 1.380728, -0.285733)",
        "(-0.310000, 1.377084, -0.287870)",
        "(-0.310000, 1.373431, -0.289972)",
        "(-0.310000, 1.369793, -0.292011)",
        "(-0.310000, 1.366141, -0.294046)",
        "(-0.310000, 1.362461, -0.296104)",
        "(-0.310000, 1.358922, -0.298016)",
        "(-0.310000, 1.355269, -0.300045)",
        "(-0.310000, 1.351480, -0.302186)",
        "(-0.310000, 1.347545, -0.304408)",
        "(-0.310000, 1.343461, -0.306686)",
        "(-0.310000, 1.339469, -0.308861)",
        "(-0.310000, 1.335161, -0.311144)",
        "(-0.310000, 1.330571, -0.313458)",
        "(-0.310000, 1.325716, -0.315744)",
        "(-0.310000, 1.320512, -0.317976)",
        "(-0.310000, 1.315307, -0.320027)",
        "(-0.310000, 1.309688, -0.321945)",
        "(-0.310000, 1.303669, -0.323658)",
        "(-0.310000, 1.297243, -0.325084)",
        "(-0.310000, 1.290451, -0.326138)",
        "(-0.310000, 1.283719, -0.326822)",
        "(-0.310000, 1.276705, -0.327049)",
        "(-0.310000, 1.269426, -0.326746)",
        "(-0.310000, 1.261937, -0.325838)",
        "(-0.310000, 1.254272, -0.324256)",
        "(-0.310000, 1.246897, -0.322168)",
        "(-0.310000, 1.239553, -0.319392)",
        "(-0.310000, 1.232367, -0.315952)",
        "(-0.310000, 1.225384, -0.311802)",
        "(-0.310000, 1.218681, -0.306925)",
        "(-0.310000, 1.212590, -0.301657)",
        "(-0.310000, 1.206950, -0.295790)",
        "(-0.310000, 1.201849, -0.289388)",
        "(-0.310000, 1.197336, -0.282502)",
        "(-0.310000, 1.193498, -0.275276)",
        "(-0.310000, 1.190451, -0.268099)",
        "(-0.310000, 1.188041, -0.260664)",
        "(-0.310000, 1.186280, -0.253050)",
        "(-0.310000, 1.185163, -0.245378)",
        "(-0.310000, 1.184656, -0.237781)",
        "(-0.310000, 1.184685, -0.230575)",
        "(-0.310000, 1.185168, -0.223442)",
        "(-0.310000, 1.186082, -0.216408)",
        "(-0.310000, 1.187389, -0.209614)",
        "(-0.310000, 1.189052, -0.203084)",
        "(-0.310000, 1.190969, -0.197020)",
        "(-0.310000, 1.193177, -0.191168)",
        "(-0.310000, 1.195681, -0.185484)",
        "(-0.310000, 1.198465, -0.179986)",
        "(-0.310000, 1.201490, -0.174722)",
        "(-0.310000, 1.204601, -0.169898)",
        "(-0.310000, 1.207888, -0.165317)",
        "(-0.310000, 1.211381, -0.160917)",
        "(-0.310000, 1.215061, -0.156719)",
        "(-0.310000, 1.218905, -0.152738)",
        "(-0.310000, 1.222737, -0.149124)",
        "(-0.310000, 1.226717, -0.145700)",
        "(-0.310000, 1.230824, -0.142479)",
        "(-0.310000, 1.235063, -0.139455)",
        "(-0.310000, 1.239433, -0.136625)",
        "(-0.310000, 1.243717, -0.134112)",
        "(-0.310000, 1.248171, -0.131753)",
        "(-0.310000, 1.252772, -0.129569)",
        "(-0.310000, 1.257494, -0.127579)",
        "(-0.310000, 1.262270, -0.125811)",
        "(-0.310000, 1.266945, -0.124308)",
        "(-0.310000, 1.271784, -0.122978)",
        "(-0.310000, 1.276784, -0.121839)",
        "(-0.310000, 1.281917, -0.120909)",
        "(-0.310000, 1.287168, -0.120203)",
        "(-0.310000, 1.292268, -0.119752)",
        "(-0.310000, 1.297479, -0.119524)",
        "(-0.310000, 1.302756, -0.119535)",
        "(-0.310000, 1.308067, -0.119789)",
        "(-0.310000, 1.313451, -0.120299)",
        "(-0.310000, 1.318608, -0.121028)",
        "(-0.310000, 1.323807, -0.122007)",
        "(-0.310000, 1.329053, -0.123248)",
        "(-0.310000, 1.334319, -0.124760)",
        "(-0.310000, 1.339586, -0.126548)",
        "(-0.310000, 1.344579, -0.128512)",
        "(-0.310000, 1.349578, -0.130755)",
        "(-0.310000, 1.354499, -0.133252)",
        "(-0.310000, 1.359336, -0.136006)",
        "(-0.310000, 1.364101, -0.139035)",
        "(-0.310000, 1.368539, -0.142165)",
        "(-0.310000, 1.372937, -0.145592)",
        "(-0.310000, 1.377196, -0.149258)",
        "(-0.310000, 1.381262, -0.153117)",
        "(-0.310000, 1.385163, -0.157199)",
        "(-0.310000, 1.388737, -0.161318)",
        "(-0.310000, 1.392203, -0.165724)",
        "(-0.310000, 1.395489, -0.170349)",
        "(-0.310000, 1.398524, -0.175099)",
        "(-0.310000, 1.401326, -0.179996)",
        "(-0.310000, 1.403811, -0.184870)",
        "(-0.310000, 1.406141, -0.190042)",
        "(-0.310000, 1.408276, -0.195496)",
        "(-0.310000, 1.410153, -0.201122)",
        "(-0.310000, 1.411760, -0.206926)"
    ],
    "leftHandPositions": [
        "(-122.796600, 1.312869, 0.153367)",
        "(-0.310000, 1.309544, 0.119327)",
        "(-0.310000, 1.310753, 0.116262)",
        "(-0.310000, 1.312012, 0.113255)",
        "(-0.310000, 1.313280, 0.110349)",
        "(-0.310000, 1.314578, 0.107560)",
        "(-0.310000, 1.315850, 0.104930)",
        "(-0.310000, 1.317080, 0.102498)",
        "(-0.310000, 1.318296, 0.100278)",
        "(-0.310000, 1.319460, 0.098306)",
        "(-0.310000, 1.320544, 0.096609)",
        "(-0.310000, 1.321578, 0.095199)",
        "(-0.310000, 1.322534, 0.094099)",
        "(-0.310000, 1.323397, 0.093323)",
        "(-0.310000, 1.324198, 0.092879)",
        "(-0.310000, 1.324914, 0.092774)",
        "(-0.310000, 1.325530, 0.093006)",
        "(-0.310000, 1.326083, 0.093578)",
        "(-0.310000, 1.326551, 0.094481)",
        "(-0.310000, 1.326942, 0.095704)",
        "(-0.310000, 1.327240, 0.097224)",
        "(-0.310000, 1.327479, 0.099036)",
        "(-0.310000, 1.327644, 0.101110)",
        "(-0.310000, 1.327731, 0.103413)",
        "(-0.310000, 1.327776, 0.105934)",
        "(-0.310000, 1.327756, 0.108633)",
        "(-0.310000, 1.327669, 0.111466)",
        "(-0.310000, 1.327553, 0.114422)",
        "(-0.310000, 1.327395, 0.117455)",
        "(-0.310000, 1.327197, 0.120522)",
        "(-0.310000, 1.326984, 0.123611)",
        "(-0.310000, 1.326745, 0.126680)",
        "(-0.310000, 1.326465, 0.129687)",
        "(-0.310000, 1.326175, 0.132630)",
        "(-0.310000, 1.325858, 0.135477)",
        "(-0.310000, 1.325531, 0.138207)",
        "(-0.310000, 1.325230, 0.140836)",
        "(-0.310000, 1.324909, 0.143347)",
        "(-0.310000, 1.324425, 0.145727)",
        "(-0.310000, 1.323817, 0.148016)",
        "(-0.310000, 1.323144, 0.150250)",
        "(-0.310000, 1.322468, 0.152469)",
        "(-0.310000, 1.321741, 0.154688)",
        "(-0.310000, 1.320892, 0.156887)",
        "(-0.310000, 1.319849, 0.159050)",
        "(-0.310000, 1.318637, 0.161166)",
        "(-0.310000, 1.317515, 0.163266)",
        "(-0.310000, 1.316393, 0.165316)",
        "(-0.310000, 1.315263, 0.167296)",
        "(-0.310000, 1.314252, 0.169210)",
        "(-0.310000, 1.313333, 0.171031)",
        "(-0.310000, 1.312472, 0.172733)",
        "(-0.310000, 1.311680, 0.174310)",
        "(-0.310000, 1.310935, 0.175741)",
        "(-0.310000, 1.310168, 0.177006)",
        "(-0.310000, 1.309429, 0.178101)",
        "(-0.310000, 1.308769, 0.179013)",
        "(-0.310000, 1.308173, 0.179727)",
        "(-0.310000, 1.307643, 0.180242)",
        "(-0.310000, 1.307135, 0.180550)",
        "(-0.310000, 1.306628, 0.180649)",
        "(-0.310000, 1.306160, 0.180538)",
        "(-0.310000, 1.305710, 0.180222)",
        "(-0.310000, 1.305292, 0.179705)",
        "(-0.310000, 1.304979, 0.178988)",
        "(-0.310000, 1.304779, 0.178081)",
        "(-0.310000, 1.304607, 0.177004)",
        "(-0.310000, 1.304468, 0.175765)",
        "(-0.310000, 1.304337, 0.174385)",
        "(-0.310000, 1.304286, 0.172879)",
        "(-0.310000, 1.304293, 0.171274)",
        "(-0.310000, 1.304309, 0.169584)",
        "(-0.310000, 1.304332, 0.167838)",
        "(-0.310000, 1.304329, 0.166066)",
        "(-0.310000, 1.304292, 0.164282)",
        "(-0.310000, 1.304232, 0.162516)",
        "(-0.310000, 1.304136, 0.160797)",
        "(-0.310000, 1.304040, 0.159136)",
        "(-0.310000, 1.303933, 0.157563)",
        "(-0.310000, 1.303804, 0.156102)",
        "(-0.310000, 1.303656, 0.154762)",
        "(-0.310000, 1.303483, 0.153565)",
        "(-0.310000, 1.303281, 0.152526)",
        "(-0.310000, 1.303127, 0.151642)",
        "(-0.310000, 1.303024, 0.150922)",
        "(-0.310000, 1.302902, 0.150367)",
        "(-0.310000, 1.302769, 0.149967)",
        "(-0.310000, 1.302636, 0.149709)",
        "(-0.310000, 1.302541, 0.149569)",
        "(-0.310000, 1.302487, 0.149514)",
        "(-0.310000, 1.302458, 0.149507)",
        "(-0.310000, 1.302431, 0.149500)",
        "(-0.310000, 1.302451, 0.149441)",
        "(-0.310000, 1.302557, 0.149289)",
        "(-0.310000, 1.302762, 0.149011)",
        "(-0.310000, 1.303054, 0.148590)",
        "(-0.310000, 1.303392, 0.148010)",
        "(-0.310000, 1.303850, 0.147262)",
        "(-0.310000, 1.304418, 0.146350)",
        "(-0.310000, 1.305098, 0.145274)",
        "(-0.310000, 1.305874, 0.144046)",
        "(-0.310000, 1.306667, 0.142686)",
        "(-0.310000, 1.307549, 0.141203)",
        "(-0.310000, 1.308501, 0.139619)",
        "(-0.310000, 1.309533, 0.137962)",
        "(-0.310000, 1.310709, 0.136247)",
        "(-0.310000, 1.311919, 0.134504)",
        "(-0.310000, 1.313261, 0.132764)",
        "(-0.310000, 1.314751, 0.131048)",
        "(-0.310000, 1.316403, 0.129388)",
        "(-0.310000, 1.318276, 0.127824)",
        "(-0.310000, 1.320237, 0.126366)",
        "(-0.310000, 1.322490, 0.125064)",
        "(-0.310000, 1.325046, 0.123957)",
        "(-0.310000, 1.327944, 0.123078)",
        "(-0.310000, 1.331150, 0.122464)",
        "(-0.310000, 1.334383, 0.122102)",
        "(-0.310000, 1.337935, 0.122064)",
        "(-0.310000, 1.341761, 0.122380)",
        "(-0.310000, 1.345829, 0.123078)",
        "(-0.310000, 1.350042, 0.124163)",
        "(-0.310000, 1.354105, 0.125562)",
        "(-0.310000, 1.358193, 0.127336)",
        "(-0.310000, 1.362264, 0.129480)",
        "(-0.310000, 1.366255, 0.131980)",
        "(-0.310000, 1.370112, 0.134811)",
        "(-0.310000, 1.373624, 0.137850)",
        "(-0.310000, 1.377063, 0.141233)",
        "(-0.310000, 1.380377, 0.144924)",
        "(-0.310000, 1.383481, 0.148857)",
        "(-0.310000, 1.386384, 0.153034)",
        "(-0.310000, 1.388894, 0.157283)",
        "(-0.310000, 1.391242, 0.161740)",
        "(-0.310000, 1.393454, 0.166436)",
        "(-0.310000, 1.395531, 0.171360)",
        "(-0.310000, 1.397445, 0.176472)",
        "(-0.310000, 1.398969, 0.181529)",
        "(-0.310000, 1.400280, 0.186679)",
        "(-0.310000, 1.401364, 0.191877)",
        "(-0.310000, 1.402266, 0.197199)",
        "(-0.310000, 1.402956, 0.202596)",
        "(-0.310000, 1.403256, 0.207750)",
        "(-0.310000, 1.403280, 0.212925)",
        "(-0.310000, 1.403005, 0.218133)",
        "(-0.310000, 1.402406, 0.223370)",
        "(-0.310000, 1.401441, 0.228533)",
        "(-0.310000, 1.400044, 0.233402)",
        "(-0.310000, 1.398318, 0.238191)",
        "(-0.310000, 1.396282, 0.242855)",
        "(-0.310000, 1.393942, 0.247360)",
        "(-0.310000, 1.391340, 0.251701)",
        "(-0.310000, 1.388512, 0.255642)",
        "(-0.310000, 1.385506, 0.259479)",
        "(-0.310000, 1.382365, 0.263102)",
        "(-0.310000, 1.379148, 0.266456)",
        "(-0.310000, 1.375875, 0.269626)",
        "(-0.310000, 1.372637, 0.272413)",
        "(-0.310000, 1.369442, 0.275093)",
        "(-0.310000, 1.366302, 0.277670)",
        "(-0.310000, 1.363245, 0.280166)",
        "(-0.310000, 1.360285, 0.282623)",
        "(-0.310000, 1.357509, 0.284888)",
        "(-0.310000, 1.354795, 0.287268)",
        "(-0.310000, 1.352122, 0.289771)",
        "(-0.310000, 1.349456, 0.292407)",
        "(-0.310000, 1.346739, 0.295210)",
        "(-0.310000, 1.344110, 0.298005)",
        "(-0.310000, 1.341282, 0.301034)",
        "(-0.310000, 1.338197, 0.304256)",
        "(-0.310000, 1.334777, 0.307630)",
        "(-0.310000, 1.330973, 0.311082)",
        "(-0.310000, 1.326964, 0.314473)",
        "(-0.310000, 1.322536, 0.317823)",
        "(-0.310000, 1.317660, 0.321046)",
        "(-0.310000, 1.312277, 0.324072)",
        "(-0.310000, 1.306410, 0.326796)",
        "(-0.310000, 1.300259, 0.329134)",
        "(-0.310000, 1.293667, 0.331019)",
        "(-0.310000, 1.286714, 0.332361)",
        "(-0.310000, 1.279525, 0.333100)",
        "(-0.310000, 1.272148, 0.333198)",
        "(-0.310000, 1.264818, 0.332697)",
        "(-0.310000, 1.257522, 0.331542)",
        "(-0.310000, 1.250361, 0.329777)",
        "(-0.310000, 1.243382, 0.327395)",
        "(-0.310000, 1.236650, 0.324414)",
        "(-0.310000, 1.230324, 0.321027)",
        "(-0.310000, 1.224360, 0.317206)",
        "(-0.310000, 1.218781, 0.313007)",
        "(-0.310000, 1.213528, 0.308412)",
        "(-0.310000, 1.208622, 0.303518)",
        "(-0.310000, 1.204123, 0.298553)",
        "(-0.310000, 1.199954, 0.293336)",
        "(-0.310000, 1.196159, 0.287821)",
        "(-0.310000, 1.192802, 0.282069)",
        "(-0.310000, 1.189939, 0.276166)",
        "(-0.310000, 1.187598, 0.270304)",
        "(-0.310000, 1.185773, 0.264290)",
        "(-0.310000, 1.184491, 0.258216)",
        "(-0.310000, 1.183755, 0.252106)",
        "(-0.310000, 1.183573, 0.246010)",
        "(-0.310000, 1.183904, 0.240237)",
        "(-0.310000, 1.184813, 0.234247)",
        "(-0.310000, 1.186291, 0.228253)",
        "(-0.310000, 1.188283, 0.222474)",
        "(-0.310000, 1.190755, 0.216957)",
        "(-0.310000, 1.193571, 0.211976)",
        "(-0.310000, 1.196745, 0.207343)",
        "(-0.310000, 1.200281, 0.202984)",
        "(-0.310000, 1.204136, 0.198926)",
        "(-0.310000, 1.208214, 0.195253)",
        "(-0.310000, 1.212377, 0.192108)",
        "(-0.310000, 1.216696, 0.189281)",
        "(-0.310000, 1.221147, 0.186735)",
        "(-0.310000, 1.225680, 0.184489)",
        "(-0.310000, 1.230245, 0.182534)",
        "(-0.310000, 1.234663, 0.180974)",
        "(-0.310000, 1.239093, 0.179600)",
        "(-0.310000, 1.243507, 0.178388)",
        "(-0.310000, 1.247897, 0.177303)",
        "(-0.310000, 1.252228, 0.176328)",
        "(-0.310000, 1.256363, 0.175527)",
        "(-0.310000, 1.260482, 0.174736)",
        "(-0.310000, 1.264580, 0.173934)",
        "(-0.310000, 1.268677, 0.173103)",
        "(-0.310000, 1.272766, 0.172230)",
        "(-0.310000, 1.276630, 0.171383)",
        "(-0.310000, 1.280536, 0.170441)",
        "(-0.310000, 1.284515, 0.169395)",
        "(-0.310000, 1.288576, 0.168250)",
        "(-0.310000, 1.292745, 0.167011)",
        "(-0.310000, 1.296796, 0.165722)",
        "(-0.310000, 1.301004, 0.164348)",
        "(-0.310000, 1.305434, 0.162908)",
        "(-0.310000, 1.310086, 0.161440)",
        "(-0.310000, 1.314949, 0.159990)",
        "(-0.310000, 1.319788, 0.158563)",
        "(-0.310000, 1.324857, 0.157216)",
        "(-0.310000, 1.330164, 0.156015)",
        "(-0.310000, 1.335703, 0.155007)",
        "(-0.310000, 1.341419, 0.154255)",
        "(-0.310000, 1.347022, 0.153735)",
        "(-0.310000, 1.352730, 0.153558)",
        "(-0.310000, 1.358516, 0.153785)",
        "(-0.310000, 1.364353, 0.154471)",
        "(-0.310000, 1.370112, 0.155607)",
        "(-0.310000, 1.375549, 0.157068)",
        "(-0.310000, 1.380819, 0.158970)",
        "(-0.310000, 1.385923, 0.161349)",
        "(-0.310000, 1.390845, 0.164216)",
        "(-0.310000, 1.395473, 0.167507)",
        "(-0.310000, 1.399567, 0.170989)",
        "(-0.310000, 1.403322, 0.174826)",
        "(-0.310000, 1.406747, 0.179031)",
        "(-0.310000, 1.409789, 0.183535)",
        "(-0.310000, 1.412412, 0.188273)",
        "(-0.310000, 1.414482, 0.192999)",
        "(-0.310000, 1.416157, 0.197884)",
        "(-0.310000, 1.417473, 0.202967)",
        "(-0.310000, 1.418422, 0.208188)",
        "(-0.310000, 1.418991, 0.213458)",
        "(-0.310000, 1.419117, 0.218544)",
        "(-0.310000, 1.418914, 0.223606)",
        "(-0.310000, 1.418417, 0.228622)",
        "(-0.310000, 1.417659, 0.233640)",
        "(-0.310000, 1.416658, 0.238592)",
        "(-0.310000, 1.415414, 0.243217)",
        "(-0.310000, 1.414005, 0.247785)",
        "(-0.310000, 1.412466, 0.252329)",
        "(-0.310000, 1.410818, 0.256829)",
        "(-0.310000, 1.409090, 0.261194)",
        "(-0.310000, 1.407316, 0.265247)",
        "(-0.310000, 1.405529, 0.269234)",
        "(-0.310000, 1.403751, 0.273190)",
        "(-0.310000, 1.401980, 0.277169)",
        "(-0.310000, 1.400227, 0.281185)",
        "(-0.310000, 1.398570, 0.284998)",
        "(-0.310000, 1.396954, 0.288875)",
        "(-0.310000, 1.395352, 0.292896)",
        "(-0.310000, 1.393724, 0.297119)",
        "(-0.310000, 1.392045, 0.301542)",
        "(-0.310000, 1.390434, 0.305901)",
        "(-0.310000, 1.388731, 0.310466)",
        "(-0.310000, 1.386840, 0.315319)",
        "(-0.310000, 1.384697, 0.320444)",
        "(-0.310000, 1.382256, 0.325786)",
        "(-0.310000, 1.379670, 0.331111)",
        "(-0.310000, 1.376638, 0.336645)",
        "(-0.310000, 1.373088, 0.342314)",
        "(-0.310000, 1.368919, 0.348075)",
        "(-0.310000, 1.364087, 0.353803)",
        "(-0.310000, 1.358902, 0.359202)",
        "(-0.310000, 1.352973, 0.364438)",
        "(-0.310000, 1.346391, 0.369370)",
        "(-0.310000, 1.339030, 0.373949)",
        "(-0.310000, 1.331088, 0.378015)",
        "(-0.310000, 1.322943, 0.381460)",
        "(-0.310000, 1.314211, 0.384290)",
        "(-0.310000, 1.305056, 0.386405)",
        "(-0.310000, 1.295670, 0.387762)",
        "(-0.310000, 1.286150, 0.388323)",
        "(-0.310000, 1.276888, 0.388142)",
        "(-0.310000, 1.267553, 0.387152)",
        "(-0.310000, 1.258332, 0.385368)",
        "(-0.310000, 1.249373, 0.382825)",
        "(-0.310000, 1.240686, 0.379531)",
        "(-0.310000, 1.232613, 0.375683)",
        "(-0.310000, 1.224950, 0.371188)",
        "(-0.310000, 1.217731, 0.366073)",
        "(-0.310000, 1.211020, 0.360390)",
        "(-0.310000, 1.204870, 0.354197)",
        "(-0.310000, 1.199506, 0.347784)",
        "(-0.310000, 1.194711, 0.340956)",
        "(-0.310000, 1.190545, 0.333819)",
        "(-0.310000, 1.187027, 0.326444)",
        "(-0.310000, 1.184136, 0.318844)",
        "(-0.310000, 1.182006, 0.311404)",
        "(-0.310000, 1.180472, 0.303883)",
        "(-0.310000, 1.179540, 0.296404)",
        "(-0.310000, 1.179164, 0.288968)",
        "(-0.310000, 1.179305, 0.281592)",
        "(-0.310000, 1.179987, 0.274672)",
        "(-0.310000, 1.181100, 0.268031)",
        "(-0.310000, 1.182579, 0.261600)",
        "(-0.310000, 1.184391, 0.255291)",
        "(-0.310000, 1.186485, 0.249331)",
        "(-0.310000, 1.188770, 0.243909)",
        "(-0.310000, 1.191228, 0.238703)",
        "(-0.310000, 1.193810, 0.233727)",
        "(-0.310000, 1.196458, 0.229036)",
        "(-0.310000, 1.199165, 0.224534)",
        "(-0.310000, 1.201833, 0.220394)",
        "(-0.310000, 1.204604, 0.216122)",
        "(-0.310000, 1.207375, 0.212003)",
        "(-0.310000, 1.210156, 0.207975)",
        "(-0.310000, 1.212951, 0.204014)",
        "(-0.310000, 1.215658, 0.200301)",
        "(-0.310000, 1.218386, 0.196644)",
        "(-0.310000, 1.221200, 0.192988)",
        "(-0.310000, 1.224149, 0.189334)",
        "(-0.310000, 1.227260, 0.185728)",
        "(-0.310000, 1.230386, 0.182389)",
        "(-0.310000, 1.233725, 0.179111)",
        "(-0.310000, 1.237282, 0.175909)",
        "(-0.310000, 1.241058, 0.172799)",
        "(-0.310000, 1.245053, 0.169801)",
        "(-0.310000, 1.249050, 0.167073)",
        "(-0.310000, 1.253281, 0.164454)",
        "(-0.310000, 1.257738, 0.161971)",
        "(-0.310000, 1.262441, 0.159635)",
        "(-0.310000, 1.267385, 0.157471)",
        "(-0.310000, 1.272259, 0.155613)",
        "(-0.310000, 1.277397, 0.153934)",
        "(-0.310000, 1.282767, 0.152473)",
        "(-0.310000, 1.288326, 0.151262)",
        "(-0.310000, 1.294098, 0.150320)",
        "(-0.310000, 1.299736, 0.149701)",
        "(-0.310000, 1.305562, 0.149369)",
        "(-0.310000, 1.311541, 0.149351)",
        "(-0.310000, 1.317610, 0.149667)",
        "(-0.310000, 1.323739, 0.150329)",
        "(-0.310000, 1.329600, 0.151293)",
        "(-0.310000, 1.335483, 0.152593)",
        "(-0.310000, 1.341302, 0.154219)",
        "(-0.310000, 1.347057, 0.156176)",
        "(-0.310000, 1.352723, 0.158460)",
        "(-0.310000, 1.358002, 0.160931)",
        "(-0.310000, 1.363154, 0.163685)",
        "(-0.310000, 1.368139, 0.166702)",
        "(-0.310000, 1.372963, 0.169983)",
        "(-0.310000, 1.377597, 0.173508)",
        "(-0.310000, 1.381835, 0.177094)",
        "(-0.310000, 1.385870, 0.180874)",
        "(-0.310000, 1.389711, 0.184855)",
        "(-0.310000, 1.393350, 0.189028)",
        "(-0.310000, 1.396751, 0.193349)",
        "(-0.310000, 1.399775, 0.197602)",
        "(-0.310000, 1.402591, 0.201992)",
        "(-0.310000, 1.405192, 0.206505)",
        "(-0.310000, 1.407561, 0.211104)",
        "(-0.310000, 1.409693, 0.215772)",
        "(-0.310000, 1.411520, 0.220305)",
        "(-0.310000, 1.413131, 0.224882)",
        "(-0.310000, 1.414531, 0.229501)",
        "(-0.310000, 1.415727, 0.234177)",
        "(-0.310000, 1.416711, 0.238874)",
        "(-0.310000, 1.417459, 0.243402)",
        "(-0.310000, 1.418013, 0.247919)",
        "(-0.310000, 1.418379, 0.252443)",
        "(-0.310000, 1.418558, 0.257045)",
        "(-0.310000, 1.418544, 0.261658)",
        "(-0.310000, 1.418359, 0.266040)",
        "(-0.310000, 1.418050, 0.270399)",
        "(-0.310000, 1.417647, 0.274810)",
        "(-0.310000, 1.417166, 0.279320)",
        "(-0.310000, 1.416629, 0.283865)",
        "(-0.310000, 1.416100, 0.288268)",
        "(-0.310000, 1.415545, 0.292725)",
        "(-0.310000, 1.414936, 0.297293)",
        "(-0.310000, 1.414220, 0.302079)",
        "(-0.310000, 1.413381, 0.307038)",
        "(-0.310000, 1.412517, 0.311893)",
        "(-0.310000, 1.411495, 0.316905)",
        "(-0.310000, 1.410239, 0.322113)",
        "(-0.310000, 1.408659, 0.327556)",
        "(-0.310000, 1.406719, 0.333192)",
        "(-0.310000, 1.404604, 0.338694)",
        "(-0.310000, 1.402063, 0.344307)",
        "(-0.310000, 1.398968, 0.350084)",
        "(-0.310000, 1.395208, 0.356002)",
        "(-0.310000, 1.390758, 0.361945)",
        "(-0.310000, 1.385962, 0.367561)",
        "(-0.310000, 1.380374, 0.373102)",
        "(-0.310000, 1.373980, 0.378442)",
        "(-0.310000, 1.366779, 0.383469)",
        "(-0.310000, 1.358819, 0.388038)",
        "(-0.310000, 1.350711, 0.391848)",
        "(-0.310000, 1.341974, 0.395042)",
        "(-0.310000, 1.332741, 0.397506)",
        "(-0.310000, 1.323187, 0.399151)",
        "(-0.310000, 1.313440, 0.399930)",
        "(-0.310000, 1.303980, 0.399833)",
        "(-0.310000, 1.294399, 0.398872)",
        "(-0.310000, 1.284938, 0.397053)",
        "(-0.310000, 1.275720, 0.394398)",
        "(-0.310000, 1.266748, 0.390922)",
        "(-0.310000, 1.258492, 0.386812)",
        "(-0.310000, 1.250581, 0.381984)",
        "(-0.310000, 1.243129, 0.376505)",
        "(-0.310000, 1.236202, 0.370444)",
        "(-0.310000, 1.229828, 0.363839)",
        "(-0.310000, 1.224366, 0.357033)",
        "(-0.310000, 1.219543, 0.349918)",
        "(-0.310000, 1.215339, 0.342515)",
        "(-0.310000, 1.211755, 0.334891)",
        "(-0.310000, 1.208854, 0.327208)",
        "(-0.310000, 1.206757, 0.319758)",
        "(-0.310000, 1.205247, 0.312357)",
        "(-0.310000, 1.204280, 0.305041)",
        "(-0.310000, 1.203856, 0.297885)",
        "(-0.310000, 1.203947, 0.290971)",
        "(-0.310000, 1.204543, 0.284534)",
        "(-0.310000, 1.205489, 0.278318)",
        "(-0.310000, 1.206709, 0.272370)",
        "(-0.310000, 1.208137, 0.266736)",
        "(-0.310000, 1.209697, 0.261405)",
        "(-0.310000, 1.211334, 0.256495)",
        "(-0.310000, 1.212984, 0.251824)",
        "(-0.310000, 1.214603, 0.247376)",
        "(-0.310000, 1.216176, 0.243045)",
        "(-0.310000, 1.217680, 0.238838)",
        "(-0.310000, 1.219053, 0.234905)",
        "(-0.310000, 1.220333, 0.231007)",
        "(-0.310000, 1.221529, 0.227109)",
        "(-0.310000, 1.222650, 0.223194)",
        "(-0.310000, 1.223722, 0.219220)",
        "(-0.310000, 1.224711, 0.215283)",
        "(-0.310000, 1.225827, 0.211031)",
        "(-0.310000, 1.227003, 0.206658)",
        "(-0.310000, 1.228258, 0.202197)",
        "(-0.310000, 1.229630, 0.197657)",
        "(-0.310000, 1.231027, 0.193177)",
        "(-0.310000, 1.232637, 0.188579)",
        "(-0.310000, 1.234482, 0.183911)",
        "(-0.310000, 1.236596, 0.179188)",
        "(-0.310000, 1.239023, 0.174440)",
        "(-0.310000, 1.241571, 0.169882)",
        "(-0.310000, 1.244488, 0.165344)",
        "(-0.310000, 1.247783, 0.160892)",
        "(-0.310000, 1.251469, 0.156576)",
        "(-0.310000, 1.255583, 0.152442)",
        "(-0.310000, 1.259846, 0.148660)",
        "(-0.310000, 1.264545, 0.145138)",
        "(-0.310000, 1.269652, 0.141946)",
        "(-0.310000, 1.275197, 0.139119)",
        "(-0.310000, 1.281137, 0.136731)",
        "(-0.310000, 1.287042, 0.134908)",
        "(-0.310000, 1.293270, 0.133590)",
        "(-0.310000, 1.299754, 0.132826)",
        "(-0.310000, 1.306389, 0.132656)",
        "(-0.310000, 1.313094, 0.133102)",
        "(-0.310000, 1.319451, 0.134142)",
        "(-0.310000, 1.325707, 0.135759)",
        "(-0.310000, 1.331826, 0.137946)",
        "(-0.310000, 1.337692, 0.140661)",
        "(-0.310000, 1.343250, 0.143852)",
        "(-0.310000, 1.348229, 0.147398)",
        "(-0.310000, 1.352904, 0.151317)",
        "(-0.310000, 1.357267, 0.155553)",
        "(-0.310000, 1.361250, 0.160033)",
        "(-0.310000, 1.364827, 0.164657)",
        "(-0.310000, 1.367851, 0.169253)",
        "(-0.310000, 1.370558, 0.173977)",
        "(-0.310000, 1.372918, 0.178827)",
        "(-0.310000, 1.374898, 0.183786)",
        "(-0.310000, 1.376473, 0.188815)",
        "(-0.310000, 1.377512, 0.193771)",
        "(-0.310000, 1.378159, 0.198739)",
        "(-0.310000, 1.378455, 0.203701)",
        "(-0.310000, 1.378417, 0.208656)",
        "(-0.310000, 1.378054, 0.213537)",
        "(-0.310000, 1.377306, 0.218142)",
        "(-0.310000, 1.376307, 0.222609)",
        "(-0.310000, 1.375093, 0.226880)",
        "(-0.310000, 1.373717, 0.230923)",
        "(-0.310000, 1.372229, 0.234769)",
        "(-0.310000, 1.370640, 0.238271)",
        "(-0.310000, 1.369053, 0.241533)",
        "(-0.310000, 1.367501, 0.244561)",
        "(-0.310000, 1.366046, 0.247391)",
        "(-0.310000, 1.364735, 0.250062)",
        "(-0.310000, 1.363578, 0.252491)",
        "(-0.310000, 1.362627, 0.254796)",
        "(-0.310000, 1.361908, 0.257006)",
        "(-0.310000, 1.361431, 0.259213)",
        "(-0.310000, 1.361204, 0.261436)",
        "(-0.310000, 1.361232, 0.263577)",
        "(-0.310000, 1.361513, 0.265762)",
        "(-0.310000, 1.362031, 0.268042)",
        "(-0.310000, 1.362756, 0.270491)",
        "(-0.310000, 1.363650, 0.273142)",
        "(-0.310000, 1.364720, 0.275892)",
        "(-0.310000, 1.365908, 0.278841)",
        "(-0.310000, 1.367162, 0.282003)",
        "(-0.310000, 1.368422, 0.285455)",
        "(-0.310000, 1.369641, 0.289163)",
        "(-0.310000, 1.370836, 0.292970)",
        "(-0.310000, 1.371942, 0.296958)",
        "(-0.310000, 1.372892, 0.301133)",
        "(-0.310000, 1.373607, 0.305504)",
        "(-0.310000, 1.374052, 0.310059)",
        "(-0.310000, 1.374298, 0.314616)",
        "(-0.310000, 1.374230, 0.319245)",
        "(-0.310000, 1.373781, 0.323977)",
        "(-0.310000, 1.372914, 0.328772)",
        "(-0.310000, 1.371622, 0.333567)",
        "(-0.310000, 1.370053, 0.338229)",
        "(-0.310000, 1.368036, 0.342865)",
        "(-0.310000, 1.365557, 0.347452)",
        "(-0.310000, 1.362562, 0.352025)",
        "(-0.310000, 1.359048, 0.356563)",
        "(-0.310000, 1.355338, 0.360903)",
        "(-0.310000, 1.351072, 0.365213)",
        "(-0.310000, 1.346217, 0.369430)",
        "(-0.310000, 1.340774, 0.373478)",
        "(-0.310000, 1.334756, 0.377272)",
        "(-0.310000, 1.328554, 0.380685)",
        "(-0.310000, 1.321741, 0.383743)",
        "(-0.310000, 1.314357, 0.386345)",
        "(-0.310000, 1.306422, 0.388415)",
        "(-0.310000, 1.297993, 0.389854)",
        "(-0.310000, 1.289645, 0.390648)",
        "(-0.310000, 1.280920, 0.390717)",
        "(-0.310000, 1.271902, 0.389983)",
        "(-0.310000, 1.262724, 0.388397)",
        "(-0.310000, 1.253507, 0.385934)",
        "(-0.310000, 1.244812, 0.382803)",
        "(-0.310000, 1.236241, 0.378809)",
        "(-0.310000, 1.227892, 0.373952)",
        "(-0.310000, 1.219940, 0.368300)",
        "(-0.310000, 1.212511, 0.361926)",
        "(-0.310000, 1.205950, 0.355181)",
        "(-0.310000, 1.199996, 0.347857)",
        "(-0.310000, 1.194698, 0.340017)",
        "(-0.310000, 1.190068, 0.331668)",
        "(-0.310000, 1.186233, 0.323033)",
        "(-0.310000, 1.183373, 0.314600)",
        "(-0.310000, 1.181270, 0.306103)",
        "(-0.310000, 1.179874, 0.297543)",
        "(-0.310000, 1.179168, 0.288987)",
        "(-0.310000, 1.179148, 0.280669)",
        "(-0.310000, 1.179785, 0.272910)",
        "(-0.310000, 1.180944, 0.265449)",
        "(-0.310000, 1.182555, 0.258207)",
        "(-0.310000, 1.184579, 0.251232)",
        "(-0.310000, 1.186943, 0.244677)",
        "(-0.310000, 1.189537, 0.238721)",
        "(-0.310000, 1.192358, 0.232991)",
        "(-0.310000, 1.195362, 0.227482)",
        "(-0.310000, 1.198468, 0.222319)",
        "(-0.310000, 1.201657, 0.217429)",
        "(-0.310000, 1.204828, 0.212930)",
        "(-0.310000, 1.208072, 0.208508)",
        "(-0.310000, 1.211368, 0.204200)",
        "(-0.310000, 1.214845, 0.199778)",
        "(-0.310000, 1.218416, 0.195424)",
        "(-0.310000, 1.221926, 0.191364)",
        "(-0.310000, 1.225534, 0.187372)",
        "(-0.310000, 1.229244, 0.183480)",
        "(-0.310000, 1.233128, 0.179665)",
        "(-0.310000, 1.237203, 0.175977)",
        "(-0.310000, 1.241278, 0.172638)",
        "(-0.310000, 1.245615, 0.169483)",
        "(-0.310000, 1.250225, 0.166570)",
        "(-0.310000, 1.255093, 0.163960)",
        "(-0.310000, 1.260181, 0.161708)",
        "(-0.310000, 1.265238, 0.159951)",
        "(-0.310000, 1.270493, 0.158575)",
        "(-0.310000, 1.275886, 0.157609)",
        "(-0.310000, 1.281389, 0.157069)",
        "(-0.310000, 1.286965, 0.156958)",
        "(-0.310000, 1.292273, 0.157319)",
        "(-0.310000, 1.297603, 0.158070)",
        "(-0.310000, 1.302889, 0.159199)",
        "(-0.310000, 1.308075, 0.160680)",
        "(-0.310000, 1.313120, 0.162497)",
        "(-0.310000, 1.317765, 0.164588)",
        "(-0.310000, 1.322251, 0.166914)",
        "(-0.310000, 1.326613, 0.169463)",
        "(-0.310000, 1.330788, 0.172188)",
        "(-0.310000, 1.334739, 0.175040)",
        "(-0.310000, 1.338302, 0.177929)",
        "(-0.310000, 1.341716, 0.180882)",
        "(-0.310000, 1.344983, 0.183866)",
        "(-0.310000, 1.348144, 0.186882)",
        "(-0.310000, 1.351200, 0.189904)",
        "(-0.310000, 1.354003, 0.192803)",
        "(-0.310000, 1.356747, 0.195673)",
        "(-0.310000, 1.359448, 0.198506)",
        "(-0.310000, 1.362158, 0.201331)",
        "(-0.310000, 1.364894, 0.204162)",
        "(-0.310000, 1.367542, 0.206873)",
        "(-0.310000, 1.370248, 0.209610)",
        "(-0.310000, 1.372998, 0.212371)",
        "(-0.310000, 1.375828, 0.215215)",
        "(-0.310000, 1.378727, 0.218164)",
        "(-0.310000, 1.381576, 0.221042)",
        "(-0.310000, 1.384485, 0.224048)",
        "(-0.310000, 1.387431, 0.227195)",
        "(-0.310000, 1.390391, 0.230510)",
        "(-0.310000, 1.393358, 0.234026)",
        "(-0.310000, 1.396242, 0.237532)",
        "(-0.310000, 1.399072, 0.241205)",
        "(-0.310000, 1.401837, 0.245058)",
        "(-0.310000, 1.404507, 0.249120)",
        "(-0.310000, 1.407043, 0.253350)",
        "(-0.310000, 1.409434, 0.257553)",
        "(-0.310000, 1.411673, 0.261845)",
        "(-0.310000, 1.413742, 0.266208)",
        "(-0.310000, 1.415639, 0.270743)",
        "(-0.310000, 1.417352, 0.275355)",
        "(-0.310000, 1.418906, 0.279860)",
        "(-0.310000, 1.420296, 0.284417)",
        "(-0.310000, 1.421493, 0.289087)",
        "(-0.310000, 1.422478, 0.293873)",
        "(-0.310000, 1.423251, 0.298690)",
        "(-0.310000, 1.423871, 0.303382)",
        "(-0.310000, 1.424276, 0.308075)",
        "(-0.310000, 1.424408, 0.312839)",
        "(-0.310000, 1.424221, 0.317731)",
        "(-0.310000, 1.423746, 0.322607)",
        "(-0.310000, 1.423073, 0.327264)",
        "(-0.310000, 1.422085, 0.331902)",
        "(-0.310000, 1.420748, 0.336516)",
        "(-0.310000, 1.419059, 0.341061)",
        "(-0.310000, 1.417004, 0.345528)",
        "(-0.310000, 1.414735, 0.349700)",
        "(-0.310000, 1.412096, 0.353748)",
        "(-0.310000, 1.408994, 0.357745)",
        "(-0.310000, 1.405463, 0.361611)",
        "(-0.310000, 1.401567, 0.365258)",
        "(-0.310000, 1.397495, 0.368516)",
        "(-0.310000, 1.393042, 0.371559)",
        "(-0.310000, 1.388166, 0.374397)",
        "(-0.310000, 1.382839, 0.377020)",
        "(-0.310000, 1.377096, 0.379379)",
        "(-0.310000, 1.371322, 0.381257)",
        "(-0.310000, 1.365145, 0.382854)",
        "(-0.310000, 1.358594, 0.384137)",
        "(-0.310000, 1.351710, 0.385068)",
        "(-0.310000, 1.344520, 0.385622)",
        "(-0.310000, 1.337466, 0.385670)",
        "(-0.310000, 1.330124, 0.385339)",
        "(-0.310000, 1.322564, 0.384599)",
        "(-0.310000, 1.314805, 0.383418)",
        "(-0.310000, 1.306982, 0.381777)",
        "(-0.310000, 1.299637, 0.379716)",
        "(-0.310000, 1.292322, 0.377253)",
        "(-0.310000, 1.285025, 0.374389)",
        "(-0.310000, 1.277894, 0.371162)",
        "(-0.310000, 1.270967, 0.367590)",
        "(-0.310000, 1.264572, 0.363834)",
        "(-0.310000, 1.258299, 0.359784)",
        "(-0.310000, 1.252219, 0.355463)",
        "(-0.310000, 1.246354, 0.350893)",
        "(-0.310000, 1.240636, 0.346018)",
        "(-0.310000, 1.235350, 0.341054)",
        "(-0.310000, 1.230248, 0.335799)",
        "(-0.310000, 1.225437, 0.330316)",
        "(-0.310000, 1.220927, 0.324577)",
        "(-0.310000, 1.216787, 0.318605)",
        "(-0.310000, 1.213216, 0.312685)",
        "(-0.310000, 1.210016, 0.306534)",
        "(-0.310000, 1.207219, 0.300214)",
        "(-0.310000, 1.204861, 0.293832)",
        "(-0.310000, 1.202922, 0.287389)",
        "(-0.310000, 1.201444, 0.281144)",
        "(-0.310000, 1.200342, 0.274885)",
        "(-0.310000, 1.199617, 0.268700)",
        "(-0.310000, 1.199244, 0.262525)",
        "(-0.310000, 1.199221, 0.256332)",
        "(-0.310000, 1.199521, 0.250475)",
        "(-0.310000, 1.200116, 0.244776)",
        "(-0.310000, 1.200988, 0.239222)",
        "(-0.310000, 1.202134, 0.233762)",
        "(-0.310000, 1.203540, 0.228422)",
        "(-0.310000, 1.205114, 0.223445)",
        "(-0.310000, 1.206894, 0.218624)",
        "(-0.310000, 1.208890, 0.213909)",
        "(-0.310000, 1.211086, 0.209327)",
        "(-0.310000, 1.213459, 0.204909)",
        "(-0.310000, 1.215903, 0.200809)",
        "(-0.310000, 1.218663, 0.196617)",
        "(-0.310000, 1.221590, 0.192583)",
        "(-0.310000, 1.224716, 0.188665)",
        "(-0.310000, 1.228033, 0.184876)",
        "(-0.310000, 1.231347, 0.181416)",
        "(-0.310000, 1.234853, 0.178065)",
        "(-0.310000, 1.238551, 0.174832)",
        "(-0.310000, 1.242446, 0.171726)",
        "(-0.310000, 1.246524, 0.168767)",
        "(-0.310000, 1.250581, 0.166095)",
        "(-0.310000, 1.254826, 0.163562)",
        "(-0.310000, 1.259246, 0.161191)",
        "(-0.310000, 1.263852, 0.158987)",
        "(-0.310000, 1.268598, 0.156983)",
        "(-0.310000, 1.273224, 0.155276)",
        "(-0.310000, 1.278015, 0.153751)",
        "(-0.310000, 1.282954, 0.152427)",
        "(-0.310000, 1.288021, 0.151321)",
        "(-0.310000, 1.293239, 0.150440)",
        "(-0.310000, 1.298301, 0.149830)",
        "(-0.310000, 1.303481, 0.149452)",
        "(-0.310000, 1.308764, 0.149319)",
        "(-0.310000, 1.314101, 0.149443)",
        "(-0.310000, 1.319467, 0.149831)",
        "(-0.310000, 1.324605, 0.150451)",
        "(-0.310000, 1.329785, 0.151329)",
        "(-0.310000, 1.334905, 0.152450)",
        "(-0.310000, 1.339985, 0.153821)",
        "(-0.310000, 1.344978, 0.155428)",
        "(-0.310000, 1.349666, 0.157173)",
        "(-0.310000, 1.354308, 0.159094)",
        "(-0.310000, 1.358900, 0.161147)",
        "(-0.310000, 1.363437, 0.163297)",
        "(-0.310000, 1.367940, 0.165529)",
        "(-0.310000, 1.372279, 0.167730)",
        "(-0.310000, 1.376655, 0.170017)",
        "(-0.310000, 1.381034, 0.172371)",
        "(-0.310000, 1.385425, 0.174798)",
        "(-0.310000, 1.389853, 0.177342)",
        "(-0.310000, 1.394139, 0.179842)",
        "(-0.310000, 1.398472, 0.182497)",
        "(-0.310000, 1.402808, 0.185305)",
        "(-0.310000, 1.407107, 0.188263)",
        "(-0.310000, 1.411384, 0.191425)",
        "(-0.310000, 1.415481, 0.194605)",
        "(-0.310000, 1.419500, 0.198009)",
        "(-0.310000, 1.423427, 0.201663)",
        "(-0.310000, 1.427209, 0.205555)",
        "(-0.310000, 1.430802, 0.209677)",
        "(-0.310000, 1.434105, 0.213810)",
        "(-0.310000, 1.437174, 0.218164)",
        "(-0.310000, 1.439966, 0.222705)",
        "(-0.310000, 1.442465, 0.227437)",
        "(-0.310000, 1.444634, 0.232319)",
        "(-0.310000, 1.446409, 0.237078)",
        "(-0.310000, 1.447838, 0.241979)",
        "(-0.310000, 1.448902, 0.247021)",
        "(-0.310000, 1.449582, 0.252177)",
        "(-0.310000, 1.449864, 0.257364)",
        "(-0.310000, 1.449748, 0.262344)",
        "(-0.310000, 1.449243, 0.267331)",
        "(-0.310000, 1.448356, 0.272250)",
        "(-0.310000, 1.447088, 0.277126)",
        "(-0.310000, 1.445443, 0.281953)",
        "(-0.310000, 1.443492, 0.286433)",
        "(-0.310000, 1.441216, 0.290768)",
        "(-0.310000, 1.438633, 0.294962)",
        "(-0.310000, 1.435766, 0.299009)",
        "(-0.310000, 1.432604, 0.302954)",
        "(-0.310000, 1.429271, 0.306525)",
        "(-0.310000, 1.425732, 0.309915)",
        "(-0.310000, 1.421994, 0.313128)",
        "(-0.310000, 1.418076, 0.316177)",
        "(-0.310000, 1.413987, 0.319090)",
        "(-0.310000, 1.409856, 0.321651)",
        "(-0.310000, 1.405615, 0.324040)",
        "(-0.310000, 1.401298, 0.326240)",
        "(-0.310000, 1.396865, 0.328298)",
        "(-0.310000, 1.392314, 0.330230)",
        "(-0.310000, 1.387836, 0.331818)",
        "(-0.310000, 1.383204, 0.333251)",
        "(-0.310000, 1.378430, 0.334467)",
        "(-0.310000, 1.373468, 0.335470)",
        "(-0.310000, 1.368269, 0.336275)",
        "(-0.310000, 1.363091, 0.336652)",
        "(-0.310000, 1.357685, 0.336798)",
        "(-0.310000, 1.352122, 0.336667)",
        "(-0.310000, 1.346392, 0.336240)",
        "(-0.310000, 1.340562, 0.335493)",
        "(-0.310000, 1.335032, 0.334302)",
        "(-0.310000, 1.329494, 0.332813)",
        "(-0.310000, 1.324031, 0.331033)",
        "(-0.310000, 1.318726, 0.328982)",
        "(-0.310000, 1.313625, 0.326675)",
        "(-0.310000, 1.309019, 0.324161)",
        "(-0.310000, 1.304638, 0.321527)",
        "(-0.310000, 1.300497, 0.318802)",
        "(-0.310000, 1.296610, 0.316041)",
        "(-0.310000, 1.292976, 0.313297)",
        "(-0.310000, 1.289722, 0.310657)",
        "(-0.310000, 1.286626, 0.308115)",
        "(-0.310000, 1.283621, 0.305678)",
        "(-0.310000, 1.280647, 0.303333)",
        "(-0.310000, 1.277691, 0.301091)",
        "(-0.310000, 1.274816, 0.299024)",
        "(-0.310000, 1.271829, 0.296995)",
        "(-0.310000, 1.268700, 0.294954)",
        "(-0.310000, 1.265443, 0.292884)",
        "(-0.310000, 1.262076, 0.290767)",
        "(-0.310000, 1.258640, 0.288654)",
        "(-0.310000, 1.255061, 0.286370)",
        "(-0.310000, 1.251377, 0.283878)",
        "(-0.310000, 1.247625, 0.281190)",
        "(-0.310000, 1.243841, 0.278256)",
        "(-0.310000, 1.240105, 0.275171)",
        "(-0.310000, 1.236397, 0.271755)",
        "(-0.310000, 1.232795, 0.268081)",
        "(-0.310000, 1.229356, 0.264148)",
        "(-0.310000, 1.226105, 0.259900)",
        "(-0.310000, 1.223096, 0.255566)",
        "(-0.310000, 1.220367, 0.251058)",
        "(-0.310000, 1.217937, 0.246315)",
        "(-0.310000, 1.215855, 0.241338)",
        "(-0.310000, 1.214123, 0.236307)",
        "(-0.310000, 1.212691, 0.231364)",
        "(-0.310000, 1.211598, 0.226361)",
        "(-0.310000, 1.210876, 0.221218)",
        "(-0.310000, 1.210477, 0.216010)",
        "(-0.310000, 1.210331, 0.210841)",
        "(-0.310000, 1.210341, 0.205800)",
        "(-0.310000, 1.210570, 0.200630)",
        "(-0.310000, 1.210979, 0.195370)",
        "(-0.310000, 1.211520, 0.190066)",
        "(-0.310000, 1.212360, 0.184496)",
        "(-0.310000, 1.213278, 0.178955)",
        "(-0.310000, 1.214409, 0.173301)",
        "(-0.310000, 1.215746, 0.167592)",
        "(-0.310000, 1.217317, 0.161817)",
        "(-0.310000, 1.219177, 0.155987)",
        "(-0.310000, 1.221155, 0.150309)",
        "(-0.310000, 1.223482, 0.144609)",
        "(-0.310000, 1.226171, 0.138954)",
        "(-0.310000, 1.229228, 0.133412)",
        "(-0.310000, 1.232706, 0.127988)",
        "(-0.310000, 1.236353, 0.122890)",
        "(-0.310000, 1.240442, 0.118016)",
        "(-0.310000, 1.245000, 0.113396)",
        "(-0.310000, 1.250029, 0.109097)",
        "(-0.310000, 1.255524, 0.105182)",
        "(-0.310000, 1.261117, 0.101804)",
        "(-0.310000, 1.267141, 0.098886)",
        "(-0.310000, 1.273557, 0.096483)",
        "(-0.310000, 1.280341, 0.094634)",
        "(-0.310000, 1.287426, 0.093386)",
        "(-0.310000, 1.294304, 0.092812)",
        "(-0.310000, 1.301429, 0.092854)",
        "(-0.310000, 1.308724, 0.093535)",
        "(-0.310000, 1.316082, 0.094866)",
        "(-0.310000, 1.323413, 0.096836)",
        "(-0.310000, 1.330265, 0.099384)",
        "(-0.310000, 1.337008, 0.102507)",
        "(-0.310000, 1.343554, 0.106159)",
        "(-0.310000, 1.349840, 0.110310)",
        "(-0.310000, 1.355764, 0.114886)",
        "(-0.310000, 1.360985, 0.119699)",
        "(-0.310000, 1.365883, 0.124826)",
        "(-0.310000, 1.370427, 0.130197)",
        "(-0.310000, 1.374596, 0.135738)",
        "(-0.310000, 1.378376, 0.141404)",
        "(-0.310000, 1.381544, 0.146980)",
        "(-0.310000, 1.384383, 0.152551)",
        "(-0.310000, 1.386923, 0.158110)",
        "(-0.310000, 1.389194, 0.163623)",
        "(-0.310000, 1.391218, 0.169058)",
        "(-0.310000, 1.392849, 0.174263)",
        "(-0.310000, 1.394283, 0.179376)",
        "(-0.310000, 1.395520, 0.184386)",
        "(-0.310000, 1.396559, 0.189326)",
        "(-0.310000, 1.397378, 0.194196)",
        "(-0.310000, 1.397849, 0.198854)",
        "(-0.310000, 1.398074, 0.203517)",
        "(-0.310000, 1.398011, 0.208156)",
        "(-0.310000, 1.397629, 0.212742)",
        "(-0.310000, 1.396921, 0.217234)",
        "(-0.310000, 1.395838, 0.221528)",
        "(-0.310000, 1.394485, 0.225781)",
        "(-0.310000, 1.392869, 0.229925)",
        "(-0.310000, 1.390985, 0.233912)",
        "(-0.310000, 1.388880, 0.237727)",
        "(-0.310000, 1.386574, 0.241229)",
        "(-0.310000, 1.384139, 0.244599)",
        "(-0.310000, 1.381618, 0.247795)",
        "(-0.310000, 1.379057, 0.250761)",
        "(-0.310000, 1.376487, 0.253511)",
        "(-0.310000, 1.373958, 0.255959)",
        "(-0.310000, 1.371536, 0.258247)",
        "(-0.310000, 1.369241, 0.260393)",
        "(-0.310000, 1.367119, 0.262366)",
        "(-0.310000, 1.365210, 0.264197)",
        "(-0.310000, 1.363538, 0.265861)",
        "(-0.310000, 1.362119, 0.267504)",
        "(-0.310000, 1.360973, 0.269127)",
        "(-0.310000, 1.360107, 0.270738)",
        "(-0.310000, 1.359528, 0.272368)",
        "(-0.310000, 1.359248, 0.274000)",
        "(-0.310000, 1.359226, 0.275778)",
        "(-0.310000, 1.359450, 0.277700)",
        "(-0.310000, 1.359900, 0.279781)",
        "(-0.310000, 1.360541, 0.282046)",
        "(-0.310000, 1.361375, 0.284454)",
        "(-0.310000, 1.362327, 0.287097)",
        "(-0.310000, 1.363354, 0.289964)",
        "(-0.310000, 1.364419, 0.293070)",
        "(-0.310000, 1.365478, 0.296396)",
        "(-0.310000, 1.366540, 0.299841)",
        "(-0.310000, 1.367483, 0.303536)",
        "(-0.310000, 1.368273, 0.307429)",
        "(-0.310000, 1.368870, 0.311473)",
        "(-0.310000, 1.369235, 0.315672)",
        "(-0.310000, 1.369437, 0.319874)",
        "(-0.310000, 1.369316, 0.324174)",
        "(-0.310000, 1.368852, 0.328553)",
        "(-0.310000, 1.368081, 0.332918)",
        "(-0.310000, 1.366976, 0.337241)",
        "(-0.310000, 1.365652, 0.341440)",
        "(-0.310000, 1.363917, 0.345624)",
        "(-0.310000, 1.361768, 0.349768)",
        "(-0.310000, 1.359207, 0.353882)",
        "(-0.310000, 1.356203, 0.357974)",
        "(-0.310000, 1.353049, 0.361926)",
        "(-0.310000, 1.349437, 0.365919)",
        "(-0.310000, 1.345367, 0.369937)",
        "(-0.310000, 1.340791, 0.373969)",
        "(-0.310000, 1.335665, 0.377974)",
        "(-0.310000, 1.330323, 0.381852)",
        "(-0.310000, 1.324337, 0.385633)",
        "(-0.310000, 1.317660, 0.389224)",
        "(-0.310000, 1.310197, 0.392539)",
        "(-0.310000, 1.301944, 0.395442)",
        "(-0.310000, 1.293477, 0.397847)",
        "(-0.310000, 1.284255, 0.399635)",
        "(-0.310000, 1.274316, 0.400647)",
        "(-0.310000, 1.263720, 0.400719)",
        "(-0.310000, 1.252586, 0.399729)",
        "(-0.310000, 1.241648, 0.397827)",
        "(-0.310000, 1.230408, 0.394682)",
        "(-0.310000, 1.219087, 0.390245)",
        "(-0.310000, 1.208011, 0.384566)",
        "(-0.310000, 1.197427, 0.377709)",
        "(-0.310000, 1.187827, 0.370106)",
        "(-0.310000, 1.178910, 0.361434)",
        "(-0.310000, 1.170925, 0.351919)",
        "(-0.310000, 1.164000, 0.341743)",
        "(-0.310000, 1.158218, 0.331074)",
        "(-0.310000, 1.153778, 0.320480)",
        "(-0.310000, 1.150455, 0.309662)",
        "(-0.310000, 1.148228, 0.298677)",
        "(-0.310000, 1.147108, 0.287739)",
        "(-0.310000, 1.147060, 0.277078)",
        "(-0.310000, 1.148029, 0.267058)",
        "(-0.310000, 1.149878, 0.257341)",
        "(-0.310000, 1.152539, 0.247912)",
        "(-0.310000, 1.155955, 0.238927)",
        "(-0.310000, 1.160036, 0.230461)",
        "(-0.310000, 1.164611, 0.222834)",
        "(-0.310000, 1.169692, 0.215640)",
        "(-0.310000, 1.175171, 0.208986)",
        "(-0.310000, 1.180947, 0.202909)",
        "(-0.310000, 1.187005, 0.197310)",
        "(-0.310000, 1.193116, 0.192460)",
        "(-0.310000, 1.199325, 0.188078)",
        "(-0.310000, 1.205621, 0.184120)",
        "(-0.310000, 1.211951, 0.180568)",
        "(-0.310000, 1.218261, 0.177410)",
        "(-0.310000, 1.224367, 0.174809)",
        "(-0.310000, 1.230455, 0.172499)",
        "(-0.310000, 1.236652, 0.170366)",
        "(-0.310000, 1.242910, 0.168508)",
        "(-0.310000, 1.249129, 0.167022)",
        "(-0.310000, 1.255083, 0.166051)",
        "(-0.310000, 1.261082, 0.165396)",
        "(-0.310000, 1.267095, 0.165056)",
        "(-0.310000, 1.273086, 0.165036)",
        "(-0.310000, 1.279017, 0.165326)",
        "(-0.310000, 1.284595, 0.165996)",
        "(-0.310000, 1.290109, 0.166909)",
        "(-0.310000, 1.295513, 0.168052)",
        "(-0.310000, 1.300806, 0.169413)",
        "(-0.310000, 1.305969, 0.170967)",
        "(-0.310000, 1.310726, 0.172678)",
        "(-0.310000, 1.315363, 0.174512)",
        "(-0.310000, 1.319835, 0.176439)",
        "(-0.310000, 1.324132, 0.178426)",
        "(-0.310000, 1.328295, 0.180463)",
        "(-0.310000, 1.332145, 0.182470)",
        "(-0.310000, 1.335905, 0.184471)",
        "(-0.310000, 1.339570, 0.186455)",
        "(-0.310000, 1.343154, 0.188409)",
        "(-0.310000, 1.346688, 0.190334)",
        "(-0.310000, 1.350072, 0.192162)",
        "(-0.310000, 1.353477, 0.193979)",
        "(-0.310000, 1.356884, 0.195780)",
        "(-0.310000, 1.360333, 0.197596)",
        "(-0.310000, 1.363855, 0.199474)",
        "(-0.310000, 1.367300, 0.201297)",
        "(-0.310000, 1.370801, 0.203195)",
        "(-0.310000, 1.374328, 0.205167)",
        "(-0.310000, 1.377860, 0.207224)",
        "(-0.310000, 1.381368, 0.209365)",
        "(-0.310000, 1.384793, 0.211518)",
        "(-0.310000, 1.388221, 0.213859)",
        "(-0.310000, 1.391599, 0.216377)",
        "(-0.310000, 1.394892, 0.219049)",
        "(-0.310000, 1.398070, 0.221881)",
        "(-0.310000, 1.401037, 0.224714)",
        "(-0.310000, 1.403841, 0.227683)",
        "(-0.310000, 1.406455, 0.230796)",
        "(-0.310000, 1.408850, 0.234055)",
        "(-0.310000, 1.411014, 0.237461)",
        "(-0.310000, 1.412888, 0.240816)",
        "(-0.310000, 1.414485, 0.244216)",
        "(-0.310000, 1.415803, 0.247642)",
        "(-0.310000, 1.416842, 0.251106)",
        "(-0.310000, 1.417603, 0.254619)",
        "(-0.310000, 1.418094, 0.258024)",
        "(-0.310000, 1.418338, 0.261382)",
        "(-0.310000, 1.418364, 0.264657)",
        "(-0.310000, 1.418204, 0.267933)",
        "(-0.310000, 1.417893, 0.271230)",
        "(-0.310000, 1.417505, 0.274365)",
        "(-0.310000, 1.417078, 0.277477)",
        "(-0.310000, 1.416664, 0.280518)",
        "(-0.310000, 1.416273, 0.283607)",
        "(-0.310000, 1.415909, 0.286806)",
        "(-0.310000, 1.415627, 0.289953)",
        "(-0.310000, 1.415395, 0.293194)",
        "(-0.310000, 1.415225, 0.296481)",
        "(-0.310000, 1.415070, 0.299939)",
        "(-0.310000, 1.414871, 0.303653)",
        "(-0.310000, 1.414711, 0.307354)",
        "(-0.310000, 1.414503, 0.311215)",
        "(-0.310000, 1.414215, 0.315225)",
        "(-0.310000, 1.413796, 0.319401)",
        "(-0.310000, 1.413188, 0.323781)",
        "(-0.310000, 1.412486, 0.328136)",
        "(-0.310000, 1.411516, 0.332661)",
        "(-0.310000, 1.410279, 0.337296)",
        "(-0.310000, 1.408763, 0.341976)",
        "(-0.310000, 1.406942, 0.346665)",
        "(-0.310000, 1.404946, 0.351186)",
        "(-0.310000, 1.402577, 0.355702)",
        "(-0.310000, 1.399803, 0.360179)",
        "(-0.310000, 1.396590, 0.364601)",
        "(-0.310000, 1.392955, 0.368890)",
        "(-0.310000, 1.389159, 0.372812)",
        "(-0.310000, 1.384930, 0.376553)",
        "(-0.310000, 1.380240, 0.380081)",
        "(-0.310000, 1.375105, 0.383342)",
        "(-0.310000, 1.369565, 0.386277)",
        "(-0.310000, 1.363927, 0.388721)",
        "(-0.310000, 1.357854, 0.390816)",
        "(-0.310000, 1.351351, 0.392522)",
        "(-0.310000, 1.344383, 0.393804)",
        "(-0.310000, 1.336936, 0.394616)",
        "(-0.310000, 1.329570, 0.394821)",
        "(-0.310000, 1.321725, 0.394496)",
        "(-0.310000, 1.313439, 0.393575)",
        "(-0.310000, 1.304799, 0.391989)",
        "(-0.310000, 1.295906, 0.389664)",
        "(-0.310000, 1.287512, 0.386662)",
        "(-0.310000, 1.279197, 0.382964)",
        "(-0.310000, 1.271039, 0.378557)",
        "(-0.310000, 1.263120, 0.373455)",
        "(-0.310000, 1.255639, 0.367739)",
        "(-0.310000, 1.249094, 0.361700)",
        "(-0.310000, 1.243130, 0.355255)",
        "(-0.310000, 1.237718, 0.348432)",
        "(-0.310000, 1.232896, 0.341278)",
        "(-0.310000, 1.228766, 0.333941)",
        "(-0.310000, 1.225532, 0.326754)",
        "(-0.310000, 1.222884, 0.319456)",
        "(-0.310000, 1.220798, 0.312072)",
        "(-0.310000, 1.219307, 0.304720)",
        "(-0.310000, 1.218385, 0.297476)",
        "(-0.310000, 1.218104, 0.290657)",
        "(-0.310000, 1.218280, 0.284046)",
        "(-0.310000, 1.218862, 0.277696)",
        "(-0.310000, 1.219806, 0.271612)",
        "(-0.310000, 1.221053, 0.265842)",
        "(-0.310000, 1.222542, 0.260586)",
        "(-0.310000, 1.224202, 0.255601)",
        "(-0.310000, 1.225981, 0.250901)",
        "(-0.310000, 1.227830, 0.246468)",
        "(-0.310000, 1.229726, 0.242243)",
        "(-0.310000, 1.231592, 0.238365)",
        "(-0.310000, 1.233426, 0.234658)",
        "(-0.310000, 1.235225, 0.231066)",
        "(-0.310000, 1.236986, 0.227540)",
        "(-0.310000, 1.238725, 0.224028)",
        "(-0.310000, 1.240358, 0.220670)",
        "(-0.310000, 1.241949, 0.217322)",
        "(-0.310000, 1.243505, 0.213974)",
        "(-0.310000, 1.245173, 0.210428)",
        "(-0.310000, 1.246900, 0.206811)",
        "(-0.310000, 1.248563, 0.203287)",
        "(-0.310000, 1.250306, 0.199695)",
        "(-0.310000, 1.252173, 0.196031)",
        "(-0.310000, 1.254227, 0.192283)",
        "(-0.310000, 1.256498, 0.188478)",
        "(-0.310000, 1.258823, 0.184767)",
        "(-0.310000, 1.261394, 0.181048)",
        "(-0.310000, 1.264246, 0.177358)",
        "(-0.310000, 1.267430, 0.173709)",
        "(-0.310000, 1.270940, 0.170166)",
        "(-0.310000, 1.274518, 0.166882)",
        "(-0.310000, 1.278446, 0.163764)",
        "(-0.310000, 1.282708, 0.160872)",
        "(-0.310000, 1.287278, 0.158267)",
        "(-0.310000, 1.292169, 0.155978)",
        "(-0.310000, 1.297050, 0.154092)",
        "(-0.310000, 1.302195, 0.152588)",
        "(-0.310000, 1.307596, 0.151496)",
        "(-0.310000, 1.313179, 0.150848)",
        "(-0.310000, 1.318874, 0.150662)",
        "(-0.310000, 1.324352, 0.150897)",
        "(-0.310000, 1.329880, 0.151564)",
        "(-0.310000, 1.335416, 0.152645)",
        "(-0.310000, 1.340883, 0.154099)",
        "(-0.310000, 1.346187, 0.155857)",
        "(-0.310000, 1.351116, 0.157766)",
        "(-0.310000, 1.355973, 0.159868)",
        "(-0.310000, 1.360761, 0.162121)",
        "(-0.310000, 1.365454, 0.164475)",
        "(-0.310000, 1.370029, 0.166881)",
        "(-0.310000, 1.374386, 0.169230)",
        "(-0.310000, 1.378732, 0.171638)",
        "(-0.310000, 1.383108, 0.174141)",
        "(-0.310000, 1.387514, 0.176746)",
        "(-0.310000, 1.391922, 0.179446)",
        "(-0.310000, 1.396171, 0.182089)",
        "(-0.310000, 1.400452, 0.184878)",
        "(-0.310000, 1.404730, 0.187823)",
        "(-0.310000, 1.408965, 0.190918)",
        "(-0.310000, 1.413158, 0.194196)",
        "(-0.310000, 1.417160, 0.197469)",
        "(-0.310000, 1.421071, 0.200948)",
        "(-0.310000, 1.424884, 0.204672)",
        "(-0.310000, 1.428532, 0.208585)",
        "(-0.310000, 1.431973, 0.212675)",
        "(-0.310000, 1.435125, 0.216741)",
        "(-0.310000, 1.438036, 0.220978)",
        "(-0.310000, 1.440663, 0.225322)",
        "(-0.310000, 1.443002, 0.229803)",
        "(-0.310000, 1.445029, 0.234408)",
        "(-0.310000, 1.446685, 0.238883)",
        "(-0.310000, 1.448007, 0.243417)",
        "(-0.310000, 1.448980, 0.247963)",
        "(-0.310000, 1.449598, 0.252515)",
        "(-0.310000, 1.449859, 0.257032)",
        "(-0.310000, 1.449768, 0.261349)",
        "(-0.310000, 1.449335, 0.265588)",
        "(-0.310000, 1.448576, 0.269681)",
        "(-0.310000, 1.447497, 0.273669)",
        "(-0.310000, 1.446111, 0.277548)",
        "(-0.310000, 1.444465, 0.281128)",
        "(-0.310000, 1.442542, 0.284622)",
        "(-0.310000, 1.440372, 0.287962)",
        "(-0.310000, 1.437989, 0.291116)",
        "(-0.310000, 1.435387, 0.294146)",
        "(-0.310000, 1.432640, 0.296891)",
        "(-0.310000, 1.429741, 0.299487)",
        "(-0.310000, 1.426702, 0.301922)",
        "(-0.310000, 1.423556, 0.304191)",
        "(-0.310000, 1.420310, 0.306341)",
        "(-0.310000, 1.417029, 0.308243)",
        "(-0.310000, 1.413687, 0.310019)",
        "(-0.310000, 1.410324, 0.311640)",
        "(-0.310000, 1.406913, 0.313155)",
        "(-0.310000, 1.403459, 0.314581)",
        "(-0.310000, 1.400066, 0.315771)",
        "(-0.310000, 1.396644, 0.316864)",
        "(-0.310000, 1.393214, 0.317852)",
        "(-0.310000, 1.389803, 0.318729)",
        "(-0.310000, 1.386391, 0.319523)",
        "(-0.310000, 1.383086, 0.320134)",
        "(-0.310000, 1.379802, 0.320704)",
        "(-0.310000, 1.376550, 0.321251)",
        "(-0.310000, 1.373301, 0.321810)",
        "(-0.310000, 1.370046, 0.322412)",
        "(-0.310000, 1.366948, 0.322930)",
        "(-0.310000, 1.363852, 0.323515)",
        "(-0.310000, 1.360762, 0.324180)",
        "(-0.310000, 1.357645, 0.324959)",
        "(-0.310000, 1.354440, 0.325881)",
        "(-0.310000, 1.351348, 0.326811)",
        "(-0.310000, 1.348149, 0.327895)",
        "(-0.310000, 1.344818, 0.329119)",
        "(-0.310000, 1.341318, 0.330479)",
        "(-0.310000, 1.337602, 0.331959)",
        "(-0.310000, 1.333898, 0.333443)",
        "(-0.310000, 1.329891, 0.335017)",
        "(-0.310000, 1.325560, 0.336630)",
        "(-0.310000, 1.320855, 0.338233)",
        "(-0.310000, 1.315730, 0.339759)",
        "(-0.310000, 1.310540, 0.341116)",
        "(-0.310000, 1.304895, 0.342282)",
        "(-0.310000, 1.298840, 0.343165)",
        "(-0.310000, 1.292447, 0.343684)",
        "(-0.310000, 1.285719, 0.343763)",
        "(-0.310000, 1.279043, 0.343440)",
        "(-0.310000, 1.272109, 0.342567)",
        "(-0.310000, 1.265081, 0.341118)",
        "(-0.310000, 1.258020, 0.339063)",
        "(-0.310000, 1.251029, 0.336384)",
        "(-0.310000, 1.244451, 0.333293)",
        "(-0.310000, 1.238081, 0.329624)",
        "(-0.310000, 1.232028, 0.325421)",
        "(-0.310000, 1.226387, 0.320747)",
        "(-0.310000, 1.221201, 0.315648)",
        "(-0.310000, 1.216659, 0.310427)",
        "(-0.310000, 1.212656, 0.304962)",
        "(-0.310000, 1.209189, 0.299297)",
        "(-0.310000, 1.206261, 0.293465)",
        "(-0.310000, 1.203880, 0.287547)",
        "(-0.310000, 1.202064, 0.281775)",
        "(-0.310000, 1.200710, 0.275899)",
        "(-0.310000, 1.199805, 0.269983)",
        "(-0.310000, 1.199317, 0.264142)",
        "(-0.310000, 1.199190, 0.258360)",
        "(-0.310000, 1.199361, 0.252859)",
        "(-0.310000, 1.199816, 0.247290)",
        "(-0.310000, 1.200561, 0.241713)",
        "(-0.310000, 1.201570, 0.236278)",
        "(-0.310000, 1.202832, 0.230973)",
        "(-0.310000, 1.204267, 0.226022)",
        "(-0.310000, 1.205929, 0.221151)",
        "(-0.310000, 1.207792, 0.216425)",
        "(-0.310000, 1.209840, 0.211858)",
        "(-0.310000, 1.212072, 0.207431)",
        "(-0.310000, 1.214360, 0.203350)",
        "(-0.310000, 1.216800, 0.199400)",
        "(-0.310000, 1.219373, 0.195601)",
        "(-0.310000, 1.222096, 0.191924)",
        "(-0.310000, 1.224972, 0.188359)",
        "(-0.310000, 1.227894, 0.185028)",
        "(-0.310000, 1.230989, 0.181777)",
        "(-0.310000, 1.234229, 0.178640)",
        "(-0.310000, 1.237596, 0.175640)",
        "(-0.310000, 1.241091, 0.172773)",
        "(-0.310000, 1.244559, 0.170157)",
        "(-0.310000, 1.248181, 0.167645)",
        "(-0.310000, 1.251983, 0.165229)",
        "(-0.310000, 1.255976, 0.162920)",
        "(-0.310000, 1.260147, 0.160739)",
        "(-0.310000, 1.264237, 0.158815)",
        "(-0.310000, 1.268525, 0.157012)",
        "(-0.310000, 1.272990, 0.155357)",
        "(-0.310000, 1.277632, 0.153864)",
        "(-0.310000, 1.282477, 0.152544)",
        "(-0.310000, 1.287208, 0.151481)",
        "(-0.310000, 1.292137, 0.150604)",
        "(-0.310000, 1.297229, 0.149939)",
        "(-0.310000, 1.302509, 0.149504)",
        "(-0.310000, 1.307938, 0.149323)",
        "(-0.310000, 1.313152, 0.149402)",
        "(-0.310000, 1.318479, 0.149739)",
        "(-0.310000, 1.323908, 0.150353)",
        "(-0.310000, 1.329419, 0.151258)",
        "(-0.310000, 1.334989, 0.152471)",
        "(-0.310000, 1.340270, 0.153905)",
        "(-0.310000, 1.345542, 0.155626)",
        "(-0.310000, 1.350805, 0.157646)",
        "(-0.310000, 1.355986, 0.159947)",
        "(-0.310000, 1.360996, 0.162489)",
        "(-0.310000, 1.365651, 0.165151)",
        "(-0.310000, 1.370196, 0.168055)",
        "(-0.310000, 1.374639, 0.171213)",
        "(-0.310000, 1.378918, 0.174587)",
        "(-0.310000, 1.382960, 0.178111)",
        "(-0.310000, 1.386623, 0.181611)",
        "(-0.310000, 1.390170, 0.185259)",
        "(-0.310000, 1.393650, 0.189057)",
        "(-0.310000, 1.397038, 0.192937)",
        "(-0.310000, 1.400325, 0.196841)",
        "(-0.310000, 1.403407, 0.200561)",
        "(-0.310000, 1.406434, 0.204267)",
        "(-0.310000, 1.409420, 0.207976)",
        "(-0.310000, 1.412400, 0.211738)",
        "(-0.310000, 1.415356, 0.215542)",
        "(-0.310000, 1.418210, 0.219213)",
        "(-0.310000, 1.421052, 0.222973)",
        "(-0.310000, 1.423862, 0.226849)",
        "(-0.310000, 1.426609, 0.230837)",
        "(-0.310000, 1.429275, 0.234927)",
        "(-0.310000, 1.431797, 0.238924)",
        "(-0.310000, 1.434186, 0.242991)",
        "(-0.310000, 1.436433, 0.247169)",
        "(-0.310000, 1.438503, 0.251429)",
        "(-0.310000, 1.440366, 0.255747)",
        "(-0.310000, 1.442010, 0.259985)",
        "(-0.310000, 1.443416, 0.264303)",
        "(-0.310000, 1.444557, 0.268676)",
        "(-0.310000, 1.445419, 0.273120)",
        "(-0.310000, 1.445979, 0.277607)",
        "(-0.310000, 1.446252, 0.281911)",
        "(-0.310000, 1.446217, 0.286179)",
        "(-0.310000, 1.445862, 0.290413)",
        "(-0.310000, 1.445185, 0.294573)",
        "(-0.310000, 1.444179, 0.298677)",
        "(-0.310000, 1.442913, 0.302485)",
        "(-0.310000, 1.441362, 0.306125)",
        "(-0.310000, 1.439519, 0.309631)",
        "(-0.310000, 1.437360, 0.313070)",
        "(-0.310000, 1.434939, 0.316327)",
        "(-0.310000, 1.432376, 0.319188)",
        "(-0.310000, 1.429621, 0.321806)",
        "(-0.310000, 1.426663, 0.324247)",
        "(-0.310000, 1.423501, 0.326554)",
        "(-0.310000, 1.420185, 0.328652)",
        "(-0.310000, 1.416851, 0.330382)",
        "(-0.310000, 1.413474, 0.331852)",
        "(-0.310000, 1.409993, 0.333171)",
        "(-0.310000, 1.406388, 0.334403)",
        "(-0.310000, 1.402740, 0.335478)",
        "(-0.310000, 1.399150, 0.336285)",
        "(-0.310000, 1.395568, 0.336932)",
        "(-0.310000, 1.391970, 0.337476)",
        "(-0.310000, 1.388311, 0.337959)",
        "(-0.310000, 1.384646, 0.338338)",
        "(-0.310000, 1.381111, 0.338494)",
        "(-0.310000, 1.377526, 0.338530)",
        "(-0.310000, 1.373838, 0.338455)",
        "(-0.310000, 1.370054, 0.338238)",
        "(-0.310000, 1.366180, 0.337836)",
        "(-0.310000, 1.362386, 0.337139)",
        "(-0.310000, 1.358536, 0.336257)",
        "(-0.310000, 1.354620, 0.335222)",
        "(-0.310000, 1.350578, 0.334062)",
        "(-0.310000, 1.346455, 0.332777)",
        "(-0.310000, 1.342516, 0.331269)",
        "(-0.310000, 1.338528, 0.329670)",
        "(-0.310000, 1.334523, 0.327998)",
        "(-0.310000, 1.330545, 0.326269)",
        "(-0.310000, 1.326596, 0.324487)",
        "(-0.310000, 1.322934, 0.322627)",
        "(-0.310000, 1.319335, 0.320793)",
        "(-0.310000, 1.315786, 0.318991)",
        "(-0.310000, 1.312288, 0.317247)",
        "(-0.310000, 1.308844, 0.315579)",
        "(-0.310000, 1.305637, 0.314000)",
        "(-0.310000, 1.302438, 0.312537)",
        "(-0.310000, 1.299217, 0.311189)",
        "(-0.310000, 1.295924, 0.309940)",
        "(-0.310000, 1.292558, 0.308782)",
        "(-0.310000, 1.289257, 0.307759)",
        "(-0.310000, 1.285783, 0.306783)",
        "(-0.310000, 1.282085, 0.305791)",
        "(-0.310000, 1.278159, 0.304728)",
        "(-0.310000, 1.274000, 0.303537)",
        "(-0.310000, 1.269763, 0.302285)",
        "(-0.310000, 1.265302, 0.300796)",
        "(-0.310000, 1.260667, 0.299019)",
        "(-0.310000, 1.255881, 0.296896)",
        "(-0.310000, 1.251019, 0.294404)",
        "(-0.310000, 1.246242, 0.291687)",
        "(-0.310000, 1.241481, 0.288570)",
        "(-0.310000, 1.236812, 0.285038)",
        "(-0.310000, 1.232304, 0.281073)",
        "(-0.310000, 1.228008, 0.276683)",
        "(-0.310000, 1.224035, 0.272127)",
        "(-0.310000, 1.220397, 0.267304)",
        "(-0.310000, 1.217111, 0.262237)",
        "(-0.310000, 1.214213, 0.256946)",
        "(-0.310000, 1.211731, 0.251497)",
        "(-0.310000, 1.209634, 0.246091)",
        "(-0.310000, 1.207935, 0.240569)",
        "(-0.310000, 1.206622, 0.235003)",
        "(-0.310000, 1.205654, 0.229403)",
        "(-0.310000, 1.205015, 0.223735)",
        "(-0.310000, 1.204600, 0.218205)",
        "(-0.310000, 1.204459, 0.212597)",
        "(-0.310000, 1.204608, 0.206929)",
        "(-0.310000, 1.205087, 0.201183)",
        "(-0.310000, 1.205915, 0.195354)",
        "(-0.310000, 1.206937, 0.189742)",
        "(-0.310000, 1.208274, 0.184173)",
        "(-0.310000, 1.209963, 0.178648)",
        "(-0.310000, 1.212033, 0.173157)",
        "(-0.310000, 1.214460, 0.167785)",
        "(-0.310000, 1.217047, 0.162762)",
        "(-0.310000, 1.220149, 0.157749)",
        "(-0.310000, 1.223717, 0.152863)",
        "(-0.310000, 1.227696, 0.148199)",
        "(-0.310000, 1.232100, 0.143775)",
        "(-0.310000, 1.236612, 0.139824)",
        "(-0.310000, 1.241539, 0.136160)",
        "(-0.310000, 1.246898, 0.132805)",
        "(-0.310000, 1.252675, 0.129803)",
        "(-0.310000, 1.258848, 0.127198)",
        "(-0.310000, 1.265001, 0.125155)",
        "(-0.310000, 1.271516, 0.123538)",
        "(-0.310000, 1.278311, 0.122393)",
        "(-0.310000, 1.285366, 0.121745)",
        "(-0.310000, 1.292589, 0.121623)",
        "(-0.310000, 1.299470, 0.122068)",
        "(-0.310000, 1.306463, 0.123011)",
        "(-0.310000, 1.313486, 0.124453)",
        "(-0.310000, 1.320414, 0.126376)",
        "(-0.310000, 1.327220, 0.128768)",
        "(-0.310000, 1.333504, 0.131526)",
        "(-0.310000, 1.339660, 0.134665)",
        "(-0.310000, 1.345579, 0.138130)",
        "(-0.310000, 1.351197, 0.141875)",
        "(-0.310000, 1.356485, 0.145838)",
        "(-0.310000, 1.361218, 0.149853)",
        "(-0.310000, 1.365715, 0.154013)",
        "(-0.310000, 1.369932, 0.158247)",
        "(-0.310000, 1.373848, 0.162488)",
        "(-0.310000, 1.377497, 0.166718)",
        "(-0.310000, 1.380767, 0.170789)",
        "(-0.310000, 1.383906, 0.174842)",
        "(-0.310000, 1.386943, 0.178888)",
        "(-0.310000, 1.389829, 0.182860)",
        "(-0.310000, 1.392573, 0.186740)",
        "(-0.310000, 1.395109, 0.190437)",
        "(-0.310000, 1.397593, 0.194130)",
        "(-0.310000, 1.400029, 0.197861)",
        "(-0.310000, 1.402390, 0.201647)",
        "(-0.310000, 1.404611, 0.205452)",
        "(-0.310000, 1.406589, 0.209132)",
        "(-0.310000, 1.408488, 0.212906)",
        "(-0.310000, 1.410367, 0.216820)",
        "(-0.310000, 1.412211, 0.220795)",
        "(-0.310000, 1.414034, 0.224804)",
        "(-0.310000, 1.415798, 0.228669)",
        "(-0.310000, 1.417601, 0.232675)",
        "(-0.310000, 1.419427, 0.236819)",
        "(-0.310000, 1.421255, 0.241036)",
        "(-0.310000, 1.423066, 0.245288)",
        "(-0.310000, 1.424833, 0.249420)",
        "(-0.310000, 1.426580, 0.253724)",
        "(-0.310000, 1.428273, 0.258213)",
        "(-0.310000, 1.429875, 0.262804)",
        "(-0.310000, 1.431367, 0.267499)",
        "(-0.310000, 1.432739, 0.272093)",
        "(-0.310000, 1.433953, 0.276765)",
        "(-0.310000, 1.434991, 0.281509)",
        "(-0.310000, 1.435832, 0.286269)",
        "(-0.310000, 1.436455, 0.291011)",
        "(-0.310000, 1.436891, 0.295590)",
        "(-0.310000, 1.437078, 0.300163)",
        "(-0.310000, 1.436985, 0.304738)",
        "(-0.310000, 1.436608, 0.309286)",
        "(-0.310000, 1.435950, 0.313740)",
        "(-0.310000, 1.435075, 0.317921)",
        "(-0.310000, 1.433897, 0.322023)",
        "(-0.310000, 1.432396, 0.326049)",
        "(-0.310000, 1.430602, 0.329917)",
        "(-0.310000, 1.428508, 0.333633)",
        "(-0.310000, 1.426215, 0.337034)",
        "(-0.310000, 1.423623, 0.340283)",
        "(-0.310000, 1.420761, 0.343342)",
        "(-0.310000, 1.417640, 0.346194)",
        "(-0.310000, 1.414298, 0.348806)",
        "(-0.310000, 1.410875, 0.351041)",
        "(-0.310000, 1.407214, 0.353095)",
        "(-0.310000, 1.403347, 0.354951)",
        "(-0.310000, 1.399361, 0.356546)",
        "(-0.310000, 1.395244, 0.357905)",
        "(-0.310000, 1.391143, 0.358932)",
        "(-0.310000, 1.386927, 0.359780)",
        "(-0.310000, 1.382578, 0.360461)",
        "(-0.310000, 1.378125, 0.360976)",
        "(-0.310000, 1.373566, 0.361347)",
        "(-0.310000, 1.369067, 0.361468)",
        "(-0.310000, 1.364408, 0.361495)",
        "(-0.310000, 1.359606, 0.361420)",
        "(-0.310000, 1.354601, 0.361244)",
        "(-0.310000, 1.349409, 0.360946)",
        "(-0.310000, 1.344375, 0.360385)",
        "(-0.310000, 1.339104, 0.359688)",
        "(-0.310000, 1.333633, 0.358819)",
        "(-0.310000, 1.327963, 0.357756)",
        "(-0.310000, 1.322076, 0.356455)",
        "(-0.310000, 1.316435, 0.354851)",
        "(-0.310000, 1.310609, 0.352994)",
        "(-0.310000, 1.304662, 0.350854)",
        "(-0.310000, 1.298627, 0.348389)",
        "(-0.310000, 1.292632, 0.345595)",
        "(-0.310000, 1.287133, 0.342583)",
        "(-0.310000, 1.281749, 0.339300)",
        "(-0.310000, 1.276527, 0.335769)",
        "(-0.310000, 1.271513, 0.332022)",
        "(-0.310000, 1.266753, 0.328093)",
        "(-0.310000, 1.262483, 0.324183)",
        "(-0.310000, 1.258427, 0.320176)",
        "(-0.310000, 1.254544, 0.316054)",
        "(-0.310000, 1.250823, 0.311820)",
        "(-0.310000, 1.247295, 0.307521)",
        "(-0.310000, 1.244071, 0.303343)",
        "(-0.310000, 1.240989, 0.299120)",
        "(-0.310000, 1.238038, 0.294843)",
        "(-0.310000, 1.235206, 0.290494)",
        "(-0.310000, 1.232503, 0.286089)",
        "(-0.310000, 1.229981, 0.281779)",
        "(-0.310000, 1.227568, 0.277389)",
        "(-0.310000, 1.225278, 0.272902)",
        "(-0.310000, 1.223132, 0.268295)",
        "(-0.310000, 1.221140, 0.263541)",
        "(-0.310000, 1.219337, 0.258884)",
        "(-0.310000, 1.217721, 0.254183)",
        "(-0.310000, 1.216325, 0.249365)",
        "(-0.310000, 1.215185, 0.244318)",
        "(-0.310000, 1.214329, 0.239186)",
        "(-0.310000, 1.213719, 0.234256)",
        "(-0.310000, 1.213390, 0.229346)",
        "(-0.310000, 1.213415, 0.224334)",
        "(-0.310000, 1.213812, 0.219285)",
        "(-0.310000, 1.214575, 0.214272)",
        "(-0.310000, 1.215621, 0.209506)",
        "(-0.310000, 1.217067, 0.204782)",
        "(-0.310000, 1.218917, 0.200125)",
        "(-0.310000, 1.221159, 0.195588)",
        "(-0.310000, 1.223775, 0.191216)",
        "(-0.310000, 1.226603, 0.187191)",
        "(-0.310000, 1.229849, 0.183249)",
        "(-0.310000, 1.233491, 0.179424)",
        "(-0.310000, 1.237438, 0.175786)",
        "(-0.310000, 1.241642, 0.172343)",
        "(-0.310000, 1.245839, 0.169234)",
        "(-0.310000, 1.250284, 0.166203)",
        "(-0.310000, 1.254971, 0.163237)",
        "(-0.310000, 1.259865, 0.160347)",
        "(-0.310000, 1.265010, 0.157512)",
        "(-0.310000, 1.270067, 0.154873)",
        "(-0.310000, 1.275409, 0.152275)",
        "(-0.310000, 1.281039, 0.149754)",
        "(-0.310000, 1.287012, 0.147332)",
        "(-0.310000, 1.293322, 0.145064)",
        "(-0.310000, 1.299563, 0.143039)",
        "(-0.310000, 1.306179, 0.141226)",
        "(-0.310000, 1.313131, 0.139694)",
        "(-0.310000, 1.320387, 0.138509)",
        "(-0.310000, 1.327929, 0.137720)",
        "(-0.310000, 1.335326, 0.137306)",
        "(-0.310000, 1.342920, 0.137360)",
        "(-0.310000, 1.350654, 0.137915)",
        "(-0.310000, 1.358464, 0.139009)",
        "(-0.310000, 1.366265, 0.140667)",
        "(-0.310000, 1.373701, 0.142726)",
        "(-0.310000, 1.381048, 0.145348)",
        "(-0.310000, 1.388202, 0.148516)",
        "(-0.310000, 1.395093, 0.152199)",
        "(-0.310000, 1.401660, 0.156380)",
        "(-0.310000, 1.407615, 0.160795)",
        "(-0.310000, 1.413195, 0.165643)",
        "(-0.310000, 1.418334, 0.170867)",
        "(-0.310000, 1.423001, 0.176429)",
        "(-0.310000, 1.427186, 0.182314)",
        "(-0.310000, 1.430700, 0.188198)",
        "(-0.310000, 1.433682, 0.194241)",
        "(-0.310000, 1.436118, 0.200368)",
        "(-0.310000, 1.438055, 0.206636)",
        "(-0.310000, 1.439500, 0.213032)",
        "(-0.310000, 1.440350, 0.219162)",
        "(-0.310000, 1.440714, 0.225233)",
        "(-0.310000, 1.440625, 0.231236)",
        "(-0.310000, 1.440117, 0.237178)",
        "(-0.310000, 1.439206, 0.243086)",
        "(-0.310000, 1.437888, 0.248603)",
        "(-0.310000, 1.436235, 0.253890)",
        "(-0.310000, 1.434273, 0.258960)",
        "(-0.310000, 1.432039, 0.263862)",
        "(-0.310000, 1.429564, 0.268613)",
        "(-0.310000, 1.426885, 0.272967)",
        "(-0.310000, 1.424030, 0.277085)",
        "(-0.310000, 1.421042, 0.280926)",
        "(-0.310000, 1.417913, 0.284579)",
        "(-0.310000, 1.414662, 0.288052)",
        "(-0.310000, 1.411369, 0.291145)",
        "(-0.310000, 1.407987, 0.294042)",
        "(-0.310000, 1.404554, 0.296707)",
        "(-0.310000, 1.401083, 0.299178)",
        "(-0.310000, 1.397543, 0.301536)",
        "(-0.310000, 1.394053, 0.303599)",
        "(-0.310000, 1.390572, 0.305512)",
        "(-0.310000, 1.387145, 0.307257)",
        "(-0.310000, 1.383744, 0.308903)",
        "(-0.310000, 1.380360, 0.310505)",
        "(-0.310000, 1.377127, 0.311925)",
        "(-0.310000, 1.373957, 0.313304)",
        "(-0.310000, 1.370901, 0.314619)",
        "(-0.310000, 1.367960, 0.315903)",
        "(-0.310000, 1.365065, 0.317240)",
        "(-0.310000, 1.362345, 0.318525)",
        "(-0.310000, 1.359723, 0.319856)",
        "(-0.310000, 1.357193, 0.321241)",
        "(-0.310000, 1.354734, 0.322708)",
        "(-0.310000, 1.352319, 0.324275)",
        "(-0.310000, 1.350051, 0.325876)",
        "(-0.310000, 1.347812, 0.327587)",
        "(-0.310000, 1.345574, 0.329414)",
        "(-0.310000, 1.343278, 0.331374)",
        "(-0.310000, 1.340879, 0.333464)",
        "(-0.310000, 1.338529, 0.335594)",
        "(-0.310000, 1.336024, 0.337835)",
        "(-0.310000, 1.333337, 0.340157)",
        "(-0.310000, 1.330433, 0.342528)",
        "(-0.310000, 1.327260, 0.344928)",
        "(-0.310000, 1.324032, 0.347267)",
        "(-0.310000, 1.320467, 0.349563)",
        "(-0.310000, 1.316550, 0.351754)",
        "(-0.310000, 1.312154, 0.353798)",
        "(-0.310000, 1.307522, 0.355612)",
        "(-0.310000, 1.302873, 0.357160)",
        "(-0.310000, 1.297889, 0.358400)",
        "(-0.310000, 1.292593, 0.359269)",
        "(-0.310000, 1.287048, 0.359709)",
        "(-0.310000, 1.281301, 0.359684)",
        "(-0.310000, 1.275735, 0.359261)",
        "(-0.310000, 1.270056, 0.358327)",
        "(-0.310000, 1.264309, 0.356864)",
        "(-0.310000, 1.258607, 0.354880)",
        "(-0.310000, 1.253023, 0.352391)",
        "(-0.310000, 1.247828, 0.349570)",
        "(-0.310000, 1.242758, 0.346270)",
        "(-0.310000, 1.237874, 0.342536)",
        "(-0.310000, 1.233196, 0.338401)",
        "(-0.310000, 1.228755, 0.333929)",
        "(-0.310000, 1.224748, 0.329386)",
        "(-0.310000, 1.220963, 0.324499)",
        "(-0.310000, 1.217517, 0.319335)",
        "(-0.310000, 1.214498, 0.313969)",
        "(-0.310000, 1.211921, 0.308394)",
        "(-0.310000, 1.209918, 0.302878)",
        "(-0.310000, 1.208373, 0.297217)",
        "(-0.310000, 1.207319, 0.291517)",
        "(-0.310000, 1.206735, 0.285739)",
        "(-0.310000, 1.206626, 0.279970)",
        "(-0.310000, 1.207016, 0.274525)",
        "(-0.310000, 1.207821, 0.269180)",
        "(-0.310000, 1.209007, 0.263879)",
        "(-0.310000, 1.210547, 0.258675)",
        "(-0.310000, 1.212419, 0.253700)",
        "(-0.310000, 1.214552, 0.249169)",
        "(-0.310000, 1.216908, 0.244811)",
        "(-0.310000, 1.219484, 0.240533)",
        "(-0.310000, 1.222222, 0.236464)",
        "(-0.310000, 1.225062, 0.232664)",
        "(-0.310000, 1.227926, 0.229244)",
        "(-0.310000, 1.230828, 0.225996)",
        "(-0.310000, 1.233728, 0.222927)",
        "(-0.310000, 1.236636, 0.219963)",
        "(-0.310000, 1.239537, 0.217082)",
        "(-0.310000, 1.242299, 0.214445)",
        "(-0.310000, 1.245006, 0.211865)",
        "(-0.310000, 1.247665, 0.209308)",
        "(-0.310000, 1.250368, 0.206650)",
        "(-0.310000, 1.253051, 0.203977)",
        "(-0.310000, 1.255577, 0.201409)",
        "(-0.310000, 1.258085, 0.198796)",
        "(-0.310000, 1.260624, 0.196103)",
        "(-0.310000, 1.263241, 0.193309)",
        "(-0.310000, 1.265939, 0.190435)",
        "(-0.310000, 1.268558, 0.187597)",
        "(-0.310000, 1.271310, 0.184671)",
        "(-0.310000, 1.274236, 0.181670)",
        "(-0.310000, 1.277355, 0.178624)",
        "(-0.310000, 1.280712, 0.175544)",
        "(-0.310000, 1.284083, 0.172536)",
        "(-0.310000, 1.287730, 0.169547)",
        "(-0.310000, 1.291706, 0.166598)",
        "(-0.310000, 1.296006, 0.163743)",
        "(-0.310000, 1.300631, 0.161035)",
        "(-0.310000, 1.305316, 0.158513)",
        "(-0.310000, 1.310385, 0.156194)",
        "(-0.310000, 1.315810, 0.154134)",
        "(-0.310000, 1.321589, 0.152368)",
        "(-0.310000, 1.327714, 0.150947)",
        "(-0.310000, 1.333801, 0.149830)",
        "(-0.310000, 1.340266, 0.149064)",
        "(-0.310000, 1.347013, 0.148643)",
        "(-0.310000, 1.353992, 0.148576)",
        "(-0.310000, 1.361260, 0.148896)",
        "(-0.310000, 1.368431, 0.149454)",
        "(-0.310000, 1.375833, 0.150434)",
        "(-0.310000, 1.383335, 0.151827)",
        "(-0.310000, 1.390949, 0.153675)",
        "(-0.310000, 1.398692, 0.156079)",
        "(-0.310000, 1.406160, 0.158767)",
        "(-0.310000, 1.413605, 0.161986)",
        "(-0.310000, 1.420879, 0.165676)",
        "(-0.310000, 1.427912, 0.169838)",
        "(-0.310000, 1.434693, 0.174503)",
        "(-0.310000, 1.440965, 0.179364)",
        "(-0.310000, 1.446865, 0.184684)",
        "(-0.310000, 1.452311, 0.190360)",
        "(-0.310000, 1.457238, 0.196333)",
        "(-0.310000, 1.461641, 0.202660)",
        "(-0.310000, 1.465394, 0.209013)",
        "(-0.310000, 1.468582, 0.215669)",
        "(-0.310000, 1.471134, 0.222433)",
        "(-0.310000, 1.473048, 0.229271)",
        "(-0.310000, 1.474326, 0.236193)",
        "(-0.310000, 1.474937, 0.242856)",
        "(-0.310000, 1.474942, 0.249618)",
        "(-0.310000, 1.474337, 0.256263)",
        "(-0.310000, 1.473149, 0.262710)",
        "(-0.310000, 1.471400, 0.269025)",
        "(-0.310000, 1.469147, 0.274934)",
        "(-0.310000, 1.466408, 0.280709)",
        "(-0.310000, 1.463239, 0.286219)",
        "(-0.310000, 1.459675, 0.291439)",
        "(-0.310000, 1.455759, 0.296396)",
        "(-0.310000, 1.451617, 0.300842)",
        "(-0.310000, 1.447201, 0.305087)",
        "(-0.310000, 1.442586, 0.309058)",
        "(-0.310000, 1.437840, 0.312724)",
        "(-0.310000, 1.432951, 0.316181)",
        "(-0.310000, 1.428072, 0.319218)",
        "(-0.310000, 1.423136, 0.322103)",
        "(-0.310000, 1.418159, 0.324817)",
        "(-0.310000, 1.413205, 0.327321)",
        "(-0.310000, 1.408286, 0.329653)",
        "(-0.310000, 1.403487, 0.331696)",
        "(-0.310000, 1.398666, 0.333673)",
        "(-0.310000, 1.393893, 0.335488)",
        "(-0.310000, 1.389143, 0.337125)",
        "(-0.310000, 1.384361, 0.338610)",
        "(-0.310000, 1.379688, 0.339787)",
        "(-0.310000, 1.374921, 0.340877)",
        "(-0.310000, 1.370153, 0.341859)",
        "(-0.310000, 1.365382, 0.342787)",
        "(-0.310000, 1.360521, 0.343729)",
        "(-0.310000, 1.355845, 0.344548)",
        "(-0.310000, 1.351105, 0.345414)",
        "(-0.310000, 1.346304, 0.346326)",
        "(-0.310000, 1.341388, 0.347288)",
        "(-0.310000, 1.336330, 0.348295)",
        "(-0.310000, 1.331426, 0.349247)",
        "(-0.310000, 1.326292, 0.350238)",
        "(-0.310000, 1.320890, 0.351231)",
        "(-0.310000, 1.315215, 0.352173)",
        "(-0.310000, 1.309240, 0.353010)",
        "(-0.310000, 1.303308, 0.353701)",
        "(-0.310000, 1.297019, 0.354195)",
        "(-0.310000, 1.290385, 0.354423)",
        "(-0.310000, 1.283504, 0.354323)",
        "(-0.310000, 1.276395, 0.353828)",
        "(-0.310000, 1.269374, 0.353007)",
        "(-0.310000, 1.262129, 0.351687)",
        "(-0.310000, 1.254826, 0.349862)",
        "(-0.310000, 1.247530, 0.347518)",
        "(-0.310000, 1.240230, 0.344568)",
        "(-0.310000, 1.233272, 0.341220)",
        "(-0.310000, 1.226419, 0.337244)",
        "(-0.310000, 1.219839, 0.332715)",
        "(-0.310000, 1.213623, 0.327671)",
        "(-0.310000, 1.207796, 0.322099)",
        "(-0.310000, 1.202592, 0.316324)",
        "(-0.310000, 1.197882, 0.310123)",
        "(-0.310000, 1.193756, 0.303619)",
        "(-0.310000, 1.190244, 0.296883)",
        "(-0.310000, 1.187367, 0.289946)",
        "(-0.310000, 1.185205, 0.283158)",
        "(-0.310000, 1.183673, 0.276260)",
        "(-0.310000, 1.182791, 0.269383)",
        "(-0.310000, 1.182553, 0.262644)",
        "(-0.310000, 1.182936, 0.256020)",
        "(-0.310000, 1.183905, 0.249777)",
        "(-0.310000, 1.185431, 0.243705)",
        "(-0.310000, 1.187474, 0.237951)",
        "(-0.310000, 1.189993, 0.232506)",
        "(-0.310000, 1.192956, 0.227322)",
        "(-0.310000, 1.196255, 0.222663)",
        "(-0.310000, 1.199875, 0.218345)",
        "(-0.310000, 1.203757, 0.214362)",
        "(-0.310000, 1.207868, 0.210683)",
        "(-0.310000, 1.212109, 0.207361)",
        "(-0.310000, 1.216319, 0.204531)",
        "(-0.310000, 1.220612, 0.201939)",
        "(-0.310000, 1.224949, 0.199605)",
        "(-0.310000, 1.229288, 0.197538)",
        "(-0.310000, 1.233641, 0.195704)",
        "(-0.310000, 1.237851, 0.194231)",
        "(-0.310000, 1.242030, 0.192935)",
        "(-0.310000, 1.246163, 0.191790)",
        "(-0.310000, 1.250260, 0.190772)",
        "(-0.310000, 1.254277, 0.189883)",
        "(-0.310000, 1.258059, 0.189198)",
        "(-0.310000, 1.261774, 0.188563)",
        "(-0.310000, 1.265403, 0.187964)",
        "(-0.310000, 1.268947, 0.187375)",
        "(-0.310000, 1.272448, 0.186766)",
        "(-0.310000, 1.275734, 0.186203)",
        "(-0.310000, 1.278992, 0.185574)",
        "(-0.310000, 1.282256, 0.184868)",
        "(-0.310000, 1.285551, 0.184078)",
        "(-0.310000, 1.288885, 0.183209)",
        "(-0.310000, 1.292102, 0.182305)",
        "(-0.310000, 1.295443, 0.181311)",
        "(-0.310000, 1.298938, 0.180249)",
        "(-0.310000, 1.302635, 0.179136)",
        "(-0.310000, 1.306552, 0.178010)",
        "(-0.310000, 1.310433, 0.176907)",
        "(-0.310000, 1.314592, 0.175844)",
        "(-0.310000, 1.319025, 0.174872)",
        "(-0.310000, 1.323732, 0.174049)",
        "(-0.310000, 1.328719, 0.173423)",
        "(-0.310000, 1.333663, 0.172965)",
        "(-0.310000, 1.338867, 0.172790)",
        "(-0.310000, 1.344294, 0.172956)",
        "(-0.310000, 1.349922, 0.173510)",
        "(-0.310000, 1.355672, 0.174491)",
        "(-0.310000, 1.361209, 0.175761)",
        "(-0.310000, 1.366824, 0.177517)",
        "(-0.310000, 1.372438, 0.179784)",
        "(-0.310000, 1.377949, 0.182552)",
        "(-0.310000, 1.383299, 0.185817)",
        "(-0.310000, 1.388212, 0.189334)",
        "(-0.310000, 1.392885, 0.193329)",
        "(-0.310000, 1.397262, 0.197772)",
        "(-0.310000, 1.401246, 0.202561)",
        "(-0.310000, 1.404804, 0.207646)",
        "(-0.310000, 1.407818, 0.212755)",
        "(-0.310000, 1.410438, 0.218115)",
        "(-0.310000, 1.412629, 0.223589)",
        "(-0.310000, 1.414423, 0.229148)",
        "(-0.310000, 1.415854, 0.234729)",
        "(-0.310000, 1.416927, 0.240067)",
        "(-0.310000, 1.417734, 0.245449)",
        "(-0.310000, 1.418268, 0.250800)",
        "(-0.310000, 1.418536, 0.256053)",
        "(-0.310000, 1.418553, 0.261271)",
        "(-0.310000, 1.418339, 0.266210)",
        "(-0.310000, 1.417903, 0.271143)",
        "(-0.310000, 1.417259, 0.275960)",
        "(-0.310000, 1.416417, 0.280669)",
        "(-0.310000, 1.415363, 0.285368)",
        "(-0.310000, 1.414163, 0.289811)",
        "(-0.310000, 1.412764, 0.294243)",
        "(-0.310000, 1.411170, 0.298634)",
        "(-0.310000, 1.409373, 0.302993)",
        "(-0.310000, 1.407346, 0.307362)",
        "(-0.310000, 1.405198, 0.311510)",
        "(-0.310000, 1.402811, 0.315670)",
        "(-0.310000, 1.400194, 0.319798)",
        "(-0.310000, 1.397338, 0.323884)",
        "(-0.310000, 1.394227, 0.327926)",
        "(-0.310000, 1.391013, 0.331726)",
        "(-0.310000, 1.387557, 0.335452)",
        "(-0.310000, 1.383889, 0.339054)",
        "(-0.310000, 1.379979, 0.342546)",
        "(-0.310000, 1.375812, 0.345922)",
        "(-0.310000, 1.371627, 0.348990)",
        "(-0.310000, 1.367202, 0.351919)",
        "(-0.310000, 1.362563, 0.354674)",
        "(-0.310000, 1.357727, 0.357232)",
        "(-0.310000, 1.352669, 0.359588)",
        "(-0.310000, 1.347685, 0.361614)",
        "(-0.310000, 1.342540, 0.363415)",
        "(-0.310000, 1.337261, 0.364972)",
        "(-0.310000, 1.331843, 0.366277)",
        "(-0.310000, 1.326343, 0.367308)",
        "(-0.310000, 1.321049, 0.368030)",
        "(-0.310000, 1.315673, 0.368496)",
        "(-0.310000, 1.310208, 0.368699)",
        "(-0.310000, 1.304713, 0.368627)",
        "(-0.310000, 1.299199, 0.368278)",
        "(-0.310000, 1.293933, 0.367683)",
        "(-0.310000, 1.288651, 0.366825)",
        "(-0.310000, 1.283365, 0.365698)",
        "(-0.310000, 1.278142, 0.364311)",
        "(-0.310000, 1.272967, 0.362660)",
        "(-0.310000, 1.268069, 0.360832)",
        "(-0.310000, 1.263257, 0.358768)",
        "(-0.310000, 1.258574, 0.356490)",
        "(-0.310000, 1.253994, 0.353987)",
        "(-0.310000, 1.249538, 0.351268)",
        "(-0.310000, 1.245410, 0.348478)",
        "(-0.310000, 1.241371, 0.345471)",
        "(-0.310000, 1.237438, 0.342250)",
        "(-0.310000, 1.233626, 0.338821)",
        "(-0.310000, 1.229920, 0.335156)",
        "(-0.310000, 1.226530, 0.331476)",
        "(-0.310000, 1.223276, 0.327602)",
        "(-0.310000, 1.220188, 0.323559)",
        "(-0.310000, 1.217240, 0.319299)",
        "(-0.310000, 1.214447, 0.314822)",
        "(-0.310000, 1.211983, 0.310427)",
        "(-0.310000, 1.209712, 0.305896)",
        "(-0.310000, 1.207637, 0.301228)",
        "(-0.310000, 1.205752, 0.296390)",
        "(-0.310000, 1.204088, 0.291433)",
        "(-0.310000, 1.202729, 0.286659)",
        "(-0.310000, 1.201595, 0.281865)",
        "(-0.310000, 1.200667, 0.276964)",
        "(-0.310000, 1.199958, 0.271986)",
        "(-0.310000, 1.199479, 0.267001)",
        "(-0.310000, 1.199236, 0.262245)",
        "(-0.310000, 1.199198, 0.257538)",
        "(-0.310000, 1.199362, 0.252839)",
        "(-0.310000, 1.199731, 0.248115)",
        "(-0.310000, 1.200300, 0.243435)",
        "(-0.310000, 1.201024, 0.239025)",
        "(-0.310000, 1.201931, 0.234637)",
        "(-0.310000, 1.203030, 0.230234)",
        "(-0.310000, 1.204319, 0.225855)",
        "(-0.310000, 1.205797, 0.221513)",
        "(-0.310000, 1.207387, 0.217401)",
        "(-0.310000, 1.209191, 0.213246)",
        "(-0.310000, 1.211178, 0.209145)",
        "(-0.310000, 1.213340, 0.205119)",
        "(-0.310000, 1.215698, 0.201138)",
        "(-0.310000, 1.218114, 0.197417)",
        "(-0.310000, 1.220715, 0.193748)",
        "(-0.310000, 1.223521, 0.190120)",
        "(-0.310000, 1.226520, 0.186561)",
        "(-0.310000, 1.229704, 0.183094)",
        "(-0.310000, 1.232877, 0.179918)",
        "(-0.310000, 1.236185, 0.176867)",
        "(-0.310000, 1.239658, 0.173920)",
        "(-0.310000, 1.243295, 0.171086)",
        "(-0.310000, 1.247070, 0.168392)",
        "(-0.310000, 1.250782, 0.165969)",
        "(-0.310000, 1.254583, 0.163701)",
        "(-0.310000, 1.258481, 0.161583)",
        "(-0.310000, 1.262540, 0.159588)",
        "(-0.310000, 1.266736, 0.157738)",
        "(-0.310000, 1.270809, 0.156147)",
        "(-0.310000, 1.275068, 0.154730)",
        "(-0.310000, 1.279535, 0.153538)",
        "(-0.310000, 1.284205, 0.152620)",
        "(-0.310000, 1.289079, 0.152018)",
        "(-0.310000, 1.293830, 0.151815)",
        "(-0.310000, 1.298772, 0.151965)",
        "(-0.310000, 1.303846, 0.152494)",
        "(-0.310000, 1.308999, 0.153427)",
        "(-0.310000, 1.314173, 0.154765)",
        "(-0.310000, 1.319009, 0.156471)",
        "(-0.310000, 1.323835, 0.158549)",
        "(-0.310000, 1.328539, 0.160970)",
        "(-0.310000, 1.333057, 0.163695)",
        "(-0.310000, 1.337383, 0.166703)",
        "(-0.310000, 1.341268, 0.169872)",
        "(-0.310000, 1.344975, 0.173233)",
        "(-0.310000, 1.348446, 0.176743)",
        "(-0.310000, 1.351638, 0.180335)",
        "(-0.310000, 1.354582, 0.183969)",
        "(-0.310000, 1.357165, 0.187537)",
        "(-0.310000, 1.359597, 0.191112)",
        "(-0.310000, 1.361835, 0.194621)",
        "(-0.310000, 1.363902, 0.198045)",
        "(-0.310000, 1.365853, 0.201384)",
        "(-0.310000, 1.367614, 0.204513)",
        "(-0.310000, 1.369361, 0.207580)",
        "(-0.310000, 1.371085, 0.210548)",
        "(-0.310000, 1.372805, 0.213410)",
        "(-0.310000, 1.374573, 0.216226)",
        "(-0.310000, 1.376325, 0.218877)",
        "(-0.310000, 1.378176, 0.221534)",
        "(-0.310000, 1.380108, 0.224182)",
        "(-0.310000, 1.382118, 0.226818)",
        "(-0.310000, 1.384220, 0.229499)",
        "(-0.310000, 1.386353, 0.232097)",
        "(-0.310000, 1.388592, 0.234832)",
        "(-0.310000, 1.390896, 0.237660)",
        "(-0.310000, 1.393237, 0.240562)",
        "(-0.310000, 1.395620, 0.243613)",
        "(-0.310000, 1.397993, 0.246663)",
        "(-0.310000, 1.400361, 0.249905)",
        "(-0.310000, 1.402708, 0.253344)",
        "(-0.310000, 1.404995, 0.256950)",
        "(-0.310000, 1.407192, 0.260708)",
        "(-0.310000, 1.409295, 0.264499)",
        "(-0.310000, 1.411271, 0.268527)",
        "(-0.310000, 1.413093, 0.272703)",
        "(-0.310000, 1.414766, 0.276991)",
        "(-0.310000, 1.416303, 0.281226)",
        "(-0.310000, 1.417657, 0.285619)",
        "(-0.310000, 1.418809, 0.290232)",
        "(-0.310000, 1.419763, 0.294946)",
        "(-0.310000, 1.420528, 0.299668)",
        "(-0.310000, 1.421079, 0.304470)",
        "(-0.310000, 1.421459, 0.309188)",
        "(-0.310000, 1.421536, 0.314075)",
        "(-0.310000, 1.421339, 0.318987)",
        "(-0.310000, 1.420882, 0.323874)",
        "(-0.310000, 1.420230, 0.328581)",
        "(-0.310000, 1.419228, 0.333320)",
        "(-0.310000, 1.417827, 0.338126)",
        "(-0.310000, 1.416069, 0.342868)",
        "(-0.310000, 1.413976, 0.347478)",
        "(-0.310000, 1.411465, 0.352029)",
        "(-0.310000, 1.408717, 0.356285)",
        "(-0.310000, 1.405549, 0.360420)",
        "(-0.310000, 1.401962, 0.364400)",
        "(-0.310000, 1.397983, 0.368170)",
        "(-0.310000, 1.393596, 0.371716)",
        "(-0.310000, 1.389054, 0.374839)",
        "(-0.310000, 1.384093, 0.377726)",
        "(-0.310000, 1.378783, 0.380312)",
        "(-0.310000, 1.373093, 0.382594)",
        "(-0.310000, 1.367066, 0.384535)",
        "(-0.310000, 1.361114, 0.385955)",
        "(-0.310000, 1.354882, 0.387022)",
        "(-0.310000, 1.348403, 0.387720)",
        "(-0.310000, 1.341671, 0.388048)",
        "(-0.310000, 1.334664, 0.387990)",
        "(-0.310000, 1.327909, 0.387454)",
        "(-0.310000, 1.320920, 0.386545)",
        "(-0.310000, 1.313714, 0.385250)",
        "(-0.310000, 1.306300, 0.383532)",
        "(-0.310000, 1.298761, 0.381374)",
        "(-0.310000, 1.291653, 0.378838)",
        "(-0.310000, 1.284469, 0.375884)",
        "(-0.310000, 1.277306, 0.372520)",
        "(-0.310000, 1.270193, 0.368743)",
        "(-0.310000, 1.263189, 0.364552)",
        "(-0.310000, 1.256744, 0.360169)",
        "(-0.310000, 1.250489, 0.355469)",
        "(-0.310000, 1.244435, 0.350446)",
        "(-0.310000, 1.238644, 0.345143)",
        "(-0.310000, 1.233169, 0.339604)",
        "(-0.310000, 1.228260, 0.334098)",
        "(-0.310000, 1.223688, 0.328449)",
        "(-0.310000, 1.219410, 0.322591)",
        "(-0.310000, 1.215426, 0.316465)",
        "(-0.310000, 1.211859, 0.310192)",
        "(-0.310000, 1.208858, 0.304045)",
        "(-0.310000, 1.206252, 0.297742)",
        "(-0.310000, 1.204070, 0.291374)",
        "(-0.310000, 1.202325, 0.285061)",
        "(-0.310000, 1.200972, 0.278714)",
        "(-0.310000, 1.200026, 0.272546)",
        "(-0.310000, 1.199430, 0.266295)",
        "(-0.310000, 1.199194, 0.260161)",
        "(-0.310000, 1.199295, 0.254172)",
        "(-0.310000, 1.199697, 0.248456)",
        "(-0.310000, 1.200397, 0.242772)",
        "(-0.310000, 1.201379, 0.237199)",
        "(-0.310000, 1.202620, 0.231787)",
        "(-0.310000, 1.204138, 0.226433)",
        "(-0.310000, 1.205943, 0.221112)",
        "(-0.310000, 1.207921, 0.216122)",
        "(-0.310000, 1.210131, 0.211253)",
        "(-0.310000, 1.212574, 0.206500)",
        "(-0.310000, 1.215225, 0.201907)",
        "(-0.310000, 1.218082, 0.197464)",
        "(-0.310000, 1.221028, 0.193329)",
        "(-0.310000, 1.224223, 0.189259)",
        "(-0.310000, 1.227641, 0.185306)",
        "(-0.310000, 1.231207, 0.181557)",
        "(-0.310000, 1.234929, 0.177996)",
        "(-0.310000, 1.238635, 0.174762)",
        "(-0.310000, 1.242525, 0.171665)",
        "(-0.310000, 1.246545, 0.168752)",
        "(-0.310000, 1.250675, 0.166035)",
        "(-0.310000, 1.254956, 0.163489)",
        "(-0.310000, 1.259160, 0.161235)",
        "(-0.310000, 1.263524, 0.159135)",
        "(-0.310000, 1.268018, 0.157214)",
        "(-0.310000, 1.272666, 0.155470)",
        "(-0.310000, 1.277466, 0.153914)",
        "(-0.310000, 1.282108, 0.152636)",
        "(-0.310000, 1.286909, 0.151542)",
        "(-0.310000, 1.291874, 0.150645)",
        "(-0.310000, 1.297000, 0.149964)",
        "(-0.310000, 1.302294, 0.149517)",
        "(-0.310000, 1.307384, 0.149329)",
        "(-0.310000, 1.312595, 0.149382)",
        "(-0.310000, 1.317964, 0.149695)",
        "(-0.310000, 1.323439, 0.150289)",
        "(-0.310000, 1.328937, 0.151168)",
        "(-0.310000, 1.334143, 0.152267)",
        "(-0.310000, 1.339360, 0.153638)",
        "(-0.310000, 1.344545, 0.155278)",
        "(-0.310000, 1.349654, 0.157178)",
        "(-0.310000, 1.354619, 0.159309)",
        "(-0.310000, 1.359206, 0.161534)",
        "(-0.310000, 1.363686, 0.163914)",
        "(-0.310000, 1.368060, 0.166399)",
        "(-0.310000, 1.372306, 0.168930)",
        "(-0.310000, 1.376464, 0.171492)",
        "(-0.310000, 1.380424, 0.173963)",
        "(-0.310000, 1.384387, 0.176476)",
        "(-0.310000, 1.388328, 0.179006)",
        "(-0.310000, 1.392237, 0.181535)",
        "(-0.310000, 1.396130, 0.184084)",
        "(-0.310000, 1.399904, 0.186545)",
        "(-0.310000, 1.403717, 0.189104)",
        "(-0.310000, 1.407522, 0.191743)",
        "(-0.310000, 1.411277, 0.194446)",
        "(-0.310000, 1.414998, 0.197256)",
        "(-0.310000, 1.418575, 0.200027)",
        "(-0.310000, 1.422086, 0.202953)",
        "(-0.310000, 1.425526, 0.206064)",
        "(-0.310000, 1.428843, 0.209329)",
        "(-0.310000, 1.432010, 0.212774)",
        "(-0.310000, 1.434961, 0.216256)",
        "(-0.310000, 1.437760, 0.220052)",
        "(-0.310000, 1.440337, 0.224073)",
        "(-0.310000, 1.442668, 0.228310)",
        "(-0.310000, 1.444723, 0.232776)",
        "(-0.310000, 1.446428, 0.237197)",
        "(-0.310000, 1.447828, 0.241894)",
        "(-0.310000, 1.448880, 0.246763)",
        "(-0.310000, 1.449557, 0.251689)",
        "(-0.310000, 1.449855, 0.256720)",
        "(-0.310000, 1.449764, 0.261550)",
        "(-0.310000, 1.449292, 0.266454)",
        "(-0.310000, 1.448439, 0.271344)",
        "(-0.310000, 1.447205, 0.276206)",
        "(-0.310000, 1.445601, 0.280994)",
        "(-0.310000, 1.443691, 0.285438)",
        "(-0.310000, 1.441449, 0.289781)",
        "(-0.310000, 1.438897, 0.293996)",
        "(-0.310000, 1.436056, 0.298078)",
        "(-0.310000, 1.432920, 0.302054)",
        "(-0.310000, 1.429615, 0.305642)",
        "(-0.310000, 1.426101, 0.309061)",
        "(-0.310000, 1.422372, 0.312332)",
        "(-0.310000, 1.418455, 0.315448)",
        "(-0.310000, 1.414351, 0.318448)",
        "(-0.310000, 1.410209, 0.321079)",
        "(-0.310000, 1.405970, 0.323508)",
        "(-0.310000, 1.401696, 0.325688)",
        "(-0.310000, 1.397335, 0.327697)",
        "(-0.310000, 1.392901, 0.329536)",
        "(-0.310000, 1.388595, 0.330999)",
        "(-0.310000, 1.384272, 0.332261)",
        "(-0.310000, 1.379970, 0.333312)",
        "(-0.310000, 1.375692, 0.334184)",
        "(-0.310000, 1.371559, 0.334780)",
        "(-0.310000, 1.367439, 0.335256)",
        "(-0.310000, 1.363345, 0.335623)",
        "(-0.310000, 1.359296, 0.335896)",
        "(-0.310000, 1.355248, 0.336107)",
        "(-0.310000, 1.351221, 0.336265)",
        "(-0.310000, 1.347422, 0.336290)",
        "(-0.310000, 1.343616, 0.336316)",
        "(-0.310000, 1.339805, 0.336357)",
        "(-0.310000, 1.335997, 0.336418)",
        "(-0.310000, 1.332154, 0.336507)",
        "(-0.310000, 1.328502, 0.336570)",
        "(-0.310000, 1.324797, 0.336688)",
        "(-0.310000, 1.320995, 0.336856)",
        "(-0.310000, 1.317138, 0.337060)",
        "(-0.310000, 1.313114, 0.337295)",
        "(-0.310000, 1.309195, 0.337533)",
        "(-0.310000, 1.305084, 0.337776)",
        "(-0.310000, 1.300739, 0.337983)",
        "(-0.310000, 1.296116, 0.338109)",
        "(-0.310000, 1.291236, 0.338104)",
        "(-0.310000, 1.286410, 0.337998)",
        "(-0.310000, 1.281313, 0.337687)",
        "(-0.310000, 1.275952, 0.337103)",
        "(-0.310000, 1.270357, 0.336182)",
        "(-0.310000, 1.264556, 0.334870)",
        "(-0.310000, 1.258885, 0.333300)",
        "(-0.310000, 1.253107, 0.331281)",
        "(-0.310000, 1.247303, 0.328783)",
        "(-0.310000, 1.241485, 0.325740)",
        "(-0.310000, 1.235763, 0.322155)",
        "(-0.310000, 1.230433, 0.318298)",
        "(-0.310000, 1.225323, 0.313937)",
        "(-0.310000, 1.220495, 0.309056)",
        "(-0.310000, 1.216067, 0.303756)",
        "(-0.310000, 1.212093, 0.298095)",
        "(-0.310000, 1.208706, 0.292378)",
        "(-0.310000, 1.205816, 0.286369)",
        "(-0.310000, 1.203452, 0.280133)",
        "(-0.310000, 1.201641, 0.273757)",
        "(-0.310000, 1.200389, 0.267319)",
        "(-0.310000, 1.199685, 0.261075)",
        "(-0.310000, 1.199479, 0.254856)",
        "(-0.310000, 1.199739, 0.248717)",
        "(-0.310000, 1.200425, 0.242643)",
        "(-0.310000, 1.201497, 0.236623)",
        "(-0.310000, 1.202844, 0.230929)",
        "(-0.310000, 1.204479, 0.225357)",
        "(-0.310000, 1.206385, 0.219932)",
        "(-0.310000, 1.208592, 0.214575)",
        "(-0.310000, 1.211084, 0.209330)",
        "(-0.310000, 1.213705, 0.204477)",
        "(-0.310000, 1.216544, 0.199797)",
        "(-0.310000, 1.219611, 0.195268)",
        "(-0.310000, 1.222907, 0.190887)",
        "(-0.310000, 1.226424, 0.186670)",
        "(-0.310000, 1.229924, 0.182865)",
        "(-0.310000, 1.233567, 0.179260)",
        "(-0.310000, 1.237344, 0.175855)",
        "(-0.310000, 1.241220, 0.172672)",
        "(-0.310000, 1.245208, 0.169691)",
        "(-0.310000, 1.249116, 0.167030)",
        "(-0.310000, 1.253117, 0.164551)",
        "(-0.310000, 1.257218, 0.162247)",
        "(-0.310000, 1.261421, 0.160118)",
        "(-0.310000, 1.265715, 0.158169)",
        "(-0.310000, 1.269910, 0.156475)",
        "(-0.310000, 1.274226, 0.154937)",
        "(-0.310000, 1.278660, 0.153564)",
        "(-0.310000, 1.283248, 0.152356)",
        "(-0.310000, 1.287980, 0.151329)",
        "(-0.310000, 1.292563, 0.150539)",
        "(-0.310000, 1.297309, 0.149931)",
        "(-0.310000, 1.302215, 0.149522)",
        "(-0.310000, 1.307244, 0.149331)",
        "(-0.310000, 1.312394, 0.149375)",
        "(-0.310000, 1.317326, 0.149644)",
        "(-0.310000, 1.322346, 0.150148)",
        "(-0.310000, 1.327422, 0.150897)",
        "(-0.310000, 1.332532, 0.151899)",
        "(-0.310000, 1.337668, 0.153163)",
        "(-0.310000, 1.342516, 0.154602)",
        "(-0.310000, 1.347404, 0.156305)",
        "(-0.310000, 1.352235, 0.158249)",
        "(-0.310000, 1.356980, 0.160426)",
        "(-0.310000, 1.361676, 0.162859)",
        "(-0.310000, 1.366056, 0.165397)",
        "(-0.310000, 1.370337, 0.168150)",
        "(-0.310000, 1.374483, 0.171097)",
        "(-0.310000, 1.378489, 0.174233)",
        "(-0.310000, 1.382365, 0.177569)",
        "(-0.310000, 1.385917, 0.180921)",
        "(-0.310000, 1.389311, 0.184421)",
        "(-0.310000, 1.392511, 0.188027)",
        "(-0.310000, 1.395568, 0.191794)",
        "(-0.310000, 1.398483, 0.195733)",
        "(-0.310000, 1.401094, 0.199602)",
        "(-0.310000, 1.403549, 0.203596)",
        "(-0.310000, 1.405819, 0.207671)",
        "(-0.310000, 1.407894, 0.211797)",
        "(-0.310000, 1.409710, 0.215810)",
        "(-0.310000, 1.411380, 0.219937)",
        "(-0.310000, 1.412889, 0.224152)",
        "(-0.310000, 1.414215, 0.228390)",
        "(-0.310000, 1.415365, 0.232666)",
        "(-0.310000, 1.416346, 0.237010)",
        "(-0.310000, 1.417119, 0.241192)",
        "(-0.310000, 1.417734, 0.245446)",
        "(-0.310000, 1.418179, 0.249689)",
        "(-0.310000, 1.418456, 0.253892)",
        "(-0.310000, 1.418573, 0.258156)",
        "(-0.310000, 1.418527, 0.262275)",
        "(-0.310000, 1.418322, 0.266474)",
        "(-0.310000, 1.417956, 0.270659)",
        "(-0.310000, 1.417439, 0.274762)",
        "(-0.310000, 1.416768, 0.278846)",
        "(-0.310000, 1.415974, 0.282764)",
        "(-0.310000, 1.415019, 0.286721)",
        "(-0.310000, 1.413935, 0.290581)",
        "(-0.310000, 1.412721, 0.294372)",
        "(-0.310000, 1.411358, 0.298147)",
        "(-0.310000, 1.409923, 0.301715)",
        "(-0.310000, 1.408341, 0.305279)",
        "(-0.310000, 1.406645, 0.308763)",
        "(-0.310000, 1.404841, 0.312160)",
        "(-0.310000, 1.402891, 0.315537)",
        "(-0.310000, 1.400907, 0.318713)",
        "(-0.310000, 1.398783, 0.321866)",
        "(-0.310000, 1.396549, 0.324946)",
        "(-0.310000, 1.394201, 0.327957)",
        "(-0.310000, 1.391724, 0.330915)",
        "(-0.310000, 1.389247, 0.333674)",
        "(-0.310000, 1.386617, 0.336408)",
        "(-0.310000, 1.383877, 0.339066)",
        "(-0.310000, 1.381006, 0.341662)",
        "(-0.310000, 1.378111, 0.344101)",
        "(-0.310000, 1.375011, 0.346532)",
        "(-0.310000, 1.371729, 0.348918)",
        "(-0.310000, 1.368234, 0.351263)",
        "(-0.310000, 1.364498, 0.353562)",
        "(-0.310000, 1.360511, 0.355797)",
        "(-0.310000, 1.356533, 0.357816)",
        "(-0.310000, 1.352326, 0.359737)",
        "(-0.310000, 1.347903, 0.361532)",
        "(-0.310000, 1.343230, 0.363190)",
        "(-0.310000, 1.338331, 0.364680)",
        "(-0.310000, 1.333538, 0.365900)",
        "(-0.310000, 1.328507, 0.366937)",
        "(-0.310000, 1.323262, 0.367760)",
        "(-0.310000, 1.317843, 0.368340)",
        "(-0.310000, 1.312242, 0.368655)",
        "(-0.310000, 1.306835, 0.368688)",
        "(-0.310000, 1.301280, 0.368443)",
        "(-0.310000, 1.295594, 0.367899)",
        "(-0.310000, 1.289803, 0.367035)",
        "(-0.310000, 1.283956, 0.365837)",
        "(-0.310000, 1.278414, 0.364390)",
        "(-0.310000, 1.272857, 0.362623)",
        "(-0.310000, 1.267305, 0.360522)",
        "(-0.310000, 1.261797, 0.358087)",
        "(-0.310000, 1.256370, 0.355321)",
        "(-0.310000, 1.251313, 0.352386)",
        "(-0.310000, 1.246369, 0.349151)",
        "(-0.310000, 1.241532, 0.345597)",
        "(-0.310000, 1.236829, 0.341724)",
        "(-0.310000, 1.232311, 0.337560)",
        "(-0.310000, 1.228190, 0.333320)",
        "(-0.310000, 1.224246, 0.328794)",
        "(-0.310000, 1.220534, 0.324031)",
        "(-0.310000, 1.217038, 0.318991)",
        "(-0.310000, 1.213796, 0.313707)",
        "(-0.310000, 1.210989, 0.308508)",
        "(-0.310000, 1.208461, 0.303153)",
        "(-0.310000, 1.206219, 0.297654)",
        "(-0.310000, 1.204265, 0.291999)",
        "(-0.310000, 1.202680, 0.286471)",
        "(-0.310000, 1.201387, 0.280867)",
        "(-0.310000, 1.200394, 0.275235)",
        "(-0.310000, 1.199691, 0.269507)",
        "(-0.310000, 1.199284, 0.263606)",
        "(-0.310000, 1.199196, 0.257717)",
        "(-0.310000, 1.199404, 0.252137)",
        "(-0.310000, 1.199897, 0.246562)",
        "(-0.310000, 1.200687, 0.240939)",
        "(-0.310000, 1.201766, 0.235368)",
        "(-0.310000, 1.203134, 0.229857)",
        "(-0.310000, 1.204710, 0.224648)",
        "(-0.310000, 1.206564, 0.219467)",
        "(-0.310000, 1.208678, 0.214381)",
        "(-0.310000, 1.211041, 0.209415)",
        "(-0.310000, 1.213640, 0.204591)",
        "(-0.310000, 1.216342, 0.200113)",
        "(-0.310000, 1.219232, 0.195802)",
        "(-0.310000, 1.222309, 0.191649)",
        "(-0.310000, 1.225598, 0.187623)",
        "(-0.310000, 1.229051, 0.183781)",
        "(-0.310000, 1.232479, 0.180315)",
        "(-0.310000, 1.236081, 0.177048)",
        "(-0.310000, 1.239935, 0.173969)",
        "(-0.310000, 1.243965, 0.171182)",
        "(-0.310000, 1.248156, 0.168723)",
        "(-0.310000, 1.252298, 0.166729)",
        "(-0.310000, 1.256572, 0.165070)",
        "(-0.310000, 1.261010, 0.163725)",
        "(-0.310000, 1.265626, 0.162694)",
        "(-0.310000, 1.270332, 0.162011)",
        "(-0.310000, 1.274859, 0.161751)",
        "(-0.310000, 1.279498, 0.161785)",
        "(-0.310000, 1.284197, 0.162114)",
        "(-0.310000, 1.288922, 0.162724)",
        "(-0.310000, 1.293685, 0.163606)",
        "(-0.310000, 1.298172, 0.164778)",
        "(-0.310000, 1.302659, 0.166157)",
        "(-0.310000, 1.307134, 0.167741)",
        "(-0.310000, 1.311551, 0.169507)",
        "(-0.310000, 1.315891, 0.171429)",
        "(-0.310000, 1.319899, 0.173463)",
        "(-0.310000, 1.323858, 0.175597)",
        "(-0.310000, 1.327760, 0.177810)",
        "(-0.310000, 1.331619, 0.180099)",
        "(-0.310000, 1.335410, 0.182442)",
        "(-0.310000, 1.338904, 0.184727)",
        "(-0.310000, 1.342396, 0.187042)",
        "(-0.310000, 1.345889, 0.189381)",
        "(-0.310000, 1.349381, 0.191740)",
        "(-0.310000, 1.352880, 0.194127)",
        "(-0.310000, 1.356204, 0.196402)",
        "(-0.310000, 1.359579, 0.198712)",
        "(-0.310000, 1.363007, 0.201074)",
        "(-0.310000, 1.366481, 0.203493)",
        "(-0.310000, 1.369996, 0.205984)",
        "(-0.310000, 1.373412, 0.208396)",
        "(-0.310000, 1.376885, 0.210910)",
        "(-0.310000, 1.380407, 0.213555)",
        "(-0.310000, 1.383959, 0.216356)",
        "(-0.310000, 1.387518, 0.219302)",
        "(-0.310000, 1.390979, 0.222226)",
        "(-0.310000, 1.394402, 0.225283)",
        "(-0.310000, 1.397801, 0.228537)",
        "(-0.310000, 1.401145, 0.232003)",
        "(-0.310000, 1.404385, 0.235625)",
        "(-0.310000, 1.407482, 0.239243)",
        "(-0.310000, 1.410462, 0.243031)",
        "(-0.310000, 1.413304, 0.247037)",
        "(-0.310000, 1.415998, 0.251217)",
        "(-0.310000, 1.418519, 0.255478)",
        "(-0.310000, 1.420853, 0.259675)",
        "(-0.310000, 1.422978, 0.264064)",
        "(-0.310000, 1.424832, 0.268600)",
        "(-0.310000, 1.426378, 0.273132)",
        "(-0.310000, 1.427606, 0.277621)",
        "(-0.310000, 1.428510, 0.281955)",
        "(-0.310000, 1.429035, 0.286341)",
        "(-0.310000, 1.429173, 0.290695)",
        "(-0.310000, 1.428946, 0.294916)",
        "(-0.310000, 1.428351, 0.298994)",
        "(-0.310000, 1.427439, 0.302788)",
        "(-0.310000, 1.426150, 0.306495)",
        "(-0.310000, 1.424517, 0.310034)",
        "(-0.310000, 1.422581, 0.313344)",
        "(-0.310000, 1.420330, 0.316475)",
        "(-0.310000, 1.417868, 0.319271)",
        "(-0.310000, 1.415141, 0.321891)",
        "(-0.310000, 1.412176, 0.324309)",
        "(-0.310000, 1.409020, 0.326500)",
        "(-0.310000, 1.405794, 0.328348)",
        "(-0.310000, 1.402389, 0.330047)",
        "(-0.310000, 1.398830, 0.331608)",
        "(-0.310000, 1.395186, 0.332994)",
        "(-0.310000, 1.391463, 0.334224)",
        "(-0.310000, 1.387680, 0.335325)",
        "(-0.310000, 1.383974, 0.336212)",
        "(-0.310000, 1.380164, 0.337088)",
        "(-0.310000, 1.376281, 0.337953)",
        "(-0.310000, 1.372354, 0.338814)",
        "(-0.310000, 1.368350, 0.339697)",
        "(-0.310000, 1.364485, 0.340477)",
        "(-0.310000, 1.360475, 0.341374)",
        "(-0.310000, 1.356320, 0.342384)",
        "(-0.310000, 1.352006, 0.343495)",
        "(-0.310000, 1.347511, 0.344707)",
        "(-0.310000, 1.343154, 0.345872)",
        "(-0.310000, 1.338533, 0.347156)",
        "(-0.310000, 1.333653, 0.348520)",
        "(-0.310000, 1.328508, 0.349925)",
        "(-0.310000, 1.323050, 0.351338)",
        "(-0.310000, 1.317665, 0.352672)",
        "(-0.310000, 1.311951, 0.353955)",
        "(-0.310000, 1.305886, 0.355132)",
        "(-0.310000, 1.299509, 0.356141)",
        "(-0.310000, 1.293206, 0.356975)",
        "(-0.310000, 1.286547, 0.357554)",
        "(-0.310000, 1.279532, 0.357786)",
        "(-0.310000, 1.272255, 0.357602)",
        "(-0.310000, 1.264784, 0.356951)",
        "(-0.310000, 1.257149, 0.355742)",
        "(-0.310000, 1.249743, 0.354095)",
        "(-0.310000, 1.242268, 0.351781)",
        "(-0.310000, 1.234860, 0.348774)",
        "(-0.310000, 1.227643, 0.345065)",
        "(-0.310000, 1.220659, 0.340612)",
        "(-0.310000, 1.214277, 0.335740)",
        "(-0.310000, 1.208340, 0.330251)",
        "(-0.310000, 1.202940, 0.324205)",
        "(-0.310000, 1.198078, 0.317553)",
        "(-0.310000, 1.194031, 0.310787)",
        "(-0.310000, 1.190685, 0.303751)",
        "(-0.310000, 1.188038, 0.296471)",
        "(-0.310000, 1.186091, 0.288963)",
        "(-0.310000, 1.184874, 0.281400)",
        "(-0.310000, 1.184410, 0.274157)",
        "(-0.310000, 1.184606, 0.267049)",
        "(-0.310000, 1.185417, 0.260053)",
        "(-0.310000, 1.186820, 0.253177)",
        "(-0.310000, 1.188772, 0.246534)",
        "(-0.310000, 1.191214, 0.240206)",
        "(-0.310000, 1.194055, 0.234433)",
        "(-0.310000, 1.197278, 0.228924)",
        "(-0.310000, 1.200853, 0.223639)",
        "(-0.310000, 1.204745, 0.218618)",
        "(-0.310000, 1.208867, 0.213959)",
        "(-0.310000, 1.213042, 0.209887)",
        "(-0.310000, 1.217376, 0.206064)",
        "(-0.310000, 1.221860, 0.202431)",
        "(-0.310000, 1.226433, 0.199021)",
        "(-0.310000, 1.231062, 0.195842)",
        "(-0.310000, 1.235548, 0.193057)",
        "(-0.310000, 1.240079, 0.190373)",
        "(-0.310000, 1.244628, 0.187790)",
        "(-0.310000, 1.249187, 0.185300)",
        "(-0.310000, 1.253752, 0.182879)",
        "(-0.310000, 1.258103, 0.180650)",
        "(-0.310000, 1.262521, 0.178395)",
        "(-0.310000, 1.267013, 0.176114)",
        "(-0.310000, 1.271591, 0.173809)",
        "(-0.310000, 1.276043, 0.171569)",
        "(-0.310000, 1.280689, 0.169266)",
        "(-0.310000, 1.285561, 0.166928)",
        "(-0.310000, 1.290689, 0.164583)",
        "(-0.310000, 1.296088, 0.162275)",
        "(-0.310000, 1.301788, 0.160058)",
        "(-0.310000, 1.307468, 0.157982)",
        "(-0.310000, 1.313486, 0.156073)",
        "(-0.310000, 1.319811, 0.154409)",
        "(-0.310000, 1.326433, 0.153048)",
        "(-0.310000, 1.332972, 0.151997)",
        "(-0.310000, 1.339722, 0.151370)",
        "(-0.310000, 1.346660, 0.151234)",
        "(-0.310000, 1.353686, 0.151640)",
        "(-0.310000, 1.360668, 0.152603)",
        "(-0.310000, 1.367303, 0.153995)",
        "(-0.310000, 1.373826, 0.155962)",
        "(-0.310000, 1.380170, 0.158506)",
        "(-0.310000, 1.386222, 0.161585)",
        "(-0.310000, 1.391932, 0.165166)",
        "(-0.310000, 1.397255, 0.169227)",
        "(-0.310000, 1.401951, 0.173513)",
        "(-0.310000, 1.406258, 0.178240)",
        "(-0.310000, 1.410081, 0.183294)",
        "(-0.310000, 1.413389, 0.188603)",
        "(-0.310000, 1.416217, 0.194192)",
        "(-0.310000, 1.418409, 0.199743)",
        "(-0.310000, 1.420112, 0.205419)",
        "(-0.310000, 1.421330, 0.211172)",
        "(-0.310000, 1.422082, 0.216965)",
        "(-0.310000, 1.422402, 0.222782)",
        "(-0.310000, 1.422236, 0.228347)",
        "(-0.310000, 1.421704, 0.233873)",
        "(-0.310000, 1.420828, 0.239272)",
        "(-0.310000, 1.419642, 0.244570)",
        "(-0.310000, 1.418164, 0.249512)",
        "(-0.310000, 1.416478, 0.254351)",
        "(-0.310000, 1.414602, 0.259085)",
        "(-0.310000, 1.412577, 0.263664)",
        "(-0.310000, 1.410443, 0.268076)",
        "(-0.310000, 1.408214, 0.272415)",
        "(-0.310000, 1.405959, 0.276450)",
        "(-0.310000, 1.403676, 0.280441)",
        "(-0.310000, 1.401405, 0.284322)",
        "(-0.310000, 1.399151, 0.288140)",
        "(-0.310000, 1.396994, 0.291751)",
        "(-0.310000, 1.394852, 0.295459)",
        "(-0.310000, 1.392721, 0.299254)",
        "(-0.310000, 1.390629, 0.303088)",
        "(-0.310000, 1.388539, 0.307023)",
        "(-0.310000, 1.386548, 0.310905)",
        "(-0.310000, 1.384475, 0.315003)",
        "(-0.310000, 1.382352, 0.319225)",
        "(-0.310000, 1.380161, 0.323567)",
        "(-0.310000, 1.377825, 0.328069)",
        "(-0.310000, 1.375499, 0.332528)",
        "(-0.310000, 1.372938, 0.337153)",
        "(-0.310000, 1.370125, 0.341880)",
        "(-0.310000, 1.366993, 0.346674)",
        "(-0.310000, 1.363466, 0.351517)",
        "(-0.310000, 1.359786, 0.356180)",
        "(-0.310000, 1.355644, 0.360773)",
        "(-0.310000, 1.351024, 0.365303)",
        "(-0.310000, 1.345920, 0.369753)",
        "(-0.310000, 1.340344, 0.374084)",
        "(-0.310000, 1.334642, 0.378200)",
        "(-0.310000, 1.328465, 0.382162)",
        "(-0.310000, 1.321720, 0.385925)",
        "(-0.310000, 1.314433, 0.389401)",
        "(-0.310000, 1.306598, 0.392526)",
        "(-0.310000, 1.298691, 0.395238)",
        "(-0.310000, 1.290315, 0.397460)",
        "(-0.310000, 1.281430, 0.399111)",
        "(-0.310000, 1.272102, 0.400089)",
        "(-0.310000, 1.262461, 0.400312)",
        "(-0.310000, 1.252991, 0.399891)",
        "(-0.310000, 1.243325, 0.398627)",
        "(-0.310000, 1.233560, 0.396456)",
        "(-0.310000, 1.223749, 0.393317)",
        "(-0.310000, 1.214072, 0.389203)",
        "(-0.310000, 1.205095, 0.384469)",
        "(-0.310000, 1.196499, 0.378871)",
        "(-0.310000, 1.188392, 0.372437)",
        "(-0.310000, 1.180846, 0.365175)",
        "(-0.310000, 1.173981, 0.357179)",
        "(-0.310000, 1.168160, 0.348956)",
        "(-0.310000, 1.163138, 0.340216)",
        "(-0.310000, 1.158919, 0.330954)",
        "(-0.310000, 1.155573, 0.321296)",
        "(-0.310000, 1.153177, 0.311486)",
        "(-0.310000, 1.151819, 0.301951)",
        "(-0.310000, 1.151304, 0.292294)",
        "(-0.310000, 1.151628, 0.282604)",
        "(-0.310000, 1.152786, 0.273172)",
        "(-0.310000, 1.154721, 0.263966)",
        "(-0.310000, 1.157364, 0.255436)",
        "(-0.310000, 1.160613, 0.247211)",
        "(-0.310000, 1.164424, 0.239336)",
        "(-0.310000, 1.168734, 0.231812)",
        "(-0.310000, 1.173472, 0.224673)",
        "(-0.310000, 1.178589, 0.217963)",
        "(-0.310000, 1.183886, 0.212033)",
        "(-0.310000, 1.189420, 0.206447)",
        "(-0.310000, 1.195168, 0.201213)",
        "(-0.310000, 1.201031, 0.196423)",
        "(-0.310000, 1.206985, 0.192020)",
        "(-0.310000, 1.212857, 0.188215)",
        "(-0.310000, 1.218834, 0.184671)",
        "(-0.310000, 1.224868, 0.181443)",
        "(-0.310000, 1.230973, 0.178554)",
        "(-0.310000, 1.236916, 0.176226)",
        "(-0.310000, 1.242893, 0.174257)",
        "(-0.310000, 1.248899, 0.172613)",
        "(-0.310000, 1.254853, 0.171271)",
        "(-0.310000, 1.260738, 0.170173)",
        "(-0.310000, 1.266599, 0.169260)",
        "(-0.310000, 1.272129, 0.168619)",
        "(-0.310000, 1.277633, 0.168065)",
        "(-0.310000, 1.283104, 0.167582)",
        "(-0.310000, 1.288591, 0.167156)",
        "(-0.310000, 1.293785, 0.166834)",
        "(-0.310000, 1.299032, 0.166528)",
        "(-0.310000, 1.304375, 0.166250)",
        "(-0.310000, 1.309838, 0.166021)",
        "(-0.310000, 1.315423, 0.165867)",
        "(-0.310000, 1.320836, 0.165778)",
        "(-0.310000, 1.326434, 0.165798)",
        "(-0.310000, 1.332230, 0.165979)",
        "(-0.310000, 1.338235, 0.166365)",
        "(-0.310000, 1.344363, 0.166984)",
        "(-0.310000, 1.350308, 0.167748)",
        "(-0.310000, 1.356384, 0.168795)",
        "(-0.310000, 1.362571, 0.170177)",
        "(-0.310000, 1.368797, 0.171917)",
        "(-0.310000, 1.374978, 0.173992)",
        "(-0.310000, 1.380856, 0.176233)",
        "(-0.310000, 1.386627, 0.178821)",
        "(-0.310000, 1.392335, 0.181839)",
        "(-0.310000, 1.397878, 0.185253)",
        "(-0.310000, 1.403124, 0.188966)",
        "(-0.310000, 1.407937, 0.192785)",
        "(-0.310000, 1.412436, 0.196894)",
        "(-0.310000, 1.416608, 0.201321)",
        "(-0.310000, 1.420381, 0.205988)",
        "(-0.310000, 1.423714, 0.210819)",
        "(-0.310000, 1.426518, 0.215602)",
        "(-0.310000, 1.428886, 0.220569)",
        "(-0.310000, 1.430809, 0.225720)",
        "(-0.310000, 1.432242, 0.230929)",
        "(-0.310000, 1.433177, 0.236148)",
        "(-0.310000, 1.433593, 0.241167)",
        "(-0.310000, 1.433540, 0.246172)",
        "(-0.310000, 1.433026, 0.251100)",
        "(-0.310000, 1.432065, 0.255924)",
        "(-0.310000, 1.430679, 0.260623)",
        "(-0.310000, 1.428914, 0.264952)",
        "(-0.310000, 1.426797, 0.269124)",
        "(-0.310000, 1.424371, 0.273106)",
        "(-0.310000, 1.421694, 0.276859)",
        "(-0.310000, 1.418797, 0.280417)",
        "(-0.310000, 1.415784, 0.283604)",
        "(-0.310000, 1.412676, 0.286598)",
        "(-0.310000, 1.409443, 0.289385)",
        "(-0.310000, 1.406071, 0.291947)",
        "(-0.310000, 1.402551, 0.294295)",
        "(-0.310000, 1.398920, 0.296288)",
        "(-0.310000, 1.395131, 0.298096)",
        "(-0.310000, 1.391210, 0.299686)",
        "(-0.310000, 1.387190, 0.301058)",
        "(-0.310000, 1.383056, 0.302246)",
        "(-0.310000, 1.378943, 0.303106)",
        "(-0.310000, 1.374795, 0.303820)",
        "(-0.310000, 1.370641, 0.304369)",
        "(-0.310000, 1.366534, 0.304758)",
        "(-0.310000, 1.362499, 0.305033)",
        "(-0.310000, 1.358654, 0.305093)",
        "(-0.310000, 1.354931, 0.305097)",
        "(-0.310000, 1.351382, 0.305054)",
        "(-0.310000, 1.347998, 0.305002)",
        "(-0.310000, 1.344771, 0.305000)",
        "(-0.310000, 1.341829, 0.304993)",
        "(-0.310000, 1.339031, 0.305113)",
        "(-0.310000, 1.336397, 0.305373)",
        "(-0.310000, 1.333905, 0.305806)",
        "(-0.310000, 1.331501, 0.306445)",
        "(-0.310000, 1.329293, 0.307250)",
        "(-0.310000, 1.327132, 0.308291)",
        "(-0.310000, 1.324971, 0.309577)",
        "(-0.310000, 1.322773, 0.311103)",
        "(-0.310000, 1.320495, 0.312854)",
        "(-0.310000, 1.318230, 0.314796)",
        "(-0.310000, 1.315800, 0.316935)",
        "(-0.310000, 1.313150, 0.319236)",
        "(-0.310000, 1.310244, 0.321649)",
        "(-0.310000, 1.307046, 0.324135)",
        "(-0.310000, 1.303715, 0.326644)",
        "(-0.310000, 1.300067, 0.329110)",
        "(-0.310000, 1.296082, 0.331488)",
        "(-0.310000, 1.291771, 0.333703)",
        "(-0.310000, 1.287158, 0.335686)",
        "(-0.310000, 1.282445, 0.337460)",
        "(-0.310000, 1.277454, 0.338908)",
        "(-0.310000, 1.272228, 0.339974)",
        "(-0.310000, 1.266787, 0.340624)",
        "(-0.310000, 1.261173, 0.340807)",
        "(-0.310000, 1.255675, 0.340644)",
        "(-0.310000, 1.250039, 0.339973)",
        "(-0.310000, 1.244307, 0.338765)",
        "(-0.310000, 1.238551, 0.337033)",
        "(-0.310000, 1.232782, 0.334786)",
        "(-0.310000, 1.227239, 0.332274)",
        "(-0.310000, 1.221663, 0.329261)",
        "(-0.310000, 1.216071, 0.325794)",
        "(-0.310000, 1.210507, 0.321923)",
        "(-0.310000, 1.204971, 0.317611)",
        "(-0.310000, 1.199617, 0.313145)",
        "(-0.310000, 1.194309, 0.308230)",
        "(-0.310000, 1.189114, 0.302913)",
        "(-0.310000, 1.184085, 0.297194)",
        "(-0.310000, 1.179234, 0.290991)",
        "(-0.310000, 1.174659, 0.284417)",
        "(-0.310000, 1.170469, 0.277838)",
        "(-0.310000, 1.166614, 0.270896)",
        "(-0.310000, 1.163158, 0.263460)",
        "(-0.310000, 1.160188, 0.255768)",
        "(-0.310000, 1.157710, 0.248176)",
        "(-0.310000, 1.155774, 0.240361)",
        "(-0.310000, 1.154460, 0.232215)",
        "(-0.310000, 1.153814, 0.223811)",
        "(-0.310000, 1.153850, 0.215384)",
        "(-0.310000, 1.154463, 0.207383)",
        "(-0.310000, 1.155777, 0.199390)",
        "(-0.310000, 1.157840, 0.191417)",
        "(-0.310000, 1.160642, 0.183590)",
        "(-0.310000, 1.164180, 0.175969)",
        "(-0.310000, 1.168201, 0.169006)",
        "(-0.310000, 1.172884, 0.162370)",
        "(-0.310000, 1.178199, 0.156123)",
        "(-0.310000, 1.184125, 0.150300)",
        "(-0.310000, 1.190643, 0.144921)",
        "(-0.310000, 1.197700, 0.140054)",
        "(-0.310000, 1.204871, 0.136049)",
        "(-0.310000, 1.212420, 0.132600)",
        "(-0.310000, 1.220285, 0.129718)",
        "(-0.310000, 1.228439, 0.127411)",
        "(-0.310000, 1.236386, 0.125916)",
        "(-0.310000, 1.244395, 0.124981)",
        "(-0.310000, 1.252487, 0.124570)",
        "(-0.310000, 1.260628, 0.124652)",
        "(-0.310000, 1.268710, 0.125217)",
        "(-0.310000, 1.276335, 0.126341)",
        "(-0.310000, 1.283873, 0.127842)",
        "(-0.310000, 1.291278, 0.129690)",
        "(-0.310000, 1.298587, 0.131868)",
        "(-0.310000, 1.305764, 0.134355)",
        "(-0.310000, 1.312786, 0.137128)",
        "(-0.310000, 1.319255, 0.140162)",
        "(-0.310000, 1.325593, 0.143444)",
        "(-0.310000, 1.331746, 0.146974)",
        "(-0.310000, 1.337703, 0.150787)",
        "(-0.310000, 1.343409, 0.154894)",
        "(-0.310000, 1.348472, 0.159179)",
        "(-0.310000, 1.353228, 0.163784)",
        "(-0.310000, 1.357575, 0.168684)",
        "(-0.310000, 1.361483, 0.173855)",
        "(-0.310000, 1.364686, 0.179124)",
        "(-0.310000, 1.367475, 0.184627)",
        "(-0.310000, 1.369762, 0.190268)",
        "(-0.310000, 1.371502, 0.195936)",
        "(-0.310000, 1.372747, 0.201635)",
        "(-0.310000, 1.373557, 0.207340)",
        "(-0.310000, 1.373787, 0.212758)",
        "(-0.310000, 1.373629, 0.218034)",
        "(-0.310000, 1.373101, 0.223063)",
        "(-0.310000, 1.372297, 0.227849)",
        "(-0.310000, 1.371204, 0.232244)",
        "(-0.310000, 1.369990, 0.236427)",
        "(-0.310000, 1.368693, 0.240338)",
        "(-0.310000, 1.367354, 0.243975)",
        "(-0.310000, 1.366039, 0.247356)",
        "(-0.310000, 1.364784, 0.250374)",
        "(-0.310000, 1.363661, 0.253233)",
        "(-0.310000, 1.362705, 0.255946)",
        "(-0.310000, 1.361943, 0.258516)",
        "(-0.310000, 1.361394, 0.261014)",
        "(-0.310000, 1.361077, 0.263381)",
        "(-0.310000, 1.360989, 0.265813)",
        "(-0.310000, 1.361123, 0.268309)",
        "(-0.310000, 1.361465, 0.270901)",
        "(-0.310000, 1.361982, 0.273647)",
        "(-0.310000, 1.362681, 0.276473)",
        "(-0.310000, 1.363494, 0.279516)",
        "(-0.310000, 1.364381, 0.282782)",
        "(-0.310000, 1.365303, 0.286248)",
        "(-0.310000, 1.366215, 0.289951)",
        "(-0.310000, 1.367044, 0.293910)",
        "(-0.310000, 1.367826, 0.297961)",
        "(-0.310000, 1.368457, 0.302224)",
        "(-0.310000, 1.368917, 0.306627)",
        "(-0.310000, 1.369147, 0.311155)",
        "(-0.310000, 1.369213, 0.315696)",
        "(-0.310000, 1.368969, 0.320336)",
        "(-0.310000, 1.368397, 0.325014)",
        "(-0.310000, 1.367478, 0.329715)",
        "(-0.310000, 1.366183, 0.334399)",
        "(-0.310000, 1.364454, 0.339053)",
        "(-0.310000, 1.362483, 0.343535)",
        "(-0.310000, 1.360083, 0.347944)",
        "(-0.310000, 1.357263, 0.352248)",
        "(-0.310000, 1.353958, 0.356485)",
        "(-0.310000, 1.350464, 0.360520)",
        "(-0.310000, 1.346486, 0.364501)",
        "(-0.310000, 1.341998, 0.368452)",
        "(-0.310000, 1.336993, 0.372349)",
        "(-0.310000, 1.331461, 0.376151)",
        "(-0.310000, 1.325763, 0.379777)",
        "(-0.310000, 1.319450, 0.383261)",
        "(-0.310000, 1.312485, 0.386522)",
        "(-0.310000, 1.304903, 0.389459)",
        "(-0.310000, 1.296674, 0.391987)",
        "(-0.310000, 1.288340, 0.394065)",
        "(-0.310000, 1.279433, 0.395560)",
        "(-0.310000, 1.269941, 0.396362)",
        "(-0.310000, 1.259966, 0.396353)",
        "(-0.310000, 1.249673, 0.395448)",
        "(-0.310000, 1.239614, 0.393817)",
        "(-0.310000, 1.229388, 0.391190)",
        "(-0.310000, 1.219170, 0.387527)",
        "(-0.310000, 1.209043, 0.382776)",
        "(-0.310000, 1.199155, 0.376905)",
        "(-0.310000, 1.190095, 0.370370)",
        "(-0.310000, 1.181527, 0.362824)",
        "(-0.310000, 1.173599, 0.354309)",
        "(-0.310000, 1.166357, 0.344747)",
        "(-0.310000, 1.160036, 0.334377)",
        "(-0.310000, 1.155040, 0.324012)",
        "(-0.310000, 1.151133, 0.313331)",
        "(-0.310000, 1.148271, 0.302239)",
        "(-0.310000, 1.146517, 0.290958)",
        "(-0.310000, 1.145886, 0.279743)",
        "(-0.310000, 1.146370, 0.269141)",
        "(-0.310000, 1.147828, 0.258784)",
        "(-0.310000, 1.150197, 0.248804)",
        "(-0.310000, 1.153395, 0.239261)",
        "(-0.310000, 1.157370, 0.230132)",
        "(-0.310000, 1.161937, 0.221896)",
        "(-0.310000, 1.167062, 0.214177)",
        "(-0.310000, 1.172689, 0.206988)",
        "(-0.310000, 1.178740, 0.200325)",
        "(-0.310000, 1.185134, 0.194193)",
        "(-0.310000, 1.191623, 0.188931)",
        "(-0.310000, 1.198277, 0.184194)",
        "(-0.310000, 1.205033, 0.179957)",
        "(-0.310000, 1.211910, 0.176139)",
        "(-0.310000, 1.218832, 0.172755)",
        "(-0.310000, 1.225489, 0.170036)",
        "(-0.310000, 1.232102, 0.167701)",
        "(-0.310000, 1.238680, 0.165701)",
        "(-0.310000, 1.245208, 0.164034)",
        "(-0.310000, 1.251681, 0.162724)",
        "(-0.310000, 1.257825, 0.161926)",
        "(-0.310000, 1.263939, 0.161452)",
        "(-0.310000, 1.270037, 0.161269)",
        "(-0.310000, 1.276081, 0.161331)",
        "(-0.310000, 1.282026, 0.161600)",
        "(-0.310000, 1.287598, 0.162108)",
        "(-0.310000, 1.293133, 0.162712)",
        "(-0.310000, 1.298623, 0.163395)",
        "(-0.310000, 1.304059, 0.164140)",
        "(-0.310000, 1.309492, 0.164944)",
        "(-0.310000, 1.314607, 0.165782)",
        "(-0.310000, 1.319744, 0.166641)",
        "(-0.310000, 1.324921, 0.167536)",
        "(-0.310000, 1.330126, 0.168475)",
        "(-0.310000, 1.335364, 0.169472)",
        "(-0.310000, 1.340409, 0.170459)",
        "(-0.310000, 1.345561, 0.171539)",
        "(-0.310000, 1.350777, 0.172727)",
        "(-0.310000, 1.356041, 0.174035)",
        "(-0.310000, 1.361336, 0.175486)",
        "(-0.310000, 1.366458, 0.176974)",
        "(-0.310000, 1.371681, 0.178688)",
        "(-0.310000, 1.376959, 0.180656)",
        "(-0.310000, 1.382208, 0.182863)",
        "(-0.310000, 1.387404, 0.185313)",
        "(-0.310000, 1.392362, 0.187852)",
        "(-0.310000, 1.397226, 0.190674)",
        "(-0.310000, 1.401987, 0.193808)",
        "(-0.310000, 1.406577, 0.197235)",
        "(-0.310000, 1.410920, 0.200905)",
        "(-0.310000, 1.414910, 0.204641)",
        "(-0.310000, 1.418660, 0.208705)",
        "(-0.310000, 1.422112, 0.213053)",
        "(-0.310000, 1.425196, 0.217603)",
        "(-0.310000, 1.427902, 0.222362)",
        "(-0.310000, 1.430131, 0.227057)",
        "(-0.310000, 1.431946, 0.231918)",
        "(-0.310000, 1.433329, 0.236932)",
        "(-0.310000, 1.434252, 0.242019)",
        "(-0.310000, 1.434704, 0.247136)",
        "(-0.310000, 1.434670, 0.252042)",
        "(-0.310000, 1.434182, 0.256923)",
        "(-0.310000, 1.433249, 0.261698)",
        "(-0.310000, 1.431887, 0.266314)",
        "(-0.310000, 1.430122, 0.270762)",
        "(-0.310000, 1.428016, 0.274830)",
        "(-0.310000, 1.425567, 0.278779)",
        "(-0.310000, 1.422822, 0.282548)",
        "(-0.310000, 1.419842, 0.286084)",
        "(-0.310000, 1.416651, 0.289432)",
        "(-0.310000, 1.413367, 0.292413)",
        "(-0.310000, 1.409989, 0.295255)",
        "(-0.310000, 1.406527, 0.297927)",
        "(-0.310000, 1.403000, 0.300434)",
        "(-0.310000, 1.399411, 0.302816)",
        "(-0.310000, 1.395845, 0.304910)",
        "(-0.310000, 1.392245, 0.306893)",
        "(-0.310000, 1.388655, 0.308728)",
        "(-0.310000, 1.385084, 0.310450)",
        "(-0.310000, 1.381477, 0.312147)",
        "(-0.310000, 1.377995, 0.313638)",
        "(-0.310000, 1.374562, 0.315077)",
        "(-0.310000, 1.371169, 0.316481)",
        "(-0.310000, 1.367800, 0.317894)",
        "(-0.310000, 1.364407, 0.319376)",
        "(-0.310000, 1.361152, 0.320777)",
        "(-0.310000, 1.357865, 0.322263)",
        "(-0.310000, 1.354521, 0.323849)",
        "(-0.310000, 1.351045, 0.325561)",
        "(-0.310000, 1.347434, 0.327374)",
        "(-0.310000, 1.343920, 0.329144)",
        "(-0.310000, 1.340205, 0.331016)",
        "(-0.310000, 1.336250, 0.332966)",
        "(-0.310000, 1.332036, 0.334950)",
        "(-0.310000, 1.327526, 0.336934)",
        "(-0.310000, 1.322963, 0.338816)",
        "(-0.310000, 1.318109, 0.340613)",
        "(-0.310000, 1.312875, 0.342282)",
        "(-0.310000, 1.307282, 0.343747)",
        "(-0.310000, 1.301361, 0.344935)",
        "(-0.310000, 1.295429, 0.345835)",
        "(-0.310000, 1.289155, 0.346358)",
        "(-0.310000, 1.282594, 0.346434)",
        "(-0.310000, 1.275835, 0.346006)",
        "(-0.310000, 1.268915, 0.345022)",
        "(-0.310000, 1.262194, 0.343591)",
        "(-0.310000, 1.255386, 0.341518)",
        "(-0.310000, 1.248595, 0.338789)",
        "(-0.310000, 1.241970, 0.335429)",
        "(-0.310000, 1.235570, 0.331414)",
        "(-0.310000, 1.229685, 0.327009)",
        "(-0.310000, 1.224128, 0.321983)",
        "(-0.310000, 1.219024, 0.316427)",
        "(-0.310000, 1.214450, 0.310434)",
        "(-0.310000, 1.210442, 0.304041)",
        "(-0.310000, 1.207144, 0.297600)",
        "(-0.310000, 1.204393, 0.290799)",
        "(-0.310000, 1.202262, 0.283882)",
        "(-0.310000, 1.200735, 0.276972)",
        "(-0.310000, 1.199744, 0.269955)",
        "(-0.310000, 1.199268, 0.263199)",
        "(-0.310000, 1.199216, 0.256521)",
        "(-0.310000, 1.199556, 0.250031)",
        "(-0.310000, 1.200269, 0.243654)",
        "(-0.310000, 1.201351, 0.237334)",
        "(-0.310000, 1.202723, 0.231389)",
        "(-0.310000, 1.204392, 0.225625)",
        "(-0.310000, 1.206351, 0.220023)",
        "(-0.310000, 1.208618, 0.214516)",
        "(-0.310000, 1.211179, 0.209144)",
        "(-0.310000, 1.213861, 0.204206)",
        "(-0.310000, 1.216740, 0.199493)",
        "(-0.310000, 1.219855, 0.194927)",
        "(-0.310000, 1.223212, 0.190504)",
        "(-0.310000, 1.226753, 0.186297)",
        "(-0.310000, 1.230305, 0.182472)",
        "(-0.310000, 1.234048, 0.178809)",
        "(-0.310000, 1.237964, 0.175327)",
        "(-0.310000, 1.242072, 0.172012)",
        "(-0.310000, 1.246334, 0.168899)",
        "(-0.310000, 1.250505, 0.166142)",
        "(-0.310000, 1.254845, 0.163552)",
        "(-0.310000, 1.259344, 0.161141)",
        "(-0.310000, 1.264007, 0.158918)",
        "(-0.310000, 1.268859, 0.156881)",
        "(-0.310000, 1.273583, 0.155153)",
        "(-0.310000, 1.278456, 0.153623)",
        "(-0.310000, 1.283481, 0.152300)",
        "(-0.310000, 1.288644, 0.151202)",
        "(-0.310000, 1.293925, 0.150343)",
        "(-0.310000, 1.299029, 0.149762)",
        "(-0.310000, 1.304247, 0.149417)",
        "(-0.310000, 1.309568, 0.149321)",
        "(-0.310000, 1.314956, 0.149487)",
        "(-0.310000, 1.320426, 0.149928)",
        "(-0.310000, 1.325637, 0.150606)",
        "(-0.310000, 1.330919, 0.151555)",
        "(-0.310000, 1.336282, 0.152796)",
        "(-0.310000, 1.341679, 0.154337)",
        "(-0.310000, 1.347064, 0.156179)",
        "(-0.310000, 1.352129, 0.158204)",
        "(-0.310000, 1.357162, 0.160515)",
        "(-0.310000, 1.362126, 0.163108)",
        "(-0.310000, 1.367040, 0.166005)",
        "(-0.310000, 1.371872, 0.169207)",
        "(-0.310000, 1.376334, 0.172509)",
        "(-0.310000, 1.380715, 0.176111)",
        "(-0.310000, 1.384946, 0.179975)",
        "(-0.310000, 1.389035, 0.184125)",
        "(-0.310000, 1.392981, 0.188585)",
        "(-0.310000, 1.396534, 0.193059)",
        "(-0.310000, 1.399917, 0.197813)",
        "(-0.310000, 1.403087, 0.202815)",
        "(-0.310000, 1.406025, 0.208062)",
        "(-0.310000, 1.408701, 0.213527)",
        "(-0.310000, 1.410983, 0.218911)",
        "(-0.310000, 1.413009, 0.224512)",
        "(-0.310000, 1.414750, 0.230294)",
        "(-0.310000, 1.416190, 0.236258)",
        "(-0.310000, 1.417321, 0.242470)"
    ],
    "rightHandRotations": [
        "(290.000000, 70.000000, 0.000000)",
        "(290.000000, 70.000000, 0.000000)",
        "(290.000000, 70.000000, 0.000000)",
        "(290.000000, 70.000000, 0.000000)",
        "(290.000000, 70.000000, 0.000000)",
        "(290.000000, 70.000000, 0.000000)",
        "(290.000000, 70.000000, 0.000000)",
        "(290.000000, 70.000000, 0.000000)",
        "(290.000000, 70.000000, 0.000000)",
        "(290.000000, 70.000000, 0.000000)",
        "(290.000000, 70.000000, 0.000000)",
        "(290.000000, 70.000000, 0.000000)",
        "(290.000000, 70.000000, 0.000000)",
        "(290.000000, 70.000000, 0.000000)",
        "(290.000000, 70.000000, 0.000000)",
        "(290.000000, 70.000000, 0.000000)",
        "(290.000000, 70.000000, 0.000000)",
        "(290.000000, 70.000000, 0.000000)",
        "(290.000000, 70.000000, 0.000000)",
        "(290.000000, 70.000000, 0.000000)",
        "(290.000000, 70.000000, 0.000000)",
        "(290.000000, 70.000000, 0.000000)",
        "(290.000000, 70.000000, 0.000000)",
        "(290.000000, 70.000000, 0.000000)",
        "(290.000000, 70.000000, 0.000000)",
        "(290.000000, 70.000000, 0.000000)",
        "(290.000000, 70.000000, 0.000000)",
        "(290.000000, 70.000000, 0.000000)",
        "(290.000000, 70.000000, 0.000000)",
        "(290.000000, 70.000000, 0.000000)",
        "(290.000000, 70.000000, 0.000000)",
        "(290.000000, 70.000000, 0.000000)",
        "(290.000000, 70.000000, 0.000000)",
        "(290.000000, 70.000000, 0.000000)",
        "(290.000000, 70.000000, 0.000000)",
        "(290.000000, 70.000000, 0.000000)",
        "(290.000000, 70.000000, 0.000000)",
        "(290.000000, 70.000000, 0.000000)",
        "(290.000000, 70.000000, 0.000000)",
        "(290.000000, 70.000000, 0.000000)",
        "(290.000000, 70.000000, 0.000000)",
        "(290.000000, 70.000000, 0.000000)",
        "(290.000000, 70.000000, 0.000000)",
        "(290.000000, 70.000000, 0.000000)",
        "(290.000000, 70.000000, 0.000000)",
        "(290.000000, 70.000000, 0.000000)",
        "(290.000000, 70.000000, 0.000000)",
        "(290.000000, 70.000000, 0.000000)",
        "(290.000000, 70.000000, 0.000000)",
        "(290.000000, 70.000000, 0.000000)",
        "(290.000000, 70.000000, 0.000000)",
        "(290.000000, 70.000000, 0.000000)",
        "(290.000000, 70.000000, 0.000000)",
        "(290.000000, 70.000000, 0.000000)",
        "(290.000000, 70.000000, 0.000000)",
        "(290.000000, 70.000000, 0.000000)",
        "(290.000000, 70.000000, 0.000000)",
        "(290.000000, 70.000000, 0.000000)",
        "(290.000000, 70.000000, 0.000000)",
        "(290.000000, 70.000000, 0.000000)",
        "(290.000000, 70.000000, 0.000000)",
        "(290.000000, 70.000000, 0.000000)",
        "(290.000000, 70.000000, 0.000000)",
        "(290.000000, 70.000000, 0.000000)",
        "(290.000000, 70.000000, 0.000000)",
        "(290.000000, 70.000000, 0.000000)",
        "(290.000000, 70.000000, 0.000000)",
        "(290.000000, 70.000000, 0.000000)",
        "(290.000000, 70.000000, 0.000000)",
        "(290.000000, 70.000000, 0.000000)",
        "(290.000000, 70.000000, 0.000000)",
        "(290.000000, 70.000000, 0.000000)",
        "(290.000000, 70.000000, 0.000000)",
        "(290.000000, 70.000000, 0.000000)",
        "(290.000000, 70.000000, 0.000000)",
        "(290.000000, 70.000000, 0.000000)",
        "(290.000000, 70.000000, 0.000000)",
        "(290.000000, 70.000000, 0.000000)",
        "(290.000000, 70.000000, 0.000000)",
        "(290.000000, 70.000000, 0.000000)",
        "(290.000000, 70.000000, 0.000000)",
        "(290.000000, 70.000000, 0.000000)",
        "(290.000000, 70.000000, 0.000000)",
        "(290.000000, 70.000000, 0.000000)",
        "(290.000000, 70.000000, 0.000000)",
        "(290.000000, 70.000000, 0.000000)",
        "(290.000000, 70.000000, 0.000000)",
        "(290.000000, 70.000000, 0.000000)",
        "(290.000000, 70.000000, 0.000000)",
        "(290.000000, 70.000000, 0.000000)",
        "(290.000000, 70.000000, 0.000000)",
        "(290.000000, 70.000000, 0.000000)",
        "(290.000000, 70.000000, 0.000000)",
        "(290.000000, 70.000000, 0.000000)",
        "(290.000000, 70.000000, 0.000000)",
        "(290.000000, 70.000000, 0.000000)",
        "(290.000000, 70.000000, 0.000000)",
        "(290.000000, 70.000000, 0.000000)",
        "(290.000000, 70.000000, 0.000000)",
        "(290.000000, 70.000000, 0.000000)",
        "(290.000000, 70.000000, 0.000000)",
        "(290.000000, 70.000000, 0.000000)",
        "(290.000000, 70.000000, 0.000000)",
        "(290.000000, 70.000000, 0.000000)",
        "(290.000000, 70.000000, 0.000000)",
        "(290.000000, 70.000000, 0.000000)",
        "(290.000000, 70.000000, 0.000000)",
        "(290.000000, 70.000000, 0.000000)",
        "(290.000000, 70.000000, 0.000000)",
        "(290.000000, 70.000000, 0.000000)",
        "(290.000000, 70.000000, 0.000000)",
        "(290.000000, 70.000000, 0.000000)",
        "(290.000000, 70.000000, 0.000000)",
        "(290.000000, 70.000000, 0.000000)",
        "(290.000000, 70.000000, 0.000000)",
        "(290.000000, 70.000000, 0.000000)",
        "(290.000000, 70.000000, 0.000000)",
        "(290.000000, 70.000000, 0.000000)",
        "(290.000000, 70.000000, 0.000000)",
        "(290.000000, 70.000000, 0.000000)",
        "(290.000000, 70.000000, 0.000000)",
        "(290.000000, 70.000000, 0.000000)",
        "(290.000000, 70.000000, 0.000000)",
        "(290.000000, 70.000000, 0.000000)",
        "(290.000000, 70.000000, 0.000000)",
        "(290.000000, 70.000000, 0.000000)",
        "(290.000000, 70.000000, 0.000000)",
        "(290.000000, 70.000000, 0.000000)",
        "(290.000000, 70.000000, 0.000000)",
        "(290.000000, 70.000000, 0.000000)",
        "(290.000000, 70.000000, 0.000000)",
        "(290.000000, 70.000000, 0.000000)",
        "(290.000000, 70.000000, 0.000000)",
        "(290.000000, 70.000000, 0.000000)",
        "(290.000000, 70.000000, 0.000000)",
        "(290.000000, 70.000000, 0.000000)",
        "(290.000000, 70.000000, 0.000000)",
        "(290.000000, 70.000000, 0.000000)",
        "(290.000000, 70.000000, 0.000000)",
        "(290.000000, 70.000000, 0.000000)",
        "(290.000000, 70.000000, 0.000000)",
        "(290.000000, 70.000000, 0.000000)",
        "(290.000000, 70.000000, 0.000000)",
        "(290.000000, 70.000000, 0.000000)",
        "(290.000000, 70.000000, 0.000000)",
        "(290.000000, 70.000000, 0.000000)",
        "(290.000000, 70.000000, 0.000000)",
        "(290.000000, 70.000000, 0.000000)",
        "(290.000000, 70.000000, 0.000000)",
        "(290.000000, 70.000000, 0.000000)",
        "(290.000000, 70.000000, 0.000000)",
        "(290.000000, 70.000000, 0.000000)",
        "(290.000000, 70.000000, 0.000000)",
        "(290.000000, 70.000000, 0.000000)",
        "(290.000000, 70.000000, 0.000000)",
        "(290.000000, 70.000000, 0.000000)",
        "(290.000000, 70.000000, 0.000000)",
        "(290.000000, 70.000000, 0.000000)",
        "(290.000000, 70.000000, 0.000000)",
        "(290.000000, 70.000000, 0.000000)",
        "(290.000000, 70.000000, 0.000000)",
        "(290.000000, 70.000000, 0.000000)",
        "(290.000000, 70.000000, 0.000000)",
        "(290.000000, 70.000000, 0.000000)",
        "(290.000000, 70.000000, 0.000000)",
        "(290.000000, 70.000000, 0.000000)",
        "(290.000000, 70.000000, 0.000000)",
        "(290.000000, 70.000000, 0.000000)",
        "(290.000000, 70.000000, 0.000000)",
        "(290.000000, 70.000000, 0.000000)",
        "(290.000000, 70.000000, 0.000000)",
        "(290.000000, 70.000000, 0.000000)",
        "(290.000000, 70.000000, 0.000000)",
        "(290.000000, 70.000000, 0.000000)",
        "(290.000000, 70.000000, 0.000000)",
        "(290.000000, 70.000000, 0.000000)",
        "(290.000000, 70.000000, 0.000000)",
        "(290.000000, 70.000000, 0.000000)",
        "(290.000000, 70.000000, 0.000000)",
        "(290.000000, 70.000000, 0.000000)",
        "(290.000000, 70.000000, 0.000000)",
        "(290.000000, 70.000000, 0.000000)",
        "(290.000000, 70.000000, 0.000000)",
        "(290.000000, 70.000000, 0.000000)",
        "(290.000000, 70.000000, 0.000000)",
        "(290.000000, 70.000000, 0.000000)",
        "(290.000000, 70.000000, 0.000000)",
        "(290.000000, 70.000000, 0.000000)",
        "(290.000000, 70.000000, 0.000000)",
        "(290.000000, 70.000000, 0.000000)",
        "(290.000000, 70.000000, 0.000000)",
        "(290.000000, 70.000000, 0.000000)",
        "(290.000000, 70.000000, 0.000000)",
        "(290.000000, 70.000000, 0.000000)",
        "(290.000000, 70.000000, 0.000000)",
        "(290.000000, 70.000000, 0.000000)",
        "(290.000000, 70.000000, 0.000000)",
        "(290.000000, 70.000000, 0.000000)",
        "(290.000000, 70.000000, 0.000000)",
        "(290.000000, 70.000000, 0.000000)",
        "(290.000000, 70.000000, 0.000000)",
        "(290.000000, 70.000000, 0.000000)",
        "(290.000000, 70.000000, 0.000000)",
        "(290.000000, 70.000000, 0.000000)",
        "(290.000000, 70.000000, 0.000000)",
        "(290.000000, 70.000000, 0.000000)",
        "(290.000000, 70.000000, 0.000000)",
        "(290.000000, 70.000000, 0.000000)",
        "(290.000000, 70.000000, 0.000000)",
        "(290.000000, 70.000000, 0.000000)",
        "(290.000000, 70.000000, 0.000000)",
        "(290.000000, 70.000000, 0.000000)",
        "(290.000000, 70.000000, 0.000000)",
        "(290.000000, 70.000000, 0.000000)",
        "(290.000000, 70.000000, 0.000000)",
        "(290.000000, 70.000000, 0.000000)",
        "(290.000000, 70.000000, 0.000000)",
        "(290.000000, 70.000000, 0.000000)",
        "(290.000000, 70.000000, 0.000000)",
        "(290.000000, 70.000000, 0.000000)",
        "(290.000000, 70.000000, 0.000000)",
        "(290.000000, 70.000000, 0.000000)",
        "(290.000000, 70.000000, 0.000000)",
        "(290.000000, 70.000000, 0.000000)",
        "(290.000000, 70.000000, 0.000000)",
        "(290.000000, 70.000000, 0.000000)",
        "(290.000000, 70.000000, 0.000000)",
        "(290.000000, 70.000000, 0.000000)",
        "(290.000000, 70.000000, 0.000000)",
        "(290.000000, 70.000000, 0.000000)",
        "(290.000000, 70.000000, 0.000000)",
        "(290.000000, 70.000000, 0.000000)",
        "(290.000000, 70.000000, 0.000000)",
        "(290.000000, 70.000000, 0.000000)",
        "(290.000000, 70.000000, 0.000000)",
        "(290.000000, 70.000000, 0.000000)",
        "(290.000000, 70.000000, 0.000000)",
        "(290.000000, 70.000000, 0.000000)",
        "(290.000000, 70.000000, 0.000000)",
        "(290.000000, 70.000000, 0.000000)",
        "(290.000000, 70.000000, 0.000000)",
        "(290.000000, 70.000000, 0.000000)",
        "(290.000000, 70.000000, 0.000000)",
        "(290.000000, 70.000000, 0.000000)",
        "(290.000000, 70.000000, 0.000000)",
        "(290.000000, 70.000000, 0.000000)",
        "(290.000000, 70.000000, 0.000000)",
        "(290.000000, 70.000000, 0.000000)",
        "(290.000000, 70.000000, 0.000000)",
        "(290.000000, 70.000000, 0.000000)",
        "(290.000000, 70.000000, 0.000000)",
        "(290.000000, 70.000000, 0.000000)",
        "(290.000000, 70.000000, 0.000000)",
        "(290.000000, 70.000000, 0.000000)",
        "(290.000000, 70.000000, 0.000000)",
        "(290.000000, 70.000000, 0.000000)",
        "(290.000000, 70.000000, 0.000000)",
        "(290.000000, 70.000000, 0.000000)",
        "(290.000000, 70.000000, 0.000000)",
        "(290.000000, 70.000000, 0.000000)",
        "(290.000000, 70.000000, 0.000000)",
        "(290.000000, 70.000000, 0.000000)",
        "(290.000000, 70.000000, 0.000000)",
        "(290.000000, 70.000000, 0.000000)",
        "(290.000000, 70.000000, 0.000000)",
        "(290.000000, 70.000000, 0.000000)",
        "(290.000000, 70.000000, 0.000000)",
        "(290.000000, 70.000000, 0.000000)",
        "(290.000000, 70.000000, 0.000000)",
        "(290.000000, 70.000000, 0.000000)",
        "(290.000000, 70.000000, 0.000000)",
        "(290.000000, 70.000000, 0.000000)",
        "(290.000000, 70.000000, 0.000000)",
        "(290.000000, 70.000000, 0.000000)",
        "(290.000000, 70.000000, 0.000000)",
        "(290.000000, 70.000000, 0.000000)",
        "(290.000000, 70.000000, 0.000000)",
        "(290.000000, 70.000000, 0.000000)",
        "(290.000000, 70.000000, 0.000000)",
        "(290.000000, 70.000000, 0.000000)",
        "(290.000000, 70.000000, 0.000000)",
        "(290.000000, 70.000000, 0.000000)",
        "(290.000000, 70.000000, 0.000000)",
        "(290.000000, 70.000000, 0.000000)",
        "(290.000000, 70.000000, 0.000000)",
        "(290.000000, 70.000000, 0.000000)",
        "(290.000000, 70.000000, 0.000000)",
        "(290.000000, 70.000000, 0.000000)",
        "(290.000000, 70.000000, 0.000000)",
        "(290.000000, 70.000000, 0.000000)",
        "(290.000000, 70.000000, 0.000000)",
        "(290.000000, 70.000000, 0.000000)",
        "(290.000000, 70.000000, 0.000000)",
        "(290.000000, 70.000000, 0.000000)",
        "(290.000000, 70.000000, 0.000000)",
        "(290.000000, 70.000000, 0.000000)",
        "(290.000000, 70.000000, 0.000000)",
        "(290.000000, 70.000000, 0.000000)",
        "(290.000000, 70.000000, 0.000000)",
        "(290.000000, 70.000000, 0.000000)",
        "(290.000000, 70.000000, 0.000000)",
        "(290.000000, 70.000000, 0.000000)",
        "(290.000000, 70.000000, 0.000000)",
        "(290.000000, 70.000000, 0.000000)",
        "(290.000000, 70.000000, 0.000000)",
        "(290.000000, 70.000000, 0.000000)",
        "(290.000000, 70.000000, 0.000000)",
        "(290.000000, 70.000000, 0.000000)",
        "(290.000000, 70.000000, 0.000000)",
        "(290.000000, 70.000000, 0.000000)",
        "(290.000000, 70.000000, 0.000000)",
        "(290.000000, 70.000000, 0.000000)",
        "(290.000000, 70.000000, 0.000000)",
        "(290.000000, 70.000000, 0.000000)",
        "(290.000000, 70.000000, 0.000000)",
        "(290.000000, 70.000000, 0.000000)",
        "(290.000000, 70.000000, 0.000000)",
        "(290.000000, 70.000000, 0.000000)",
        "(290.000000, 70.000000, 0.000000)",
        "(290.000000, 70.000000, 0.000000)",
        "(290.000000, 70.000000, 0.000000)",
        "(290.000000, 70.000000, 0.000000)",
        "(290.000000, 70.000000, 0.000000)",
        "(290.000000, 70.000000, 0.000000)",
        "(290.000000, 70.000000, 0.000000)",
        "(290.000000, 70.000000, 0.000000)",
        "(290.000000, 70.000000, 0.000000)",
        "(290.000000, 70.000000, 0.000000)",
        "(290.000000, 70.000000, 0.000000)",
        "(290.000000, 70.000000, 0.000000)",
        "(290.000000, 70.000000, 0.000000)",
        "(290.000000, 70.000000, 0.000000)",
        "(290.000000, 70.000000, 0.000000)",
        "(290.000000, 70.000000, 0.000000)",
        "(290.000000, 70.000000, 0.000000)",
        "(290.000000, 70.000000, 0.000000)",
        "(290.000000, 70.000000, 0.000000)",
        "(290.000000, 70.000000, 0.000000)",
        "(290.000000, 70.000000, 0.000000)",
        "(290.000000, 70.000000, 0.000000)",
        "(290.000000, 70.000000, 0.000000)",
        "(290.000000, 70.000000, 0.000000)",
        "(290.000000, 70.000000, 0.000000)",
        "(290.000000, 70.000000, 0.000000)",
        "(290.000000, 70.000000, 0.000000)",
        "(290.000000, 70.000000, 0.000000)",
        "(290.000000, 70.000000, 0.000000)",
        "(290.000000, 70.000000, 0.000000)",
        "(290.000000, 70.000000, 0.000000)",
        "(290.000000, 70.000000, 0.000000)",
        "(290.000000, 70.000000, 0.000000)",
        "(290.000000, 70.000000, 0.000000)",
        "(290.000000, 70.000000, 0.000000)",
        "(290.000000, 70.000000, 0.000000)",
        "(290.000000, 70.000000, 0.000000)",
        "(290.000000, 70.000000, 0.000000)",
        "(290.000000, 70.000000, 0.000000)",
        "(290.000000, 70.000000, 0.000000)",
        "(290.000000, 70.000000, 0.000000)",
        "(290.000000, 70.000000, 0.000000)",
        "(290.000000, 70.000000, 0.000000)",
        "(290.000000, 70.000000, 0.000000)",
        "(290.000000, 70.000000, 0.000000)",
        "(290.000000, 70.000000, 0.000000)",
        "(290.000000, 70.000000, 0.000000)",
        "(290.000000, 70.000000, 0.000000)",
        "(290.000000, 70.000000, 0.000000)",
        "(290.000000, 70.000000, 0.000000)",
        "(290.000000, 70.000000, 0.000000)",
        "(290.000000, 70.000000, 0.000000)",
        "(290.000000, 70.000000, 0.000000)",
        "(290.000000, 70.000000, 0.000000)",
        "(290.000000, 70.000000, 0.000000)",
        "(290.000000, 70.000000, 0.000000)",
        "(290.000000, 70.000000, 0.000000)",
        "(290.000000, 70.000000, 0.000000)",
        "(290.000000, 70.000000, 0.000000)",
        "(290.000000, 70.000000, 0.000000)",
        "(290.000000, 70.000000, 0.000000)",
        "(290.000000, 70.000000, 0.000000)",
        "(290.000000, 70.000000, 0.000000)",
        "(290.000000, 70.000000, 0.000000)",
        "(290.000000, 70.000000, 0.000000)",
        "(290.000000, 70.000000, 0.000000)",
        "(290.000000, 70.000000, 0.000000)",
        "(290.000000, 70.000000, 0.000000)",
        "(290.000000, 70.000000, 0.000000)",
        "(290.000000, 70.000000, 0.000000)",
        "(290.000000, 70.000000, 0.000000)",
        "(290.000000, 70.000000, 0.000000)",
        "(290.000000, 70.000000, 0.000000)",
        "(290.000000, 70.000000, 0.000000)",
        "(290.000000, 70.000000, 0.000000)",
        "(290.000000, 70.000000, 0.000000)",
        "(290.000000, 70.000000, 0.000000)",
        "(290.000000, 70.000000, 0.000000)",
        "(290.000000, 70.000000, 0.000000)",
        "(290.000000, 70.000000, 0.000000)",
        "(290.000000, 70.000000, 0.000000)",
        "(290.000000, 70.000000, 0.000000)",
        "(290.000000, 70.000000, 0.000000)",
        "(290.000000, 70.000000, 0.000000)",
        "(290.000000, 70.000000, 0.000000)",
        "(290.000000, 70.000000, 0.000000)",
        "(290.000000, 70.000000, 0.000000)",
        "(290.000000, 70.000000, 0.000000)",
        "(290.000000, 70.000000, 0.000000)",
        "(290.000000, 70.000000, 0.000000)",
        "(290.000000, 70.000000, 0.000000)",
        "(290.000000, 70.000000, 0.000000)",
        "(290.000000, 70.000000, 0.000000)",
        "(290.000000, 70.000000, 0.000000)",
        "(290.000000, 70.000000, 0.000000)",
        "(290.000000, 70.000000, 0.000000)",
        "(290.000000, 70.000000, 0.000000)",
        "(290.000000, 70.000000, 0.000000)",
        "(290.000000, 70.000000, 0.000000)",
        "(290.000000, 70.000000, 0.000000)",
        "(290.000000, 70.000000, 0.000000)",
        "(290.000000, 70.000000, 0.000000)",
        "(290.000000, 70.000000, 0.000000)",
        "(290.000000, 70.000000, 0.000000)",
        "(290.000000, 70.000000, 0.000000)",
        "(290.000000, 70.000000, 0.000000)",
        "(290.000000, 70.000000, 0.000000)",
        "(290.000000, 70.000000, 0.000000)",
        "(290.000000, 70.000000, 0.000000)",
        "(290.000000, 70.000000, 0.000000)",
        "(290.000000, 70.000000, 0.000000)",
        "(290.000000, 70.000000, 0.000000)",
        "(290.000000, 70.000000, 0.000000)",
        "(290.000000, 70.000000, 0.000000)",
        "(290.000000, 70.000000, 0.000000)",
        "(290.000000, 70.000000, 0.000000)",
        "(290.000000, 70.000000, 0.000000)",
        "(290.000000, 70.000000, 0.000000)",
        "(290.000000, 70.000000, 0.000000)",
        "(290.000000, 70.000000, 0.000000)",
        "(290.000000, 70.000000, 0.000000)",
        "(290.000000, 70.000000, 0.000000)",
        "(290.000000, 70.000000, 0.000000)",
        "(290.000000, 70.000000, 0.000000)",
        "(290.000000, 70.000000, 0.000000)",
        "(290.000000, 70.000000, 0.000000)",
        "(290.000000, 70.000000, 0.000000)",
        "(290.000000, 70.000000, 0.000000)",
        "(290.000000, 70.000000, 0.000000)",
        "(290.000000, 70.000000, 0.000000)",
        "(290.000000, 70.000000, 0.000000)",
        "(290.000000, 70.000000, 0.000000)",
        "(290.000000, 70.000000, 0.000000)",
        "(290.000000, 70.000000, 0.000000)",
        "(290.000000, 70.000000, 0.000000)",
        "(290.000000, 70.000000, 0.000000)",
        "(290.000000, 70.000000, 0.000000)",
        "(290.000000, 70.000000, 0.000000)",
        "(290.000000, 70.000000, 0.000000)",
        "(290.000000, 70.000000, 0.000000)",
        "(290.000000, 70.000000, 0.000000)",
        "(290.000000, 70.000000, 0.000000)",
        "(290.000000, 70.000000, 0.000000)",
        "(290.000000, 70.000000, 0.000000)",
        "(290.000000, 70.000000, 0.000000)",
        "(290.000000, 70.000000, 0.000000)",
        "(290.000000, 70.000000, 0.000000)",
        "(290.000000, 70.000000, 0.000000)",
        "(290.000000, 70.000000, 0.000000)",
        "(290.000000, 70.000000, 0.000000)",
        "(290.000000, 70.000000, 0.000000)",
        "(290.000000, 70.000000, 0.000000)",
        "(290.000000, 70.000000, 0.000000)",
        "(290.000000, 70.000000, 0.000000)",
        "(290.000000, 70.000000, 0.000000)",
        "(290.000000, 70.000000, 0.000000)",
        "(290.000000, 70.000000, 0.000000)",
        "(290.000000, 70.000000, 0.000000)",
        "(290.000000, 70.000000, 0.000000)",
        "(290.000000, 70.000000, 0.000000)",
        "(290.000000, 70.000000, 0.000000)",
        "(290.000000, 70.000000, 0.000000)",
        "(290.000000, 70.000000, 0.000000)",
        "(290.000000, 70.000000, 0.000000)",
        "(290.000000, 70.000000, 0.000000)",
        "(290.000000, 70.000000, 0.000000)",
        "(290.000000, 70.000000, 0.000000)",
        "(290.000000, 70.000000, 0.000000)",
        "(290.000000, 70.000000, 0.000000)",
        "(290.000000, 70.000000, 0.000000)",
        "(290.000000, 70.000000, 0.000000)",
        "(290.000000, 70.000000, 0.000000)",
        "(290.000000, 70.000000, 0.000000)",
        "(290.000000, 70.000000, 0.000000)",
        "(290.000000, 70.000000, 0.000000)",
        "(290.000000, 70.000000, 0.000000)",
        "(290.000000, 70.000000, 0.000000)",
        "(290.000000, 70.000000, 0.000000)",
        "(290.000000, 70.000000, 0.000000)",
        "(290.000000, 70.000000, 0.000000)",
        "(290.000000, 70.000000, 0.000000)",
        "(290.000000, 70.000000, 0.000000)",
        "(290.000000, 70.000000, 0.000000)",
        "(290.000000, 70.000000, 0.000000)",
        "(290.000000, 70.000000, 0.000000)",
        "(290.000000, 70.000000, 0.000000)",
        "(290.000000, 70.000000, 0.000000)",
        "(290.000000, 70.000000, 0.000000)",
        "(290.000000, 70.000000, 0.000000)",
        "(290.000000, 70.000000, 0.000000)",
        "(290.000000, 70.000000, 0.000000)",
        "(290.000000, 70.000000, 0.000000)",
        "(290.000000, 70.000000, 0.000000)",
        "(290.000000, 70.000000, 0.000000)",
        "(290.000000, 70.000000, 0.000000)",
        "(290.000000, 70.000000, 0.000000)",
        "(290.000000, 70.000000, 0.000000)",
        "(290.000000, 70.000000, 0.000000)",
        "(290.000000, 70.000000, 0.000000)",
        "(290.000000, 70.000000, 0.000000)",
        "(290.000000, 70.000000, 0.000000)",
        "(290.000000, 70.000000, 0.000000)",
        "(290.000000, 70.000000, 0.000000)",
        "(290.000000, 70.000000, 0.000000)",
        "(290.000000, 70.000000, 0.000000)",
        "(290.000000, 70.000000, 0.000000)",
        "(290.000000, 70.000000, 0.000000)",
        "(290.000000, 70.000000, 0.000000)",
        "(290.000000, 70.000000, 0.000000)",
        "(290.000000, 70.000000, 0.000000)",
        "(290.000000, 70.000000, 0.000000)",
        "(290.000000, 70.000000, 0.000000)",
        "(290.000000, 70.000000, 0.000000)",
        "(290.000000, 70.000000, 0.000000)",
        "(290.000000, 70.000000, 0.000000)",
        "(290.000000, 70.000000, 0.000000)",
        "(290.000000, 70.000000, 0.000000)",
        "(290.000000, 70.000000, 0.000000)",
        "(290.000000, 70.000000, 0.000000)",
        "(290.000000, 70.000000, 0.000000)",
        "(290.000000, 70.000000, 0.000000)",
        "(290.000000, 70.000000, 0.000000)",
        "(290.000000, 70.000000, 0.000000)",
        "(290.000000, 70.000000, 0.000000)",
        "(290.000000, 70.000000, 0.000000)",
        "(290.000000, 70.000000, 0.000000)",
        "(290.000000, 70.000000, 0.000000)",
        "(290.000000, 70.000000, 0.000000)",
        "(290.000000, 70.000000, 0.000000)",
        "(290.000000, 70.000000, 0.000000)",
        "(290.000000, 70.000000, 0.000000)",
        "(290.000000, 70.000000, 0.000000)",
        "(290.000000, 70.000000, 0.000000)",
        "(290.000000, 70.000000, 0.000000)",
        "(290.000000, 70.000000, 0.000000)",
        "(290.000000, 70.000000, 0.000000)",
        "(290.000000, 70.000000, 0.000000)",
        "(290.000000, 70.000000, 0.000000)",
        "(290.000000, 70.000000, 0.000000)",
        "(290.000000, 70.000000, 0.000000)",
        "(290.000000, 70.000000, 0.000000)",
        "(290.000000, 70.000000, 0.000000)",
        "(290.000000, 70.000000, 0.000000)",
        "(290.000000, 70.000000, 0.000000)",
        "(290.000000, 70.000000, 0.000000)",
        "(290.000000, 70.000000, 0.000000)",
        "(290.000000, 70.000000, 0.000000)",
        "(290.000000, 70.000000, 0.000000)",
        "(290.000000, 70.000000, 0.000000)",
        "(290.000000, 70.000000, 0.000000)",
        "(290.000000, 70.000000, 0.000000)",
        "(290.000000, 70.000000, 0.000000)",
        "(290.000000, 70.000000, 0.000000)",
        "(290.000000, 70.000000, 0.000000)",
        "(290.000000, 70.000000, 0.000000)",
        "(290.000000, 70.000000, 0.000000)",
        "(290.000000, 70.000000, 0.000000)",
        "(290.000000, 70.000000, 0.000000)",
        "(290.000000, 70.000000, 0.000000)",
        "(290.000000, 70.000000, 0.000000)",
        "(290.000000, 70.000000, 0.000000)",
        "(290.000000, 70.000000, 0.000000)",
        "(290.000000, 70.000000, 0.000000)",
        "(290.000000, 70.000000, 0.000000)",
        "(290.000000, 70.000000, 0.000000)",
        "(290.000000, 70.000000, 0.000000)",
        "(290.000000, 70.000000, 0.000000)",
        "(290.000000, 70.000000, 0.000000)",
        "(290.000000, 70.000000, 0.000000)",
        "(290.000000, 70.000000, 0.000000)",
        "(290.000000, 70.000000, 0.000000)",
        "(290.000000, 70.000000, 0.000000)",
        "(290.000000, 70.000000, 0.000000)",
        "(290.000000, 70.000000, 0.000000)",
        "(290.000000, 70.000000, 0.000000)",
        "(290.000000, 70.000000, 0.000000)",
        "(290.000000, 70.000000, 0.000000)",
        "(290.000000, 70.000000, 0.000000)",
        "(290.000000, 70.000000, 0.000000)",
        "(290.000000, 70.000000, 0.000000)",
        "(290.000000, 70.000000, 0.000000)",
        "(290.000000, 70.000000, 0.000000)",
        "(290.000000, 70.000000, 0.000000)",
        "(290.000000, 70.000000, 0.000000)",
        "(290.000000, 70.000000, 0.000000)",
        "(290.000000, 70.000000, 0.000000)",
        "(290.000000, 70.000000, 0.000000)",
        "(290.000000, 70.000000, 0.000000)",
        "(290.000000, 70.000000, 0.000000)",
        "(290.000000, 70.000000, 0.000000)",
        "(290.000000, 70.000000, 0.000000)",
        "(290.000000, 70.000000, 0.000000)",
        "(290.000000, 70.000000, 0.000000)",
        "(290.000000, 70.000000, 0.000000)",
        "(290.000000, 70.000000, 0.000000)",
        "(290.000000, 70.000000, 0.000000)",
        "(290.000000, 70.000000, 0.000000)",
        "(290.000000, 70.000000, 0.000000)",
        "(290.000000, 70.000000, 0.000000)",
        "(290.000000, 70.000000, 0.000000)",
        "(290.000000, 70.000000, 0.000000)",
        "(290.000000, 70.000000, 0.000000)",
        "(290.000000, 70.000000, 0.000000)",
        "(290.000000, 70.000000, 0.000000)",
        "(290.000000, 70.000000, 0.000000)",
        "(290.000000, 70.000000, 0.000000)",
        "(290.000000, 70.000000, 0.000000)",
        "(290.000000, 70.000000, 0.000000)",
        "(290.000000, 70.000000, 0.000000)",
        "(290.000000, 70.000000, 0.000000)",
        "(290.000000, 70.000000, 0.000000)",
        "(290.000000, 70.000000, 0.000000)",
        "(290.000000, 70.000000, 0.000000)",
        "(290.000000, 70.000000, 0.000000)",
        "(290.000000, 70.000000, 0.000000)",
        "(290.000000, 70.000000, 0.000000)",
        "(290.000000, 70.000000, 0.000000)",
        "(290.000000, 70.000000, 0.000000)",
        "(290.000000, 70.000000, 0.000000)",
        "(290.000000, 70.000000, 0.000000)",
        "(290.000000, 70.000000, 0.000000)",
        "(290.000000, 70.000000, 0.000000)",
        "(290.000000, 70.000000, 0.000000)",
        "(290.000000, 70.000000, 0.000000)",
        "(290.000000, 70.000000, 0.000000)",
        "(290.000000, 70.000000, 0.000000)",
        "(290.000000, 70.000000, 0.000000)",
        "(290.000000, 70.000000, 0.000000)",
        "(290.000000, 70.000000, 0.000000)",
        "(290.000000, 70.000000, 0.000000)",
        "(290.000000, 70.000000, 0.000000)",
        "(290.000000, 70.000000, 0.000000)",
        "(290.000000, 70.000000, 0.000000)",
        "(290.000000, 70.000000, 0.000000)",
        "(290.000000, 70.000000, 0.000000)",
        "(290.000000, 70.000000, 0.000000)",
        "(290.000000, 70.000000, 0.000000)",
        "(290.000000, 70.000000, 0.000000)",
        "(290.000000, 70.000000, 0.000000)",
        "(290.000000, 70.000000, 0.000000)",
        "(290.000000, 70.000000, 0.000000)",
        "(290.000000, 70.000000, 0.000000)",
        "(290.000000, 70.000000, 0.000000)",
        "(290.000000, 70.000000, 0.000000)",
        "(290.000000, 70.000000, 0.000000)",
        "(290.000000, 70.000000, 0.000000)",
        "(290.000000, 70.000000, 0.000000)",
        "(290.000000, 70.000000, 0.000000)",
        "(290.000000, 70.000000, 0.000000)",
        "(290.000000, 70.000000, 0.000000)",
        "(290.000000, 70.000000, 0.000000)",
        "(290.000000, 70.000000, 0.000000)",
        "(290.000000, 70.000000, 0.000000)",
        "(290.000000, 70.000000, 0.000000)",
        "(290.000000, 70.000000, 0.000000)",
        "(290.000000, 70.000000, 0.000000)",
        "(290.000000, 70.000000, 0.000000)",
        "(290.000000, 70.000000, 0.000000)",
        "(290.000000, 70.000000, 0.000000)",
        "(290.000000, 70.000000, 0.000000)",
        "(290.000000, 70.000000, 0.000000)",
        "(290.000000, 70.000000, 0.000000)",
        "(290.000000, 70.000000, 0.000000)",
        "(290.000000, 70.000000, 0.000000)",
        "(290.000000, 70.000000, 0.000000)",
        "(290.000000, 70.000000, 0.000000)",
        "(290.000000, 70.000000, 0.000000)",
        "(290.000000, 70.000000, 0.000000)",
        "(290.000000, 70.000000, 0.000000)",
        "(290.000000, 70.000000, 0.000000)",
        "(290.000000, 70.000000, 0.000000)",
        "(290.000000, 70.000000, 0.000000)",
        "(290.000000, 70.000000, 0.000000)",
        "(290.000000, 70.000000, 0.000000)",
        "(290.000000, 70.000000, 0.000000)",
        "(290.000000, 70.000000, 0.000000)",
        "(290.000000, 70.000000, 0.000000)",
        "(290.000000, 70.000000, 0.000000)",
        "(290.000000, 70.000000, 0.000000)",
        "(290.000000, 70.000000, 0.000000)",
        "(290.000000, 70.000000, 0.000000)",
        "(290.000000, 70.000000, 0.000000)",
        "(290.000000, 70.000000, 0.000000)",
        "(290.000000, 70.000000, 0.000000)",
        "(290.000000, 70.000000, 0.000000)",
        "(290.000000, 70.000000, 0.000000)",
        "(290.000000, 70.000000, 0.000000)",
        "(290.000000, 70.000000, 0.000000)",
        "(290.000000, 70.000000, 0.000000)",
        "(290.000000, 70.000000, 0.000000)",
        "(290.000000, 70.000000, 0.000000)",
        "(290.000000, 70.000000, 0.000000)",
        "(290.000000, 70.000000, 0.000000)",
        "(290.000000, 70.000000, 0.000000)",
        "(290.000000, 70.000000, 0.000000)",
        "(290.000000, 70.000000, 0.000000)",
        "(290.000000, 70.000000, 0.000000)",
        "(290.000000, 70.000000, 0.000000)",
        "(290.000000, 70.000000, 0.000000)",
        "(290.000000, 70.000000, 0.000000)",
        "(290.000000, 70.000000, 0.000000)",
        "(290.000000, 70.000000, 0.000000)",
        "(290.000000, 70.000000, 0.000000)",
        "(290.000000, 70.000000, 0.000000)",
        "(290.000000, 70.000000, 0.000000)",
        "(290.000000, 70.000000, 0.000000)",
        "(290.000000, 70.000000, 0.000000)",
        "(290.000000, 70.000000, 0.000000)",
        "(290.000000, 70.000000, 0.000000)",
        "(290.000000, 70.000000, 0.000000)",
        "(290.000000, 70.000000, 0.000000)",
        "(290.000000, 70.000000, 0.000000)",
        "(290.000000, 70.000000, 0.000000)",
        "(290.000000, 70.000000, 0.000000)",
        "(290.000000, 70.000000, 0.000000)",
        "(290.000000, 70.000000, 0.000000)",
        "(290.000000, 70.000000, 0.000000)",
        "(290.000000, 70.000000, 0.000000)",
        "(290.000000, 70.000000, 0.000000)",
        "(290.000000, 70.000000, 0.000000)",
        "(290.000000, 70.000000, 0.000000)",
        "(290.000000, 70.000000, 0.000000)",
        "(290.000000, 70.000000, 0.000000)",
        "(290.000000, 70.000000, 0.000000)",
        "(290.000000, 70.000000, 0.000000)",
        "(290.000000, 70.000000, 0.000000)",
        "(290.000000, 70.000000, 0.000000)",
        "(290.000000, 70.000000, 0.000000)",
        "(290.000000, 70.000000, 0.000000)",
        "(290.000000, 70.000000, 0.000000)",
        "(290.000000, 70.000000, 0.000000)",
        "(290.000000, 70.000000, 0.000000)",
        "(290.000000, 70.000000, 0.000000)",
        "(290.000000, 70.000000, 0.000000)",
        "(290.000000, 70.000000, 0.000000)",
        "(290.000000, 70.000000, 0.000000)",
        "(290.000000, 70.000000, 0.000000)",
        "(290.000000, 70.000000, 0.000000)",
        "(290.000000, 70.000000, 0.000000)",
        "(290.000000, 70.000000, 0.000000)",
        "(290.000000, 70.000000, 0.000000)",
        "(290.000000, 70.000000, 0.000000)",
        "(290.000000, 70.000000, 0.000000)",
        "(290.000000, 70.000000, 0.000000)",
        "(290.000000, 70.000000, 0.000000)",
        "(290.000000, 70.000000, 0.000000)",
        "(290.000000, 70.000000, 0.000000)",
        "(290.000000, 70.000000, 0.000000)",
        "(290.000000, 70.000000, 0.000000)",
        "(290.000000, 70.000000, 0.000000)",
        "(290.000000, 70.000000, 0.000000)",
        "(290.000000, 70.000000, 0.000000)",
        "(290.000000, 70.000000, 0.000000)",
        "(290.000000, 70.000000, 0.000000)",
        "(290.000000, 70.000000, 0.000000)",
        "(290.000000, 70.000000, 0.000000)",
        "(290.000000, 70.000000, 0.000000)",
        "(290.000000, 70.000000, 0.000000)",
        "(290.000000, 70.000000, 0.000000)",
        "(290.000000, 70.000000, 0.000000)",
        "(290.000000, 70.000000, 0.000000)",
        "(290.000000, 70.000000, 0.000000)",
        "(290.000000, 70.000000, 0.000000)",
        "(290.000000, 70.000000, 0.000000)",
        "(290.000000, 70.000000, 0.000000)",
        "(290.000000, 70.000000, 0.000000)",
        "(290.000000, 70.000000, 0.000000)",
        "(290.000000, 70.000000, 0.000000)",
        "(290.000000, 70.000000, 0.000000)",
        "(290.000000, 70.000000, 0.000000)",
        "(290.000000, 70.000000, 0.000000)",
        "(290.000000, 70.000000, 0.000000)",
        "(290.000000, 70.000000, 0.000000)",
        "(290.000000, 70.000000, 0.000000)",
        "(290.000000, 70.000000, 0.000000)",
        "(290.000000, 70.000000, 0.000000)",
        "(290.000000, 70.000000, 0.000000)",
        "(290.000000, 70.000000, 0.000000)",
        "(290.000000, 70.000000, 0.000000)",
        "(290.000000, 70.000000, 0.000000)",
        "(290.000000, 70.000000, 0.000000)",
        "(290.000000, 70.000000, 0.000000)",
        "(290.000000, 70.000000, 0.000000)",
        "(290.000000, 70.000000, 0.000000)",
        "(290.000000, 70.000000, 0.000000)",
        "(290.000000, 70.000000, 0.000000)",
        "(290.000000, 70.000000, 0.000000)",
        "(290.000000, 70.000000, 0.000000)",
        "(290.000000, 70.000000, 0.000000)",
        "(290.000000, 70.000000, 0.000000)",
        "(290.000000, 70.000000, 0.000000)",
        "(290.000000, 70.000000, 0.000000)",
        "(290.000000, 70.000000, 0.000000)",
        "(290.000000, 70.000000, 0.000000)",
        "(290.000000, 70.000000, 0.000000)",
        "(290.000000, 70.000000, 0.000000)",
        "(290.000000, 70.000000, 0.000000)",
        "(290.000000, 70.000000, 0.000000)",
        "(290.000000, 70.000000, 0.000000)",
        "(290.000000, 70.000000, 0.000000)",
        "(290.000000, 70.000000, 0.000000)",
        "(290.000000, 70.000000, 0.000000)",
        "(290.000000, 70.000000, 0.000000)",
        "(290.000000, 70.000000, 0.000000)",
        "(290.000000, 70.000000, 0.000000)",
        "(290.000000, 70.000000, 0.000000)",
        "(290.000000, 70.000000, 0.000000)",
        "(290.000000, 70.000000, 0.000000)",
        "(290.000000, 70.000000, 0.000000)",
        "(290.000000, 70.000000, 0.000000)",
        "(290.000000, 70.000000, 0.000000)",
        "(290.000000, 70.000000, 0.000000)",
        "(290.000000, 70.000000, 0.000000)",
        "(290.000000, 70.000000, 0.000000)",
        "(290.000000, 70.000000, 0.000000)",
        "(290.000000, 70.000000, 0.000000)",
        "(290.000000, 70.000000, 0.000000)",
        "(290.000000, 70.000000, 0.000000)",
        "(290.000000, 70.000000, 0.000000)",
        "(290.000000, 70.000000, 0.000000)",
        "(290.000000, 70.000000, 0.000000)",
        "(290.000000, 70.000000, 0.000000)",
        "(290.000000, 70.000000, 0.000000)",
        "(290.000000, 70.000000, 0.000000)",
        "(290.000000, 70.000000, 0.000000)",
        "(290.000000, 70.000000, 0.000000)",
        "(290.000000, 70.000000, 0.000000)",
        "(290.000000, 70.000000, 0.000000)",
        "(290.000000, 70.000000, 0.000000)",
        "(290.000000, 70.000000, 0.000000)",
        "(290.000000, 70.000000, 0.000000)",
        "(290.000000, 70.000000, 0.000000)",
        "(290.000000, 70.000000, 0.000000)",
        "(290.000000, 70.000000, 0.000000)",
        "(290.000000, 70.000000, 0.000000)",
        "(290.000000, 70.000000, 0.000000)",
        "(290.000000, 70.000000, 0.000000)",
        "(290.000000, 70.000000, 0.000000)",
        "(290.000000, 70.000000, 0.000000)",
        "(290.000000, 70.000000, 0.000000)",
        "(290.000000, 70.000000, 0.000000)",
        "(290.000000, 70.000000, 0.000000)",
        "(290.000000, 70.000000, 0.000000)",
        "(290.000000, 70.000000, 0.000000)",
        "(290.000000, 70.000000, 0.000000)",
        "(290.000000, 70.000000, 0.000000)",
        "(290.000000, 70.000000, 0.000000)",
        "(290.000000, 70.000000, 0.000000)",
        "(290.000000, 70.000000, 0.000000)",
        "(290.000000, 70.000000, 0.000000)",
        "(290.000000, 70.000000, 0.000000)",
        "(290.000000, 70.000000, 0.000000)",
        "(290.000000, 70.000000, 0.000000)",
        "(290.000000, 70.000000, 0.000000)",
        "(290.000000, 70.000000, 0.000000)",
        "(290.000000, 70.000000, 0.000000)",
        "(290.000000, 70.000000, 0.000000)",
        "(290.000000, 70.000000, 0.000000)",
        "(290.000000, 70.000000, 0.000000)",
        "(290.000000, 70.000000, 0.000000)",
        "(290.000000, 70.000000, 0.000000)",
        "(290.000000, 70.000000, 0.000000)",
        "(290.000000, 70.000000, 0.000000)",
        "(290.000000, 70.000000, 0.000000)",
        "(290.000000, 70.000000, 0.000000)",
        "(290.000000, 70.000000, 0.000000)",
        "(290.000000, 70.000000, 0.000000)",
        "(290.000000, 70.000000, 0.000000)",
        "(290.000000, 70.000000, 0.000000)",
        "(290.000000, 70.000000, 0.000000)",
        "(290.000000, 70.000000, 0.000000)",
        "(290.000000, 70.000000, 0.000000)",
        "(290.000000, 70.000000, 0.000000)",
        "(290.000000, 70.000000, 0.000000)",
        "(290.000000, 70.000000, 0.000000)",
        "(290.000000, 70.000000, 0.000000)",
        "(290.000000, 70.000000, 0.000000)",
        "(290.000000, 70.000000, 0.000000)",
        "(290.000000, 70.000000, 0.000000)",
        "(290.000000, 70.000000, 0.000000)",
        "(290.000000, 70.000000, 0.000000)",
        "(290.000000, 70.000000, 0.000000)",
        "(290.000000, 70.000000, 0.000000)",
        "(290.000000, 70.000000, 0.000000)",
        "(290.000000, 70.000000, 0.000000)",
        "(290.000000, 70.000000, 0.000000)",
        "(290.000000, 70.000000, 0.000000)",
        "(290.000000, 70.000000, 0.000000)",
        "(290.000000, 70.000000, 0.000000)",
        "(290.000000, 70.000000, 0.000000)",
        "(290.000000, 70.000000, 0.000000)",
        "(290.000000, 70.000000, 0.000000)",
        "(290.000000, 70.000000, 0.000000)",
        "(290.000000, 70.000000, 0.000000)",
        "(290.000000, 70.000000, 0.000000)",
        "(290.000000, 70.000000, 0.000000)",
        "(290.000000, 70.000000, 0.000000)",
        "(290.000000, 70.000000, 0.000000)",
        "(290.000000, 70.000000, 0.000000)",
        "(290.000000, 70.000000, 0.000000)",
        "(290.000000, 70.000000, 0.000000)",
        "(290.000000, 70.000000, 0.000000)",
        "(290.000000, 70.000000, 0.000000)",
        "(290.000000, 70.000000, 0.000000)",
        "(290.000000, 70.000000, 0.000000)",
        "(290.000000, 70.000000, 0.000000)",
        "(290.000000, 70.000000, 0.000000)",
        "(290.000000, 70.000000, 0.000000)",
        "(290.000000, 70.000000, 0.000000)",
        "(290.000000, 70.000000, 0.000000)",
        "(290.000000, 70.000000, 0.000000)",
        "(290.000000, 70.000000, 0.000000)",
        "(290.000000, 70.000000, 0.000000)",
        "(290.000000, 70.000000, 0.000000)",
        "(290.000000, 70.000000, 0.000000)",
        "(290.000000, 70.000000, 0.000000)",
        "(290.000000, 70.000000, 0.000000)",
        "(290.000000, 70.000000, 0.000000)",
        "(290.000000, 70.000000, 0.000000)",
        "(290.000000, 70.000000, 0.000000)",
        "(290.000000, 70.000000, 0.000000)",
        "(290.000000, 70.000000, 0.000000)",
        "(290.000000, 70.000000, 0.000000)",
        "(290.000000, 70.000000, 0.000000)",
        "(290.000000, 70.000000, 0.000000)",
        "(290.000000, 70.000000, 0.000000)",
        "(290.000000, 70.000000, 0.000000)",
        "(290.000000, 70.000000, 0.000000)",
        "(290.000000, 70.000000, 0.000000)",
        "(290.000000, 70.000000, 0.000000)",
        "(290.000000, 70.000000, 0.000000)",
        "(290.000000, 70.000000, 0.000000)",
        "(290.000000, 70.000000, 0.000000)",
        "(290.000000, 70.000000, 0.000000)",
        "(290.000000, 70.000000, 0.000000)",
        "(290.000000, 70.000000, 0.000000)",
        "(290.000000, 70.000000, 0.000000)",
        "(290.000000, 70.000000, 0.000000)",
        "(290.000000, 70.000000, 0.000000)",
        "(290.000000, 70.000000, 0.000000)",
        "(290.000000, 70.000000, 0.000000)",
        "(290.000000, 70.000000, 0.000000)",
        "(290.000000, 70.000000, 0.000000)",
        "(290.000000, 70.000000, 0.000000)",
        "(290.000000, 70.000000, 0.000000)",
        "(290.000000, 70.000000, 0.000000)",
        "(290.000000, 70.000000, 0.000000)",
        "(290.000000, 70.000000, 0.000000)",
        "(290.000000, 70.000000, 0.000000)",
        "(290.000000, 70.000000, 0.000000)",
        "(290.000000, 70.000000, 0.000000)",
        "(290.000000, 70.000000, 0.000000)",
        "(290.000000, 70.000000, 0.000000)",
        "(290.000000, 70.000000, 0.000000)",
        "(290.000000, 70.000000, 0.000000)",
        "(290.000000, 70.000000, 0.000000)",
        "(290.000000, 70.000000, 0.000000)",
        "(290.000000, 70.000000, 0.000000)",
        "(290.000000, 70.000000, 0.000000)",
        "(290.000000, 70.000000, 0.000000)",
        "(290.000000, 70.000000, 0.000000)",
        "(290.000000, 70.000000, 0.000000)",
        "(290.000000, 70.000000, 0.000000)",
        "(290.000000, 70.000000, 0.000000)",
        "(290.000000, 70.000000, 0.000000)",
        "(290.000000, 70.000000, 0.000000)",
        "(290.000000, 70.000000, 0.000000)",
        "(290.000000, 70.000000, 0.000000)",
        "(290.000000, 70.000000, 0.000000)",
        "(290.000000, 70.000000, 0.000000)",
        "(290.000000, 70.000000, 0.000000)",
        "(290.000000, 70.000000, 0.000000)",
        "(290.000000, 70.000000, 0.000000)",
        "(290.000000, 70.000000, 0.000000)",
        "(290.000000, 70.000000, 0.000000)",
        "(290.000000, 70.000000, 0.000000)",
        "(290.000000, 70.000000, 0.000000)",
        "(290.000000, 70.000000, 0.000000)",
        "(290.000000, 70.000000, 0.000000)",
        "(290.000000, 70.000000, 0.000000)",
        "(290.000000, 70.000000, 0.000000)",
        "(290.000000, 70.000000, 0.000000)",
        "(290.000000, 70.000000, 0.000000)",
        "(290.000000, 70.000000, 0.000000)",
        "(290.000000, 70.000000, 0.000000)",
        "(290.000000, 70.000000, 0.000000)",
        "(290.000000, 70.000000, 0.000000)",
        "(290.000000, 70.000000, 0.000000)",
        "(290.000000, 70.000000, 0.000000)",
        "(290.000000, 70.000000, 0.000000)",
        "(290.000000, 70.000000, 0.000000)",
        "(290.000000, 70.000000, 0.000000)",
        "(290.000000, 70.000000, 0.000000)",
        "(290.000000, 70.000000, 0.000000)",
        "(290.000000, 70.000000, 0.000000)",
        "(290.000000, 70.000000, 0.000000)",
        "(290.000000, 70.000000, 0.000000)",
        "(290.000000, 70.000000, 0.000000)",
        "(290.000000, 70.000000, 0.000000)",
        "(290.000000, 70.000000, 0.000000)",
        "(290.000000, 70.000000, 0.000000)",
        "(290.000000, 70.000000, 0.000000)",
        "(290.000000, 70.000000, 0.000000)",
        "(290.000000, 70.000000, 0.000000)",
        "(290.000000, 70.000000, 0.000000)",
        "(290.000000, 70.000000, 0.000000)",
        "(290.000000, 70.000000, 0.000000)",
        "(290.000000, 70.000000, 0.000000)",
        "(290.000000, 70.000000, 0.000000)",
        "(290.000000, 70.000000, 0.000000)",
        "(290.000000, 70.000000, 0.000000)",
        "(290.000000, 70.000000, 0.000000)",
        "(290.000000, 70.000000, 0.000000)",
        "(290.000000, 70.000000, 0.000000)",
        "(290.000000, 70.000000, 0.000000)",
        "(290.000000, 70.000000, 0.000000)",
        "(290.000000, 70.000000, 0.000000)",
        "(290.000000, 70.000000, 0.000000)",
        "(290.000000, 70.000000, 0.000000)",
        "(290.000000, 70.000000, 0.000000)",
        "(290.000000, 70.000000, 0.000000)",
        "(290.000000, 70.000000, 0.000000)",
        "(290.000000, 70.000000, 0.000000)",
        "(290.000000, 70.000000, 0.000000)",
        "(290.000000, 70.000000, 0.000000)",
        "(290.000000, 70.000000, 0.000000)",
        "(290.000000, 70.000000, 0.000000)",
        "(290.000000, 70.000000, 0.000000)",
        "(290.000000, 70.000000, 0.000000)",
        "(290.000000, 70.000000, 0.000000)",
        "(290.000000, 70.000000, 0.000000)",
        "(290.000000, 70.000000, 0.000000)",
        "(290.000000, 70.000000, 0.000000)",
        "(290.000000, 70.000000, 0.000000)",
        "(290.000000, 70.000000, 0.000000)",
        "(290.000000, 70.000000, 0.000000)",
        "(290.000000, 70.000000, 0.000000)",
        "(290.000000, 70.000000, 0.000000)",
        "(290.000000, 70.000000, 0.000000)",
        "(290.000000, 70.000000, 0.000000)",
        "(290.000000, 70.000000, 0.000000)",
        "(290.000000, 70.000000, 0.000000)",
        "(290.000000, 70.000000, 0.000000)",
        "(290.000000, 70.000000, 0.000000)",
        "(290.000000, 70.000000, 0.000000)",
        "(290.000000, 70.000000, 0.000000)",
        "(290.000000, 70.000000, 0.000000)",
        "(290.000000, 70.000000, 0.000000)",
        "(290.000000, 70.000000, 0.000000)",
        "(290.000000, 70.000000, 0.000000)",
        "(290.000000, 70.000000, 0.000000)",
        "(290.000000, 70.000000, 0.000000)",
        "(290.000000, 70.000000, 0.000000)",
        "(290.000000, 70.000000, 0.000000)",
        "(290.000000, 70.000000, 0.000000)",
        "(290.000000, 70.000000, 0.000000)",
        "(290.000000, 70.000000, 0.000000)",
        "(290.000000, 70.000000, 0.000000)",
        "(290.000000, 70.000000, 0.000000)",
        "(290.000000, 70.000000, 0.000000)",
        "(290.000000, 70.000000, 0.000000)",
        "(290.000000, 70.000000, 0.000000)",
        "(290.000000, 70.000000, 0.000000)",
        "(290.000000, 70.000000, 0.000000)",
        "(290.000000, 70.000000, 0.000000)",
        "(290.000000, 70.000000, 0.000000)",
        "(290.000000, 70.000000, 0.000000)",
        "(290.000000, 70.000000, 0.000000)",
        "(290.000000, 70.000000, 0.000000)",
        "(290.000000, 70.000000, 0.000000)",
        "(290.000000, 70.000000, 0.000000)",
        "(290.000000, 70.000000, 0.000000)",
        "(290.000000, 70.000000, 0.000000)",
        "(290.000000, 70.000000, 0.000000)",
        "(290.000000, 70.000000, 0.000000)",
        "(290.000000, 70.000000, 0.000000)",
        "(290.000000, 70.000000, 0.000000)",
        "(290.000000, 70.000000, 0.000000)",
        "(290.000000, 70.000000, 0.000000)",
        "(290.000000, 70.000000, 0.000000)",
        "(290.000000, 70.000000, 0.000000)",
        "(290.000000, 70.000000, 0.000000)",
        "(290.000000, 70.000000, 0.000000)",
        "(290.000000, 70.000000, 0.000000)",
        "(290.000000, 70.000000, 0.000000)",
        "(290.000000, 70.000000, 0.000000)",
        "(290.000000, 70.000000, 0.000000)",
        "(290.000000, 70.000000, 0.000000)",
        "(290.000000, 70.000000, 0.000000)",
        "(290.000000, 70.000000, 0.000000)",
        "(290.000000, 70.000000, 0.000000)",
        "(290.000000, 70.000000, 0.000000)",
        "(290.000000, 70.000000, 0.000000)",
        "(290.000000, 70.000000, 0.000000)",
        "(290.000000, 70.000000, 0.000000)",
        "(290.000000, 70.000000, 0.000000)",
        "(290.000000, 70.000000, 0.000000)",
        "(290.000000, 70.000000, 0.000000)",
        "(290.000000, 70.000000, 0.000000)",
        "(290.000000, 70.000000, 0.000000)",
        "(290.000000, 70.000000, 0.000000)",
        "(290.000000, 70.000000, 0.000000)",
        "(290.000000, 70.000000, 0.000000)",
        "(290.000000, 70.000000, 0.000000)",
        "(290.000000, 70.000000, 0.000000)",
        "(290.000000, 70.000000, 0.000000)",
        "(290.000000, 70.000000, 0.000000)",
        "(290.000000, 70.000000, 0.000000)",
        "(290.000000, 70.000000, 0.000000)",
        "(290.000000, 70.000000, 0.000000)",
        "(290.000000, 70.000000, 0.000000)",
        "(290.000000, 70.000000, 0.000000)",
        "(290.000000, 70.000000, 0.000000)",
        "(290.000000, 70.000000, 0.000000)",
        "(290.000000, 70.000000, 0.000000)",
        "(290.000000, 70.000000, 0.000000)",
        "(290.000000, 70.000000, 0.000000)",
        "(290.000000, 70.000000, 0.000000)",
        "(290.000000, 70.000000, 0.000000)",
        "(290.000000, 70.000000, 0.000000)",
        "(290.000000, 70.000000, 0.000000)",
        "(290.000000, 70.000000, 0.000000)",
        "(290.000000, 70.000000, 0.000000)",
        "(290.000000, 70.000000, 0.000000)",
        "(290.000000, 70.000000, 0.000000)",
        "(290.000000, 70.000000, 0.000000)",
        "(290.000000, 70.000000, 0.000000)",
        "(290.000000, 70.000000, 0.000000)",
        "(290.000000, 70.000000, 0.000000)",
        "(290.000000, 70.000000, 0.000000)",
        "(290.000000, 70.000000, 0.000000)",
        "(290.000000, 70.000000, 0.000000)",
        "(290.000000, 70.000000, 0.000000)",
        "(290.000000, 70.000000, 0.000000)",
        "(290.000000, 70.000000, 0.000000)",
        "(290.000000, 70.000000, 0.000000)",
        "(290.000000, 70.000000, 0.000000)",
        "(290.000000, 70.000000, 0.000000)",
        "(290.000000, 70.000000, 0.000000)",
        "(290.000000, 70.000000, 0.000000)",
        "(290.000000, 70.000000, 0.000000)",
        "(290.000000, 70.000000, 0.000000)",
        "(290.000000, 70.000000, 0.000000)",
        "(290.000000, 70.000000, 0.000000)",
        "(290.000000, 70.000000, 0.000000)",
        "(290.000000, 70.000000, 0.000000)",
        "(290.000000, 70.000000, 0.000000)",
        "(290.000000, 70.000000, 0.000000)",
        "(290.000000, 70.000000, 0.000000)",
        "(290.000000, 70.000000, 0.000000)",
        "(290.000000, 70.000000, 0.000000)",
        "(290.000000, 70.000000, 0.000000)",
        "(290.000000, 70.000000, 0.000000)",
        "(290.000000, 70.000000, 0.000000)",
        "(290.000000, 70.000000, 0.000000)",
        "(290.000000, 70.000000, 0.000000)",
        "(290.000000, 70.000000, 0.000000)",
        "(290.000000, 70.000000, 0.000000)",
        "(290.000000, 70.000000, 0.000000)",
        "(290.000000, 70.000000, 0.000000)",
        "(290.000000, 70.000000, 0.000000)",
        "(290.000000, 70.000000, 0.000000)",
        "(290.000000, 70.000000, 0.000000)",
        "(290.000000, 70.000000, 0.000000)",
        "(290.000000, 70.000000, 0.000000)",
        "(290.000000, 70.000000, 0.000000)",
        "(290.000000, 70.000000, 0.000000)",
        "(290.000000, 70.000000, 0.000000)",
        "(290.000000, 70.000000, 0.000000)",
        "(290.000000, 70.000000, 0.000000)",
        "(290.000000, 70.000000, 0.000000)",
        "(290.000000, 70.000000, 0.000000)",
        "(290.000000, 70.000000, 0.000000)",
        "(290.000000, 70.000000, 0.000000)",
        "(290.000000, 70.000000, 0.000000)",
        "(290.000000, 70.000000, 0.000000)",
        "(290.000000, 70.000000, 0.000000)",
        "(290.000000, 70.000000, 0.000000)",
        "(290.000000, 70.000000, 0.000000)",
        "(290.000000, 70.000000, 0.000000)",
        "(290.000000, 70.000000, 0.000000)",
        "(290.000000, 70.000000, 0.000000)",
        "(290.000000, 70.000000, 0.000000)",
        "(290.000000, 70.000000, 0.000000)",
        "(290.000000, 70.000000, 0.000000)",
        "(290.000000, 70.000000, 0.000000)",
        "(290.000000, 70.000000, 0.000000)",
        "(290.000000, 70.000000, 0.000000)",
        "(290.000000, 70.000000, 0.000000)",
        "(290.000000, 70.000000, 0.000000)",
        "(290.000000, 70.000000, 0.000000)",
        "(290.000000, 70.000000, 0.000000)",
        "(290.000000, 70.000000, 0.000000)",
        "(290.000000, 70.000000, 0.000000)",
        "(290.000000, 70.000000, 0.000000)",
        "(290.000000, 70.000000, 0.000000)",
        "(290.000000, 70.000000, 0.000000)",
        "(290.000000, 70.000000, 0.000000)",
        "(290.000000, 70.000000, 0.000000)",
        "(290.000000, 70.000000, 0.000000)",
        "(290.000000, 70.000000, 0.000000)",
        "(290.000000, 70.000000, 0.000000)",
        "(290.000000, 70.000000, 0.000000)",
        "(290.000000, 70.000000, 0.000000)",
        "(290.000000, 70.000000, 0.000000)",
        "(290.000000, 70.000000, 0.000000)",
        "(290.000000, 70.000000, 0.000000)",
        "(290.000000, 70.000000, 0.000000)",
        "(290.000000, 70.000000, 0.000000)",
        "(290.000000, 70.000000, 0.000000)",
        "(290.000000, 70.000000, 0.000000)",
        "(290.000000, 70.000000, 0.000000)",
        "(290.000000, 70.000000, 0.000000)",
        "(290.000000, 70.000000, 0.000000)",
        "(290.000000, 70.000000, 0.000000)",
        "(290.000000, 70.000000, 0.000000)",
        "(290.000000, 70.000000, 0.000000)",
        "(290.000000, 70.000000, 0.000000)",
        "(290.000000, 70.000000, 0.000000)",
        "(290.000000, 70.000000, 0.000000)",
        "(290.000000, 70.000000, 0.000000)",
        "(290.000000, 70.000000, 0.000000)",
        "(290.000000, 70.000000, 0.000000)",
        "(290.000000, 70.000000, 0.000000)",
        "(290.000000, 70.000000, 0.000000)",
        "(290.000000, 70.000000, 0.000000)",
        "(290.000000, 70.000000, 0.000000)",
        "(290.000000, 70.000000, 0.000000)",
        "(290.000000, 70.000000, 0.000000)",
        "(290.000000, 70.000000, 0.000000)",
        "(290.000000, 70.000000, 0.000000)",
        "(290.000000, 70.000000, 0.000000)",
        "(290.000000, 70.000000, 0.000000)",
        "(290.000000, 70.000000, 0.000000)",
        "(290.000000, 70.000000, 0.000000)",
        "(290.000000, 70.000000, 0.000000)",
        "(290.000000, 70.000000, 0.000000)",
        "(290.000000, 70.000000, 0.000000)",
        "(290.000000, 70.000000, 0.000000)",
        "(290.000000, 70.000000, 0.000000)",
        "(290.000000, 70.000000, 0.000000)",
        "(290.000000, 70.000000, 0.000000)",
        "(290.000000, 70.000000, 0.000000)",
        "(290.000000, 70.000000, 0.000000)",
        "(290.000000, 70.000000, 0.000000)",
        "(290.000000, 70.000000, 0.000000)",
        "(290.000000, 70.000000, 0.000000)",
        "(290.000000, 70.000000, 0.000000)",
        "(290.000000, 70.000000, 0.000000)",
        "(290.000000, 70.000000, 0.000000)",
        "(290.000000, 70.000000, 0.000000)",
        "(290.000000, 70.000000, 0.000000)",
        "(290.000000, 70.000000, 0.000000)",
        "(290.000000, 70.000000, 0.000000)",
        "(290.000000, 70.000000, 0.000000)",
        "(290.000000, 70.000000, 0.000000)",
        "(290.000000, 70.000000, 0.000000)",
        "(290.000000, 70.000000, 0.000000)",
        "(290.000000, 70.000000, 0.000000)",
        "(290.000000, 70.000000, 0.000000)",
        "(290.000000, 70.000000, 0.000000)",
        "(290.000000, 70.000000, 0.000000)",
        "(290.000000, 70.000000, 0.000000)",
        "(290.000000, 70.000000, 0.000000)",
        "(290.000000, 70.000000, 0.000000)",
        "(290.000000, 70.000000, 0.000000)",
        "(290.000000, 70.000000, 0.000000)",
        "(290.000000, 70.000000, 0.000000)",
        "(290.000000, 70.000000, 0.000000)",
        "(290.000000, 70.000000, 0.000000)",
        "(290.000000, 70.000000, 0.000000)",
        "(290.000000, 70.000000, 0.000000)",
        "(290.000000, 70.000000, 0.000000)",
        "(290.000000, 70.000000, 0.000000)",
        "(290.000000, 70.000000, 0.000000)",
        "(290.000000, 70.000000, 0.000000)",
        "(290.000000, 70.000000, 0.000000)",
        "(290.000000, 70.000000, 0.000000)",
        "(290.000000, 70.000000, 0.000000)",
        "(290.000000, 70.000000, 0.000000)",
        "(290.000000, 70.000000, 0.000000)",
        "(290.000000, 70.000000, 0.000000)",
        "(290.000000, 70.000000, 0.000000)",
        "(290.000000, 70.000000, 0.000000)",
        "(290.000000, 70.000000, 0.000000)",
        "(290.000000, 70.000000, 0.000000)",
        "(290.000000, 70.000000, 0.000000)",
        "(290.000000, 70.000000, 0.000000)",
        "(290.000000, 70.000000, 0.000000)",
        "(290.000000, 70.000000, 0.000000)",
        "(290.000000, 70.000000, 0.000000)",
        "(290.000000, 70.000000, 0.000000)",
        "(290.000000, 70.000000, 0.000000)",
        "(290.000000, 70.000000, 0.000000)",
        "(290.000000, 70.000000, 0.000000)",
        "(290.000000, 70.000000, 0.000000)",
        "(290.000000, 70.000000, 0.000000)",
        "(290.000000, 70.000000, 0.000000)",
        "(290.000000, 70.000000, 0.000000)",
        "(290.000000, 70.000000, 0.000000)",
        "(290.000000, 70.000000, 0.000000)",
        "(290.000000, 70.000000, 0.000000)",
        "(290.000000, 70.000000, 0.000000)",
        "(290.000000, 70.000000, 0.000000)",
        "(290.000000, 70.000000, 0.000000)",
        "(290.000000, 70.000000, 0.000000)",
        "(290.000000, 70.000000, 0.000000)",
        "(290.000000, 70.000000, 0.000000)",
        "(290.000000, 70.000000, 0.000000)",
        "(290.000000, 70.000000, 0.000000)",
        "(290.000000, 70.000000, 0.000000)",
        "(290.000000, 70.000000, 0.000000)",
        "(290.000000, 70.000000, 0.000000)",
        "(290.000000, 70.000000, 0.000000)",
        "(290.000000, 70.000000, 0.000000)",
        "(290.000000, 70.000000, 0.000000)",
        "(290.000000, 70.000000, 0.000000)",
        "(290.000000, 70.000000, 0.000000)",
        "(290.000000, 70.000000, 0.000000)",
        "(290.000000, 70.000000, 0.000000)",
        "(290.000000, 70.000000, 0.000000)",
        "(290.000000, 70.000000, 0.000000)",
        "(290.000000, 70.000000, 0.000000)",
        "(290.000000, 70.000000, 0.000000)",
        "(290.000000, 70.000000, 0.000000)",
        "(290.000000, 70.000000, 0.000000)",
        "(290.000000, 70.000000, 0.000000)",
        "(290.000000, 70.000000, 0.000000)",
        "(290.000000, 70.000000, 0.000000)",
        "(290.000000, 70.000000, 0.000000)",
        "(290.000000, 70.000000, 0.000000)",
        "(290.000000, 70.000000, 0.000000)",
        "(290.000000, 70.000000, 0.000000)",
        "(290.000000, 70.000000, 0.000000)",
        "(290.000000, 70.000000, 0.000000)",
        "(290.000000, 70.000000, 0.000000)",
        "(290.000000, 70.000000, 0.000000)",
        "(290.000000, 70.000000, 0.000000)",
        "(290.000000, 70.000000, 0.000000)",
        "(290.000000, 70.000000, 0.000000)",
        "(290.000000, 70.000000, 0.000000)",
        "(290.000000, 70.000000, 0.000000)",
        "(290.000000, 70.000000, 0.000000)",
        "(290.000000, 70.000000, 0.000000)",
        "(290.000000, 70.000000, 0.000000)",
        "(290.000000, 70.000000, 0.000000)",
        "(290.000000, 70.000000, 0.000000)",
        "(290.000000, 70.000000, 0.000000)",
        "(290.000000, 70.000000, 0.000000)",
        "(290.000000, 70.000000, 0.000000)",
        "(290.000000, 70.000000, 0.000000)",
        "(290.000000, 70.000000, 0.000000)",
        "(290.000000, 70.000000, 0.000000)",
        "(290.000000, 70.000000, 0.000000)",
        "(290.000000, 70.000000, 0.000000)",
        "(290.000000, 70.000000, 0.000000)",
        "(290.000000, 70.000000, 0.000000)",
        "(290.000000, 70.000000, 0.000000)",
        "(290.000000, 70.000000, 0.000000)",
        "(290.000000, 70.000000, 0.000000)",
        "(290.000000, 70.000000, 0.000000)",
        "(290.000000, 70.000000, 0.000000)",
        "(290.000000, 70.000000, 0.000000)",
        "(290.000000, 70.000000, 0.000000)",
[truncated: 249,943 more chars]
