# Supplementary material for: Playing the mirror game in virtual reality with an autonomous character
Source: Sci Rep. 2022 Dec 9;12:21329. doi: 10.1038/s41598-022-25197-z (PMC9734752; doi:10.1038/s41598-022-25197-z)
Supplement: Supplementary file 2 — Supplementary Information 1. [file 41598_2022_25197_MOESM2_ESM.zip › Data/Couple2/condition3_trial1_player2.json]

{
    "isFemale": false,
    "eyesLevel": 1.6841379404067994,
    "timestamps": [
        0.0,
        0.02001953125,
        0.0400390625,
        0.05999755859375,
        0.08001708984375,
        0.10003662109375,
        0.1199951171875,
        0.1400146484375,
        0.1600341796875,
        0.17999267578125,
        0.20001220703125,
        0.22003173828125,
        0.239990234375,
        0.260009765625,
        0.280029296875,
        0.29998779296875,
        0.32000732421875,
        0.34002685546875,
        0.36004638671875,
        0.3800048828125,
        0.4000244140625,
        0.4200439453125,
        0.44000244140625,
        0.46002197265625,
        0.48004150390625,
        0.5,
        0.52001953125,
        0.5400390625,
        0.55999755859375,
        0.58001708984375,
        0.60003662109375,
        0.6199951171875,
        0.6400146484375,
        0.6600341796875,
        0.67999267578125,
        0.70001220703125,
        0.72003173828125,
        0.739990234375,
        0.760009765625,
        0.780029296875,
        0.79998779296875,
        0.82000732421875,
        0.84002685546875,
        0.86004638671875,
        0.8800048828125,
        0.9000244140625,
        0.9200439453125,
        0.94000244140625,
        0.96002197265625,
        0.98004150390625,
        1.0,
        1.02001953125,
        1.0400390625,
        1.05999755859375,
        1.08001708984375,
        1.10003662109375,
        1.1199951171875,
        1.1400146484375,
        1.1600341796875,
        1.17999267578125,
        1.20001220703125,
        1.22003173828125,
        1.239990234375,
        1.260009765625,
        1.280029296875,
        1.29998779296875,
        1.32000732421875,
        1.34002685546875,
        1.36004638671875,
        1.3800048828125,
        1.4000244140625,
        1.4200439453125,
        1.44000244140625,
        1.46002197265625,
        1.48004150390625,
        1.5,
        1.52001953125,
        1.5400390625,
        1.55999755859375,
        1.58001708984375,
        1.60003662109375,
        1.6199951171875,
        1.6400146484375,
        1.6600341796875,
        1.67999267578125,
        1.70001220703125,
        1.72003173828125,
        1.739990234375,
        1.760009765625,
        1.780029296875,
        1.79998779296875,
        1.82000732421875,
        1.84002685546875,
        1.86004638671875,
        1.8800048828125,
        1.9000244140625,
        1.9200439453125,
        1.94000244140625,
        1.96002197265625,
        1.98004150390625,
        2.0,
        2.02001953125,
        2.0400390625,
        2.05999755859375,
        2.08001708984375,
        2.10003662109375,
        2.1199951171875,
        2.1400146484375,
        2.1600341796875,
        2.17999267578125,
        2.20001220703125,
        2.22003173828125,
        2.239990234375,
        2.260009765625,
        2.280029296875,
        2.29998779296875,
        2.32000732421875,
        2.34002685546875,
        2.36004638671875,
        2.3800048828125,
        2.4000244140625,
        2.4200439453125,
        2.44000244140625,
        2.46002197265625,
        2.48004150390625,
        2.5,
        2.52001953125,
        2.5400390625,
        2.55999755859375,
        2.58001708984375,
        2.60003662109375,
        2.6199951171875,
        2.6400146484375,
        2.6600341796875,
        2.67999267578125,
        2.70001220703125,
        2.72003173828125,
        2.739990234375,
        2.760009765625,
        2.780029296875,
        2.79998779296875,
        2.82000732421875,
        2.84002685546875,
        2.86004638671875,
        2.8800048828125,
        2.9000244140625,
        2.9200439453125,
        2.94000244140625,
        2.96002197265625,
        2.98004150390625,
        3.0,
        3.02001953125,
        3.0400390625,
        3.05999755859375,
        3.08001708984375,
        3.10003662109375,
        3.1199951171875,
        3.1400146484375,
        3.1600341796875,
        3.17999267578125,
        3.20001220703125,
        3.22003173828125,
        3.239990234375,
        3.260009765625,
        3.280029296875,
        3.29998779296875,
        3.32000732421875,
        3.34002685546875,
        3.36004638671875,
        3.3800048828125,
        3.4000244140625,
        3.4200439453125,
        3.44000244140625,
        3.46002197265625,
        3.48004150390625,
        3.5,
        3.52001953125,
        3.5400390625,
        3.55999755859375,
        3.58001708984375,
        3.60003662109375,
        3.6199951171875,
        3.6400146484375,
        3.6600341796875,
        3.67999267578125,
        3.70001220703125,
        3.72003173828125,
        3.739990234375,
        3.760009765625,
        3.780029296875,
        3.79998779296875,
        3.82000732421875,
        3.84002685546875,
        3.86004638671875,
        3.8800048828125,
        3.9000244140625,
        3.9200439453125,
        3.94000244140625,
        3.96002197265625,
        3.98004150390625,
        4.0,
        4.02001953125,
        4.0400390625,
        4.05999755859375,
        4.08001708984375,
        4.10003662109375,
        4.1199951171875,
        4.1400146484375,
        4.1600341796875,
        4.17999267578125,
        4.20001220703125,
        4.22003173828125,
        4.239990234375,
        4.260009765625,
        4.280029296875,
        4.29998779296875,
        4.32000732421875,
        4.34002685546875,
        4.36004638671875,
        4.3800048828125,
        4.4000244140625,
        4.4200439453125,
        4.44000244140625,
        4.46002197265625,
        4.48004150390625,
        4.5,
        4.52001953125,
        4.5400390625,
        4.55999755859375,
        4.58001708984375,
        4.60003662109375,
        4.6199951171875,
        4.6400146484375,
        4.6600341796875,
        4.67999267578125,
        4.70001220703125,
        4.72003173828125,
        4.739990234375,
        4.760009765625,
        4.780029296875,
        4.79998779296875,
        4.82000732421875,
        4.84002685546875,
        4.86004638671875,
        4.8800048828125,
        4.9000244140625,
        4.9200439453125,
        4.94000244140625,
        4.96002197265625,
        4.98004150390625,
        5.0,
        5.02001953125,
        5.0400390625,
        5.05999755859375,
        5.08001708984375,
        5.10003662109375,
        5.1199951171875,
        5.1400146484375,
        5.1600341796875,
        5.17999267578125,
        5.20001220703125,
        5.22003173828125,
        5.239990234375,
        5.260009765625,
        5.280029296875,
        5.29998779296875,
        5.32000732421875,
        5.34002685546875,
        5.36004638671875,
        5.3800048828125,
        5.4000244140625,
        5.4200439453125,
        5.44000244140625,
        5.46002197265625,
        5.48004150390625,
        5.5,
        5.52001953125,
        5.5400390625,
        5.55999755859375,
        5.58001708984375,
        5.60003662109375,
        5.6199951171875,
        5.6400146484375,
        5.6600341796875,
        5.67999267578125,
        5.70001220703125,
        5.72003173828125,
        5.739990234375,
        5.760009765625,
        5.780029296875,
        5.79998779296875,
        5.82000732421875,
        5.84002685546875,
        5.86004638671875,
        5.8800048828125,
        5.9000244140625,
        5.9200439453125,
        5.94000244140625,
        5.96002197265625,
        5.98004150390625,
        6.0,
        6.02001953125,
        6.0400390625,
        6.05999755859375,
        6.08001708984375,
        6.10003662109375,
        6.1199951171875,
        6.1400146484375,
        6.1600341796875,
        6.17999267578125,
        6.20001220703125,
        6.22003173828125,
        6.239990234375,
        6.260009765625,
        6.280029296875,
        6.29998779296875,
        6.32000732421875,
        6.34002685546875,
        6.36004638671875,
        6.3800048828125,
        6.4000244140625,
        6.4200439453125,
        6.44000244140625,
        6.46002197265625,
        6.48004150390625,
        6.5,
        6.52001953125,
        6.5400390625,
        6.55999755859375,
        6.58001708984375,
        6.60003662109375,
        6.6199951171875,
        6.6400146484375,
        6.6600341796875,
        6.67999267578125,
        6.70001220703125,
        6.72003173828125,
        6.739990234375,
        6.760009765625,
        6.780029296875,
        6.79998779296875,
        6.82000732421875,
        6.84002685546875,
        6.86004638671875,
        6.8800048828125,
        6.9000244140625,
        6.9200439453125,
        6.94000244140625,
        6.96002197265625,
        6.98004150390625,
        7.0,
        7.02001953125,
        7.0400390625,
        7.05999755859375,
        7.08001708984375,
        7.10003662109375,
        7.1199951171875,
        7.1400146484375,
        7.1600341796875,
        7.17999267578125,
        7.20001220703125,
        7.22003173828125,
        7.239990234375,
        7.260009765625,
        7.280029296875,
        7.29998779296875,
        7.32000732421875,
        7.34002685546875,
        7.36004638671875,
        7.3800048828125,
        7.4000244140625,
        7.4200439453125,
        7.44000244140625,
        7.46002197265625,
        7.48004150390625,
        7.5,
        7.52001953125,
        7.5400390625,
        7.55999755859375,
        7.58001708984375,
        7.60003662109375,
        7.6199951171875,
        7.6400146484375,
        7.6600341796875,
        7.67999267578125,
        7.70001220703125,
        7.72003173828125,
        7.739990234375,
        7.760009765625,
        7.780029296875,
        7.79998779296875,
        7.82000732421875,
        7.84002685546875,
        7.86004638671875,
        7.8800048828125,
        7.9000244140625,
        7.9200439453125,
        7.94000244140625,
        7.96002197265625,
        7.98004150390625,
        8.0,
        8.02001953125,
        8.0400390625,
        8.05999755859375,
        8.08001708984375,
        8.10003662109375,
        8.1199951171875,
        8.1400146484375,
        8.1600341796875,
        8.17999267578125,
        8.20001220703125,
        8.22003173828125,
        8.239990234375,
        8.260009765625,
        8.280029296875,
        8.29998779296875,
        8.32000732421875,
        8.34002685546875,
        8.36004638671875,
        8.3800048828125,
        8.4000244140625,
        8.4200439453125,
        8.44000244140625,
        8.46002197265625,
        8.48004150390625,
        8.5,
        8.52001953125,
        8.5400390625,
        8.55999755859375,
        8.58001708984375,
        8.60003662109375,
        8.6199951171875,
        8.6400146484375,
        8.6600341796875,
        8.67999267578125,
        8.70001220703125,
        8.72003173828125,
        8.739990234375,
        8.760009765625,
        8.780029296875,
        8.79998779296875,
        8.82000732421875,
        8.84002685546875,
        8.86004638671875,
        8.8800048828125,
        8.9000244140625,
        8.9200439453125,
        8.94000244140625,
        8.96002197265625,
        8.98004150390625,
        9.0,
        9.02001953125,
        9.0400390625,
        9.05999755859375,
        9.08001708984375,
        9.10003662109375,
        9.1199951171875,
        9.1400146484375,
        9.1600341796875,
        9.17999267578125,
        9.20001220703125,
        9.22003173828125,
        9.239990234375,
        9.260009765625,
        9.280029296875,
        9.29998779296875,
        9.32000732421875,
        9.34002685546875,
        9.36004638671875,
        9.3800048828125,
        9.4000244140625,
        9.4200439453125,
        9.44000244140625,
        9.46002197265625,
        9.48004150390625,
        9.5,
        9.52001953125,
        9.5400390625,
        9.55999755859375,
        9.58001708984375,
        9.60003662109375,
        9.6199951171875,
        9.6400146484375,
        9.6600341796875,
        9.67999267578125,
        9.70001220703125,
        9.72003173828125,
        9.739990234375,
        9.760009765625,
        9.780029296875,
        9.79998779296875,
        9.82000732421875,
        9.84002685546875,
        9.86004638671875,
        9.8800048828125,
        9.9000244140625,
        9.9200439453125,
        9.94000244140625,
        9.96002197265625,
        9.98004150390625,
        10.0,
        10.02001953125,
        10.0400390625,
        10.05999755859375,
        10.08001708984375,
        10.10003662109375,
        10.1199951171875,
        10.1400146484375,
        10.1600341796875,
        10.17999267578125,
        10.20001220703125,
        10.22003173828125,
        10.239990234375,
        10.260009765625,
        10.280029296875,
        10.29998779296875,
        10.32000732421875,
        10.34002685546875,
        10.36004638671875,
        10.3800048828125,
        10.4000244140625,
        10.4200439453125,
        10.44000244140625,
        10.46002197265625,
        10.48004150390625,
        10.5,
        10.52001953125,
        10.5400390625,
        10.55999755859375,
        10.58001708984375,
        10.60003662109375,
        10.6199951171875,
        10.6400146484375,
        10.6600341796875,
        10.67999267578125,
        10.70001220703125,
        10.72003173828125,
        10.739990234375,
        10.760009765625,
        10.780029296875,
        10.79998779296875,
        10.82000732421875,
        10.84002685546875,
        10.86004638671875,
        10.8800048828125,
        10.9000244140625,
        10.9200439453125,
        10.94000244140625,
        10.96002197265625,
        10.98004150390625,
        11.0,
        11.02001953125,
        11.0400390625,
        11.05999755859375,
        11.08001708984375,
        11.10003662109375,
        11.1199951171875,
        11.1400146484375,
        11.1600341796875,
        11.17999267578125,
        11.20001220703125,
        11.22003173828125,
        11.239990234375,
        11.260009765625,
        11.280029296875,
        11.29998779296875,
        11.32000732421875,
        11.34002685546875,
        11.36004638671875,
        11.3800048828125,
        11.4000244140625,
        11.4200439453125,
        11.44000244140625,
        11.46002197265625,
        11.48004150390625,
        11.5,
        11.52001953125,
        11.5400390625,
        11.55999755859375,
        11.58001708984375,
        11.60003662109375,
        11.6199951171875,
        11.6400146484375,
        11.6600341796875,
        11.67999267578125,
        11.70001220703125,
        11.72003173828125,
        11.739990234375,
        11.760009765625,
        11.780029296875,
        11.79998779296875,
        11.82000732421875,
        11.84002685546875,
        11.86004638671875,
        11.8800048828125,
        11.9000244140625,
        11.9200439453125,
        11.94000244140625,
        11.96002197265625,
        11.98004150390625,
        12.0,
        12.02001953125,
        12.0400390625,
        12.05999755859375,
        12.08001708984375,
        12.10003662109375,
        12.1199951171875,
        12.1400146484375,
        12.1600341796875,
        12.17999267578125,
        12.20001220703125,
        12.22003173828125,
        12.239990234375,
        12.260009765625,
        12.280029296875,
        12.29998779296875,
        12.32000732421875,
        12.34002685546875,
        12.36004638671875,
        12.3800048828125,
        12.4000244140625,
        12.4200439453125,
        12.44000244140625,
        12.46002197265625,
        12.48004150390625,
        12.5,
        12.52001953125,
        12.5400390625,
        12.55999755859375,
        12.58001708984375,
        12.60003662109375,
        12.6199951171875,
        12.6400146484375,
        12.6600341796875,
        12.67999267578125,
        12.70001220703125,
        12.72003173828125,
        12.739990234375,
        12.760009765625,
        12.780029296875,
        12.79998779296875,
        12.82000732421875,
        12.84002685546875,
        12.86004638671875,
        12.8800048828125,
        12.9000244140625,
        12.9200439453125,
        12.94000244140625,
        12.96002197265625,
        12.98004150390625,
        13.0,
        13.02001953125,
        13.0400390625,
        13.05999755859375,
        13.08001708984375,
        13.10003662109375,
        13.1199951171875,
        13.1400146484375,
        13.1600341796875,
        13.17999267578125,
        13.20001220703125,
        13.22003173828125,
        13.239990234375,
        13.260009765625,
        13.280029296875,
        13.29998779296875,
        13.32000732421875,
        13.34002685546875,
        13.36004638671875,
        13.3800048828125,
        13.4000244140625,
        13.4200439453125,
        13.44000244140625,
        13.46002197265625,
        13.48004150390625,
        13.5,
        13.52001953125,
        13.5400390625,
        13.55999755859375,
        13.58001708984375,
        13.60003662109375,
        13.6199951171875,
        13.6400146484375,
        13.6600341796875,
        13.67999267578125,
        13.70001220703125,
        13.72003173828125,
        13.739990234375,
        13.760009765625,
        13.780029296875,
        13.79998779296875,
        13.82000732421875,
        13.84002685546875,
        13.86004638671875,
        13.8800048828125,
        13.9000244140625,
        13.9200439453125,
        13.94000244140625,
        13.96002197265625,
        13.98004150390625,
        14.0,
        14.02001953125,
        14.0400390625,
        14.05999755859375,
        14.08001708984375,
        14.10003662109375,
        14.1199951171875,
        14.1400146484375,
        14.1600341796875,
        14.17999267578125,
        14.20001220703125,
        14.22003173828125,
        14.239990234375,
        14.260009765625,
        14.280029296875,
        14.29998779296875,
        14.32000732421875,
        14.34002685546875,
        14.36004638671875,
        14.3800048828125,
        14.4000244140625,
        14.4200439453125,
        14.44000244140625,
        14.46002197265625,
        14.48004150390625,
        14.5,
        14.52001953125,
        14.5400390625,
        14.55999755859375,
        14.58001708984375,
        14.60003662109375,
        14.6199951171875,
        14.6400146484375,
        14.6600341796875,
        14.67999267578125,
        14.70001220703125,
        14.72003173828125,
        14.739990234375,
        14.760009765625,
        14.780029296875,
        14.79998779296875,
        14.82000732421875,
        14.84002685546875,
        14.86004638671875,
        14.8800048828125,
        14.9000244140625,
        14.9200439453125,
        14.94000244140625,
        14.96002197265625,
        14.98004150390625,
        15.0,
        15.02001953125,
        15.0400390625,
        15.05999755859375,
        15.08001708984375,
        15.10003662109375,
        15.1199951171875,
        15.1400146484375,
        15.1600341796875,
        15.17999267578125,
        15.20001220703125,
        15.22003173828125,
        15.239990234375,
        15.260009765625,
        15.280029296875,
        15.29998779296875,
        15.32000732421875,
        15.34002685546875,
        15.36004638671875,
        15.3800048828125,
        15.4000244140625,
        15.4200439453125,
        15.44000244140625,
        15.46002197265625,
        15.48004150390625,
        15.5,
        15.52001953125,
        15.5400390625,
        15.55999755859375,
        15.58001708984375,
        15.60003662109375,
        15.6199951171875,
        15.6400146484375,
        15.6600341796875,
        15.67999267578125,
        15.70001220703125,
        15.72003173828125,
        15.739990234375,
        15.760009765625,
        15.780029296875,
        15.79998779296875,
        15.82000732421875,
        15.84002685546875,
        15.86004638671875,
        15.8800048828125,
        15.9000244140625,
        15.9200439453125,
        15.94000244140625,
        15.96002197265625,
        15.98004150390625,
        16.0,
        16.02001953125,
        16.0400390625,
        16.05999755859375,
        16.08001708984375,
        16.10003662109375,
        16.1199951171875,
        16.1400146484375,
        16.1600341796875,
        16.17999267578125,
        16.20001220703125,
        16.22003173828125,
        16.239990234375,
        16.260009765625,
        16.280029296875,
        16.29998779296875,
        16.32000732421875,
        16.34002685546875,
        16.36004638671875,
        16.3800048828125,
        16.4000244140625,
        16.4200439453125,
        16.44000244140625,
        16.46002197265625,
        16.48004150390625,
        16.5,
        16.52001953125,
        16.5400390625,
        16.55999755859375,
        16.58001708984375,
        16.60003662109375,
        16.6199951171875,
        16.6400146484375,
        16.6600341796875,
        16.67999267578125,
        16.70001220703125,
        16.72003173828125,
        16.739990234375,
        16.760009765625,
        16.780029296875,
        16.79998779296875,
        16.82000732421875,
        16.84002685546875,
        16.86004638671875,
        16.8800048828125,
        16.9000244140625,
        16.9200439453125,
        16.94000244140625,
        16.96002197265625,
        16.98004150390625,
        17.0,
        17.02001953125,
        17.0400390625,
        17.05999755859375,
        17.08001708984375,
        17.10003662109375,
        17.1199951171875,
        17.1400146484375,
        17.1600341796875,
        17.17999267578125,
        17.20001220703125,
        17.22003173828125,
        17.239990234375,
        17.260009765625,
        17.280029296875,
        17.29998779296875,
        17.32000732421875,
        17.34002685546875,
        17.36004638671875,
        17.3800048828125,
        17.4000244140625,
        17.4200439453125,
        17.44000244140625,
        17.46002197265625,
        17.48004150390625,
        17.5,
        17.52001953125,
        17.5400390625,
        17.55999755859375,
        17.58001708984375,
        17.60003662109375,
        17.6199951171875,
        17.6400146484375,
        17.6600341796875,
        17.67999267578125,
        17.70001220703125,
        17.72003173828125,
        17.739990234375,
        17.760009765625,
        17.780029296875,
        17.79998779296875,
        17.82000732421875,
        17.84002685546875,
        17.86004638671875,
        17.8800048828125,
        17.9000244140625,
        17.9200439453125,
        17.94000244140625,
        17.96002197265625,
        17.98004150390625,
        18.0,
        18.02001953125,
        18.0400390625,
        18.05999755859375,
        18.08001708984375,
        18.10003662109375,
        18.1199951171875,
        18.1400146484375,
        18.1600341796875,
        18.17999267578125,
        18.20001220703125,
        18.22003173828125,
        18.239990234375,
        18.260009765625,
        18.280029296875,
        18.29998779296875,
        18.32000732421875,
        18.34002685546875,
        18.36004638671875,
        18.3800048828125,
        18.4000244140625,
        18.4200439453125,
        18.44000244140625,
        18.46002197265625,
        18.48004150390625,
        18.5,
        18.52001953125,
        18.5400390625,
        18.55999755859375,
        18.58001708984375,
        18.60003662109375,
        18.6199951171875,
        18.6400146484375,
        18.6600341796875,
        18.67999267578125,
        18.70001220703125,
        18.72003173828125,
        18.739990234375,
        18.760009765625,
        18.780029296875,
        18.79998779296875,
        18.82000732421875,
        18.84002685546875,
        18.86004638671875,
        18.8800048828125,
        18.9000244140625,
        18.9200439453125,
        18.94000244140625,
        18.96002197265625,
        18.98004150390625,
        19.0,
        19.02001953125,
        19.0400390625,
        19.05999755859375,
        19.08001708984375,
        19.10003662109375,
        19.1199951171875,
        19.1400146484375,
        19.1600341796875,
        19.17999267578125,
        19.20001220703125,
        19.22003173828125,
        19.239990234375,
        19.260009765625,
        19.280029296875,
        19.29998779296875,
        19.32000732421875,
        19.34002685546875,
        19.36004638671875,
        19.3800048828125,
        19.4000244140625,
        19.4200439453125,
        19.44000244140625,
        19.46002197265625,
        19.48004150390625,
        19.5,
        19.52001953125,
        19.5400390625,
        19.55999755859375,
        19.58001708984375,
        19.60003662109375,
        19.6199951171875,
        19.6400146484375,
        19.6600341796875,
        19.67999267578125,
        19.70001220703125,
        19.72003173828125,
        19.739990234375,
        19.760009765625,
        19.780029296875,
        19.79998779296875,
        19.82000732421875,
        19.84002685546875,
        19.86004638671875,
        19.8800048828125,
        19.9000244140625,
        19.9200439453125,
        19.94000244140625,
        19.96002197265625,
        19.98004150390625,
        20.0,
        20.02001953125,
        20.0400390625,
        20.05999755859375,
        20.08001708984375,
        20.10003662109375,
        20.1199951171875,
        20.1400146484375,
        20.1600341796875,
        20.17999267578125,
        20.20001220703125,
        20.22003173828125,
        20.239990234375,
        20.260009765625,
        20.280029296875,
        20.29998779296875,
        20.32000732421875,
        20.34002685546875,
        20.36004638671875,
        20.3800048828125,
        20.4000244140625,
        20.4200439453125,
        20.44000244140625,
        20.46002197265625,
        20.48004150390625,
        20.5,
        20.52001953125,
        20.5400390625,
        20.55999755859375,
        20.58001708984375,
        20.60003662109375,
        20.6199951171875,
        20.6400146484375,
        20.6600341796875,
        20.67999267578125,
        20.70001220703125,
        20.72003173828125,
        20.739990234375,
        20.760009765625,
        20.780029296875,
        20.79998779296875,
        20.82000732421875,
        20.84002685546875,
        20.86004638671875,
        20.8800048828125,
        20.9000244140625,
        20.9200439453125,
        20.94000244140625,
        20.96002197265625,
        20.98004150390625,
        21.0,
        21.02001953125,
        21.0400390625,
        21.05999755859375,
        21.08001708984375,
        21.10003662109375,
        21.1199951171875,
        21.1400146484375,
        21.1600341796875,
        21.17999267578125,
        21.20001220703125,
        21.22003173828125,
        21.239990234375,
        21.260009765625,
        21.280029296875,
        21.29998779296875,
        21.32000732421875,
        21.34002685546875,
        21.36004638671875,
        21.3800048828125,
        21.4000244140625,
        21.4200439453125,
        21.44000244140625,
        21.46002197265625,
        21.48004150390625,
        21.5,
        21.52001953125,
        21.5400390625,
        21.55999755859375,
        21.58001708984375,
        21.60003662109375,
        21.6199951171875,
        21.6400146484375,
        21.6600341796875,
        21.67999267578125,
        21.70001220703125,
        21.72003173828125,
        21.739990234375,
        21.760009765625,
        21.780029296875,
        21.79998779296875,
        21.82000732421875,
        21.84002685546875,
        21.86004638671875,
        21.8800048828125,
        21.9000244140625,
        21.9200439453125,
        21.94000244140625,
        21.96002197265625,
        21.98004150390625,
        22.0,
        22.02001953125,
        22.0400390625,
        22.05999755859375,
        22.08001708984375,
        22.10003662109375,
        22.1199951171875,
        22.1400146484375,
        22.1600341796875,
        22.17999267578125,
        22.20001220703125,
        22.22003173828125,
        22.239990234375,
        22.260009765625,
        22.280029296875,
        22.29998779296875,
        22.32000732421875,
        22.34002685546875,
        22.36004638671875,
        22.3800048828125,
        22.4000244140625,
        22.4200439453125,
        22.44000244140625,
        22.46002197265625,
        22.48004150390625,
        22.5,
        22.52001953125,
        22.5400390625,
        22.55999755859375,
        22.58001708984375,
        22.60003662109375,
        22.6199951171875,
        22.6400146484375,
        22.6600341796875,
        22.67999267578125,
        22.70001220703125,
        22.72003173828125,
        22.739990234375,
        22.760009765625,
        22.780029296875,
        22.79998779296875,
        22.82000732421875,
        22.84002685546875,
        22.86004638671875,
        22.8800048828125,
        22.9000244140625,
        22.9200439453125,
        22.94000244140625,
        22.96002197265625,
        22.98004150390625,
        23.0,
        23.02001953125,
        23.0400390625,
        23.05999755859375,
        23.08001708984375,
        23.10003662109375,
        23.1199951171875,
        23.1400146484375,
        23.1600341796875,
        23.17999267578125,
        23.20001220703125,
        23.22003173828125,
        23.239990234375,
        23.260009765625,
        23.280029296875,
        23.29998779296875,
        23.32000732421875,
        23.34002685546875,
        23.36004638671875,
        23.3800048828125,
        23.4000244140625,
        23.4200439453125,
        23.44000244140625,
        23.46002197265625,
        23.48004150390625,
        23.5,
        23.52001953125,
        23.5400390625,
        23.55999755859375,
        23.58001708984375,
        23.60003662109375,
        23.6199951171875,
        23.6400146484375,
        23.6600341796875,
        23.67999267578125,
        23.70001220703125,
        23.72003173828125,
        23.739990234375,
        23.760009765625,
        23.780029296875,
        23.79998779296875,
        23.82000732421875,
        23.84002685546875,
        23.8599853515625,
        23.8800048828125,
        23.9000244140625,
        23.9200439453125,
        23.94000244140625,
        23.96002197265625,
        23.98004150390625,
        24.0,
        24.02001953125,
        24.0400390625,
        24.05999755859375,
        24.08001708984375,
        24.10003662109375,
        24.1199951171875,
        24.1400146484375,
        24.1600341796875,
        24.17999267578125,
        24.20001220703125,
        24.22003173828125,
        24.239990234375,
        24.260009765625,
        24.280029296875,
        24.29998779296875,
        24.32000732421875,
        24.34002685546875,
        24.3599853515625,
        24.3800048828125,
        24.4000244140625,
        24.4200439453125,
        24.44000244140625,
        24.46002197265625,
        24.48004150390625,
        24.5,
        24.52001953125,
        24.5400390625,
        24.55999755859375,
        24.58001708984375,
        24.60003662109375,
        24.6199951171875,
        24.6400146484375,
        24.6600341796875,
        24.67999267578125,
        24.70001220703125,
        24.72003173828125,
        24.739990234375,
        24.760009765625,
        24.780029296875,
        24.79998779296875,
        24.82000732421875,
        24.84002685546875,
        24.8599853515625,
        24.8800048828125,
        24.9000244140625,
        24.9200439453125,
        24.94000244140625,
        24.96002197265625,
        24.98004150390625,
        25.0,
        25.02001953125,
        25.0400390625,
        25.05999755859375,
        25.08001708984375,
        25.10003662109375,
        25.1199951171875,
        25.1400146484375,
        25.1600341796875,
        25.17999267578125,
        25.20001220703125,
        25.22003173828125,
        25.239990234375,
        25.260009765625,
        25.280029296875,
        25.29998779296875,
        25.32000732421875,
        25.34002685546875,
        25.3599853515625,
        25.3800048828125,
        25.4000244140625,
        25.4200439453125,
        25.44000244140625,
        25.46002197265625,
        25.48004150390625,
        25.5,
        25.52001953125,
        25.5400390625,
        25.55999755859375,
        25.58001708984375,
        25.60003662109375,
        25.6199951171875,
        25.6400146484375,
        25.6600341796875,
        25.67999267578125,
        25.70001220703125,
        25.72003173828125,
        25.739990234375,
        25.760009765625,
        25.780029296875,
        25.79998779296875,
        25.82000732421875,
        25.84002685546875,
        25.8599853515625,
        25.8800048828125,
        25.9000244140625,
        25.9200439453125,
        25.94000244140625,
        25.96002197265625,
        25.98004150390625,
        26.0,
        26.02001953125,
        26.0400390625,
        26.05999755859375,
        26.08001708984375,
        26.10003662109375,
        26.1199951171875,
        26.1400146484375,
        26.1600341796875,
        26.17999267578125,
        26.20001220703125,
        26.22003173828125,
        26.239990234375,
        26.260009765625,
        26.280029296875,
        26.29998779296875,
        26.32000732421875,
        26.34002685546875,
        26.3599853515625,
        26.3800048828125,
        26.4000244140625,
        26.4200439453125,
        26.44000244140625,
        26.46002197265625,
        26.48004150390625,
        26.5,
        26.52001953125,
        26.5400390625,
        26.55999755859375,
        26.58001708984375,
        26.60003662109375,
        26.6199951171875,
        26.6400146484375,
        26.6600341796875,
        26.67999267578125,
        26.70001220703125,
        26.72003173828125,
        26.739990234375,
        26.760009765625,
        26.780029296875,
        26.79998779296875,
        26.82000732421875,
        26.84002685546875,
        26.8599853515625,
        26.8800048828125,
        26.9000244140625,
        26.9200439453125,
        26.94000244140625,
        26.96002197265625,
        26.98004150390625,
        27.0,
        27.02001953125,
        27.0400390625,
        27.05999755859375,
        27.08001708984375,
        27.10003662109375,
        27.1199951171875,
        27.1400146484375,
        27.1600341796875,
        27.17999267578125,
        27.20001220703125,
        27.22003173828125,
        27.239990234375,
        27.260009765625,
        27.280029296875,
        27.29998779296875,
        27.32000732421875,
        27.34002685546875,
        27.3599853515625,
        27.3800048828125,
        27.4000244140625,
        27.4200439453125,
        27.44000244140625,
        27.46002197265625,
        27.48004150390625,
        27.5,
        27.52001953125,
        27.5400390625,
        27.55999755859375,
        27.58001708984375,
        27.60003662109375,
        27.6199951171875,
        27.6400146484375,
        27.6600341796875,
        27.67999267578125,
        27.70001220703125,
        27.72003173828125,
        27.739990234375,
        27.760009765625,
        27.780029296875,
        27.79998779296875,
        27.82000732421875,
        27.84002685546875,
        27.8599853515625,
        27.8800048828125,
        27.9000244140625,
        27.9200439453125,
        27.94000244140625,
        27.96002197265625,
        27.98004150390625,
        28.0,
        28.02001953125,
        28.0400390625,
        28.05999755859375,
        28.08001708984375,
        28.10003662109375,
        28.1199951171875,
        28.1400146484375,
        28.1600341796875,
        28.17999267578125,
        28.20001220703125,
        28.22003173828125,
        28.239990234375,
        28.260009765625,
        28.280029296875,
        28.29998779296875,
        28.32000732421875,
        28.34002685546875,
        28.3599853515625,
        28.3800048828125,
        28.4000244140625,
        28.4200439453125,
        28.44000244140625,
        28.46002197265625,
        28.48004150390625,
        28.5,
        28.52001953125,
        28.5400390625,
        28.55999755859375,
        28.58001708984375,
        28.60003662109375,
        28.6199951171875,
        28.6400146484375,
        28.6600341796875,
        28.67999267578125,
        28.70001220703125,
        28.72003173828125,
        28.739990234375,
        28.760009765625,
        28.780029296875,
        28.79998779296875,
        28.82000732421875,
        28.84002685546875,
        28.8599853515625,
        28.8800048828125,
        28.9000244140625,
        28.9200439453125,
        28.94000244140625,
        28.96002197265625,
        28.98004150390625,
        29.0,
        29.02001953125,
        29.0400390625,
        29.05999755859375,
        29.08001708984375,
        29.10003662109375,
        29.1199951171875,
        29.1400146484375,
        29.1600341796875,
        29.17999267578125,
        29.20001220703125,
        29.22003173828125,
        29.239990234375,
        29.260009765625,
        29.280029296875,
        29.29998779296875,
        29.32000732421875,
        29.34002685546875,
        29.3599853515625,
        29.3800048828125,
        29.4000244140625,
        29.4200439453125,
        29.44000244140625,
        29.46002197265625,
        29.48004150390625,
        29.5,
        29.52001953125,
        29.5400390625,
        29.55999755859375,
        29.58001708984375,
        29.60003662109375,
        29.6199951171875,
        29.6400146484375,
        29.6600341796875,
        29.67999267578125,
        29.70001220703125,
        29.72003173828125,
        29.739990234375,
        29.760009765625,
        29.780029296875,
        29.79998779296875,
        29.82000732421875,
        29.84002685546875,
        29.8599853515625,
        29.8800048828125,
        29.9000244140625,
        29.9200439453125,
        29.94000244140625,
        29.96002197265625,
        29.98004150390625,
        30.0,
        30.02001953125,
        30.0400390625,
        30.05999755859375,
        30.08001708984375,
        30.10003662109375,
        30.1199951171875,
        30.1400146484375,
        30.1600341796875,
        30.17999267578125,
        30.20001220703125,
        30.22003173828125,
        30.239990234375,
        30.260009765625,
        30.280029296875,
        30.29998779296875,
        30.32000732421875,
        30.34002685546875,
        30.3599853515625,
        30.3800048828125,
        30.4000244140625,
        30.4200439453125,
        30.44000244140625,
        30.46002197265625,
        30.48004150390625,
        30.5,
        30.52001953125,
        30.5400390625,
        30.55999755859375,
        30.58001708984375,
        30.60003662109375,
        30.6199951171875,
        30.6400146484375,
        30.6600341796875,
        30.67999267578125,
        30.70001220703125,
        30.72003173828125,
        30.739990234375,
        30.760009765625,
        30.780029296875,
        30.79998779296875,
        30.82000732421875,
        30.84002685546875,
        30.8599853515625,
        30.8800048828125,
        30.9000244140625,
        30.9200439453125,
        30.94000244140625,
        30.96002197265625,
        30.98004150390625,
        31.0,
        31.02001953125,
        31.0400390625,
        31.05999755859375,
        31.08001708984375,
        31.10003662109375,
        31.1199951171875,
        31.1400146484375,
        31.1600341796875,
        31.17999267578125,
        31.20001220703125,
        31.22003173828125,
        31.239990234375,
        31.260009765625,
        31.280029296875,
        31.29998779296875,
        31.32000732421875,
        31.34002685546875,
        31.3599853515625,
        31.3800048828125,
        31.4000244140625,
        31.4200439453125,
        31.44000244140625,
        31.46002197265625,
        31.48004150390625,
        31.5,
        31.52001953125,
        31.5400390625,
        31.55999755859375,
        31.58001708984375,
        31.60003662109375,
        31.6199951171875,
        31.6400146484375,
        31.6600341796875,
        31.67999267578125,
        31.70001220703125,
        31.72003173828125,
        31.739990234375,
        31.760009765625,
        31.780029296875,
        31.79998779296875,
        31.82000732421875,
        31.84002685546875,
        31.8599853515625,
        31.8800048828125,
        31.9000244140625,
        31.9200439453125,
        31.94000244140625,
        31.96002197265625,
        31.98004150390625,
        32.0,
        32.02001953125,
        32.0400390625,
        32.05999755859375,
        32.08001708984375,
        32.10003662109375,
        32.1199951171875,
        32.1400146484375,
        32.1600341796875,
        32.17999267578125,
        32.20001220703125,
        32.22003173828125,
        32.239990234375,
        32.260009765625,
        32.280029296875,
        32.29998779296875,
        32.32000732421875,
        32.34002685546875,
        32.3599853515625,
        32.3800048828125,
        32.4000244140625,
        32.4200439453125,
        32.44000244140625,
        32.46002197265625,
        32.48004150390625,
        32.5,
        32.52001953125,
        32.5400390625,
        32.55999755859375,
        32.58001708984375,
        32.60003662109375,
        32.6199951171875,
        32.6400146484375,
        32.6600341796875,
        32.67999267578125,
        32.70001220703125,
        32.72003173828125,
        32.739990234375,
        32.760009765625,
        32.780029296875,
        32.79998779296875,
        32.82000732421875,
        32.84002685546875,
        32.8599853515625,
        32.8800048828125,
        32.9000244140625,
        32.9200439453125,
        32.94000244140625,
        32.96002197265625,
        32.98004150390625,
        33.0,
        33.02001953125,
        33.0400390625,
        33.05999755859375,
        33.08001708984375,
        33.10003662109375,
        33.1199951171875,
        33.1400146484375,
        33.1600341796875,
        33.17999267578125,
        33.20001220703125,
        33.22003173828125,
        33.239990234375,
        33.260009765625,
        33.280029296875,
        33.29998779296875,
        33.32000732421875,
        33.34002685546875,
        33.3599853515625,
        33.3800048828125,
        33.4000244140625,
        33.4200439453125,
        33.44000244140625,
        33.46002197265625,
        33.48004150390625,
        33.5,
        33.52001953125,
        33.5400390625,
        33.55999755859375,
        33.58001708984375,
        33.60003662109375,
        33.6199951171875,
        33.6400146484375,
        33.6600341796875,
        33.67999267578125,
        33.70001220703125,
        33.72003173828125,
        33.739990234375,
        33.760009765625,
        33.780029296875,
        33.79998779296875,
        33.82000732421875,
        33.84002685546875,
        33.8599853515625,
        33.8800048828125,
        33.9000244140625,
        33.9200439453125,
        33.94000244140625,
        33.96002197265625,
        33.98004150390625,
        34.0,
        34.02001953125,
        34.0400390625,
        34.05999755859375,
        34.08001708984375,
        34.10003662109375,
        34.1199951171875,
        34.1400146484375,
        34.1600341796875,
        34.17999267578125,
        34.20001220703125,
        34.22003173828125,
        34.239990234375,
        34.260009765625,
        34.280029296875,
        34.29998779296875,
        34.32000732421875,
        34.34002685546875,
        34.3599853515625,
        34.3800048828125,
        34.4000244140625,
        34.4200439453125,
        34.44000244140625,
        34.46002197265625,
        34.48004150390625,
        34.5,
        34.52001953125,
        34.5400390625,
        34.55999755859375,
        34.58001708984375,
        34.60003662109375,
        34.6199951171875,
        34.6400146484375,
        34.6600341796875,
        34.67999267578125,
        34.70001220703125,
        34.72003173828125,
        34.739990234375,
        34.760009765625,
        34.780029296875,
        34.79998779296875,
        34.82000732421875,
        34.84002685546875,
        34.8599853515625,
        34.8800048828125,
        34.9000244140625,
        34.9200439453125,
        34.94000244140625,
        34.96002197265625,
        34.98004150390625,
        35.0,
        35.02001953125,
        35.0400390625,
        35.05999755859375,
        35.08001708984375,
        35.10003662109375,
        35.1199951171875,
        35.1400146484375,
        35.1600341796875,
        35.17999267578125,
        35.20001220703125,
        35.22003173828125,
        35.239990234375,
        35.260009765625,
        35.280029296875,
        35.29998779296875,
        35.32000732421875,
        35.34002685546875,
        35.3599853515625,
        35.3800048828125,
        35.4000244140625,
        35.4200439453125,
        35.44000244140625,
        35.46002197265625,
        35.48004150390625,
        35.5,
        35.52001953125,
        35.5400390625,
        35.55999755859375,
        35.58001708984375,
        35.60003662109375,
        35.6199951171875,
        35.6400146484375,
        35.6600341796875,
        35.67999267578125,
        35.70001220703125,
        35.72003173828125,
        35.739990234375,
        35.760009765625,
        35.780029296875,
        35.79998779296875,
        35.82000732421875,
        35.84002685546875,
        35.8599853515625,
        35.8800048828125,
        35.9000244140625,
        35.9200439453125,
        35.94000244140625,
        35.96002197265625,
        35.98004150390625,
        36.0,
        36.02001953125,
        36.0400390625,
        36.05999755859375,
        36.08001708984375,
        36.10003662109375,
        36.1199951171875,
        36.1400146484375,
        36.1600341796875,
        36.17999267578125,
        36.20001220703125,
        36.22003173828125,
        36.239990234375,
        36.260009765625,
        36.280029296875,
        36.29998779296875,
        36.32000732421875,
        36.34002685546875,
        36.3599853515625,
        36.3800048828125,
        36.4000244140625,
        36.4200439453125,
        36.44000244140625,
        36.46002197265625,
        36.48004150390625,
        36.5,
        36.52001953125,
        36.5400390625,
        36.55999755859375,
        36.58001708984375,
        36.60003662109375,
        36.6199951171875,
        36.6400146484375,
        36.6600341796875,
        36.67999267578125,
        36.70001220703125,
        36.72003173828125,
        36.739990234375,
        36.760009765625,
        36.780029296875,
        36.79998779296875,
        36.82000732421875,
        36.84002685546875,
        36.8599853515625,
        36.8800048828125,
        36.9000244140625,
        36.9200439453125,
        36.94000244140625,
        36.96002197265625,
        36.98004150390625,
        37.0,
        37.02001953125,
        37.0400390625,
        37.05999755859375,
        37.08001708984375,
        37.10003662109375,
        37.1199951171875,
        37.1400146484375,
        37.1600341796875,
        37.17999267578125,
        37.20001220703125,
        37.22003173828125,
        37.239990234375,
        37.260009765625,
        37.280029296875,
        37.29998779296875,
        37.32000732421875,
        37.34002685546875,
        37.3599853515625,
        37.3800048828125,
        37.4000244140625,
        37.4200439453125,
        37.44000244140625,
        37.46002197265625,
        37.48004150390625,
        37.5,
        37.52001953125,
        37.5400390625,
        37.55999755859375,
        37.58001708984375,
        37.60003662109375,
        37.6199951171875,
        37.6400146484375,
        37.6600341796875,
        37.67999267578125,
        37.70001220703125,
        37.72003173828125,
        37.739990234375,
        37.760009765625,
        37.780029296875,
        37.79998779296875,
        37.82000732421875,
        37.84002685546875,
        37.8599853515625,
        37.8800048828125,
        37.9000244140625,
        37.9200439453125,
        37.94000244140625,
        37.96002197265625,
        37.98004150390625,
        38.0,
        38.02001953125,
        38.0400390625,
        38.05999755859375,
        38.08001708984375,
        38.10003662109375,
        38.1199951171875,
        38.1400146484375,
        38.1600341796875,
        38.17999267578125,
        38.20001220703125,
        38.22003173828125,
        38.239990234375,
        38.260009765625,
        38.280029296875,
        38.29998779296875,
        38.32000732421875,
        38.34002685546875,
        38.3599853515625,
        38.3800048828125,
        38.4000244140625,
        38.4200439453125,
        38.44000244140625,
        38.46002197265625,
        38.48004150390625,
        38.5,
        38.52001953125,
        38.5400390625,
        38.55999755859375,
        38.58001708984375,
        38.60003662109375,
        38.6199951171875,
        38.6400146484375,
        38.6600341796875,
        38.67999267578125,
        38.70001220703125,
        38.72003173828125,
        38.739990234375,
        38.760009765625,
        38.780029296875,
        38.79998779296875,
        38.82000732421875,
        38.84002685546875,
        38.8599853515625,
        38.8800048828125,
        38.9000244140625,
        38.9200439453125,
        38.94000244140625,
        38.96002197265625,
        38.98004150390625,
        39.0,
        39.02001953125,
        39.0400390625,
        39.05999755859375,
        39.08001708984375,
        39.10003662109375,
        39.1199951171875,
        39.1400146484375,
        39.1600341796875,
        39.17999267578125,
        39.20001220703125,
        39.22003173828125,
        39.239990234375,
        39.260009765625,
        39.280029296875,
        39.29998779296875,
        39.32000732421875,
        39.34002685546875,
        39.3599853515625,
        39.3800048828125,
        39.4000244140625,
        39.4200439453125,
        39.44000244140625,
        39.46002197265625,
        39.48004150390625,
        39.5,
        39.52001953125,
        39.5400390625,
        39.55999755859375,
        39.58001708984375,
        39.60003662109375,
        39.6199951171875,
        39.6400146484375,
        39.6600341796875,
        39.67999267578125,
        39.70001220703125,
        39.72003173828125,
        39.739990234375,
        39.760009765625,
        39.780029296875,
        39.79998779296875,
        39.82000732421875,
        39.84002685546875,
        39.8599853515625,
        39.8800048828125,
        39.9000244140625,
        39.9200439453125,
        39.94000244140625,
        39.96002197265625,
        39.98004150390625,
        40.0,
        40.02001953125,
        40.0400390625,
        40.05999755859375,
        40.08001708984375,
        40.10003662109375,
        40.1199951171875,
        40.1400146484375,
        40.1600341796875,
        40.17999267578125,
        40.20001220703125,
        40.22003173828125,
        40.239990234375,
        40.260009765625,
        40.280029296875,
        40.29998779296875,
        40.32000732421875,
        40.34002685546875,
        40.3599853515625,
        40.3800048828125,
        40.4000244140625,
        40.4200439453125,
        40.44000244140625,
        40.46002197265625,
        40.48004150390625,
        40.5,
        40.52001953125,
        40.5400390625,
        40.55999755859375,
        40.58001708984375,
        40.60003662109375,
        40.6199951171875,
        40.6400146484375,
        40.6600341796875,
        40.67999267578125,
        40.70001220703125,
        40.72003173828125,
        40.739990234375,
        40.760009765625,
        40.780029296875,
        40.79998779296875,
        40.82000732421875,
        40.84002685546875,
        40.8599853515625,
        40.8800048828125,
        40.9000244140625,
        40.9200439453125,
        40.94000244140625,
        40.96002197265625,
        40.98004150390625,
        41.0,
        41.02001953125,
        41.0400390625,
        41.05999755859375,
        41.08001708984375,
        41.10003662109375,
        41.1199951171875,
        41.1400146484375,
        41.1600341796875,
        41.17999267578125,
        41.20001220703125,
        41.22003173828125,
        41.239990234375,
        41.260009765625,
        41.280029296875,
        41.29998779296875,
        41.32000732421875,
        41.34002685546875,
        41.3599853515625,
        41.3800048828125,
        41.4000244140625,
        41.4200439453125,
        41.44000244140625,
        41.46002197265625,
        41.48004150390625,
        41.5,
        41.52001953125,
        41.5400390625,
        41.55999755859375,
        41.58001708984375,
        41.60003662109375,
        41.6199951171875,
        41.6400146484375,
        41.6600341796875,
        41.67999267578125,
        41.70001220703125,
        41.72003173828125,
        41.739990234375,
        41.760009765625,
        41.780029296875,
        41.79998779296875,
        41.82000732421875,
        41.84002685546875,
        41.8599853515625,
        41.8800048828125,
        41.9000244140625,
        41.9200439453125,
        41.94000244140625,
        41.96002197265625,
        41.98004150390625,
        42.0,
        42.02001953125,
        42.0400390625,
        42.05999755859375,
        42.08001708984375,
        42.10003662109375,
        42.1199951171875,
        42.1400146484375,
        42.1600341796875,
        42.17999267578125,
        42.20001220703125,
        42.22003173828125,
        42.239990234375,
        42.260009765625,
        42.280029296875,
        42.29998779296875,
        42.32000732421875,
        42.34002685546875,
        42.3599853515625,
        42.3800048828125,
        42.4000244140625,
        42.4200439453125,
        42.44000244140625,
        42.46002197265625,
        42.48004150390625,
        42.5,
        42.52001953125,
        42.5400390625,
        42.55999755859375,
        42.58001708984375,
        42.60003662109375,
        42.6199951171875,
        42.6400146484375,
        42.6600341796875,
        42.67999267578125,
        42.70001220703125,
        42.72003173828125,
        42.739990234375,
        42.760009765625,
        42.780029296875,
        42.79998779296875,
        42.82000732421875,
        42.84002685546875,
        42.8599853515625,
        42.8800048828125,
        42.9000244140625,
        42.9200439453125,
        42.94000244140625,
        42.96002197265625,
        42.98004150390625,
        43.0,
        43.02001953125,
        43.0400390625,
        43.05999755859375,
        43.08001708984375,
        43.10003662109375,
        43.1199951171875,
        43.1400146484375,
        43.1600341796875,
        43.17999267578125,
        43.20001220703125,
        43.22003173828125,
        43.239990234375,
        43.260009765625,
        43.280029296875,
        43.29998779296875,
        43.32000732421875,
        43.34002685546875,
        43.3599853515625,
        43.3800048828125,
        43.4000244140625,
        43.4200439453125,
        43.44000244140625,
        43.46002197265625,
        43.48004150390625,
        43.5,
        43.52001953125,
        43.5400390625,
        43.55999755859375,
        43.58001708984375,
        43.60003662109375,
        43.6199951171875,
        43.6400146484375,
        43.6600341796875,
        43.67999267578125,
        43.70001220703125,
        43.72003173828125,
        43.739990234375,
        43.760009765625,
        43.780029296875,
        43.79998779296875,
        43.82000732421875,
        43.84002685546875,
        43.8599853515625,
        43.8800048828125,
        43.9000244140625,
        43.9200439453125,
        43.94000244140625,
        43.96002197265625,
        43.98004150390625,
        44.0,
        44.02001953125,
        44.0400390625,
        44.05999755859375,
        44.08001708984375,
        44.10003662109375,
        44.1199951171875,
        44.1400146484375,
        44.1600341796875,
        44.17999267578125,
        44.20001220703125,
        44.22003173828125,
        44.239990234375,
        44.260009765625,
        44.280029296875,
        44.29998779296875,
        44.32000732421875,
        44.34002685546875,
        44.3599853515625,
        44.3800048828125,
        44.4000244140625,
        44.4200439453125,
        44.44000244140625,
        44.46002197265625,
        44.48004150390625,
        44.5,
        44.52001953125,
        44.5400390625,
        44.55999755859375,
        44.58001708984375,
        44.60003662109375,
        44.6199951171875,
        44.6400146484375,
        44.6600341796875,
        44.67999267578125,
        44.70001220703125,
        44.72003173828125,
        44.739990234375,
        44.760009765625,
        44.780029296875,
        44.79998779296875,
        44.82000732421875,
        44.84002685546875,
        44.8599853515625,
        44.8800048828125,
        44.9000244140625,
        44.9200439453125,
        44.94000244140625,
        44.96002197265625,
        44.98004150390625,
        45.0,
        45.02001953125,
        45.0400390625,
        45.05999755859375,
        45.08001708984375,
        45.10003662109375,
        45.1199951171875,
        45.1400146484375,
        45.1600341796875,
        45.17999267578125,
        45.20001220703125,
        45.22003173828125,
        45.239990234375,
        45.260009765625,
        45.280029296875,
        45.29998779296875,
        45.32000732421875,
        45.34002685546875,
        45.3599853515625,
        45.3800048828125,
        45.4000244140625,
        45.4200439453125,
        45.44000244140625,
        45.46002197265625,
        45.48004150390625,
        45.5,
        45.52001953125,
        45.5400390625,
        45.55999755859375,
        45.58001708984375,
        45.60003662109375,
        45.6199951171875,
        45.6400146484375,
        45.6600341796875,
        45.67999267578125,
        45.70001220703125,
        45.72003173828125,
        45.739990234375,
        45.760009765625,
        45.780029296875,
        45.79998779296875,
        45.82000732421875,
        45.84002685546875,
        45.8599853515625,
        45.8800048828125,
        45.9000244140625,
        45.9200439453125,
        45.94000244140625,
        45.96002197265625,
        45.98004150390625,
        46.0,
        46.02001953125,
        46.0400390625,
        46.05999755859375,
        46.08001708984375,
        46.10003662109375,
        46.1199951171875,
        46.1400146484375,
        46.1600341796875,
        46.17999267578125,
        46.20001220703125,
        46.22003173828125,
        46.239990234375,
        46.260009765625,
        46.280029296875,
        46.29998779296875,
        46.32000732421875,
        46.34002685546875,
        46.3599853515625,
        46.3800048828125,
        46.4000244140625,
        46.4200439453125,
        46.44000244140625,
        46.46002197265625,
        46.48004150390625,
        46.5,
        46.52001953125,
        46.5400390625,
        46.55999755859375,
        46.58001708984375,
        46.60003662109375,
        46.6199951171875,
        46.6400146484375,
        46.6600341796875,
        46.67999267578125,
        46.70001220703125,
        46.72003173828125,
        46.739990234375,
        46.760009765625,
        46.780029296875,
        46.79998779296875,
        46.82000732421875,
        46.84002685546875,
        46.8599853515625,
        46.8800048828125,
        46.9000244140625,
        46.9200439453125,
        46.94000244140625,
        46.96002197265625,
        46.98004150390625,
        47.0,
        47.02001953125,
        47.0400390625,
        47.05999755859375,
        47.08001708984375,
        47.10003662109375,
        47.1199951171875,
        47.1400146484375,
        47.1600341796875,
        47.17999267578125,
        47.20001220703125,
        47.22003173828125,
        47.239990234375,
        47.260009765625,
        47.280029296875,
        47.29998779296875,
        47.32000732421875,
        47.34002685546875,
        47.3599853515625,
        47.3800048828125,
        47.4000244140625,
        47.4200439453125,
        47.44000244140625,
        47.46002197265625,
        47.48004150390625,
        47.5,
        47.52001953125,
        47.5400390625,
        47.55999755859375,
        47.58001708984375,
        47.60003662109375,
        47.6199951171875,
        47.6400146484375,
        47.6600341796875,
        47.67999267578125,
        47.70001220703125,
        47.72003173828125,
        47.739990234375,
        47.760009765625,
        47.780029296875,
        47.79998779296875,
        47.82000732421875,
        47.84002685546875,
        47.8599853515625,
        47.8800048828125,
        47.9000244140625,
        47.9200439453125,
        47.94000244140625,
        47.96002197265625,
        47.98004150390625,
        48.0,
        48.02001953125,
        48.0400390625,
        48.05999755859375,
        48.08001708984375,
        48.10003662109375,
        48.1199951171875,
        48.1400146484375,
        48.1600341796875,
        48.17999267578125,
        48.20001220703125,
        48.22003173828125,
        48.239990234375,
        48.260009765625,
        48.280029296875,
        48.29998779296875,
        48.32000732421875,
        48.34002685546875,
        48.3599853515625,
        48.3800048828125,
        48.4000244140625,
        48.4200439453125,
        48.44000244140625,
        48.46002197265625,
        48.48004150390625,
        48.5,
        48.52001953125,
        48.5400390625,
        48.55999755859375,
        48.58001708984375,
        48.60003662109375,
        48.6199951171875,
        48.6400146484375,
        48.6600341796875,
        48.67999267578125,
        48.70001220703125,
        48.72003173828125,
        48.739990234375,
        48.760009765625,
        48.780029296875,
        48.79998779296875,
        48.82000732421875,
        48.84002685546875,
        48.8599853515625,
        48.8800048828125,
        48.9000244140625,
        48.9200439453125,
        48.94000244140625,
        48.96002197265625,
        48.98004150390625,
        49.0,
        49.02001953125,
        49.0400390625,
        49.05999755859375,
        49.08001708984375,
        49.10003662109375,
        49.1199951171875,
        49.1400146484375,
        49.1600341796875,
        49.17999267578125,
        49.20001220703125,
        49.22003173828125,
        49.239990234375,
        49.260009765625,
        49.280029296875,
        49.29998779296875,
        49.32000732421875,
        49.34002685546875,
        49.3599853515625,
        49.3800048828125,
        49.4000244140625,
        49.4200439453125,
        49.44000244140625,
        49.46002197265625,
        49.48004150390625,
        49.5,
        49.52001953125,
        49.5400390625,
        49.55999755859375,
        49.58001708984375,
        49.60003662109375,
        49.6199951171875,
        49.6400146484375,
        49.6600341796875,
        49.67999267578125,
        49.70001220703125,
        49.72003173828125,
        49.739990234375,
        49.760009765625,
        49.780029296875,
        49.79998779296875,
        49.82000732421875,
        49.84002685546875,
        49.8599853515625,
        49.8800048828125,
        49.9000244140625,
        49.9200439453125,
        49.94000244140625,
        49.96002197265625,
        49.98004150390625,
        50.0,
        50.02001953125,
        50.0400390625,
        50.05999755859375,
        50.08001708984375,
        50.10003662109375,
        50.1199951171875,
        50.1400146484375,
        50.1600341796875,
        50.17999267578125,
        50.20001220703125,
        50.22003173828125,
        50.239990234375,
        50.260009765625,
        50.280029296875,
        50.29998779296875,
        50.32000732421875,
        50.34002685546875,
        50.3599853515625,
        50.3800048828125,
        50.4000244140625,
        50.4200439453125,
        50.44000244140625,
        50.46002197265625,
        50.48004150390625,
        50.5,
        50.52001953125,
        50.5400390625,
        50.55999755859375,
        50.58001708984375,
        50.60003662109375,
        50.6199951171875,
        50.6400146484375,
        50.6600341796875,
        50.67999267578125,
        50.70001220703125,
        50.72003173828125,
        50.739990234375,
        50.760009765625,
        50.780029296875,
        50.79998779296875,
        50.82000732421875,
        50.84002685546875,
        50.8599853515625,
        50.8800048828125,
        50.9000244140625,
        50.9200439453125,
        50.94000244140625,
        50.96002197265625,
        50.98004150390625,
        51.0,
        51.02001953125,
        51.0400390625,
        51.05999755859375,
        51.08001708984375,
        51.10003662109375,
        51.1199951171875,
        51.1400146484375,
        51.1600341796875,
        51.17999267578125,
        51.20001220703125,
        51.22003173828125,
        51.239990234375,
        51.260009765625,
        51.280029296875,
        51.29998779296875,
        51.32000732421875,
        51.34002685546875,
        51.3599853515625,
        51.3800048828125,
        51.4000244140625,
        51.4200439453125,
        51.44000244140625,
        51.46002197265625,
        51.48004150390625,
        51.5,
        51.52001953125,
        51.5400390625,
        51.55999755859375,
        51.58001708984375,
        51.60003662109375,
        51.6199951171875,
        51.6400146484375,
        51.6600341796875,
        51.67999267578125,
        51.70001220703125,
        51.72003173828125,
        51.739990234375,
        51.760009765625,
        51.780029296875,
        51.79998779296875,
        51.82000732421875,
        51.84002685546875,
        51.8599853515625,
        51.8800048828125,
        51.9000244140625,
        51.9200439453125,
        51.94000244140625,
        51.96002197265625,
        51.98004150390625,
        52.0,
        52.02001953125,
        52.0400390625,
        52.05999755859375,
        52.08001708984375,
        52.10003662109375,
        52.1199951171875,
        52.1400146484375,
        52.1600341796875,
        52.17999267578125,
        52.20001220703125,
        52.22003173828125,
        52.239990234375,
        52.260009765625,
        52.280029296875,
        52.29998779296875,
        52.32000732421875,
        52.34002685546875,
        52.3599853515625,
        52.3800048828125,
        52.4000244140625,
        52.4200439453125,
        52.44000244140625,
        52.46002197265625,
        52.48004150390625,
        52.5,
        52.52001953125,
        52.5400390625,
        52.55999755859375,
        52.58001708984375,
        52.60003662109375,
        52.6199951171875,
        52.6400146484375,
        52.6600341796875,
        52.67999267578125,
        52.70001220703125,
        52.72003173828125,
        52.739990234375,
        52.760009765625,
        52.780029296875,
        52.79998779296875,
        52.82000732421875,
        52.84002685546875,
        52.8599853515625,
        52.8800048828125,
        52.9000244140625,
        52.9200439453125,
        52.94000244140625,
        52.96002197265625,
        52.98004150390625,
        53.0,
        53.02001953125,
        53.0400390625,
        53.05999755859375,
        53.08001708984375,
        53.10003662109375,
        53.1199951171875,
        53.1400146484375,
        53.1600341796875,
        53.17999267578125,
        53.20001220703125,
        53.22003173828125,
        53.239990234375,
        53.260009765625,
        53.280029296875,
        53.29998779296875,
        53.32000732421875,
        53.34002685546875,
        53.3599853515625,
        53.3800048828125,
        53.4000244140625,
        53.4200439453125,
        53.44000244140625,
        53.46002197265625,
        53.48004150390625,
        53.5,
        53.52001953125,
        53.5400390625,
        53.55999755859375,
        53.58001708984375,
        53.60003662109375,
        53.6199951171875,
        53.6400146484375,
        53.6600341796875,
        53.67999267578125,
        53.70001220703125,
        53.72003173828125,
        53.739990234375,
        53.760009765625,
        53.780029296875,
        53.79998779296875,
        53.82000732421875,
        53.84002685546875,
        53.8599853515625,
        53.8800048828125,
        53.9000244140625,
        53.9200439453125,
        53.94000244140625,
        53.96002197265625,
        53.98004150390625,
        54.0,
        54.02001953125,
        54.0400390625,
        54.05999755859375,
        54.08001708984375,
        54.10003662109375,
        54.1199951171875,
        54.1400146484375,
        54.1600341796875,
        54.17999267578125,
        54.20001220703125,
        54.22003173828125,
        54.239990234375,
        54.260009765625,
        54.280029296875,
        54.29998779296875,
        54.32000732421875,
        54.34002685546875,
        54.3599853515625,
        54.3800048828125,
        54.4000244140625,
        54.4200439453125,
        54.44000244140625,
        54.46002197265625,
        54.48004150390625,
        54.5,
        54.52001953125,
        54.5400390625,
        54.55999755859375,
        54.58001708984375,
        54.60003662109375,
        54.6199951171875,
        54.6400146484375,
        54.6600341796875,
        54.67999267578125,
        54.70001220703125,
        54.72003173828125,
        54.739990234375,
        54.760009765625,
        54.780029296875,
        54.79998779296875,
        54.82000732421875,
        54.84002685546875,
        54.8599853515625,
        54.8800048828125,
        54.9000244140625,
        54.9200439453125,
        54.94000244140625,
        54.96002197265625,
        54.98004150390625,
        55.0,
        55.02001953125,
        55.0400390625,
        55.05999755859375,
        55.08001708984375,
        55.10003662109375,
        55.1199951171875,
        55.1400146484375,
        55.1600341796875,
        55.17999267578125,
        55.20001220703125,
        55.22003173828125,
        55.239990234375,
        55.260009765625,
        55.280029296875,
        55.29998779296875,
        55.32000732421875,
        55.34002685546875,
        55.3599853515625,
        55.3800048828125,
        55.4000244140625,
        55.4200439453125,
        55.44000244140625,
        55.46002197265625,
        55.48004150390625,
        55.5,
        55.52001953125,
        55.5400390625,
        55.55999755859375,
        55.58001708984375,
        55.60003662109375,
        55.6199951171875,
        55.6400146484375,
        55.6600341796875,
        55.67999267578125,
        55.70001220703125,
        55.72003173828125,
        55.739990234375,
        55.760009765625,
        55.780029296875,
        55.79998779296875,
        55.82000732421875,
        55.84002685546875,
        55.8599853515625,
        55.8800048828125,
        55.9000244140625,
        55.9200439453125,
        55.94000244140625,
        55.96002197265625,
        55.98004150390625,
        56.0,
        56.02001953125,
        56.0400390625,
        56.05999755859375,
        56.08001708984375,
        56.10003662109375,
        56.1199951171875,
        56.1400146484375,
        56.1600341796875,
        56.17999267578125,
        56.20001220703125,
        56.22003173828125,
        56.239990234375,
        56.260009765625,
        56.280029296875,
        56.29998779296875,
        56.32000732421875,
        56.34002685546875,
        56.3599853515625,
        56.3800048828125,
        56.4000244140625,
        56.4200439453125,
        56.44000244140625,
        56.46002197265625,
        56.48004150390625,
        56.5,
        56.52001953125,
        56.5400390625,
        56.55999755859375,
        56.58001708984375,
        56.60003662109375,
        56.6199951171875,
        56.6400146484375,
        56.6600341796875,
        56.67999267578125,
        56.70001220703125,
        56.72003173828125,
        56.739990234375,
        56.760009765625,
        56.780029296875,
        56.79998779296875,
        56.82000732421875,
        56.84002685546875,
        56.8599853515625,
        56.8800048828125,
        56.9000244140625,
        56.9200439453125,
        56.94000244140625,
        56.96002197265625,
        56.98004150390625,
        57.0,
        57.02001953125,
        57.0400390625,
        57.05999755859375,
        57.08001708984375,
        57.10003662109375,
        57.1199951171875,
        57.1400146484375,
        57.1600341796875,
        57.17999267578125,
        57.20001220703125,
        57.22003173828125,
        57.239990234375,
        57.260009765625,
        57.280029296875,
        57.29998779296875,
        57.32000732421875,
        57.34002685546875,
        57.3599853515625,
        57.3800048828125,
        57.4000244140625,
        57.4200439453125,
        57.44000244140625,
        57.46002197265625,
        57.48004150390625,
        57.5,
        57.52001953125,
        57.5400390625,
        57.55999755859375,
        57.58001708984375,
        57.60003662109375,
        57.6199951171875,
        57.6400146484375,
        57.6600341796875,
        57.67999267578125,
        57.70001220703125,
        57.72003173828125,
        57.739990234375,
        57.760009765625,
        57.780029296875,
        57.79998779296875,
        57.82000732421875,
        57.84002685546875,
        57.8599853515625,
        57.8800048828125,
        57.9000244140625,
        57.9200439453125,
        57.94000244140625,
        57.96002197265625,
        57.98004150390625,
        58.0,
        58.02001953125,
        58.0400390625,
        58.05999755859375,
        58.08001708984375,
        58.10003662109375,
        58.1199951171875,
        58.1400146484375,
        58.1600341796875,
        58.17999267578125,
        58.20001220703125,
        58.22003173828125,
        58.239990234375,
        58.260009765625,
        58.280029296875,
        58.29998779296875,
        58.32000732421875,
        58.34002685546875,
        58.3599853515625,
        58.3800048828125,
        58.4000244140625,
        58.4200439453125,
        58.44000244140625,
        58.46002197265625,
        58.48004150390625,
        58.5,
        58.52001953125,
        58.5400390625,
        58.55999755859375,
        58.58001708984375,
        58.60003662109375,
        58.6199951171875,
        58.6400146484375,
        58.6600341796875,
        58.67999267578125,
        58.70001220703125,
        58.72003173828125,
        58.739990234375,
        58.760009765625,
        58.780029296875,
        58.79998779296875,
        58.82000732421875,
        58.84002685546875,
        58.8599853515625,
        58.8800048828125,
        58.9000244140625,
        58.9200439453125,
        58.94000244140625,
        58.96002197265625,
        58.98004150390625,
        59.0,
        59.02001953125,
        59.0400390625,
        59.05999755859375,
        59.08001708984375,
        59.10003662109375,
        59.1199951171875,
        59.1400146484375,
        59.1600341796875,
        59.17999267578125,
        59.20001220703125,
        59.22003173828125,
        59.239990234375,
        59.260009765625,
        59.280029296875,
        59.29998779296875,
        59.32000732421875,
        59.34002685546875,
        59.3599853515625,
        59.3800048828125,
        59.4000244140625,
        59.4200439453125,
        59.44000244140625,
        59.46002197265625,
        59.48004150390625,
        59.5,
        59.52001953125,
        59.5400390625,
        59.55999755859375,
        59.58001708984375,
        59.60003662109375,
        59.6199951171875,
        59.6400146484375,
        59.6600341796875,
        59.67999267578125,
        59.70001220703125,
        59.72003173828125,
        59.739990234375,
        59.760009765625,
        59.780029296875,
        59.79998779296875,
        59.82000732421875,
        59.84002685546875,
        59.8599853515625,
        59.8800048828125,
        59.9000244140625,
        59.9200439453125,
        59.94000244140625,
        59.96002197265625,
        59.98004150390625
    ],
    "rightHandPositions": [
        "(0.409124, 1.219512, 0.084650)",
        "(0.408909, 1.219545, 0.084606)",
        "(0.408683, 1.219725, 0.084619)",
        "(0.408448, 1.219894, 0.084589)",
        "(0.408313, 1.219891, 0.084557)",
        "(0.408272, 1.219822, 0.084567)",
        "(0.408190, 1.219761, 0.084573)",
        "(0.408063, 1.219783, 0.084584)",
        "(0.407979, 1.219801, 0.084612)",
        "(0.407952, 1.219672, 0.084638)",
        "(0.407940, 1.219609, 0.084646)",
        "(0.407919, 1.219506, 0.084640)",
        "(0.407954, 1.219458, 0.084626)",
        "(0.408051, 1.219400, 0.084635)",
        "(0.408115, 1.219225, 0.084560)",
        "(0.408116, 1.219176, 0.084495)",
        "(0.408102, 1.219126, 0.084328)",
        "(0.408089, 1.219158, 0.084184)",
        "(0.408147, 1.219124, 0.084008)",
        "(0.408242, 1.219097, 0.083810)",
        "(0.408252, 1.219113, 0.083714)",
        "(0.408277, 1.219163, 0.083490)",
        "(0.408362, 1.219196, 0.083307)",
        "(0.408424, 1.219227, 0.083136)",
        "(0.408496, 1.219254, 0.082912)",
        "(0.408537, 1.219257, 0.082824)",
        "(0.408697, 1.219260, 0.082663)",
        "(0.408875, 1.219296, 0.082527)",
        "(0.409047, 1.219314, 0.082440)",
        "(0.409264, 1.219249, 0.082406)",
        "(0.409361, 1.219184, 0.082396)",
        "(0.409550, 1.218997, 0.082464)",
        "(0.409764, 1.218691, 0.082523)",
        "(0.410172, 1.218065, 0.082638)",
        "(0.410333, 1.217888, 0.082605)",
        "(0.410307, 1.217892, 0.082483)",
        "(0.410573, 1.217266, 0.082545)",
        "(0.412528, 1.213732, 0.085283)",
        "(0.413813, 1.209801, 0.087475)",
        "(0.414095, 1.207187, 0.089415)",
        "(0.413863, 1.206270, 0.090194)",
        "(0.413008, 1.203523, 0.092111)",
        "(0.412033, 1.199316, 0.095827)",
        "(0.409962, 1.192491, 0.100543)",
        "(0.404217, 1.184388, 0.103067)",
        "(0.399956, 1.182022, 0.101571)",
        "(0.392219, 1.178102, 0.102758)",
        "(0.383635, 1.175356, 0.105546)",
        "(0.373697, 1.174930, 0.105502)",
        "(0.362680, 1.174482, 0.105734)",
        "(0.356911, 1.173951, 0.106474)",
        "(0.345149, 1.173527, 0.108214)",
        "(0.330874, 1.172018, 0.108830)",
        "(0.315017, 1.169257, 0.111682)",
        "(0.300165, 1.167812, 0.115130)",
        "(0.293634, 1.168020, 0.116376)",
        "(0.280737, 1.168730, 0.118133)",
        "(0.267430, 1.169734, 0.120137)",
        "(0.253055, 1.170097, 0.122972)",
        "(0.239990, 1.170603, 0.126353)",
        "(0.233834, 1.171082, 0.127554)",
        "(0.223291, 1.172450, 0.130581)",
        "(0.214148, 1.174562, 0.132665)",
        "(0.204813, 1.177142, 0.132181)",
        "(0.196272, 1.179681, 0.129929)",
        "(0.192704, 1.180801, 0.129799)",
        "(0.184735, 1.182750, 0.131811)",
        "(0.177300, 1.185043, 0.134801)",
        "(0.172146, 1.187887, 0.134625)",
        "(0.167962, 1.190483, 0.134103)",
        "(0.166035, 1.191644, 0.134387)",
        "(0.162127, 1.193779, 0.135690)",
        "(0.158459, 1.195575, 0.137746)",
        "(0.155454, 1.197224, 0.140622)",
        "(0.151647, 1.199137, 0.143121)",
        "(0.149874, 1.200138, 0.144358)",
        "(0.146657, 1.202053, 0.147043)",
        "(0.142702, 1.204259, 0.150048)",
        "(0.137692, 1.206442, 0.153435)",
        "(0.133309, 1.208179, 0.156827)",
        "(0.131189, 1.209111, 0.158827)",
        "(0.126722, 1.211230, 0.162796)",
        "(0.121248, 1.213783, 0.165457)",
        "(0.115655, 1.216015, 0.167341)",
        "(0.110853, 1.217207, 0.168951)",
        "(0.109563, 1.217219, 0.169612)",
        "(0.106257, 1.217604, 0.169992)",
        "(0.100287, 1.218966, 0.170941)",
        "(0.093833, 1.220163, 0.172339)",
        "(0.088981, 1.220425, 0.172164)",
        "(0.087546, 1.220322, 0.171855)",
        "(0.083708, 1.221249, 0.172357)",
        "(0.078833, 1.222959, 0.172687)",
        "(0.075735, 1.224285, 0.171819)",
        "(0.073112, 1.225750, 0.170953)",
        "(0.072415, 1.226537, 0.170538)",
        "(0.070751, 1.228363, 0.168998)",
        "(0.069723, 1.230009, 0.167160)",
        "(0.069772, 1.231408, 0.165174)",
        "(0.069994, 1.232981, 0.163438)",
        "(0.069578, 1.234046, 0.163072)",
        "(0.068502, 1.236200, 0.163010)",
        "(0.067199, 1.238180, 0.162612)",
        "(0.066083, 1.240243, 0.161288)",
        "(0.065065, 1.242600, 0.159021)",
        "(0.064356, 1.244000, 0.157780)",
        "(0.062445, 1.247212, 0.156508)",
        "(0.060656, 1.250865, 0.156782)",
        "(0.058809, 1.254907, 0.157381)",
        "(0.056123, 1.259738, 0.157433)",
        "(0.054831, 1.262272, 0.157567)",
        "(0.052633, 1.267907, 0.158038)",
        "(0.050694, 1.273971, 0.159379)",
        "(0.049218, 1.280128, 0.160734)",
        "(0.048161, 1.286207, 0.161751)",
        "(0.047444, 1.289356, 0.162167)",
        "(0.045983, 1.295704, 0.162406)",
        "(0.044227, 1.302035, 0.162910)",
        "(0.042361, 1.308354, 0.164206)",
        "(0.040897, 1.314366, 0.165737)",
        "(0.040303, 1.317205, 0.166472)",
        "(0.039414, 1.322552, 0.167512)",
        "(0.037961, 1.328013, 0.168069)",
        "(0.036459, 1.333268, 0.167685)",
        "(0.035440, 1.338327, 0.168047)",
        "(0.034882, 1.341022, 0.168811)",
        "(0.033633, 1.346570, 0.171128)",
        "(0.032315, 1.352255, 0.173087)",
        "(0.031391, 1.357700, 0.174301)",
        "(0.030935, 1.363122, 0.176026)",
        "(0.030824, 1.365814, 0.177342)",
        "(0.030649, 1.371382, 0.180676)",
        "(0.030032, 1.377258, 0.184649)",
        "(0.029368, 1.383254, 0.189482)",
        "(0.029187, 1.388929, 0.194987)",
        "(0.029273, 1.391526, 0.197630)",
        "(0.029835, 1.396163, 0.202659)",
        "(0.030023, 1.400608, 0.207936)",
        "(0.029565, 1.405197, 0.214778)",
        "(0.029707, 1.409013, 0.221847)",
        "(0.030176, 1.410398, 0.225153)",
        "(0.030960, 1.412639, 0.231795)",
        "(0.031129, 1.414799, 0.239191)",
        "(0.031413, 1.416213, 0.247094)",
        "(0.032392, 1.416164, 0.254509)",
        "(0.032824, 1.415870, 0.258236)",
        "(0.033744, 1.414600, 0.265833)",
        "(0.034369, 1.412745, 0.273311)",
        "(0.035064, 1.410093, 0.280337)",
        "(0.035827, 1.406804, 0.287587)",
        "(0.036174, 1.405058, 0.291401)",
        "(0.036974, 1.401203, 0.299189)",
        "(0.037903, 1.396675, 0.305574)",
        "(0.038767, 1.391552, 0.310861)",
        "(0.039607, 1.386114, 0.316693)",
        "(0.039997, 1.383236, 0.319707)",
        "(0.041026, 1.376923, 0.325340)",
        "(0.042081, 1.370096, 0.329988)",
        "(0.043004, 1.362864, 0.333971)",
        "(0.044143, 1.355260, 0.337569)",
        "(0.044603, 1.351421, 0.339530)",
        "(0.045445, 1.343537, 0.343154)",
        "(0.046633, 1.335379, 0.345807)",
        "(0.047368, 1.327220, 0.347256)",
        "(0.048010, 1.318914, 0.348223)",
        "(0.048173, 1.314825, 0.348942)",
        "(0.048725, 1.306598, 0.350379)",
        "(0.049226, 1.298409, 0.351442)",
        "(0.049930, 1.290096, 0.351393)",
        "(0.050399, 1.281967, 0.351349)",
        "(0.050476, 1.278034, 0.351500)",
        "(0.050607, 1.270561, 0.352386)",
        "(0.051175, 1.263221, 0.352593)",
        "(0.052125, 1.255975, 0.351334)",
        "(0.052629, 1.249004, 0.350176)",
        "(0.052960, 1.245530, 0.349547)",
        "(0.053771, 1.238673, 0.348109)",
        "(0.055109, 1.231749, 0.347035)",
        "(0.056091, 1.225245, 0.346322)",
        "(0.057021, 1.219044, 0.344913)",
        "(0.057325, 1.216075, 0.344056)",
        "(0.057570, 1.210438, 0.342467)",
        "(0.057833, 1.205042, 0.341459)",
        "(0.058283, 1.199448, 0.339600)",
        "(0.058683, 1.193836, 0.337018)",
        "(0.058771, 1.191084, 0.336004)",
        "(0.059177, 1.185542, 0.334122)",
        "(0.059292, 1.179837, 0.331799)",
        "(0.059650, 1.173723, 0.328445)",
        "(0.060076, 1.167551, 0.325167)",
        "(0.060383, 1.164582, 0.323536)",
        "(0.060923, 1.158676, 0.319624)",
        "(0.061575, 1.152885, 0.314116)",
        "(0.062035, 1.147532, 0.308554)",
        "(0.062446, 1.142659, 0.303185)",
        "(0.062500, 1.140229, 0.300232)",
        "(0.062550, 1.135708, 0.293448)",
        "(0.062345, 1.132054, 0.286641)",
        "(0.061965, 1.129376, 0.279707)",
        "(0.061508, 1.127398, 0.272521)",
        "(0.060945, 1.126648, 0.269165)",
        "(0.067228, 1.129902, 0.257937)",
        "(0.070269, 1.131932, 0.248215)",
        "(0.069582, 1.132622, 0.240224)",
        "(0.068611, 1.134229, 0.232954)",
        "(0.068024, 1.135194, 0.229818)",
        "(0.066536, 1.137719, 0.223856)",
        "(0.065622, 1.140704, 0.216857)",
        "(0.064473, 1.144370, 0.210048)",
        "(0.062294, 1.148847, 0.205276)",
        "(0.061055, 1.151238, 0.203242)",
        "(0.059209, 1.156208, 0.198607)",
        "(0.057694, 1.161467, 0.193312)",
        "(0.055286, 1.167319, 0.189420)",
        "(0.052789, 1.173402, 0.186139)",
        "(0.051495, 1.176545, 0.184599)",
        "(0.049086, 1.183100, 0.181575)",
        "(0.046788, 1.189969, 0.178594)",
        "(0.043998, 1.197331, 0.176279)",
        "(0.041218, 1.205093, 0.174934)",
        "(0.039896, 1.208998, 0.174145)",
        "(0.037417, 1.216835, 0.172172)",
        "(0.034799, 1.224834, 0.170286)",
        "(0.032158, 1.232961, 0.169254)",
        "(0.029543, 1.241210, 0.169095)",
        "(0.028217, 1.245293, 0.169216)",
        "(0.025873, 1.253301, 0.169301)",
        "(0.023592, 1.261312, 0.168947)",
        "(0.020566, 1.269414, 0.169111)",
        "(0.018522, 1.277103, 0.169888)",
        "(0.017710, 1.280832, 0.170344)",
        "(0.015894, 1.288311, 0.171334)",
        "(0.013486, 1.295872, 0.172044)",
        "(0.011086, 1.303293, 0.173364)",
        "(0.009554, 1.310259, 0.175061)",
        "(0.009042, 1.313557, 0.175699)",
        "(0.008214, 1.320000, 0.176987)",
        "(0.006213, 1.326662, 0.178451)",
        "(0.004613, 1.332982, 0.180295)",
        "(0.003615, 1.338777, 0.182360)",
        "(0.003462, 1.341493, 0.183354)",
        "(0.002857, 1.346935, 0.185000)",
        "(0.001157, 1.352683, 0.186970)",
        "(-0.000267, 1.358346, 0.189941)",
        "(-0.000424, 1.363406, 0.192436)",
        "(-0.000477, 1.365876, 0.193448)",
        "(-0.000804, 1.370839, 0.195589)",
        "(-0.002040, 1.376276, 0.198723)",
        "(-0.002603, 1.381528, 0.202500)",
        "(-0.002610, 1.386345, 0.205774)",
        "(-0.002553, 1.388628, 0.207264)",
        "(-0.002605, 1.393154, 0.210696)",
        "(-0.003098, 1.397781, 0.215097)",
        "(-0.003227, 1.402038, 0.219675)",
        "(-0.002897, 1.405704, 0.223986)",
        "(-0.002665, 1.407364, 0.226219)",
        "(-0.002084, 1.410488, 0.231306)",
        "(-0.002153, 1.413691, 0.237050)",
        "(-0.001986, 1.416455, 0.243114)",
        "(-0.001469, 1.418534, 0.249030)",
        "(-0.001184, 1.419393, 0.251986)",
        "(-0.000481, 1.420612, 0.257599)",
        "(0.000110, 1.421552, 0.263592)",
        "(0.000589, 1.422244, 0.270150)",
        "(0.001199, 1.422369, 0.276378)",
        "(0.001718, 1.422156, 0.279360)",
        "(0.002720, 1.421324, 0.285615)",
        "(0.003425, 1.420361, 0.292643)",
        "(0.004141, 1.419051, 0.299592)",
        "(0.005401, 1.416780, 0.305393)",
        "(0.006037, 1.415439, 0.308190)",
        "(0.007608, 1.412225, 0.313667)",
        "(0.008860, 1.408780, 0.319483)",
        "(0.009956, 1.404945, 0.325374)",
        "(0.011252, 1.400602, 0.331074)",
        "(0.012015, 1.398142, 0.333648)",
        "(0.013712, 1.392610, 0.337874)",
        "(0.015050, 1.387079, 0.342705)",
        "(0.016660, 1.381460, 0.348127)",
        "(0.018512, 1.375453, 0.352680)",
        "(0.019567, 1.372219, 0.354411)",
        "(0.021762, 1.365531, 0.357357)",
        "(0.023763, 1.359149, 0.361176)",
        "(0.025461, 1.352779, 0.364901)",
        "(0.027469, 1.345957, 0.367510)",
        "(0.028543, 1.342491, 0.368624)",
        "(0.030647, 1.335583, 0.370983)",
        "(0.032444, 1.328696, 0.373045)",
        "(0.034213, 1.321784, 0.375466)",
        "(0.036125, 1.314868, 0.377915)",
        "(0.037044, 1.311166, 0.378566)",
        "(0.038682, 1.303527, 0.378959)",
        "(0.040220, 1.295927, 0.379757)",
        "(0.041468, 1.288556, 0.381500)",
        "(0.042602, 1.281386, 0.383031)",
        "(0.043158, 1.277715, 0.383218)",
        "(0.044698, 1.270069, 0.382285)",
        "(0.045979, 1.262780, 0.381858)",
        "(0.046506, 1.256169, 0.382403)",
        "(0.047242, 1.249473, 0.382578)",
        "(0.047654, 1.246036, 0.382327)",
        "(0.048928, 1.239032, 0.381152)",
        "(0.049899, 1.232362, 0.380149)",
        "(0.050374, 1.226052, 0.379206)",
        "(0.051191, 1.219458, 0.377631)",
        "(0.051690, 1.216095, 0.376769)",
        "(0.052853, 1.209364, 0.374747)",
        "(0.053897, 1.202575, 0.372380)",
        "(0.054862, 1.195699, 0.369305)",
        "(0.055790, 1.188576, 0.365970)",
        "(0.056477, 1.184996, 0.363990)",
        "(0.057906, 1.177724, 0.359564)",
        "(0.058887, 1.170746, 0.354966)",
        "(0.060092, 1.164140, 0.350070)",
        "(0.061276, 1.157452, 0.343724)",
        "(0.061874, 1.154232, 0.340384)",
        "(0.062971, 1.148265, 0.333896)",
        "(0.063950, 1.143039, 0.327524)",
        "(0.064923, 1.137882, 0.319991)",
        "(0.066106, 1.133382, 0.311455)",
        "(0.066267, 1.131327, 0.307980)",
        "(0.066402, 1.127866, 0.301508)",
        "(0.066667, 1.124777, 0.293553)",
        "(0.067427, 1.122249, 0.284049)",
        "(0.066694, 1.120566, 0.277325)",
        "(0.066273, 1.119900, 0.274058)",
        "(0.065904, 1.118986, 0.266300)",
        "(0.065594, 1.118852, 0.258556)",
        "(0.064346, 1.119386, 0.252184)",
        "(0.063398, 1.120489, 0.244943)",
        "(0.062719, 1.121170, 0.241403)",
        "(0.067963, 1.127328, 0.230073)",
        "(0.066251, 1.130664, 0.223766)",
        "(0.064786, 1.134796, 0.216830)",
        "(0.063148, 1.139693, 0.210013)",
        "(0.061966, 1.142476, 0.207231)",
        "(0.059291, 1.148786, 0.202290)",
        "(0.056950, 1.155741, 0.196551)",
        "(0.054404, 1.163135, 0.191060)",
        "(0.051712, 1.171302, 0.186591)",
        "(0.050125, 1.175550, 0.184662)",
        "(0.046855, 1.184385, 0.181414)",
        "(0.043717, 1.193334, 0.178036)",
        "(0.041070, 1.202301, 0.174773)",
        "(0.038669, 1.211301, 0.172041)",
        "(0.037205, 1.215894, 0.170770)",
        "(0.033967, 1.225316, 0.169259)",
        "(0.031222, 1.234601, 0.167966)",
        "(0.029552, 1.243498, 0.166256)",
        "(0.026988, 1.252696, 0.165034)",
        "(0.025481, 1.257398, 0.164835)",
        "(0.022335, 1.266904, 0.165305)",
        "(0.020211, 1.275986, 0.165186)",
        "(0.019054, 1.284766, 0.164750)",
        "(0.017006, 1.293849, 0.164765)",
        "(0.015547, 1.298519, 0.165113)",
        "(0.013146, 1.307781, 0.166497)",
        "(0.011756, 1.316588, 0.167772)",
        "(0.010723, 1.325132, 0.169053)",
        "(0.008885, 1.333730, 0.170894)",
        "(0.007934, 1.337978, 0.171952)",
        "(0.006144, 1.346182, 0.174064)",
        "(0.005058, 1.353806, 0.176351)",
        "(0.004641, 1.361051, 0.179372)",
        "(0.003145, 1.368654, 0.182465)",
        "(0.002190, 1.372490, 0.183898)",
        "(0.001003, 1.379712, 0.186722)",
        "(0.000494, 1.386376, 0.190345)",
        "(0.000109, 1.392733, 0.194800)",
        "(-0.001044, 1.399170, 0.199344)",
        "(-0.001567, 1.402240, 0.201526)",
        "(-0.002018, 1.407840, 0.206222)",
        "(-0.001896, 1.412943, 0.211979)",
        "(-0.001836, 1.417736, 0.217750)",
        "(-0.002321, 1.422305, 0.223255)",
        "(-0.002421, 1.424408, 0.226207)",
        "(-0.002147, 1.428051, 0.232301)",
        "(-0.001544, 1.431104, 0.238707)",
        "(-0.000902, 1.433691, 0.245077)",
        "(-0.000250, 1.435909, 0.251100)",
        "(0.000094, 1.436890, 0.254193)",
        "(0.000895, 1.438378, 0.260441)",
        "(0.002205, 1.439229, 0.266473)",
        "(0.003249, 1.439769, 0.272925)",
        "(0.004242, 1.439930, 0.279187)",
        "(0.004694, 1.439847, 0.282135)",
        "(0.005866, 1.439081, 0.287673)",
        "(0.007321, 1.437747, 0.293534)",
        "(0.008518, 1.436298, 0.299901)",
        "(0.009493, 1.434484, 0.305548)",
        "(0.010030, 1.433347, 0.307943)",
        "(0.011312, 1.430478, 0.312465)",
        "(0.012731, 1.427205, 0.317818)",
        "(0.013912, 1.423762, 0.323557)",
        "(0.014748, 1.419903, 0.328284)",
        "(0.015191, 1.417790, 0.330279)",
        "(0.016235, 1.413175, 0.333808)",
        "(0.017621, 1.408198, 0.337677)",
        "(0.018213, 1.403303, 0.342380)",
        "(0.018924, 1.397974, 0.346321)",
        "(0.019347, 1.395090, 0.347915)",
        "(0.020702, 1.388819, 0.350352)",
        "(0.021601, 1.382528, 0.353278)",
        "(0.021972, 1.376497, 0.357073)",
        "(0.022652, 1.370142, 0.360104)",
        "(0.023182, 1.366736, 0.361048)",
        "(0.024416, 1.359573, 0.362377)",
        "(0.025397, 1.352352, 0.364267)",
        "(0.026222, 1.345172, 0.366993)",
        "(0.026995, 1.337880, 0.369069)",
        "(0.027559, 1.334007, 0.369611)",
        "(0.028700, 1.326194, 0.370576)",
        "(0.029191, 1.318752, 0.372534)",
        "(0.029620, 1.311313, 0.374091)",
        "(0.030425, 1.303846, 0.375310)",
        "(0.030853, 1.300184, 0.375916)",
        "(0.031701, 1.292894, 0.376329)",
        "(0.032306, 1.285710, 0.376797)",
        "(0.032642, 1.278859, 0.378181)",
        "(0.033078, 1.271999, 0.378657)",
        "(0.033513, 1.268447, 0.378327)",
        "(0.034732, 1.261306, 0.376941)",
        "(0.035850, 1.254372, 0.376585)",
        "(0.036260, 1.247638, 0.376338)",
        "(0.037130, 1.240510, 0.374804)",
        "(0.037577, 1.236791, 0.373776)",
        "(0.038918, 1.229315, 0.371653)",
        "(0.040142, 1.221975, 0.369208)",
        "(0.041247, 1.214582, 0.366090)",
        "(0.042422, 1.206964, 0.362538)",
        "(0.043174, 1.203314, 0.360755)",
        "(0.044550, 1.196121, 0.357085)",
        "(0.045941, 1.189165, 0.352232)",
        "(0.047227, 1.182434, 0.346568)",
        "(0.048620, 1.176338, 0.341381)",
        "(0.049253, 1.173431, 0.338871)",
        "(0.050712, 1.167979, 0.333192)",
        "(0.052021, 1.162698, 0.326652)",
        "(0.052999, 1.157915, 0.320608)",
        "(0.053792, 1.153803, 0.314800)",
        "(0.054016, 1.151745, 0.311767)",
        "(0.054860, 1.147947, 0.305032)",
        "(0.055609, 1.144627, 0.298276)",
        "(0.056270, 1.142322, 0.291971)",
        "(0.056139, 1.140148, 0.285426)",
        "(0.056049, 1.139175, 0.282023)",
        "(0.056031, 1.137814, 0.275677)",
        "(0.055766, 1.137214, 0.269552)",
        "(0.055313, 1.137126, 0.262417)",
        "(0.054503, 1.137607, 0.255893)",
        "(0.053851, 1.138066, 0.253067)",
        "(0.052758, 1.139669, 0.247092)",
        "(0.051472, 1.141780, 0.240923)",
        "(0.050192, 1.144839, 0.234938)",
        "(0.048006, 1.148777, 0.229478)",
        "(0.047724, 1.151560, 0.225993)",
        "(0.049600, 1.158991, 0.216664)",
        "(0.047268, 1.164364, 0.211096)",
        "(0.044580, 1.170527, 0.206602)",
        "(0.041558, 1.177010, 0.202454)",
        "(0.040317, 1.180308, 0.200283)",
        "(0.038050, 1.187146, 0.195970)",
        "(0.035685, 1.194311, 0.192378)",
        "(0.033259, 1.201673, 0.189618)",
        "(0.031013, 1.209152, 0.186636)",
        "(0.029859, 1.212935, 0.185261)",
        "(0.027777, 1.220515, 0.182847)",
        "(0.025806, 1.228176, 0.181061)",
        "(0.023518, 1.236184, 0.180309)",
        "(0.021358, 1.244259, 0.179021)",
        "(0.020452, 1.248268, 0.178218)",
        "(0.019196, 1.256228, 0.176978)",
        "(0.017442, 1.264380, 0.176548)",
        "(0.015423, 1.272629, 0.175985)",
        "(0.014119, 1.280809, 0.175268)",
        "(0.013670, 1.284888, 0.174922)",
        "(0.013064, 1.292982, 0.174331)",
        "(0.011329, 1.301272, 0.173311)",
        "(0.009889, 1.309405, 0.172347)",
        "(0.009091, 1.317270, 0.172337)",
        "(0.008780, 1.321163, 0.172543)",
        "(0.008197, 1.328733, 0.172531)",
        "(0.006363, 1.336469, 0.172222)",
        "(0.005014, 1.343850, 0.172373)",
        "(0.004202, 1.351185, 0.172888)",
        "(0.003659, 1.354805, 0.173380)",
        "(0.002561, 1.362052, 0.175133)",
        "(0.000743, 1.369572, 0.177708)",
        "(-0.000332, 1.376661, 0.179177)",
        "(-0.000599, 1.383299, 0.180857)",
        "(-0.000695, 1.386620, 0.182073)",
        "(-0.001289, 1.393414, 0.185184)",
        "(-0.002352, 1.400277, 0.188566)",
        "(-0.002686, 1.406765, 0.192435)",
        "(-0.002712, 1.412962, 0.196539)",
        "(-0.002758, 1.415947, 0.198683)",
        "(-0.002324, 1.421378, 0.203043)",
        "(-0.002370, 1.426654, 0.208674)",
        "(-0.002182, 1.431432, 0.215103)",
        "(-0.001763, 1.435647, 0.221603)",
        "(-0.001482, 1.437490, 0.224773)",
        "(-0.001001, 1.440593, 0.231206)",
        "(-0.000024, 1.442914, 0.237540)",
        "(0.001169, 1.444495, 0.244071)",
        "(0.002024, 1.445868, 0.251128)",
        "(0.002375, 1.446398, 0.254623)",
        "(0.003528, 1.446634, 0.260928)",
        "(0.004918, 1.446086, 0.266770)",
        "(0.006044, 1.445184, 0.273393)",
        "(0.006740, 1.444199, 0.280633)",
        "(0.007159, 1.443481, 0.284113)",
        "(0.008152, 1.441440, 0.290176)",
        "(0.009351, 1.438953, 0.296105)",
        "(0.009541, 1.436834, 0.303305)",
        "(0.009770, 1.434429, 0.310174)",
        "(0.010137, 1.432965, 0.313039)",
        "(0.011387, 1.429404, 0.317552)",
        "(0.012068, 1.425989, 0.322412)",
        "(0.012467, 1.422699, 0.328303)",
        "(0.012865, 1.419354, 0.334236)",
        "(0.013026, 1.417588, 0.336739)",
        "(0.013850, 1.413699, 0.340573)",
        "(0.014805, 1.409668, 0.344469)",
        "(0.015205, 1.406059, 0.349568)",
        "(0.015583, 1.402321, 0.353923)",
        "(0.015841, 1.400317, 0.355550)",
        "(0.016662, 1.395897, 0.357520)",
        "(0.017627, 1.391212, 0.359689)",
        "(0.018246, 1.386789, 0.363076)",
        "(0.018695, 1.382337, 0.365935)",
        "(0.018894, 1.379910, 0.366949)",
        "(0.019732, 1.374758, 0.368343)",
        "(0.020634, 1.369513, 0.370298)",
        "(0.021064, 1.364323, 0.372324)",
        "(0.021678, 1.358833, 0.373645)",
        "(0.021958, 1.355877, 0.374092)",
        "(0.022826, 1.349949, 0.374589)",
        "(0.023478, 1.344257, 0.375466)",
        "(0.023899, 1.338316, 0.376636)",
        "(0.024299, 1.332110, 0.377193)",
        "(0.024516, 1.328948, 0.377305)",
        "(0.024849, 1.322566, 0.377804)",
        "(0.025258, 1.316148, 0.378608)",
        "(0.025608, 1.309697, 0.378829)",
        "(0.025810, 1.303186, 0.378562)",
        "(0.025758, 1.299912, 0.378380)",
        "(0.025840, 1.293206, 0.377643)",
        "(0.025983, 1.286388, 0.377086)",
        "(0.026157, 1.279461, 0.376855)",
        "(0.026519, 1.272332, 0.376271)",
        "(0.026672, 1.268745, 0.375854)",
        "(0.026623, 1.261547, 0.374430)",
        "(0.027005, 1.254237, 0.372362)",
        "(0.027733, 1.246746, 0.370051)",
        "(0.028307, 1.239135, 0.367790)",
        "(0.028565, 1.235362, 0.366512)",
        "(0.029249, 1.227543, 0.363153)",
        "(0.030330, 1.219578, 0.359383)",
        "(0.031549, 1.211716, 0.355532)",
        "(0.032664, 1.203963, 0.351127)",
        "(0.033232, 1.200058, 0.348707)",
        "(0.034792, 1.192127, 0.343625)",
        "(0.036130, 1.184347, 0.337485)",
        "(0.037917, 1.177002, 0.329947)",
        "(0.039462, 1.170129, 0.323027)",
        "(0.040146, 1.166941, 0.319990)",
        "(0.041316, 1.161225, 0.313397)",
        "(0.042928, 1.156239, 0.305189)",
        "(0.044403, 1.151705, 0.296307)",
        "(0.045301, 1.148025, 0.289088)",
        "(0.045339, 1.146440, 0.285886)",
        "(0.045334, 1.143860, 0.278661)",
        "(0.045653, 1.142397, 0.269836)",
        "(0.045894, 1.141787, 0.261794)",
        "(0.045031, 1.142240, 0.255641)",
        "(0.044409, 1.142728, 0.252409)",
        "(0.043682, 1.144374, 0.244758)",
        "(0.043083, 1.146695, 0.237038)",
        "(0.041428, 1.150054, 0.231927)",
        "(0.039368, 1.154060, 0.226899)",
        "(0.038590, 1.156212, 0.223739)",
        "(0.037424, 1.161011, 0.216733)",
        "(0.035869, 1.166650, 0.211467)",
        "(0.037694, 1.175275, 0.203750)",
        "(0.036424, 1.182111, 0.197912)",
        "(0.035450, 1.185345, 0.195377)",
        "(0.033326, 1.192241, 0.191066)",
        "(0.030667, 1.199463, 0.187683)",
        "(0.028818, 1.207009, 0.184228)",
        "(0.026766, 1.214690, 0.181213)",
        "(0.025675, 1.218595, 0.179959)",
        "(0.023543, 1.226562, 0.177878)",
        "(0.021221, 1.234589, 0.176023)",
        "(0.019578, 1.242459, 0.174368)",
        "(0.017734, 1.250267, 0.173399)",
        "(0.016539, 1.254220, 0.173278)",
        "(0.014259, 1.262132, 0.173225)",
        "(0.012911, 1.269685, 0.173075)",
        "(0.011875, 1.277069, 0.173145)",
        "(0.010137, 1.284539, 0.173410)",
        "(0.009413, 1.288261, 0.173641)",
        "(0.008049, 1.295647, 0.174400)",
        "(0.006351, 1.302938, 0.175576)",
        "(0.005092, 1.309976, 0.176538)",
        "(0.004579, 1.316656, 0.176643)",
        "(0.004200, 1.320044, 0.176773)",
        "(0.003006, 1.326955, 0.177810)",
        "(0.001417, 1.334018, 0.179733)",
        "(0.000604, 1.340745, 0.181153)",
        "(0.000298, 1.347159, 0.182506)",
        "(0.000055, 1.350326, 0.183407)",
        "(-0.000919, 1.356781, 0.185645)",
        "(-0.001824, 1.363127, 0.188337)",
        "(-0.002114, 1.369158, 0.191887)",
        "(-0.002379, 1.375007, 0.195939)",
        "(-0.002455, 1.377865, 0.197945)",
        "(-0.002348, 1.383296, 0.201600)",
        "(-0.002089, 1.388480, 0.205612)",
        "(-0.002230, 1.393557, 0.210731)",
        "(-0.002177, 1.398350, 0.216557)",
        "(-0.002084, 1.400642, 0.219501)",
        "(-0.001717, 1.404873, 0.225225)",
        "(-0.001286, 1.408770, 0.230894)",
        "(-0.000916, 1.412416, 0.237217)",
        "(-0.000499, 1.415888, 0.243911)",
        "(-0.000126, 1.417461, 0.247112)",
        "(0.000533, 1.420338, 0.253384)",
        "(0.001100, 1.423017, 0.259619)",
        "(0.001827, 1.425423, 0.266231)",
        "(0.002548, 1.427725, 0.272886)",
        "(0.002902, 1.428758, 0.275947)",
        "(0.003735, 1.430563, 0.281841)",
        "(0.004428, 1.432220, 0.287586)",
        "(0.004973, 1.433791, 0.293821)",
        "(0.005695, 1.434943, 0.299759)",
        "(0.006142, 1.435282, 0.302392)",
        "(0.007147, 1.435587, 0.306770)",
        "(0.007649, 1.435953, 0.311237)",
        "(0.008194, 1.436347, 0.316742)",
        "(0.008849, 1.436157, 0.321209)",
        "(0.009187, 1.435821, 0.323076)",
        "(0.009900, 1.434756, 0.326790)",
        "(0.010659, 1.433505, 0.331370)",
        "(0.011389, 1.432046, 0.336224)",
        "(0.012058, 1.430036, 0.339989)",
        "(0.012413, 1.428706, 0.341381)",
        "(0.013279, 1.425527, 0.344065)",
        "(0.014234, 1.422210, 0.348008)",
        "(0.014795, 1.419054, 0.352695)",
        "(0.015609, 1.415259, 0.355543)",
        "(0.016058, 1.413212, 0.356689)",
        "(0.017074, 1.409050, 0.359357)",
        "(0.017819, 1.404928, 0.362497)",
        "(0.018499, 1.400488, 0.365372)",
        "(0.019495, 1.395577, 0.367495)",
        "(0.020018, 1.393070, 0.368471)",
        "(0.020967, 1.387977, 0.370578)",
        "(0.021821, 1.383022, 0.374094)",
        "(0.022889, 1.377698, 0.376684)",
        "(0.024096, 1.371943, 0.377805)",
        "(0.024684, 1.369075, 0.378399)",
        "(0.025665, 1.363389, 0.379671)",
        "(0.026288, 1.357534, 0.381688)",
        "(0.027257, 1.351362, 0.383401)",
        "(0.028029, 1.345115, 0.384762)",
        "(0.028429, 1.341914, 0.385278)",
        "(0.029258, 1.335243, 0.386002)",
        "(0.030190, 1.328403, 0.386825)",
        "(0.030965, 1.321498, 0.387574)",
        "(0.031978, 1.314228, 0.387867)",
        "(0.032671, 1.310462, 0.388014)",
        "(0.034230, 1.302660, 0.388001)",
        "(0.035015, 1.294812, 0.387395)",
        "(0.036301, 1.286756, 0.386763)",
        "(0.037936, 1.278823, 0.386680)",
        "(0.038583, 1.274993, 0.386748)",
        "(0.039441, 1.267329, 0.386103)",
        "(0.040805, 1.259398, 0.383573)",
        "(0.042236, 1.251960, 0.381859)",
        "(0.043436, 1.244846, 0.379823)",
        "(0.043814, 1.241245, 0.378303)",
        "(0.044651, 1.234105, 0.374493)",
        "(0.045556, 1.227325, 0.371332)",
        "(0.046257, 1.220604, 0.367821)",
        "(0.046906, 1.213464, 0.362660)",
        "(0.047016, 1.209769, 0.359833)",
        "(0.047411, 1.202704, 0.354591)",
        "(0.047698, 1.196077, 0.349937)",
        "(0.047953, 1.189507, 0.344718)",
        "(0.048481, 1.183403, 0.339077)",
        "(0.048625, 1.180554, 0.336121)",
        "(0.049104, 1.175392, 0.329419)",
        "(0.049778, 1.170533, 0.322688)",
        "(0.050131, 1.166152, 0.316480)",
        "(0.050588, 1.162195, 0.309408)",
        "(0.050804, 1.160227, 0.305659)",
        "(0.051328, 1.156608, 0.298368)",
        "(0.051610, 1.153301, 0.291712)",
        "(0.051603, 1.150070, 0.283765)",
        "(0.052147, 1.146726, 0.274441)",
        "(0.052224, 1.145187, 0.270193)",
        "(0.051691, 1.142745, 0.263278)",
        "(0.051138, 1.140778, 0.255885)",
        "(0.051145, 1.139204, 0.247037)",
        "(0.050800, 1.138772, 0.238937)",
        "(0.050231, 1.138797, 0.235212)",
        "(0.049139, 1.139738, 0.227985)",
        "(0.048386, 1.141692, 0.220307)",
        "(0.047145, 1.144618, 0.213153)",
        "(0.045290, 1.148632, 0.207170)",
        "(0.044095, 1.150922, 0.204431)",
        "(0.045860, 1.159065, 0.195428)",
        "(0.043632, 1.165349, 0.190390)",
        "(0.041219, 1.172370, 0.185353)",
        "(0.038465, 1.180023, 0.181125)",
        "(0.037117, 1.183915, 0.179264)",
        "(0.034540, 1.191957, 0.175857)",
        "(0.032047, 1.200214, 0.172863)",
        "(0.029343, 1.208755, 0.170365)",
        "(0.026904, 1.217160, 0.167960)",
        "(0.025744, 1.221350, 0.166987)",
        "(0.023264, 1.229725, 0.165470)",
        "(0.020612, 1.238032, 0.164329)",
        "(0.018335, 1.246119, 0.163718)",
        "(0.016185, 1.253974, 0.163665)",
        "(0.015199, 1.257876, 0.163852)",
        "(0.013200, 1.265633, 0.164430)",
        "(0.011050, 1.273262, 0.164591)",
        "(0.009687, 1.280675, 0.163945)",
        "(0.007906, 1.288262, 0.164282)",
        "(0.006909, 1.292070, 0.164762)",
        "(0.005225, 1.299580, 0.165714)",
        "(0.003733, 1.306841, 0.166297)",
        "(0.002273, 1.313992, 0.166519)",
        "(0.000803, 1.321034, 0.167287)",
        "(-0.000008, 1.324570, 0.168127)",
        "(-0.001504, 1.331501, 0.170149)",
        "(-0.002534, 1.337937, 0.171130)",
        "(-0.003923, 1.344254, 0.172421)",
        "(-0.004968, 1.350281, 0.174274)",
        "(-0.005474, 1.353260, 0.175423)",
        "(-0.006214, 1.358951, 0.178202)",
        "(-0.007601, 1.364718, 0.180675)",
        "(-0.008779, 1.370204, 0.183007)",
        "(-0.009508, 1.375481, 0.186342)",
        "(-0.009745, 1.378098, 0.188287)",
        "(-0.010363, 1.383241, 0.192072)",
        "(-0.011332, 1.388270, 0.195241)",
        "(-0.011671, 1.392905, 0.198522)",
        "(-0.011801, 1.397526, 0.202746)",
        "(-0.011849, 1.399779, 0.204899)",
        "(-0.012099, 1.404193, 0.209058)",
        "(-0.012371, 1.408421, 0.213113)",
        "(-0.012295, 1.412366, 0.217327)",
        "(-0.012064, 1.416137, 0.221940)",
        "(-0.012081, 1.418023, 0.224419)",
        "(-0.012012, 1.421554, 0.229334)",
        "(-0.011820, 1.424828, 0.234246)",
        "(-0.011474, 1.427945, 0.239372)",
        "(-0.011028, 1.430931, 0.244646)",
        "(-0.010719, 1.432288, 0.247299)",
        "(-0.009941, 1.434792, 0.252593)",
        "(-0.009372, 1.437133, 0.257717)",
        "(-0.008787, 1.439329, 0.262981)",
        "(-0.007951, 1.441106, 0.268321)",
        "(-0.007598, 1.441875, 0.270966)",
        "(-0.006872, 1.443231, 0.276457)",
        "(-0.005983, 1.444273, 0.282294)",
        "(-0.005099, 1.445060, 0.288226)",
        "(-0.004503, 1.445588, 0.293761)",
        "(-0.004028, 1.445632, 0.296492)",
        "(-0.002853, 1.445434, 0.301940)",
        "(-0.001916, 1.445059, 0.307015)",
        "(-0.000879, 1.444502, 0.312137)",
        "(0.000232, 1.443809, 0.317877)",
        "(0.000680, 1.443346, 0.320537)",
        "(0.001666, 1.441976, 0.325253)",
        "(0.002764, 1.440113, 0.330004)",
        "(0.003766, 1.438005, 0.335036)",
        "(0.004562, 1.435776, 0.340469)",
        "(0.004969, 1.434513, 0.343128)",
        "(0.006089, 1.431543, 0.347975)",
        "(0.007383, 1.428120, 0.352360)",
        "(0.008328, 1.424369, 0.356878)",
        "(0.009140, 1.420375, 0.361966)",
        "(0.009580, 1.418264, 0.364500)",
        "(0.010595, 1.413468, 0.368482)",
        "(0.011752, 1.407978, 0.371481)",
        "(0.012787, 1.402354, 0.374956)",
        "(0.013836, 1.396444, 0.378835)",
        "(0.014282, 1.393359, 0.380788)",
        "(0.015265, 1.386603, 0.383910)",
        "(0.016656, 1.378865, 0.385466)",
        "(0.017944, 1.370571, 0.387357)",
        "(0.018598, 1.361822, 0.390350)",
        "(0.018984, 1.357211, 0.391840)",
        "(0.020272, 1.347165, 0.393222)",
        "(0.021715, 1.336748, 0.392732)",
        "(0.022550, 1.326554, 0.392684)",
        "(0.022987, 1.316748, 0.394034)",
        "(0.023335, 1.311887, 0.394767)",
        "(0.024357, 1.302059, 0.395428)",
        "(0.025305, 1.292187, 0.394670)",
        "(0.026279, 1.282563, 0.393680)",
        "(0.027239, 1.273146, 0.392862)",
        "(0.027680, 1.268408, 0.392310)",
        "(0.028542, 1.258946, 0.390452)",
        "(0.029530, 1.249841, 0.388222)",
        "(0.030396, 1.241208, 0.385296)",
        "(0.031279, 1.233115, 0.382187)",
        "(0.031767, 1.229172, 0.380847)",
        "(0.033022, 1.221761, 0.377674)",
        "(0.033747, 1.214618, 0.373036)",
        "(0.034728, 1.207571, 0.368092)",
        "(0.035699, 1.201118, 0.363819)",
        "(0.035925, 1.198001, 0.361632)",
        "(0.036579, 1.191981, 0.356049)",
        "(0.037223, 1.186017, 0.349644)",
        "(0.037760, 1.180531, 0.343957)",
        "(0.038264, 1.175890, 0.338884)",
        "(0.038478, 1.173724, 0.336099)",
        "(0.038918, 1.169605, 0.329690)",
        "(0.039836, 1.165804, 0.323022)",
        "(0.039942, 1.162335, 0.317711)",
        "(0.040202, 1.159311, 0.311762)",
        "(0.040304, 1.157745, 0.308377)",
        "(0.040895, 1.154896, 0.301237)",
        "(0.041295, 1.152719, 0.295475)",
        "(0.041078, 1.150912, 0.289500)",
        "(0.040769, 1.149047, 0.282542)",
        "(0.040493, 1.148312, 0.279686)",
        "(0.039900, 1.147450, 0.274337)",
        "(0.039152, 1.146837, 0.267781)",
        "(0.039244, 1.146628, 0.260395)",
        "(0.038185, 1.147087, 0.255687)",
        "(0.037389, 1.147548, 0.253514)",
        "(0.036015, 1.148622, 0.248334)",
        "(0.036040, 1.149778, 0.241021)",
        "(0.035236, 1.151641, 0.235251)",
        "(0.033528, 1.154016, 0.231256)",
        "(0.032969, 1.155287, 0.228783)",
        "(0.032359, 1.157855, 0.222883)",
        "(0.031406, 1.160710, 0.217758)",
        "(0.029733, 1.163980, 0.214091)",
        "(0.031594, 1.169743, 0.207321)",
        "(0.031550, 1.171972, 0.204550)",
        "(0.030399, 1.175792, 0.199714)",
        "(0.028805, 1.180135, 0.195884)",
        "(0.026997, 1.184737, 0.192594)",
        "(0.025666, 1.189421, 0.188764)",
        "(0.024903, 1.191809, 0.186834)",
        "(0.023175, 1.196826, 0.183150)",
        "(0.021816, 1.202004, 0.179904)",
        "(0.020305, 1.207547, 0.177023)",
        "(0.018723, 1.213381, 0.174491)",
        "(0.018033, 1.216354, 0.173154)",
        "(0.016782, 1.222569, 0.170543)",
        "(0.015316, 1.229269, 0.168760)",
        "(0.013887, 1.236319, 0.167229)",
        "(0.012515, 1.243518, 0.165545)",
        "(0.011717, 1.247191, 0.164916)",
        "(0.010359, 1.254582, 0.163691)",
        "(0.009071, 1.261984, 0.162158)",
        "(0.007595, 1.269487, 0.161081)",
        "(0.005976, 1.277143, 0.160454)",
        "(0.005070, 1.281034, 0.160438)",
        "(0.003355, 1.288883, 0.160423)",
        "(0.001815, 1.296779, 0.160024)",
        "(0.000797, 1.304664, 0.159650)",
        "(-0.000494, 1.312568, 0.159253)",
        "(-0.001262, 1.316519, 0.159212)",
        "(-0.002442, 1.324441, 0.159442)",
        "(-0.003633, 1.332358, 0.159903)",
        "(-0.004457, 1.340021, 0.160225)",
        "(-0.004942, 1.347418, 0.160438)",
        "(-0.005294, 1.351140, 0.160700)",
        "(-0.006574, 1.358637, 0.161389)",
        "(-0.007563, 1.366082, 0.163003)",
        "(-0.008101, 1.373299, 0.165012)",
        "(-0.008229, 1.380242, 0.166916)",
        "(-0.008281, 1.383600, 0.167794)",
        "(-0.009073, 1.390384, 0.169713)",
        "(-0.009551, 1.397027, 0.172186)",
        "(-0.009516, 1.403576, 0.175339)",
        "(-0.009475, 1.409905, 0.178990)",
        "(-0.009371, 1.412946, 0.180852)",
        "(-0.009245, 1.418802, 0.184626)",
        "(-0.009620, 1.424528, 0.188848)",
        "(-0.009654, 1.429832, 0.193322)",
        "(-0.009268, 1.434605, 0.198214)",
        "(-0.009061, 1.436875, 0.200987)",
        "(-0.008662, 1.441169, 0.206653)",
        "(-0.008786, 1.445174, 0.212124)",
        "(-0.008376, 1.448595, 0.217376)",
        "(-0.007576, 1.451409, 0.222637)",
        "(-0.007306, 1.452800, 0.225681)",
        "(-0.007182, 1.455552, 0.232478)",
        "(-0.007116, 1.457880, 0.238906)",
        "(-0.006306, 1.459551, 0.244469)",
        "(-0.005564, 1.460925, 0.250306)",
        "(-0.005375, 1.461640, 0.253534)",
        "(-0.004948, 1.462940, 0.260476)",
        "(-0.004540, 1.463844, 0.267110)",
        "(-0.003911, 1.464206, 0.272779)",
        "(-0.002920, 1.464159, 0.278429)",
        "(-0.002527, 1.464088, 0.281373)",
        "(-0.002059, 1.464044, 0.287963)",
        "(-0.001311, 1.463449, 0.294033)",
        "(-0.000369, 1.462149, 0.298932)",
        "(0.000694, 1.460383, 0.303824)",
        "(0.001202, 1.459457, 0.306489)",
        "(0.001889, 1.457744, 0.312720)",
        "(0.002285, 1.455737, 0.318087)",
        "(0.003309, 1.452856, 0.321967)",
        "(0.004917, 1.449361, 0.325664)",
        "(0.005572, 1.447734, 0.328076)",
        "(0.006276, 1.444486, 0.333360)",
        "(0.007030, 1.440711, 0.337722)",
        "(0.008373, 1.436309, 0.341221)",
        "(0.009817, 1.431828, 0.344980)",
        "(0.010286, 1.429664, 0.347111)",
        "(0.011211, 1.425284, 0.351261)",
        "(0.012469, 1.420654, 0.354933)",
        "(0.013714, 1.415844, 0.358025)",
        "(0.015320, 1.410786, 0.360720)",
        "(0.015999, 1.408378, 0.362465)",
        "(0.017210, 1.403760, 0.366294)",
        "(0.018067, 1.399014, 0.369165)",
        "(0.019525, 1.393758, 0.371301)",
        "(0.021239, 1.388426, 0.373322)",
        "(0.021876, 1.385869, 0.374567)",
        "(0.022864, 1.380997, 0.377487)",
        "(0.023841, 1.376085, 0.379979)",
        "(0.024847, 1.370795, 0.380583)",
        "(0.025744, 1.365323, 0.380989)",
        "(0.026205, 1.362525, 0.381639)",
        "(0.027296, 1.356863, 0.383183)",
        "(0.028128, 1.350900, 0.384217)",
        "(0.028705, 1.344556, 0.384073)",
        "(0.029286, 1.338187, 0.384407)",
        "(0.029673, 1.335010, 0.384741)",
        "(0.030081, 1.328664, 0.385151)",
        "(0.030493, 1.322112, 0.384425)",
        "(0.031001, 1.315422, 0.383111)",
        "(0.031623, 1.308728, 0.381839)",
        "(0.031688, 1.305464, 0.381504)",
        "(0.031919, 1.298900, 0.380719)",
        "(0.032015, 1.292206, 0.379096)",
        "(0.032170, 1.285257, 0.376861)",
        "(0.032509, 1.278210, 0.374874)",
        "(0.032515, 1.274652, 0.373972)",
        "(0.032664, 1.267534, 0.371999)",
        "(0.032757, 1.260138, 0.369374)",
        "(0.033084, 1.252354, 0.366172)",
        "(0.033403, 1.244389, 0.362906)",
        "(0.033414, 1.240329, 0.360862)",
        "(0.033516, 1.232241, 0.356076)",
        "(0.033732, 1.223929, 0.351187)",
        "(0.033865, 1.215971, 0.346451)",
        "(0.034153, 1.208082, 0.341385)",
        "(0.034549, 1.204190, 0.338347)",
        "(0.035357, 1.196649, 0.331763)",
        "(0.035518, 1.189582, 0.325501)",
        "(0.035951, 1.182928, 0.319374)",
        "(0.036768, 1.176752, 0.312882)",
        "(0.037125, 1.173923, 0.309601)",
        "(0.037396, 1.168770, 0.302753)",
        "(0.037678, 1.164242, 0.294710)",
        "(0.037975, 1.160292, 0.286956)",
        "(0.037716, 1.156916, 0.280020)",
        "(0.037399, 1.155467, 0.276399)",
        "(0.036899, 1.153391, 0.268332)",
        "(0.036794, 1.152495, 0.259140)",
        "(0.035793, 1.152478, 0.251266)",
        "(0.034642, 1.153388, 0.243525)",
        "(0.033921, 1.154027, 0.239343)",
        "(0.032841, 1.156091, 0.230849)",
        "(0.031552, 1.159049, 0.223585)",
        "(0.029465, 1.162673, 0.216956)",
        "(0.027673, 1.167023, 0.209717)",
        "(0.027029, 1.169459, 0.206117)",
        "(0.025069, 1.174841, 0.200360)",
        "(0.023138, 1.180900, 0.195068)",
        "(0.021068, 1.187292, 0.190172)",
        "(0.019075, 1.194291, 0.186202)",
        "(0.017876, 1.197943, 0.184406)",
        "(0.015335, 1.205513, 0.181037)",
        "(0.015252, 1.214948, 0.175963)",
        "(0.013868, 1.224032, 0.172469)",
        "(0.010970, 1.232499, 0.171392)",
        "(0.009523, 1.237072, 0.171026)",
        "(0.007054, 1.246354, 0.169842)",
        "(0.005121, 1.255473, 0.168505)",
        "(0.003007, 1.264632, 0.167854)",
        "(0.000193, 1.273856, 0.168303)",
        "(-0.001214, 1.278452, 0.168651)",
        "(-0.003181, 1.287470, 0.169056)",
        "(-0.004197, 1.296217, 0.168993)",
        "(-0.005366, 1.304912, 0.168489)",
        "(-0.007589, 1.313740, 0.168501)",
        "(-0.008537, 1.318101, 0.168843)",
        "(-0.009477, 1.326553, 0.169368)",
        "(-0.009931, 1.334606, 0.169640)",
        "(-0.010200, 1.342396, 0.170156)",
        "(-0.011671, 1.350261, 0.171269)",
        "(-0.012472, 1.354162, 0.172224)",
        "(-0.013301, 1.361629, 0.174161)",
        "(-0.013093, 1.368536, 0.175824)",
        "(-0.012959, 1.375204, 0.177722)",
        "(-0.013780, 1.381931, 0.180161)",
        "(-0.014052, 1.385234, 0.181709)",
        "(-0.014327, 1.391549, 0.184931)",
        "(-0.013995, 1.397284, 0.188080)",
        "(-0.013953, 1.402957, 0.191773)",
        "(-0.014866, 1.408747, 0.196600)",
        "(-0.015204, 1.411481, 0.198969)",
        "(-0.015109, 1.416369, 0.203229)",
        "(-0.014541, 1.420709, 0.207340)",
        "(-0.014230, 1.424906, 0.211352)",
        "(-0.014061, 1.428748, 0.215194)",
        "(-0.013931, 1.430596, 0.217411)",
        "(-0.013696, 1.434351, 0.223018)",
        "(-0.013166, 1.437840, 0.228366)",
        "(-0.012496, 1.440984, 0.232790)",
        "(-0.011784, 1.443931, 0.237446)",
        "(-0.011337, 1.445300, 0.239701)",
        "(-0.010307, 1.447802, 0.243833)",
        "(-0.009679, 1.450323, 0.248427)",
        "(-0.009496, 1.452864, 0.253325)",
        "(-0.009062, 1.455083, 0.258258)",
        "(-0.008727, 1.456034, 0.260395)",
        "(-0.008086, 1.457630, 0.264322)",
        "(-0.007435, 1.458900, 0.267900)",
        "(-0.006949, 1.460108, 0.271986)",
        "(-0.006912, 1.461398, 0.276862)",
        "(-0.006775, 1.461926, 0.279141)",
        "(-0.006274, 1.462488, 0.282859)",
        "(-0.005797, 1.462647, 0.286146)",
        "(-0.005513, 1.462793, 0.290546)",
        "(-0.005251, 1.462861, 0.295771)",
        "(-0.005119, 1.462767, 0.298321)",
        "(-0.004515, 1.461967, 0.302429)",
        "(-0.003506, 1.460329, 0.305630)",
        "(-0.002651, 1.458549, 0.310290)",
        "(-0.001952, 1.456560, 0.315913)",
        "(-0.001477, 1.455331, 0.318542)",
        "(-0.000490, 1.452300, 0.323074)",
        "(0.000869, 1.448502, 0.326744)",
        "(0.002168, 1.444560, 0.331477)",
        "(0.002917, 1.440855, 0.337722)",
        "(0.003295, 1.438787, 0.340486)",
        "(0.003986, 1.433964, 0.344450)",
        "(0.005548, 1.428552, 0.348039)",
        "(0.006831, 1.423337, 0.352055)",
        "(0.007415, 1.418448, 0.356349)",
        "(0.007703, 1.416087, 0.358779)",
        "(0.008718, 1.411305, 0.363495)",
        "(0.010007, 1.406313, 0.366993)",
        "(0.011302, 1.401163, 0.369817)",
        "(0.012855, 1.395867, 0.372411)",
        "(0.013505, 1.393234, 0.373759)",
        "(0.014670, 1.387988, 0.376560)",
        "(0.015814, 1.382587, 0.379540)",
        "(0.016954, 1.377007, 0.382237)",
        "(0.018307, 1.371197, 0.384108)",
        "(0.018930, 1.368252, 0.384787)",
        "(0.020067, 1.362279, 0.386122)",
        "(0.021167, 1.356222, 0.387842)",
        "(0.022337, 1.350152, 0.389149)",
        "(0.023343, 1.343812, 0.389564)",
        "(0.023830, 1.340548, 0.389727)",
        "(0.024997, 1.333736, 0.389932)",
        "(0.026044, 1.326727, 0.390218)",
        "(0.026920, 1.319274, 0.389774)",
        "(0.027952, 1.311224, 0.388751)",
        "(0.028557, 1.307099, 0.388345)",
        "(0.029963, 1.298565, 0.387431)",
        "(0.031062, 1.289663, 0.385850)",
        "(0.032607, 1.280508, 0.383873)",
        "(0.034233, 1.271366, 0.381877)",
        "(0.034840, 1.266920, 0.380959)",
        "(0.036093, 1.258335, 0.379235)",
        "(0.037270, 1.249847, 0.376361)",
        "(0.038340, 1.241468, 0.372061)",
        "(0.039574, 1.233334, 0.368373)",
        "(0.040250, 1.229433, 0.366888)",
        "(0.041120, 1.221630, 0.363865)",
        "(0.041784, 1.213823, 0.359021)",
        "(0.042723, 1.206332, 0.353549)",
        "(0.043439, 1.199279, 0.348566)",
        "(0.043644, 1.195637, 0.346018)",
        "(0.044133, 1.188454, 0.339757)",
        "(0.044763, 1.181512, 0.331972)",
        "(0.044900, 1.174770, 0.324418)",
        "(0.045526, 1.168585, 0.316425)",
        "(0.045619, 1.165547, 0.312505)",
        "(0.045365, 1.160017, 0.304546)",
        "(0.044986, 1.155296, 0.296164)",
        "(0.044705, 1.151113, 0.287666)",
        "(0.044558, 1.147621, 0.279400)",
        "(0.044582, 1.146170, 0.275251)",
        "(0.044519, 1.143917, 0.267036)",
        "(0.043854, 1.142669, 0.259191)",
        "(0.043462, 1.142107, 0.251510)",
        "(0.043230, 1.142491, 0.243612)",
        "(0.043003, 1.143004, 0.239815)",
        "(0.042119, 1.144822, 0.233074)",
        "(0.040706, 1.147788, 0.226915)",
        "(0.039612, 1.151326, 0.220181)",
        "(0.039062, 1.155594, 0.212956)",
        "(0.038538, 1.157838, 0.209914)",
        "(0.036873, 1.162905, 0.205305)",
        "(0.034447, 1.168713, 0.201418)",
        "(0.035622, 1.176909, 0.194036)",
        "(0.034239, 1.183606, 0.189245)",
        "(0.033263, 1.187075, 0.187560)",
        "(0.030165, 1.194443, 0.185163)",
        "(0.027561, 1.202080, 0.182618)",
        "(0.025866, 1.209817, 0.179313)",
        "(0.024190, 1.217766, 0.176309)",
        "(0.023096, 1.221773, 0.175328)",
        "(0.020136, 1.229965, 0.174565)",
        "(0.017824, 1.238047, 0.173307)",
        "(0.016458, 1.245941, 0.171520)",
        "(0.014740, 1.253858, 0.170386)",
        "(0.013544, 1.257876, 0.170365)",
        "(0.011016, 1.265961, 0.170866)",
        "(0.009434, 1.273788, 0.170534)",
        "(0.008411, 1.281403, 0.170153)",
        "(0.006987, 1.289184, 0.170024)",
        "(0.005902, 1.293138, 0.169983)",
        "(0.003893, 1.301157, 0.170885)",
        "(0.002462, 1.309083, 0.172275)",
        "(0.001716, 1.316832, 0.173191)",
        "(0.000708, 1.324570, 0.173590)",
        "(0.000022, 1.328404, 0.173679)",
        "(-0.001205, 1.335984, 0.174707)",
        "(-0.002320, 1.343359, 0.176904)",
        "(-0.002249, 1.350091, 0.178394)",
        "(-0.001963, 1.356449, 0.178886)",
        "(-0.002436, 1.359676, 0.179123)",
        "(-0.003706, 1.366244, 0.180453)",
        "(-0.004570, 1.372640, 0.182613)",
        "(-0.004486, 1.378625, 0.184345)",
        "(-0.004188, 1.384563, 0.185340)",
        "(-0.004605, 1.387684, 0.185899)",
        "(-0.005544, 1.394091, 0.187544)",
        "(-0.006120, 1.400526, 0.190598)",
        "(-0.006316, 1.406826, 0.193641)",
        "(-0.006173, 1.413060, 0.196484)",
        "(-0.006269, 1.416223, 0.197867)",
        "(-0.006531, 1.422625, 0.201060)",
        "(-0.006568, 1.428910, 0.204651)",
        "(-0.006212, 1.434940, 0.208437)",
        "(-0.005513, 1.440707, 0.212444)",
        "(-0.005190, 1.443573, 0.214558)",
        "(-0.005163, 1.449277, 0.219240)",
        "(-0.005157, 1.454720, 0.224440)",
        "(-0.004534, 1.459525, 0.229438)",
        "(-0.003938, 1.463897, 0.234577)",
        "(-0.003518, 1.465890, 0.237186)",
        "(-0.002741, 1.469559, 0.242533)",
        "(-0.002234, 1.472805, 0.247643)",
        "(-0.001552, 1.475677, 0.253043)",
        "(-0.001011, 1.478375, 0.258851)",
        "(-0.000728, 1.479550, 0.261596)",
        "(-0.000004, 1.481490, 0.266670)",
        "(0.000740, 1.483164, 0.271766)",
        "(0.001520, 1.484536, 0.277002)",
        "(0.002474, 1.485561, 0.282262)",
        "(0.002829, 1.486000, 0.284892)",
        "(0.003619, 1.486592, 0.289645)",
        "(0.004772, 1.486637, 0.293939)",
        "(0.005893, 1.486386, 0.298465)",
        "(0.006626, 1.486044, 0.303347)",
        "(0.006922, 1.485785, 0.305844)",
        "(0.007671, 1.484811, 0.310790)",
        "(0.008661, 1.483223, 0.315211)",
        "(0.009777, 1.480959, 0.319369)",
        "(0.010655, 1.478549, 0.324009)",
        "(0.010994, 1.477225, 0.326394)",
        "(0.011685, 1.474241, 0.330692)",
        "(0.012685, 1.470377, 0.334237)",
        "(0.013983, 1.465956, 0.337537)",
        "(0.014658, 1.461734, 0.341698)",
        "(0.014832, 1.459639, 0.343780)",
        "(0.015127, 1.455190, 0.347032)",
        "(0.015724, 1.450267, 0.349539)",
        "(0.016477, 1.445173, 0.352379)",
        "(0.016946, 1.440185, 0.355635)",
        "(0.016926, 1.437736, 0.357237)",
        "(0.017140, 1.432591, 0.359842)",
        "(0.017655, 1.427032, 0.361925)",
        "(0.018630, 1.421136, 0.363502)",
        "(0.019541, 1.414938, 0.364751)",
        "(0.019676, 1.411806, 0.365310)",
        "(0.020102, 1.405326, 0.366356)",
        "(0.021213, 1.398285, 0.367054)",
        "(0.022452, 1.391020, 0.367675)",
        "(0.022955, 1.383962, 0.368814)",
        "(0.023033, 1.380435, 0.369221)",
        "(0.023446, 1.373206, 0.369225)",
        "(0.023806, 1.365896, 0.369018)",
        "(0.024259, 1.358595, 0.369203)",
        "(0.024492, 1.351428, 0.369684)",
        "(0.024472, 1.347884, 0.369929)",
        "(0.024529, 1.340860, 0.370217)",
        "(0.024718, 1.333933, 0.369878)",
        "(0.024818, 1.327032, 0.369328)",
        "(0.025123, 1.320154, 0.369018)",
        "(0.025263, 1.316753, 0.368891)",
        "(0.025394, 1.310098, 0.368952)",
        "(0.025472, 1.303502, 0.368949)",
        "(0.025793, 1.296703, 0.368308)",
        "(0.026189, 1.289770, 0.367578)",
        "(0.026536, 1.286255, 0.366990)",
        "(0.026980, 1.279149, 0.365874)",
        "(0.027480, 1.272109, 0.364712)",
        "(0.027842, 1.264998, 0.363822)",
        "(0.028750, 1.257703, 0.362167)",
        "(0.029369, 1.254020, 0.360952)",
        "(0.030317, 1.246491, 0.358602)",
        "(0.031158, 1.239138, 0.356438)",
        "(0.031763, 1.231715, 0.354013)",
        "(0.032900, 1.224143, 0.351302)",
        "(0.033533, 1.220435, 0.349743)",
        "(0.034156, 1.212817, 0.346737)",
        "(0.034664, 1.205355, 0.343494)",
        "(0.035487, 1.198007, 0.340016)",
        "(0.036810, 1.191231, 0.336163)",
        "(0.037141, 1.187874, 0.334305)",
        "(0.037465, 1.181399, 0.330669)",
        "(0.038183, 1.175219, 0.326636)",
        "(0.039206, 1.169261, 0.321771)",
        "(0.039995, 1.163528, 0.316701)",
        "(0.040414, 1.160890, 0.313864)",
        "(0.041012, 1.155696, 0.307072)",
        "(0.042053, 1.150923, 0.299768)",
        "(0.042715, 1.146672, 0.293510)",
        "(0.043226, 1.143118, 0.286163)",
        "(0.043503, 1.141676, 0.281737)",
        "(0.043902, 1.139355, 0.272048)",
        "(0.044266, 1.137725, 0.262406)",
        "(0.044084, 1.136756, 0.254351)",
        "(0.043350, 1.136191, 0.246421)",
        "(0.042958, 1.135977, 0.242334)",
        "(0.042695, 1.136124, 0.233604)",
        "(0.042038, 1.136876, 0.225665)",
        "(0.040741, 1.138084, 0.218361)",
        "(0.039690, 1.139797, 0.210696)",
        "(0.039050, 1.140687, 0.207098)",
        "(0.037880, 1.143599, 0.200699)",
        "(0.036258, 1.147203, 0.194858)",
        "(0.035075, 1.151789, 0.188833)",
        "(0.033341, 1.156968, 0.183505)",
        "(0.033405, 1.160564, 0.180323)",
        "(0.032439, 1.167776, 0.175226)",
        "(0.030241, 1.174421, 0.171347)",
        "(0.027797, 1.181602, 0.168330)",
        "(0.025162, 1.189319, 0.165926)",
        "(0.023623, 1.193302, 0.164882)",
        "(0.020497, 1.201576, 0.163103)",
        "(0.018064, 1.210200, 0.161060)",
        "(0.015345, 1.218922, 0.159649)",
        "(0.012654, 1.227656, 0.158847)",
        "(0.011445, 1.232011, 0.158491)",
        "(0.008867, 1.240748, 0.158272)",
        "(0.006054, 1.249384, 0.158038)",
        "(0.003520, 1.258063, 0.158215)",
        "(0.001327, 1.266841, 0.158529)",
        "(0.000402, 1.271247, 0.158471)",
        "(-0.001305, 1.280008, 0.158316)",
        "(-0.003136, 1.288764, 0.158732)",
        "(-0.005415, 1.297568, 0.159960)",
        "(-0.007449, 1.306245, 0.161350)",
        "(-0.008026, 1.310453, 0.161786)",
        "(-0.009033, 1.318704, 0.162726)",
        "(-0.010682, 1.327071, 0.164422)",
        "(-0.012972, 1.335510, 0.166793)",
        "(-0.014572, 1.343667, 0.169493)",
        "(-0.015035, 1.347600, 0.170891)",
        "(-0.015932, 1.355353, 0.173727)",
        "(-0.017086, 1.363076, 0.176683)",
        "(-0.018331, 1.370617, 0.179109)",
        "(-0.018503, 1.377770, 0.181021)",
        "(-0.018590, 1.381338, 0.182165)",
        "(-0.018925, 1.388508, 0.185340)",
        "(-0.019562, 1.395724, 0.189736)",
        "(-0.019815, 1.402450, 0.193369)",
        "(-0.019531, 1.408609, 0.196555)",
        "(-0.019414, 1.411614, 0.198388)",
        "(-0.019279, 1.417342, 0.203395)",
        "(-0.019428, 1.423049, 0.209528)",
        "(-0.019996, 1.428621, 0.215108)",
        "(-0.019771, 1.433590, 0.219577)",
        "(-0.019473, 1.435908, 0.221627)",
        "(-0.018653, 1.440337, 0.225880)",
        "(-0.017909, 1.444619, 0.230551)",
        "(-0.017609, 1.448844, 0.235622)",
        "(-0.017071, 1.452682, 0.240564)",
        "(-0.016573, 1.454411, 0.243000)",
        "(-0.015541, 1.457740, 0.248161)",
        "(-0.014742, 1.460809, 0.253618)",
        "(-0.014040, 1.463602, 0.259301)",
        "(-0.013019, 1.465757, 0.264542)",
        "(-0.012565, 1.466611, 0.266880)",
        "(-0.011949, 1.468244, 0.271772)",
        "(-0.011133, 1.469444, 0.276813)",
        "(-0.010228, 1.470225, 0.281769)",
        "(-0.009569, 1.470817, 0.286645)",
        "(-0.009052, 1.471000, 0.289109)",
        "(-0.008158, 1.471392, 0.294131)",
        "(-0.007326, 1.471689, 0.299209)",
        "(-0.006628, 1.471901, 0.304527)",
        "(-0.005754, 1.471814, 0.309932)",
        "(-0.005303, 1.471600, 0.312516)",
        "(-0.003991, 1.470687, 0.316962)",
        "(-0.002772, 1.469658, 0.321715)",
        "(-0.001875, 1.468653, 0.326677)",
        "(-0.000932, 1.467480, 0.331684)",
        "(-0.000303, 1.466666, 0.333894)",
        "(0.001128, 1.464651, 0.337696)",
        "(0.002043, 1.462978, 0.342256)",
        "(0.002538, 1.461789, 0.347779)",
        "(0.003205, 1.460256, 0.352304)",
        "(0.003834, 1.459137, 0.353737)",
        "(0.005208, 1.456574, 0.356447)",
        "(0.006610, 1.454119, 0.360482)",
        "(0.007520, 1.452054, 0.365700)",
        "(0.008117, 1.449335, 0.369291)",
        "(0.008548, 1.447579, 0.370373)",
        "(0.010054, 1.443392, 0.371784)",
        "(0.011226, 1.439414, 0.374651)",
        "(0.011885, 1.435792, 0.378927)",
        "(0.012611, 1.431750, 0.382032)",
        "(0.013186, 1.429452, 0.382984)",
        "(0.014873, 1.424551, 0.384339)",
        "(0.016330, 1.419957, 0.386847)",
        "(0.017089, 1.415715, 0.390224)",
        "(0.018304, 1.410802, 0.392194)",
        "(0.019023, 1.407993, 0.392502)",
        "(0.020543, 1.402219, 0.393430)",
        "(0.021629, 1.396347, 0.395517)",
        "(0.022663, 1.390472, 0.397565)",
        "(0.023525, 1.383785, 0.397748)",
        "(0.024039, 1.380014, 0.397178)",
        "(0.025342, 1.372031, 0.395119)",
        "(0.026372, 1.364133, 0.394113)",
        "(0.027082, 1.356512, 0.395061)",
        "(0.028296, 1.348503, 0.395319)",
        "(0.028888, 1.344318, 0.394933)",
        "(0.030269, 1.335907, 0.393847)",
        "(0.031366, 1.327818, 0.393422)",
        "(0.032475, 1.319771, 0.392624)",
        "(0.033399, 1.311798, 0.391342)",
        "(0.034004, 1.307870, 0.390769)",
        "(0.035276, 1.300156, 0.389948)",
        "(0.036208, 1.292467, 0.388496)",
        "(0.036983, 1.284806, 0.386446)",
        "(0.037957, 1.277159, 0.384737)",
        "(0.038514, 1.273423, 0.384051)",
        "(0.039386, 1.266122, 0.382422)",
        "(0.040206, 1.258969, 0.379799)",
        "(0.041175, 1.252035, 0.376516)",
        "(0.041627, 1.245332, 0.373631)",
        "(0.041840, 1.242054, 0.372201)",
        "(0.042289, 1.235473, 0.368695)",
        "(0.042901, 1.228596, 0.364116)",
        "(0.043419, 1.221637, 0.359410)",
        "(0.043866, 1.214713, 0.354613)",
        "(0.044160, 1.211247, 0.351990)",
        "(0.044500, 1.204597, 0.346583)",
        "(0.044466, 1.198028, 0.341193)",
        "(0.044870, 1.191810, 0.335380)",
        "(0.044948, 1.185976, 0.329671)",
        "(0.045161, 1.183444, 0.326633)",
        "(0.044822, 1.178693, 0.320680)",
        "(0.044416, 1.174339, 0.314508)",
        "(0.044773, 1.170662, 0.307689)",
        "(0.045073, 1.167373, 0.300779)",
        "(0.044785, 1.165947, 0.297797)",
        "(0.043787, 1.163311, 0.292186)",
        "(0.043081, 1.161213, 0.286802)",
        "(0.042558, 1.159448, 0.281017)",
        "(0.042156, 1.158065, 0.275377)",
        "(0.041801, 1.157418, 0.272548)",
        "(0.041094, 1.156457, 0.266508)",
        "(0.040349, 1.155911, 0.260870)",
        "(0.039356, 1.156040, 0.255689)",
        "(0.038252, 1.156760, 0.249794)",
        "(0.037835, 1.157250, 0.246603)",
        "(0.036882, 1.158874, 0.240676)",
        "(0.035607, 1.161040, 0.234755)",
        "(0.034516, 1.163590, 0.228149)",
        "(0.033676, 1.166729, 0.221767)",
        "(0.032915, 1.168519, 0.219172)",
        "(0.031242, 1.172656, 0.214692)",
        "(0.029725, 1.177053, 0.209786)",
        "(0.028797, 1.181965, 0.204949)",
        "(0.027228, 1.187585, 0.201482)",
        "(0.025858, 1.190582, 0.200240)",
        "(0.025414, 1.198039, 0.195805)",
        "(0.024485, 1.205154, 0.191940)",
        "(0.023090, 1.212099, 0.189048)",
        "(0.020754, 1.219361, 0.186803)",
        "(0.019713, 1.223082, 0.185697)",
        "(0.017907, 1.230773, 0.183708)",
        "(0.016291, 1.238717, 0.182119)",
        "(0.014823, 1.246745, 0.180527)",
        "(0.012702, 1.254975, 0.178788)",
        "(0.011461, 1.259212, 0.178186)",
        "(0.009293, 1.267739, 0.177382)",
        "(0.007491, 1.276249, 0.176767)",
        "(0.006545, 1.284591, 0.175700)",
        "(0.005192, 1.292909, 0.174187)",
        "(0.004026, 1.297104, 0.173758)",
        "(0.001588, 1.305537, 0.174146)",
        "(-0.000128, 1.313898, 0.174696)",
        "(-0.001104, 1.321981, 0.174271)",
        "(-0.002133, 1.330059, 0.174495)",
        "(-0.003115, 1.334185, 0.174790)",
        "(-0.005452, 1.342510, 0.176116)",
        "(-0.006488, 1.350525, 0.177019)",
        "(-0.006693, 1.358213, 0.177149)",
        "(-0.007020, 1.365799, 0.177539)",
        "(-0.007720, 1.369624, 0.178197)",
        "(-0.008780, 1.377069, 0.179948)",
        "(-0.008902, 1.384019, 0.181594)",
        "(-0.008460, 1.390526, 0.183089)",
        "(-0.008339, 1.396761, 0.184610)",
        "(-0.008377, 1.399800, 0.185748)",
        "(-0.009026, 1.405976, 0.189217)",
        "(-0.009376, 1.411916, 0.193013)",
        "(-0.008997, 1.417270, 0.195863)",
        "(-0.008680, 1.422349, 0.198949)",
        "(-0.008506, 1.424785, 0.200727)",
        "(-0.008117, 1.429610, 0.205017)",
        "(-0.008060, 1.434482, 0.210319)",
        "(-0.007705, 1.438934, 0.215269)",
        "(-0.006801, 1.442871, 0.219760)",
        "(-0.006380, 1.444760, 0.222222)",
        "(-0.005622, 1.448467, 0.227990)",
        "(-0.005232, 1.452133, 0.235259)",
        "(-0.004578, 1.455307, 0.241809)",
        "(-0.003424, 1.457919, 0.247686)",
        "(-0.002782, 1.459154, 0.250908)",
        "(-0.001823, 1.461716, 0.258595)",
        "(-0.001100, 1.464147, 0.266113)",
        "(-0.000227, 1.466008, 0.272210)",
        "(0.001386, 1.467165, 0.277694)",
        "(0.002087, 1.467662, 0.280678)",
        "(0.003292, 1.468464, 0.287499)",
        "(0.004191, 1.469121, 0.294815)",
        "(0.005056, 1.469180, 0.300916)",
        "(0.006199, 1.468958, 0.306437)",
        "(0.006695, 1.468817, 0.309213)",
        "(0.007596, 1.468519, 0.314933)",
        "(0.008496, 1.468010, 0.320378)",
        "(0.009230, 1.467389, 0.325366)",
        "(0.010258, 1.466573, 0.329997)",
        "(0.010772, 1.466057, 0.332218)",
        "(0.011779, 1.464978, 0.337060)",
        "(0.012971, 1.463762, 0.342458)",
        "(0.014234, 1.462332, 0.347421)",
        "(0.015586, 1.460465, 0.351523)",
        "(0.016367, 1.459393, 0.353474)",
        "(0.017965, 1.457177, 0.357791)",
        "(0.019577, 1.454879, 0.362636)",
        "(0.021082, 1.452070, 0.366737)",
        "(0.022657, 1.448859, 0.370440)",
        "(0.023525, 1.447157, 0.372398)",
        "(0.025014, 1.443656, 0.376422)",
        "(0.026246, 1.439876, 0.380273)",
        "(0.027629, 1.435426, 0.382976)",
        "(0.028832, 1.430897, 0.385380)",
        "(0.029118, 1.428699, 0.386724)",
        "(0.030091, 1.424212, 0.390037)",
        "(0.030934, 1.419579, 0.393078)",
        "(0.031334, 1.414593, 0.394671)",
        "(0.032003, 1.409231, 0.395987)",
        "(0.032423, 1.406409, 0.396790)",
        "(0.033320, 1.400609, 0.398403)",
        "(0.033665, 1.394691, 0.400111)",
        "(0.033253, 1.388136, 0.400892)",
        "(0.033224, 1.380672, 0.401231)",
        "(0.033464, 1.376553, 0.401485)",
        "(0.033845, 1.368261, 0.401480)",
        "(0.033545, 1.360050, 0.401785)",
        "(0.032538, 1.351806, 0.402638)",
        "(0.032192, 1.342805, 0.402129)",
        "(0.032362, 1.338132, 0.401629)",
        "(0.032788, 1.328704, 0.400550)",
        "(0.032238, 1.319527, 0.399767)",
        "(0.031887, 1.310056, 0.398564)",
        "(0.031922, 1.300219, 0.396806)",
        "(0.032261, 1.295136, 0.395559)",
        "(0.032865, 1.285017, 0.393359)",
        "(0.033058, 1.274922, 0.390823)",
        "(0.033194, 1.264882, 0.387010)",
        "(0.033306, 1.255184, 0.383870)",
        "(0.033274, 1.250404, 0.382418)",
        "(0.033354, 1.241129, 0.379334)",
        "(0.033502, 1.232037, 0.375227)",
        "(0.033834, 1.223200, 0.370752)",
        "(0.034334, 1.214701, 0.366745)",
        "(0.034388, 1.210548, 0.364786)",
        "(0.034407, 1.202529, 0.360123)",
        "(0.034936, 1.194535, 0.354574)",
        "(0.035993, 1.187066, 0.347911)",
        "(0.035731, 1.179932, 0.341770)",
        "(0.035664, 1.176600, 0.338912)",
        "(0.035927, 1.170151, 0.333045)",
        "(0.036637, 1.164159, 0.326538)",
        "(0.036837, 1.158728, 0.319936)",
        "(0.036997, 1.154039, 0.313287)",
        "(0.037254, 1.151819, 0.309715)",
        "(0.037514, 1.147753, 0.303078)",
        "(0.037651, 1.144428, 0.296214)",
        "(0.037579, 1.141718, 0.288642)",
        "(0.037644, 1.139718, 0.280900)",
        "(0.037489, 1.139036, 0.277954)",
        "(0.036942, 1.138250, 0.272314)",
        "(0.036532, 1.138063, 0.265114)",
        "(0.036655, 1.138426, 0.256051)",
        "(0.036143, 1.139340, 0.248933)",
        "(0.035498, 1.140070, 0.246701)",
        "(0.033831, 1.142048, 0.241839)",
        "(0.033018, 1.144509, 0.234272)",
        "(0.032007, 1.147780, 0.227157)",
        "(0.030196, 1.151823, 0.221540)",
        "(0.029170, 1.154105, 0.218627)",
        "(0.027636, 1.159030, 0.212283)",
        "(0.026036, 1.164528, 0.206461)",
        "(0.024108, 1.170634, 0.201433)",
        "(0.021620, 1.177353, 0.196869)",
        "(0.020611, 1.180866, 0.194522)",
        "(0.019508, 1.189027, 0.189140)",
        "(0.018364, 1.197640, 0.183901)",
        "(0.015759, 1.205832, 0.180873)",
        "(0.012831, 1.214433, 0.178527)",
        "(0.011563, 1.218879, 0.177345)",
        "(0.009325, 1.227892, 0.174930)",
        "(0.007306, 1.237013, 0.172552)",
        "(0.005137, 1.246275, 0.171153)",
        "(0.002795, 1.255791, 0.170513)",
        "(0.001690, 1.260591, 0.170134)",
        "(-0.000056, 1.270176, 0.169469)",
        "(-0.001702, 1.279724, 0.169241)",
        "(-0.003612, 1.289400, 0.169507)",
        "(-0.005528, 1.299018, 0.170572)",
        "(-0.006205, 1.303719, 0.171226)",
        "(-0.007473, 1.312997, 0.172621)",
        "(-0.008344, 1.322076, 0.174235)",
        "(-0.009483, 1.331034, 0.175951)",
        "(-0.010576, 1.339764, 0.177998)",
        "(-0.011035, 1.344026, 0.179301)",
        "(-0.011277, 1.352263, 0.182037)",
        "(-0.011700, 1.360247, 0.184603)",
        "(-0.012735, 1.368123, 0.187376)",
        "(-0.012820, 1.375657, 0.190859)",
        "(-0.012796, 1.379317, 0.192701)",
        "(-0.012950, 1.386493, 0.196632)",
        "(-0.013516, 1.393508, 0.200413)",
        "(-0.013288, 1.399980, 0.204006)",
        "(-0.012970, 1.406150, 0.208276)",
        "(-0.012868, 1.409158, 0.210586)",
        "(-0.012727, 1.414995, 0.215058)",
        "(-0.012736, 1.420641, 0.219621)",
        "(-0.012659, 1.426017, 0.224690)",
        "(-0.012252, 1.431127, 0.230185)",
        "(-0.011905, 1.433529, 0.232944)",
        "(-0.011054, 1.438026, 0.237902)",
        "(-0.010231, 1.442167, 0.242733)",
        "(-0.009732, 1.446293, 0.248692)",
        "(-0.008942, 1.450203, 0.255509)",
        "(-0.008369, 1.451932, 0.258508)",
        "(-0.007162, 1.455054, 0.263846)",
        "(-0.006023, 1.457925, 0.269776)",
        "(-0.004932, 1.460674, 0.276468)",
        "(-0.004007, 1.463239, 0.283867)",
        "(-0.003337, 1.464197, 0.287161)",
        "(-0.001637, 1.465687, 0.292825)",
        "(-0.000186, 1.467098, 0.298488)",
        "(0.001165, 1.468450, 0.305093)",
        "(0.002447, 1.469681, 0.312576)",
        "(0.003129, 1.470092, 0.316084)",
        "(0.004920, 1.470230, 0.322140)",
        "(0.006763, 1.469750, 0.327590)",
        "(0.008229, 1.468999, 0.333885)",
        "(0.009843, 1.467908, 0.340582)",
        "(0.010676, 1.467229, 0.343926)",
        "(0.012477, 1.465310, 0.349818)",
        "(0.014478, 1.462671, 0.354766)",
        "(0.016360, 1.459740, 0.360194)",
        "(0.017855, 1.456630, 0.366773)",
        "(0.018613, 1.454913, 0.369963)",
        "(0.020229, 1.450876, 0.374959)",
        "(0.022028, 1.446224, 0.378811)",
        "(0.023848, 1.441456, 0.383276)",
        "(0.025105, 1.437117, 0.389400)",
        "(0.025536, 1.435003, 0.392539)",
        "(0.026867, 1.430224, 0.397122)",
        "(0.028282, 1.424973, 0.399968)",
        "(0.029410, 1.419902, 0.403000)",
        "(0.030046, 1.415502, 0.408422)",
        "(0.030418, 1.413404, 0.411426)",
        "(0.031555, 1.408533, 0.414905)",
        "(0.033101, 1.403065, 0.416726)",
        "(0.034412, 1.397695, 0.419503)",
        "(0.035314, 1.392282, 0.422600)",
        "(0.035912, 1.389670, 0.423892)",
        "(0.037048, 1.384052, 0.425507)",
        "(0.038187, 1.377784, 0.426610)",
        "(0.039259, 1.371158, 0.427892)",
        "(0.040330, 1.364360, 0.429862)",
        "(0.040730, 1.360850, 0.430609)",
        "(0.041404, 1.353626, 0.431413)",
        "(0.042198, 1.346014, 0.431583)",
        "(0.043112, 1.338036, 0.431606)",
        "(0.043741, 1.329878, 0.431841)",
        "(0.043987, 1.325586, 0.431812)",
        "(0.044514, 1.316711, 0.431423)",
        "(0.045321, 1.307555, 0.430198)",
        "(0.046016, 1.298371, 0.428541)",
        "(0.046765, 1.289315, 0.427625)",
        "(0.047092, 1.284873, 0.427159)",
        "(0.047462, 1.276003, 0.425414)",
        "(0.047740, 1.267101, 0.422618)",
        "(0.048461, 1.258419, 0.419738)",
        "(0.049020, 1.249965, 0.417115)",
        "(0.049285, 1.245873, 0.415539)",
        "(0.049877, 1.237645, 0.411867)",
        "(0.050742, 1.229603, 0.407894)",
        "(0.051377, 1.221739, 0.404430)",
        "(0.052244, 1.214072, 0.400636)",
        "(0.052891, 1.210367, 0.398306)",
        "(0.053910, 1.202827, 0.393234)",
        "(0.054781, 1.195394, 0.388083)",
        "(0.055603, 1.188032, 0.382930)",
        "(0.056385, 1.180512, 0.377667)",
        "(0.056748, 1.176620, 0.374881)",
        "(0.057579, 1.168866, 0.368651)",
        "(0.058776, 1.161728, 0.362705)",
        "(0.059344, 1.154904, 0.357094)",
        "(0.060137, 1.149069, 0.350343)",
        "(0.060501, 1.146355, 0.346483)",
        "(0.061151, 1.141510, 0.339047)",
        "(0.061114, 1.137539, 0.332061)",
        "(0.061084, 1.134237, 0.323803)",
        "(0.060676, 1.131783, 0.315577)",
        "(0.060171, 1.130954, 0.311798)",
        "(0.058663, 1.129755, 0.304269)",
        "(0.057512, 1.129200, 0.294959)",
        "(0.056391, 1.129327, 0.285633)",
        "(0.054296, 1.130251, 0.278315)",
        "(0.052915, 1.130943, 0.274923)",
        "(0.050666, 1.132826, 0.266612)",
        "(0.049268, 1.135154, 0.256620)",
        "(0.047330, 1.137960, 0.248842)",
        "(0.044778, 1.141038, 0.242146)",
        "(0.043768, 1.142790, 0.238677)",
        "(0.041614, 1.146451, 0.231975)",
        "(0.039529, 1.150683, 0.225972)",
        "(0.037653, 1.155053, 0.219316)",
        "(0.036057, 1.159800, 0.212413)",
        "(0.034999, 1.162408, 0.209470)",
        "(0.032252, 1.168015, 0.204828)",
        "(0.030070, 1.173879, 0.199883)",
        "(0.030293, 1.181546, 0.192638)",
        "(0.027691, 1.188322, 0.188140)",
        "(0.026206, 1.191875, 0.186624)",
        "(0.023153, 1.199328, 0.184286)",
        "(0.020903, 1.206870, 0.181085)",
        "(0.018817, 1.214550, 0.177960)",
        "(0.016531, 1.222327, 0.175931)",
        "(0.015187, 1.226297, 0.175617)",
        "(0.012444, 1.234193, 0.175070)",
        "(0.010354, 1.241988, 0.173927)",
        "(0.008696, 1.249692, 0.172840)",
        "(0.006635, 1.257426, 0.172467)",
        "(0.005346, 1.261381, 0.172948)",
        "(0.003042, 1.269362, 0.174224)",
        "(0.001123, 1.277240, 0.174572)",
        "(-0.000246, 1.284930, 0.174928)",
        "(-0.001793, 1.292692, 0.176442)",
        "(-0.002744, 1.296633, 0.177486)",
        "(-0.004625, 1.304540, 0.179988)",
        "(-0.006028, 1.312365, 0.181933)",
        "(-0.006818, 1.320070, 0.183667)",
        "(-0.007504, 1.327773, 0.186297)",
        "(-0.008228, 1.331733, 0.188044)",
        "(-0.009703, 1.339635, 0.191243)",
        "(-0.010223, 1.347222, 0.193574)",
        "(-0.010290, 1.354604, 0.196183)",
        "(-0.010355, 1.361924, 0.200097)",
        "(-0.010992, 1.365726, 0.202162)",
        "(-0.012061, 1.373169, 0.205806)",
        "(-0.011776, 1.380101, 0.208905)",
        "(-0.011734, 1.386971, 0.212753)",
        "(-0.012189, 1.394007, 0.218028)",
        "(-0.012665, 1.397587, 0.220805)",
        "(-0.012726, 1.404348, 0.225456)",
        "(-0.012402, 1.410637, 0.229637)",
        "(-0.012029, 1.416631, 0.234265)",
        "(-0.011498, 1.422322, 0.239439)",
        "(-0.011429, 1.425168, 0.242364)",
        "(-0.011290, 1.430552, 0.248102)",
        "(-0.010575, 1.435241, 0.253125)",
        "(-0.009483, 1.439212, 0.258211)",
        "(-0.008532, 1.443081, 0.264511)",
        "(-0.008234, 1.445006, 0.267915)",
        "(-0.007556, 1.448516, 0.274628)",
        "(-0.006222, 1.451207, 0.280290)",
        "(-0.004831, 1.453337, 0.285835)",
        "(-0.003581, 1.455157, 0.292011)",
        "(-0.002911, 1.455938, 0.295515)",
        "(-0.001681, 1.457328, 0.302488)",
        "(-0.000075, 1.458079, 0.308170)",
        "(0.001571, 1.458352, 0.313604)",
        "(0.003225, 1.458202, 0.319498)",
        "(0.003987, 1.458099, 0.322961)",
        "(0.005547, 1.457687, 0.329819)",
        "(0.007350, 1.456607, 0.335687)",
        "(0.009091, 1.454912, 0.340868)",
        "(0.010930, 1.452832, 0.346511)",
        "(0.011857, 1.451772, 0.349574)",
        "(0.013541, 1.449552, 0.355727)",
        "(0.015170, 1.446770, 0.360995)",
        "(0.017399, 1.443139, 0.365641)",
        "(0.019484, 1.439215, 0.371106)",
        "(0.020375, 1.437251, 0.374038)",
        "(0.022031, 1.433036, 0.379837)",
        "(0.023966, 1.428157, 0.384261)",
        "(0.025782, 1.422887, 0.387526)",
        "(0.027641, 1.417531, 0.391237)",
        "(0.028470, 1.414992, 0.394030)",
        "(0.030169, 1.409766, 0.399318)",
        "(0.032179, 1.403813, 0.402056)",
        "(0.033979, 1.397391, 0.403278)",
        "(0.035666, 1.391037, 0.405874)",
        "(0.036527, 1.387827, 0.407739)",
        "(0.038170, 1.381020, 0.411169)",
        "(0.039462, 1.373170, 0.411644)",
        "(0.040906, 1.364830, 0.411960)",
        "(0.042415, 1.356416, 0.414481)",
        "(0.043218, 1.352060, 0.415467)",
        "(0.044249, 1.343215, 0.416114)",
        "(0.045024, 1.334151, 0.415501)",
        "(0.046331, 1.325053, 0.414829)",
        "(0.047569, 1.316057, 0.415264)",
        "(0.047908, 1.311511, 0.415311)",
        "(0.048826, 1.302047, 0.413998)",
        "(0.050239, 1.292278, 0.412337)",
        "(0.051709, 1.282490, 0.411568)",
        "(0.052502, 1.272782, 0.410268)",
        "(0.053062, 1.267850, 0.409219)",
        "(0.054567, 1.257778, 0.406197)",
        "(0.056062, 1.247784, 0.403598)",
        "(0.057197, 1.238057, 0.401627)",
        "(0.058315, 1.228499, 0.398143)",
        "(0.058854, 1.223616, 0.395874)",
        "(0.059868, 1.213952, 0.391187)",
        "(0.060992, 1.204636, 0.387600)",
        "(0.061665, 1.195681, 0.383935)",
        "(0.062722, 1.187012, 0.377694)",
        "(0.063233, 1.182714, 0.373957)",
        "(0.064428, 1.174467, 0.366994)",
        "(0.065122, 1.166512, 0.360869)",
        "(0.065513, 1.158930, 0.354542)",
        "(0.066261, 1.151885, 0.347030)",
        "(0.066685, 1.148618, 0.342906)",
        "(0.067503, 1.142494, 0.334829)",
        "(0.067433, 1.136823, 0.327473)",
        "(0.067063, 1.131695, 0.320166)",
        "(0.067157, 1.127470, 0.312096)",
        "(0.067320, 1.125557, 0.307828)",
        "(0.067458, 1.122261, 0.299353)",
        "(0.067160, 1.119632, 0.291446)",
        "(0.065958, 1.117416, 0.284193)",
        "(0.064836, 1.116055, 0.276195)",
        "(0.064599, 1.115691, 0.271488)",
        "(0.063962, 1.115337, 0.262702)",
        "(0.062171, 1.115448, 0.256062)",
        "(0.060458, 1.116103, 0.248779)",
        "(0.059224, 1.117555, 0.240105)",
        "(0.058362, 1.118586, 0.236128)",
        "(0.056303, 1.120974, 0.228968)",
        "(0.054375, 1.123825, 0.221652)",
        "(0.052317, 1.127272, 0.214547)",
        "(0.049424, 1.131183, 0.208840)",
        "(0.048013, 1.133319, 0.206069)",
        "(0.045635, 1.138129, 0.199965)",
        "(0.042882, 1.143395, 0.194547)",
        "(0.039783, 1.149085, 0.189918)",
        "(0.036967, 1.155059, 0.185339)",
        "(0.035527, 1.158162, 0.183258)",
        "(0.032564, 1.164677, 0.179286)",
        "(0.029994, 1.171851, 0.175522)",
        "(0.027615, 1.179440, 0.172331)",
        "(0.024599, 1.186679, 0.169986)",
        "(0.023025, 1.190369, 0.168860)",
        "(0.020220, 1.197831, 0.166789)",
        "(0.017198, 1.205483, 0.165449)",
        "(0.014000, 1.213319, 0.164266)",
        "(0.011308, 1.221265, 0.163276)",
        "(0.010004, 1.225332, 0.162883)",
        "(0.007042, 1.233580, 0.162470)",
        "(0.004198, 1.241895, 0.162588)",
        "(0.001370, 1.250314, 0.162593)",
        "(-0.001269, 1.258793, 0.163490)",
        "(-0.002586, 1.263068, 0.164145)",
        "(-0.005172, 1.271748, 0.165653)",
        "(-0.007352, 1.280464, 0.166891)",
        "(-0.009438, 1.289217, 0.168383)",
        "(-0.011370, 1.297945, 0.170733)",
        "(-0.012379, 1.302295, 0.172152)",
        "(-0.013991, 1.310864, 0.174767)",
        "(-0.015492, 1.319323, 0.177594)",
        "(-0.016827, 1.327601, 0.181049)",
        "(-0.017914, 1.335696, 0.184524)",
        "(-0.018479, 1.339682, 0.186305)",
        "(-0.019546, 1.347480, 0.190152)",
        "(-0.020325, 1.355059, 0.194821)",
        "(-0.020697, 1.362407, 0.199452)",
        "(-0.021131, 1.369688, 0.203853)",
        "(-0.021337, 1.373260, 0.206334)",
        "(-0.021459, 1.380137, 0.211833)",
        "(-0.021321, 1.386609, 0.217807)",
        "(-0.021196, 1.392910, 0.223458)",
        "(-0.020793, 1.398882, 0.229336)",
        "(-0.020541, 1.401770, 0.232544)",
        "(-0.020298, 1.407395, 0.239330)",
        "(-0.019723, 1.412614, 0.246122)",
        "(-0.018861, 1.417439, 0.252291)",
        "(-0.018159, 1.422012, 0.258901)",
        "(-0.017721, 1.424119, 0.262520)",
        "(-0.016989, 1.428170, 0.269935)",
        "(-0.016124, 1.431786, 0.276660)",
        "(-0.014905, 1.434902, 0.283327)",
        "(-0.013554, 1.437621, 0.290037)",
        "(-0.013037, 1.438985, 0.293634)",
        "(-0.011955, 1.441442, 0.301139)",
        "(-0.010334, 1.443234, 0.308073)",
        "(-0.008560, 1.444433, 0.314316)",
        "(-0.006842, 1.445279, 0.321094)",
        "(-0.006047, 1.445696, 0.324745)",
        "(-0.004431, 1.446140, 0.332270)",
        "(-0.002388, 1.445719, 0.338524)",
        "(-0.000203, 1.444734, 0.344216)",
        "(0.001838, 1.443577, 0.351552)",
        "(0.002834, 1.442857, 0.355407)",
        "(0.004903, 1.440821, 0.362276)",
        "(0.006916, 1.438105, 0.368852)",
        "(0.009209, 1.434759, 0.375508)",
        "(0.011600, 1.430836, 0.382291)",
        "(0.012803, 1.428814, 0.386105)",
        "(0.014651, 1.424581, 0.393657)",
        "(0.016984, 1.419331, 0.399507)",
        "(0.019341, 1.413754, 0.405428)",
        "(0.021599, 1.408114, 0.412055)",
        "(0.022505, 1.405351, 0.415442)",
        "(0.024371, 1.399331, 0.421244)",
        "(0.026337, 1.392775, 0.425726)",
        "(0.028490, 1.385872, 0.429998)",
        "(0.030599, 1.378844, 0.435252)",
        "(0.031537, 1.375408, 0.438298)",
        "(0.033294, 1.368109, 0.443087)",
        "(0.035128, 1.359989, 0.445999)",
        "(0.037617, 1.351332, 0.448201)",
        "(0.039895, 1.342919, 0.452481)",
        "(0.040731, 1.338929, 0.455424)",
        "(0.042313, 1.330566, 0.459160)",
        "(0.044325, 1.321574, 0.460112)",
        "(0.046489, 1.312621, 0.461107)",
        "(0.048246, 1.304060, 0.463019)",
        "(0.049114, 1.299839, 0.463966)",
        "(0.050780, 1.291077, 0.464699)",
        "(0.052678, 1.281854, 0.463672)",
        "(0.054286, 1.272927, 0.463340)",
        "(0.055565, 1.264171, 0.463061)",
        "(0.056410, 1.259665, 0.462434)",
        "(0.058063, 1.250619, 0.460845)",
        "(0.059196, 1.241757, 0.459658)",
        "(0.059887, 1.233182, 0.458396)",
        "(0.060347, 1.224803, 0.454992)",
        "(0.060639, 1.220759, 0.453011)",
        "(0.060804, 1.213095, 0.450291)",
        "(0.060979, 1.205864, 0.447473)",
        "(0.060776, 1.198756, 0.443729)",
        "(0.060921, 1.191908, 0.439537)",
        "(0.061214, 1.188609, 0.437291)",
        "(0.060649, 1.182002, 0.432223)",
        "(0.060540, 1.175342, 0.426683)",
        "(0.061183, 1.168795, 0.420422)",
        "(0.061482, 1.162638, 0.413260)",
        "(0.061280, 1.159571, 0.409882)",
        "(0.060964, 1.153575, 0.403350)",
        "(0.061113, 1.147483, 0.396806)",
        "(0.061414, 1.141605, 0.388906)",
        "(0.061553, 1.136080, 0.380403)",
        "(0.061639, 1.133368, 0.376576)",
        "(0.061940, 1.128195, 0.369409)",
        "(0.062246, 1.123306, 0.361498)",
        "(0.062369, 1.118703, 0.352198)",
        "(0.062686, 1.114605, 0.343716)",
        "(0.062718, 1.112775, 0.339995)",
        "(0.062613, 1.109506, 0.332438)",
        "(0.062693, 1.106753, 0.323573)",
        "(0.062374, 1.104648, 0.314597)",
        "(0.061813, 1.103256, 0.306177)",
        "(0.061234, 1.102660, 0.302551)",
        "(0.060165, 1.102129, 0.295688)",
        "(0.058775, 1.102459, 0.287656)",
        "(0.057510, 1.103207, 0.279301)",
        "(0.055828, 1.104550, 0.271856)",
        "(0.054886, 1.105330, 0.268402)",
        "(0.052727, 1.107353, 0.261260)",
        "(0.050799, 1.109926, 0.253083)",
        "(0.048846, 1.112923, 0.245235)",
        "(0.046430, 1.116300, 0.238252)",
        "(0.045390, 1.118103, 0.234393)",
        "(0.043352, 1.121885, 0.225724)",
        "(0.040858, 1.126123, 0.218405)",
        "(0.038056, 1.130862, 0.212247)",
        "(0.035462, 1.135904, 0.205175)",
        "(0.034298, 1.138502, 0.201495)",
        "(0.031958, 1.144039, 0.195207)",
        "(0.030182, 1.150958, 0.188985)",
        "(0.028106, 1.157740, 0.182755)",
        "(0.025766, 1.164260, 0.177259)",
        "(0.024497, 1.167680, 0.174937)",
        "(0.021964, 1.174766, 0.171014)",
        "(0.019385, 1.182086, 0.167337)",
        "(0.017520, 1.189246, 0.162975)",
        "(0.016032, 1.196386, 0.158839)",
        "(0.014855, 1.200045, 0.157129)",
        "(0.011872, 1.207649, 0.155825)",
        "(0.009465, 1.215351, 0.154343)",
        "(0.007945, 1.222992, 0.151663)",
        "(0.006878, 1.230815, 0.149952)",
        "(0.005468, 1.235008, 0.149967)",
        "(0.001608, 1.243875, 0.150859)",
        "(-0.000687, 1.252716, 0.150431)",
        "(-0.001786, 1.261483, 0.149114)",
        "(-0.003289, 1.270572, 0.149090)",
        "(-0.005124, 1.275361, 0.149399)",
        "(-0.008422, 1.285176, 0.150624)",
        "(-0.010026, 1.294738, 0.150955)",
        "(-0.011116, 1.304064, 0.150780)",
        "(-0.012305, 1.313456, 0.151498)",
        "(-0.013632, 1.318335, 0.152001)",
        "(-0.015979, 1.328007, 0.153287)",
        "(-0.016928, 1.337065, 0.154055)",
        "(-0.017405, 1.345730, 0.155220)",
        "(-0.018173, 1.354390, 0.157106)",
        "(-0.019360, 1.358911, 0.158377)",
        "(-0.021494, 1.367759, 0.161390)",
        "(-0.021976, 1.375711, 0.163844)",
        "(-0.021830, 1.383077, 0.165816)",
        "(-0.021891, 1.390318, 0.168823)",
        "(-0.022360, 1.394056, 0.170718)",
        "(-0.024020, 1.401463, 0.174739)",
        "(-0.024189, 1.407833, 0.178026)",
        "(-0.023591, 1.413591, 0.181190)",
        "(-0.023699, 1.419337, 0.185445)",
        "(-0.024040, 1.422243, 0.187657)",
        "(-0.024489, 1.427853, 0.192652)",
        "(-0.024056, 1.432805, 0.197297)",
        "(-0.023491, 1.437433, 0.202008)",
        "(-0.023292, 1.442034, 0.207929)",
        "(-0.023276, 1.444309, 0.211304)",
        "(-0.022928, 1.448511, 0.218229)",
        "(-0.022291, 1.452139, 0.224757)",
        "(-0.021145, 1.455148, 0.230567)",
        "(-0.020338, 1.458161, 0.237434)",
        "(-0.020214, 1.459720, 0.241343)",
        "(-0.019801, 1.462615, 0.249288)",
        "(-0.018869, 1.464738, 0.256065)",
        "(-0.017717, 1.466348, 0.262402)",
        "(-0.016709, 1.467828, 0.269643)",
        "(-0.016303, 1.468583, 0.273536)",
        "(-0.015418, 1.469852, 0.281391)",
        "(-0.014157, 1.470604, 0.288770)",
        "(-0.012858, 1.470899, 0.295557)",
        "(-0.011656, 1.470764, 0.302389)",
        "(-0.011015, 1.470657, 0.306388)",
        "(-0.009775, 1.470175, 0.314434)",
        "(-0.008426, 1.469208, 0.321082)",
        "(-0.006706, 1.467689, 0.326513)",
        "(-0.005857, 1.466854, 0.329315)",
        "(-0.004356, 1.465134, 0.335849)",
        "(-0.003139, 1.463480, 0.343260)",
        "(-0.001492, 1.461294, 0.349068)",
        "(0.000487, 1.458554, 0.353247)",
        "(0.002000, 1.455871, 0.358176)",
        "(0.002726, 1.454590, 0.361316)",
        "(0.004438, 1.451903, 0.368443)",
        "(0.006313, 1.448456, 0.373443)",
        "(0.008224, 1.444368, 0.377064)",
        "(0.009206, 1.442223, 0.379307)",
        "(0.011242, 1.437877, 0.384657)",
        "(0.013024, 1.433463, 0.390774)",
        "(0.014521, 1.428460, 0.394855)",
        "(0.016229, 1.422648, 0.397778)",
        "(0.018130, 1.416592, 0.401861)",
        "(0.018929, 1.413602, 0.404433)",
        "(0.019902, 1.407634, 0.409126)",
        "(0.020061, 1.401102, 0.412569)",
        "(0.020704, 1.393591, 0.414506)",
        "(0.021627, 1.385702, 0.416876)",
        "(0.022078, 1.381816, 0.418460)",
        "(0.022411, 1.374095, 0.421755)",
        "(0.022724, 1.365975, 0.423488)",
        "(0.023911, 1.357218, 0.424240)",
        "(0.025335, 1.348503, 0.425219)",
        "(0.025885, 1.344306, 0.426013)",
        "(0.026485, 1.335983, 0.427592)",
        "(0.027464, 1.327090, 0.427974)",
        "(0.029410, 1.317244, 0.426872)",
        "(0.030932, 1.307208, 0.426151)",
        "(0.031470, 1.302167, 0.425969)",
        "(0.033083, 1.291538, 0.424982)",
        "(0.034813, 1.280483, 0.422399)",
        "(0.036741, 1.269199, 0.419299)",
        "(0.038369, 1.257843, 0.416286)",
        "(0.039449, 1.252046, 0.414637)",
        "(0.041624, 1.240602, 0.411216)",
        "(0.043439, 1.229611, 0.407274)",
        "(0.045100, 1.219045, 0.401431)",
        "(0.046956, 1.208468, 0.395890)",
        "(0.047889, 1.203251, 0.393225)",
        "(0.049620, 1.193194, 0.387757)",
        "(0.051337, 1.183752, 0.381319)",
        "(0.053063, 1.174695, 0.374770)",
        "(0.055531, 1.165892, 0.368301)",
        "(0.056413, 1.161659, 0.365710)",
        "(0.057344, 1.153781, 0.359915)",
        "(0.058552, 1.146509, 0.351844)",
        "(0.060454, 1.139579, 0.342728)",
        "(0.061508, 1.132950, 0.335153)",
        "(0.061853, 1.129841, 0.331305)",
        "(0.062758, 1.123685, 0.322451)",
        "(0.063993, 1.118094, 0.314143)",
        "(0.064507, 1.113493, 0.307399)",
        "(0.064537, 1.109807, 0.298794)",
        "(0.064760, 1.108222, 0.293336)",
        "(0.065012, 1.105588, 0.282253)",
        "(0.064726, 1.103688, 0.274121)",
        "(0.063344, 1.102628, 0.266965)",
        "(0.062910, 1.102655, 0.262185)",
        "(0.062098, 1.102892, 0.252294)",
        "(0.060390, 1.104190, 0.244312)",
        "(0.057891, 1.106586, 0.237168)",
        "(0.055816, 1.109885, 0.228054)",
        "(0.053618, 1.114073, 0.218641)",
        "(0.052313, 1.116280, 0.214469)",
        "(0.049470, 1.121326, 0.206860)",
        "(0.046844, 1.126612, 0.199801)",
        "(0.043680, 1.132502, 0.193632)",
        "(0.040420, 1.138983, 0.187536)",
        "(0.038955, 1.142354, 0.184088)",
        "(0.036894, 1.149458, 0.176626)",
        "(0.035145, 1.157068, 0.170059)",
        "(0.031602, 1.164212, 0.166368)",
        "(0.028682, 1.171646, 0.162107)",
        "(0.027594, 1.175396, 0.159603)",
        "(0.025817, 1.183081, 0.154809)",
        "(0.023085, 1.191138, 0.152070)",
        "(0.019744, 1.199507, 0.150306)",
        "(0.017280, 1.207981, 0.147974)",
        "(0.016660, 1.212315, 0.146494)",
        "(0.014758, 1.221236, 0.144225)",
        "(0.011875, 1.230505, 0.143603)",
        "(0.009306, 1.239832, 0.143117)",
        "(0.007601, 1.249076, 0.142126)",
        "(0.006687, 1.253707, 0.141997)",
        "(0.004313, 1.263089, 0.142207)",
        "(0.000791, 1.272816, 0.143374)",
        "(-0.002038, 1.282650, 0.144121)",
        "(-0.003784, 1.292412, 0.143892)",
        "(-0.004358, 1.297181, 0.143797)",
        "(-0.006021, 1.306791, 0.144383)",
        "(-0.009021, 1.316761, 0.145850)",
        "(-0.011553, 1.326745, 0.147015)",
        "(-0.012779, 1.336335, 0.147449)",
        "(-0.013199, 1.340994, 0.147745)",
        "(-0.014333, 1.350254, 0.149125)",
        "(-0.016518, 1.359586, 0.150611)",
        "(-0.017839, 1.368467, 0.151573)",
        "(-0.017998, 1.376774, 0.152761)",
        "(-0.017856, 1.380742, 0.153487)",
        "(-0.018542, 1.388745, 0.155036)",
        "(-0.019592, 1.396584, 0.156606)",
        "(-0.019525, 1.403859, 0.158109)",
        "(-0.019165, 1.410654, 0.160053)",
        "(-0.019136, 1.413990, 0.161593)",
        "(-0.019329, 1.420560, 0.165219)",
        "(-0.020119, 1.427106, 0.168002)",
        "(-0.020082, 1.433142, 0.170281)",
        "(-0.019665, 1.438723, 0.173523)",
        "(-0.019567, 1.441474, 0.175842)",
        "(-0.019393, 1.446942, 0.180413)",
        "(-0.019423, 1.452169, 0.184458)",
        "(-0.019267, 1.456945, 0.188218)",
        "(-0.018733, 1.461344, 0.192496)",
        "(-0.018282, 1.463389, 0.194878)",
        "(-0.017124, 1.467059, 0.200323)",
        "(-0.016296, 1.470513, 0.205818)",
        "(-0.016099, 1.473855, 0.211176)",
        "(-0.016009, 1.477050, 0.217066)",
        "(-0.016028, 1.478585, 0.220626)",
        "(-0.015802, 1.481479, 0.228661)",
        "(-0.015391, 1.484002, 0.235880)",
        "(-0.014789, 1.486256, 0.242908)",
        "(-0.013851, 1.488329, 0.250752)",
        "(-0.013442, 1.489416, 0.255067)",
        "(-0.012909, 1.491588, 0.263911)",
        "(-0.012081, 1.493378, 0.271969)",
        "(-0.010376, 1.494513, 0.279084)",
        "(-0.008979, 1.495755, 0.287028)",
        "(-0.008488, 1.496445, 0.291118)",
        "(-0.007302, 1.497624, 0.299520)",
        "(-0.005450, 1.498196, 0.307563)",
        "(-0.003624, 1.498370, 0.315108)",
        "(-0.001988, 1.498312, 0.322866)",
        "(-0.001102, 1.498085, 0.326880)",
        "(0.000665, 1.497270, 0.334473)",
        "(0.002444, 1.496008, 0.342131)",
        "(0.004740, 1.494213, 0.350072)",
        "(0.006970, 1.491915, 0.358280)",
        "(0.007884, 1.490631, 0.362361)",
        "(0.009573, 1.487605, 0.370148)",
        "(0.011483, 1.484017, 0.377883)",
        "(0.014010, 1.479585, 0.385592)",
        "(0.016403, 1.475252, 0.394664)",
        "(0.017429, 1.473045, 0.399024)",
        "(0.019219, 1.468260, 0.406026)",
        "(0.021401, 1.462740, 0.411432)",
        "(0.023874, 1.457070, 0.417942)",
        "(0.026323, 1.451414, 0.425058)",
        "(0.027258, 1.448523, 0.427973)",
        "(0.028745, 1.442389, 0.432572)",
        "(0.030753, 1.435747, 0.436282)",
        "(0.033174, 1.428698, 0.440141)",
        "(0.034119, 1.425109, 0.442369)",
        "(0.035883, 1.417870, 0.446649)",
        "(0.037402, 1.409746, 0.449786)",
        "(0.039615, 1.400434, 0.451502)",
        "(0.042136, 1.390565, 0.453234)",
        "(0.043479, 1.380828, 0.454907)",
        "(0.044048, 1.375855, 0.455389)",
        "(0.045699, 1.365371, 0.455627)",
        "(0.047715, 1.354549, 0.455513)",
        "(0.048797, 1.343933, 0.454962)",
        "(0.049627, 1.333304, 0.454376)",
        "(0.050226, 1.327978, 0.454237)",
        "(0.051340, 1.317290, 0.453612)",
        "(0.052281, 1.306519, 0.451211)",
        "(0.052941, 1.295799, 0.447717)",
        "(0.053258, 1.285265, 0.444731)",
        "(0.053418, 1.280044, 0.443463)",
        "(0.053626, 1.269468, 0.440457)",
        "(0.053891, 1.258427, 0.436001)",
        "(0.053864, 1.247332, 0.431003)",
        "(0.053701, 1.236452, 0.426372)",
        "(0.053759, 1.231076, 0.423995)",
        "(0.053857, 1.220505, 0.418996)",
        "(0.053758, 1.210142, 0.412547)",
        "(0.053864, 1.200231, 0.405058)",
        "(0.054397, 1.190560, 0.397724)",
        "(0.054863, 1.185854, 0.394133)",
        "(0.056026, 1.176787, 0.386649)",
        "(0.056941, 1.168409, 0.378493)",
        "(0.058236, 1.160332, 0.369152)",
        "(0.059346, 1.152637, 0.359926)",
        "(0.059723, 1.148839, 0.355671)",
        "(0.060921, 1.141696, 0.346543)",
        "(0.061923, 1.134877, 0.336410)",
        "(0.062752, 1.128743, 0.327078)",
        "(0.063174, 1.123424, 0.318294)",
        "(0.063371, 1.121092, 0.313688)",
        "(0.063732, 1.116675, 0.303518)",
        "(0.064159, 1.113285, 0.293700)",
        "(0.063792, 1.110839, 0.284465)",
        "(0.063001, 1.109218, 0.275147)",
        "(0.062729, 1.108705, 0.270450)",
        "(0.061896, 1.108562, 0.261334)",
        "(0.060377, 1.109429, 0.252673)",
        "(0.058231, 1.111293, 0.244101)",
        "(0.056372, 1.113755, 0.234526)",
        "(0.055447, 1.115209, 0.229771)",
        "(0.053228, 1.118709, 0.221961)",
        "(0.050497, 1.122826, 0.214551)",
        "(0.048432, 1.127312, 0.205147)",
        "(0.046242, 1.132121, 0.196917)",
        "(0.044733, 1.134706, 0.193819)",
        "(0.041617, 1.140041, 0.187292)",
        "(0.039545, 1.145639, 0.179806)",
        "(0.037538, 1.151560, 0.172454)",
        "(0.035829, 1.158409, 0.165920)",
        "(0.034025, 1.161419, 0.163454)",
        "(0.030975, 1.167487, 0.158296)",
        "(0.028533, 1.173870, 0.153492)",
        "(0.025240, 1.180524, 0.149457)",
        "(0.022478, 1.187521, 0.145887)",
        "(0.021262, 1.191105, 0.144126)",
        "(0.018578, 1.198474, 0.140943)",
        "(0.015724, 1.206189, 0.138684)",
        "(0.012734, 1.214236, 0.136834)",
        "(0.010075, 1.222515, 0.135277)",
        "(0.008851, 1.226705, 0.134663)",
        "(0.006760, 1.235240, 0.133637)",
        "(0.004041, 1.244177, 0.133069)",
        "(0.001299, 1.253392, 0.133466)",
        "(-0.000773, 1.262687, 0.133687)",
        "(-0.001649, 1.267345, 0.133984)",
        "(-0.003184, 1.276749, 0.135010)",
        "(-0.005016, 1.286227, 0.135782)",
        "(-0.006763, 1.295659, 0.136110)",
        "(-0.007585, 1.304919, 0.136833)",
        "(-0.007897, 1.309469, 0.137627)",
        "(-0.008382, 1.318408, 0.139735)",
        "(-0.009755, 1.327348, 0.141501)",
        "(-0.011412, 1.336244, 0.142646)",
        "(-0.012538, 1.344980, 0.145175)",
        "(-0.013081, 1.349339, 0.147037)",
        "(-0.014108, 1.357943, 0.150297)",
        "(-0.014743, 1.366279, 0.152477)",
        "(-0.015526, 1.374491, 0.155061)",
        "(-0.016325, 1.382583, 0.159039)",
        "(-0.016646, 1.386604, 0.161322)",
        "(-0.016935, 1.394443, 0.164866)",
        "(-0.016841, 1.402023, 0.167820)",
        "(-0.016960, 1.409572, 0.171637)",
        "(-0.017477, 1.417202, 0.176637)",
        "(-0.017573, 1.420946, 0.179101)",
        "(-0.017225, 1.428144, 0.183240)",
        "(-0.016364, 1.435091, 0.187111)",
        "(-0.015607, 1.442008, 0.192514)",
        "(-0.015372, 1.449016, 0.198910)",
        "(-0.015240, 1.452462, 0.202258)",
        "(-0.014557, 1.458866, 0.208095)",
        "(-0.013268, 1.464568, 0.213891)",
        "(-0.011737, 1.469695, 0.219990)",
        "(-0.011265, 1.472276, 0.223313)",
        "(-0.010678, 1.477418, 0.230832)",
        "(-0.009670, 1.481823, 0.238377)",
        "(-0.008185, 1.485433, 0.245411)",
        "(-0.006670, 1.488660, 0.252416)",
        "(-0.005527, 1.491700, 0.260640)",
        "(-0.005067, 1.493111, 0.265003)",
        "(-0.004162, 1.495430, 0.273273)",
        "(-0.002639, 1.496749, 0.280456)",
        "(-0.000732, 1.497319, 0.287539)",
        "(0.000490, 1.497909, 0.295888)",
        "(0.000789, 1.498309, 0.300853)",
        "(0.001452, 1.498870, 0.310515)",
        "(0.002761, 1.498428, 0.318152)",
        "(0.004532, 1.497223, 0.324520)",
        "(0.005749, 1.496210, 0.332296)",
        "(0.006170, 1.495828, 0.336962)",
        "(0.007183, 1.494771, 0.345707)",
        "(0.008356, 1.492842, 0.352092)",
        "(0.009956, 1.490253, 0.358091)",
        "(0.011273, 1.487693, 0.365525)",
        "(0.011666, 1.486538, 0.369765)",
        "(0.012418, 1.484007, 0.377353)",
        "(0.013668, 1.480596, 0.383110)",
        "(0.015510, 1.476631, 0.388567)",
        "(0.017106, 1.472601, 0.394947)",
        "(0.017660, 1.470640, 0.398496)",
        "(0.018663, 1.466360, 0.405012)",
        "(0.019921, 1.461621, 0.410550)",
        "(0.021784, 1.456001, 0.414887)",
        "(0.023365, 1.450207, 0.419859)",
        "(0.024056, 1.447340, 0.422753)",
        "(0.025347, 1.441232, 0.427852)",
        "(0.026607, 1.434167, 0.430928)",
        "(0.028119, 1.426221, 0.433808)",
        "(0.028878, 1.422045, 0.435760)",
        "(0.030409, 1.413663, 0.439791)",
        "(0.031649, 1.404869, 0.442681)",
        "(0.032574, 1.395246, 0.444603)",
        "(0.033952, 1.385088, 0.446896)",
        "(0.035408, 1.375076, 0.449825)",
        "(0.035917, 1.370151, 0.451192)",
        "(0.036324, 1.360247, 0.452725)",
        "(0.036829, 1.349991, 0.453070)",
        "(0.038004, 1.339752, 0.454090)",
        "(0.038575, 1.329565, 0.454792)",
        "(0.038623, 1.324429, 0.454669)",
        "(0.038901, 1.314063, 0.453755)",
        "(0.039633, 1.303777, 0.453027)",
        "(0.039797, 1.293614, 0.451591)",
        "(0.039707, 1.283684, 0.450448)",
        "(0.039806, 1.278794, 0.450033)",
        "(0.040243, 1.269012, 0.447730)",
        "(0.040729, 1.259243, 0.444472)",
        "(0.040871, 1.249703, 0.441618)",
        "(0.041033, 1.240307, 0.438513)",
        "(0.041205, 1.235677, 0.437097)",
        "(0.041677, 1.226649, 0.434132)",
        "(0.042323, 1.217809, 0.429947)",
        "(0.042637, 1.209177, 0.425232)",
        "(0.042822, 1.200904, 0.420708)",
        "(0.043009, 1.196831, 0.418316)",
        "(0.043769, 1.188989, 0.412919)",
        "(0.044489, 1.181210, 0.406879)",
        "(0.044889, 1.173707, 0.400206)",
        "(0.045052, 1.166383, 0.393382)",
        "(0.045296, 1.162763, 0.389708)",
        "(0.045945, 1.155846, 0.382158)",
        "(0.046324, 1.149261, 0.374632)",
        "(0.046287, 1.143142, 0.366179)",
        "(0.046456, 1.137506, 0.357314)",
        "(0.046449, 1.134961, 0.352990)",
        "(0.046231, 1.130257, 0.344934)",
        "(0.045975, 1.126124, 0.336204)",
        "(0.045465, 1.122687, 0.326660)",
        "(0.045274, 1.121135, 0.321913)",
        "(0.044772, 1.118695, 0.313228)",
        "(0.043692, 1.117027, 0.304933)",
        "(0.042366, 1.115962, 0.295122)",
        "(0.041599, 1.115501, 0.284142)",
        "(0.040082, 1.115855, 0.275346)",
        "(0.038960, 1.116257, 0.271488)",
        "(0.036694, 1.117607, 0.262970)",
        "(0.035382, 1.119478, 0.253137)",
        "(0.033603, 1.122081, 0.244595)",
        "(0.031468, 1.125165, 0.236675)",
        "(0.030545, 1.126837, 0.232219)",
        "(0.029282, 1.130357, 0.223103)",
        "(0.026841, 1.134305, 0.215612)",
        "(0.024825, 1.138700, 0.208241)",
        "(0.023098, 1.143260, 0.201049)",
        "(0.022247, 1.145612, 0.197691)",
        "(0.020259, 1.150669, 0.192010)",
        "(0.018245, 1.156218, 0.185984)",
        "(0.016294, 1.161921, 0.179742)",
        "(0.014592, 1.167979, 0.174781)",
        "(0.013492, 1.171027, 0.172820)",
        "(0.011240, 1.177235, 0.168817)",
        "(0.010001, 1.184229, 0.163333)",
        "(0.007748, 1.190771, 0.159192)",
        "(0.005339, 1.197609, 0.156844)",
        "(0.004027, 1.201100, 0.156131)",
        "(0.001593, 1.208380, 0.154454)",
        "(-0.000382, 1.215980, 0.151131)",
        "(-0.001995, 1.224035, 0.148102)",
        "(-0.004102, 1.232589, 0.147364)",
        "(-0.005529, 1.236968, 0.147273)",
        "(-0.007676, 1.245878, 0.146134)",
        "(-0.009578, 1.254916, 0.145253)",
        "(-0.011057, 1.264154, 0.145027)",
        "(-0.012875, 1.273649, 0.145433)",
        "(-0.014056, 1.278481, 0.145734)",
        "(-0.015821, 1.288146, 0.146425)",
        "(-0.016495, 1.297672, 0.146796)",
        "(-0.016658, 1.307098, 0.147298)",
        "(-0.017318, 1.316674, 0.148065)",
        "(-0.017896, 1.321484, 0.148667)",
        "(-0.018632, 1.331013, 0.150652)",
        "(-0.018552, 1.340399, 0.153906)",
        "(-0.018220, 1.349723, 0.157363)",
        "(-0.018189, 1.358983, 0.160341)",
        "(-0.018437, 1.363604, 0.161732)",
        "(-0.018856, 1.372802, 0.165468)",
        "(-0.019143, 1.381886, 0.169868)",
        "(-0.019363, 1.390713, 0.174581)",
        "(-0.019072, 1.399130, 0.179335)",
        "(-0.018828, 1.403247, 0.181666)",
        "(-0.018944, 1.411433, 0.186985)",
        "(-0.019470, 1.419310, 0.192812)",
        "(-0.018921, 1.426428, 0.198622)",
        "(-0.018216, 1.433153, 0.204761)",
        "(-0.017960, 1.436410, 0.207840)",
        "(-0.017652, 1.442511, 0.213790)",
        "(-0.017264, 1.448027, 0.220704)",
        "(-0.016752, 1.453021, 0.228209)",
        "(-0.015914, 1.457294, 0.234947)",
        "(-0.015424, 1.459132, 0.238064)",
        "(-0.014498, 1.462475, 0.244301)",
        "(-0.014181, 1.465728, 0.251253)",
        "(-0.013687, 1.468648, 0.258752)",
        "(-0.012754, 1.470902, 0.265291)",
        "(-0.012290, 1.471866, 0.268380)",
        "(-0.011408, 1.473561, 0.274931)",
        "(-0.010743, 1.475240, 0.282597)",
        "(-0.009948, 1.476510, 0.289337)",
        "(-0.009120, 1.477230, 0.294722)",
        "(-0.008549, 1.477489, 0.297695)",
        "(-0.007554, 1.477978, 0.304579)",
        "(-0.006593, 1.478335, 0.311400)",
        "(-0.005636, 1.478099, 0.316438)",
        "(-0.004411, 1.477355, 0.320501)",
        "(-0.003925, 1.477054, 0.323098)",
        "(-0.002770, 1.476321, 0.329284)",
        "(-0.001866, 1.475476, 0.335027)",
        "(-0.001085, 1.474062, 0.339071)",
        "(-0.000112, 1.472368, 0.343476)",
        "(0.000468, 1.471484, 0.346184)",
        "(0.001713, 1.469521, 0.351414)",
        "(0.002473, 1.467495, 0.356010)",
        "(0.002951, 1.465191, 0.359947)",
        "(0.004337, 1.462539, 0.364409)",
        "(0.005168, 1.461176, 0.366868)",
        "(0.006645, 1.458394, 0.371984)",
        "(0.007355, 1.455263, 0.375856)",
        "(0.008348, 1.451631, 0.379306)",
        "(0.009011, 1.449774, 0.381197)",
        "(0.010664, 1.445946, 0.385470)",
        "(0.011801, 1.442116, 0.390269)",
        "(0.012668, 1.437677, 0.393772)",
        "(0.013660, 1.432427, 0.396246)",
        "(0.015123, 1.426670, 0.399098)",
        "(0.015820, 1.423656, 0.400929)",
        "(0.016649, 1.417196, 0.405013)",
        "(0.017036, 1.410033, 0.408560)",
        "(0.017977, 1.401850, 0.410943)",
        "(0.018993, 1.392768, 0.412598)",
        "(0.019471, 1.388008, 0.413653)",
        "(0.020563, 1.378021, 0.416763)",
        "(0.021352, 1.367666, 0.419745)",
        "(0.021280, 1.356984, 0.421754)",
        "(0.022129, 1.345515, 0.422899)",
        "(0.022929, 1.339545, 0.423349)",
        "(0.024161, 1.327705, 0.424359)",
        "(0.024308, 1.316144, 0.425963)",
        "(0.024853, 1.304372, 0.426958)",
        "(0.026734, 1.292327, 0.426809)",
        "(0.027556, 1.286359, 0.426422)",
        "(0.028336, 1.274700, 0.425145)",
        "(0.029656, 1.263076, 0.423933)",
        "(0.031586, 1.251685, 0.423163)",
        "(0.032313, 1.246138, 0.422504)",
        "(0.033422, 1.235052, 0.419617)",
        "(0.035348, 1.223992, 0.415491)",
        "(0.037648, 1.213331, 0.411540)",
        "(0.039246, 1.202844, 0.408269)",
        "(0.040868, 1.192523, 0.403252)",
        "(0.041823, 1.187353, 0.400241)",
        "(0.044077, 1.177320, 0.393795)",
        "(0.045936, 1.167546, 0.387344)",
        "(0.047270, 1.158268, 0.380131)",
        "(0.048787, 1.149148, 0.371611)",
        "(0.049770, 1.144719, 0.367141)",
        "(0.051277, 1.136396, 0.358870)",
        "(0.052366, 1.128715, 0.350179)",
        "(0.053574, 1.121785, 0.339266)",
        "(0.053984, 1.118562, 0.334379)",
        "(0.054677, 1.112553, 0.325610)",
        "(0.055365, 1.107354, 0.316119)",
        "(0.056213, 1.102887, 0.305152)",
        "(0.056942, 1.099349, 0.294997)",
        "(0.056714, 1.097852, 0.290530)",
        "(0.056134, 1.095774, 0.281736)",
        "(0.055839, 1.094549, 0.271420)",
        "(0.055339, 1.094160, 0.260651)",
        "(0.054273, 1.095032, 0.250911)",
        "(0.052697, 1.096834, 0.241691)",
        "(0.051751, 1.098063, 0.237211)",
        "(0.049738, 1.101469, 0.227452)",
        "(0.047919, 1.105868, 0.216484)",
        "(0.046237, 1.111277, 0.206362)",
        "(0.043285, 1.117233, 0.198258)",
        "(0.041433, 1.120545, 0.194590)",
        "(0.038317, 1.127625, 0.186354)",
        "(0.036130, 1.135511, 0.176841)",
        "(0.033580, 1.143992, 0.168441)",
        "(0.030024, 1.153035, 0.161833)",
        "(0.027881, 1.157734, 0.158453)",
        "(0.024615, 1.167870, 0.151374)",
        "(0.021995, 1.178628, 0.145604)",
        "(0.019210, 1.189315, 0.141343)",
        "(0.015211, 1.200318, 0.137548)",
        "(0.013066, 1.205989, 0.135672)",
        "(0.009822, 1.217680, 0.132417)",
        "(0.007131, 1.229590, 0.130075)",
        "(0.004450, 1.241730, 0.129100)",
        "(0.002600, 1.247932, 0.128575)",
        "(-0.001486, 1.260545, 0.127671)",
        "(-0.004271, 1.273092, 0.126913)",
        "(-0.006583, 1.285429, 0.127318)",
        "(-0.009067, 1.297652, 0.128622)",
        "(-0.012487, 1.309968, 0.129270)",
        "(-0.013640, 1.316042, 0.129679)",
        "(-0.015678, 1.327961, 0.131456)",
        "(-0.017115, 1.339531, 0.133850)",
        "(-0.017773, 1.350816, 0.136058)",
        "(-0.018727, 1.356497, 0.136915)",
        "(-0.020434, 1.367658, 0.139226)",
        "(-0.021759, 1.378308, 0.142908)",
        "(-0.022282, 1.388257, 0.147210)",
        "(-0.021865, 1.397550, 0.151325)",
        "(-0.021836, 1.402142, 0.153381)",
        "(-0.023025, 1.411195, 0.158172)",
        "(-0.023783, 1.419679, 0.163718)",
        "(-0.023268, 1.427188, 0.169581)",
        "(-0.022638, 1.434154, 0.175374)",
        "(-0.022122, 1.440712, 0.182058)",
        "(-0.022241, 1.443927, 0.185907)",
        "(-0.022738, 1.450102, 0.193699)",
        "(-0.021870, 1.455407, 0.200721)",
        "(-0.021203, 1.460280, 0.208022)",
        "(-0.020545, 1.464752, 0.216469)",
        "(-0.020296, 1.466905, 0.221007)",
        "(-0.019616, 1.470677, 0.229040)",
        "(-0.018752, 1.473921, 0.236692)",
        "(-0.017426, 1.476504, 0.244993)",
        "(-0.016100, 1.478628, 0.254161)",
        "(-0.015565, 1.479646, 0.258769)",
        "(-0.014741, 1.481210, 0.267516)",
        "(-0.013426, 1.481840, 0.275706)",
        "(-0.011723, 1.481604, 0.284236)",
        "(-0.010924, 1.481360, 0.288622)",
        "(-0.009637, 1.480523, 0.297631)",
        "(-0.008447, 1.478980, 0.306439)",
        "(-0.006571, 1.476608, 0.314370)",
        "(-0.004181, 1.473619, 0.322092)",
        "(-0.002658, 1.470603, 0.330742)",
        "(-0.002020, 1.469053, 0.335453)",
        "(-0.000326, 1.465272, 0.343987)",
        "(0.002221, 1.460513, 0.350908)",
        "(0.004971, 1.455213, 0.357829)",
        "(0.005872, 1.452673, 0.361960)",
        "(0.007567, 1.447338, 0.371050)",
        "(0.010001, 1.441025, 0.378604)",
        "(0.012694, 1.433972, 0.384316)",
        "(0.014780, 1.427116, 0.391257)",
        "(0.015734, 1.423812, 0.395565)",
        "(0.017776, 1.417255, 0.404345)",
        "(0.019431, 1.410219, 0.410079)",
        "(0.021641, 1.402587, 0.414200)",
        "(0.024096, 1.395066, 0.419755)",
        "(0.025162, 1.391370, 0.422991)",
        "(0.026895, 1.383837, 0.428642)",
        "(0.028485, 1.375589, 0.432529)",
        "(0.030714, 1.366651, 0.435778)",
        "(0.032606, 1.357383, 0.439207)",
        "(0.033585, 1.352653, 0.440811)",
        "(0.035321, 1.342973, 0.443857)",
        "(0.037242, 1.332873, 0.445961)",
        "(0.039102, 1.322453, 0.447115)",
        "(0.040628, 1.312004, 0.448256)",
        "(0.041370, 1.306847, 0.449045)",
        "(0.042981, 1.296435, 0.449710)",
        "(0.044281, 1.285795, 0.448278)",
        "(0.045725, 1.275057, 0.446555)",
        "(0.047208, 1.264421, 0.445100)",
        "(0.047646, 1.259199, 0.444408)",
        "(0.048251, 1.248775, 0.442272)",
        "(0.049625, 1.238272, 0.438817)",
        "(0.051205, 1.227920, 0.434529)",
        "(0.052260, 1.217993, 0.430120)",
        "(0.052698, 1.213039, 0.427914)",
        "(0.053346, 1.203249, 0.422894)",
        "(0.053910, 1.193643, 0.416902)",
        "(0.054996, 1.184655, 0.409510)",
        "(0.055612, 1.176024, 0.402247)",
        "(0.055737, 1.171901, 0.398852)",
        "(0.055709, 1.164285, 0.392042)",
        "(0.055316, 1.157177, 0.384303)",
        "(0.055597, 1.150562, 0.375166)",
        "(0.056027, 1.144493, 0.366325)",
        "(0.055846, 1.141645, 0.362012)",
        "(0.054906, 1.136312, 0.353066)",
        "(0.054546, 1.131335, 0.343104)",
        "(0.054644, 1.126966, 0.332893)",
        "(0.053628, 1.123256, 0.323661)",
        "(0.053004, 1.121673, 0.318627)",
        "(0.052054, 1.118683, 0.307779)",
        "(0.051533, 1.116567, 0.296558)",
        "(0.049890, 1.115219, 0.287125)",
        "(0.047731, 1.114937, 0.277042)",
        "(0.046822, 1.115006, 0.271721)",
        "(0.045059, 1.116080, 0.261382)",
        "(0.042771, 1.118301, 0.251472)",
        "(0.040117, 1.121596, 0.241147)",
        "(0.037613, 1.126059, 0.231057)",
        "(0.035008, 1.131428, 0.222055)",
        "(0.033398, 1.134321, 0.217643)",
        "(0.030525, 1.140741, 0.208445)",
        "(0.028366, 1.147465, 0.199877)",
        "(0.024961, 1.155005, 0.193605)",
        "(0.021264, 1.162957, 0.187186)",
        "(0.019748, 1.167021, 0.183720)",
        "(0.017940, 1.175424, 0.176428)",
        "(0.016285, 1.184006, 0.170390)",
        "(0.013747, 1.193088, 0.165669)",
        "(0.012493, 1.197822, 0.163347)",
        "(0.009956, 1.206586, 0.159254)",
        "(0.007729, 1.215652, 0.155739)",
        "(0.004964, 1.225080, 0.153800)",
        "(0.002578, 1.234865, 0.152502)",
        "(0.000668, 1.244880, 0.150223)",
        "(-0.000751, 1.250007, 0.149339)",
        "(-0.003255, 1.260452, 0.148563)",
        "(-0.005419, 1.271021, 0.148353)",
        "(-0.007369, 1.281524, 0.148153)",
        "(-0.008018, 1.286740, 0.148185)",
        "(-0.009618, 1.297204, 0.148571)",
        "(-0.012714, 1.307797, 0.150125)",
        "(-0.014628, 1.318422, 0.152481)",
        "(-0.016000, 1.328956, 0.154478)",
        "(-0.016407, 1.334148, 0.155635)",
        "(-0.017928, 1.344571, 0.158306)",
        "(-0.019606, 1.355001, 0.161886)",
        "(-0.021093, 1.365308, 0.165840)",
        "(-0.021523, 1.375153, 0.168914)",
        "(-0.021559, 1.379961, 0.170530)",
        "(-0.021511, 1.389431, 0.174197)",
        "(-0.022857, 1.399135, 0.178805)",
        "(-0.023521, 1.408363, 0.183469)",
        "(-0.022836, 1.416813, 0.187159)",
        "(-0.022523, 1.420938, 0.188941)",
        "(-0.022042, 1.428970, 0.193309)",
        "(-0.021912, 1.436999, 0.199555)",
        "(-0.022092, 1.444632, 0.205477)",
        "(-0.021528, 1.451391, 0.210246)",
        "(-0.021126, 1.454564, 0.212658)",
        "(-0.020518, 1.460642, 0.218215)",
        "(-0.019940, 1.466347, 0.225047)",
        "(-0.019235, 1.471480, 0.231154)",
        "(-0.018545, 1.476215, 0.236418)",
        "(-0.018114, 1.478474, 0.239276)",
        "(-0.017069, 1.482801, 0.246239)",
        "(-0.016269, 1.486894, 0.253664)",
        "(-0.015464, 1.490319, 0.260258)",
        "(-0.014201, 1.493119, 0.267026)",
        "(-0.013401, 1.494320, 0.270536)",
        "(-0.012014, 1.496540, 0.277674)",
        "(-0.011382, 1.498709, 0.284841)",
        "(-0.010054, 1.500151, 0.291650)",
        "(-0.008617, 1.501292, 0.298814)",
        "(-0.007963, 1.501776, 0.302314)",
        "(-0.006801, 1.502526, 0.309103)",
        "(-0.005635, 1.502876, 0.315897)",
        "(-0.004321, 1.502730, 0.322410)",
        "(-0.002854, 1.502168, 0.329164)",
        "(-0.002122, 1.501747, 0.332744)",
        "(-0.000778, 1.500722, 0.339559)",
        "(0.000635, 1.498868, 0.345536)",
        "(0.002481, 1.496262, 0.351548)",
        "(0.004140, 1.493512, 0.358188)",
        "(0.004760, 1.492141, 0.361812)",
        "(0.006124, 1.488900, 0.369182)",
        "(0.008097, 1.484582, 0.375471)",
        "(0.010251, 1.479759, 0.381543)",
        "(0.012093, 1.474931, 0.388785)",
        "(0.012888, 1.472482, 0.392772)",
        "(0.014466, 1.467206, 0.400916)",
        "(0.016481, 1.460893, 0.407281)",
        "(0.018947, 1.454026, 0.413154)",
        "(0.021127, 1.447223, 0.420195)",
        "(0.022135, 1.443805, 0.423906)",
        "(0.024050, 1.436600, 0.430806)",
        "(0.026047, 1.428550, 0.435442)",
        "(0.028236, 1.419783, 0.439296)",
        "(0.030698, 1.410955, 0.444653)",
        "(0.031713, 1.406754, 0.447993)",
        "(0.033155, 1.398142, 0.453774)",
        "(0.034902, 1.388597, 0.456449)",
        "(0.037413, 1.378559, 0.458451)",
        "(0.039489, 1.368973, 0.462392)",
        "(0.040343, 1.364310, 0.464415)",
        "(0.041414, 1.354936, 0.467175)",
        "(0.042534, 1.345222, 0.467768)",
        "(0.044211, 1.335513, 0.468101)",
        "(0.045613, 1.326167, 0.469339)",
        "(0.045955, 1.321579, 0.469764)",
        "(0.046399, 1.312332, 0.469846)",
        "(0.047124, 1.302648, 0.468029)",
        "(0.048382, 1.292879, 0.466285)",
        "(0.049170, 1.283416, 0.464880)",
        "(0.049066, 1.278765, 0.463692)",
        "(0.048951, 1.269525, 0.460791)",
        "(0.049531, 1.260448, 0.458037)",
        "(0.050037, 1.251672, 0.454948)",
        "(0.049648, 1.243179, 0.450943)",
        "(0.049523, 1.238972, 0.448625)",
        "(0.049552, 1.230770, 0.443918)",
        "(0.049762, 1.222897, 0.438916)",
        "(0.049570, 1.215086, 0.434018)",
        "(0.049584, 1.207402, 0.428503)",
        "(0.049560, 1.203556, 0.425495)",
        "(0.049673, 1.196118, 0.418686)",
        "(0.049438, 1.188784, 0.411327)",
        "(0.049191, 1.181501, 0.404532)",
        "(0.048921, 1.174238, 0.397555)",
        "(0.048730, 1.170657, 0.393621)",
        "(0.048809, 1.163696, 0.384996)",
        "(0.048879, 1.156976, 0.377059)",
        "(0.048658, 1.150840, 0.369364)",
        "(0.048133, 1.145195, 0.360313)",
        "(0.048042, 1.142588, 0.355557)",
        "(0.048074, 1.138027, 0.346361)",
        "(0.047665, 1.134430, 0.337684)",
        "(0.046888, 1.131452, 0.328805)",
        "(0.046328, 1.129384, 0.318845)",
        "(0.045536, 1.127998, 0.310215)",
        "(0.044831, 1.127494, 0.306239)",
        "(0.043276, 1.126948, 0.297976)",
        "(0.042543, 1.126930, 0.287629)",
        "(0.040910, 1.127489, 0.279303)",
        "(0.039735, 1.127984, 0.275517)",
        "(0.037356, 1.129476, 0.267663)",
        "(0.035967, 1.131313, 0.257866)",
        "(0.034493, 1.133700, 0.248636)",
        "(0.032196, 1.136644, 0.241016)",
        "(0.030725, 1.138240, 0.237626)",
        "(0.028403, 1.141828, 0.230061)",
        "(0.026702, 1.145858, 0.221778)",
        "(0.024938, 1.150527, 0.213948)",
        "(0.022808, 1.155631, 0.206698)",
        "(0.021788, 1.158325, 0.203128)",
        "(0.019881, 1.164047, 0.196342)",
        "(0.017860, 1.170283, 0.190380)",
        "(0.016239, 1.176921, 0.184006)",
        "(0.014646, 1.184090, 0.177357)",
        "(0.012859, 1.191786, 0.171938)",
        "(0.012130, 1.195929, 0.169514)",
        "(0.010522, 1.204067, 0.165017)",
        "(0.008895, 1.212176, 0.159988)",
        "(0.007537, 1.220500, 0.155176)",
        "(0.006855, 1.224757, 0.153411)",
        "(0.004938, 1.233636, 0.151703)",
        "(0.003681, 1.242744, 0.149758)",
        "(0.002661, 1.251904, 0.146323)",
        "(0.001190, 1.261350, 0.144203)",
        "(0.000484, 1.266136, 0.143447)",
        "(-0.000888, 1.275908, 0.142895)",
        "(-0.002081, 1.285870, 0.143319)",
        "(-0.003678, 1.296170, 0.143621)",
        "(-0.005554, 1.306763, 0.143638)",
        "(-0.006910, 1.317487, 0.145180)",
        "(-0.007480, 1.322891, 0.146258)",
        "(-0.008497, 1.333751, 0.148567)",
        "(-0.009520, 1.344668, 0.150672)",
        "(-0.010363, 1.355571, 0.153356)",
        "(-0.011053, 1.366298, 0.156924)",
        "(-0.011512, 1.371577, 0.159299)",
        "(-0.012207, 1.381850, 0.163500)",
        "(-0.012578, 1.391679, 0.167676)",
        "(-0.013225, 1.401201, 0.173078)",
        "(-0.013456, 1.405839, 0.176443)",
        "(-0.013927, 1.414796, 0.183994)",
        "(-0.013718, 1.423125, 0.190595)",
        "(-0.012946, 1.430638, 0.196668)",
        "(-0.012527, 1.437791, 0.204321)",
        "(-0.012545, 1.444722, 0.213923)",
        "(-0.012413, 1.447976, 0.218515)",
        "(-0.011599, 1.453749, 0.226835)",
        "(-0.009747, 1.458323, 0.234193)",
        "(-0.008226, 1.462673, 0.242835)",
        "(-0.007627, 1.464814, 0.247553)",
        "(-0.006791, 1.468892, 0.257599)",
        "(-0.005481, 1.472089, 0.266675)",
        "(-0.003436, 1.474188, 0.274939)",
        "(-0.001214, 1.475811, 0.283432)",
        "(-0.000367, 1.476521, 0.287720)",
        "(0.001286, 1.477652, 0.297064)",
        "(0.003054, 1.478094, 0.305941)",
        "(0.004795, 1.477829, 0.313727)",
        "(0.006747, 1.476615, 0.321644)",
        "(0.007701, 1.475938, 0.326148)",
        "(0.009385, 1.474495, 0.336064)",
        "(0.010625, 1.472520, 0.344420)",
        "(0.011802, 1.469922, 0.352247)",
        "(0.013644, 1.466816, 0.360791)",
        "(0.014642, 1.465097, 0.365108)",
        "(0.016328, 1.461363, 0.373163)",
        "(0.017507, 1.457539, 0.380888)",
        "(0.019117, 1.453249, 0.387326)",
        "(0.021001, 1.448692, 0.393783)",
        "(0.022873, 1.444252, 0.401454)",
        "(0.023619, 1.442117, 0.405429)",
        "(0.024410, 1.437814, 0.412131)",
        "(0.025361, 1.432890, 0.416895)",
        "(0.027302, 1.427418, 0.421689)",
        "(0.028146, 1.424626, 0.424318)",
        "(0.029857, 1.418701, 0.429581)",
        "(0.031522, 1.412108, 0.433550)",
        "(0.033103, 1.404875, 0.436452)",
        "(0.034465, 1.396962, 0.438861)",
        "(0.035997, 1.388712, 0.442518)",
        "(0.036741, 1.384413, 0.444165)",
        "(0.037940, 1.375120, 0.445504)",
        "(0.038286, 1.365263, 0.445439)",
        "(0.039000, 1.355085, 0.446259)",
        "(0.039454, 1.349895, 0.446974)",
        "(0.040103, 1.339222, 0.447962)",
        "(0.040428, 1.328111, 0.446828)",
        "(0.040896, 1.316953, 0.444936)",
        "(0.041352, 1.305969, 0.443811)",
        "(0.041512, 1.300442, 0.442980)",
        "(0.041779, 1.289249, 0.440325)",
        "(0.042224, 1.278189, 0.436503)",
        "(0.042634, 1.267559, 0.432006)",
        "(0.042848, 1.257115, 0.427684)",
        "(0.042954, 1.251998, 0.425570)",
        "(0.043031, 1.241982, 0.420557)",
        "(0.043328, 1.232410, 0.414423)",
        "(0.043496, 1.223107, 0.408052)",
        "(0.043794, 1.214156, 0.402150)",
        "(0.043972, 1.209775, 0.399156)",
        "(0.044795, 1.201390, 0.392486)",
        "(0.045340, 1.193496, 0.385399)",
        "(0.045708, 1.186111, 0.377547)",
        "(0.046326, 1.178951, 0.368977)",
        "(0.046754, 1.175365, 0.364515)",
        "(0.047415, 1.168352, 0.356095)",
        "(0.048014, 1.161403, 0.346841)",
        "(0.049551, 1.154919, 0.335105)",
        "(0.049975, 1.148973, 0.324520)",
        "(0.050029, 1.146276, 0.320461)",
        "(0.050205, 1.141357, 0.311529)",
        "(0.050474, 1.136853, 0.300447)",
        "(0.050780, 1.133221, 0.289492)",
        "(0.050255, 1.130304, 0.279287)",
        "(0.049879, 1.129028, 0.274304)",
        "(0.049190, 1.127209, 0.264007)",
        "(0.047885, 1.126525, 0.254246)",
        "(0.046452, 1.126883, 0.244259)",
        "(0.044941, 1.128201, 0.233762)",
        "(0.044059, 1.129125, 0.228352)",
        "(0.041954, 1.131892, 0.218396)",
        "(0.039466, 1.135748, 0.209062)",
        "(0.036829, 1.140615, 0.199487)",
        "(0.034734, 1.146182, 0.189857)",
        "(0.033382, 1.149070, 0.185434)",
        "(0.030097, 1.155775, 0.178038)",
        "(0.027219, 1.162876, 0.170822)",
        "(0.025059, 1.170631, 0.163002)",
        "(0.022520, 1.179232, 0.156392)",
        "(0.021130, 1.183667, 0.153711)",
        "(0.017769, 1.192513, 0.149614)",
        "(0.014890, 1.201790, 0.145133)",
        "(0.012398, 1.211484, 0.141057)",
        "(0.009366, 1.221431, 0.139443)",
        "(0.007680, 1.226545, 0.139119)",
        "(0.004480, 1.236931, 0.137974)",
        "(0.001947, 1.247572, 0.136667)",
        "(-0.000235, 1.258444, 0.135981)",
        "(-0.002779, 1.269356, 0.136789)",
        "(-0.004221, 1.274886, 0.137419)",
        "(-0.007022, 1.285913, 0.138215)",
        "(-0.008791, 1.296759, 0.138858)",
        "(-0.010155, 1.307482, 0.140011)",
        "(-0.011946, 1.318202, 0.141819)",
        "(-0.013037, 1.323557, 0.142866)",
        "(-0.014650, 1.333982, 0.145084)",
        "(-0.015460, 1.344026, 0.147384)",
        "(-0.016056, 1.353813, 0.150064)",
        "(-0.017383, 1.363533, 0.152849)",
        "(-0.018073, 1.368325, 0.154412)",
        "(-0.019201, 1.377603, 0.158410)",
        "(-0.019612, 1.386337, 0.162313)",
        "(-0.020594, 1.394871, 0.165197)",
        "(-0.021602, 1.403248, 0.168445)",
        "(-0.021881, 1.407324, 0.170600)",
        "(-0.022278, 1.415156, 0.176204)",
        "(-0.022994, 1.422716, 0.182041)",
        "(-0.023604, 1.429859, 0.187060)",
        "(-0.023520, 1.436382, 0.191962)",
        "(-0.023440, 1.439485, 0.194728)",
        "(-0.023240, 1.445349, 0.200895)",
        "(-0.023260, 1.450996, 0.207512)",
        "(-0.022734, 1.456110, 0.213968)",
        "(-0.022135, 1.460789, 0.219955)",
        "(-0.021890, 1.463039, 0.223183)",
        "(-0.021213, 1.467284, 0.230885)",
        "(-0.020400, 1.471120, 0.238510)",
        "(-0.019791, 1.474519, 0.245367)",
        "(-0.018916, 1.477458, 0.252506)",
        "(-0.018330, 1.478758, 0.256147)",
        "(-0.017195, 1.481118, 0.263847)",
        "(-0.016280, 1.483211, 0.271661)",
        "(-0.015366, 1.484877, 0.279140)",
        "(-0.013953, 1.485958, 0.286663)",
        "(-0.013268, 1.486365, 0.290354)",
        "(-0.012150, 1.486998, 0.297701)",
        "(-0.010999, 1.487214, 0.304487)",
        "(-0.009636, 1.486629, 0.310582)",
        "(-0.008208, 1.485602, 0.316890)",
        "(-0.007486, 1.484979, 0.320098)",
        "(-0.006377, 1.483496, 0.326865)",
        "(-0.005149, 1.481391, 0.333208)",
        "(-0.003751, 1.478759, 0.339048)",
        "(-0.002353, 1.475875, 0.345184)",
        "(-0.001808, 1.474479, 0.348546)",
        "(-0.000948, 1.471485, 0.355213)",
        "(0.000525, 1.467750, 0.360781)",
        "(0.002527, 1.463539, 0.366411)",
        "(0.003929, 1.459458, 0.373130)",
        "(0.004515, 1.457389, 0.376488)",
        "(0.005838, 1.452852, 0.382417)",
        "(0.007877, 1.447363, 0.386717)",
        "(0.009896, 1.441520, 0.391441)",
        "(0.011788, 1.435637, 0.398077)",
        "(0.012757, 1.432534, 0.401119)",
        "(0.014551, 1.425720, 0.405217)",
        "(0.016115, 1.418288, 0.408230)",
        "(0.018112, 1.410000, 0.411664)",
        "(0.020089, 1.401469, 0.416855)",
        "(0.021050, 1.397008, 0.419276)",
        "(0.022823, 1.387228, 0.422305)",
        "(0.024625, 1.377002, 0.425021)",
        "(0.026273, 1.366408, 0.428678)",
        "(0.027974, 1.355452, 0.431388)",
        "(0.028715, 1.349868, 0.432427)",
        "(0.030151, 1.338405, 0.433665)",
        "(0.031496, 1.326746, 0.434465)",
        "(0.032877, 1.315129, 0.435353)",
        "(0.034044, 1.303588, 0.435804)",
        "(0.034629, 1.297757, 0.435402)",
        "(0.035740, 1.285913, 0.433394)",
        "(0.036465, 1.274255, 0.430593)",
        "(0.037404, 1.262909, 0.428386)",
        "(0.038249, 1.251871, 0.425861)",
        "(0.038658, 1.246390, 0.424047)",
        "(0.038918, 1.235656, 0.419243)",
        "(0.039258, 1.225279, 0.414283)",
        "(0.039943, 1.215186, 0.409590)",
        "(0.040474, 1.205438, 0.404144)",
        "(0.040567, 1.200638, 0.400831)",
        "(0.041057, 1.191376, 0.393057)",
        "(0.041561, 1.182618, 0.385711)",
        "(0.041752, 1.174127, 0.378804)",
        "(0.041838, 1.165857, 0.370569)",
        "(0.041853, 1.161799, 0.366157)",
        "(0.042475, 1.154288, 0.356771)",
        "(0.042594, 1.147646, 0.347616)",
        "(0.042492, 1.141561, 0.339133)",
        "(0.042769, 1.136035, 0.329684)",
        "(0.042988, 1.133376, 0.324263)",
        "(0.043874, 1.128550, 0.312811)",
        "(0.044001, 1.124496, 0.303694)",
        "(0.043390, 1.120995, 0.295177)",
        "(0.043492, 1.118066, 0.284148)",
        "(0.043701, 1.116714, 0.278091)",
        "(0.043787, 1.114639, 0.267983)",
        "(0.042436, 1.113281, 0.260023)",
        "(0.041657, 1.112922, 0.250305)",
        "(0.041068, 1.113350, 0.238983)",
        "(0.040643, 1.113813, 0.233661)",
        "(0.039245, 1.115495, 0.224738)",
        "(0.037400, 1.118002, 0.215430)",
        "(0.035958, 1.121388, 0.204459)",
        "(0.034522, 1.125254, 0.194661)",
        "(0.033396, 1.127380, 0.190542)",
        "(0.030633, 1.132276, 0.183172)",
        "(0.028222, 1.137602, 0.174539)",
        "(0.026116, 1.143757, 0.165611)",
        "(0.023266, 1.150524, 0.158890)",
        "(0.021781, 1.154151, 0.155815)",
        "(0.019091, 1.162120, 0.149536)",
        "(0.016195, 1.170375, 0.143661)",
        "(0.013410, 1.179253, 0.138383)",
        "(0.009813, 1.188528, 0.134759)",
        "(0.007926, 1.193320, 0.133275)",
        "(0.004651, 1.203099, 0.130489)",
        "(0.001780, 1.213142, 0.128390)",
        "(-0.001014, 1.223451, 0.126307)",
        "(-0.004050, 1.233989, 0.124725)",
        "(-0.005602, 1.239271, 0.124216)",
        "(-0.008443, 1.249754, 0.123681)",
        "(-0.010949, 1.259997, 0.124132)",
        "(-0.012652, 1.270046, 0.123792)",
        "(-0.015035, 1.280121, 0.123474)",
        "(-0.016373, 1.285123, 0.123739)",
        "(-0.018757, 1.295035, 0.125515)",
        "(-0.020584, 1.304720, 0.127969)",
        "(-0.021776, 1.314390, 0.129382)",
        "(-0.024072, 1.324197, 0.130907)",
        "(-0.025238, 1.329095, 0.131989)",
        "(-0.027204, 1.338836, 0.135050)",
        "(-0.028332, 1.348554, 0.139068)",
        "(-0.029162, 1.358179, 0.142878)",
        "(-0.030279, 1.367565, 0.146743)",
        "(-0.030954, 1.372126, 0.148968)",
        "(-0.031456, 1.380620, 0.153770)",
        "(-0.031244, 1.388390, 0.159863)",
        "(-0.031030, 1.395834, 0.166884)",
        "(-0.031812, 1.403100, 0.174191)",
        "(-0.032149, 1.406600, 0.178149)",
        "(-0.032077, 1.413005, 0.186111)",
        "(-0.031407, 1.418703, 0.193770)",
        "(-0.030880, 1.424082, 0.202654)",
        "(-0.030786, 1.429123, 0.211879)",
        "(-0.030918, 1.431538, 0.216834)",
        "(-0.030701, 1.435682, 0.226594)",
        "(-0.030199, 1.439211, 0.235841)",
        "(-0.029467, 1.441865, 0.245656)",
        "(-0.029023, 1.443990, 0.255770)",
        "(-0.029015, 1.444934, 0.261035)",
        "(-0.028499, 1.446078, 0.271317)",
        "(-0.027292, 1.446280, 0.281276)",
        "(-0.025996, 1.445701, 0.291611)",
        "(-0.025314, 1.444752, 0.302790)",
        "(-0.024732, 1.443997, 0.308344)"
    ],
    "leftHandPositions": [
        "(0.398320, 1.209012, 0.066443)",
        "(0.398144, 1.209096, 0.066408)",
        "(0.397974, 1.209160, 0.066351)",
        "(0.397835, 1.209089, 0.066284)",
        "(0.397735, 1.209003, 0.066240)",
        "(0.397717, 1.208985, 0.066213)",
        "(0.397673, 1.209025, 0.066168)",
        "(0.397646, 1.209072, 0.066166)",
        "(0.397659, 1.209104, 0.066150)",
        "(0.397650, 1.209139, 0.066147)",
        "(0.397637, 1.209162, 0.066150)",
        "(0.397608, 1.209207, 0.066154)",
        "(0.397595, 1.209185, 0.066138)",
        "(0.397555, 1.209144, 0.066172)",
        "(0.397549, 1.209180, 0.066115)",
        "(0.397577, 1.209212, 0.066048)",
        "(0.397670, 1.209230, 0.065872)",
        "(0.397805, 1.209149, 0.065656)",
        "(0.397922, 1.209075, 0.065415)",
        "(0.398014, 1.209036, 0.065148)",
        "(0.398064, 1.209010, 0.065006)",
        "(0.398181, 1.208922, 0.064755)",
        "(0.398275, 1.208762, 0.064487)",
        "(0.398375, 1.208665, 0.064294)",
        "(0.398523, 1.208543, 0.064072)",
        "(0.398569, 1.208475, 0.064015)",
        "(0.398701, 1.208367, 0.063873)",
        "(0.398796, 1.208365, 0.063769)",
        "(0.398860, 1.208397, 0.063721)",
        "(0.399054, 1.208346, 0.063668)",
        "(0.399088, 1.208309, 0.063684)",
        "(0.399167, 1.208060, 0.063835)",
        "(0.399105, 1.207589, 0.064243)",
        "(0.398900, 1.207297, 0.064490)",
        "(0.398694, 1.206822, 0.064541)",
        "(0.398512, 1.206509, 0.064510)",
        "(0.397786, 1.205318, 0.064228)",
        "(0.396181, 1.202873, 0.064271)",
        "(0.393807, 1.199766, 0.063866)",
        "(0.390582, 1.197898, 0.062434)",
        "(0.389170, 1.197368, 0.061021)",
        "(0.386187, 1.193872, 0.055894)",
        "(0.381687, 1.189032, 0.051286)",
        "(0.374460, 1.183144, 0.047062)",
        "(0.364391, 1.176742, 0.042655)",
        "(0.358726, 1.173813, 0.040088)",
        "(0.346875, 1.170085, 0.034694)",
        "(0.336539, 1.169637, 0.027541)",
        "(0.325752, 1.169359, 0.019031)",
        "(0.312964, 1.170422, 0.012781)",
        "(0.306859, 1.172038, 0.010474)",
        "(0.295890, 1.177257, 0.007478)",
        "(0.284978, 1.181891, 0.004403)",
        "(0.275470, 1.185884, 0.000720)",
        "(0.266608, 1.189618, -0.002981)",
        "(0.261677, 1.191119, -0.004391)",
        "(0.250517, 1.192827, -0.007849)",
        "(0.238910, 1.193858, -0.011757)",
        "(0.228648, 1.195092, -0.016271)",
        "(0.218158, 1.196110, -0.020797)",
        "(0.212784, 1.196709, -0.023177)",
        "(0.203399, 1.198294, -0.027442)",
        "(0.196719, 1.201160, -0.029789)",
        "(0.189683, 1.204655, -0.030897)",
        "(0.181420, 1.208000, -0.031448)",
        "(0.176940, 1.209423, -0.032269)",
        "(0.166440, 1.211087, -0.036124)",
        "(0.154598, 1.212329, -0.041337)",
        "(0.145140, 1.211362, -0.049979)",
        "(0.140285, 1.209643, -0.057556)",
        "(0.138386, 1.208672, -0.061094)",
        "(0.132682, 1.207646, -0.067557)",
        "(0.127467, 1.207121, -0.073371)",
        "(0.123770, 1.207129, -0.079155)",
        "(0.119601, 1.207907, -0.084357)",
        "(0.117016, 1.208872, -0.086518)",
        "(0.113509, 1.210356, -0.090848)",
        "(0.110362, 1.211529, -0.096264)",
        "(0.107195, 1.212755, -0.102205)",
        "(0.103034, 1.214039, -0.107341)",
        "(0.100246, 1.214724, -0.109268)",
        "(0.094241, 1.215973, -0.112948)",
        "(0.086653, 1.216989, -0.116797)",
        "(0.080928, 1.217068, -0.120912)",
        "(0.076031, 1.217470, -0.124193)",
        "(0.072816, 1.218049, -0.124662)",
        "(0.066216, 1.219992, -0.125211)",
        "(0.060124, 1.222280, -0.126142)",
        "(0.056196, 1.223688, -0.127126)",
        "(0.051457, 1.225109, -0.128481)",
        "(0.048846, 1.226090, -0.129485)",
        "(0.043673, 1.228786, -0.131061)",
        "(0.038852, 1.231471, -0.130965)",
        "(0.035235, 1.232849, -0.129933)",
        "(0.033220, 1.233424, -0.129885)",
        "(0.032457, 1.234188, -0.130170)",
        "(0.030476, 1.236444, -0.129272)",
        "(0.029938, 1.238201, -0.127652)",
        "(0.030279, 1.239081, -0.127005)",
        "(0.030785, 1.239993, -0.126214)",
        "(0.031291, 1.239839, -0.126115)",
        "(0.032661, 1.239130, -0.125946)",
        "(0.032304, 1.239584, -0.125757)",
        "(0.031512, 1.240078, -0.125332)",
        "(0.031819, 1.239757, -0.124295)",
        "(0.031731, 1.239969, -0.124095)",
        "(0.030584, 1.241331, -0.124281)",
        "(0.029910, 1.243207, -0.124141)",
        "(0.028807, 1.246286, -0.123100)",
        "(0.027937, 1.250090, -0.121948)",
        "(0.027618, 1.252026, -0.121458)",
        "(0.026339, 1.256841, -0.121288)",
        "(0.024771, 1.262339, -0.121598)",
        "(0.023790, 1.267663, -0.121464)",
        "(0.022510, 1.273572, -0.121039)",
        "(0.021683, 1.276728, -0.120983)",
        "(0.019777, 1.283599, -0.121676)",
        "(0.017549, 1.290587, -0.122289)",
        "(0.016063, 1.296593, -0.121657)",
        "(0.014802, 1.302060, -0.120607)",
        "(0.014056, 1.304862, -0.120533)",
        "(0.012002, 1.310778, -0.121500)",
        "(0.009890, 1.316549, -0.122965)",
        "(0.008007, 1.321893, -0.123601)",
        "(0.006721, 1.326661, -0.123429)",
        "(0.005930, 1.329228, -0.123719)",
        "(0.004109, 1.334904, -0.125176)",
        "(0.002477, 1.340870, -0.127118)",
        "(0.001253, 1.346752, -0.128495)",
        "(-0.000060, 1.353303, -0.130707)",
        "(-0.000698, 1.356612, -0.131930)",
        "(-0.001960, 1.363291, -0.134774)",
        "(-0.003021, 1.369595, -0.138263)",
        "(-0.003882, 1.375721, -0.143413)",
        "(-0.004489, 1.381703, -0.148726)",
        "(-0.004884, 1.384730, -0.151055)",
        "(-0.005347, 1.390347, -0.154520)",
        "(-0.005560, 1.395388, -0.158048)",
        "(-0.005542, 1.400003, -0.163328)",
        "(-0.005503, 1.404327, -0.169482)",
        "(-0.005580, 1.406370, -0.172626)",
        "(-0.005506, 1.409825, -0.178323)",
        "(-0.005005, 1.412143, -0.183958)",
        "(-0.004368, 1.413542, -0.190221)",
        "(-0.003971, 1.414364, -0.197679)",
        "(-0.003807, 1.414602, -0.201445)",
        "(-0.003509, 1.414493, -0.208923)",
        "(-0.002927, 1.413268, -0.215722)",
        "(-0.002095, 1.411123, -0.222426)",
        "(-0.001417, 1.408556, -0.229635)",
        "(-0.001127, 1.407108, -0.233012)",
        "(-0.000373, 1.403432, -0.239136)",
        "(0.000825, 1.398585, -0.244179)",
        "(0.001915, 1.393138, -0.248546)",
        "(0.002895, 1.386978, -0.252722)",
        "(0.003462, 1.383674, -0.254893)",
        "(0.004444, 1.376851, -0.259791)",
        "(0.005567, 1.369383, -0.263853)",
        "(0.006935, 1.361111, -0.266165)",
        "(0.008214, 1.352901, -0.268518)",
        "(0.008838, 1.348935, -0.270291)",
        "(0.009996, 1.340975, -0.273292)",
        "(0.011224, 1.332511, -0.274478)",
        "(0.012945, 1.323720, -0.274477)",
        "(0.014784, 1.314991, -0.274643)",
        "(0.015514, 1.310825, -0.274643)",
        "(0.016742, 1.302705, -0.274891)",
        "(0.018096, 1.294525, -0.275078)",
        "(0.019794, 1.286007, -0.274421)",
        "(0.021551, 1.277568, -0.272740)",
        "(0.022188, 1.273613, -0.272127)",
        "(0.023460, 1.266117, -0.271806)",
        "(0.024821, 1.258927, -0.271508)",
        "(0.026339, 1.251737, -0.270327)",
        "(0.027978, 1.244379, -0.268481)",
        "(0.028877, 1.240603, -0.267346)",
        "(0.031249, 1.232839, -0.264636)",
        "(0.033553, 1.225545, -0.262179)",
        "(0.035320, 1.219124, -0.260444)",
        "(0.036936, 1.213021, -0.259209)",
        "(0.037865, 1.209898, -0.258212)",
        "(0.039631, 1.203688, -0.255421)",
        "(0.041532, 1.197562, -0.252295)",
        "(0.042623, 1.191954, -0.249938)",
        "(0.043570, 1.186351, -0.247497)",
        "(0.044245, 1.183409, -0.246021)",
        "(0.045421, 1.177149, -0.242563)",
        "(0.046616, 1.170767, -0.238902)",
        "(0.047566, 1.164356, -0.235294)",
        "(0.048547, 1.157835, -0.230874)",
        "(0.049061, 1.154542, -0.228710)",
        "(0.050193, 1.148037, -0.224468)",
        "(0.051418, 1.141919, -0.219515)",
        "(0.052285, 1.136610, -0.213140)",
        "(0.052814, 1.132244, -0.206518)",
        "(0.052911, 1.130283, -0.203577)",
        "(0.053173, 1.126777, -0.197205)",
        "(0.053228, 1.123852, -0.189383)",
        "(0.053020, 1.121712, -0.181662)",
        "(0.052726, 1.120234, -0.174236)",
        "(0.052229, 1.119728, -0.170629)",
        "(0.051656, 1.118813, -0.163286)",
        "(0.051475, 1.118281, -0.155195)",
        "(0.050595, 1.118669, -0.147441)",
        "(0.049910, 1.119776, -0.139929)",
        "(0.049774, 1.120586, -0.136122)",
        "(0.049464, 1.122782, -0.128633)",
        "(0.048494, 1.126016, -0.121570)",
        "(0.047287, 1.129579, -0.114785)",
        "(0.046790, 1.133284, -0.107920)",
        "(0.046444, 1.135310, -0.104869)",
        "(0.044135, 1.139149, -0.100277)",
        "(0.036381, 1.142063, -0.099928)",
        "(0.034349, 1.147842, -0.095371)",
        "(0.032968, 1.153753, -0.090936)",
        "(0.032442, 1.156728, -0.088988)",
        "(0.031200, 1.163030, -0.085835)",
        "(0.028916, 1.170254, -0.082827)",
        "(0.026286, 1.177954, -0.080277)",
        "(0.024420, 1.185384, -0.077930)",
        "(0.023660, 1.189027, -0.076935)",
        "(0.022046, 1.196398, -0.075358)",
        "(0.019555, 1.204414, -0.073936)",
        "(0.016377, 1.212628, -0.072848)",
        "(0.014030, 1.220298, -0.072169)",
        "(0.012985, 1.224025, -0.071982)",
        "(0.010719, 1.231679, -0.071903)",
        "(0.007779, 1.239932, -0.071389)",
        "(0.004832, 1.248260, -0.070771)",
        "(0.002486, 1.256202, -0.070991)",
        "(0.001300, 1.260069, -0.071415)",
        "(-0.001160, 1.267807, -0.072874)",
        "(-0.004107, 1.275928, -0.073965)",
        "(-0.007283, 1.284086, -0.075490)",
        "(-0.009336, 1.291588, -0.076947)",
        "(-0.010230, 1.295225, -0.077635)",
        "(-0.011943, 1.302522, -0.079390)",
        "(-0.014160, 1.310192, -0.081079)",
        "(-0.016546, 1.317790, -0.082800)",
        "(-0.018197, 1.324889, -0.084854)",
        "(-0.018783, 1.328292, -0.085645)",
        "(-0.019487, 1.334824, -0.087278)",
        "(-0.020640, 1.341574, -0.089228)",
        "(-0.021902, 1.348276, -0.090780)",
        "(-0.022816, 1.354354, -0.092494)",
        "(-0.023094, 1.357169, -0.093398)",
        "(-0.023894, 1.362722, -0.095760)",
        "(-0.024964, 1.368471, -0.098909)",
        "(-0.025882, 1.373688, -0.101526)",
        "(-0.026632, 1.378594, -0.104103)",
        "(-0.026860, 1.380882, -0.105570)",
        "(-0.027389, 1.385244, -0.109173)",
        "(-0.028023, 1.389451, -0.113193)",
        "(-0.028693, 1.393334, -0.117090)",
        "(-0.029053, 1.396751, -0.121406)",
        "(-0.029108, 1.398262, -0.123470)",
        "(-0.029104, 1.401057, -0.127833)",
        "(-0.029620, 1.404126, -0.133407)",
        "(-0.030154, 1.406973, -0.139964)",
        "(-0.030408, 1.409244, -0.146363)",
        "(-0.030280, 1.410027, -0.149219)",
        "(-0.029855, 1.411039, -0.154664)",
        "(-0.029857, 1.412241, -0.161536)",
        "(-0.030039, 1.413530, -0.170042)",
        "(-0.029822, 1.414078, -0.177339)",
        "(-0.029539, 1.414016, -0.180417)",
        "(-0.028626, 1.413235, -0.186529)",
        "(-0.027642, 1.412228, -0.193597)",
        "(-0.026780, 1.411053, -0.201216)",
        "(-0.025850, 1.409281, -0.208462)",
        "(-0.025239, 1.408051, -0.211946)",
        "(-0.023844, 1.404988, -0.219076)",
        "(-0.022029, 1.400942, -0.224995)",
        "(-0.020309, 1.396300, -0.230560)",
        "(-0.018707, 1.391427, -0.237467)",
        "(-0.017944, 1.388840, -0.240984)",
        "(-0.016051, 1.382723, -0.246989)",
        "(-0.013534, 1.375396, -0.251433)",
        "(-0.011294, 1.367801, -0.255692)",
        "(-0.008883, 1.360049, -0.261535)",
        "(-0.007596, 1.356093, -0.264630)",
        "(-0.004826, 1.347795, -0.269625)",
        "(-0.001925, 1.338881, -0.272463)",
        "(0.001111, 1.329963, -0.275473)",
        "(0.003835, 1.321547, -0.279293)",
        "(0.005020, 1.317472, -0.280934)",
        "(0.007414, 1.309359, -0.283982)",
        "(0.010339, 1.300917, -0.286130)",
        "(0.013020, 1.292625, -0.287297)",
        "(0.015585, 1.284618, -0.289227)",
        "(0.016970, 1.280606, -0.290389)",
        "(0.019544, 1.272768, -0.291957)",
        "(0.021997, 1.264882, -0.291999)",
        "(0.024594, 1.256855, -0.291053)",
        "(0.027308, 1.248914, -0.290545)",
        "(0.028580, 1.245088, -0.290538)",
        "(0.030819, 1.237823, -0.290206)",
        "(0.033145, 1.230603, -0.289253)",
        "(0.035546, 1.223498, -0.287911)",
        "(0.037615, 1.216344, -0.286361)",
        "(0.038681, 1.212742, -0.285473)",
        "(0.041034, 1.205437, -0.283500)",
        "(0.043296, 1.198239, -0.281439)",
        "(0.045396, 1.190925, -0.278564)",
        "(0.047335, 1.183564, -0.275364)",
        "(0.048371, 1.179828, -0.273784)",
        "(0.050376, 1.172314, -0.271124)",
        "(0.051913, 1.164751, -0.268397)",
        "(0.053380, 1.157208, -0.264141)",
        "(0.054984, 1.149818, -0.259587)",
        "(0.055688, 1.146127, -0.257382)",
        "(0.057319, 1.138822, -0.252915)",
        "(0.058834, 1.131737, -0.248418)",
        "(0.060220, 1.124965, -0.242338)",
        "(0.061893, 1.118856, -0.235047)",
        "(0.062585, 1.116107, -0.231550)",
        "(0.063595, 1.111198, -0.225284)",
        "(0.064300, 1.106872, -0.218830)",
        "(0.064687, 1.103051, -0.211946)",
        "(0.065286, 1.099757, -0.204373)",
        "(0.065557, 1.098358, -0.200666)",
        "(0.065547, 1.096102, -0.193947)",
        "(0.065767, 1.094230, -0.186567)",
        "(0.065619, 1.092685, -0.178334)",
        "(0.065715, 1.091602, -0.170870)",
        "(0.065592, 1.091193, -0.167440)",
        "(0.065151, 1.090831, -0.160431)",
        "(0.064416, 1.090727, -0.153158)",
        "(0.064222, 1.090903, -0.145385)",
        "(0.063925, 1.091806, -0.138022)",
        "(0.063826, 1.092598, -0.134323)",
        "(0.062541, 1.095098, -0.127194)",
        "(0.061055, 1.098382, -0.120304)",
        "(0.059928, 1.102311, -0.113058)",
        "(0.058799, 1.106722, -0.106453)",
        "(0.058044, 1.109150, -0.103670)",
        "(0.055485, 1.114974, -0.098157)",
        "(0.052627, 1.121788, -0.092757)",
        "(0.050191, 1.129136, -0.087501)",
        "(0.047410, 1.137230, -0.082853)",
        "(0.046023, 1.141348, -0.080830)",
        "(0.039674, 1.148350, -0.080162)",
        "(0.034442, 1.155641, -0.078465)",
        "(0.031440, 1.164496, -0.074245)",
        "(0.028380, 1.173715, -0.070817)",
        "(0.026865, 1.178440, -0.069548)",
        "(0.023600, 1.187931, -0.067607)",
        "(0.020469, 1.197438, -0.065915)",
        "(0.017160, 1.207430, -0.063453)",
        "(0.014075, 1.217442, -0.061213)",
        "(0.012564, 1.222399, -0.060497)",
        "(0.009284, 1.232336, -0.059628)",
        "(0.006100, 1.242196, -0.058943)",
        "(0.002425, 1.252560, -0.057770)",
        "(-0.001030, 1.263022, -0.056794)",
        "(-0.002698, 1.268197, -0.056646)",
        "(-0.005842, 1.278401, -0.057341)",
        "(-0.008615, 1.288246, -0.057973)",
        "(-0.011856, 1.298308, -0.058345)",
        "(-0.015297, 1.308257, -0.059548)",
        "(-0.016892, 1.313061, -0.060728)",
        "(-0.019838, 1.322325, -0.063469)",
        "(-0.022137, 1.330842, -0.065815)",
        "(-0.024593, 1.339420, -0.067662)",
        "(-0.027294, 1.347962, -0.069610)",
        "(-0.028510, 1.352033, -0.070936)",
        "(-0.030745, 1.359659, -0.074862)",
        "(-0.032762, 1.366891, -0.079349)",
        "(-0.034157, 1.373871, -0.082609)",
        "(-0.035460, 1.380803, -0.085895)",
        "(-0.035937, 1.384136, -0.087735)",
        "(-0.037254, 1.390713, -0.092960)",
        "(-0.038026, 1.396770, -0.098813)",
        "(-0.038385, 1.402266, -0.103744)",
        "(-0.038245, 1.407089, -0.108162)",
        "(-0.038308, 1.409440, -0.110821)",
        "(-0.038702, 1.413917, -0.117367)",
        "(-0.038831, 1.417819, -0.124516)",
        "(-0.038927, 1.421300, -0.131080)",
        "(-0.038925, 1.424315, -0.137559)",
        "(-0.038866, 1.425679, -0.141113)",
        "(-0.038760, 1.428075, -0.149144)",
        "(-0.038744, 1.430084, -0.157729)",
        "(-0.038322, 1.431134, -0.165409)",
        "(-0.038108, 1.431777, -0.173247)",
        "(-0.038070, 1.432031, -0.177691)",
        "(-0.038064, 1.432249, -0.187395)",
        "(-0.037899, 1.431752, -0.196613)",
        "(-0.037141, 1.430179, -0.204843)",
        "(-0.036304, 1.428098, -0.213281)",
        "(-0.036019, 1.426989, -0.217570)",
        "(-0.035127, 1.424185, -0.225751)",
        "(-0.033623, 1.420555, -0.233266)",
        "(-0.031931, 1.416162, -0.240053)",
        "(-0.030460, 1.411652, -0.247486)",
        "(-0.029682, 1.409397, -0.251747)",
        "(-0.028135, 1.404670, -0.259794)",
        "(-0.025802, 1.398887, -0.265931)",
        "(-0.023661, 1.392833, -0.269752)",
        "(-0.021966, 1.386827, -0.274597)",
        "(-0.020962, 1.383648, -0.277428)",
        "(-0.018493, 1.376891, -0.283208)",
        "(-0.015695, 1.369334, -0.286402)",
        "(-0.013140, 1.361389, -0.287954)",
        "(-0.010495, 1.353524, -0.292393)",
        "(-0.009134, 1.349581, -0.295074)",
        "(-0.006662, 1.341401, -0.298313)",
        "(-0.004054, 1.332534, -0.298763)",
        "(-0.001406, 1.323774, -0.300637)",
        "(0.000850, 1.315410, -0.303662)",
        "(0.001982, 1.311194, -0.304809)",
        "(0.004429, 1.302589, -0.306268)",
        "(0.006907, 1.294139, -0.307051)",
        "(0.009164, 1.286005, -0.307472)",
        "(0.011493, 1.278118, -0.308735)",
        "(0.012483, 1.274282, -0.309303)",
        "(0.014164, 1.266583, -0.308863)",
        "(0.016561, 1.258368, -0.306818)",
        "(0.019080, 1.250487, -0.306560)",
        "(0.020700, 1.243189, -0.307196)",
        "(0.021477, 1.239522, -0.306812)",
        "(0.023270, 1.231845, -0.304398)",
        "(0.025740, 1.223997, -0.301745)",
        "(0.027569, 1.216229, -0.299904)",
        "(0.028993, 1.208153, -0.298018)",
        "(0.029902, 1.204027, -0.296872)",
        "(0.031533, 1.195368, -0.294300)",
        "(0.033174, 1.186597, -0.290863)",
        "(0.034515, 1.177338, -0.287145)",
        "(0.036454, 1.167986, -0.283134)",
        "(0.037267, 1.163447, -0.281201)",
        "(0.038921, 1.154787, -0.277086)",
        "(0.040445, 1.146747, -0.271462)",
        "(0.041893, 1.139261, -0.264901)",
        "(0.042927, 1.132310, -0.258602)",
        "(0.043470, 1.129069, -0.255535)",
        "(0.044457, 1.123458, -0.249367)",
        "(0.044948, 1.118711, -0.242113)",
        "(0.045359, 1.114601, -0.233647)",
        "(0.045710, 1.111019, -0.225372)",
        "(0.045882, 1.109450, -0.221562)",
        "(0.045531, 1.106791, -0.214451)",
        "(0.045061, 1.104579, -0.207406)",
        "(0.044643, 1.102854, -0.199234)",
        "(0.044289, 1.101773, -0.191000)",
        "(0.044052, 1.101456, -0.186857)",
        "(0.043139, 1.101235, -0.179353)",
        "(0.042146, 1.101486, -0.172565)",
        "(0.041297, 1.102102, -0.165481)",
        "(0.040707, 1.103056, -0.157299)",
        "(0.040462, 1.103736, -0.153101)",
        "(0.039027, 1.105699, -0.145780)",
        "(0.037206, 1.108254, -0.139915)",
        "(0.036194, 1.111306, -0.132680)",
        "(0.035352, 1.114718, -0.125053)",
        "(0.034770, 1.116597, -0.121635)",
        "(0.033053, 1.120847, -0.115290)",
        "(0.031248, 1.125571, -0.109208)",
        "(0.029501, 1.130624, -0.103721)",
        "(0.027814, 1.135903, -0.098523)",
        "(0.026946, 1.138708, -0.095860)",
        "(0.025026, 1.144759, -0.090288)",
        "(0.022907, 1.151142, -0.085283)",
        "(0.020505, 1.157613, -0.081977)",
        "(0.018314, 1.164298, -0.078431)",
        "(0.017399, 1.167740, -0.076307)",
        "(0.014970, 1.175072, -0.072386)",
        "(0.011989, 1.182934, -0.069872)",
        "(0.008917, 1.191227, -0.068292)",
        "(0.005716, 1.198988, -0.066983)",
        "(0.003349, 1.202182, -0.067145)",
        "(0.000509, 1.210159, -0.065691)",
        "(-0.002196, 1.219283, -0.063982)",
        "(-0.004706, 1.228545, -0.062253)",
        "(-0.006346, 1.237413, -0.060106)",
        "(-0.007111, 1.241698, -0.059377)",
        "(-0.008805, 1.250239, -0.058838)",
        "(-0.011184, 1.259160, -0.057523)",
        "(-0.013588, 1.267968, -0.056296)",
        "(-0.015580, 1.276354, -0.056040)",
        "(-0.016556, 1.280494, -0.056060)",
        "(-0.018180, 1.288296, -0.056319)",
        "(-0.019674, 1.296015, -0.056043)",
        "(-0.021420, 1.303950, -0.055801)",
        "(-0.023310, 1.311833, -0.056391)",
        "(-0.024140, 1.315664, -0.056956)",
        "(-0.025470, 1.323044, -0.058416)",
        "(-0.026353, 1.330246, -0.060112)",
        "(-0.027547, 1.337548, -0.061966)",
        "(-0.029006, 1.344804, -0.063568)",
        "(-0.029458, 1.348256, -0.064230)",
        "(-0.029787, 1.354854, -0.066155)",
        "(-0.030685, 1.361587, -0.070612)",
        "(-0.032605, 1.369090, -0.076501)",
        "(-0.034369, 1.376624, -0.080434)",
        "(-0.034625, 1.380030, -0.081811)",
        "(-0.034422, 1.386243, -0.084976)",
        "(-0.034713, 1.392216, -0.091073)",
        "(-0.035920, 1.398367, -0.098871)",
        "(-0.036792, 1.403909, -0.105885)",
        "(-0.036891, 1.406272, -0.109096)",
        "(-0.036327, 1.409856, -0.115059)",
        "(-0.035628, 1.412777, -0.121541)",
        "(-0.035844, 1.415767, -0.129942)",
        "(-0.036514, 1.418493, -0.139156)",
        "(-0.036536, 1.419399, -0.143369)",
        "(-0.036049, 1.420276, -0.150866)",
        "(-0.035184, 1.420239, -0.158604)",
        "(-0.034527, 1.419608, -0.167460)",
        "(-0.034676, 1.418995, -0.177379)",
        "(-0.034705, 1.418511, -0.182222)",
        "(-0.034460, 1.417042, -0.190537)",
        "(-0.033574, 1.414702, -0.197690)",
        "(-0.032801, 1.412159, -0.205559)",
        "(-0.032328, 1.409627, -0.214471)",
        "(-0.031952, 1.408210, -0.218731)",
        "(-0.031050, 1.404838, -0.225881)",
        "(-0.029981, 1.401088, -0.232276)",
        "(-0.029239, 1.397613, -0.239479)",
        "(-0.028140, 1.393959, -0.246690)",
        "(-0.027634, 1.392056, -0.249919)",
        "(-0.026585, 1.387953, -0.255335)",
        "(-0.025107, 1.383305, -0.260185)",
        "(-0.023358, 1.378676, -0.265846)",
        "(-0.021954, 1.374231, -0.270946)",
        "(-0.021287, 1.371882, -0.272790)",
        "(-0.019643, 1.366662, -0.275676)",
        "(-0.017447, 1.360798, -0.278962)",
        "(-0.015210, 1.354854, -0.282791)",
        "(-0.013365, 1.348902, -0.286040)",
        "(-0.012413, 1.345810, -0.287320)",
        "(-0.010463, 1.339638, -0.289521)",
        "(-0.008500, 1.333424, -0.291517)",
        "(-0.006449, 1.327055, -0.293468)",
        "(-0.004572, 1.320698, -0.295752)",
        "(-0.003634, 1.317490, -0.296818)",
        "(-0.001681, 1.311023, -0.298417)",
        "(0.000357, 1.304669, -0.300075)",
        "(0.002104, 1.298424, -0.301305)",
        "(0.003853, 1.291882, -0.301539)",
        "(0.004859, 1.288496, -0.301823)",
        "(0.007129, 1.281718, -0.303635)",
        "(0.008916, 1.275215, -0.305308)",
        "(0.010554, 1.268527, -0.305557)",
        "(0.012312, 1.261580, -0.305064)",
        "(0.013153, 1.258060, -0.304886)",
        "(0.015095, 1.250728, -0.304968)",
        "(0.017221, 1.243364, -0.305079)",
        "(0.018975, 1.235878, -0.304872)",
        "(0.020327, 1.228662, -0.303356)",
        "(0.021055, 1.224928, -0.302543)",
        "(0.023087, 1.217294, -0.301025)",
        "(0.025138, 1.209599, -0.299843)",
        "(0.026326, 1.201935, -0.298413)",
        "(0.027827, 1.194128, -0.295583)",
        "(0.028571, 1.190132, -0.294063)",
        "(0.030065, 1.182084, -0.291060)",
        "(0.031155, 1.174163, -0.288055)",
        "(0.032370, 1.166395, -0.282894)",
        "(0.033539, 1.158728, -0.277172)",
        "(0.034209, 1.155018, -0.274617)",
        "(0.035288, 1.147821, -0.269858)",
        "(0.036350, 1.140948, -0.264148)",
        "(0.037159, 1.134359, -0.257282)",
        "(0.038069, 1.127938, -0.249621)",
        "(0.038627, 1.124783, -0.245629)",
        "(0.039693, 1.118440, -0.237560)",
        "(0.040699, 1.112209, -0.230144)",
        "(0.041774, 1.106575, -0.223588)",
        "(0.042742, 1.101888, -0.216031)",
        "(0.043226, 1.099907, -0.211774)",
        "(0.043512, 1.096597, -0.203052)",
        "(0.043488, 1.094845, -0.194145)",
        "(0.042918, 1.094293, -0.185438)",
        "(0.041943, 1.094517, -0.177414)",
        "(0.041427, 1.094937, -0.173433)",
        "(0.040359, 1.096586, -0.165009)",
        "(0.039158, 1.099062, -0.156636)",
        "(0.037467, 1.102319, -0.149115)",
        "(0.035386, 1.106323, -0.142279)",
        "(0.034429, 1.108606, -0.138558)",
        "(0.032723, 1.113639, -0.130695)",
        "(0.031264, 1.119397, -0.123155)",
        "(0.029049, 1.125632, -0.116829)",
        "(0.026175, 1.132546, -0.110862)",
        "(0.024757, 1.136164, -0.107843)",
        "(0.021846, 1.143660, -0.102285)",
        "(0.019260, 1.151251, -0.097180)",
        "(0.016836, 1.159094, -0.092459)",
        "(0.013926, 1.167407, -0.088032)",
        "(0.012252, 1.171720, -0.085906)",
        "(0.008896, 1.180436, -0.082392)",
        "(0.006110, 1.189002, -0.079526)",
        "(0.003806, 1.197407, -0.076963)",
        "(0.001113, 1.205905, -0.074617)",
        "(-0.000482, 1.210197, -0.073723)",
        "(-0.004014, 1.218725, -0.073301)",
        "(-0.006692, 1.226942, -0.073275)",
        "(-0.008464, 1.235123, -0.072685)",
        "(-0.012544, 1.242198, -0.074333)",
        "(-0.014854, 1.245786, -0.075411)",
        "(-0.017669, 1.254306, -0.076559)",
        "(-0.019464, 1.262585, -0.077608)",
        "(-0.020618, 1.270787, -0.077886)",
        "(-0.021919, 1.279027, -0.078472)",
        "(-0.022671, 1.283188, -0.078794)",
        "(-0.024352, 1.291309, -0.079805)",
        "(-0.025882, 1.299067, -0.081457)",
        "(-0.026957, 1.306628, -0.082782)",
        "(-0.028043, 1.314067, -0.084319)",
        "(-0.028711, 1.317783, -0.085272)",
        "(-0.030300, 1.325253, -0.088086)",
        "(-0.031927, 1.332643, -0.090969)",
        "(-0.032573, 1.339426, -0.092973)",
        "(-0.032760, 1.345850, -0.095155)",
        "(-0.033038, 1.349111, -0.096485)",
        "(-0.034242, 1.355837, -0.100174)",
        "(-0.035819, 1.362565, -0.105281)",
        "(-0.036575, 1.368870, -0.110219)",
        "(-0.036754, 1.374915, -0.114036)",
        "(-0.036771, 1.377899, -0.115855)",
        "(-0.037214, 1.383882, -0.120199)",
        "(-0.037710, 1.389550, -0.125479)",
        "(-0.037859, 1.394582, -0.131006)",
        "(-0.037990, 1.399050, -0.136316)",
        "(-0.038214, 1.401236, -0.139432)",
        "(-0.038983, 1.405298, -0.146821)",
        "(-0.039147, 1.408846, -0.153626)",
        "(-0.039073, 1.411756, -0.159903)",
        "(-0.039101, 1.414516, -0.166697)",
        "(-0.039299, 1.415874, -0.170429)",
        "(-0.039604, 1.418337, -0.177836)",
        "(-0.039668, 1.420331, -0.184916)",
        "(-0.038973, 1.421540, -0.191132)",
        "(-0.038623, 1.422717, -0.197184)",
        "(-0.038547, 1.423246, -0.200324)",
        "(-0.038239, 1.423934, -0.206848)",
        "(-0.037666, 1.424125, -0.213449)",
        "(-0.036976, 1.423688, -0.219406)",
        "(-0.036543, 1.422965, -0.225337)",
        "(-0.036228, 1.422361, -0.228425)",
        "(-0.035182, 1.420691, -0.234427)",
        "(-0.033946, 1.418577, -0.240038)",
        "(-0.032796, 1.416032, -0.246026)",
        "(-0.031684, 1.413161, -0.251781)",
        "(-0.031036, 1.411504, -0.254228)",
        "(-0.029395, 1.407839, -0.258788)",
        "(-0.027459, 1.403981, -0.264307)",
        "(-0.025815, 1.400297, -0.270585)",
        "(-0.023999, 1.396046, -0.275431)",
        "(-0.022889, 1.393619, -0.277076)",
        "(-0.020358, 1.388165, -0.279485)",
        "(-0.017869, 1.382353, -0.283178)",
        "(-0.015628, 1.376419, -0.288195)",
        "(-0.013476, 1.370048, -0.291297)",
        "(-0.012268, 1.366624, -0.292047)",
        "(-0.009398, 1.359103, -0.292745)",
        "(-0.006391, 1.351311, -0.296349)",
        "(-0.003698, 1.343572, -0.300466)",
        "(-0.001134, 1.335453, -0.302180)",
        "(0.000105, 1.331356, -0.302939)",
        "(0.002953, 1.322752, -0.304894)",
        "(0.005912, 1.314219, -0.307181)",
        "(0.007911, 1.306175, -0.309113)",
        "(0.010263, 1.298041, -0.310150)",
        "(0.011570, 1.293972, -0.310515)",
        "(0.014177, 1.286095, -0.311238)",
        "(0.016356, 1.278621, -0.311662)",
        "(0.018276, 1.271258, -0.311718)",
        "(0.020179, 1.263729, -0.311768)",
        "(0.021444, 1.259788, -0.311726)",
        "(0.024328, 1.251933, -0.311436)",
        "(0.026541, 1.244590, -0.311827)",
        "(0.027974, 1.237507, -0.312354)",
        "(0.029892, 1.230169, -0.311475)",
        "(0.030910, 1.226336, -0.310645)",
        "(0.032988, 1.218600, -0.308416)",
        "(0.034966, 1.210731, -0.306320)",
        "(0.036636, 1.202857, -0.305097)",
        "(0.038446, 1.194967, -0.301944)",
        "(0.039315, 1.190855, -0.299238)",
        "(0.041002, 1.182419, -0.293014)",
        "(0.042461, 1.174027, -0.288378)",
        "(0.043313, 1.165847, -0.284319)",
        "(0.044293, 1.157689, -0.277887)",
        "(0.044797, 1.153682, -0.273918)",
        "(0.045595, 1.145932, -0.266166)",
        "(0.046113, 1.138691, -0.260440)",
        "(0.046461, 1.132648, -0.254473)",
        "(0.046163, 1.127487, -0.247141)",
        "(0.046077, 1.125129, -0.243048)",
        "(0.045857, 1.120747, -0.234756)",
        "(0.045488, 1.117197, -0.227733)",
        "(0.044375, 1.114681, -0.221827)",
        "(0.043094, 1.112523, -0.214613)",
        "(0.042420, 1.111515, -0.210732)",
        "(0.041308, 1.109622, -0.203649)",
        "(0.039860, 1.108312, -0.197905)",
        "(0.038231, 1.107518, -0.191165)",
        "(0.036765, 1.106923, -0.183833)",
        "(0.036031, 1.106684, -0.180255)",
        "(0.034703, 1.106438, -0.173088)",
        "(0.033503, 1.106475, -0.165994)",
        "(0.032205, 1.106911, -0.158810)",
        "(0.030096, 1.107772, -0.151800)",
        "(0.029189, 1.108313, -0.148487)",
        "(0.027707, 1.109748, -0.142253)",
        "(0.026428, 1.111673, -0.135569)",
        "(0.025274, 1.114120, -0.128402)",
        "(0.023818, 1.117042, -0.121609)",
        "(0.022844, 1.118770, -0.118815)",
        "(0.021011, 1.122502, -0.113658)",
        "(0.018844, 1.126853, -0.108535)",
        "(0.016528, 1.131830, -0.103830)",
        "(0.014464, 1.137270, -0.099142)",
        "(0.013351, 1.140239, -0.096791)",
        "(0.010804, 1.146854, -0.092475)",
        "(0.008180, 1.154135, -0.088286)",
        "(0.005232, 1.162039, -0.084609)",
        "(0.002217, 1.170400, -0.081196)",
        "(0.000849, 1.174708, -0.079363)",
        "(-0.002034, 1.183671, -0.076311)",
        "(-0.004884, 1.192725, -0.074313)",
        "(-0.009814, 1.200404, -0.074746)",
        "(-0.013007, 1.208797, -0.073178)",
        "(-0.014027, 1.213143, -0.071753)",
        "(-0.016303, 1.221715, -0.070040)",
        "(-0.019091, 1.230307, -0.071072)",
        "(-0.021811, 1.239067, -0.072432)",
        "(-0.024105, 1.247602, -0.071885)",
        "(-0.025088, 1.251690, -0.071273)",
        "(-0.026913, 1.259671, -0.070705)",
        "(-0.028846, 1.267485, -0.071662)",
        "(-0.031347, 1.275420, -0.072954)",
        "(-0.033415, 1.283086, -0.073467)",
        "(-0.034349, 1.286829, -0.073641)",
        "(-0.036135, 1.294197, -0.074614)",
        "(-0.037759, 1.301413, -0.076450)",
        "(-0.038914, 1.308355, -0.077857)",
        "(-0.040060, 1.315232, -0.078505)",
        "(-0.040664, 1.318625, -0.078612)",
        "(-0.041205, 1.324960, -0.078519)",
        "(-0.041911, 1.331104, -0.080492)",
        "(-0.043283, 1.337525, -0.083981)",
        "(-0.044271, 1.343680, -0.086372)",
        "(-0.044612, 1.346581, -0.087168)",
        "(-0.045096, 1.351925, -0.088750)",
        "(-0.045596, 1.357145, -0.091350)",
        "(-0.046866, 1.362742, -0.095107)",
        "(-0.047879, 1.368295, -0.099175)",
        "(-0.048312, 1.370986, -0.101043)",
        "(-0.048948, 1.375958, -0.104286)",
        "(-0.048878, 1.380287, -0.106938)",
        "(-0.049192, 1.384807, -0.110967)",
        "(-0.050292, 1.389868, -0.116923)",
        "(-0.050834, 1.392389, -0.119920)",
        "(-0.051205, 1.396806, -0.124639)",
        "(-0.051030, 1.400482, -0.128561)",
        "(-0.050431, 1.403754, -0.132560)",
        "(-0.050443, 1.407390, -0.137789)",
        "(-0.050659, 1.409298, -0.140936)",
        "(-0.050902, 1.412868, -0.147218)",
        "(-0.050255, 1.415530, -0.151640)",
        "(-0.049221, 1.417665, -0.154990)",
        "(-0.048440, 1.419806, -0.159778)",
        "(-0.048398, 1.421023, -0.163291)",
        "(-0.048774, 1.423711, -0.172047)",
        "(-0.048806, 1.425930, -0.179587)",
        "(-0.047751, 1.427100, -0.185849)",
        "(-0.046671, 1.428015, -0.193160)",
        "(-0.046274, 1.428511, -0.197194)",
        "(-0.045913, 1.429431, -0.205507)",
        "(-0.045076, 1.429569, -0.213499)",
        "(-0.043358, 1.428869, -0.220097)",
        "(-0.041556, 1.427777, -0.226022)",
        "(-0.040805, 1.427276, -0.229511)",
        "(-0.039581, 1.426318, -0.239064)",
        "(-0.038055, 1.424799, -0.247810)",
        "(-0.035698, 1.422076, -0.253579)",
        "(-0.032794, 1.418353, -0.257803)",
        "(-0.031432, 1.416437, -0.260611)",
        "(-0.029046, 1.412556, -0.268495)",
        "(-0.026923, 1.408353, -0.277034)",
        "(-0.024112, 1.403091, -0.281989)",
        "(-0.021183, 1.397178, -0.284866)",
        "(-0.019608, 1.394175, -0.287041)",
        "(-0.016666, 1.388469, -0.293947)",
        "(-0.014270, 1.382917, -0.300688)",
        "(-0.011599, 1.376388, -0.303665)",
        "(-0.008287, 1.368890, -0.305297)",
        "(-0.006531, 1.364927, -0.306483)",
        "(-0.003602, 1.357140, -0.310275)",
        "(-0.001466, 1.349079, -0.313365)",
        "(0.000644, 1.340489, -0.315024)",
        "(0.003109, 1.331178, -0.316443)",
        "(0.004331, 1.326352, -0.317177)",
        "(0.006613, 1.316314, -0.317832)",
        "(0.008802, 1.306109, -0.317448)",
        "(0.011102, 1.295965, -0.317530)",
        "(0.013283, 1.286133, -0.319029)",
        "(0.014277, 1.281340, -0.319420)",
        "(0.015841, 1.272008, -0.318586)",
        "(0.017315, 1.262913, -0.316465)",
        "(0.018872, 1.254283, -0.315104)",
        "(0.020481, 1.245904, -0.312453)",
        "(0.021324, 1.241808, -0.310941)",
        "(0.022461, 1.233838, -0.308156)",
        "(0.022740, 1.226107, -0.305359)",
        "(0.023920, 1.218417, -0.301983)",
        "(0.025820, 1.210927, -0.298141)",
        "(0.026500, 1.207279, -0.296308)",
        "(0.027157, 1.200340, -0.292937)",
        "(0.027647, 1.193384, -0.288619)",
        "(0.029116, 1.186423, -0.282720)",
        "(0.030371, 1.179405, -0.276970)",
        "(0.030891, 1.176008, -0.274518)",
        "(0.031280, 1.169286, -0.270365)",
        "(0.031748, 1.162845, -0.265427)",
        "(0.032647, 1.156583, -0.258986)",
        "(0.033804, 1.150643, -0.252410)",
        "(0.034273, 1.147842, -0.249518)",
        "(0.034645, 1.142763, -0.244110)",
        "(0.034464, 1.138237, -0.237627)",
        "(0.034845, 1.134045, -0.229829)",
        "(0.035400, 1.130202, -0.222211)",
        "(0.035506, 1.128489, -0.219062)",
        "(0.034902, 1.125581, -0.213204)",
        "(0.034091, 1.123123, -0.205857)",
        "(0.033921, 1.121096, -0.197201)",
        "(0.033415, 1.119687, -0.189373)",
        "(0.032771, 1.119176, -0.185833)",
        "(0.031332, 1.118304, -0.178890)",
        "(0.030175, 1.117600, -0.171950)",
        "(0.029311, 1.117286, -0.163927)",
        "(0.028174, 1.117442, -0.156174)",
        "(0.027398, 1.117614, -0.152817)",
        "(0.025554, 1.118176, -0.146555)",
        "(0.024151, 1.118922, -0.139529)",
        "(0.022859, 1.120117, -0.131920)",
        "(0.021545, 1.121819, -0.124464)",
        "(0.020806, 1.122826, -0.120998)",
        "(0.018785, 1.125182, -0.115009)",
        "(0.017260, 1.127988, -0.108672)",
        "(0.015903, 1.131120, -0.101592)",
        "(0.014251, 1.134618, -0.095458)",
        "(0.013077, 1.136542, -0.092921)",
        "(0.010653, 1.140749, -0.087623)",
        "(0.009287, 1.145142, -0.080754)",
        "(0.007676, 1.149930, -0.074983)",
        "(0.005683, 1.154802, -0.071047)",
        "(0.004581, 1.157384, -0.068974)",
        "(0.002271, 1.162867, -0.064642)",
        "(0.000761, 1.168686, -0.059551)",
        "(-0.000452, 1.174851, -0.054606)",
        "(-0.002172, 1.181353, -0.051074)",
        "(-0.003194, 1.184741, -0.049647)",
        "(-0.005431, 1.191818, -0.047025)",
        "(-0.006941, 1.199018, -0.043697)",
        "(-0.007752, 1.206223, -0.040268)",
        "(-0.010861, 1.212676, -0.039997)",
        "(-0.013049, 1.215732, -0.040559)",
        "(-0.015081, 1.223502, -0.039180)",
        "(-0.016395, 1.231336, -0.037509)",
        "(-0.017590, 1.238995, -0.036442)",
        "(-0.019089, 1.246753, -0.036670)",
        "(-0.020107, 1.250840, -0.036723)",
        "(-0.022210, 1.259192, -0.036046)",
        "(-0.023850, 1.267327, -0.035125)",
        "(-0.025596, 1.275174, -0.035962)",
        "(-0.027240, 1.283047, -0.037059)",
        "(-0.028029, 1.287030, -0.037063)",
        "(-0.029540, 1.295019, -0.036203)",
        "(-0.030987, 1.302820, -0.036649)",
        "(-0.032950, 1.310602, -0.039093)",
        "(-0.034469, 1.318315, -0.040694)",
        "(-0.035047, 1.322132, -0.040923)",
        "(-0.035417, 1.329446, -0.040561)",
        "(-0.035141, 1.336419, -0.040921)",
        "(-0.035902, 1.343403, -0.043701)",
        "(-0.036821, 1.350448, -0.046738)",
        "(-0.037316, 1.353973, -0.047977)",
        "(-0.037743, 1.360767, -0.049855)",
        "(-0.037771, 1.367110, -0.052331)",
        "(-0.038217, 1.373390, -0.056243)",
        "(-0.038980, 1.379765, -0.060669)",
        "(-0.039290, 1.382987, -0.062468)",
        "(-0.039244, 1.389257, -0.065121)",
        "(-0.039215, 1.395284, -0.068599)",
        "(-0.039816, 1.401164, -0.074111)",
        "(-0.040766, 1.406929, -0.080850)",
        "(-0.041121, 1.409719, -0.083968)",
        "(-0.041850, 1.414998, -0.089803)",
        "(-0.041987, 1.419500, -0.096301)",
        "(-0.042469, 1.423786, -0.103997)",
        "(-0.043160, 1.427905, -0.112016)",
        "(-0.043401, 1.429815, -0.115645)",
        "(-0.043433, 1.433072, -0.122281)",
        "(-0.042962, 1.435641, -0.129171)",
        "(-0.042753, 1.437949, -0.136613)",
        "(-0.043142, 1.440194, -0.145102)",
        "(-0.043328, 1.441262, -0.149600)",
        "(-0.043524, 1.443027, -0.158560)",
        "(-0.043102, 1.443924, -0.166197)",
        "(-0.042041, 1.444096, -0.173086)",
        "(-0.041296, 1.444233, -0.180213)",
        "(-0.041119, 1.444321, -0.184062)",
        "(-0.041025, 1.444363, -0.192739)",
        "(-0.040257, 1.443603, -0.200473)",
        "(-0.038979, 1.442125, -0.206559)",
        "(-0.037742, 1.440259, -0.212470)",
        "(-0.037344, 1.439329, -0.216065)",
        "(-0.036397, 1.437173, -0.224160)",
        "(-0.035103, 1.434637, -0.230781)",
        "(-0.033514, 1.431588, -0.235796)",
        "(-0.031477, 1.427811, -0.240496)",
        "(-0.030464, 1.425823, -0.243229)",
        "(-0.028654, 1.421801, -0.250232)",
        "(-0.026819, 1.417807, -0.257697)",
        "(-0.024854, 1.413568, -0.262840)",
        "(-0.022344, 1.408639, -0.266040)",
        "(-0.020903, 1.406038, -0.267719)",
        "(-0.017607, 1.400653, -0.271053)",
        "(-0.014936, 1.395640, -0.274663)",
        "(-0.012326, 1.390536, -0.278653)",
        "(-0.009306, 1.385250, -0.282172)",
        "(-0.007791, 1.382631, -0.284230)",
        "(-0.004891, 1.377551, -0.288816)",
        "(-0.002073, 1.372364, -0.292249)",
        "(0.000350, 1.367099, -0.294498)",
        "(0.002794, 1.361560, -0.296581)",
        "(0.004035, 1.358742, -0.297886)",
        "(0.006301, 1.353186, -0.300998)",
        "(0.008211, 1.347568, -0.303616)",
        "(0.010211, 1.341556, -0.303915)",
        "(0.012001, 1.335363, -0.304354)",
        "(0.012807, 1.332169, -0.305388)",
        "(0.014548, 1.325926, -0.307317)",
        "(0.015728, 1.319669, -0.308110)",
        "(0.016823, 1.313125, -0.307350)",
        "(0.018054, 1.306201, -0.306604)",
        "(0.018600, 1.302714, -0.306692)",
        "(0.019537, 1.295532, -0.307370)",
        "(0.020364, 1.287835, -0.307128)",
        "(0.021228, 1.279803, -0.305970)",
        "(0.022239, 1.271040, -0.305054)",
        "(0.022827, 1.266753, -0.305006)",
        "(0.023447, 1.258337, -0.304702)",
        "(0.023971, 1.249876, -0.302348)",
        "(0.024346, 1.241196, -0.299722)",
        "(0.025144, 1.232566, -0.297798)",
        "(0.025435, 1.228409, -0.296925)",
        "(0.025652, 1.220182, -0.294656)",
        "(0.026029, 1.211830, -0.291116)",
        "(0.027064, 1.203661, -0.286760)",
        "(0.027375, 1.195620, -0.283455)",
        "(0.027642, 1.191607, -0.281935)",
        "(0.028015, 1.183627, -0.278578)",
        "(0.027879, 1.175719, -0.273669)",
        "(0.028073, 1.167937, -0.268193)",
        "(0.028654, 1.160689, -0.262855)",
        "(0.028795, 1.157304, -0.260205)",
        "(0.028966, 1.151348, -0.254285)",
        "(0.028253, 1.146299, -0.247575)",
        "(0.027720, 1.141373, -0.240476)",
        "(0.027806, 1.136805, -0.233090)",
        "(0.027817, 1.134606, -0.229337)",
        "(0.027694, 1.130798, -0.221523)",
        "(0.026774, 1.127586, -0.213798)",
        "(0.026023, 1.124738, -0.205344)",
        "(0.025719, 1.122347, -0.196525)",
        "(0.025620, 1.121346, -0.192019)",
        "(0.025051, 1.119895, -0.182788)",
        "(0.023850, 1.119321, -0.173645)",
        "(0.022851, 1.119606, -0.164003)",
        "(0.021827, 1.120696, -0.154117)",
        "(0.021221, 1.121414, -0.149346)",
        "(0.019641, 1.123260, -0.140233)",
        "(0.017785, 1.125904, -0.131373)",
        "(0.016164, 1.129310, -0.122160)",
        "(0.014788, 1.133281, -0.112696)",
        "(0.013997, 1.135421, -0.108344)",
        "(0.011936, 1.140135, -0.100860)",
        "(0.009931, 1.145567, -0.093773)",
        "(0.008035, 1.151515, -0.086055)",
        "(0.006050, 1.157879, -0.079173)",
        "(0.005015, 1.161133, -0.076175)",
        "(0.002634, 1.167913, -0.071231)",
        "(-0.000235, 1.174868, -0.067431)",
        "(-0.002957, 1.182150, -0.063974)",
        "(-0.005824, 1.189807, -0.060814)",
        "(-0.007358, 1.193739, -0.059509)",
        "(-0.010323, 1.201860, -0.057824)",
        "(-0.013328, 1.210484, -0.056104)",
        "(-0.016179, 1.219443, -0.054535)",
        "(-0.021819, 1.226461, -0.056798)",
        "(-0.023257, 1.230903, -0.056701)",
        "(-0.026351, 1.240066, -0.057157)",
        "(-0.029330, 1.249749, -0.057696)",
        "(-0.032184, 1.259869, -0.057844)",
        "(-0.034065, 1.269229, -0.057479)",
        "(-0.034833, 1.273835, -0.057275)",
        "(-0.036269, 1.283040, -0.057001)",
        "(-0.038387, 1.292425, -0.057103)",
        "(-0.040917, 1.301578, -0.058439)",
        "(-0.042898, 1.310232, -0.060314)",
        "(-0.043668, 1.314420, -0.061058)",
        "(-0.044976, 1.322629, -0.062053)",
        "(-0.046942, 1.330746, -0.064432)",
        "(-0.049684, 1.338659, -0.069205)",
        "(-0.051346, 1.346039, -0.073595)",
        "(-0.051740, 1.349595, -0.075354)",
        "(-0.052491, 1.356549, -0.078476)",
        "(-0.053215, 1.363231, -0.081808)",
        "(-0.054469, 1.369742, -0.087125)",
        "(-0.055597, 1.376127, -0.093260)",
        "(-0.055933, 1.379230, -0.095884)",
        "(-0.056303, 1.385180, -0.100758)",
        "(-0.056329, 1.390868, -0.105485)",
        "(-0.056186, 1.396452, -0.109983)",
        "(-0.055861, 1.401949, -0.114599)",
        "(-0.055847, 1.404699, -0.117210)",
        "(-0.055830, 1.409991, -0.122482)",
        "(-0.055781, 1.414856, -0.127669)",
        "(-0.055553, 1.419180, -0.133173)",
        "(-0.055236, 1.422965, -0.138481)",
        "(-0.055058, 1.424743, -0.141227)",
        "(-0.054763, 1.428166, -0.146959)",
        "(-0.054850, 1.431494, -0.152694)",
        "(-0.054994, 1.434439, -0.158936)",
        "(-0.055105, 1.437006, -0.166050)",
        "(-0.055191, 1.438302, -0.169788)",
        "(-0.055382, 1.440861, -0.177174)",
        "(-0.055206, 1.443157, -0.183808)",
        "(-0.054626, 1.445144, -0.189698)",
        "(-0.053989, 1.446892, -0.195321)",
        "(-0.053670, 1.447701, -0.198307)",
        "(-0.053383, 1.449393, -0.205287)",
        "(-0.052435, 1.450731, -0.211113)",
        "(-0.051080, 1.451570, -0.215353)",
        "(-0.049323, 1.451675, -0.219008)",
        "(-0.048487, 1.451553, -0.221183)",
        "(-0.046963, 1.450887, -0.227321)",
        "(-0.045677, 1.449697, -0.234806)",
        "(-0.043896, 1.447551, -0.240842)",
        "(-0.041457, 1.444361, -0.245779)",
        "(-0.040095, 1.442520, -0.248121)",
        "(-0.037731, 1.438468, -0.253076)",
        "(-0.035484, 1.433638, -0.258814)",
        "(-0.033366, 1.428102, -0.265234)",
        "(-0.030968, 1.421685, -0.270588)",
        "(-0.029558, 1.418165, -0.272603)",
        "(-0.026812, 1.410867, -0.276782)",
        "(-0.024802, 1.403892, -0.283405)",
        "(-0.023000, 1.397057, -0.289597)",
        "(-0.020904, 1.389860, -0.293747)",
        "(-0.019719, 1.386125, -0.295261)",
        "(-0.017604, 1.378773, -0.298412)",
        "(-0.015855, 1.371657, -0.302752)",
        "(-0.014096, 1.364655, -0.307178)",
        "(-0.012343, 1.357518, -0.310058)",
        "(-0.011444, 1.353880, -0.310989)",
        "(-0.009523, 1.346343, -0.312689)",
        "(-0.007347, 1.338557, -0.315522)",
        "(-0.005227, 1.330843, -0.318570)",
        "(-0.003278, 1.322991, -0.320764)",
        "(-0.002274, 1.319090, -0.321464)",
        "(-0.000255, 1.310901, -0.322142)",
        "(0.001974, 1.302480, -0.323194)",
        "(0.004312, 1.294288, -0.323861)",
        "(0.006536, 1.286275, -0.323490)",
        "(0.007510, 1.282356, -0.323280)",
        "(0.009146, 1.274167, -0.323258)",
        "(0.011340, 1.265194, -0.323191)",
        "(0.013891, 1.256030, -0.322564)",
        "(0.016139, 1.246833, -0.321048)",
        "(0.017146, 1.242105, -0.319939)",
        "(0.019516, 1.232164, -0.317368)",
        "(0.022439, 1.221699, -0.315016)",
        "(0.025549, 1.211476, -0.311541)",
        "(0.028505, 1.201838, -0.307544)",
        "(0.029999, 1.197164, -0.305784)",
        "(0.032751, 1.188244, -0.302664)",
        "(0.035476, 1.179820, -0.298749)",
        "(0.038255, 1.171517, -0.293057)",
        "(0.040851, 1.163308, -0.287621)",
        "(0.041904, 1.159187, -0.285490)",
        "(0.043953, 1.151083, -0.281518)",
        "(0.045796, 1.143394, -0.276245)",
        "(0.047592, 1.136118, -0.268944)",
        "(0.049202, 1.129217, -0.261893)",
        "(0.049804, 1.125946, -0.259122)",
        "(0.050320, 1.119804, -0.254239)",
        "(0.050526, 1.114372, -0.246757)",
        "(0.050965, 1.109541, -0.237160)",
        "(0.051265, 1.105025, -0.228435)",
        "(0.051248, 1.102966, -0.224827)",
        "(0.050181, 1.099276, -0.218798)",
        "(0.049038, 1.096419, -0.210568)",
        "(0.048712, 1.094255, -0.199845)",
        "(0.048040, 1.092725, -0.190093)",
        "(0.047370, 1.092058, -0.186138)",
        "(0.045688, 1.091339, -0.178880)",
        "(0.044076, 1.091498, -0.170742)",
        "(0.042594, 1.092499, -0.161683)",
        "(0.041160, 1.094160, -0.152783)",
        "(0.040369, 1.095214, -0.148583)",
        "(0.038423, 1.097938, -0.141500)",
        "(0.036439, 1.101340, -0.134918)",
        "(0.034806, 1.105268, -0.127331)",
        "(0.033019, 1.109735, -0.120090)",
        "(0.032021, 1.112016, -0.116853)",
        "(0.030011, 1.116740, -0.111051)",
        "(0.027943, 1.121804, -0.105761)",
        "(0.026029, 1.127424, -0.100168)",
        "(0.023865, 1.133589, -0.094802)",
        "(0.022759, 1.136803, -0.092470)",
        "(0.020097, 1.143584, -0.088709)",
        "(0.017266, 1.150819, -0.085059)",
        "(0.014801, 1.158253, -0.081351)",
        "(0.012874, 1.165990, -0.077744)",
        "(0.011950, 1.169979, -0.075944)",
        "(0.009705, 1.178164, -0.072674)",
        "(0.007428, 1.186300, -0.070075)",
        "(0.005330, 1.194340, -0.068177)",
        "(0.003415, 1.202604, -0.066557)",
        "(0.002276, 1.206874, -0.065861)",
        "(-0.000621, 1.215609, -0.064543)",
        "(-0.003821, 1.224425, -0.063985)",
        "(-0.006523, 1.233184, -0.063531)",
        "(-0.010863, 1.240133, -0.065666)",
        "(-0.012245, 1.244170, -0.065947)",
        "(-0.014782, 1.253056, -0.065444)",
        "(-0.017543, 1.262077, -0.065256)",
        "(-0.019664, 1.270931, -0.065558)",
        "(-0.021470, 1.279793, -0.065832)",
        "(-0.022392, 1.284210, -0.065948)",
        "(-0.024169, 1.292997, -0.065743)",
        "(-0.026098, 1.301619, -0.065756)",
        "(-0.027869, 1.309984, -0.066740)",
        "(-0.029467, 1.318042, -0.067955)",
        "(-0.030134, 1.321938, -0.068545)",
        "(-0.031556, 1.329482, -0.069772)",
        "(-0.033429, 1.337102, -0.071539)",
        "(-0.035455, 1.344846, -0.073611)",
        "(-0.037050, 1.352420, -0.075021)",
        "(-0.037730, 1.356110, -0.075655)",
        "(-0.038895, 1.363291, -0.077288)",
        "(-0.040020, 1.370625, -0.079720)",
        "(-0.041615, 1.377753, -0.083043)",
        "(-0.043255, 1.384790, -0.086735)",
        "(-0.043898, 1.388221, -0.088535)",
        "(-0.044612, 1.394823, -0.092053)",
        "(-0.045088, 1.401247, -0.095872)",
        "(-0.045659, 1.407622, -0.100200)",
        "(-0.046497, 1.413866, -0.104687)",
        "(-0.046846, 1.416853, -0.107085)",
        "(-0.047107, 1.422351, -0.111985)",
        "(-0.047149, 1.427382, -0.116997)",
        "(-0.047481, 1.432216, -0.122373)",
        "(-0.047702, 1.436541, -0.127789)",
        "(-0.047673, 1.438469, -0.130264)",
        "(-0.047150, 1.441666, -0.135119)",
        "(-0.046562, 1.444425, -0.140435)",
        "(-0.046821, 1.447144, -0.147244)",
        "(-0.047112, 1.449633, -0.154769)",
        "(-0.046970, 1.450680, -0.157984)",
        "(-0.046148, 1.452277, -0.163328)",
        "(-0.044912, 1.453586, -0.168671)",
        "(-0.044170, 1.455024, -0.174648)",
        "(-0.043717, 1.456476, -0.181707)",
        "(-0.043323, 1.457029, -0.185148)",
        "(-0.042179, 1.457703, -0.190544)",
        "(-0.040681, 1.457848, -0.195093)",
        "(-0.039268, 1.457770, -0.200324)",
        "(-0.038565, 1.457718, -0.206805)",
        "(-0.038289, 1.457578, -0.210365)",
        "(-0.037081, 1.456733, -0.216572)",
        "(-0.035584, 1.455332, -0.222155)",
        "(-0.033720, 1.453364, -0.226798)",
        "(-0.032384, 1.451501, -0.232626)",
        "(-0.031719, 1.450515, -0.236038)",
        "(-0.030042, 1.448290, -0.242457)",
        "(-0.028114, 1.445560, -0.247123)",
        "(-0.026053, 1.442149, -0.250673)",
        "(-0.024248, 1.438366, -0.256509)",
        "(-0.023306, 1.436298, -0.259983)",
        "(-0.021279, 1.432004, -0.265639)",
        "(-0.019420, 1.427312, -0.269540)",
        "(-0.017144, 1.421936, -0.271715)",
        "(-0.014830, 1.416100, -0.274508)",
        "(-0.013478, 1.412948, -0.276154)",
        "(-0.011135, 1.406697, -0.279469)",
        "(-0.009354, 1.400195, -0.282657)",
        "(-0.007425, 1.393249, -0.285639)",
        "(-0.005284, 1.385701, -0.287852)",
        "(-0.004269, 1.381842, -0.288747)",
        "(-0.002212, 1.373809, -0.289950)",
        "(-0.000090, 1.365606, -0.291145)",
        "(0.001665, 1.357538, -0.292347)",
        "(0.002969, 1.349409, -0.293472)",
        "(0.003640, 1.345206, -0.294010)",
        "(0.005283, 1.336397, -0.294882)",
        "(0.006752, 1.327670, -0.295744)",
        "(0.007871, 1.319124, -0.297433)",
        "(0.008961, 1.310656, -0.298482)",
        "(0.009555, 1.306376, -0.298627)",
        "(0.010630, 1.297835, -0.298221)",
        "(0.011576, 1.289159, -0.297507)",
        "(0.012418, 1.280343, -0.296815)",
        "(0.013536, 1.271474, -0.296627)",
        "(0.014160, 1.267085, -0.296483)",
        "(0.014982, 1.258282, -0.295724)",
        "(0.015692, 1.249218, -0.293980)",
        "(0.016814, 1.240186, -0.292256)",
        "(0.017994, 1.231466, -0.291355)",
        "(0.018193, 1.227194, -0.291101)",
        "(0.018975, 1.219255, -0.289453)",
        "(0.019836, 1.211433, -0.287148)",
        "(0.021230, 1.204011, -0.283648)",
        "(0.022628, 1.196571, -0.280083)",
        "(0.023007, 1.192778, -0.278479)",
        "(0.023793, 1.185519, -0.275420)",
        "(0.024673, 1.178389, -0.271453)",
        "(0.025619, 1.171223, -0.266816)",
        "(0.026700, 1.164091, -0.262140)",
        "(0.027159, 1.160611, -0.259682)",
        "(0.027860, 1.153992, -0.254631)",
        "(0.028353, 1.147495, -0.249719)",
        "(0.029253, 1.141148, -0.244502)",
        "(0.030205, 1.135130, -0.239434)",
        "(0.030391, 1.132258, -0.236903)",
        "(0.031009, 1.126911, -0.231596)",
        "(0.031362, 1.121896, -0.226624)",
        "(0.031880, 1.117508, -0.220939)",
        "(0.032136, 1.113365, -0.214272)",
        "(0.032220, 1.111392, -0.210647)",
        "(0.032584, 1.107487, -0.203773)",
        "(0.032724, 1.103721, -0.197531)",
        "(0.032899, 1.100322, -0.191302)",
        "(0.032896, 1.097211, -0.183625)",
        "(0.032924, 1.095823, -0.179351)",
        "(0.032911, 1.093373, -0.171571)",
        "(0.032652, 1.091531, -0.164566)",
        "(0.032046, 1.090207, -0.157087)",
        "(0.031341, 1.089349, -0.148929)",
        "(0.031073, 1.089119, -0.144875)",
        "(0.030532, 1.089254, -0.137331)",
        "(0.029702, 1.090216, -0.129799)",
        "(0.028883, 1.091982, -0.122169)",
        "(0.027999, 1.094943, -0.114198)",
        "(0.027597, 1.096757, -0.110185)",
        "(0.025247, 1.101563, -0.102875)",
        "(0.023192, 1.106785, -0.096456)",
        "(0.021461, 1.112667, -0.090340)",
        "(0.019873, 1.119030, -0.084304)",
        "(0.018710, 1.122371, -0.081646)",
        "(0.015830, 1.129454, -0.077596)",
        "(0.012593, 1.136948, -0.074054)",
        "(0.010000, 1.144667, -0.070179)",
        "(0.007575, 1.152593, -0.066532)",
        "(0.006203, 1.156600, -0.064902)",
        "(0.003118, 1.164913, -0.062596)",
        "(0.000149, 1.173414, -0.060494)",
        "(-0.002896, 1.181838, -0.058940)",
        "(-0.005340, 1.190221, -0.057657)",
        "(-0.006607, 1.194466, -0.057187)",
        "(-0.009675, 1.203092, -0.056850)",
        "(-0.012614, 1.211835, -0.056854)",
        "(-0.015613, 1.220704, -0.057136)",
        "(-0.020111, 1.228415, -0.059460)",
        "(-0.022695, 1.231853, -0.061142)",
        "(-0.025237, 1.240351, -0.061993)",
        "(-0.027642, 1.248992, -0.062899)",
        "(-0.030039, 1.257745, -0.064118)",
        "(-0.032144, 1.266472, -0.065143)",
        "(-0.033164, 1.270823, -0.065629)",
        "(-0.035296, 1.279389, -0.067336)",
        "(-0.037421, 1.287902, -0.069008)",
        "(-0.039598, 1.296356, -0.070928)",
        "(-0.041370, 1.304636, -0.072974)",
        "(-0.042185, 1.308681, -0.074134)",
        "(-0.043637, 1.316597, -0.076250)",
        "(-0.044808, 1.324401, -0.077769)",
        "(-0.045878, 1.332232, -0.079437)",
        "(-0.047193, 1.339998, -0.081633)",
        "(-0.047815, 1.343770, -0.082950)",
        "(-0.048848, 1.351049, -0.085783)",
        "(-0.049121, 1.357943, -0.087471)",
        "(-0.048961, 1.364464, -0.088414)",
        "(-0.048861, 1.370638, -0.090042)",
        "(-0.048834, 1.373614, -0.091187)",
        "(-0.048957, 1.379436, -0.094151)",
        "(-0.049226, 1.385168, -0.097210)",
        "(-0.049288, 1.390646, -0.099790)",
        "(-0.049093, 1.395678, -0.102567)",
        "(-0.049050, 1.398093, -0.104366)",
        "(-0.049228, 1.402761, -0.108649)",
        "(-0.049765, 1.407219, -0.113678)",
        "(-0.050507, 1.411558, -0.119633)",
        "(-0.051182, 1.415400, -0.125759)",
        "(-0.051450, 1.417154, -0.129060)",
        "(-0.051878, 1.420418, -0.135734)",
        "(-0.052103, 1.423265, -0.142254)",
        "(-0.052350, 1.425713, -0.148564)",
        "(-0.052687, 1.427769, -0.155410)",
        "(-0.052687, 1.428562, -0.158585)",
        "(-0.052689, 1.429936, -0.164223)",
        "(-0.052796, 1.431098, -0.169929)",
        "(-0.052776, 1.432135, -0.176941)",
        "(-0.053346, 1.433313, -0.184842)",
        "(-0.053383, 1.433826, -0.188273)",
        "(-0.053160, 1.434846, -0.193546)",
        "(-0.052632, 1.435760, -0.198128)",
        "(-0.052140, 1.436480, -0.203878)",
        "(-0.051156, 1.436914, -0.210495)",
        "(-0.050659, 1.437113, -0.213396)",
        "(-0.049784, 1.437425, -0.218442)",
        "(-0.048350, 1.437333, -0.222975)",
        "(-0.046328, 1.436940, -0.226639)",
        "(-0.044570, 1.436568, -0.230276)",
        "(-0.043932, 1.436441, -0.232867)",
        "(-0.043113, 1.436356, -0.239650)",
        "(-0.041697, 1.435807, -0.245042)",
        "(-0.039694, 1.434766, -0.248760)",
        "(-0.037557, 1.433512, -0.252174)",
        "(-0.036705, 1.432839, -0.253957)",
        "(-0.034998, 1.431179, -0.257558)",
        "(-0.033213, 1.428930, -0.260912)",
        "(-0.031346, 1.425949, -0.262794)",
        "(-0.029531, 1.422565, -0.264347)",
        "(-0.028768, 1.420928, -0.265697)",
        "(-0.027903, 1.417745, -0.269845)",
        "(-0.026961, 1.414335, -0.273383)",
        "(-0.025668, 1.410528, -0.275138)",
        "(-0.023972, 1.406149, -0.276251)",
        "(-0.023056, 1.403859, -0.277055)",
        "(-0.021620, 1.398957, -0.280014)",
        "(-0.020206, 1.393935, -0.283489)",
        "(-0.018607, 1.388546, -0.286390)",
        "(-0.016872, 1.382773, -0.288096)",
        "(-0.015948, 1.379704, -0.288755)",
        "(-0.014309, 1.373460, -0.290830)",
        "(-0.012850, 1.367185, -0.293527)",
        "(-0.011837, 1.361004, -0.295430)",
        "(-0.010488, 1.354499, -0.296042)",
        "(-0.009776, 1.351148, -0.296459)",
        "(-0.008123, 1.344391, -0.297197)",
        "(-0.006439, 1.337426, -0.296959)",
        "(-0.005074, 1.330358, -0.296332)",
        "(-0.003848, 1.323233, -0.296452)",
        "(-0.003180, 1.319553, -0.296904)",
        "(-0.001359, 1.311996, -0.297732)",
        "(0.000358, 1.304211, -0.297895)",
        "(0.002232, 1.296240, -0.297420)",
        "(0.003830, 1.288138, -0.296392)",
        "(0.004678, 1.283997, -0.295329)",
        "(0.006566, 1.275523, -0.293565)",
        "(0.008448, 1.266945, -0.293026)",
        "(0.009898, 1.258467, -0.291892)",
        "(0.011422, 1.249860, -0.289774)",
        "(0.012275, 1.245463, -0.288421)",
        "(0.013792, 1.236508, -0.285579)",
        "(0.015531, 1.227876, -0.282510)",
        "(0.016912, 1.219693, -0.280321)",
        "(0.017800, 1.211782, -0.278265)",
        "(0.018278, 1.207806, -0.276586)",
        "(0.019555, 1.199836, -0.271956)",
        "(0.021363, 1.191917, -0.267660)",
        "(0.022603, 1.184392, -0.264134)",
        "(0.023432, 1.177468, -0.259072)",
        "(0.023996, 1.174214, -0.255638)",
        "(0.025139, 1.168139, -0.247410)",
        "(0.026260, 1.162309, -0.240315)",
        "(0.026698, 1.156596, -0.234891)",
        "(0.027387, 1.151397, -0.228665)",
        "(0.027711, 1.149127, -0.224608)",
        "(0.028285, 1.145033, -0.216174)",
        "(0.028870, 1.141284, -0.208338)",
        "(0.029016, 1.137853, -0.201223)",
        "(0.028776, 1.134843, -0.194658)",
        "(0.028719, 1.133549, -0.191088)",
        "(0.028631, 1.131243, -0.183241)",
        "(0.028512, 1.129460, -0.174877)",
        "(0.028228, 1.127891, -0.167681)",
        "(0.027550, 1.126491, -0.162065)",
        "(0.027114, 1.125935, -0.159152)",
        "(0.026310, 1.125196, -0.152245)",
        "(0.026402, 1.124972, -0.143513)",
        "(0.026317, 1.124864, -0.135596)",
        "(0.025482, 1.125039, -0.129744)",
        "(0.024751, 1.125271, -0.126805)",
        "(0.023396, 1.126307, -0.119980)",
        "(0.022812, 1.128027, -0.111586)",
        "(0.022510, 1.130310, -0.103524)",
        "(0.021390, 1.133016, -0.097472)",
        "(0.020641, 1.134533, -0.094800)",
        "(0.018729, 1.138174, -0.089667)",
        "(0.017299, 1.142306, -0.083695)",
        "(0.016653, 1.147225, -0.077192)",
        "(0.015646, 1.152379, -0.071318)",
        "(0.014540, 1.155108, -0.069401)",
        "(0.012424, 1.160650, -0.065617)",
        "(0.010224, 1.166687, -0.061957)",
        "(0.008073, 1.172893, -0.058697)",
        "(0.005579, 1.179388, -0.056916)",
        "(0.004389, 1.182781, -0.055901)",
        "(0.002182, 1.189945, -0.053497)",
        "(-0.000139, 1.197444, -0.051400)",
        "(-0.002223, 1.204998, -0.050110)",
        "(-0.003902, 1.212642, -0.048941)",
        "(-0.004565, 1.216495, -0.048441)",
        "(-0.008658, 1.222532, -0.050612)",
        "(-0.010982, 1.230798, -0.049310)",
        "(-0.012966, 1.239321, -0.048152)",
        "(-0.014384, 1.247865, -0.047942)",
        "(-0.015313, 1.252159, -0.048089)",
        "(-0.017331, 1.261047, -0.048038)",
        "(-0.019231, 1.270099, -0.047464)",
        "(-0.020652, 1.279138, -0.047678)",
        "(-0.022248, 1.288110, -0.048680)",
        "(-0.022861, 1.292593, -0.048973)",
        "(-0.023960, 1.301566, -0.049103)",
        "(-0.025593, 1.310543, -0.049461)",
        "(-0.027103, 1.319252, -0.050460)",
        "(-0.029033, 1.327594, -0.053285)",
        "(-0.029900, 1.331692, -0.054925)",
        "(-0.031604, 1.339879, -0.057491)",
        "(-0.032522, 1.347884, -0.058997)",
        "(-0.033178, 1.355595, -0.060928)",
        "(-0.034107, 1.363060, -0.064107)",
        "(-0.034606, 1.366717, -0.065787)",
        "(-0.035457, 1.373901, -0.068590)",
        "(-0.035775, 1.380744, -0.070914)",
        "(-0.035456, 1.387000, -0.073695)",
        "(-0.036196, 1.393175, -0.078079)",
        "(-0.037023, 1.396273, -0.081350)",
        "(-0.038408, 1.402338, -0.087818)",
        "(-0.039098, 1.407998, -0.093495)",
        "(-0.038600, 1.412901, -0.098191)",
        "(-0.038513, 1.417470, -0.103748)",
        "(-0.038734, 1.419710, -0.107316)",
        "(-0.039554, 1.424209, -0.115546)",
        "(-0.040150, 1.428362, -0.123652)",
        "(-0.039834, 1.431916, -0.130507)",
        "(-0.038919, 1.434994, -0.137546)",
        "(-0.038677, 1.436560, -0.141565)",
        "(-0.039384, 1.439969, -0.151294)",
        "(-0.040052, 1.443175, -0.161853)",
        "(-0.039682, 1.445400, -0.170587)",
        "(-0.038350, 1.446704, -0.177948)",
        "(-0.037686, 1.447175, -0.181667)",
        "(-0.036849, 1.447857, -0.191031)",
        "(-0.036187, 1.448575, -0.201113)",
        "(-0.035551, 1.449137, -0.209753)",
        "(-0.034242, 1.449017, -0.215863)",
        "(-0.033204, 1.448688, -0.218097)",
        "(-0.031435, 1.448216, -0.223017)",
        "(-0.030522, 1.448246, -0.228901)",
        "(-0.029967, 1.448322, -0.236721)",
        "(-0.028559, 1.447785, -0.243118)",
        "(-0.027610, 1.447235, -0.245378)",
        "(-0.025669, 1.445840, -0.249831)",
        "(-0.023706, 1.444148, -0.256054)",
        "(-0.022201, 1.442319, -0.263722)",
        "(-0.020820, 1.439898, -0.270716)",
        "(-0.019907, 1.438311, -0.273819)",
        "(-0.017476, 1.434369, -0.278848)",
        "(-0.014809, 1.429982, -0.283045)",
        "(-0.012650, 1.425829, -0.288613)",
        "(-0.011009, 1.421883, -0.295449)",
        "(-0.010145, 1.419735, -0.298480)",
        "(-0.007985, 1.414942, -0.303302)",
        "(-0.005395, 1.409789, -0.307384)",
        "(-0.003634, 1.404788, -0.311847)",
        "(-0.002054, 1.399693, -0.316412)",
        "(-0.001300, 1.397029, -0.318626)",
        "(0.000465, 1.391391, -0.322390)",
        "(0.001971, 1.385236, -0.325161)",
        "(0.003554, 1.378612, -0.328096)",
        "(0.005243, 1.371742, -0.331473)",
        "(0.006072, 1.368189, -0.332621)",
        "(0.007450, 1.360866, -0.333816)",
        "(0.008341, 1.353372, -0.334767)",
        "(0.009427, 1.345287, -0.336909)",
        "(0.010880, 1.336601, -0.338704)",
        "(0.011542, 1.332057, -0.338587)",
        "(0.012487, 1.322872, -0.337548)",
        "(0.013678, 1.313420, -0.337168)",
        "(0.014729, 1.303761, -0.338091)",
        "(0.015852, 1.293649, -0.337941)",
        "(0.016496, 1.288449, -0.337130)",
        "(0.018157, 1.277720, -0.334534)",
        "(0.019646, 1.267141, -0.333389)",
        "(0.020344, 1.256775, -0.332562)",
        "(0.021481, 1.246244, -0.330700)",
        "(0.022300, 1.240945, -0.329440)",
        "(0.023905, 1.230700, -0.327038)",
        "(0.025038, 1.221012, -0.324849)",
        "(0.025617, 1.211652, -0.322615)",
        "(0.026410, 1.202353, -0.320115)",
        "(0.027071, 1.197767, -0.318756)",
        "(0.027913, 1.188905, -0.315943)",
        "(0.028301, 1.180326, -0.312683)",
        "(0.029279, 1.171878, -0.307788)",
        "(0.030115, 1.163933, -0.302798)",
        "(0.030561, 1.160230, -0.300304)",
        "(0.031031, 1.153373, -0.294915)",
        "(0.031161, 1.147173, -0.288953)",
        "(0.031161, 1.141474, -0.282185)",
        "(0.031536, 1.136332, -0.274714)",
        "(0.031544, 1.134029, -0.270896)",
        "(0.031339, 1.129845, -0.263640)",
        "(0.030652, 1.126124, -0.256009)",
        "(0.029949, 1.122736, -0.248443)",
        "(0.029319, 1.119700, -0.241149)",
        "(0.028926, 1.118395, -0.237144)",
        "(0.027817, 1.116351, -0.228367)",
        "(0.026184, 1.114737, -0.220136)",
        "(0.024883, 1.113450, -0.212043)",
        "(0.023555, 1.112671, -0.202930)",
        "(0.023009, 1.112388, -0.198300)",
        "(0.021460, 1.112089, -0.189713)",
        "(0.019801, 1.112211, -0.181322)",
        "(0.017955, 1.112842, -0.173258)",
        "(0.016200, 1.113865, -0.164539)",
        "(0.015552, 1.114510, -0.159965)",
        "(0.014010, 1.116073, -0.151169)",
        "(0.012091, 1.118022, -0.143018)",
        "(0.009850, 1.120427, -0.136022)",
        "(0.007968, 1.123448, -0.128404)",
        "(0.007182, 1.125204, -0.124023)",
        "(0.005795, 1.129064, -0.115184)",
        "(0.003978, 1.133535, -0.107649)",
        "(0.001609, 1.138460, -0.101488)",
        "(-0.000413, 1.143891, -0.095110)",
        "(-0.001337, 1.146772, -0.091761)",
        "(-0.003273, 1.153121, -0.084599)",
        "(-0.005417, 1.159928, -0.078492)",
        "(-0.007963, 1.167071, -0.074006)",
        "(-0.010749, 1.174575, -0.069979)",
        "(-0.011994, 1.178467, -0.068010)",
        "(-0.014310, 1.186633, -0.063865)",
        "(-0.016597, 1.195467, -0.060052)",
        "(-0.019191, 1.204918, -0.057742)",
        "(-0.024756, 1.212888, -0.059116)",
        "(-0.026018, 1.217767, -0.058489)",
        "(-0.028404, 1.228074, -0.057554)",
        "(-0.031047, 1.239133, -0.056693)",
        "(-0.033701, 1.250400, -0.056806)",
        "(-0.035879, 1.261430, -0.058165)",
        "(-0.036815, 1.266997, -0.058905)",
        "(-0.038999, 1.278461, -0.059674)",
        "(-0.041126, 1.290006, -0.060152)",
        "(-0.042701, 1.301003, -0.061245)",
        "(-0.043675, 1.311298, -0.063244)",
        "(-0.044340, 1.316460, -0.064579)",
        "(-0.046461, 1.326877, -0.067716)",
        "(-0.048390, 1.336997, -0.070890)",
        "(-0.049626, 1.346265, -0.074263)",
        "(-0.050437, 1.354992, -0.077707)",
        "(-0.050839, 1.359099, -0.079909)",
        "(-0.052041, 1.367407, -0.084385)",
        "(-0.053431, 1.375340, -0.089240)",
        "(-0.054008, 1.382656, -0.093521)",
        "(-0.054117, 1.389401, -0.097453)",
        "(-0.054169, 1.392608, -0.099411)",
        "(-0.054474, 1.398810, -0.103997)",
        "(-0.055086, 1.404861, -0.109898)",
        "(-0.055147, 1.410415, -0.115586)",
        "(-0.054931, 1.415455, -0.120962)",
        "(-0.054751, 1.417774, -0.123730)",
        "(-0.054337, 1.422224, -0.129790)",
        "(-0.053923, 1.426513, -0.135766)",
        "(-0.053657, 1.430689, -0.141986)",
        "(-0.053045, 1.434444, -0.148590)",
        "(-0.052743, 1.436233, -0.152173)",
        "(-0.051964, 1.439600, -0.159225)",
        "(-0.051335, 1.442780, -0.166756)",
        "(-0.050322, 1.445585, -0.173971)",
        "(-0.048963, 1.448011, -0.180982)",
        "(-0.048314, 1.449110, -0.184710)",
        "(-0.047260, 1.451259, -0.192845)",
        "(-0.046366, 1.453154, -0.201479)",
        "(-0.044654, 1.454188, -0.209081)",
        "(-0.042678, 1.454751, -0.216408)",
        "(-0.041821, 1.455021, -0.220086)",
        "(-0.040381, 1.455528, -0.228248)",
        "(-0.038842, 1.455791, -0.237577)",
        "(-0.036896, 1.455198, -0.245055)",
        "(-0.034756, 1.453780, -0.250707)",
        "(-0.033443, 1.452778, -0.253468)",
        "(-0.030949, 1.450632, -0.260653)",
        "(-0.029176, 1.448769, -0.270051)",
        "(-0.027260, 1.446097, -0.278412)",
        "(-0.024720, 1.441969, -0.284964)",
        "(-0.023110, 1.439483, -0.287940)",
        "(-0.020298, 1.434475, -0.294152)",
        "(-0.017885, 1.429329, -0.302421)",
        "(-0.015246, 1.424085, -0.310522)",
        "(-0.012435, 1.418287, -0.316507)",
        "(-0.011075, 1.415073, -0.318823)",
        "(-0.008110, 1.408003, -0.323227)",
        "(-0.004928, 1.400615, -0.329447)",
        "(-0.001872, 1.393520, -0.337537)",
        "(0.000808, 1.386497, -0.343440)",
        "(0.002262, 1.382894, -0.345676)",
        "(0.005262, 1.375592, -0.349198)",
        "(0.008231, 1.368489, -0.353587)",
        "(0.011218, 1.361445, -0.357823)",
        "(0.013802, 1.354424, -0.361111)",
        "(0.014992, 1.350859, -0.362375)",
        "(0.017479, 1.343399, -0.364465)",
        "(0.020426, 1.335737, -0.366945)",
        "(0.023139, 1.328278, -0.369609)",
        "(0.025198, 1.320794, -0.370432)",
        "(0.026213, 1.316898, -0.370352)",
        "(0.028522, 1.308808, -0.370610)",
        "(0.030885, 1.300725, -0.371518)",
        "(0.032632, 1.292715, -0.371498)",
        "(0.034104, 1.284623, -0.370470)",
        "(0.034836, 1.280379, -0.369647)",
        "(0.036378, 1.271610, -0.368066)",
        "(0.037890, 1.262851, -0.366408)",
        "(0.039339, 1.254054, -0.364878)",
        "(0.040876, 1.245376, -0.362674)",
        "(0.041441, 1.241114, -0.361190)",
        "(0.042492, 1.232604, -0.357510)",
        "(0.043513, 1.224109, -0.353959)",
        "(0.044323, 1.215847, -0.351025)",
        "(0.044652, 1.207767, -0.346840)",
        "(0.044710, 1.203734, -0.344320)",
        "(0.045157, 1.195848, -0.339304)",
        "(0.045735, 1.188073, -0.334494)",
        "(0.046186, 1.180527, -0.329149)",
        "(0.046315, 1.172940, -0.323263)",
        "(0.046330, 1.169111, -0.320019)",
        "(0.046808, 1.161688, -0.313379)",
        "(0.047103, 1.154500, -0.306678)",
        "(0.047559, 1.147404, -0.299230)",
        "(0.047809, 1.140112, -0.290715)",
        "(0.048156, 1.136494, -0.286264)",
        "(0.049162, 1.129424, -0.278469)",
        "(0.049427, 1.123008, -0.273045)",
        "(0.049364, 1.117567, -0.266967)",
        "(0.048965, 1.113043, -0.257732)",
        "(0.049135, 1.111075, -0.251755)",
        "(0.049322, 1.107466, -0.240328)",
        "(0.048442, 1.104206, -0.232231)",
        "(0.046972, 1.101512, -0.224688)",
        "(0.045680, 1.099439, -0.214265)",
        "(0.045117, 1.098619, -0.208353)",
        "(0.044060, 1.097236, -0.197069)",
        "(0.042546, 1.096241, -0.187280)",
        "(0.040270, 1.095768, -0.178670)",
        "(0.037998, 1.095908, -0.169036)",
        "(0.037181, 1.096160, -0.163437)",
        "(0.035916, 1.097121, -0.151502)",
        "(0.034255, 1.098424, -0.141626)",
        "(0.031959, 1.100178, -0.133135)",
        "(0.030174, 1.102619, -0.123897)",
        "(0.029453, 1.104234, -0.118763)",
        "(0.027927, 1.107784, -0.108432)",
        "(0.026376, 1.111865, -0.099286)",
        "(0.024226, 1.116370, -0.091706)",
        "(0.021694, 1.121415, -0.084361)",
        "(0.020542, 1.124110, -0.080757)",
        "(0.018274, 1.129841, -0.074122)",
        "(0.015984, 1.136285, -0.067920)",
        "(0.013225, 1.143449, -0.062240)",
        "(0.010347, 1.151137, -0.057380)",
        "(0.008778, 1.155184, -0.055402)",
        "(0.005803, 1.163476, -0.051962)",
        "(0.003196, 1.172205, -0.048702)",
        "(0.000448, 1.181408, -0.045654)",
        "(-0.002499, 1.190652, -0.043175)",
        "(-0.004133, 1.195132, -0.042529)",
        "(-0.008444, 1.202973, -0.042756)",
        "(-0.010256, 1.211764, -0.041029)",
        "(-0.012335, 1.220858, -0.039262)",
        "(-0.014906, 1.229975, -0.037877)",
        "(-0.016064, 1.234466, -0.037719)",
        "(-0.018690, 1.243318, -0.038212)",
        "(-0.021039, 1.251943, -0.038307)",
        "(-0.022616, 1.260329, -0.037779)",
        "(-0.024632, 1.268701, -0.038490)",
        "(-0.025813, 1.272953, -0.039301)",
        "(-0.028497, 1.281563, -0.040992)",
        "(-0.030816, 1.290149, -0.042124)",
        "(-0.032348, 1.298584, -0.042652)",
        "(-0.033772, 1.307035, -0.043139)",
        "(-0.034588, 1.311253, -0.043719)",
        "(-0.037128, 1.319694, -0.046384)",
        "(-0.039184, 1.327945, -0.048969)",
        "(-0.040408, 1.336004, -0.050721)",
        "(-0.041238, 1.343860, -0.052123)",
        "(-0.041489, 1.347628, -0.052869)",
        "(-0.042852, 1.355108, -0.055478)",
        "(-0.044434, 1.362290, -0.059564)",
        "(-0.045256, 1.369213, -0.062920)",
        "(-0.046059, 1.375874, -0.066094)",
        "(-0.046252, 1.378992, -0.067623)",
        "(-0.046627, 1.384990, -0.071100)",
        "(-0.047465, 1.390847, -0.075679)",
        "(-0.048089, 1.396362, -0.080461)",
        "(-0.048592, 1.401680, -0.084613)",
        "(-0.048514, 1.404125, -0.086663)",
        "(-0.048311, 1.408875, -0.090792)",
        "(-0.048579, 1.413614, -0.095747)",
        "(-0.049441, 1.418224, -0.102268)",
        "(-0.049731, 1.422259, -0.108595)",
        "(-0.049641, 1.424097, -0.111553)",
        "(-0.049289, 1.427498, -0.117927)",
        "(-0.049067, 1.430635, -0.124890)",
        "(-0.049308, 1.433626, -0.132275)",
        "(-0.049329, 1.436076, -0.140607)",
        "(-0.048917, 1.437010, -0.144680)",
        "(-0.048198, 1.438781, -0.152851)",
        "(-0.047540, 1.440215, -0.160841)",
        "(-0.046644, 1.441187, -0.168885)",
        "(-0.045089, 1.441597, -0.176380)",
        "(-0.044263, 1.441679, -0.179978)",
        "(-0.042624, 1.441728, -0.187453)",
        "(-0.041040, 1.441450, -0.195582)",
        "(-0.039413, 1.440639, -0.203799)",
        "(-0.037754, 1.439221, -0.212037)",
        "(-0.036964, 1.438314, -0.216536)",
        "(-0.034847, 1.435999, -0.224923)",
        "(-0.032402, 1.432988, -0.231795)",
        "(-0.029946, 1.429333, -0.238170)",
        "(-0.027468, 1.425044, -0.246871)",
        "(-0.026316, 1.422798, -0.252029)",
        "(-0.023591, 1.417479, -0.261747)",
        "(-0.020448, 1.411320, -0.268172)",
        "(-0.017293, 1.404599, -0.273567)",
        "(-0.013823, 1.397302, -0.280099)",
        "(-0.012141, 1.393533, -0.283358)",
        "(-0.009034, 1.386041, -0.289976)",
        "(-0.006095, 1.378294, -0.295581)",
        "(-0.002799, 1.370001, -0.300176)",
        "(0.000444, 1.361488, -0.304640)",
        "(0.002009, 1.357212, -0.307227)",
        "(0.004618, 1.348877, -0.312870)",
        "(0.006395, 1.340449, -0.316571)",
        "(0.008713, 1.331187, -0.319017)",
        "(0.011627, 1.321177, -0.322156)",
        "(0.013139, 1.316043, -0.324003)",
        "(0.015697, 1.305830, -0.326915)",
        "(0.017873, 1.295356, -0.328195)",
        "(0.020397, 1.285187, -0.329546)",
        "(0.023133, 1.275087, -0.331050)",
        "(0.024339, 1.270041, -0.331634)",
        "(0.026934, 1.259756, -0.331929)",
        "(0.029306, 1.249354, -0.331055)",
        "(0.032021, 1.238754, -0.328770)",
        "(0.034891, 1.228233, -0.326299)",
        "(0.036107, 1.223055, -0.325423)",
        "(0.037995, 1.213204, -0.323849)",
        "(0.039860, 1.203549, -0.321529)",
        "(0.041831, 1.194013, -0.317297)",
        "(0.043954, 1.184689, -0.311833)",
        "(0.045067, 1.180175, -0.309412)",
        "(0.046999, 1.171352, -0.305289)",
        "(0.048376, 1.162800, -0.300726)",
        "(0.049853, 1.154390, -0.295164)",
        "(0.051541, 1.145928, -0.288384)",
        "(0.052390, 1.141762, -0.284846)",
        "(0.053685, 1.133649, -0.278579)",
        "(0.054307, 1.125767, -0.273624)",
        "(0.054998, 1.118259, -0.267468)",
        "(0.055973, 1.111251, -0.259844)",
        "(0.056314, 1.108055, -0.255974)",
        "(0.056628, 1.102234, -0.248894)",
        "(0.056647, 1.097300, -0.241655)",
        "(0.056284, 1.093055, -0.233745)",
        "(0.056109, 1.089848, -0.225381)",
        "(0.056010, 1.088492, -0.221187)",
        "(0.055498, 1.086525, -0.213244)",
        "(0.054411, 1.085423, -0.205452)",
        "(0.053302, 1.084956, -0.196936)",
        "(0.051788, 1.085095, -0.188874)",
        "(0.051074, 1.085414, -0.184782)",
        "(0.049577, 1.086517, -0.175909)",
        "(0.047738, 1.088069, -0.167161)",
        "(0.046005, 1.089913, -0.158529)",
        "(0.043942, 1.092058, -0.150672)",
        "(0.042903, 1.093336, -0.146861)",
        "(0.041138, 1.096362, -0.138363)",
        "(0.039269, 1.099983, -0.129021)",
        "(0.037352, 1.104010, -0.119912)",
        "(0.035124, 1.108355, -0.112331)",
        "(0.033914, 1.110660, -0.108796)",
        "(0.031297, 1.115618, -0.101779)",
        "(0.028826, 1.120825, -0.094815)",
        "(0.026805, 1.126351, -0.088241)",
        "(0.024606, 1.132286, -0.081679)",
        "(0.023334, 1.135353, -0.078817)",
        "(0.020618, 1.141835, -0.073443)",
        "(0.017454, 1.148624, -0.068366)",
        "(0.014522, 1.155705, -0.063464)",
        "(0.011424, 1.162942, -0.059669)",
        "(0.009791, 1.166667, -0.058007)",
        "(0.006458, 1.174434, -0.054549)",
        "(0.003043, 1.182503, -0.050854)",
        "(-0.000227, 1.190685, -0.047810)",
        "(-0.006069, 1.197371, -0.048757)",
        "(-0.008265, 1.201217, -0.048647)",
        "(-0.011692, 1.209651, -0.047494)",
        "(-0.015004, 1.218372, -0.046121)",
        "(-0.018068, 1.227304, -0.044957)",
        "(-0.021170, 1.236301, -0.044809)",
        "(-0.022910, 1.240780, -0.045066)",
        "(-0.026493, 1.249723, -0.046563)",
        "(-0.029687, 1.258650, -0.047872)",
        "(-0.032660, 1.267622, -0.048971)",
        "(-0.035428, 1.276503, -0.050756)",
        "(-0.036926, 1.280875, -0.052177)",
        "(-0.039953, 1.289557, -0.055860)",
        "(-0.042639, 1.298187, -0.058574)",
        "(-0.044347, 1.306526, -0.060636)",
        "(-0.045989, 1.314713, -0.063563)",
        "(-0.047015, 1.318767, -0.065652)",
        "(-0.049483, 1.326903, -0.070607)",
        "(-0.051534, 1.334929, -0.075249)",
        "(-0.052903, 1.342864, -0.079130)",
        "(-0.053809, 1.350485, -0.082342)",
        "(-0.054171, 1.354194, -0.084223)",
        "(-0.055419, 1.361578, -0.089423)",
        "(-0.056862, 1.368897, -0.095613)",
        "(-0.057578, 1.375861, -0.100543)",
        "(-0.057788, 1.382153, -0.105030)",
        "(-0.057839, 1.385124, -0.107700)",
        "(-0.058156, 1.390773, -0.114043)",
        "(-0.058647, 1.396084, -0.120831)",
        "(-0.058427, 1.400840, -0.126159)",
        "(-0.057790, 1.404942, -0.130996)",
        "(-0.057383, 1.406786, -0.133554)",
        "(-0.056811, 1.410377, -0.139576)",
        "(-0.056523, 1.413791, -0.146598)",
        "(-0.055875, 1.416825, -0.152697)",
        "(-0.054805, 1.419373, -0.158059)",
        "(-0.054250, 1.420546, -0.160948)",
        "(-0.053172, 1.422518, -0.167893)",
        "(-0.052383, 1.424532, -0.175339)",
        "(-0.051244, 1.426042, -0.181922)",
        "(-0.049344, 1.426662, -0.187470)",
        "(-0.048331, 1.426806, -0.190367)",
        "(-0.046433, 1.426745, -0.196596)",
        "(-0.044943, 1.426554, -0.204875)",
        "(-0.043321, 1.426106, -0.213776)",
        "(-0.041216, 1.424967, -0.221087)",
        "(-0.040078, 1.424113, -0.224792)",
        "(-0.037354, 1.421543, -0.232936)",
        "(-0.035003, 1.418666, -0.242534)",
        "(-0.032918, 1.415139, -0.253299)",
        "(-0.029913, 1.410497, -0.262641)",
        "(-0.028051, 1.407592, -0.266556)",
        "(-0.024333, 1.401676, -0.274820)",
        "(-0.021091, 1.395445, -0.284085)",
        "(-0.017722, 1.388904, -0.293778)",
        "(-0.014232, 1.381998, -0.302885)",
        "(-0.012543, 1.378518, -0.306709)",
        "(-0.009042, 1.371177, -0.313022)",
        "(-0.005572, 1.363983, -0.320655)",
        "(-0.002170, 1.357079, -0.330162)",
        "(0.000927, 1.350260, -0.337604)",
        "(0.002383, 1.346801, -0.340377)",
        "(0.005542, 1.339638, -0.344819)",
        "(0.009053, 1.332295, -0.349717)",
        "(0.011868, 1.325122, -0.354428)",
        "(0.014476, 1.317507, -0.358394)",
        "(0.016208, 1.313388, -0.360183)",
        "(0.019225, 1.305241, -0.364070)",
        "(0.021944, 1.297291, -0.367086)",
        "(0.023824, 1.289516, -0.369037)",
        "(0.026128, 1.281196, -0.370696)",
        "(0.027406, 1.276831, -0.371587)",
        "(0.029887, 1.268208, -0.373499)",
        "(0.031585, 1.259755, -0.375087)",
        "(0.033193, 1.251051, -0.375014)",
        "(0.035146, 1.241979, -0.373995)",
        "(0.036234, 1.237317, -0.373718)",
        "(0.037866, 1.228136, -0.374775)",
        "(0.038632, 1.218979, -0.376506)",
        "(0.039611, 1.209229, -0.375472)",
        "(0.041165, 1.199150, -0.370767)",
        "(0.041826, 1.194336, -0.368824)",
        "(0.042992, 1.185227, -0.365234)",
        "(0.043814, 1.176682, -0.361627)",
        "(0.044352, 1.168731, -0.357351)",
        "(0.044982, 1.161153, -0.352201)",
        "(0.045436, 1.157537, -0.349481)",
        "(0.046090, 1.150847, -0.344112)",
        "(0.045816, 1.144947, -0.338949)",
        "(0.045764, 1.139248, -0.332726)",
        "(0.045802, 1.133929, -0.324489)",
        "(0.045653, 1.131497, -0.320595)",
        "(0.044858, 1.126886, -0.314115)",
        "(0.044405, 1.122617, -0.307712)",
        "(0.044055, 1.118593, -0.299586)",
        "(0.043110, 1.115066, -0.290737)",
        "(0.042382, 1.113470, -0.286830)",
        "(0.041111, 1.110364, -0.279131)",
        "(0.040262, 1.107255, -0.270754)",
        "(0.039282, 1.104541, -0.263049)",
        "(0.037971, 1.102134, -0.255379)",
        "(0.037380, 1.101006, -0.250833)",
        "(0.036207, 1.098910, -0.241274)",
        "(0.034969, 1.097028, -0.232784)",
        "(0.033617, 1.095270, -0.224534)",
        "(0.032495, 1.093619, -0.214543)",
        "(0.032094, 1.092870, -0.209438)",
        "(0.030957, 1.091521, -0.200211)",
        "(0.029386, 1.090420, -0.192865)",
        "(0.027976, 1.089507, -0.184836)",
        "(0.027077, 1.089093, -0.175031)",
        "(0.026545, 1.089101, -0.170113)",
        "(0.025278, 1.089595, -0.161231)",
        "(0.023679, 1.090713, -0.152960)",
        "(0.022227, 1.092190, -0.143520)",
        "(0.021197, 1.094038, -0.133133)",
        "(0.020603, 1.095047, -0.128314)",
        "(0.019067, 1.097418, -0.120159)",
        "(0.016596, 1.100418, -0.113407)",
        "(0.014449, 1.103934, -0.105452)",
        "(0.012957, 1.108006, -0.096273)",
        "(0.011977, 1.110248, -0.092107)",
        "(0.009780, 1.115154, -0.085322)",
        "(0.007284, 1.120396, -0.079254)",
        "(0.004949, 1.126098, -0.073379)",
        "(0.002850, 1.132155, -0.067162)",
        "(0.002067, 1.135339, -0.063971)",
        "(0.000326, 1.141783, -0.058660)",
        "(-0.001540, 1.148252, -0.054777)",
        "(-0.003416, 1.154424, -0.051537)",
        "(-0.006903, 1.160143, -0.050624)",
        "(-0.007923, 1.163939, -0.049302)",
        "(-0.010744, 1.172402, -0.047306)",
        "(-0.013101, 1.180949, -0.045398)",
        "(-0.014680, 1.189251, -0.044210)",
        "(-0.016257, 1.197926, -0.043071)",
        "(-0.017615, 1.202694, -0.042224)",
        "(-0.020707, 1.212330, -0.040631)",
        "(-0.022837, 1.221466, -0.040104)",
        "(-0.024178, 1.230146, -0.040294)",
        "(-0.025275, 1.238771, -0.040095)",
        "(-0.026240, 1.243295, -0.039741)",
        "(-0.029616, 1.252783, -0.039650)",
        "(-0.032728, 1.262042, -0.040814)",
        "(-0.034737, 1.270945, -0.042034)",
        "(-0.036698, 1.280066, -0.042739)",
        "(-0.037853, 1.284828, -0.042752)",
        "(-0.039904, 1.294567, -0.041808)",
        "(-0.041779, 1.304217, -0.041794)",
        "(-0.043261, 1.313737, -0.043262)",
        "(-0.044773, 1.323468, -0.044364)",
        "(-0.045558, 1.328449, -0.044368)",
        "(-0.047405, 1.338336, -0.044931)",
        "(-0.049242, 1.347906, -0.047621)",
        "(-0.051233, 1.357364, -0.051443)",
        "(-0.053054, 1.366610, -0.054454)",
        "(-0.053549, 1.371062, -0.055068)",
        "(-0.053441, 1.379490, -0.054674)",
        "(-0.053284, 1.387547, -0.055296)",
        "(-0.054618, 1.395479, -0.059951)",
        "(-0.056360, 1.403105, -0.065634)",
        "(-0.056893, 1.406743, -0.067733)",
        "(-0.056984, 1.413176, -0.071087)",
        "(-0.056580, 1.418733, -0.074809)",
        "(-0.056542, 1.423767, -0.080081)",
        "(-0.057240, 1.428516, -0.086761)",
        "(-0.057650, 1.430719, -0.090300)",
        "(-0.057945, 1.434555, -0.097418)",
        "(-0.057438, 1.437616, -0.104161)",
        "(-0.056868, 1.440315, -0.110422)",
        "(-0.056984, 1.442838, -0.118148)",
        "(-0.057194, 1.443983, -0.122789)",
        "(-0.057187, 1.446015, -0.131488)",
        "(-0.056367, 1.447550, -0.138318)",
        "(-0.055270, 1.448955, -0.144918)",
        "(-0.054913, 1.450691, -0.152674)",
        "(-0.055031, 1.451658, -0.157189)",
        "(-0.055027, 1.453416, -0.167066)",
        "(-0.053891, 1.454558, -0.175045)",
        "(-0.052549, 1.455453, -0.181883)",
        "(-0.051444, 1.456257, -0.189787)",
        "(-0.051080, 1.456748, -0.194061)",
        "(-0.050689, 1.457667, -0.203786)",
        "(-0.049662, 1.457814, -0.212200)",
        "(-0.048365, 1.457429, -0.219459)",
        "(-0.047457, 1.457053, -0.223073)",
        "(-0.045542, 1.456206, -0.230471)",
        "(-0.044238, 1.455565, -0.238053)",
        "(-0.043130, 1.454658, -0.245489)",
        "(-0.041517, 1.452781, -0.252906)",
        "(-0.039407, 1.449996, -0.260765)",
        "(-0.038283, 1.448472, -0.264560)",
        "(-0.036236, 1.445150, -0.271626)",
        "(-0.034156, 1.441278, -0.277887)",
        "(-0.031553, 1.436429, -0.283897)",
        "(-0.030084, 1.433733, -0.287169)",
        "(-0.027323, 1.428141, -0.294714)",
        "(-0.024948, 1.422216, -0.302008)",
        "(-0.022664, 1.415801, -0.307685)",
        "(-0.019632, 1.408830, -0.312634)",
        "(-0.017105, 1.401835, -0.317618)",
        "(-0.016137, 1.398173, -0.320921)",
        "(-0.013796, 1.390461, -0.327526)",
        "(-0.011103, 1.382244, -0.333158)",
        "(-0.009171, 1.374063, -0.335886)",
        "(-0.007786, 1.365634, -0.337121)",
        "(-0.006827, 1.361284, -0.339200)",
        "(-0.004792, 1.352757, -0.345542)",
        "(-0.003415, 1.344556, -0.349755)",
        "(-0.002083, 1.336048, -0.349348)",
        "(-0.000184, 1.327298, -0.349240)",
        "(0.000919, 1.322884, -0.350005)",
        "(0.003221, 1.314046, -0.351599)",
        "(0.005148, 1.305369, -0.352470)",
        "(0.006535, 1.296709, -0.351505)",
        "(0.008680, 1.287525, -0.349889)",
        "(0.009952, 1.282822, -0.349245)",
        "(0.012275, 1.273494, -0.347247)",
        "(0.013811, 1.264067, -0.344670)",
        "(0.015614, 1.253736, -0.341970)",
        "(0.017523, 1.242887, -0.339484)",
        "(0.018373, 1.237376, -0.337963)",
        "(0.019863, 1.226173, -0.333851)",
        "(0.021876, 1.214682, -0.329793)",
        "(0.023871, 1.203081, -0.326122)",
        "(0.025431, 1.192146, -0.321220)",
        "(0.026191, 1.186817, -0.318385)",
        "(0.027839, 1.176408, -0.312101)",
        "(0.029612, 1.166787, -0.305232)",
        "(0.031119, 1.157972, -0.298818)",
        "(0.031939, 1.150070, -0.293109)",
        "(0.032249, 1.146281, -0.289639)",
        "(0.033177, 1.139222, -0.280392)",
        "(0.034751, 1.133040, -0.270306)",
        "(0.035433, 1.127677, -0.262548)",
        "(0.035265, 1.122672, -0.255702)",
        "(0.035416, 1.120375, -0.251425)",
        "(0.035933, 1.116139, -0.240707)",
        "(0.036690, 1.112370, -0.228217)",
        "(0.037276, 1.108604, -0.217392)",
        "(0.037259, 1.105125, -0.208682)",
        "(0.036950, 1.103631, -0.204027)",
        "(0.036751, 1.101295, -0.193165)",
        "(0.037088, 1.099604, -0.181530)",
        "(0.036820, 1.098289, -0.170383)",
        "(0.036476, 1.097927, -0.165429)",
        "(0.035613, 1.097640, -0.155190)",
        "(0.034628, 1.098240, -0.144197)",
        "(0.033290, 1.099416, -0.133727)",
        "(0.032089, 1.101475, -0.124102)",
        "(0.030815, 1.104751, -0.113428)",
        "(0.030183, 1.106547, -0.108014)",
        "(0.029077, 1.110399, -0.097491)",
        "(0.027962, 1.114586, -0.088215)",
        "(0.026266, 1.119547, -0.079728)",
        "(0.024369, 1.125159, -0.070325)",
        "(0.023688, 1.128062, -0.065389)",
        "(0.022544, 1.133854, -0.056535)",
        "(0.021263, 1.139965, -0.048697)",
        "(0.019283, 1.146503, -0.041914)",
        "(0.016934, 1.153567, -0.034908)",
        "(0.016057, 1.157110, -0.031562)",
        "(0.014581, 1.164165, -0.026092)",
        "(0.013221, 1.171315, -0.021184)",
        "(0.011661, 1.178743, -0.017130)",
        "(0.009368, 1.186742, -0.013288)",
        "(0.008094, 1.190961, -0.011655)",
        "(0.004159, 1.198121, -0.010970)",
        "(0.001868, 1.205605, -0.009553)",
        "(0.000621, 1.213608, -0.007363)",
        "(-0.001492, 1.222238, -0.005358)",
        "(-0.002910, 1.226725, -0.004652)",
        "(-0.005901, 1.235689, -0.004416)",
        "(-0.008650, 1.244758, -0.004611)",
        "(-0.011248, 1.254034, -0.004727)",
        "(-0.014278, 1.263821, -0.005289)",
        "(-0.015907, 1.268904, -0.005316)",
        "(-0.019050, 1.279440, -0.005291)",
        "(-0.021723, 1.289948, -0.004977)",
        "(-0.024090, 1.300114, -0.005713)",
        "(-0.027041, 1.310530, -0.007385)",
        "(-0.028835, 1.315845, -0.008321)",
        "(-0.032064, 1.326275, -0.009984)",
        "(-0.034694, 1.336020, -0.012121)",
        "(-0.036886, 1.345231, -0.014722)",
        "(-0.039125, 1.354339, -0.017108)",
        "(-0.040315, 1.358904, -0.018121)",
        "(-0.043151, 1.367971, -0.021306)",
        "(-0.045928, 1.376602, -0.025618)",
        "(-0.047807, 1.384691, -0.029421)",
        "(-0.049523, 1.392459, -0.033524)",
        "(-0.050357, 1.396275, -0.035527)",
        "(-0.051687, 1.403656, -0.038623)",
        "(-0.052202, 1.410362, -0.041020)",
        "(-0.052358, 1.416641, -0.044314)",
        "(-0.052851, 1.422819, -0.048024)",
        "(-0.053123, 1.425847, -0.049964)",
        "(-0.054218, 1.431867, -0.054775)",
        "(-0.055329, 1.437636, -0.060565)",
        "(-0.056212, 1.443152, -0.066677)",
        "(-0.056933, 1.448360, -0.073167)",
        "(-0.057114, 1.450836, -0.076375)",
        "(-0.057185, 1.455631, -0.082144)",
        "(-0.056832, 1.460312, -0.087343)",
        "(-0.057025, 1.465064, -0.094153)",
        "(-0.057785, 1.469923, -0.102572)",
        "(-0.058190, 1.472257, -0.106964)",
        "(-0.058049, 1.476375, -0.114596)",
        "(-0.057165, 1.479893, -0.121239)",
        "(-0.056268, 1.483091, -0.128439)",
        "(-0.056277, 1.486330, -0.138308)",
        "(-0.056385, 1.487976, -0.143628)",
        "(-0.056268, 1.490968, -0.153479)",
        "(-0.055377, 1.493217, -0.161621)",
        "(-0.053944, 1.494821, -0.169431)",
        "(-0.052636, 1.496092, -0.177609)",
        "(-0.052295, 1.496844, -0.182269)",
        "(-0.052212, 1.498341, -0.193223)",
        "(-0.051472, 1.499137, -0.203737)",
        "(-0.049778, 1.499028, -0.212389)",
        "(-0.047544, 1.498191, -0.219965)",
        "(-0.046579, 1.497625, -0.223806)",
        "(-0.045427, 1.496530, -0.233216)",
        "(-0.044091, 1.494774, -0.244912)",
        "(-0.041818, 1.492309, -0.254982)",
        "(-0.039500, 1.489173, -0.261791)",
        "(-0.038324, 1.487433, -0.264909)",
        "(-0.036078, 1.483786, -0.273263)",
        "(-0.033783, 1.480075, -0.284695)",
        "(-0.031085, 1.475943, -0.294561)",
        "(-0.028376, 1.471248, -0.301136)",
        "(-0.027070, 1.468794, -0.304052)",
        "(-0.024219, 1.463451, -0.310725)",
        "(-0.020966, 1.457820, -0.319559)",
        "(-0.018299, 1.452160, -0.328275)",
        "(-0.015500, 1.445844, -0.334245)",
        "(-0.014118, 1.442384, -0.336952)",
        "(-0.010934, 1.434943, -0.342760)",
        "(-0.007708, 1.427223, -0.348909)",
        "(-0.004647, 1.419415, -0.354808)",
        "(-0.003333, 1.415412, -0.357024)",
        "(-0.000532, 1.407098, -0.360307)",
        "(0.002473, 1.398213, -0.363463)",
        "(0.005472, 1.388995, -0.367381)",
        "(0.008381, 1.379302, -0.370925)",
        "(0.010828, 1.369493, -0.373984)",
        "(0.012156, 1.364413, -0.375125)",
        "(0.014690, 1.354257, -0.376608)",
        "(0.017077, 1.343784, -0.377335)",
        "(0.019491, 1.333288, -0.378117)",
        "(0.021820, 1.322597, -0.378898)",
        "(0.022904, 1.317350, -0.379276)",
        "(0.024373, 1.306815, -0.378863)",
        "(0.025702, 1.295985, -0.377162)",
        "(0.027416, 1.284893, -0.375508)",
        "(0.029080, 1.273777, -0.373549)",
        "(0.029524, 1.268099, -0.372614)",
        "(0.030571, 1.256928, -0.370406)",
        "(0.032042, 1.245501, -0.366823)",
        "(0.033842, 1.234114, -0.362333)",
        "(0.035643, 1.223020, -0.358075)",
        "(0.036096, 1.217554, -0.355926)",
        "(0.036938, 1.206827, -0.350406)",
        "(0.037879, 1.196378, -0.342890)",
        "(0.038609, 1.186378, -0.334879)",
        "(0.039158, 1.176897, -0.327337)",
        "(0.039360, 1.172236, -0.323909)",
        "(0.039715, 1.163038, -0.316759)",
        "(0.040391, 1.153979, -0.308449)",
        "(0.041708, 1.145407, -0.299751)",
        "(0.042593, 1.137585, -0.291002)",
        "(0.042777, 1.134012, -0.286682)",
        "(0.042613, 1.127479, -0.276896)",
        "(0.042737, 1.121304, -0.265868)",
        "(0.043264, 1.115832, -0.255059)",
        "(0.042628, 1.111133, -0.246492)",
        "(0.041957, 1.109182, -0.242095)",
        "(0.041063, 1.105914, -0.230173)",
        "(0.040546, 1.103529, -0.216156)",
        "(0.039857, 1.101916, -0.204477)",
        "(0.038284, 1.100697, -0.195103)",
        "(0.037652, 1.100404, -0.189789)",
        "(0.036062, 1.100603, -0.177792)",
        "(0.034655, 1.101255, -0.165672)",
        "(0.033684, 1.102231, -0.153597)",
        "(0.032452, 1.103501, -0.142787)",
        "(0.031653, 1.104339, -0.137767)",
        "(0.029819, 1.106369, -0.127520)",
        "(0.028917, 1.108975, -0.115394)",
        "(0.028309, 1.111863, -0.103764)",
        "(0.027474, 1.115021, -0.093570)",
        "(0.026520, 1.116807, -0.088998)",
        "(0.024639, 1.120277, -0.080819)",
        "(0.023039, 1.124194, -0.072621)",
        "(0.021463, 1.128615, -0.064134)",
        "(0.019903, 1.133273, -0.055906)",
        "(0.019041, 1.135677, -0.052226)",
        "(0.016836, 1.140993, -0.045324)",
        "(0.014167, 1.147341, -0.038491)",
        "(0.011350, 1.154220, -0.032010)",
        "(0.007239, 1.160444, -0.028377)",
        "(0.004780, 1.163404, -0.027385)",
        "(0.002086, 1.170916, -0.023596)",
        "(-0.000624, 1.179218, -0.019401)",
        "(-0.003175, 1.187778, -0.015497)",
        "(-0.005604, 1.196558, -0.012620)",
        "(-0.006794, 1.201151, -0.011339)",
        "(-0.009417, 1.210629, -0.008873)",
        "(-0.012086, 1.220363, -0.006852)",
        "(-0.014003, 1.230226, -0.004799)",
        "(-0.015681, 1.240220, -0.003339)",
        "(-0.016636, 1.245251, -0.003187)",
        "(-0.018964, 1.255578, -0.002703)",
        "(-0.021706, 1.266055, -0.002393)",
        "(-0.023888, 1.276255, -0.002641)",
        "(-0.025412, 1.286076, -0.003040)",
        "(-0.025726, 1.290797, -0.003358)",
        "(-0.026720, 1.300448, -0.003933)",
        "(-0.030091, 1.310726, -0.005450)",
        "(-0.033929, 1.320992, -0.008670)",
        "(-0.036545, 1.330795, -0.012280)",
        "(-0.037476, 1.335624, -0.013657)",
        "(-0.038357, 1.345242, -0.015414)",
        "(-0.039399, 1.355177, -0.016757)",
        "(-0.041523, 1.365075, -0.020298)",
        "(-0.043910, 1.374673, -0.025099)",
        "(-0.044570, 1.379260, -0.027130)",
        "(-0.044888, 1.388124, -0.029935)",
        "(-0.044814, 1.396640, -0.032603)",
        "(-0.045526, 1.405077, -0.036680)",
        "(-0.047492, 1.413643, -0.042645)",
        "(-0.048333, 1.417832, -0.045653)",
        "(-0.048872, 1.425693, -0.050623)",
        "(-0.048471, 1.432873, -0.055077)",
        "(-0.048495, 1.439641, -0.060821)",
        "(-0.049926, 1.446391, -0.068765)",
        "(-0.050775, 1.449635, -0.073213)",
        "(-0.051574, 1.455518, -0.081623)",
        "(-0.051762, 1.460708, -0.088942)",
        "(-0.051436, 1.465089, -0.096476)",
        "(-0.051249, 1.467132, -0.100488)",
        "(-0.051187, 1.471155, -0.108946)",
        "(-0.051351, 1.474899, -0.117748)",
        "(-0.050875, 1.477937, -0.126693)",
        "(-0.050027, 1.480550, -0.135653)",
        "(-0.049634, 1.483150, -0.145237)",
        "(-0.049618, 1.484439, -0.150042)",
        "(-0.049655, 1.486766, -0.160052)",
        "(-0.048699, 1.488288, -0.169653)",
        "(-0.047459, 1.489262, -0.178330)",
        "(-0.046193, 1.489814, -0.187168)",
        "(-0.045731, 1.490048, -0.192069)",
        "(-0.044992, 1.490601, -0.201995)",
        "(-0.044306, 1.491091, -0.211225)",
        "(-0.043093, 1.490965, -0.219923)",
        "(-0.041525, 1.490368, -0.229071)",
        "(-0.040834, 1.490008, -0.233888)",
        "(-0.039519, 1.489165, -0.243591)",
        "(-0.038176, 1.488100, -0.252734)",
        "(-0.036328, 1.486496, -0.260766)",
        "(-0.033968, 1.484223, -0.267669)",
        "(-0.032533, 1.482775, -0.271533)",
        "(-0.030190, 1.480008, -0.281096)",
        "(-0.028533, 1.477076, -0.292033)",
        "(-0.026211, 1.473335, -0.300199)",
        "(-0.023300, 1.468554, -0.306545)",
        "(-0.021718, 1.465924, -0.309679)",
        "(-0.018922, 1.460321, -0.316096)",
        "(-0.016593, 1.454659, -0.323807)",
        "(-0.014145, 1.448468, -0.331965)",
        "(-0.012021, 1.442015, -0.337220)",
        "(-0.010976, 1.438549, -0.339296)",
        "(-0.008443, 1.430809, -0.343807)",
        "(-0.005747, 1.422405, -0.351214)",
        "(-0.003680, 1.413977, -0.358870)",
        "(-0.002817, 1.409579, -0.361507)",
        "(-0.000850, 1.400359, -0.365004)",
        "(0.001272, 1.390528, -0.367337)",
        "(0.003316, 1.380388, -0.370107)",
        "(0.005359, 1.369794, -0.374546)",
        "(0.007445, 1.359256, -0.378073)",
        "(0.008211, 1.354055, -0.378862)",
        "(0.009437, 1.343711, -0.378241)",
        "(0.011118, 1.333300, -0.378164)",
        "(0.012699, 1.323004, -0.380245)",
        "(0.014016, 1.312771, -0.381661)",
        "(0.014534, 1.307671, -0.381645)",
        "(0.015541, 1.297427, -0.379697)",
        "(0.016659, 1.286849, -0.377411)",
        "(0.018284, 1.276165, -0.376761)",
        "(0.019441, 1.265840, -0.376139)",
        "(0.019805, 1.260765, -0.375314)",
        "(0.020568, 1.250622, -0.372380)",
        "(0.021835, 1.240560, -0.369391)",
        "(0.023362, 1.230916, -0.366589)",
        "(0.024468, 1.221575, -0.362744)",
        "(0.024899, 1.217037, -0.360522)",
        "(0.025489, 1.207984, -0.356365)",
        "(0.026585, 1.198986, -0.352077)",
        "(0.027424, 1.190559, -0.347311)",
        "(0.028359, 1.182561, -0.342477)",
        "(0.028580, 1.178677, -0.339880)",
        "(0.028946, 1.171213, -0.334030)",
        "(0.029166, 1.164031, -0.327565)",
        "(0.029613, 1.157160, -0.320706)",
        "(0.029820, 1.150578, -0.314328)",
        "(0.029807, 1.147418, -0.311204)",
        "(0.029096, 1.141290, -0.303863)",
        "(0.029050, 1.135381, -0.294734)",
        "(0.029226, 1.129644, -0.286641)",
        "(0.028880, 1.124076, -0.280553)",
        "(0.028507, 1.121493, -0.276945)",
        "(0.028034, 1.116811, -0.266903)",
        "(0.027789, 1.112583, -0.255496)",
        "(0.027291, 1.108635, -0.246106)",
        "(0.026941, 1.106734, -0.241813)",
        "(0.026101, 1.103379, -0.231450)",
        "(0.025354, 1.100482, -0.218764)",
        "(0.025078, 1.098224, -0.206047)",
        "(0.024220, 1.096376, -0.195341)",
        "(0.022559, 1.095119, -0.184752)",
        "(0.021888, 1.094653, -0.179154)",
        "(0.021066, 1.094248, -0.166740)",
        "(0.020885, 1.094658, -0.153405)",
        "(0.019759, 1.095622, -0.142383)",
        "(0.017859, 1.096931, -0.132595)",
        "(0.017362, 1.097929, -0.127002)",
        "(0.016912, 1.100497, -0.114676)",
        "(0.016685, 1.103626, -0.102894)",
        "(0.015730, 1.107077, -0.092854)",
        "(0.014061, 1.110946, -0.083854)",
        "(0.013289, 1.113050, -0.079441)",
        "(0.011800, 1.117824, -0.070293)",
        "(0.010723, 1.123070, -0.061555)",
        "(0.009671, 1.128619, -0.054368)",
        "(0.007548, 1.134933, -0.048355)",
        "(0.006371, 1.138262, -0.045041)",
        "(0.004378, 1.145154, -0.038377)",
        "(0.002761, 1.152101, -0.033115)",
        "(0.000826, 1.159444, -0.028752)",
        "(-0.001409, 1.167447, -0.024444)",
        "(-0.002861, 1.171788, -0.022430)",
        "(-0.005344, 1.179836, -0.019622)",
        "(-0.007951, 1.187521, -0.018127)",
        "(-0.010877, 1.195246, -0.017442)",
        "(-0.013510, 1.204327, -0.015934)",
        "(-0.015294, 1.209012, -0.015676)",
        "(-0.019110, 1.218719, -0.016009)",
        "(-0.021899, 1.228652, -0.016183)",
        "(-0.023867, 1.238719, -0.016320)",
        "(-0.026335, 1.248999, -0.016512)",
        "(-0.027650, 1.254200, -0.016659)",
        "(-0.030746, 1.264756, -0.017381)",
        "(-0.034038, 1.275458, -0.018906)",
        "(-0.037111, 1.285947, -0.020714)",
        "(-0.039137, 1.296034, -0.022410)",
        "(-0.039886, 1.300995, -0.023118)",
        "(-0.041512, 1.310901, -0.024987)",
        "(-0.044072, 1.320784, -0.028239)",
        "(-0.046126, 1.330460, -0.031586)",
        "(-0.047396, 1.339726, -0.034501)",
        "(-0.047854, 1.344157, -0.036488)",
        "(-0.049195, 1.353009, -0.041090)",
        "(-0.051460, 1.361920, -0.046452)",
        "(-0.053523, 1.370650, -0.052085)",
        "(-0.054306, 1.379001, -0.057210)",
        "(-0.054612, 1.383089, -0.059818)",
        "(-0.055151, 1.391049, -0.065443)",
        "(-0.056039, 1.398874, -0.071525)",
        "(-0.057053, 1.406714, -0.078249)",
        "(-0.057248, 1.414340, -0.084435)",
        "(-0.057168, 1.418085, -0.087354)",
        "(-0.056915, 1.425392, -0.093141)",
        "(-0.057128, 1.432544, -0.100066)",
        "(-0.057735, 1.439282, -0.108025)",
        "(-0.057800, 1.445367, -0.116232)",
        "(-0.057664, 1.448177, -0.120023)",
        "(-0.057144, 1.453368, -0.126913)",
        "(-0.056600, 1.457961, -0.134224)",
        "(-0.056502, 1.462150, -0.142890)",
        "(-0.056496, 1.465968, -0.151892)",
        "(-0.056248, 1.467667, -0.155823)",
        "(-0.055261, 1.470566, -0.162560)",
        "(-0.054114, 1.472837, -0.169334)",
        "(-0.054024, 1.475034, -0.178366)",
        "(-0.054014, 1.476898, -0.188316)",
        "(-0.053618, 1.477579, -0.192414)",
        "(-0.052290, 1.478378, -0.198986)",
        "(-0.050641, 1.478570, -0.204780)",
        "(-0.049842, 1.478561, -0.212462)",
        "(-0.049530, 1.478505, -0.222676)",
        "(-0.049048, 1.478339, -0.227206)",
        "(-0.047791, 1.477763, -0.233659)",
        "(-0.046326, 1.476758, -0.238093)",
        "(-0.044489, 1.475131, -0.243349)",
        "(-0.043053, 1.473291, -0.251338)",
        "(-0.042744, 1.472457, -0.256096)",
        "(-0.041707, 1.470459, -0.263744)",
        "(-0.040244, 1.467971, -0.269529)",
        "(-0.038154, 1.464720, -0.274176)",
        "(-0.036173, 1.461000, -0.280043)",
        "(-0.035256, 1.458989, -0.283819)",
        "(-0.033408, 1.454695, -0.292112)",
        "(-0.031695, 1.450120, -0.298717)",
        "(-0.030128, 1.444843, -0.303326)",
        "(-0.028988, 1.441917, -0.305453)",
        "(-0.026365, 1.435372, -0.310518)",
        "(-0.024173, 1.428501, -0.317494)",
        "(-0.021948, 1.421037, -0.323167)",
        "(-0.019685, 1.412947, -0.326364)",
        "(-0.017152, 1.404229, -0.330873)",
        "(-0.015759, 1.399724, -0.333830)",
        "(-0.013020, 1.390663, -0.339876)",
        "(-0.010738, 1.381939, -0.344314)",
        "(-0.008776, 1.373114, -0.347056)",
        "(-0.006130, 1.363623, -0.350053)",
        "(-0.004589, 1.358777, -0.351837)",
        "(-0.001676, 1.349167, -0.354949)",
        "(0.000064, 1.339845, -0.357303)",
        "(0.001892, 1.330246, -0.359196)",
        "(0.004671, 1.319818, -0.361666)",
        "(0.005922, 1.314480, -0.362539)",
        "(0.007957, 1.303791, -0.363086)",
        "(0.010012, 1.292824, -0.363697)",
        "(0.012443, 1.281330, -0.364751)",
        "(0.014165, 1.270025, -0.364589)",
        "(0.015151, 1.264333, -0.364115)",
        "(0.017930, 1.252421, -0.362622)",
        "(0.020588, 1.240743, -0.361256)",
        "(0.022847, 1.229300, -0.358836)",
        "(0.023692, 1.223549, -0.356943)",
        "(0.025641, 1.212232, -0.352467)",
        "(0.027879, 1.200984, -0.347520)",
        "(0.029891, 1.189979, -0.343289)",
        "(0.031250, 1.179553, -0.339402)",
        "(0.032330, 1.169490, -0.334136)",
        "(0.032987, 1.164659, -0.330256)",
        "(0.034089, 1.155287, -0.321534)",
        "(0.035148, 1.146182, -0.313938)",
        "(0.035593, 1.137382, -0.307989)",
        "(0.035933, 1.129287, -0.299258)",
        "(0.036253, 1.125569, -0.293712)",
        "(0.036889, 1.118773, -0.282026)",
        "(0.037219, 1.112240, -0.272490)",
        "(0.036955, 1.106003, -0.263628)",
        "(0.037014, 1.103171, -0.258579)",
        "(0.037185, 1.097920, -0.247357)",
        "(0.037445, 1.093635, -0.235067)",
        "(0.037623, 1.089666, -0.223908)",
        "(0.037877, 1.086208, -0.213076)",
        "(0.037957, 1.084749, -0.207308)",
        "(0.037742, 1.082864, -0.194487)",
        "(0.038090, 1.081476, -0.181840)",
        "(0.038398, 1.080638, -0.169568)",
        "(0.038115, 1.080517, -0.157514)",
        "(0.037793, 1.081000, -0.146157)",
        "(0.037762, 1.081448, -0.140251)",
        "(0.037694, 1.083313, -0.128671)",
        "(0.037048, 1.086149, -0.118036)",
        "(0.034905, 1.089840, -0.108431)",
        "(0.033278, 1.094609, -0.098271)",
        "(0.032490, 1.097332, -0.093503)",
        "(0.030656, 1.103168, -0.084981)",
        "(0.027982, 1.110104, -0.076484)",
        "(0.025184, 1.118145, -0.067724)",
        "(0.022285, 1.126893, -0.060000)",
        "(0.020795, 1.131507, -0.056214)",
        "(0.018423, 1.141419, -0.048142)",
        "(0.016382, 1.152201, -0.039620)",
        "(0.012409, 1.163679, -0.032130)",
        "(0.008122, 1.174818, -0.027844)",
        "(0.006204, 1.180456, -0.026037)",
        "(0.003368, 1.192228, -0.021733)",
        "(0.001332, 1.204474, -0.017256)",
        "(-0.004178, 1.216200, -0.015785)",
        "(-0.006551, 1.222418, -0.014895)",
        "(-0.010813, 1.235159, -0.013435)",
        "(-0.013502, 1.247863, -0.012066)",
        "(-0.015336, 1.260368, -0.010631)",
        "(-0.017026, 1.273198, -0.009457)",
        "(-0.020755, 1.286164, -0.009293)",
        "(-0.022644, 1.292584, -0.009389)",
        "(-0.025290, 1.305030, -0.009595)",
        "(-0.027133, 1.317148, -0.010284)",
        "(-0.029630, 1.329207, -0.011612)",
        "(-0.031064, 1.335222, -0.012425)",
        "(-0.033746, 1.347125, -0.014261)",
        "(-0.036117, 1.358464, -0.016599)",
        "(-0.038114, 1.369150, -0.020282)",
        "(-0.040869, 1.379638, -0.025050)",
        "(-0.042649, 1.385141, -0.028005)",
        "(-0.045625, 1.394917, -0.033700)",
        "(-0.047078, 1.403544, -0.039018)",
        "(-0.047077, 1.411563, -0.044604)",
        "(-0.047555, 1.419942, -0.049896)",
        "(-0.049740, 1.428270, -0.056739)",
        "(-0.050740, 1.432025, -0.061059)",
        "(-0.051311, 1.438763, -0.069105)",
        "(-0.050859, 1.444812, -0.075981)",
        "(-0.050455, 1.450440, -0.082492)",
        "(-0.051344, 1.455608, -0.091373)",
        "(-0.051892, 1.457915, -0.096521)",
        "(-0.052269, 1.461858, -0.106514)",
        "(-0.052202, 1.465199, -0.115319)",
        "(-0.051995, 1.467607, -0.125359)",
        "(-0.051874, 1.469427, -0.137053)",
        "(-0.051852, 1.470290, -0.142939)",
        "(-0.051553, 1.471819, -0.154162)",
        "(-0.051395, 1.473024, -0.164647)",
        "(-0.051089, 1.473363, -0.175716)",
        "(-0.050748, 1.473253, -0.181311)",
        "(-0.049920, 1.472608, -0.192949)",
        "(-0.049088, 1.471447, -0.204474)",
        "(-0.048272, 1.469837, -0.215782)",
        "(-0.047206, 1.467490, -0.227687)",
        "(-0.045038, 1.464182, -0.239035)",
        "(-0.043786, 1.462364, -0.244199)",
        "(-0.040832, 1.458301, -0.252730)",
        "(-0.038235, 1.454140, -0.260000)",
        "(-0.035880, 1.449493, -0.269469)",
        "(-0.034568, 1.446875, -0.274694)",
        "(-0.031173, 1.440702, -0.284453)",
        "(-0.027851, 1.433840, -0.291666)",
        "(-0.024821, 1.426422, -0.297028)",
        "(-0.021849, 1.418726, -0.304622)",
        "(-0.020278, 1.414756, -0.309282)",
        "(-0.017039, 1.406631, -0.318210)",
        "(-0.013982, 1.398357, -0.324398)",
        "(-0.010965, 1.389600, -0.328609)",
        "(-0.006850, 1.380400, -0.334158)",
        "(-0.005328, 1.375987, -0.336952)",
        "(-0.003024, 1.367264, -0.341519)",
        "(-0.000044, 1.357893, -0.345405)",
        "(0.003452, 1.348186, -0.349301)",
        "(0.006380, 1.338354, -0.352188)",
        "(0.007954, 1.333361, -0.353194)",
        "(0.011248, 1.323247, -0.354922)",
        "(0.013746, 1.313384, -0.356110)",
        "(0.015547, 1.303151, -0.357278)",
        "(0.018208, 1.292215, -0.358525)",
        "(0.019663, 1.286624, -0.359055)",
        "(0.022601, 1.275563, -0.358997)",
        "(0.024866, 1.264542, -0.357590)",
        "(0.026993, 1.253644, -0.355955)",
        "(0.029153, 1.242666, -0.355339)",
        "(0.030227, 1.237176, -0.354761)",
        "(0.032612, 1.226208, -0.352053)",
        "(0.034936, 1.215324, -0.348690)",
        "(0.037069, 1.204783, -0.345329)",
        "(0.038323, 1.194698, -0.340864)",
        "(0.038961, 1.189701, -0.338338)",
        "(0.040637, 1.179441, -0.333186)",
        "(0.042605, 1.169443, -0.327022)",
        "(0.044246, 1.159911, -0.320061)",
        "(0.045409, 1.150825, -0.312927)",
        "(0.045979, 1.146379, -0.309530)",
        "(0.047258, 1.137732, -0.303466)",
        "(0.048543, 1.129676, -0.296777)",
        "(0.048647, 1.122508, -0.288923)",
        "(0.048923, 1.115989, -0.279312)",
        "(0.049145, 1.112929, -0.274279)",
        "(0.049592, 1.107055, -0.264693)",
        "(0.049744, 1.101560, -0.256080)",
        "(0.049184, 1.096980, -0.246128)",
        "(0.048856, 1.093018, -0.234633)",
        "(0.048808, 1.091213, -0.228995)",
        "(0.048625, 1.087868, -0.218632)",
        "(0.047342, 1.085184, -0.208959)",
        "(0.046116, 1.083371, -0.197299)",
        "(0.044854, 1.082350, -0.184686)",
        "(0.044376, 1.082111, -0.178730)",
        "(0.042940, 1.082210, -0.167432)",
        "(0.040167, 1.083290, -0.156621)",
        "(0.037662, 1.085071, -0.145954)",
        "(0.035325, 1.088413, -0.134398)",
        "(0.032728, 1.092883, -0.122325)",
        "(0.031388, 1.095437, -0.116384)",
        "(0.028710, 1.101390, -0.104882)",
        "(0.025534, 1.108264, -0.093965)",
        "(0.022425, 1.115933, -0.083192)",
        "(0.019758, 1.124081, -0.072926)",
        "(0.018328, 1.128300, -0.068386)",
        "(0.014963, 1.137464, -0.059815)",
        "(0.011525, 1.147501, -0.051325)",
        "(0.008523, 1.157915, -0.044081)",
        "(0.007167, 1.163189, -0.040720)",
        "(0.004607, 1.173730, -0.034556)",
        "(0.001813, 1.184360, -0.029424)",
        "(-0.001130, 1.195154, -0.025667)",
        "(-0.003930, 1.206366, -0.022259)",
        "(-0.008985, 1.216196, -0.022090)",
        "(-0.010659, 1.221601, -0.021508)",
        "(-0.013151, 1.232563, -0.020521)",
        "(-0.015810, 1.244022, -0.019724)",
        "(-0.018735, 1.255637, -0.018585)",
        "(-0.019855, 1.261350, -0.018206)",
        "(-0.021891, 1.272616, -0.018274)",
        "(-0.024829, 1.283898, -0.019295)",
        "(-0.028245, 1.294958, -0.022116)",
        "(-0.031119, 1.305931, -0.025181)",
        "(-0.032386, 1.311496, -0.026782)",
        "(-0.034821, 1.322738, -0.030017)",
        "(-0.037213, 1.333910, -0.033711)",
        "(-0.039291, 1.344684, -0.037570)",
        "(-0.040798, 1.354985, -0.042103)",
        "(-0.041377, 1.360074, -0.044243)",
        "(-0.042338, 1.370100, -0.048485)",
        "(-0.043656, 1.379872, -0.052808)",
        "(-0.045452, 1.389223, -0.058190)",
        "(-0.047327, 1.398276, -0.064853)",
        "(-0.048094, 1.402798, -0.068388)",
        "(-0.049519, 1.411688, -0.075033)",
        "(-0.050434, 1.420149, -0.080816)",
        "(-0.050359, 1.427782, -0.085513)",
        "(-0.049799, 1.434802, -0.090108)",
        "(-0.049714, 1.438204, -0.092825)",
        "(-0.050480, 1.444704, -0.100236)",
        "(-0.051297, 1.450820, -0.108047)",
        "(-0.051739, 1.456443, -0.115403)",
        "(-0.051607, 1.461288, -0.122683)",
        "(-0.051401, 1.463504, -0.126299)",
        "(-0.051000, 1.467564, -0.133149)",
        "(-0.050719, 1.471406, -0.140525)",
        "(-0.050730, 1.474876, -0.148895)",
        "(-0.050344, 1.477753, -0.156134)",
        "(-0.049843, 1.478925, -0.159344)",
        "(-0.048553, 1.480895, -0.166234)",
        "(-0.047552, 1.482808, -0.174355)",
        "(-0.048067, 1.484958, -0.184039)",
        "(-0.048157, 1.486679, -0.194122)",
        "(-0.047923, 1.487315, -0.198859)",
        "(-0.047184, 1.487988, -0.207965)",
        "(-0.046052, 1.487893, -0.216607)",
        "(-0.044503, 1.487173, -0.224113)",
        "(-0.042718, 1.486225, -0.231239)",
        "(-0.041889, 1.485748, -0.235330)",
        "(-0.040505, 1.484629, -0.244038)",
        "(-0.039053, 1.482822, -0.252069)",
        "(-0.037295, 1.480197, -0.258841)",
        "(-0.035061, 1.476836, -0.264969)",
        "(-0.033925, 1.474896, -0.268729)",
        "(-0.031866, 1.470406, -0.279845)",
        "(-0.030246, 1.466005, -0.290976)",
        "(-0.028569, 1.460994, -0.298817)",
        "(-0.025925, 1.454705, -0.304642)",
        "(-0.024431, 1.451228, -0.308001)",
        "(-0.021261, 1.443748, -0.317256)",
        "(-0.018566, 1.436341, -0.326754)",
        "(-0.016424, 1.428835, -0.333593)",
        "(-0.013513, 1.420321, -0.338953)",
        "(-0.011752, 1.415737, -0.341503)",
        "(-0.007722, 1.405925, -0.346960)",
        "(-0.004070, 1.395836, -0.353519)",
        "(-0.001149, 1.385436, -0.359401)",
        "(0.002075, 1.374592, -0.363777)",
        "(0.003992, 1.369035, -0.365424)",
        "(0.007803, 1.358019, -0.368393)",
        "(0.011201, 1.347120, -0.372482)",
        "(0.014454, 1.336165, -0.377349)",
        "(0.017614, 1.325261, -0.380903)",
        "(0.019126, 1.319901, -0.381988)",
        "(0.022105, 1.309304, -0.382786)",
        "(0.025386, 1.298578, -0.384017)",
        "(0.028352, 1.288228, -0.384956)",
        "(0.030820, 1.278384, -0.384540)",
        "(0.031694, 1.273520, -0.384019)",
        "(0.033943, 1.263617, -0.383038)",
        "(0.036654, 1.253524, -0.382332)",
        "(0.039188, 1.243760, -0.382511)",
        "(0.040921, 1.234665, -0.381330)",
        "(0.041572, 1.230340, -0.379774)",
        "(0.042655, 1.221798, -0.375817)",
        "(0.044324, 1.213259, -0.372466)",
        "(0.045678, 1.205182, -0.369455)",
        "(0.045941, 1.197582, -0.366048)",
        "(0.046093, 1.193839, -0.364010)",
        "(0.046803, 1.186600, -0.358333)",
        "(0.047455, 1.179696, -0.351843)",
        "(0.048040, 1.173027, -0.347124)",
        "(0.048066, 1.166424, -0.343606)",
        "(0.048028, 1.163284, -0.341019)",
        "(0.047742, 1.157347, -0.333614)",
        "(0.047639, 1.151781, -0.324987)",
        "(0.047245, 1.146187, -0.318087)",
        "(0.046479, 1.140592, -0.311696)",
        "(0.046095, 1.137844, -0.308144)",
        "(0.045475, 1.132483, -0.299883)",
        "(0.044972, 1.127530, -0.291055)",
        "(0.044199, 1.122797, -0.282212)",
        "(0.043393, 1.118213, -0.273104)",
        "(0.043149, 1.116000, -0.268383)",
        "(0.042901, 1.111829, -0.258883)",
        "(0.042157, 1.107804, -0.250640)",
        "(0.041404, 1.104066, -0.242569)",
        "(0.040992, 1.101014, -0.232280)",
        "(0.040640, 1.098404, -0.221196)",
        "(0.040535, 1.097122, -0.216217)",
        "(0.039595, 1.094627, -0.207783)",
        "(0.038352, 1.092689, -0.199192)",
        "(0.037578, 1.091753, -0.187945)",
        "(0.037273, 1.091524, -0.181674)",
        "(0.036880, 1.091320, -0.169547)",
        "(0.035834, 1.091481, -0.159514)",
        "(0.033676, 1.092439, -0.150844)",
        "(0.032095, 1.094238, -0.140184)",
        "(0.031491, 1.095390, -0.134488)",
        "(0.030470, 1.098294, -0.123910)",
        "(0.029148, 1.102281, -0.114226)",
        "(0.026935, 1.107384, -0.104790)",
        "(0.024776, 1.113189, -0.095051)",
        "(0.023720, 1.116315, -0.090167)",
        "(0.021530, 1.123207, -0.081136)",
        "(0.019083, 1.130793, -0.072945)",
        "(0.016386, 1.139233, -0.064563)",
        "(0.013492, 1.148327, -0.056918)",
        "(0.010160, 1.157905, -0.050823)",
        "(0.008590, 1.162739, -0.047906)",
        "(0.005859, 1.172739, -0.042599)",
        "(0.002919, 1.183244, -0.037372)",
        "(-0.000346, 1.194546, -0.032498)",
        "(-0.001870, 1.200154, -0.030320)",
        "(-0.004413, 1.211215, -0.027182)",
        "(-0.006821, 1.222267, -0.025106)",
        "(-0.010254, 1.233551, -0.023747)",
        "(-0.015070, 1.244154, -0.023833)",
        "(-0.016513, 1.249861, -0.023326)",
        "(-0.019099, 1.261482, -0.023100)",
        "(-0.021598, 1.273625, -0.023127)",
        "(-0.024238, 1.285979, -0.023381)",
        "(-0.026901, 1.298040, -0.024409)",
        "(-0.028687, 1.309611, -0.026004)",
        "(-0.028965, 1.315302, -0.026651)",
        "(-0.029695, 1.326935, -0.027267)",
        "(-0.031915, 1.338621, -0.028898)",
        "(-0.034500, 1.349774, -0.032433)",
        "(-0.036241, 1.360520, -0.035804)",
        "(-0.036790, 1.365754, -0.037289)",
        "(-0.037859, 1.376141, -0.039932)",
        "(-0.039768, 1.385975, -0.043529)",
        "(-0.041890, 1.394999, -0.049596)",
        "(-0.042712, 1.399274, -0.052919)",
        "(-0.043549, 1.407316, -0.058989)",
        "(-0.044365, 1.414996, -0.064716)",
        "(-0.045518, 1.422111, -0.071620)",
        "(-0.046086, 1.428581, -0.079007)",
        "(-0.046377, 1.434429, -0.086290)",
        "(-0.046398, 1.437138, -0.090005)",
        "(-0.046131, 1.442225, -0.097341)",
        "(-0.046158, 1.446928, -0.105347)",
        "(-0.046368, 1.451306, -0.113742)",
        "(-0.046468, 1.453186, -0.118367)",
        "(-0.046881, 1.456804, -0.128566)",
        "(-0.047803, 1.459911, -0.141234)",
        "(-0.047829, 1.462463, -0.152569)",
        "(-0.047084, 1.464077, -0.162270)",
        "(-0.046726, 1.464766, -0.167159)",
        "(-0.045918, 1.465504, -0.177296)",
        "(-0.045473, 1.465960, -0.189475)",
        "(-0.045004, 1.466298, -0.201916)",
        "(-0.043558, 1.465869, -0.211608)",
        "(-0.042576, 1.465425, -0.215688)",
        "(-0.039968, 1.464024, -0.223003)",
        "(-0.038466, 1.462411, -0.233687)",
        "(-0.037494, 1.460654, -0.247556)",
        "(-0.035799, 1.458386, -0.258343)",
        "(-0.034621, 1.456901, -0.262561)",
        "(-0.031530, 1.453071, -0.269046)",
        "(-0.028143, 1.448673, -0.276798)",
        "(-0.025094, 1.444287, -0.287141)",
        "(-0.022632, 1.440078, -0.296002)",
        "(-0.019965, 1.435156, -0.302086)",
        "(-0.018239, 1.432317, -0.304928)",
        "(-0.014131, 1.425989, -0.312189)",
        "(-0.010544, 1.419643, -0.320935)",
        "(-0.007832, 1.413296, -0.327278)",
        "(-0.006336, 1.409884, -0.329733)",
        "(-0.003000, 1.402520, -0.334137)",
        "(0.000869, 1.394628, -0.339300)",
        "(0.004314, 1.386486, -0.344544)",
        "(0.007309, 1.378013, -0.349161)",
        "(0.010409, 1.369019, -0.352996)",
        "(0.012072, 1.364363, -0.354463)",
        "(0.015184, 1.354737, -0.355829)",
        "(0.017872, 1.344490, -0.357243)",
        "(0.020788, 1.333670, -0.359913)",
        "(0.022293, 1.328197, -0.361472)",
        "(0.025027, 1.317264, -0.362394)",
        "(0.026792, 1.306219, -0.360764)",
        "(0.028722, 1.294498, -0.359691)",
        "(0.031729, 1.282242, -0.359259)",
        "(0.033014, 1.276496, -0.358746)",
        "(0.034836, 1.265120, -0.356554)",
        "(0.035995, 1.253865, -0.352879)",
        "(0.037913, 1.242225, -0.349077)",
        "(0.040178, 1.230725, -0.344725)",
        "(0.041085, 1.225074, -0.342582)",
        "(0.042386, 1.213712, -0.338867)",
        "(0.043393, 1.202453, -0.334009)",
        "(0.044484, 1.191665, -0.326994)",
        "(0.046063, 1.181418, -0.319289)",
        "(0.046703, 1.176498, -0.315539)",
        "(0.047412, 1.166911, -0.307995)",
        "(0.047917, 1.157790, -0.299370)",
        "(0.048616, 1.148839, -0.291359)",
        "(0.049531, 1.140064, -0.283819)",
        "(0.049820, 1.135826, -0.279640)",
        "(0.050163, 1.127571, -0.270014)",
        "(0.051110, 1.119721, -0.259423)",
        "(0.051714, 1.112446, -0.249695)",
        "(0.051626, 1.105893, -0.240531)",
        "(0.051546, 1.102925, -0.235324)",
        "(0.051551, 1.097765, -0.223514)",
        "(0.051494, 1.093683, -0.211474)",
        "(0.050199, 1.090445, -0.201643)",
        "(0.048511, 1.088079, -0.191006)",
        "(0.047803, 1.087248, -0.185036)",
        "(0.046586, 1.086432, -0.172397)",
        "(0.044948, 1.086686, -0.160058)",
        "(0.042810, 1.087688, -0.148082)",
        "(0.040161, 1.089467, -0.136490)",
        "(0.038873, 1.090591, -0.130766)",
        "(0.036283, 1.093448, -0.118925)",
        "(0.034425, 1.097355, -0.106398)",
        "(0.031947, 1.102216, -0.094941)",
        "(0.028884, 1.107680, -0.084291)",
        "(0.027475, 1.110622, -0.078888)",
        "(0.025185, 1.117033, -0.068183)",
        "(0.022870, 1.124210, -0.058778)",
        "(0.019229, 1.132293, -0.049845)",
        "(0.015953, 1.140727, -0.041616)",
        "(0.014568, 1.145087, -0.038008)",
        "(0.011920, 1.154322, -0.031670)",
        "(0.008893, 1.164170, -0.025489)",
        "(0.005746, 1.174796, -0.019256)",
        "(0.002393, 1.185535, -0.014658)",
        "(0.000740, 1.190909, -0.012996)",
        "(-0.002239, 1.201671, -0.010720)",
        "(-0.006211, 1.211829, -0.010155)",
        "(-0.009411, 1.222982, -0.008181)",
        "(-0.011794, 1.234810, -0.005531)",
        "(-0.012983, 1.240678, -0.004700)",
        "(-0.014968, 1.252255, -0.004425)",
        "(-0.017273, 1.264078, -0.004436)",
        "(-0.020454, 1.276466, -0.003466)",
        "(-0.023114, 1.288303, -0.003590)",
        "(-0.024296, 1.293980, -0.004354)",
        "(-0.026497, 1.304940, -0.006952)",
        "(-0.027891, 1.315712, -0.009110)",
        "(-0.030368, 1.327047, -0.010256)",
        "(-0.033338, 1.338173, -0.012381)",
        "(-0.034765, 1.343540, -0.014314)",
        "(-0.036933, 1.354053, -0.018423)",
        "(-0.038886, 1.364559, -0.021707)",
        "(-0.040857, 1.375039, -0.024187)",
        "(-0.042705, 1.385002, -0.027475)",
        "(-0.043644, 1.389757, -0.029828)",
        "(-0.045530, 1.398803, -0.035623)",
        "(-0.047504, 1.407481, -0.041525)",
        "(-0.049395, 1.415862, -0.046772)",
        "(-0.050119, 1.423589, -0.051880)",
        "(-0.050350, 1.427243, -0.054430)",
        "(-0.050725, 1.433962, -0.059843)",
        "(-0.052201, 1.440053, -0.067478)",
        "(-0.054047, 1.445611, -0.076352)",
        "(-0.054761, 1.450660, -0.083881)",
        "(-0.054990, 1.453002, -0.087363)",
        "(-0.055215, 1.457141, -0.094554)",
        "(-0.055713, 1.460618, -0.102903)",
        "(-0.056658, 1.463822, -0.112187)",
        "(-0.057055, 1.466640, -0.120782)",
        "(-0.057009, 1.467892, -0.124587)",
        "(-0.056742, 1.469882, -0.131883)",
        "(-0.056217, 1.471169, -0.139958)",
        "(-0.056415, 1.472174, -0.151025)",
        "(-0.056275, 1.473080, -0.161296)",
        "(-0.056244, 1.473532, -0.165438)",
        "(-0.055723, 1.473958, -0.172706)",
        "(-0.054423, 1.473584, -0.180327)",
        "(-0.053322, 1.473063, -0.189364)",
        "(-0.053380, 1.472733, -0.200389)",
        "(-0.053285, 1.472557, -0.205675)",
        "(-0.052519, 1.471841, -0.214779)",
        "(-0.050927, 1.470422, -0.221152)",
        "(-0.049230, 1.468432, -0.227464)",
        "(-0.047610, 1.465777, -0.236462)",
        "(-0.046750, 1.464344, -0.241441)",
        "(-0.045220, 1.461383, -0.249724)",
        "(-0.043643, 1.457684, -0.255902)",
        "(-0.041251, 1.452625, -0.263094)",
        "(-0.038816, 1.446825, -0.273259)",
        "(-0.037531, 1.443781, -0.278076)",
        "(-0.035372, 1.437492, -0.285577)",
        "(-0.033380, 1.430560, -0.290203)",
        "(-0.030379, 1.422510, -0.295673)",
        "(-0.027098, 1.413908, -0.303655)",
        "(-0.025653, 1.409464, -0.307498)",
        "(-0.023391, 1.400413, -0.313118)",
        "(-0.021193, 1.390726, -0.316502)",
        "(-0.018082, 1.380513, -0.320433)",
        "(-0.015066, 1.369984, -0.324448)",
        "(-0.013839, 1.364749, -0.326444)",
        "(-0.011568, 1.353692, -0.330764)",
        "(-0.008563, 1.342187, -0.334713)",
        "(-0.005827, 1.330563, -0.336903)",
        "(-0.003675, 1.319028, -0.337854)",
        "(-0.002521, 1.313110, -0.338822)",
        "(0.000283, 1.301192, -0.342010)",
        "(0.002880, 1.289678, -0.343541)",
        "(0.004893, 1.278311, -0.341649)",
        "(0.006995, 1.266720, -0.339115)",
        "(0.008269, 1.260868, -0.338546)",
        "(0.010596, 1.249157, -0.338441)",
        "(0.012079, 1.237791, -0.337321)",
        "(0.014008, 1.226747, -0.333428)",
        "(0.016126, 1.215917, -0.329464)",
        "(0.017064, 1.210627, -0.327938)",
        "(0.017944, 1.200418, -0.324521)",
        "(0.018417, 1.190393, -0.319569)",
        "(0.019647, 1.180345, -0.313696)",
        "(0.020928, 1.170882, -0.306586)",
        "(0.021235, 1.166386, -0.302740)",
        "(0.021598, 1.157492, -0.295689)",
        "(0.021858, 1.149187, -0.289163)",
        "(0.022019, 1.141613, -0.280714)",
        "(0.022413, 1.134527, -0.270813)",
        "(0.022575, 1.131066, -0.265859)",
        "(0.022799, 1.124386, -0.256546)",
        "(0.023198, 1.118609, -0.246691)",
        "(0.023295, 1.113494, -0.236533)",
        "(0.023282, 1.108726, -0.226804)",
        "(0.023450, 1.106530, -0.221763)",
        "(0.023720, 1.102809, -0.210824)",
        "(0.023714, 1.099605, -0.199570)",
        "(0.023837, 1.097045, -0.188298)",
        "(0.023318, 1.094777, -0.178236)",
        "(0.023253, 1.093877, -0.173052)",
        "(0.023268, 1.092711, -0.161595)",
        "(0.022931, 1.092119, -0.150403)",
        "(0.022154, 1.091966, -0.140692)",
        "(0.021706, 1.092326, -0.131190)",
        "(0.021388, 1.092703, -0.126521)",
        "(0.020552, 1.093997, -0.117100)",
        "(0.020172, 1.096119, -0.106388)",
        "(0.019666, 1.099002, -0.095805)",
        "(0.018411, 1.102116, -0.086712)",
        "(0.017808, 1.103761, -0.082414)",
        "(0.016617, 1.107537, -0.073955)",
        "(0.015357, 1.112135, -0.065045)",
        "(0.013696, 1.117590, -0.056527)",
        "(0.012276, 1.123575, -0.048694)",
        "(0.011471, 1.126727, -0.044967)",
        "(0.009701, 1.133552, -0.038058)",
        "(0.007636, 1.141083, -0.032163)",
        "(0.004538, 1.149260, -0.027900)",
        "(0.002007, 1.157991, -0.023643)",
        "(0.001012, 1.162612, -0.021337)",
        "(-0.000905, 1.172266, -0.017187)",
        "(-0.003333, 1.182385, -0.014212)",
        "(-0.006891, 1.192768, -0.012764)",
        "(-0.012211, 1.201964, -0.013969)",
        "(-0.013398, 1.207272, -0.012965)",
        "(-0.014674, 1.218142, -0.010196)",
        "(-0.015406, 1.228936, -0.008390)",
        "(-0.018305, 1.239883, -0.008415)",
        "(-0.022470, 1.251118, -0.008653)",
        "(-0.024114, 1.256706, -0.008813)",
        "(-0.026567, 1.267682, -0.009107)",
        "(-0.028287, 1.278121, -0.009583)",
        "(-0.030020, 1.288420, -0.010636)",
        "(-0.032520, 1.299238, -0.012066)",
        "(-0.034156, 1.304796, -0.012702)",
        "(-0.037702, 1.315660, -0.015085)",
        "(-0.040549, 1.326001, -0.019074)",
        "(-0.042991, 1.336317, -0.023207)",
        "(-0.046311, 1.346895, -0.027257)",
        "(-0.048040, 1.352085, -0.029781)",
        "(-0.050600, 1.362047, -0.035568)",
        "(-0.051689, 1.371620, -0.040317)",
        "(-0.052674, 1.380655, -0.045114)",
        "(-0.054788, 1.388602, -0.053324)",
        "(-0.056191, 1.392369, -0.058190)",
        "(-0.058197, 1.399421, -0.068028)",
        "(-0.059043, 1.405813, -0.076155)",
        "(-0.059326, 1.411301, -0.083806)",
        "(-0.059728, 1.415890, -0.092708)",
        "(-0.060355, 1.418016, -0.098064)",
        "(-0.061473, 1.421632, -0.109901)",
        "(-0.061459, 1.424804, -0.119392)",
        "(-0.061066, 1.427098, -0.127489)",
        "(-0.060515, 1.428534, -0.136752)",
        "(-0.060414, 1.429049, -0.142097)",
        "(-0.060702, 1.429564, -0.154184)",
        "(-0.060386, 1.429384, -0.166026)",
        "(-0.059637, 1.428537, -0.176397)",
        "(-0.058013, 1.426781, -0.186641)",
        "(-0.057060, 1.425686, -0.192009)"
    ],
    "rightHandRotations": [
        "(25.117640, 282.149800, 244.934300)",
        "(25.069610, 282.135400, 244.889700)",
        "(25.047030, 282.100600, 244.833300)",
        "(25.004380, 282.080000, 244.736600)",
        "(24.945330, 282.076400, 244.698500)",
        "(24.910780, 282.064600, 244.694100)",
        "(24.877360, 282.072200, 244.685500)",
        "(24.873330, 282.100300, 244.641400)",
        "(24.886350, 282.118300, 244.602300)",
        "(24.873550, 282.128100, 244.595800)",
        "(24.870170, 282.136800, 244.598800)",
        "(24.884960, 282.156500, 244.606800)",
        "(24.919450, 282.138600, 244.585700)",
        "(24.941970, 282.063700, 244.555900)",
        "(24.952240, 282.003300, 244.562900)",
        "(24.973040, 281.989400, 244.576500)",
        "(25.038920, 281.947200, 244.580700)",
        "(25.092180, 281.870200, 244.547800)",
        "(25.095750, 281.784900, 244.522800)",
        "(25.090480, 281.676100, 244.511500)",
        "(25.095420, 281.654300, 244.495500)",
        "(25.090660, 281.607900, 244.451800)",
        "(25.087760, 281.527600, 244.406500)",
        "(25.096070, 281.479800, 244.362900)",
        "(25.108800, 281.465600, 244.328200)",
        "(25.112280, 281.463200, 244.320200)",
        "(25.118700, 281.442100, 244.284200)",
        "(25.138970, 281.442700, 244.248700)",
        "(25.161590, 281.448500, 244.235000)",
        "(25.178340, 281.459500, 244.247300)",
        "(25.197590, 281.471000, 244.264500)",
        "(25.258000, 281.499800, 244.314700)",
        "(25.257530, 281.579800, 244.455500)",
        "(25.026220, 281.659800, 244.777100)",
        "(24.813730, 281.799000, 245.225300)",
        "(24.691770, 281.935200, 245.475900)",
        "(23.983660, 282.141200, 245.916200)",
        "(21.830800, 281.173200, 245.856000)",
        "(19.442340, 280.588200, 246.878900)",
        "(17.363990, 280.242000, 248.616200)",
        "(16.348670, 280.200700, 249.500000)",
        "(13.732880, 280.142300, 251.599600)",
        "(10.207560, 279.580300, 253.900500)",
        "(5.445222, 278.823700, 256.398900)",
        "(0.176737, 279.413100, 260.777800)",
        "(358.072800, 280.947600, 263.860800)",
        "(353.693500, 282.480300, 269.043800)",
        "(349.426200, 282.996700, 272.010500)",
        "(345.709400, 284.291300, 273.266000)",
        "(341.828600, 285.439100, 273.976700)",
        "(339.831300, 285.801000, 274.539700)",
        "(336.347700, 286.358400, 275.418600)",
        "(332.414000, 288.022000, 276.449500)",
        "(327.702000, 289.307300, 278.118000)",
        "(323.753500, 289.916800, 279.331600)",
        "(322.300800, 290.167700, 279.544400)",
        "(319.344500, 290.925300, 279.618000)",
        "(315.838300, 291.936900, 280.357000)",
        "(311.554700, 293.473400, 281.400200)",
        "(307.591300, 294.723100, 282.243000)",
        "(305.802900, 295.580000, 282.604800)",
        "(302.613800, 296.464500, 283.642700)",
        "(300.072100, 297.625600, 283.408800)",
        "(297.878500, 301.428900, 280.067100)",
        "(296.339400, 306.943500, 275.245000)",
        "(295.688700, 308.765900, 273.768200)",
        "(293.674100, 312.053700, 271.765900)",
        "(291.572800, 315.009000, 269.572400)",
        "(290.908700, 319.076900, 265.716200)",
        "(290.791300, 322.845100, 262.313800)",
        "(290.696000, 324.241000, 261.197800)",
        "(290.358000, 326.743600, 259.402700)",
        "(289.871300, 328.551500, 258.276500)",
        "(289.343000, 329.627500, 258.240100)",
        "(288.829400, 332.326900, 256.675400)",
        "(288.576000, 333.747000, 255.709400)",
        "(287.976300, 336.474800, 253.880700)",
        "(287.122400, 340.993600, 250.484700)",
        "(286.055500, 347.590000, 245.014000)",
        "(285.132900, 353.586900, 240.275600)",
        "(284.582200, 356.367900, 237.986600)",
        "(283.718100, 2.565696, 232.709200)",
        "(283.659900, 10.695070, 225.517200)",
        "(284.058700, 18.377280, 218.812900)",
        "(284.340600, 22.992160, 216.029000)",
        "(284.164300, 22.803000, 216.877600)",
        "(283.848600, 22.897060, 217.021600)",
        "(283.691300, 28.330540, 211.323700)",
        "(283.648100, 34.738380, 205.372800)",
        "(283.368200, 36.896680, 203.893300)",
        "(282.798000, 36.413170, 204.403200)",
        "(281.574500, 39.833080, 200.591600)",
        "(281.001600, 46.536980, 193.592600)",
        "(280.486100, 49.563240, 190.508400)",
        "(279.989900, 52.111840, 187.681000)",
        "(279.684600, 53.152660, 186.548400)",
        "(279.505200, 55.003970, 184.518600)",
        "(279.302700, 55.455320, 183.725800)",
        "(278.969800, 54.279670, 184.668200)",
        "(278.789100, 53.309280, 185.726900)",
        "(278.852900, 54.687900, 184.466500)",
        "(278.938700, 58.540520, 181.326800)",
        "(278.951000, 60.911100, 179.646700)",
        "(278.722600, 60.126660, 180.307800)",
        "(278.566200, 57.048450, 182.665100)",
        "(278.647000, 55.562790, 183.948600)",
        "(278.774200, 55.368110, 184.044800)",
        "(278.563900, 57.470480, 182.181700)",
        "(278.372200, 59.704020, 180.097400)",
        "(278.674700, 62.080290, 177.351800)",
        "(278.828900, 63.370190, 175.860400)",
        "(279.195000, 66.001800, 172.973100)",
        "(279.599900, 68.992630, 170.205200)",
        "(279.896800, 71.176430, 168.509700)",
        "(279.893600, 72.531000, 167.354100)",
        "(279.948000, 73.327000, 166.504400)",
        "(280.286900, 74.831890, 164.586100)",
        "(280.858300, 76.892880, 162.304100)",
        "(281.403500, 79.030300, 160.395400)",
        "(281.714600, 80.381380, 159.495700)",
        "(281.772600, 80.848580, 159.268700)",
        "(281.738500, 81.216610, 159.169200)",
        "(281.951300, 80.996700, 159.189000)",
        "(282.220100, 79.037400, 160.658100)",
        "(282.289100, 78.677620, 160.806600)",
        "(282.340700, 79.531380, 160.011900)",
        "(282.591100, 82.101040, 157.759500)",
        "(283.055900, 82.812360, 157.122900)",
        "(283.474800, 81.017270, 158.854000)",
        "(283.752900, 79.304860, 160.647900)",
        "(283.807300, 79.015340, 161.002300)",
        "(284.017200, 79.219250, 160.948600)",
        "(284.590100, 79.909690, 160.580100)",
        "(285.277000, 81.386100, 159.629700)",
        "(285.735300, 82.982960, 158.774200)",
        "(285.826700, 83.464480, 158.590800)",
        "(285.813800, 84.052890, 158.329300)",
        "(286.036600, 85.017880, 157.548400)",
        "(286.650500, 87.140630, 156.098400)",
        "(287.007200, 88.658000, 155.601900)",
        "(286.946700, 89.052960, 155.578200)",
        "(286.753700, 89.781280, 155.214500)",
        "(287.059900, 90.922450, 154.625700)",
        "(287.390300, 91.613130, 154.977900)",
        "(287.220600, 91.553830, 155.854400)",
        "(287.078000, 91.565040, 156.153000)",
        "(286.744400, 91.456560, 156.977800)",
        "(286.527500, 90.732490, 158.493700)",
        "(286.246800, 89.754380, 160.108300)",
        "(285.949600, 89.685320, 160.810500)",
        "(285.802600, 89.927100, 161.041100)",
        "(285.475500, 90.836320, 161.150300)",
        "(285.125400, 90.108120, 162.468400)",
        "(284.906700, 88.319890, 164.615900)",
        "(284.769500, 88.089260, 165.569800)",
        "(284.629400, 88.181430, 165.870200)",
        "(284.135700, 88.417950, 166.206400)",
        "(283.571000, 87.655980, 167.323800)",
        "(283.125500, 86.692740, 168.653200)",
        "(282.542800, 85.773110, 169.923300)",
        "(282.239600, 85.731740, 170.113700)",
        "(281.586900, 85.656790, 170.324900)",
        "(280.806900, 84.139350, 171.834200)",
        "(280.465100, 81.275360, 174.964100)",
        "(280.134400, 78.411670, 177.846400)",
        "(279.979100, 77.821180, 178.469600)",
        "(279.560600, 77.162000, 179.301000)",
        "(279.188200, 75.978540, 180.791900)",
        "(278.757000, 72.758260, 184.203600)",
        "(278.339800, 70.822480, 186.148800)",
        "(278.149700, 70.786410, 186.206700)",
        "(277.707200, 72.636150, 184.607100)",
        "(277.222100, 72.397060, 185.028800)",
        "(276.799600, 68.440280, 188.846100)",
        "(276.502300, 65.199460, 191.935700)",
        "(276.302200, 63.213650, 193.848300)",
        "(275.768700, 58.471220, 198.218300)",
        "(275.035600, 52.844350, 203.432200)",
        "(274.646400, 50.163860, 206.295000)",
        "(274.445400, 44.746060, 211.735700)",
        "(274.389100, 42.159670, 214.150600)",
        "(274.277100, 38.795930, 217.118900)",
        "(274.062000, 35.887110, 220.007000)",
        "(274.113200, 29.356040, 226.540300)",
        "(274.283900, 22.807780, 232.683500)",
        "(274.290000, 21.048410, 234.305100)",
        "(274.211500, 17.774210, 237.508400)",
        "(274.283500, 14.695770, 240.496100)",
        "(274.544600, 7.780713, 247.027500)",
        "(274.656900, 0.797423, 253.655500)",
        "(274.693600, 357.481500, 256.858700)",
        "(274.954000, 351.389900, 262.688800)",
        "(275.593400, 346.280100, 267.210200)",
        "(276.064300, 342.620500, 270.397400)",
        "(276.331300, 338.433400, 274.188700)",
        "(276.540300, 336.541900, 275.855600)",
        "(277.157800, 333.055500, 278.745300)",
        "(277.578500, 330.057000, 280.961400)",
        "(277.821400, 328.403200, 282.005500)",
        "(278.078800, 326.589000, 283.060000)",
        "(278.077800, 326.112300, 283.174800)",
        "(278.037200, 325.011700, 283.697100)",
        "(278.264300, 324.502800, 283.619100)",
        "(278.605300, 324.757400, 282.506900)",
        "(278.592200, 324.705800, 281.695000)",
        "(278.466600, 324.399300, 281.671300)",
        "(278.127300, 324.760900, 280.805600)",
        "(278.312000, 325.399000, 279.508500)",
        "(278.405300, 325.730600, 278.208800)",
        "(277.766100, 326.773300, 276.630100)",
        "(277.433300, 327.554900, 275.736600)",
        "(277.334500, 328.516600, 274.555100)",
        "(277.637400, 329.101200, 273.316700)",
        "(277.479100, 330.862400, 271.008500)",
        "(277.255400, 333.450500, 268.217500)",
        "(277.141500, 334.866000, 266.639000)",
        "(277.069700, 337.400800, 263.812400)",
        "(277.110200, 339.860900, 261.037300)",
        "(276.907400, 343.686300, 257.003900)",
        "(276.536900, 347.223800, 253.425400)",
        "(276.470100, 349.037300, 251.565400)",
        "(276.658000, 352.782700, 247.685300)",
        "(276.965300, 356.786600, 243.577200)",
        "(277.074700, 0.077153, 240.102700)",
        "(277.029700, 4.123949, 236.198900)",
        "(277.005000, 6.155463, 234.328100)",
        "(277.100400, 8.853013, 231.952600)",
        "(277.336100, 12.030740, 228.544100)",
        "(277.623700, 18.199200, 222.368400)",
        "(277.618200, 21.233860, 219.523200)",
        "(277.549300, 22.007250, 218.772800)",
        "(277.533000, 24.932460, 215.890600)",
        "(277.888200, 30.082520, 210.706100)",
        "(278.158300, 35.767300, 205.081100)",
        "(278.165000, 38.740460, 202.326800)",
        "(278.154300, 38.975310, 202.199100)",
        "(278.124000, 39.734240, 201.489800)",
        "(278.536900, 44.140250, 197.097800)",
        "(278.817100, 47.846610, 193.590900)",
        "(278.798200, 50.112170, 191.597100)",
        "(278.667200, 50.494740, 191.311100)",
        "(278.700000, 51.746720, 189.946100)",
        "(279.286300, 55.677800, 186.001900)",
        "(279.690600, 60.070930, 182.041000)",
        "(279.631000, 61.177140, 181.221700)",
        "(279.620500, 61.233550, 181.172500)",
        "(279.793400, 62.061890, 180.330700)",
        "(280.389700, 66.032330, 176.567600)",
        "(280.775700, 69.558000, 173.568100)",
        "(280.982800, 71.021250, 172.393500)",
        "(281.075000, 71.264510, 172.227600)",
        "(281.364300, 72.573880, 171.097400)",
        "(281.902600, 75.053320, 169.059300)",
        "(282.339400, 76.600190, 168.061300)",
        "(282.468400, 76.892520, 168.093400)",
        "(282.460300, 77.013330, 168.132600)",
        "(282.443600, 78.057210, 167.495000)",
        "(282.856300, 79.850350, 166.326500)",
        "(283.170000, 81.278350, 165.575100)",
        "(283.241600, 82.080370, 165.310700)",
        "(283.247300, 82.343870, 165.316600)",
        "(283.192000, 82.146120, 165.987900)",
        "(283.214100, 82.504100, 166.132300)",
        "(283.359800, 83.845600, 165.479300)",
        "(283.356000, 84.563990, 165.379600)",
        "(283.218800, 84.706800, 165.487200)",
        "(282.898500, 85.558020, 165.121000)",
        "(282.824500, 87.650080, 163.817600)",
        "(282.808000, 89.221150, 163.077800)",
        "(282.492100, 88.747100, 164.067300)",
        "(282.308300, 88.416500, 164.620000)",
        "(281.897900, 88.064540, 165.409100)",
        "(281.780000, 88.882520, 165.075700)",
        "(281.796400, 90.035710, 164.581000)",
        "(281.578900, 90.857090, 164.360600)",
        "(281.359000, 90.768060, 164.707100)",
        "(280.755200, 89.427710, 166.311600)",
        "(280.392700, 90.164150, 165.895100)",
        "(280.089100, 92.316020, 164.487000)",
        "(279.642600, 92.328320, 165.017500)",
        "(279.324000, 91.088870, 166.402200)",
        "(278.703800, 88.054420, 169.544300)",
        "(278.369400, 87.974090, 169.993300)",
        "(278.251700, 87.932460, 170.591800)",
        "(277.895400, 85.348720, 173.437100)",
        "(277.670300, 83.757230, 175.108400)",
        "(277.214200, 81.352620, 177.797200)",
        "(276.878100, 79.746990, 179.554800)",
        "(276.517300, 80.644740, 178.878500)",
        "(276.135200, 81.560540, 178.407800)",
        "(275.911800, 79.745740, 180.349000)",
        "(275.449300, 72.794840, 187.232300)",
        "(274.914900, 68.199990, 191.727500)",
        "(274.508600, 70.524720, 189.572400)",
        "(274.271100, 71.796030, 188.690500)",
        "(274.163100, 69.180180, 191.367300)",
        "(273.888300, 56.037580, 204.260300)",
        "(273.660600, 47.576770, 212.534000)",
        "(273.483200, 49.733540, 210.533800)",
        "(273.252100, 47.821280, 212.588700)",
        "(273.152300, 44.269470, 216.085700)",
        "(273.017600, 30.848520, 229.291400)",
        "(273.000900, 21.504420, 238.536800)",
        "(273.026900, 19.424510, 240.625800)",
        "(273.162000, 12.163220, 247.774800)",
        "(273.234500, 7.732594, 252.109300)",
        "(273.382000, 359.510700, 260.169700)",
        "(273.508500, 353.711700, 265.796500)",
        "(273.639600, 349.393800, 269.774100)",
        "(273.823800, 343.685600, 275.176100)",
        "(273.998300, 340.137800, 278.570900)",
        "(274.439300, 332.760200, 285.524700)",
        "(274.655200, 327.996000, 289.765300)",
        "(274.891900, 323.815000, 293.669300)",
        "(275.596300, 321.343000, 295.628500)",
        "(275.983300, 319.762200, 296.836800)",
        "(276.613600, 316.233200, 299.716300)",
        "(276.985700, 314.103800, 301.515700)",
        "(277.714400, 313.702400, 301.426100)",
        "(278.645400, 312.674200, 301.507600)",
        "(278.851600, 311.403600, 302.389100)",
        "(279.036000, 309.168800, 304.233200)",
        "(279.627400, 309.153400, 303.636700)",
        "(280.555900, 309.578800, 302.022600)",
        "(280.420100, 308.031300, 302.830300)",
        "(280.340200, 307.503600, 303.229000)",
        "(280.602800, 306.905100, 303.175800)",
        "(280.818700, 305.306800, 303.617400)",
        "(280.574200, 303.690600, 304.639100)",
        "(280.656000, 303.126000, 304.450900)",
        "(280.653900, 302.661100, 304.375500)",
        "(280.392700, 301.244200, 304.963100)",
        "(280.100300, 300.481300, 305.154200)",
        "(280.101400, 300.892200, 304.020700)",
        "(280.042500, 301.440600, 302.620000)",
        "(279.776600, 301.314100, 302.380600)",
        "(279.000600, 301.747200, 301.554900)",
        "(278.629700, 304.411900, 298.335300)",
        "(278.360300, 307.067400, 294.952100)",
        "(277.905700, 309.578100, 291.901700)",
        "(277.544200, 311.327700, 289.957800)",
        "(276.768500, 315.780700, 285.279500)",
        "(276.257900, 321.868100, 278.906300)",
        "(276.120800, 327.028700, 273.437900)",
        "(275.999000, 331.256300, 268.860100)",
        "(275.849800, 334.832300, 265.094700)",
        "(275.341500, 343.941900, 255.848600)",
        "(275.155800, 352.125400, 247.788100)",
        "(275.365800, 355.091200, 244.736800)",
        "(275.462000, 2.427375, 237.090200)",
        "(275.486900, 7.539991, 231.969700)",
        "(275.615400, 18.472760, 221.379000)",
        "(276.049300, 21.966880, 218.255400)",
        "(276.375400, 19.828590, 220.285800)",
        "(276.797700, 23.301610, 216.684600)",
        "(277.050500, 26.964560, 213.087300)",
        "(277.413600, 33.312070, 207.160400)",
        "(277.573700, 35.128130, 205.673200)",
        "(277.676200, 35.871380, 205.047000)",
        "(277.998500, 39.678820, 201.405700)",
        "(278.192600, 41.644440, 199.579600)",
        "(278.590400, 44.451780, 197.125600)",
        "(278.588900, 45.032190, 196.902600)",
        "(278.239600, 45.358490, 196.929200)",
        "(278.554200, 48.647480, 193.909500)",
        "(278.904800, 50.291410, 192.417300)",
        "(279.402700, 51.252290, 191.751400)",
        "(279.359100, 51.730930, 191.574400)",
        "(279.262000, 53.879380, 189.897500)",
        "(279.693000, 57.357370, 186.865200)",
        "(279.940400, 58.592390, 185.835800)",
        "(280.122700, 60.674530, 184.106100)",
        "(279.983300, 63.418810, 182.011600)",
        "(280.137100, 65.775980, 180.291300)",
        "(280.694700, 67.788760, 178.520700)",
        "(280.893800, 68.774100, 177.744100)",
        "(281.086900, 70.447810, 176.632100)",
        "(281.096100, 71.900890, 175.833200)",
        "(281.179200, 72.971220, 175.290300)",
        "(281.387400, 73.471440, 175.240400)",
        "(281.493000, 73.858080, 175.080200)",
        "(281.608600, 74.368450, 175.139100)",
        "(281.553000, 74.449360, 175.625800)",
        "(281.656700, 75.752740, 174.964400)",
        "(281.816800, 76.582820, 174.799500)",
        "(281.885400, 76.628450, 174.988100)",
        "(281.820300, 75.826490, 176.212800)",
        "(281.591400, 75.755230, 176.842400)",
        "(281.571800, 77.181500, 176.030800)",
        "(281.801100, 77.292450, 176.572100)",
        "(281.843900, 76.492260, 177.551400)",
        "(281.669400, 74.695910, 179.563400)",
        "(281.373700, 74.781660, 180.055500)",
        "(281.237000, 76.068910, 179.453000)",
        "(281.229600, 75.039280, 180.986800)",
        "(281.180500, 73.808070, 182.371800)",
        "(280.934600, 70.923890, 185.453300)",
        "(280.517500, 69.286140, 187.482700)",
        "(280.388100, 70.526760, 186.798100)",
        "(280.205100, 69.810130, 188.009300)",
        "(280.036700, 68.443600, 189.487600)",
        "(279.585100, 64.171770, 193.880800)",
        "(279.248900, 62.444030, 195.737700)",
        "(279.127800, 64.324780, 194.375500)",
        "(278.978900, 63.805360, 195.240500)",
        "(278.890400, 61.942670, 197.170400)",
        "(278.659100, 57.274460, 201.853200)",
        "(278.352000, 54.465080, 204.800300)",
        "(277.921800, 54.139600, 205.508500)",
        "(277.624300, 51.926110, 208.043700)",
        "(277.485400, 49.068550, 210.925600)",
        "(277.212400, 43.135960, 216.773700)",
        "(276.943300, 41.769280, 218.402300)",
        "(276.710100, 39.946690, 220.445800)",
        "(276.380200, 36.066860, 224.385300)",
        "(276.238300, 33.906930, 226.630400)",
        "(276.175200, 28.389910, 232.266800)",
        "(275.970900, 23.958190, 236.596100)",
        "(275.479200, 22.260680, 238.432800)",
        "(275.364800, 18.353120, 242.481700)",
        "(275.481000, 14.567130, 246.218500)",
        "(275.854900, 6.301441, 254.236700)",
        "(275.808900, 1.019643, 259.558900)",
        "(275.654700, 359.720300, 260.926900)",
        "(275.936600, 355.730900, 264.806800)",
        "(276.137200, 353.436800, 266.949100)",
        "(276.492600, 347.891400, 272.288200)",
        "(276.742800, 344.148900, 275.944300)",
        "(277.035000, 340.460500, 279.369400)",
        "(277.388500, 335.869100, 283.547500)",
        "(277.525900, 333.380400, 285.852700)",
        "(277.806200, 328.988500, 290.011900)",
        "(278.298100, 326.509900, 292.151100)",
        "(278.889300, 324.817100, 293.244700)",
        "(279.224500, 322.185000, 295.472300)",
        "(279.362000, 320.770000, 296.760200)",
        "(279.807700, 318.080200, 299.055600)",
        "(280.353700, 316.503400, 299.951800)",
        "(280.705900, 314.644800, 301.342000)",
        "(280.911800, 312.641100, 302.976000)",
        "(281.069100, 311.806000, 303.546400)",
        "(281.627200, 310.256500, 304.460100)",
        "(282.114300, 308.556100, 305.529300)",
        "(282.254200, 306.487600, 307.026900)",
        "(282.356900, 305.426100, 307.510100)",
        "(282.445100, 304.900100, 307.670300)",
        "(282.563400, 302.906100, 308.936000)",
        "(282.528400, 301.349800, 309.973700)",
        "(282.663800, 301.361400, 309.233800)",
        "(282.634300, 300.536900, 309.335400)",
        "(282.515600, 299.842800, 309.779100)",
        "(282.368500, 298.900900, 310.250100)",
        "(282.354500, 298.558500, 310.108700)",
        "(282.319000, 297.921300, 310.142900)",
        "(281.859200, 297.987300, 309.588600)",
        "(281.639800, 298.435700, 308.936200)",
        "(281.520300, 300.140300, 306.613300)",
        "(281.352700, 300.959700, 305.089200)",
        "(280.763900, 301.836700, 303.845600)",
        "(280.071100, 303.827200, 301.548200)",
        "(279.886900, 304.958600, 300.251200)",
        "(279.663700, 307.410300, 297.332800)",
        "(279.246100, 309.832900, 294.581500)",
        "(278.725500, 312.152700, 292.058200)",
        "(278.449600, 315.342800, 288.554500)",
        "(278.325300, 317.014700, 286.737000)",
        "(278.127100, 319.702700, 283.866900)",
        "(277.732600, 321.758800, 281.560100)",
        "(277.005800, 324.592700, 278.653200)",
        "(276.641200, 329.340400, 273.787000)",
        "(276.602400, 331.461400, 271.577500)",
        "(276.527600, 333.541200, 269.369800)",
        "(276.025300, 337.529200, 265.325900)",
        "(275.641500, 344.169600, 258.631600)",
        "(275.487500, 348.165800, 254.564000)",
        "(275.442100, 349.503500, 253.261200)",
        "(275.385500, 351.615700, 251.227000)",
        "(275.483100, 0.318855, 242.310200)",
        "(275.680500, 5.794035, 236.664400)",
        "(275.510200, 7.678540, 234.832200)",
        "(275.369900, 8.530396, 234.178600)",
        "(275.245600, 10.243940, 232.528100)",
        "(275.452600, 18.231790, 224.129700)",
        "(275.694200, 23.350940, 219.008000)",
        "(275.793800, 26.362390, 215.985100)",
        "(275.817200, 28.713030, 213.674000)",
        "(275.771100, 35.280320, 207.207600)",
        "(276.090800, 44.795700, 197.925700)",
        "(276.765000, 46.532050, 196.290800)",
        "(277.080000, 45.688470, 197.156900)",
        "(277.158500, 46.105170, 196.831100)",
        "(277.450400, 49.774090, 193.426200)",
        "(278.033500, 54.478200, 188.929500)",
        "(278.421000, 57.553340, 186.239400)",
        "(278.725100, 59.831410, 184.223300)",
        "(278.893400, 60.884600, 183.311500)",
        "(279.069300, 62.235020, 182.220200)",
        "(279.356400, 66.440120, 178.380000)",
        "(279.680600, 70.620250, 174.907300)",
        "(279.962700, 73.576060, 172.514400)",
        "(280.098600, 74.465890, 171.914600)",
        "(280.349400, 75.734410, 171.143300)",
        "(280.430300, 76.172710, 171.211200)",
        "(280.428200, 76.675610, 171.194200)",
        "(280.598000, 78.303140, 170.194200)",
        "(280.711000, 78.859090, 169.983900)",
        "(280.694100, 78.107220, 171.261100)",
        "(280.557400, 76.947700, 172.738400)",
        "(280.529600, 77.785780, 172.460700)",
        "(280.692000, 79.496480, 171.636600)",
        "(280.681700, 79.730130, 171.805700)",
        "(280.480700, 78.333490, 173.737600)",
        "(280.211200, 77.360540, 175.125600)",
        "(280.412800, 79.747200, 173.579600)",
        "(280.537500, 80.591820, 173.543500)",
        "(280.465200, 79.642640, 174.793600)",
        "(280.089900, 75.393010, 179.298300)",
        "(279.947600, 73.211870, 181.789000)",
        "(279.831300, 74.196310, 181.533500)",
        "(279.661500, 75.590970, 180.900300)",
        "(279.585200, 75.279620, 181.503300)",
        "(279.229100, 72.509910, 184.513000)",
        "(278.812300, 71.022000, 186.275500)",
        "(278.605200, 74.096660, 183.790800)",
        "(278.482600, 75.256450, 183.140400)",
        "(278.419100, 74.351650, 184.214700)",
        "(278.185100, 69.742940, 188.956200)",
        "(277.736600, 66.573280, 192.225500)",
        "(277.326000, 68.653660, 190.578500)",
        "(277.100800, 69.802410, 189.800200)",
        "(276.992400, 68.894930, 190.758000)",
        "(276.662100, 65.370190, 194.272200)",
        "(276.281000, 63.786900, 196.087200)",
        "(276.079700, 63.317340, 196.813000)",
        "(275.876200, 59.631390, 200.716500)",
        "(275.770800, 56.681930, 203.702300)",
        "(275.555000, 49.984050, 210.395700)",
        "(275.355900, 45.646100, 214.837700)",
        "(275.163500, 42.673580, 218.001600)",
        "(275.128400, 37.887230, 222.867500)",
        "(275.120700, 35.031840, 225.701000)",
        "(274.995300, 30.362220, 230.349900)",
        "(274.789700, 25.886120, 235.028200)",
        "(274.816200, 20.327630, 240.617600)",
        "(275.037900, 15.639680, 245.232800)",
        "(275.152400, 14.228280, 246.621600)",
        "(275.393400, 10.285230, 250.434100)",
        "(275.480500, 5.699247, 254.988000)",
        "(275.320400, 0.804642, 259.904400)",
        "(275.317800, 355.323900, 265.388200)",
        "(275.382800, 353.232400, 267.451800)",
        "(275.733800, 351.128600, 269.479300)",
        "(276.274400, 347.688900, 272.758400)",
        "(276.777600, 343.652700, 276.637500)",
        "(277.151000, 340.489500, 279.717000)",
        "(277.326200, 339.361300, 280.815100)",
        "(277.907900, 336.788300, 283.200600)",
        "(278.493400, 333.069700, 286.643600)",
        "(278.963800, 329.154000, 290.394700)",
        "(279.392000, 326.389500, 292.912300)",
        "(279.617400, 325.200600, 293.931500)",
        "(280.111900, 322.586500, 296.240900)",
        "(280.717200, 322.306900, 296.282800)",
        "(281.689800, 321.684400, 296.414100)",
        "(282.260200, 319.640400, 297.943900)",
        "(282.351100, 318.374100, 299.068700)",
        "(282.498700, 316.870200, 300.367800)",
        "(283.210400, 316.270400, 300.414800)",
        "(284.159600, 315.626600, 300.428300)",
        "(284.349500, 313.762700, 301.826000)",
        "(284.285900, 312.954700, 302.545800)",
        "(284.489600, 312.076000, 303.055500)",
        "(285.194500, 312.134400, 302.216400)",
        "(285.599200, 310.944500, 302.534800)",
        "(285.154400, 309.500800, 303.395000)",
        "(284.978300, 309.345400, 303.322400)",
        "(285.181600, 309.651900, 302.271200)",
        "(285.414900, 309.247600, 301.634700)",
        "(284.579900, 307.480800, 302.839700)",
        "(283.700000, 306.783600, 303.088200)",
        "(283.555500, 307.071100, 302.462500)",
        "(283.576300, 308.057600, 300.625400)",
        "(283.064800, 307.724400, 300.364200)",
        "(282.329300, 307.850500, 299.947500)",
        "(282.067200, 308.701900, 298.454900)",
        "(281.992800, 309.030500, 297.761100)",
        "(281.614900, 309.856700, 296.421900)",
        "(280.970700, 311.496600, 294.448500)",
        "(280.612800, 313.350000, 292.277400)",
        "(280.195900, 315.404700, 289.882900)",
        "(279.924200, 316.348600, 288.782500)",
        "(279.321300, 318.462500, 286.360800)",
        "(278.798800, 321.774300, 282.761900)",
        "(278.598000, 323.864300, 280.430500)",
        "(278.109800, 325.914400, 278.068400)",
        "(277.710100, 327.657600, 276.210500)",
        "(277.008900, 332.312300, 271.582700)",
        "(276.682200, 334.534000, 269.215600)",
        "(276.433300, 336.852100, 266.804400)",
        "(276.062700, 342.446400, 261.103500)",
        "(275.882600, 345.045200, 258.482300)",
        "(275.443100, 350.550800, 252.840400)",
        "(275.006300, 359.066100, 244.464300)",
        "(274.803100, 5.279955, 238.360600)",
        "(274.887400, 5.982214, 237.477700)",
        "(274.887800, 7.355330, 235.938900)",
        "(274.765100, 14.923860, 228.285300)",
        "(274.751300, 26.548860, 217.023700)",
        "(274.909100, 31.918340, 211.759300)",
        "(275.056700, 33.935160, 209.826200)",
        "(275.121700, 35.679740, 208.118200)",
        "(275.468000, 41.806230, 202.004800)",
        "(275.929900, 47.243560, 196.772200)",
        "(276.102400, 52.355210, 191.918000)",
        "(276.337600, 57.449040, 187.259600)",
        "(276.494600, 59.289480, 185.605900)",
        "(276.845500, 60.256420, 184.842800)",
        "(277.191300, 61.311220, 183.971400)",
        "(277.573900, 65.118800, 180.634400)",
        "(277.815000, 69.454440, 176.918300)",
        "(277.919600, 71.193910, 175.481200)",
        "(278.104700, 73.024550, 174.155300)",
        "(278.363000, 73.990680, 173.625400)",
        "(278.608500, 76.005000, 172.164200)",
        "(278.828900, 78.435840, 170.397600)",
        "(278.888700, 79.073970, 170.068700)",
        "(279.054600, 79.692530, 170.024200)",
        "(279.258600, 80.350670, 169.884600)",
        "(279.369300, 81.985340, 168.893100)",
        "(279.510800, 83.859660, 167.704700)",
        "(279.567400, 84.222500, 167.624800)",
        "(279.600700, 84.561380, 167.801900)",
        "(279.739700, 85.322200, 167.518700)",
        "(279.930700, 87.664860, 165.789200)",
        "(280.005400, 89.371250, 164.776900)",
        "(279.937000, 89.340930, 165.068600)",
        "(279.766700, 87.734350, 166.992200)",
        "(279.902700, 87.443340, 167.521800)",
        "(280.142400, 89.852940, 165.835900)",
        "(280.206200, 89.960480, 166.157600)",
        "(280.159900, 89.213650, 167.009000)",
        "(280.004300, 88.048600, 168.444000)",
        "(279.931600, 89.578240, 167.416000)",
        "(279.908800, 91.201620, 166.388800)",
        "(279.868400, 89.965060, 167.953100)",
        "(279.763500, 88.228650, 169.764200)",
        "(279.323500, 85.208220, 172.858900)",
        "(278.865600, 86.051630, 172.374200)",
        "(278.763000, 88.844880, 170.327000)",
        "(278.483900, 86.798170, 172.568000)",
        "(278.313200, 85.057380, 174.346700)",
        "(277.949600, 82.921830, 176.725300)",
        "(277.711300, 82.436480, 177.565600)",
        "(277.493300, 81.382810, 178.923800)",
        "(277.101600, 78.115750, 182.347200)",
        "(276.909700, 76.425950, 184.107400)",
        "(276.555700, 74.522730, 186.136000)",
        "(276.191600, 77.850350, 183.280000)",
        "(275.825300, 77.435490, 184.060800)",
        "(275.429300, 70.873410, 190.556100)",
        "(275.275100, 67.594620, 193.859300)",
        "(275.083100, 63.460270, 198.139000)",
        "(274.772400, 62.986820, 198.855600)",
        "(274.299000, 61.265960, 200.723500)",
        "(273.993900, 58.905140, 203.169600)",
        "(273.875800, 56.885390, 205.244800)",
        "(273.669100, 51.551690, 210.561900)",
        "(273.424700, 46.198970, 215.979900)",
        "(273.254900, 41.131700, 221.142900)",
        "(273.129100, 31.745240, 230.486600)",
        "(273.055900, 26.290330, 235.936400)",
        "(273.100500, 15.478900, 246.788200)",
        "(273.375100, 9.646111, 252.486600)",
        "(273.417100, 358.794600, 263.117100)",
        "(273.252400, 345.935300, 275.899800)",
        "(273.118200, 341.167100, 280.688800)",
        "(273.130900, 335.523300, 286.350000)",
        "(273.878600, 328.849800, 292.626300)",
        "(274.225800, 320.024000, 301.245300)",
        "(274.522600, 315.012300, 306.280900)",
        "(274.774700, 314.305900, 306.789500)",
        "(275.434500, 313.529600, 307.125900)",
        "(275.846900, 309.193600, 311.160700)",
        "(276.241000, 307.195100, 313.002500)",
        "(277.086500, 308.654400, 311.100600)",
        "(277.541700, 309.421700, 309.995600)",
        "(278.263900, 308.532800, 310.359000)",
        "(278.685700, 306.077000, 312.588500)",
        "(279.266700, 303.886300, 314.361800)",
        "(279.933000, 302.106900, 315.672600)",
        "(280.220700, 301.724700, 315.830500)",
        "(280.831500, 301.641600, 315.295100)",
        "(281.458600, 300.535400, 315.782500)",
        "(281.826700, 298.628100, 317.232100)",
        "(282.309100, 297.664800, 317.548300)",
        "(282.580700, 297.345200, 317.458400)",
        "(282.950600, 295.939900, 318.114700)",
        "(283.116700, 293.996300, 319.565800)",
        "(283.491400, 294.303300, 318.674600)",
        "(284.386400, 295.155300, 316.901300)",
        "(284.668900, 294.742600, 316.808800)",
        "(284.619000, 292.332400, 318.574600)",
        "(284.677000, 291.136500, 319.353600)",
        "(285.292700, 291.122800, 318.460000)",
        "(285.582600, 290.404100, 318.319900)",
        "(285.550500, 290.163900, 318.281500)",
        "(285.397000, 289.653100, 318.296100)",
        "(285.515700, 289.569100, 317.629700)",
        "(285.481200, 289.430500, 317.057000)",
        "(285.074000, 288.809100, 317.165000)",
        "(284.749400, 288.568400, 317.155600)",
        "(284.054400, 288.593300, 316.669300)",
        "(283.645500, 288.628700, 316.077900)",
        "(283.078400, 289.619100, 314.534900)",
        "(282.265400, 290.297500, 313.334000)",
        "(281.857500, 290.408400, 313.038900)",
        "(281.093800, 290.570000, 312.560000)",
        "(280.413300, 290.652000, 312.052400)",
        "(279.583900, 291.645500, 310.735900)",
        "(278.937300, 293.339600, 308.769600)",
        "(278.630200, 293.904500, 308.021100)",
        "(277.887600, 295.733100, 305.926000)",
        "(277.022400, 298.310800, 303.063800)",
        "(276.224100, 299.532000, 301.604400)",
        "(275.413100, 298.912100, 302.146300)",
        "(275.014000, 297.779800, 303.256100)",
        "(274.244500, 296.166200, 304.879800)",
        "(273.650100, 300.315800, 300.756000)",
        "(273.573800, 306.953300, 293.913800)",
        "(273.047400, 311.828800, 288.999400)",
        "(272.675500, 314.722200, 286.205700)",
        "(272.042300, 322.234400, 278.847800)",
        "(271.704000, 335.575700, 265.528400)",
        "(271.649500, 355.711000, 245.252600)",
        "(271.661300, 15.579210, 225.363100)",
        "(271.635900, 27.741080, 213.314600)",
        "(271.766700, 50.259410, 191.180000)",
        "(272.129300, 53.792920, 187.642200)",
        "(272.540400, 59.484520, 181.940200)",
        "(272.746500, 64.591190, 177.048600)",
        "(272.817300, 67.998740, 173.812600)",
        "(272.846500, 74.848320, 167.435300)",
        "(273.357200, 79.099370, 163.299700)",
        "(273.806300, 80.183830, 162.371600)",
        "(273.998400, 85.519630, 157.364000)",
        "(274.080300, 88.916630, 154.279600)",
        "(274.394500, 93.488660, 150.110900)",
        "(275.011400, 92.659960, 151.074000)",
        "(275.299300, 91.976700, 152.016700)",
        "(275.581600, 94.526410, 149.923300)",
        "(275.750600, 95.294820, 149.432400)",
        "(276.182400, 95.575300, 149.512600)",
        "(276.655400, 95.207270, 150.200600)",
        "(276.970500, 95.298310, 150.428000)",
        "(277.231400, 96.049160, 150.175200)",
        "(277.424100, 96.803880, 149.685200)",
        "(277.749300, 97.980550, 148.959600)",
        "(278.035200, 98.865150, 148.389900)",
        "(278.338900, 99.298930, 148.431800)",
        "(278.606600, 99.803480, 148.521200)",
        "(278.665500, 100.081200, 148.562900)",
        "(278.721800, 100.683400, 148.452700)",
        "(278.955800, 100.293700, 149.249600)",
        "(279.202300, 99.883120, 150.146000)",
        "(279.290800, 99.650280, 150.868600)",
        "(279.335300, 99.377940, 151.388800)",
        "(279.441200, 99.273590, 152.037600)",
        "(279.531500, 100.114700, 151.789800)",
        "(279.684300, 100.823900, 151.641700)",
        "(279.858300, 99.978100, 153.032600)",
        "(279.799600, 99.492360, 153.788600)",
        "(279.590600, 98.921750, 154.904800)",
        "(279.546700, 97.539010, 156.739600)",
        "(279.493000, 96.431340, 158.287200)",
        "(279.559000, 96.666140, 158.699900)",
        "(279.632000, 96.269040, 159.393500)",
        "(279.626100, 94.643880, 161.338700)",
        "(279.415500, 93.066960, 163.352400)",
        "(279.227300, 92.641000, 164.198200)",
        "(279.176500, 93.185160, 164.232200)",
        "(279.141700, 93.186200, 164.531700)",
        "(278.856700, 92.178680, 166.018500)",
        "(278.500300, 90.595030, 167.972500)",
        "(278.249500, 89.697110, 169.230800)",
        "(278.039600, 90.436780, 169.032300)",
        "(277.917800, 90.645480, 169.106800)",
        "(277.579500, 88.021360, 172.168700)",
        "(277.137400, 83.288890, 176.971500)",
        "(276.858500, 80.808950, 179.736400)",
        "(276.640600, 80.718350, 180.203500)",
        "(276.601900, 81.127950, 179.974300)",
        "(276.465500, 79.570550, 181.852200)",
        "(276.141500, 73.495520, 187.949500)",
        "(275.787200, 69.801880, 191.692100)",
        "(275.582500, 71.612190, 190.214200)",
        "(275.463300, 72.281430, 189.777300)",
        "(275.127600, 65.350010, 197.035600)",
        "(275.009300, 50.721690, 211.429700)",
        "(274.986000, 42.500140, 219.485900)",
        "(274.607800, 41.656910, 220.516700)",
        "(274.334000, 40.873820, 221.429600)",
        "(273.888900, 34.900940, 227.600900)",
        "(273.868000, 24.623690, 237.788800)",
        "(273.873400, 15.430730, 246.929600)",
        "(273.792800, 6.561216, 255.947800)",
        "(273.803500, 1.313657, 261.227300)",
        "(274.059800, 350.074900, 272.331700)",
        "(274.499900, 341.470600, 280.826000)",
        "(275.023400, 336.689300, 285.477400)",
        "(275.379400, 331.767600, 290.158800)",
        "(275.499000, 328.476700, 293.392000)",
        "(275.848200, 323.062100, 298.832000)",
        "(276.515200, 321.431100, 300.032800)",
        "(277.337800, 318.765800, 302.254000)",
        "(277.752500, 315.743900, 305.041000)",
        "(277.915500, 315.085300, 305.649800)",
        "(278.663200, 314.698900, 305.689100)",
        "(279.702500, 313.938300, 305.786400)",
        "(280.313500, 311.864700, 307.353800)",
        "(280.492100, 309.629600, 309.270000)",
        "(280.621800, 308.890300, 309.787100)",
        "(281.113600, 308.115800, 309.934000)",
        "(281.687800, 306.439000, 310.869700)",
        "(281.692300, 303.812000, 313.100400)",
        "(281.842000, 301.923700, 314.475000)",
        "(282.054700, 301.493700, 314.559500)",
        "(282.610700, 300.372700, 314.861600)",
        "(282.745200, 297.750500, 316.988600)",
        "(282.751700, 296.455500, 317.882200)",
        "(283.120600, 295.936700, 317.503800)",
        "(283.168100, 294.885300, 318.153500)",
        "(283.044000, 293.208400, 319.528000)",
        "(283.148300, 293.638300, 318.428300)",
        "(283.680600, 293.813700, 317.334400)",
        "(283.345200, 291.305100, 319.302900)",
        "(283.010500, 290.470600, 320.104100)",
        "(282.743300, 290.308500, 319.941900)",
        "(283.413800, 292.164900, 317.243300)",
        "(283.314100, 292.184000, 316.486500)",
        "(282.606700, 290.954000, 317.582400)",
        "(282.448300, 290.945600, 317.434500)",
        "(282.585300, 291.984200, 315.757600)",
        "(282.524300, 292.178700, 314.958100)",
        "(281.912500, 291.173500, 315.697100)",
        "(281.496900, 290.872000, 315.696800)",
        "(281.436400, 291.285800, 315.048600)",
        "(281.469200, 292.821900, 312.942400)",
        "(281.111300, 293.644700, 311.782800)",
        "(280.611000, 294.213900, 311.115300)",
        "(280.450200, 295.049700, 309.905500)",
        "(280.349500, 295.617800, 309.110000)",
        "(280.057100, 296.810700, 307.489600)",
        "(279.917000, 297.171000, 306.812800)",
        "(279.589400, 297.511700, 306.097000)",
        "(279.131400, 298.014200, 305.356900)",
        "(278.948500, 298.376600, 304.856400)",
        "(278.597100, 298.858900, 303.932500)",
        "(278.000600, 298.644400, 303.950500)",
        "(277.396900, 298.647700, 303.851200)",
        "(276.847200, 299.061900, 303.142100)",
        "(276.511700, 299.191000, 302.916700)",
        "(275.991900, 299.857100, 302.168000)",
        "(275.643100, 301.648000, 300.105500)",
        "(275.258500, 303.060500, 298.570200)",
        "(274.808500, 304.183300, 297.316300)",
        "(274.507100, 304.579100, 296.991500)",
        "(273.948200, 305.948400, 295.740400)",
        "(273.546800, 308.893800, 292.701000)",
        "(273.355800, 311.557800, 290.021800)",
        "(273.076600, 317.753800, 283.697900)",
        "(272.902300, 321.882700, 279.607800)",
        "(272.610100, 328.243100, 273.367000)",
        "(272.325200, 336.528700, 265.221300)",
        "(272.253000, 342.266000, 259.592300)",
        "(272.298600, 344.525100, 257.268100)",
        "(272.284600, 347.711300, 253.998500)",
        "(272.369900, 2.366788, 239.336300)",
        "(272.302400, 14.734010, 227.192600)",
        "(272.147800, 24.955200, 217.183600)",
        "(272.117300, 32.795810, 209.460400)",
        "(272.170400, 36.124550, 206.081000)",
        "(272.618100, 47.770970, 194.231200)",
        "(273.128200, 54.436930, 187.784600)",
        "(273.415800, 60.443810, 182.024400)",
        "(273.710800, 66.295240, 176.573400)",
        "(273.832000, 68.391650, 174.650600)",
        "(274.198400, 71.647040, 171.571300)",
        "(274.888900, 74.494380, 169.071000)",
        "(275.369700, 75.786690, 168.188600)",
        "(275.558400, 77.728520, 166.771100)",
        "(275.612200, 79.622060, 165.182500)",
        "(275.845200, 83.078240, 162.298500)",
        "(276.383200, 84.388240, 161.504900)",
        "(276.576500, 84.092460, 162.218200)",
        "(276.543900, 83.137020, 163.584900)",
        "(276.584000, 84.001400, 163.007800)",
        "(276.924300, 87.698360, 160.141200)",
        "(277.315200, 89.185470, 159.402500)",
        "(277.276500, 88.202260, 160.756400)",
        "(277.270300, 88.049930, 161.381800)",
        "(277.360000, 88.932840, 160.808100)",
        "(277.589500, 91.766000, 158.818400)",
        "(277.804500, 93.339680, 157.944600)",
        "(277.781600, 92.562520, 159.145600)",
        "(277.571500, 92.401840, 159.736000)",
        "(277.553600, 92.788520, 159.596100)",
        "(277.834000, 95.792280, 157.349200)",
        "(277.931400, 97.325160, 156.499600)",
        "(277.719300, 96.116580, 158.079300)",
        "(277.377300, 95.654560, 158.901500)",
        "(277.267500, 96.378470, 158.417300)",
        "(277.387300, 100.303700, 155.210100)",
        "(277.601900, 100.796000, 155.346100)",
        "(277.213500, 97.439690, 158.945200)",
        "(276.572400, 94.342700, 162.204400)",
        "(276.450200, 94.805240, 161.950300)",
        "(276.681200, 97.139370, 160.270400)",
        "(276.750700, 96.527400, 161.271700)",
        "(276.371300, 93.768190, 164.170600)",
        "(276.012800, 92.439810, 165.829800)",
        "(275.958500, 92.652050, 165.839500)",
        "(275.874700, 93.044200, 165.925000)",
        "(275.631800, 92.206620, 167.048800)",
        "(275.427900, 89.444780, 170.032100)",
        "(275.095100, 86.130040, 173.441500)",
        "(274.977400, 86.416130, 173.251700)",
        "(274.936200, 89.199230, 170.943900)",
        "(274.950300, 88.356160, 171.979100)",
        "(274.512000, 84.084630, 176.375100)",
        "(273.949600, 80.650170, 179.983300)",
        "(273.737200, 80.955090, 179.767800)",
        "(273.492800, 86.375560, 174.641400)",
        "(273.325900, 88.014160, 173.306900)",
        "(273.158900, 75.660450, 185.647300)",
        "(273.025900, 63.389950, 197.706300)",
        "(272.903800, 60.719630, 200.467200)",
        "(272.572400, 57.859030, 203.686900)",
        "(272.394500, 55.443000, 206.150900)",
        "(272.524000, 46.044900, 215.407000)",
        "(272.401100, 40.974590, 220.446900)",
        "(272.251000, 39.073760, 222.427700)",
        "(272.076800, 37.306300, 224.300300)",
        "(272.245100, 27.187550, 234.330700)",
        "(272.633000, 14.957050, 246.371600)",
        "(272.941000, 5.289955, 255.900700)",
        "(272.989000, 3.148438, 258.039800)",
        "(273.100600, 357.965200, 263.270000)",
        "(273.482700, 353.482900, 267.577400)",
        "(274.054800, 349.236800, 271.621700)",
        "(274.471500, 343.587200, 277.157500)",
        "(274.622800, 341.449500, 279.201500)",
        "(274.868700, 337.710100, 282.802900)",
        "(275.268900, 335.412500, 284.918900)",
        "(275.886500, 332.827000, 287.333000)",
        "(276.477800, 330.570600, 289.534100)",
        "(276.834900, 330.312300, 289.739100)",
        "(277.605200, 329.277500, 290.475900)",
        "(278.391500, 326.288900, 293.080300)",
        "(278.888500, 324.304000, 294.826100)",
        "(279.452600, 322.065400, 296.909000)",
        "(279.909800, 320.904600, 297.903600)",
        "(280.898400, 318.871700, 299.444700)",
        "(281.496000, 317.219100, 300.662800)",
        "(282.065700, 314.798500, 302.682300)",
        "(282.771000, 312.199500, 304.789200)",
        "(283.041400, 311.111800, 305.575800)",
        "(283.545000, 310.199300, 306.013600)",
        "(284.244100, 310.311300, 305.245100)",
        "(284.692000, 309.165800, 305.686200)",
        "(284.823800, 307.075500, 307.174700)",
        "(284.882900, 306.477100, 307.459200)",
        "(285.190400, 306.110700, 307.143400)",
        "(285.728000, 306.106400, 306.143400)",
        "(285.599000, 305.342800, 306.160500)",
        "(285.381300, 304.720100, 306.164200)",
        "(285.343800, 304.771900, 305.655200)",
        "(285.327400, 304.513900, 304.963300)",
        "(284.973600, 303.230100, 305.516500)",
        "(284.278200, 302.388100, 305.772000)",
        "(283.956800, 302.150800, 305.222800)",
        "(283.903000, 301.821500, 305.084300)",
        "(283.460000, 301.029700, 305.278600)",
        "(282.960600, 300.876100, 305.011100)",
        "(282.524300, 300.496900, 304.696400)",
        "(282.032500, 299.860000, 304.816300)",
        "(281.702400, 300.025900, 304.439800)",
        "(281.152300, 301.459400, 302.621600)",
        "(280.879200, 302.494600, 301.159900)",
        "(280.434900, 303.695000, 299.589400)",
        "(279.510300, 304.397100, 298.737000)",
        "(279.028000, 304.747300, 298.406800)",
        "(278.399700, 306.642800, 296.429200)",
        "(278.053300, 308.247200, 294.589500)",
        "(277.443100, 310.020100, 292.543700)",
        "(276.345600, 313.439100, 289.162400)",
        "(275.832600, 315.471900, 287.236100)",
        "(275.245400, 318.110300, 284.620000)",
        "(275.163500, 319.781700, 282.951500)",
        "(275.119500, 325.471700, 276.882700)",
        "(274.805300, 337.793200, 264.425200)",
        "(274.667400, 343.124900, 259.236200)",
        "(274.628800, 348.738100, 253.679600)",
        "(274.821900, 351.019400, 251.381000)",
        "(275.027000, 352.634100, 249.746200)",
        "(275.084000, 1.980128, 240.283000)",
        "(275.079900, 7.517695, 234.943300)",
        "(275.058500, 13.948660, 228.768100)",
        "(275.061400, 13.677110, 229.162900)",
        "(275.063100, 16.200340, 226.684100)",
        "(275.166400, 24.726970, 218.125500)",
        "(275.212000, 28.826850, 214.246100)",
        "(275.300600, 34.948830, 208.519200)",
        "(275.286400, 36.859180, 206.936400)",
        "(275.227800, 42.815850, 201.091800)",
        "(275.528700, 54.740660, 189.672000)",
        "(275.751600, 59.050110, 185.740300)",
        "(275.869100, 62.904060, 182.182000)",
        "(275.765600, 64.252410, 181.072100)",
        "(275.896500, 65.649440, 179.834300)",
        "(276.158300, 65.515990, 180.042100)",
        "(276.238300, 66.282840, 179.430000)",
        "(276.322400, 72.253430, 174.091700)",
        "(276.465300, 77.653110, 169.341800)",
        "(276.632000, 80.394960, 166.779200)",
        "(276.787800, 83.653000, 163.803200)",
        "(276.821800, 84.666910, 162.968300)",
        "(276.768100, 85.106470, 162.766000)",
        "(276.915300, 86.933780, 161.322900)",
        "(277.297300, 89.737690, 159.001700)",
        "(277.474500, 92.321590, 156.914100)",
        "(277.481400, 92.723050, 156.684000)",
        "(277.392500, 92.335580, 157.303300)",
        "(277.234400, 90.758550, 159.077300)",
        "(277.158100, 90.718870, 159.435300)",
        "(277.342300, 92.560070, 158.195700)",
        "(277.393200, 92.953900, 158.110600)",
        "(277.321400, 91.423400, 159.980600)",
        "(277.212500, 89.529270, 161.945900)",
        "(277.276000, 91.213520, 160.746500)",
        "(277.484600, 94.811100, 157.867700)",
        "(277.587200, 95.931210, 157.097200)",
        "(277.564600, 94.925410, 158.515800)",
        "(277.304200, 91.352080, 162.084400)",
        "(277.200300, 91.426330, 162.479400)",
        "(277.220200, 93.730060, 160.910500)",
        "(277.153900, 94.010050, 160.950000)",
        "(276.897200, 91.707000, 163.610400)",
        "(276.494400, 86.786180, 168.679000)",
        "(276.130800, 85.603200, 170.153900)",
        "(276.158700, 89.592160, 166.992000)",
        "(276.154800, 89.858410, 167.082000)",
        "(275.910800, 84.906380, 172.266800)",
        "(275.130000, 77.531620, 179.912800)",
        "(274.547500, 71.765610, 186.037900)",
        "(274.349500, 71.513910, 186.730800)",
        "(274.185000, 74.093620, 184.365400)",
        "(273.733800, 79.249310, 179.716800)",
        "(273.323400, 78.731770, 180.526700)",
        "(272.949800, 73.958460, 185.392300)",
        "(272.566300, 65.121610, 194.448100)",
        "(272.431400, 61.148510, 198.478400)",
        "(272.229200, 55.816480, 204.072200)",
        "(271.908600, 52.381920, 207.842500)",
        "(271.641400, 44.486560, 216.050800)",
        "(271.613100, 24.984000, 235.708700)",
        "(271.752900, 15.156300, 245.568200)",
        "(272.055100, 1.855227, 258.926500)",
        "(272.138800, 352.375000, 268.666400)",
        "(272.352700, 342.989500, 278.207200)",
        "(272.805200, 338.444900, 282.713200)",
        "(273.019800, 336.629400, 284.516200)",
        "(273.409600, 332.161600, 288.984700)",
        "(273.625600, 328.377500, 292.829700)",
        "(274.023300, 326.555700, 294.551800)",
        "(274.603000, 324.117800, 296.789800)",
        "(274.860700, 322.154400, 298.671600)",
        "(275.410400, 318.636700, 302.220000)",
        "(275.998100, 317.284500, 303.469800)",
        "(276.771400, 314.319300, 306.276500)",
        "(277.521900, 311.051000, 309.409000)",
        "(277.775100, 309.838500, 310.587000)",
        "(278.164200, 307.494500, 312.935200)",
        "(278.687400, 307.887700, 312.403900)",
        "(279.475300, 309.703800, 310.194400)",
        "(280.159200, 308.435800, 311.080300)",
        "(280.371700, 307.168500, 312.340300)",
        "(280.605300, 304.968400, 314.587500)",
        "(281.132400, 305.046500, 314.130800)",
        "(281.889300, 304.717800, 313.910600)",
        "(282.357500, 303.503100, 314.903000)",
        "(282.619400, 302.922600, 315.386600)",
        "(283.301900, 302.813500, 315.139200)",
        "(284.282300, 303.443000, 313.942700)",
        "(285.177500, 303.105300, 313.659800)",
        "(286.073400, 302.463500, 313.750500)",
        "(286.405400, 302.086000, 313.812300)",
        "(286.739500, 301.490100, 313.770900)",
        "(287.107400, 301.032600, 313.546500)",
        "(287.547700, 300.356900, 313.509700)",
        "(287.927100, 299.098600, 314.082400)",
        "(288.116200, 298.385500, 314.442100)",
        "(288.444400, 296.931700, 315.124000)",
        "(288.317500, 295.812900, 315.419400)",
        "(288.345700, 294.763000, 315.773700)",
        "(288.480900, 294.095600, 315.653700)",
        "(288.474700, 293.734000, 315.592100)",
        "(288.191000, 292.803600, 315.802500)",
        "(287.519700, 292.366500, 315.701600)",
        "(287.266300, 292.836700, 314.585100)",
        "(287.322900, 293.574100, 312.976400)",
        "(287.245800, 293.522200, 312.646100)",
        "(286.609900, 292.534500, 313.093300)",
        "(285.598700, 292.237600, 313.057000)",
        "(285.244000, 293.256000, 311.556600)",
        "(285.155600, 294.127100, 309.978900)",
        "(284.894800, 294.140900, 309.787700)",
        "(283.719500, 294.274700, 309.387700)",
        "(282.878500, 295.191700, 308.312600)",
        "(282.669300, 296.594400, 306.406400)",
        "(282.417400, 298.257800, 304.320000)",
        "(282.104800, 298.878100, 303.564400)",
        "(280.990300, 300.014800, 302.445300)",
        "(280.368300, 302.538300, 299.922700)",
        "(280.299100, 305.010100, 297.208900)",
        "(279.934100, 307.659500, 294.450700)",
        "(279.538600, 309.054500, 293.120800)",
        "(278.686200, 311.821300, 290.742400)",
        "(278.559400, 314.445100, 288.317400)",
        "(278.720500, 315.226600, 287.525500)",
        "(278.579800, 317.254400, 285.454500)",
        "(278.379400, 319.219700, 283.372300)",
        "(277.707300, 322.246500, 280.532300)",
        "(277.051400, 323.331500, 279.710500)",
        "(276.735200, 323.498200, 279.694800)",
        "(276.461800, 326.152300, 276.938800)",
        "(276.303900, 328.364600, 274.585300)",
        "(275.727100, 331.873100, 271.118000)",
        "(274.918000, 334.391100, 269.183300)",
        "(274.781100, 331.962400, 272.098300)",
        "(275.048100, 331.179500, 272.914200)",
        "(275.046600, 333.942800, 270.032600)",
        "(274.748800, 341.949500, 262.290700)",
        "(274.318800, 347.328800, 257.387900)",
        "(274.221100, 347.013700, 258.082300)",
        "(274.421100, 348.429000, 256.654000)",
        "(274.467400, 352.860500, 252.106800)",
        "(274.525300, 3.847694, 241.176300)",
        "(274.212600, 13.988040, 231.461000)",
        "(273.993600, 21.684300, 224.118000)",
        "(273.951500, 26.677760, 219.352000)",
        "(274.037200, 30.209290, 215.847200)",
        "(274.312200, 38.470060, 207.794800)",
        "(274.586400, 45.500560, 201.115000)",
        "(274.688600, 50.397180, 196.548700)",
        "(274.696400, 54.068660, 193.323900)",
        "(274.733400, 56.691410, 190.843100)",
        "(275.130500, 63.800460, 184.145000)",
        "(275.645400, 70.209470, 178.299600)",
        "(275.916200, 72.934690, 176.057500)",
        "(276.149200, 74.963380, 174.542800)",
        "(276.198100, 75.609260, 174.202900)",
        "(276.333200, 77.100560, 173.229600)",
        "(276.629400, 77.659690, 173.171900)",
        "(276.769600, 79.439540, 171.856800)",
        "(276.991700, 82.296520, 169.672500)",
        "(277.089300, 82.883420, 169.412000)",
        "(277.177200, 83.094280, 169.613600)",
        "(277.274900, 83.705480, 169.533800)",
        "(277.343000, 85.148400, 168.553900)",
        "(277.446500, 86.815380, 167.420300)",
        "(277.558000, 87.494560, 167.004300)",
        "(277.766700, 87.768920, 167.207600)",
        "(277.694500, 87.087660, 168.234500)",
        "(277.650000, 87.689220, 168.011800)",
        "(277.861800, 89.695510, 166.455900)",
        "(277.974900, 90.744360, 165.651700)",
        "(278.052800, 92.398540, 164.472500)",
        "(277.887200, 92.163700, 165.108900)",
        "(277.567000, 91.203430, 166.343100)",
        "(277.487100, 91.811610, 166.164200)",
        "(277.510900, 92.289640, 165.937700)",
        "(277.467000, 92.047460, 166.503600)",
        "(277.100400, 89.747920, 169.035400)",
        "(276.486700, 87.015800, 172.007200)",
        "(276.200300, 87.531910, 171.901600)",
        "(276.178900, 87.773900, 171.918900)",
        "(276.131000, 85.158360, 174.760700)",
        "(275.843100, 80.177670, 179.834200)",
        "(275.448300, 77.367490, 182.801100)",
        "(275.276900, 78.034590, 182.425400)",
        "(275.327700, 79.100560, 181.506800)",
        "(275.303900, 79.092030, 181.623400)",
        "(275.080000, 76.316670, 184.519200)",
        "(274.676300, 70.608010, 190.307400)",
        "(274.465900, 63.731270, 197.249800)",
        "(274.521100, 61.024540, 199.964600)",
        "(274.549200, 56.165740, 204.870700)",
        "(274.248700, 46.879770, 214.231800)",
        "(273.938500, 35.769960, 225.410400)",
        "(273.753800, 30.222010, 231.062400)",
        "(273.772300, 27.842540, 233.496800)",
        "(274.036300, 19.897160, 241.385100)",
        "(274.346300, 11.641000, 249.516500)",
        "(274.460900, 4.382983, 256.799600)",
        "(274.426100, 359.333400, 261.951500)",
        "(274.385200, 357.461900, 263.782800)",
        "(274.410700, 353.276200, 267.950600)",
        "(274.733900, 349.010000, 272.190500)",
        "(275.128400, 345.350300, 275.725100)",
        "(275.441300, 340.931900, 280.113400)",
        "(275.565600, 338.891400, 282.115300)",
        "(275.615400, 335.477400, 285.418200)",
        "(275.663900, 333.080400, 287.817800)",
        "(275.989900, 330.760100, 290.008500)",
        "(276.359100, 328.145600, 292.541400)",
        "(276.635600, 326.570200, 294.017200)",
        "(277.142800, 324.154300, 296.246900)",
        "(277.509700, 322.211500, 298.065700)",
        "(277.633600, 320.386300, 299.818000)",
        "(278.127500, 318.448800, 301.748500)",
        "(278.511900, 317.462400, 302.572600)",
        "(279.213800, 315.864700, 303.899900)",
        "(279.657500, 314.562200, 305.126900)",
        "(280.085600, 313.479500, 306.001400)",
        "(280.750100, 311.682800, 307.605000)",
        "(281.080500, 311.020000, 308.154700)",
        "(281.707500, 310.045000, 308.953400)",
        "(282.286700, 309.137400, 309.624000)",
        "(283.007000, 307.719200, 310.718200)",
        "(283.730700, 306.215700, 311.962500)",
        "(284.000400, 305.604900, 312.408800)",
        "(284.356300, 304.444300, 313.329800)",
        "(284.874000, 302.918700, 314.540500)",
        "(285.625900, 301.580000, 315.397400)",
        "(286.289000, 300.527300, 316.113400)",
        "(286.604500, 300.232800, 316.231300)",
        "(287.304300, 300.479200, 315.363400)",
        "(287.929700, 299.721300, 315.382300)",
        "(288.154900, 297.190600, 317.260200)",
        "(288.489900, 295.736600, 317.976500)",
        "(288.767200, 295.848700, 317.371400)",
        "(289.257000, 297.072000, 315.232100)",
        "(289.658600, 297.535100, 313.753900)",
        "(289.498400, 296.350300, 314.195400)",
        "(289.216300, 295.293200, 314.497000)",
        "(289.192000, 294.949300, 314.422400)",
        "(289.396500, 294.651200, 313.884700)",
        "(289.473800, 294.054100, 313.585800)",
        "(289.272500, 293.951800, 313.095700)",
        "(289.321600, 294.314200, 312.041200)",
        "(289.378400, 294.298600, 311.673100)",
        "(289.333700, 294.071500, 311.266000)",
        "(289.126200, 294.498500, 310.434400)",
        "(289.084600, 295.450800, 308.931700)",
        "(288.789500, 296.308900, 307.498500)",
        "(288.524700, 296.526300, 307.104100)",
        "(288.017300, 297.203100, 306.132100)",
        "(287.712400, 298.158700, 304.771100)",
        "(287.160200, 298.673200, 304.005100)",
        "(286.440400, 299.019800, 303.349100)",
        "(285.982900, 299.371900, 302.837000)",
        "(285.077400, 300.400000, 301.645300)",
        "(284.559800, 301.738700, 300.075800)",
        "(283.859900, 303.021700, 298.608200)",
        "(283.149900, 303.814100, 297.749800)",
        "(282.850400, 304.082100, 297.454100)",
        "(282.083900, 304.546200, 296.887000)",
        "(281.233900, 305.700500, 295.637600)",
        "(280.395000, 306.117400, 295.118200)",
        "(279.690500, 306.907400, 294.363700)",
        "(279.446800, 307.838000, 293.411800)",
        "(279.031300, 309.744000, 291.379500)",
        "(278.396600, 311.703600, 289.339400)",
        "(277.424000, 314.515600, 286.653300)",
        "(276.611900, 317.765400, 283.623100)",
        "(276.436900, 318.905700, 282.516400)",
        "(276.170800, 320.816300, 280.641600)",
        "(275.483300, 325.078100, 276.412600)",
        "(274.545300, 333.681300, 268.035100)",
        "(273.809700, 340.838400, 261.289900)",
        "(273.474300, 342.748300, 259.505800)",
        "(272.871800, 347.998800, 254.612800)",
        "(272.416400, 2.003798, 240.912100)",
        "(272.529400, 18.921720, 224.194500)",
        "(272.837600, 23.250690, 219.915600)",
        "(272.933200, 26.072970, 217.137000)",
        "(272.944800, 37.957260, 205.594400)",
        "(273.042700, 58.427170, 185.703600)",
        "(273.410600, 67.573650, 176.897300)",
        "(273.625800, 70.716130, 173.886600)",
        "(273.696800, 73.522480, 171.221400)",
        "(273.807600, 87.952630, 157.420200)",
        "(274.370800, 105.539900, 140.584100)",
        "(275.284600, 112.995700, 133.670100)",
        "(275.689000, 114.718200, 132.366600)",
        "(275.747100, 115.287500, 131.892900)",
        "(275.819700, 116.746300, 130.721300)",
        "(276.056100, 118.018800, 129.818100)",
        "(276.554000, 118.181200, 130.082400)",
        "(276.928100, 117.714700, 131.075900)",
        "(276.998200, 117.999500, 130.945100)",
        "(277.171100, 118.918200, 130.411400)",
        "(277.480500, 119.126800, 130.767400)",
        "(277.819300, 119.736600, 130.739000)",
        "(277.918300, 119.559200, 131.442900)",
        "(277.926900, 118.798500, 132.360200)",
        "(278.025700, 117.638800, 133.862200)",
        "(277.949200, 117.014000, 134.998300)",
        "(277.743400, 116.175300, 136.307100)",
        "(277.613100, 114.859300, 138.002700)",
        "(277.505300, 114.398100, 138.701000)",
        "(277.421100, 113.541500, 139.970300)",
        "(277.442500, 112.299500, 141.698800)",
        "(277.591000, 111.647600, 142.813400)",
        "(277.688200, 111.566100, 143.395500)",
        "(277.665200, 111.206200, 144.024800)",
        "(277.270200, 109.317000, 146.327800)",
        "(276.942400, 108.437700, 147.599200)",
        "(276.929400, 108.133900, 148.361600)",
        "(276.880000, 108.093300, 148.926700)",
        "(276.688100, 107.554700, 149.665400)",
        "(276.164500, 105.871300, 151.571100)",
        "(276.091100, 107.582200, 150.060800)",
        "(276.580300, 111.887200, 146.195200)",
        "(276.906300, 112.554100, 145.972300)",
        "(276.788100, 111.503300, 147.015400)",
        "(276.345100, 110.322300, 148.019300)",
        "(276.112500, 113.622800, 144.981700)",
        "(276.468700, 118.357900, 141.018200)",
        "(276.513000, 116.906000, 142.789200)",
        "(276.251800, 114.383700, 145.331100)",
        "(275.249600, 108.475000, 151.119700)",
        "(274.657400, 108.130300, 151.641500)",
        "(274.618800, 112.600000, 147.832500)",
        "(274.336700, 112.255400, 148.529500)",
        "(273.976600, 109.871400, 150.931100)",
        "(273.092400, 102.916500, 157.829300)",
        "(272.685500, 102.764800, 158.187300)",
        "(272.942700, 108.540400, 152.882900)",
        "(272.770400, 105.422200, 156.190900)",
        "(272.501200, 99.441780, 162.061800)",
        "(271.969600, 88.336300, 173.101900)",
        "(271.612300, 89.267130, 172.422100)",
        "(271.386200, 91.815120, 170.170100)",
        "(271.268600, 64.698400, 197.025500)",
        "(271.425500, 41.739690, 219.726300)",
        "(272.358200, 10.954910, 249.813400)",
        "(272.874300, 4.671478, 255.646300)",
        "(272.518700, 6.241533, 254.177900)",
        "(272.358400, 0.619290, 259.950700)",
        "(272.474500, 355.928300, 264.538600)",
        "(272.900600, 344.976400, 275.205700)",
        "(273.165900, 337.817500, 282.326300)",
        "(273.619800, 333.424900, 286.721600)",
        "(274.228700, 330.550100, 289.358400)",
        "(274.558300, 328.405000, 291.460600)",
        "(275.109600, 324.396100, 295.558300)",
        "(275.720600, 323.137100, 296.755900)",
        "(276.423500, 322.062800, 297.630000)",
        "(277.102800, 318.693400, 300.842500)",
        "(277.366300, 316.714600, 302.847400)",
        "(277.873600, 314.222400, 305.336500)",
        "(278.592500, 313.251100, 306.143900)",
        "(279.426400, 312.623400, 306.486800)",
        "(279.879500, 311.500000, 307.380500)",
        "(280.032200, 310.784600, 308.045500)",
        "(280.467700, 309.522700, 309.090200)",
        "(281.217800, 308.636900, 309.513500)",
        "(281.920100, 307.369800, 310.369500)",
        "(282.549400, 306.099500, 311.287000)",
        "(282.934100, 305.651500, 311.534500)",
        "(283.518900, 304.873000, 311.800000)",
        "(284.058700, 304.214400, 312.088100)",
        "(284.805400, 303.303600, 312.523900)",
        "(285.443100, 302.308800, 313.197200)",
        "(285.760700, 301.845700, 313.455600)",
        "(286.142500, 301.189300, 313.572000)",
        "(286.559600, 300.842500, 313.530600)",
        "(287.170300, 300.464700, 313.383000)",
        "(287.814000, 299.941400, 313.277300)",
        "(287.905100, 299.487800, 313.379600)",
        "(287.834400, 298.936900, 313.570300)",
        "(287.764300, 298.005100, 314.212000)",
        "(287.907000, 296.974800, 314.721600)",
        "(288.050500, 295.765300, 315.470800)",
        "(288.093800, 295.340200, 315.659500)",
        "(288.159600, 294.940600, 315.537800)",
        "(288.245600, 294.030500, 315.967100)",
        "(288.151800, 292.896000, 316.733400)",
        "(288.111300, 292.795800, 316.353500)",
[truncated: 525,358 more chars]
